# Supplementary material for: Qualitative network models and genome-wide expression data define carbon/nitrogen-responsive molecular machines in Arabidopsis
Source: Genome Biol. 2007 Jan 11;8(1):R7. doi: 10.1186/gb-2007-8-1-r7 (PMC1839130; doi:10.1186/gb-2007-8-1-r7)
Supplement: Additional data file 1 — Detailed information about the regulation and annotation for the genes. This file supports Table 1 in the main text. [file gb-2007-8-1-r7-S1.xls]

## Sheet: TableS1
#genes	AffyID	Pattern	p-value main effect of C	p-value main effect of N	p-value of CN interaction	PUB_LOCUS	TIGR annotation
	Model 1 (N independent of C)
1	260059_at	+N independent	0.0436156	2.89435e-13	0.793824	At1g78090	trehalose-6-phosphate phosphatase (TPPB) identical to trehalose-6-phosphate phosphatase (AtTPPB) GI:2944180 [Arabidopsis thaliana] (68414.m09100)
2	262399_at	+N independent	0.0535021	3.67262e-13	0.162035	At1g49500	expressed protein (68414.m05548)
3	259365_at	+N independent	0.0185607	1.29258e-10	0.159031	At1g13300	myb family transcription factor contains Pfam domain, PF00249: Myb-like DNA-binding domain (68414.m01544)
4	247199_at	+N independent	0.107421	4.10208e-10	0.0158609	At5g65210	bZIP family transcription factor (TGA1) identical to transcription factor (TGA1) GI:16550 from [Arabidopsis thaliana] (68418.m08203)
5	252367_at	+N independent	0.382733	5.74014e-10	0.260571	At3g48360	speckle-type POZ protein-related contains Pfam PF00651 : BTB/POZ domain; similar to Speckle-type POZ protein (SP:O43791) [Homo sapiens] (68416.m05278)
6	248703_at	+N independent	0.251933	1.00044e-09	0.409639	At5g48430	expressed protein low similarity to extracellular dermal glycoprotein EDGP precursor [Daucus carota] GI:285741, SP|P13917 Basic 7S globulin precursor {Glycine max}; expression supported by MPSS (68418.m05988)
7	249442_at	+N independent	0.198251	1.75641e-09	0.366308	At5g39590	expressed protein (68418.m04795)
8	259681_at	+N independent	0.01148	2.3638e-09	0.77408	At1g77760	nitrate reductase 1 (NR1) identical to SP|P11832 Nitrate reductase 1 (formerly EC 1.6.6.1) (NR1){Arabidopsis thaliana} (68414.m09053)
9	252858_at	+N independent	0.098703	3.45006e-09	0.0815714	At4g39770	trehalose-6-phosphate phosphatase, putative similar to trehalose-6-phosphate phosphatase (AtTPPB) [Arabidopsis thaliana] GI:2944180; contains Pfam profile PF02358: Trehalose-phosphatase (68417.m05632)
10	263216_s_at	+N independent	0.468252	6.00531e-09	0.0342341	At1g30720	FAD-binding domain-containing protein similar to SP|P30986 reticuline oxidase precursor (Berberine-bridge-forming enzyme) (BBE) (Tetrahydroprotoberberine synthase) [Eschscholzia californica]; contains PF01565 FAD binding domain (68414.m03755)
11	250771_at	+N independent	0.723074	9.56896e-09	0.0175064	At5g05400	disease resistance protein (CC-NBS-LRR class), putative domain signature CC-NBS-LRR exists, suggestive of a disease resistance protein. (68418.m00582)
12	260284_at	+N independent	0.180441	3.58229e-08	0.139731	At1g80380	phosphoribulokinase/uridine kinase-related (68414.m09409)
13	264246_at	+N independent	0.462376	3.58487e-08	0.238484	At1g60140	glycosyl transferase family 20 protein / trehalose-phosphatase family protein contains Pfam profile: PF02358 trehalose-phosphatase (68414.m06775)
14	252882_at	+N independent	0.745406	3.65031e-08	0.197369	At4g39675	expressed protein (68417.m05612)
15	258629_at	+N independent	0.638289	6.41439e-08	0.800624	At3g02850	stelar K+ outward rectifier (SKOR) / potassium channel protein identical to SKOR [Arabidopsis thaliana] gi|3810676|emb|CAA11280; member of the 1 pore, 6 transmembrane (1P/6TM) Shaker K+ channel family, PMID:11500563 (68416.m00277)
16	247921_at	+N independent	0.299439	8.92093e-08	0.393673	At5g57660	zinc finger (B-box type) family protein contains Pfam domain, PF00643: B-box zinc finger (68418.m07205)
17	246996_at	+N independent	0.0222361	9.09945e-08	0.230061	At5g67420	LOB domain protein 37 / lateral organ boundaries domain protein 37 (LBD37) identical to LOB DOMAIN 37 [Arabidopsis thaliana] GI:17227170 (68418.m08501)
18	254644_at	+N independent	0.0160224	1.18603e-07	0.067224	At4g18510	Clavata3 / ESR-Related-2 (CLE2) CLAVATA3/ESR-Related-2 (CLE2) (68417.m02744)
19	247674_at	+N independent	0.918583	1.712e-07	0.367161	At5g59930	DC1 domain-containing protein / UV-B light-insensitive protein, putative similar to ULI3 (UV-B light insensitive) [Arabidopsis thaliana] GI:17225050; contains Pfam profile PF03107: DC1 domain (68418.m07515)
20	266336_at	+N independent	0.202847	5.45754e-07	0.0555956	At2g32270	zinc transporter (ZIP3) identical to zinc transporter [Arabidopsis thaliana] gi|3252870|gb|AAC24199; member of the Zinc (Zn2+)-Iron (Fe2+) permease (ZIP) family, PMID:11500563 (68415.m03944)
21	247755_at	+N independent	0.664532	5.64086e-07	0.381198	At5g59090	subtilase family protein contains similarity to prepro-cucumisin GI:807698 from [Cucumis melo] (68418.m07403)
22	246781_at	+N independent	0.892199	7.02175e-07	0.0159808	At5g27350	sugar-porter family protein 1 (SFP1) identical to sugar-porter family protein 1 [Arabidopsis thaliana] GI:14585699 (68418.m03266)
23	255377_at	+N independent	0.0369213	8.0513e-07	0.0498731	At4g03500	ankyrin repeat family protein contains ankyrin repeats, Pfam:PF00023 (68417.m00477)
24	259841_at	+N independent	0.143778	8.37757e-07	0.284203	At1g52200	expressed protein similar to PGPS/D12 [Petunia x hybrida] GI:4105794; contains Pfam profile PF04749: Protein of unknown function, DUF614 (68414.m05890)
25	257530_at	+N independent	0.320428	8.45642e-07	0.239385	At3g03040	F-box family protein contains F-box domain Pfam:PF00646 (68416.m00299)
26	245258_at	+N independent	0.375088	8.4855e-07	0.155048	At4g15340	pentacyclic triterpene synthase (04C11) identical to pentacyclic triterpene synthase [gi:6650208] [PMID:11247608] (68417.m02346)
27	247768_at	+N independent	0.0468818	8.81719e-07	0.143228	At5g58900	myb family transcription factor contains Pfam profile: PF00249 myb-like DNA-binding domain (68418.m07379)
28	267385_at	+N independent	0.0134192	1.38172e-06	0.838839	At2g44380	DC1 domain-containing protein highly similar to GP|2435515|AF024504; contains Pfam profile PF03107: DC1 domain (68415.m05520)
29	245136_at	+N independent	0.984496	1.43332e-06	0.0516486	At2g45210	auxin-responsive protein-related weakly similar to small auxin up RNA (GI:546362) {Arabidopsis thaliana} (68415.m05629)
30	262218_at	+N independent	0.924653	1.69808e-06	0.075078	At1g74760	zinc finger (C3HC4-type RING finger) family protein contains Pfam domain PF00097: Zinc finger, C3HC4 type (RING finger) (68414.m08662)
31	258805_at	+N independent	0.596466	2.9641e-06	0.169543	At3g04010	glycosyl hydrolase family 17 protein similar to beta-1,3-glucanase GB:S12402 [Nicotiana sp], GB:CAA03908 [Citrus sinensis], GB:S44364 [Lycopersicon esculentum] (68416.m00422)
32	247392_at	+N independent	0.0775769	3.59086e-06	0.242055	At5g63570	glutamate-1-semialdehyde 2,1-aminomutase 1 (GSA 1) / glutamate-1-semialdehyde aminotransferase 1 (GSA-AT 1) identical to GSA 1 [SP|P42799] (68418.m07979)
33	265897_at	+N independent	0.0293957	3.61745e-06	0.723421	At2g25680	expressed protein ; expression supported by MPSS (68415.m03078)
34	247149_at	+N independent	0.353031	4.47006e-06	0.0517972	At5g65660	hydroxyproline-rich glycoprotein family protein (68418.m08259)
35	253696_at	+N independent	0.379949	5.25186e-06	0.491601	At4g29740	FAD-binding domain-containing protein / cytokinin oxidase family protein similar to cytokinin oxidase, Zea mays [gi:3882018] [gi:3441978] (68417.m04235)
36	267628_at	+N independent	0.0757111	5.52324e-06	0.0269948	At2g42280	basic helix-loop-helix (bHLH) family protein (68415.m05233)
37	261878_at	+N independent	0.0251849	6.56858e-06	0.743133	At1g50560	cytochrome P450, putative similar to CYTOCHROME P450 93A3 (P450 CP5) (SP:O81973) [Glycine max] (68414.m05673)
38	255575_at	+N independent	0.386917	7.53005e-06	0.0100237	At4g01430	nodulin MtN21 family protein similar to MtN21 GI:2598575 (root nodule development) from [Medicago truncatula] (68417.m00183)
39	266587_at	+N independent	0.283281	7.57504e-06	0.0586021	At2g14880	SWIB complex BAF60b domain-containing protein contains Pfam profile PF02201: BAF60b domain of the SWIB complex (68415.m01691)
40	250438_at	+N independent	0.238402	7.67714e-06	0.149022	At5g10580	expressed protein contains Pfam profile PF04654: Protein of unknown function, DUF599 (68418.m01224)
41	253317_at	+N independent	0.00882491	8.52408e-06	0.0969517	At4g33960	expressed protein (68417.m04819)
42	261927_at	+N independent	0.946203	1.16581e-05	0.267255	At1g22500	zinc finger (C3HC4-type RING finger) family protein contains Pfam profile: PF00097: Zinc finger, C3HC4 type (RING finger) (68414.m02811)
43	245229_at	+N independent	0.170367	1.17255e-05	0.0418193	At4g25620	hydroxyproline-rich glycoprotein family protein contains proline-rich extensin domains, INTERPRO:IPR002965; Common family member At5g52430 [Arabidopsis thaliana]; (68417.m03690)
44	247582_at	+N independent	0.192703	1.36107e-05	0.967085	At5g60760	2-phosphoglycerate kinase-related contains weak similarity to 2-phosphoglycerate kinase (GI:467751) [Methanothermus fervidus] (68418.m07623)
45	252175_at	+N independent	0.392021	1.42995e-05	0.761685	At3g50700	zinc finger (C2H2 type) family protein contains Pfam domain, PF00096: Zinc finger, C2H2 type (68416.m05547)
46	264299_s_at	+N independent	0.0225012	1.5491e-05	0.782393	At1g78860	curculin-like (mannose-binding) lectin family protein low similarity to Ser/Thr protein kinase [Zea mays] GI:2598067; contains Pfam profile PF01453: Lectin (probable mannose binding) (68414.m09192)
47	260812_at	+N independent	0.32461	1.597e-05	0.516059	At1g43650	integral membrane family protein / nodulin MtN21-related similar to MtN21 GI:2598575 (root nodule development) from [Medicago truncatula]similar to MtN21 GI:2598575 (root nodule development) from [Medicago truncatula] (68414.m05011)
48	253054_at	+N independent	0.158111	1.68024e-05	0.0514019	At4g37580	N-acetyltransferase, putative / hookless1 (HLS1) contains Pfam profile PF00583: acetyltransferase, GNAT family; identical to cDNA putative N-acetyltransferase hookless1 (HLS1) GI:1277089 (68417.m05319)
49	267610_at	+N independent	0.490258	1.70962e-05	0.8304	At2g26650	potassium channel protein 1 (AKT1) identical to AKT1 [Arabidopsis thaliana] gi|563112|gb|AAA96810; member of the 1 pore, 6 transmembrane (1P/6TM- Shaker-type) K+ channel family, PMID:11500563 (68415.m03197)
50	264365_s_at	+N independent	0.612587	2.31622e-05	0.802693	At1g03220	extracellular dermal glycoprotein, putative / EDGP, putative similar to extracellular dermal glycoprotein EDGP precursor [Daucus carota] GI:285741 (68414.m00300)
51	250833_at	+N independent	0.130862	2.54541e-05	0.0639465	At5g04540	expressed protein (68418.m00454)
52	246522_at	+N independent	0.547149	2.59169e-05	0.0270023	At5g15830	bZIP transcription factor family protein similar to common plant regulatory factor 7 GI:9650828 from [Petroselinum crispum]; contains Pfam profile: PF00170 bZIP transcription factor (68418.m01852)
53	265247_at	+N independent	0.352969	2.61387e-05	0.601065	At2g43030	ribosomal protein L3 family protein contains Pfam profile PF00297: ribosomal protein L3 (68415.m05340)
54	256674_at	+N independent	0.0103426	2.729e-05	0.0166228	At3g52360	expressed protein (68416.m05755)
55	264148_at	+N independent	0.858723	3.14146e-05	0.0337793	At1g02220	no apical meristem (NAM) family protein similar to NAC domain protein NAC2 (GI:15148914) {Phaseolus vulgaris}; similar to NAC domain protein NAC2 (GI:21554255) {Arabidopsis thaliana}; contains Pfam PF02365 : No apical meristem (NAM) protein (68414.m00159)
56	262590_at	+N independent	0.794712	4.36023e-05	0.242115	At1g15100	zinc finger (C3HC4-type RING finger) family protein contains Pfam profile: PF00097 zinc finger, C3HC4 type (RING finger) (68414.m01803)
57	264348_at	+N independent	0.0271131	4.62024e-05	0.103044	At1g12110	nitrate/chlorate transporter (NRT1.1) (CHL1) identical to nitrate/chlorate transporter SP:Q05085 from [Arabidopsis thaliana]; contains Pfam profile: PF00854 POT family (68414.m01402)
58	264794_at	+N independent	0.905084	4.68125e-05	0.021632	At1g08670	epsin N-terminal homology (ENTH) domain-containing protein / clathrin assembly protein-related contains Pfam PF01417: ENTH domain. ENTH (Epsin N-terminal homology) domain;similar to epsin 2b (GI:3894397) [Homo sapiens] (68414.m00963)
59	247241_at	+N independent	0.0640958	5.03247e-05	0.146002	At5g64680	expressed protein (68418.m08128)
60	262284_at	+N independent	0.776399	6.34403e-05	0.960941	At1g68670	myb family transcription factor contains Pfam domain, PF00249: Myb-like DNA-binding domain (68414.m07846)
61	260753_at	+N independent	0.183244	6.44468e-05	0.0427669	At1g49230	zinc finger (C3HC4-type RING finger) family protein contains Pfam domain, PF00097: Zinc finger, C3HC4 type (RING finger) (68414.m05519)
62	267370_at	+N independent	0.420929	6.48856e-05	0.789298	At2g44525	expressed protein (68415.m05537)
63	256720_at	+N independent	0.420087	6.6945e-05	0.181602	At2g34140	Dof-type zinc finger domain-containing protein (68415.m04179)
64	260637_at	+N independent	0.329283	7.1539e-05	0.227282	At1g62380	1-aminocyclopropane-1-carboxylate oxidase, putative / ACC oxidase, putative nearly identical to ACC oxidase (ACC ox1) GI:587086 from [Brassica oleracea] (68414.m07038)
65	263693_at	+N independent	0.622263	7.19929e-05	0.043117	At1g31200	expressed protein (68414.m03819)
66	246154_at	+N independent	0.0306566	7.34265e-05	0.915025	At5g19940	plastid-lipid associated protein PAP-related / fibrillin-related weak hit to Pfam profile PF04755: PAP_fibrillin (68418.m02372)
67	246131_at	+N independent	0.307213	7.90613e-05	0.648998	At5g20990	molybdopterin biosynthesis CNX1 protein / molybdenum cofactor biosynthesis enzyme CNX1 (CNX1) identical to SP|Q39054 Molybdopterin biosynthesis CNX1 protein (Molybdenum cofactor biosynthesis enzyme CNX1) {Arabidopsis thaliana} (68418.m02495)
68	267053_s_at	+N independent	0.243756	7.94435e-05	0.216972	At2g38390	peroxidase, putative similar to peroxidase isozyme [Armoracia rusticana] gi|217934|dbj|BAA14144; identical to cDNA class III peroxidase ATP34, GI:17530563 (68415.m04716)
69	259313_at	+N independent	0.163322	8.25521e-05	0.285091	At3g05090	transducin family protein / WD-40 repeat family protein contains seven G-protein beta WD-40 repeats; similar to uncharacterized KIAA1449 protein (gi:7959157) [Homo sapiens] (68416.m00552)
70	264745_at	+N independent	0.345838	8.37562e-05	0.484828	At1g62180	5'-adenylylsulfate reductase 2, chloroplast (APR2) (APSR) / adenosine 5'-phosphosulfate 5'-adenylylsulfate (APS) sulfotransferase 2 / 3'-phosphoadenosine-5'-phosphosulfate (PAPS) reductase homolog 43 (PRH-43) identical to SP|P92981 5'-adenylylsulfate reductase 2, chloroplast precursor (EC 1.8.4.9) (Adenosine 5'-phosphosulfate 5'-adenylylsulfate sulfotransferase 2) (APS sulfotransferase 2) (Thiore…
71	258323_at	+N independent	0.157672	9.34117e-05	0.920843	At3g22750	protein kinase, putative similar to protein kinase ATMRK1 [Arabidopsis thaliana] gi|2351097|dbj|BAA22079 (68416.m02869)
72	257473_at	+N independent	0.696206	0.000102517	0.00973758	At1g33840	hypothetical protein contains Pfam profile PF04525: Protein of unknown function (DUF567) (68414.m04191)
73	264424_at	+N independent	0.150464	0.00010302	0.0188429	At1g61740	expressed protein contains Pfam profile: PF01925 domain of unknown function DUF81; identical to cDNA hypothetical protein, partial GI:4079631 (68414.m06963)
74	256922_at	+N independent	0.204666	0.000106726	0.592861	At3g19010	oxidoreductase, 2OG-Fe(II) oxygenase family protein contains similarity to flavonol synthase (FLS) from [Solanum tuberosum] SP|Q41452, {Petunia hybrida} SP|Q07512; contains Pfam profile PF03171: oxidoreductase, 2OG-Fe(II) oxygenase family (68416.m02413)
75	264790_at	+N independent	0.787623	0.000112881	0.972898	At2g17820	histidine kinase 1 99% identical to GP:4586626 (68415.m02064)
76	259832_at	+N independent	0.960087	0.000117521	0.0114261	At1g69580	myb family transcription factor contains Pfam profile: PF00249 myb-like DNA-binding domain (68414.m08003)
77	265175_at	+N independent	0.413239	0.00013324	0.431478	At1g23480	glycosyl transferase family 2 protein similar to cellulose synthase from Agrobacterium tumeficiens [gi:710492] and Agrobacterium radiobacter [gi:710493]; contains Pfam glycosyl transferase, group 2 family protein domain PF00535 isoform contains GG acceptor splice site at intron 1 (68414.m02945)
78	267126_s_at	+N independent	0.123662	0.000133948	0.0212455	At2g23590	hydrolase, alpha/beta fold family protein similar to ethylene-induced esterase [Citrus sinensis] GI:14279437, polyneuridine aldehyde esterase [Rauvolfia serpentina] GI:6651393; contains Pfam profile PF00561: hydrolase, alpha/beta fold family (68415.m02815)
79	249566_at	+N independent	0.107029	0.000149598	0.359174	At5g38450	cytochrome P450 family protein similar to cytochrome P450 72A1 (SP:Q05047) [Catharanthus roseus] (68418.m04648)
80	254348_at	+N independent	0.0187246	0.000151152	0.0265366	At4g22150	UBX domain-containing protein similar to XY40 protein [Rattus norvegicus] GI:2547025; contains Pfam profile PF00789: UBX domain (68417.m03201)
81	249152_s_at	+N independent	0.0129623	0.000167962	0.426296	At5g43370	inorganic phosphate transporter (PHT2) identical to inorganic phosphate transporter [Arabidopsis thaliana] GI:2780348 (68418.m05301)
82	246238_at	+N independent	0.68962	0.00016945	0.34694	At4g36670	mannitol transporter, putative similar to mannitol transporter [Apium graveolens var. dulce] GI:12004316; contains Pfam profile PF00083: major facilitator superfamily protein (68417.m05203)
83	260709_at	+N independent	0.141774	0.000181381	0.020909	At1g32500	ATP-binding-cassette transporter, putative similar to ATP-binding-cassette transporter (ABC1) described in PMID:11156608 (68414.m04010)
84	261843_at	+N independent	0.0701155	0.00020822	0.329561	At1g16180	TMS membrane family protein / tumour differentially expressed (TDE) family protein contains Pfam domain, PF03348: TMS membrane protein/tumour differentially expressed protein (TDE) (68414.m01938)
85	260143_at	+N independent	0.766804	0.000224398	0.868695	At1g71880	sucrose transporter / sucrose-proton symporter (SUC1) identical to sucrose-proton symporter SUC1 [Arabidopsis thaliana] GI:407094 (68414.m08310)
86	256169_at	+N independent	0.118062	0.000231053	0.896277	At1g51800	leucine-rich repeat protein kinase, putative similar to light repressible receptor protein kinase [Arabidopsis thaliana] gi|1321686|emb|CAA66376; contains leucine rich repeat (LRR) domains, Pfam:PF00560; contains protein kinase domain, Pfam:PF00069 (68414.m05837)
87	248324_at	+N independent	0.485986	0.000234581	0.831575	At5g52790	CBS domain-containing protein-related contains Pfam profile PF01595: Domain of unknown function, weak hit to PF00571: CBS domain (68418.m06551)
88	250222_at	+N independent	0.0333333	0.000252293	0.117453	At5g14050	transducin family protein / WD-40 repeat family protein contains 4 WD-40 repeats (PF00400); similar to unknown protein (ref|NP_057085.1) (68418.m01644)
89	267202_s_at	+N independent	0.483225	0.000254435	0.0656156	At2g31030	oxysterol-binding family protein similar to SWH1 [Saccharomyces cerevisiae] GI:402658; contains Pfam profile PF01237: Oxysterol-binding protein (68415.m03783)
90	262544_at	+N independent	0.0081929	0.000273609	0.164329	At1g15425
91	252232_at	+N independent	0.0503168	0.000276264	0.0130345	At3g49760	bZIP transcription factor family protein similar to bZIP transcription factor GI:1769891 from [Arabidopsis thaliana] (68416.m05440)
92	262482_at	+N independent	0.0196816	0.000276645	0.0589795	At1g17020	oxidoreductase, 2OG-Fe(II) oxygenase family protein similar to flavonol synthase [Petunia x hybrida][GI:311658], leucoanthocyanidin dioxygenase [Malus domestica][SP|P51091]; contains PF03171 2OG-Fe(II) oxygenase superfamily domain (68414.m02067)
93	250471_at	+N independent	0.308887	0.000277144	0.181199	At5g10170	inositol-3-phosphate synthase, putative / myo-inositol-1-phosphate synthase, putative / MI-1-P synthase, putative very strong similarity to SP|Q38862 Myo-inositol-1-phosphate synthase isozyme 2 (EC 5.5.1.4) (MI-1-P synthase 2) (IPS 2) {Arabidopsis thaliana}; identical to SP|Q9LX12| Probable inositol-3-phosphate synthase isozyme 3 (EC 5.5.1.4) (Myo- inositol-1-phosphate synthase 3) (MI-1-P synthas…
94	252968_at	+N independent	0.705687	0.000282417	0.287233	At4g38890	dihydrouridine synthase family protein contains Pfam domain, PF01207: Dihydrouridine synthase (Dus) (68417.m05508)
95	265442_at	+N independent	0.0216674	0.000296759	0.0702108	At2g20940	expressed protein (68415.m02469)
96	266372_at	+N independent	0.0963131	0.000303277	0.4745	At2g41310	two-component responsive regulator / response reactor 3 (RR3) identical to response reactor 3 GI:3273200 from [Arabidopsis thaliana]; contains Pfam profile: PF00072 response regulator receiver domain (68415.m05101)
97	245235_at	+N independent	0.292522	0.000311616	0.0124508	At4g25550	expressed protein (68417.m03683)
98	263156_at	+N independent	0.766021	0.000315767	0.0829125	At1g54030	GDSL-motif lipase, putative similar to myrosinase-associated proteins GI:1769968, GI:1769970, GI:1216391, GI:1216389 from [Brassica napus]; contains Pfam profile PF00657: GDSL-like Lipase/Acylhydrolase (68414.m06156)
99	256511_at	+N independent	0.990678	0.000323039	0.757007	At1g33390	helicase domain-containing protein similar to kurz protein [Drosophila melanogaster] GI:5869803; contains Pfam profiles PF04408: Helicase associated domain (HA2), PF00271: Helicase conserved C-terminal domain (68414.m04133)
100	267069_at	+N independent	0.84225	0.000326551	0.354536	At2g41010	VQ motif-containing protein contains PF05678: VQ motif (68415.m05065)
101	250846_at	+N independent	0.372391	0.000332747	0.28727	At5g04590	sulfite reductase / ferredoxin (SIR) identical to sulfite reductase [Arabidopsis thaliana] GI:804953, GI:2584721 (68418.m00458)
102	251821_at	+N independent	0.140981	0.000333339	0.147954	At3g55050	serine/threonine protein phosphatase 2C (PP2C6) identical to Ser/Thr protein phosphatase 2C (PP2C6) (GI:15020818) [Arabidopsis thaliana]; similar to protein phosphatase 2C (GI:3608412) [Mesembryanthemum crystallinum]; contains Pfam PF00481 : Protein phosphatase 2C domain; contains TIGRFAM TIGR01573 : CRISPR-associated protein Cas2 (68416.m06113)
103	248827_at	+N independent	0.0144188	0.000334157	0.0277168	At5g47100	calcineurin B-like protein 9 (CBL9) identical to calcineurin B-like protein 9 (GI:5866279) and calcium-binding protein AtCBL9 (GI:16151825) [Arabidopsis thaliana]; similar to calcineurin B-like protein 1 (GI:3309082) [Arabidopsis thaliana] (68418.m05807)
104	259996_at	+N independent	0.0302749	0.000361522	0.907206	At1g67910	expressed protein (68414.m07755)
105	263316_s_at	+N independent	0.311293	0.000361524	0.0164981	At2g24710	glutamate receptor family protein (GLR2.3) plant glutamate receptor family, PMID:11379626 (68415.m02952)
106	249606_at	+N independent	0.587834	0.000366986	0.134756	At5g37260	myb family transcription factor contains Pfam profile: PF00249 myb-like DNA-binding domain (68418.m04476)
107	257613_at	+N independent	0.0208278	0.000368017	0.318847	At3g26610	polygalacturonase, putative / pectinase, putative similar to polygalacturonase (PG1) GI:5669846, (PG2) GI:5669848 [Glycine max]; contains PF00295: Glycosyl hydrolases family 28 (polygalacturonases) (68416.m03322)
108	254707_at	+N independent	0.874423	0.000380907	0.885733	At4g18010	inositol polyphosphate 5-phosphatase II (IP5PII) nearly identical to inositol polyphosphate 5-phosphatase II [Arabidopsis thaliana] GI:10444263 isoform contains an AT-acceptor splice site at intron 6 (68417.m02679)
109	263472_at	+N independent	0.605108	0.000392253	0.152032	At2g31950
110	248097_at	+N independent	0.298484	0.00039661	0.336948	At5g55260	serine/threonine protein phosphatase PP-X isozyme 2 (PPX2) identical to SP|P48528 Serine/threonine protein phosphatase PP-X isozyme 2 (EC 3.1.3.16) {Arabidopsis thaliana}; contains Pfam profile PF00149: Ser/Thr protein phosphatase (68418.m06887)
111	263797_at	+N independent	0.121975	0.000419038	0.263611	At2g24570	WRKY family transcription factor identical to WRKY transcription factor 17 GI:15991743 from [Arabidopsis thaliana] (68415.m02934)
112	248362_at	+N independent	0.11264	0.000420612	0.37913	At5g52470	fibrillarin 1 (FBR1) (FIB1) (SKIP7) identical to fibrillarin 1 GI:9965653 from [Arabidopsis thaliana]; C-terminus identical to SKP1 interacting partner 7 GI:10716959 from [Arabidopsis thaliana]; contains Pfam domain PF01269: Fibrillarin (68418.m06510)
113	262154_at	+N independent	0.825295	0.000506027	0.0290084	At1g52700	phospholipase/carboxylesterase family protein similar to lysophospholipase I [Mus musculus] GI:1864159; contains Pfam profile PF02230: Phospholipase/Carboxylesterase family (68414.m05952)
114	249331_at	+N independent	0.1998	0.000509483	0.118325	At5g40950	50S ribosomal protein L27, chloroplast, putative (RPL27) identical to SP|Q9FLN4 ribosomal protein L27, chloroplast precursor {Arabidopsis thaliana}; similar to SP|P30155 50S ribosomal protein L27, chloroplast precursor (CL27) {Nicotiana tabacum} (68418.m04975)
115	260898_at	+N independent	0.976571	0.000513757	0.103746	At1g29070	ribosomal protein L34 family protein similar to plastid ribosomal protein L34 precursor GB:AAF64157 GI:7578860 from [Spinacia oleracea] (68414.m03558)
116	249728_at	+N independent	0.274235	0.000520851	0.812669	At5g24390	RabGAP/TBC domain-containing protein similar to GTPase activating protein [Yarrowia lipolytica] GI:2370595; contains Pfam profile PF00566: TBC domain (68418.m02875)
117	266290_at	+N independent	0.0369704	0.000559618	0.138808	At2g29490	glutathione S-transferase, putative similar to glutathione S-transferase 103-1A [Arabidopsis thaliana] SWISS-PROT:P46421 (68415.m03582)
118	263731_at	+N independent	0.030179	0.000575494	0.117603	At1g59970	matrixin family protein similar to SP|P29136 Metalloendoproteinase 1 precursor (EC 3.4.24.-) (SMEP1) {Glycine max}; contains InterPro accession IPR001818: Matrixin (68414.m06755)
119	261644_s_at	+N independent	0.499434	0.000628423	0.095147	At1g27830
120	257766_at	+N independent	0.163373	0.000652755	0.0424886	At3g23030	auxin-responsive protein / indoleacetic acid-induced protein 2 (IAA2) identical to SP|P49678 Auxin-responsive protein IAA2 (Indoleacetic acid-induced protein 2) {Arabidopsis thaliana} (68416.m02903)
121	249358_at	+N independent	0.0235029	0.000657956	0.112753	At5g40510	expressed protein (68418.m04914)
122	251124_s_at	+N independent	0.37807	0.000659312	0.564151	At5g01040	laccase family protein / diphenol oxidase family protein similar to laccase [Pinus taeda][GI:13661201], lac110 laccase, Populus trichocarpa, EMBL:PTY13773 (68418.m00007)
123	250227_at	+N independent	0.357439	0.000666879	0.0395142	At5g13830	FtsJ-like methyltransferase family protein contains Pfam profile: PF01728 FtsJ-like methyltransferase (68418.m01617)
124	261136_at	+N independent	0.128768	0.000692208	0.794914	At1g19600	pfkB-type carbohydrate kinase family protein contains Pfam profile: PF00294 pfkB family carbohydrate kinase (68414.m02441)
125	261684_at	+N independent	0.13117	0.000744044	0.0814867	At1g47400	expressed protein (68414.m05248)
126	264497_at	+N independent	0.993694	0.000744187	0.737881	At1g30840	purine permease-related low similarity to purine permease [Arabidopsis thaliana] GI:7620007; contains Pfam profiles PF03151: Domain of unknown function, DUF250, PF00892: Integral membrane protein (68414.m03771)
127	253822_at	+N independent	0.29367	0.000784479	0.695421	At4g28410	aminotransferase-related similar to nicotianamine aminotransferase [Hordeum vulgare subsp. vulgare] GI:6469090 (68417.m04067)
128	257037_at	+N independent	0.132452	0.000797407	0.0364239	At3g19130	RNA-binding protein, putative similar to RNA Binding Protein 47 [Nicotiana plumbaginifolia] GI:9663769, DNA binding protein ACBF GB:AAC49850 from [Nicotiana tabacum]; contains InterPro entry IPR000504: RNA-binding region RNP-1 (RNA recognition motif) (RRM) (68416.m02429)
129	250680_at	+N independent	0.11509	0.000814345	0.00839449	At5g06570	expressed protein similar to PrMC3 [Pinus radiata] GI:5487873 (68418.m00741)
130	256192_at	+N independent	0.0407661	0.000843352	0.0238179	At1g30110	diadenosine 5',5'''-P1,P4-tetraphosphate hydrolase, putative similar to diadenosine 5',5'''-P1,P4-tetraphosphate hydrolase GI:1888557 from [Lupinus angustifolius], [Hordeum vulgare subsp. vulgare] GI:2564253; contains Pfam profile PF00293: NUDIX domain (68414.m03680)
131	260903_at	+N independent	0.282497	0.000859136	0.249941	At1g02460	glycoside hydrolase family 28 protein / polygalacturonase (pectinase) family protein similar to polygalacturonase PG1 GI:5669846, PG2 GI:5669848 from (Glycine max); contains PF00295: Glycosyl hydrolases family 28 (polygalacturonases) (68414.m00195)
132	248298_at	+N independent	0.285444	0.00085925	0.0390173	At5g53110	expressed protein (68418.m06599)
133	256382_at	+N independent	0.0315684	0.000877582	0.0229049	At1g66860	expressed protein similar to Hypothetical protein RP404. (Swiss-Prot:Q9ZDC7) [Rickettsia prowazekii]; similar to Hypothetical protein yvdE homolog (Fragment) (Swiss-Prot:P22347) [Lactococcus lactis] (68414.m07599)
134	264815_at	+N independent	0.04136	0.000880699	0.133549	At1g03620	phagocytosis and cell motility protein ELMO1-related contains weak similarity to ELMO1 [Mus musculus] gi|16118551|gb|AAL14464 (68414.m00342)
135	260746_at	+N independent	0.410453	0.000889766	0.899757	At1g78380	glutathione S-transferase, putative similar to glutathione transferase GI:2853219 from [Carica papaya] (68414.m09134)
136	253490_at	+N independent	0.153504	0.000896885	0.0164014	At4g31790	diphthine synthase, putative (DPH5) similar to Diphthine synthase (Diphtamide biosynthesis methyltransferase) (DPH5) (SP:P32469) [Saccharomyces cerevisiae]; similar to CGI-30 protein (GI:4680699) [Homo sapiens]; similar to methyltransferase DPH5, Saccharomyces cerevisiae, PIR2:S30890; contains Pfam PF00590 : Tetrapyrrole (Corrin/Porphyrin) Methylases domain; contains TIGRFAMS TIGR00522 : diphthin…
137	254162_at	+N independent	0.182374	0.000921139	0.0180901	At4g24440	transcription initiation factor IIA gamma chain / TFIIA-gamma (TFIIA-S) identical to transcription initiation factor IIA gamma chain SP:Q39236 from [Arabidopsis thaliana]; (68417.m03503)
138	258727_at	+N independent	0.0639486	0.000958205	0.809407	At3g11930	universal stress protein (USP) family protein similar to ER6 protein GB:AAD46412 GI:5669654 from [Lycopersicon esculentum]; contains Pfam profile PF00582: universal stress protein family (68416.m01463)
139	260049_at	+N independent	0.837095	0.000977794	0.114981	At1g29940	DNA-directed RNA polymerase family protein similar to SP|P22138 DNA-directed RNA polymerase I 135 kDa polypeptide (EC 2.7.7.6) (RNA polymerase I subunit 2) {Saccharomyces cerevisiae}; contains Pfam profiles PF04563; RNA polymerase beta subunit, PF04560: RNA polymerase Rpb2 domain 7, PF04561: RNA polymerase Rpb2 domain 2, PF04565: RNA polymerase Rpb2 domain 3, PF00562: RNA polymerase Rpb2 domain 6…
140	255983_at	+N independent	0.228436	0.000986759	0.0916913	At1g33990	hydrolase, alpha/beta fold family protein similar to polyneuridine aldehyde esterase GI:6651393 from [Rauvolfia serpentina], SP|Q40708 PIR7A protein {Oryza sativa}, ethylene-induced esterase [Citrus sinensis] GI:14279437; contains Pfam profile PF00561: hydrolase, alpha/beta fold family (68414.m04214)
141	263722_at	+N independent	0.0826227	0.000987904	0.399197	At2g13650	GDP-mannose transporter (GONST1) identical to GDP-mannose transporter SP:Q941R4 from [Arabidopsis thaliana] (68415.m01504)
142	257291_at	+N independent	0.349224	0.001001	0.366622	At3g15590	DNA-binding protein, putative similar to DNA-binding protein [Triticum aestivum] GI:6958202; contains Pfam profile: PF01535 PPR repeat (68416.m01975)
143	251289_at	+N independent	0.776366	0.00100976	0.368521	At3g61830	transcriptional factor B3 family protein / auxin-responsive factor AUX/IAA-related contains Pfam profile: PF02309 AUX/IAA family (68416.m06941)
144	262346_at	+N independent	0.118825	0.00103536	0.00871514	At1g63980	D111/G-patch domain-containing protein contains Pfam profile PF01585: G-patch domain (68414.m07247)
145	265561_s_at	+N independent	0.0100769	0.00109625	0.0304779	At2g05510	glycine-rich protein (68415.m00583)
146	252083_at	+N independent	0.0615065	0.00113613	0.284691	At3g51960	bZIP family transcription factor contains Pfam profile: PF00170 bZIP transcription factor (68416.m05699)
147	251154_at	+N independent	0.0387771	0.00115784	0.319753	At3g63110	adenylate isopentenyltransferase 3 / cytokinin synthase (IPT3) identical to adenylate isopentenyltransferase (IPT3) [Arabidopsis thaliana] GI:14279060 (68416.m07088)
148	259813_at	+N independent	0.0407848	0.00115808	0.0826328	At1g49860	glutathione S-transferase, putative similar to GI:860955 from [Hyoscyamus muticus] (Plant Physiol. 109 (1), 253-260 (1995)) (68414.m05590)
149	250371_at	+N independent	0.949697	0.0011755	0.84092	At5g11450	oxygen-evolving complex-related 23 kDa polypeptide of water-oxidizing complex of photosystem II, Nicotiana tabacum, EMBL:NT23WOP2B (68418.m01337)
150	247346_at	+N independent	0.0379145	0.00117979	0.24403	At5g63770	diacylglycerol kinase, putative similar to diacylglycerol kinase, theta (diglyceride kinase, DGK- theta, DAG kinase theta). [Homo sapiens] SWISS-PROT:P52824 (68418.m08004)
151	247580_at	+N independent	0.374642	0.00118202	0.261721	At5g61330	rRNA processing protein-related contains weak similarity to rRNA processing protein EBP2 (EBNA1-binding protein homolog) (Swiss-Prot:P36049) [Saccharomyces cerevisiae] (68418.m07696)
152	245776_at	+N independent	0.212886	0.00118449	0.063184	At1g30260	expressed protein (68414.m03701)
153	247549_at	+N independent	0.0709548	0.00119322	0.257906	At5g61420	myb family transcription factor (MYB28) contains Pfam profile: PF00249 myb-like DNA-binding domain (68418.m07706)
154	256447_at	+N independent	0.19954	0.00120941	0.240099	At1g33440	proton-dependent oligopeptide transport (POT) family protein contains Pfam profile: PF00854 POT family (68414.m04139)
155	249097_at	+N independent	0.117495	0.00121663	0.505758	At5g43520	DC1 domain-containing protein contains Pfam profile PF03107: DC1 domain (68418.m05321)
156	263452_at	+N independent	0.722934	0.00122339	0.145259	At2g22190	trehalose-6-phosphate phosphatase, putative similar to trehalose-6-phosphate phosphatase (AtTPPB) [Arabidopsis thaliana] GI:2944180; contains Pfam profile PF02358: Trehalose-phosphatase (68415.m02635)
157	258692_at	+N independent	0.0397071	0.00122976	0.0551113	At3g08640	alphavirus core protein family contains Pfam profile: PF00944 alphavirus core protein (68416.m01003)
158	253825_at	+N independent	0.0577525	0.00123336	0.0297642	At4g28025	expressed protein (68417.m04020)
159	259612_at	+N independent	0.0124777	0.001252	0.00916268	At1g52300	60S ribosomal protein L37 (RPL37B) similar to SP:Q43292 from [Arabidopsis thaliana] (68414.m05901)
160	260725_at	+N independent	0.219874	0.00126393	0.00831698	At1g48170	expressed protein (68414.m05376)
161	261526_at	+N independent	0.0516473	0.00129033	0.1897	At1g14370	protein kinase (APK2a) identical to protein kinase APK2a GI:2852447 from [Arabidopsis thaliana] (68414.m01703)
162	254392_at	+N independent	0.567263	0.00130594	0.090031	At4g21600	bifunctional nuclease, putative similar to bifunctional nuclease [Zinnia elegans] gi|4099833|gb|AAD00694 (68417.m03128)
163	260868_at	+N independent	0.0576868	0.00131244	0.14341	At1g43860	expressed protein (68414.m05053)
164	261657_at	+N independent	0.0255994	0.0013582	0.606339	At1g50050	pathogenesis-related protein, putative similar to pathogenesis-related protein 1b precursor (pr-1b) GB:X03465 GI:19977 from [Nicotiana tabacum]; contains Pfam profile PF00188: SCP-like extracellular protein (68414.m05616)
165	261410_at	+N independent	0.150195	0.00150838	0.0683541	At1g07610	metallothionein-like protein 1C (MT-1C) identical to Metallothionein-like protein 1C (MT-1C). (SP:Q38804) (Arabidopsis thaliana) (68414.m00815)
166	245454_at	+N independent	0.0217442	0.00151185	0.0246046	At4g16920	disease resistance protein (TIR-NBS-LRR class), putative domain signature TIR-NBS-LRR exists, suggestive of a disease resistance protein. (68417.m02552)
167	259495_at	+N independent	0.0958013	0.00153748	0.125922	At1g15890	disease resistance protein (CC-NBS-LRR class), putative domain signature CC-NBS-LRR exists, suggestive of a disease resistance protein. (68414.m01906)
168	253224_at	+N independent	0.00903219	0.00153911	0.433577	At4g34860	beta-fructofuranosidase, putative / invertase, putative / saccharase, putative / beta-fructosidase, putative similar to neutral invertase [Daucus carota] GI:4200165; contains Pfam profile PF04853: Plant neutral invertase (68417.m04945)
169	256293_at	+N independent	0.738086	0.00155809	0.0713788	At1g69440	PAZ domain-containing protein / piwi domain-containing protein similar to SP|Q9XGW1 PINHEAD protein (ZWILLE protein) {Arabidopsis thaliana}; contains Pfam profiles PF02171: Piwi domain, PF02170: PAZ domain (68414.m07979)
170	248582_at	+N independent	0.76064	0.00156475	0.930258	At5g49910	heat shock protein 70 / HSP70 (HSC70-7) identical to heat shock protein 70 [Arabidopsis thaliana] GI:6746592 (68418.m06180)
171	251335_at	+N independent	0.0134462	0.00157157	0.0185435	At3g61400	2-oxoglutarate-dependent dioxygenase, putative similar to 2A6 (GI:599622) and tomato ethylene synthesis regulatory protein E8 (SP|P10967); 1-aminocyclopropane-1-carboxylate oxidase homolog - Arabidopsis thaliana, PIR:S59548 (68416.m06875)
172	257798_at	+N independent	0.00808252	0.00158193	0.683684	At3g15950	DNA topoisomerase-related similar to DNA topoisomerase IV subunit A (GI:26454107) [Mycoplasma penetrans] (68416.m02017)
173	248629_at	+N independent	0.464996	0.00161847	0.704057	At5g48970	mitochondrial substrate carrier family protein contains Pfam profile: PF00153 mitochondrial carrier protein (68418.m06059)
174	245611_at	+N independent	0.0896338	0.00162673	0.018969	At4g14390	ankyrin repeat family protein contains Pfam profile: PF00023 ankyrin repeat (68417.m02219)
175	255626_at	+N independent	0.389846	0.00162893	0.839975	At4g00780	meprin and TRAF homology domain-containing protein / MATH domain-containing protein contains Pfam profile PF00917: MATH domain (68417.m00108)
176	262499_at	+N independent	0.691541	0.00164217	0.0877888	At1g21770	expressed protein (68414.m02725)
177	255160_at	+N independent	0.323477	0.00166365	0.0469247	At4g07820	pathogenesis-related protein, putative similar to SP|P33154 Pathogenesis-related protein 1 precursor (PR-1) {Arabidopsis thaliana}; contains Pfam profile PF00188: SCP-like extracellular protein (68417.m01237)
178	253392_at	+N independent	0.118785	0.00169858	0.319946	At4g32650	inward rectifying potassium channel, putative (KAT3) (AKT4) (KC1) identical to K+ inward rectifying channel protein KC1 [Arabidopsis thaliana] gi|4090537|gb|AAC98810; similar to (KAT1) K+ channel [Arabidopsis thaliana] gi|1165000|emb|CAA63601; Shaker-type channel (1P/6TM), PMID:11500563 (68417.m04647)
179	265100_at	+N independent	0.0329131	0.00173187	0.0480852	At1g31010	expressed protein contains Pfam PF05329: Protein of unknown function (DUF731) (68414.m03797)
180	258514_at	+N independent	0.0268419	0.00176379	0.387853	At3g06610	DNA-binding enhancer protein-related similar to huntingtin interacting protein HYPK (GI:3329429) [Homo sapiens]; identical to Egd2p (GI:172043) [Saccharomyces cerevisiae] similar to EGD2 protein (GAL4 DNA-binding enhancer protein 2) (Swiss-Prot:P38879) [Saccharomyces cerevisiae] (68416.m00768)
181	249487_at	+N independent	0.0121495	0.00176788	0.382245	At5g39040	ABC transporter (TAP2) TAP-like ABC transporter, Rattus norvegicus, EMBL:AB027520; identical to cDNA transporter associated with antigen processing-like protein (TAP2); GI:19335723 (68418.m04724)
182	259254_at	+N independent	0.127964	0.00186412	0.0610882	At3g07630	prephenate dehydratase family protein similar to P-protein: chorismate mutase, prephenate dehydratase GB:P43900 [Haemophilus influenzae] (68416.m00913)
183	246252_s_at	+N independent	0.0146871	0.00186488	0.284243	At4g37070	patatin, putative similar to patatin-like latex allergen [Hevea brasiliensis][PMID:10589016]; contains patatin domain PF01734 (68417.m05249)
184	262039_at	+N independent	0.0979898	0.00186665	0.530185	At1g80050	adenine phosphoribosyltransferase 2 (APT2) identical to SP|Q42563 Adenine phosphoribosyltransferase 2 (EC 2.4.2.7) (APRT) {Arabidopsis thaliana} (68414.m09371)
185	265189_at	+N independent	0.0186268	0.0018717	0.284855	At1g23840	expressed protein (68414.m03007)
186	252908_at	+N independent	0.0716342	0.00189831	0.264819	At4g39670	expressed protein (68417.m05610)
187	259952_at	+N independent	0.465869	0.001906	0.0141202	At1g71400	disease resistance family protein / LRR family protein contains leucine rich-repeat domains Pfam:PF00560, INTERPRO:IPR001611; similar to Hcr2-5D [Lycopersicon esculentum] gi|3894393|gb|AAC78596 (68414.m08246)
188	266574_at	+N independent	0.278962	0.00190875	0.578738	At2g23890	5' nucleotidase family protein contains Pfam PF05761: 5' nucleotidase family; similar to Cytosolic purine 5'-nucleotidase (EC 3.1.3.5) (5'-nucleotidase cytosolic II) (Swiss-Prot:P49902) [Homo sapiens] (68415.m02853)
189	255116_at	+N independent	0.0260406	0.00193639	0.161332	At4g08850	leucine-rich repeat family protein / protein kinase family protein contains Pfam domains PF00560: Leucine Rich Repeat and PF00069: Protein kinase domain (68417.m01454)
190	260217_at	+N independent	0.154957	0.00194885	0.962571	At1g74600	pentatricopeptide (PPR) repeat-containing protein contains INTERPRO:IPR002885 PPR repeats (68414.m08641)
191	255904_at	+N independent	0.0103088	0.00199114	0.552979	At1g17860	trypsin and protease inhibitor family protein / Kunitz family protein similar to LeMir (miraculin homolog) GI:2654440 from [Lycopersicon esculentum], tumor-related protein [Nicotiana tabacum] GI:1762933; contains Pfam profile PF00197: Trypsin and protease inhibitor (68414.m02210)
192	264279_s_at	+N independent	0.0810727	0.00199974	0.934247	At1g78820	curculin-like (mannose-binding) lectin family protein / PAN domain-containing protein similar to S locus glycoprotein [Brassica rapa] GI:12246840; contains Pfam profile PF01453: Lectin (probable mannose binding) (68414.m09188)
193	248550_at	+N independent	0.0668606	0.00203296	0.849388	At5g50210	quinolinate synthetase A-related contains weak similarity to Swiss-Prot:P11458 quinolinate synthetase A [Escherichia coli] (68418.m06219)
194	248979_at	+N independent	0.0479893	0.00203328	0.0178484	At5g45080	disease resistance protein-related weak similarity to disease resistance protein rps4-RLD [Arabidopsis thaliana] GI:5823585; contains Pfam profile PF01582: TIR domain (68418.m05528)
195	253005_at	+N independent	0.717097	0.00210964	0.193225	At4g38100	expressed protein (68417.m05381)
196	250921_at	+N independent	0.298168	0.00213937	0.0374876	At5g03460	expressed protein (68418.m00302)
197	246216_at	+N independent	0.103087	0.00214473	0.0707203	At4g36380	cytochrome P450 90C1 (CYP90C1) / rotundifolia3 (ROT3) identical to Cytochrome P450 90C1 (ROTUNDIFOLIA3) (SP:Q9M066) [Arabidopsis thaliana]; (68417.m05169)
198	249783_at	+N independent	0.00914716	0.00219647	0.201914	At5g24270	calcineurin B-like protein, putative / calcium sensor homolog (SOS3) identical to calcium sensor homolog [Arabidopsis thaliana] GI:3309575; similar to calcineurin B-like protein 8 (GI:15866276) [Arabidopsis thaliana] (68418.m02855)
199	266466_at	+N independent	0.225741	0.00221077	0.290167	At2g47790	transducin family protein / WD-40 repeat family protein similar to WD-repeat protein 5 (SP:Q9UGP9) [Homo sapiens]; The first 3 exons are identical to that of GB:AJ224957. This gene appears to be a truncated version of that in GB:AJ224957; contains 4 WD-40 repeats (PF00400) (68415.m05965)
200	246104_at	+N independent	0.36223	0.00223806	0.0178774	At5g28650	WRKY family transcription factor DNA-binding protein WRKY3, parsley, PIR:S72445 (68418.m03508)
201	259511_at	+N independent	0.0618977	0.00234254	0.195515	At1g12520	superoxide dismutase copper chaperone, putative similar to copper chaperone for superoxide dismutase [Homo sapiens] gi|2431868|gb|AAC51764 (68414.m01449)
202	255623_at	+N independent	0.0514773	0.00234902	0.0320931	At4g01310	ribosomal protein L5 family protein contains Pfam profiles PF00673: ribosomal L5P family C-terminus, PF00281: ribosomal protein L5 (68417.m00171)
203	246580_at	+N independent	0.567204	0.00239709	0.591573	At1g31770	ABC transporter family protein contains Pfam profile: PF00005: ABC transporter (68414.m03899)
204	257762_at	+N independent	0.941172	0.00243631	0.0190353	At3g23100	double strand break repair protein, putative (XRCC4) identical to cDNA putative double strand break repair protein (XRCC4) GI:9800642 (68416.m02912)
205	252068_at	+N independent	0.882485	0.00247583	0.084595	At3g51440	strictosidine synthase family protein similar to hemomucin [Drosophila melanogaster][GI:1280434], strictosidine synthase [Rauvolfia serpentina][SP|P15324]; contains strictosidine synthase domain PF03088 (68416.m05634)
206	259116_at	+N independent	0.539716	0.0024779	0.401735	At3g01350	proton-dependent oligopeptide transport (POT) family protein contains Pfam profile: PF00854 POT family (68416.m00055)
207	252252_at	+N independent	0.163948	0.00250122	0.15088	At3g49180	transducin family protein / WD-40 repeat family protein contains 5 WD-40 repeats (PF00400); GTP-binding protein beta chain homolog, Nicotiana tabacum, PIR:T16970 (68416.m05375)
208	260053_at	+N independent	0.0273665	0.0025013	0.617726	At1g78120	tetratricopeptide repeat (TPR)-containing protein low similarity to SP|Q99615 DnaJ homolog subfamily C member 7 (Tetratricopeptide repeat protein 2) {Homo sapiens}; contains Pfam profile PF00515: TPR Domain (68414.m09104)
209	254490_at	+N independent	0.242147	0.00265097	0.847922	At4g20320	CTP synthase, putative / UTP--ammonia ligase, putative similar to SP|P17812 CTP synthase (EC 6.3.4.2) (UTP--ammonia ligase) {Homo sapiens}; contains Pfam profile PF00117: glutamine amidotransferase class-I (68417.m02967)
210	257046_at	+N independent	0.0781001	0.00266455	0.21752	At3g19740	AAA-type ATPase family protein contains Pfam domain, PF00004: ATPase, AAA family (68416.m02499)
211	262762_at	+N independent	0.23557	0.00269156	0.00828685	At1g10700	ribose-phosphate pyrophosphokinase 3 / phosphoribosyl diphosphate synthetase 3 (PRS3) nearly identical to phosphoribosyl diphosphate synthase GI:4902470 from [Arabidopsis thaliana] (68414.m01217)
212	250748_at	+N independent	0.0712246	0.00272233	0.0357439	At5g05710	pleckstrin homology (PH) domain-containing protein similar to AtPH1 [Arabidopsis thaliana] GI:5926716; contains Pfam profile PF00169: PH domain (68418.m00628)
213	256207_at	+N independent	0.0293643	0.00275806	0.221516	At1g50920	GTP-binding protein-related similar to GTP-binding protein SP:Q99ME9 from [Mus musculus] (68414.m05725)
214	261377_at	+N independent	0.0126823	0.00277641	0.940184	At1g18850	expressed protein (68414.m02347)
215	265683_at	+N independent	0.0228117	0.00282201	0.57605	At2g24400	auxin-responsive protein, putative / small auxin up RNA (SAUR_D) similar to SAUR-AC-like protein (small auxin up RNA) (GI:4455308) from [Arabidopsis thaliana]; auxin-induced protein TGSAUR22 (GI:10185820) [Tulipa gesnerian] (68415.m02915)
216	250900_at	+N independent	0.0356707	0.00283442	0.248435	At5g03470	serine/threonine protein phosphatase 2A (PP2A) regulatory subunit B' (B'alpha) similar to SWISS-PROT:Q28653 serine/threonine protein phosphatase 2A, 56 kDa regulatory subunit, delta isoform (PP2A, B subunit, B' delta isoform, PP2A, B subunit, B56 delta isoform, PP2A, B subunit, PR61 delta isoform, PP2A, B subunit, R5 delta isoform, PP2A, B subunit, B'-gamma) [Oryctolagus cuniculus]; contains Pfam…
217	255850_at	+N independent	0.81477	0.00286187	0.133833	At2g33450	50S ribosomal protein L28, chloroplast (CL28) (68415.m04100)
218	248663_at	+N independent	0.0448703	0.00288121	0.0307074	At5g48590	expressed protein (68418.m06010)
219	256881_at	+N independent	0.878458	0.00288856	0.248042	At3g26410	expressed protein (68416.m03293)
220	262621_at	+N independent	0.0180949	0.00291338	0.0098419	At1g06530	myosin heavy chain-related similar to myosin heavy chain (GI:1408194) {Placopecten magellanicus}; similar to Myosin heavy chain, clone 203 (Fragment) (SP:P39922){Hydra attenuata}; contains one transmembrane domain (68414.m00692)
221	257377_at	+N independent	0.348653	0.00296323	0.0182105	At2g28890	protein phosphatase 2C family protein / PP2C family protein similar to protein phosphatase-2c (GI:3608412) [Mesembryanthemum crystallinum]; contains Pfam PF00481 : Protein phosphatase 2C domain (68415.m03511)
222	260602_at	+N independent	0.593259	0.00296349	0.034554	At1g55920	serine O-acetyltransferase, putative identical to GI:608677 from [Arabidopsis thaliana] (68414.m06414)
223	250734_at	+N independent	0.0669221	0.00307108	0.636298	At5g06270	expressed protein (68418.m00702)
224	260970_at	+N independent	0.053133	0.00310882	0.834527	At1g53640	hypothetical protein ; expression supported by MPSS (68414.m06100)
225	261036_at	+N independent	0.746812	0.00311625	0.136137	At1g17470	developmentally regulated GTP-binding protein (DRG1) identical to developmentally regulated GTP binding protein (DRG1) [Arabidopsis thaliana] GI:2345150 (68414.m02143)
226	250869_at	+N independent	0.0747997	0.00313808	0.920882	At5g03840	terminal flower 1 protein (TFL1) identical go SP|P93003 TERMINAL FLOWER 1 protein {Arabidopsis thaliana}; contains Pfam profile PF01161: Phosphatidylethanolamine-binding protein (68418.m00354)
227	263232_at	+N independent	0.0249173	0.00315195	0.0232694	At1g05700	leucine-rich repeat protein kinase, putative similar to light repressible receptor protein kinase, gi|2129635; contains leucine rich repeat (LRR) domains, Pfam:PF00560; contains protein kinase domain, Pfam:PF00069 (68414.m00591)
228	251144_at	+N independent	0.389563	0.00325047	0.0925972	At5g01210	transferase family protein contains Pfam profile PF02458 transferase family (68418.m00026)
229	246220_at	+N independent	0.672715	0.00326526	0.539512	At4g37210	tetratricopeptide repeat (TPR)-containing protein low similarity to SP|Q02508 Protein HGV2 Halocynthia roretzi; contains Pfam profile PF00515 TPR Domain (68417.m05267)
230	257702_at	+N independent	0.00989179	0.00328341	0.121683	At3g12670	CTP synthase, putative / UTP--ammonia ligase, putative similar to SP|P17812 CTP synthase (EC 6.3.4.2) (UTP--ammonia ligase) {Homo sapiens}; contains Pfam profile PF00117: glutamine amidotransferase class-I (68416.m01579)
231	261130_at	+N independent	0.422423	0.00328344	0.0198637	At1g04870	protein arginine N-methyltransferase family protein similar to SP|Q96LA8 Protein arginine N-methyltransferase 6 (EC 2.1.1.-) {Homo sapiens} (68414.m00483)
232	255434_at	+N independent	0.307825	0.00328793	0.780142	At4g03180	expressed protein (68417.m00435)
233	249769_at	+N independent	0.251386	0.0033294	0.0870727	At5g24120	RNA polymerase sigma subunit SigE (sigE) / sigma-like factor (SIG5) identical to RNA polymerase sigma subunit SigE [Arabidopsis thaliana] GI:4972299, sigma-like factor [Arabidopsis thaliana] GI:4033838; contains Pfam profiles PF04545: Sigma-70, region 4, PF04539: Sigma-70 region 3, PF04542: Sigma-70 region 2 (68418.m02835)
234	263973_at	+N independent	0.308261	0.00341061	0.0724825	At2g42740	60S ribosomal protein L11 (RPL11A) (68415.m05293)
235	256772_at	+N independent	0.0149094	0.0034379	0.0267587	At3g13750	beta-galactosidase, putative / lactase, putative similar to beta-galactosidase precursor SP:P48980 from [Lycopersicon esculentum] (68416.m01735)
236	247417_at	+N independent	0.358604	0.00352002	0.108608	At5g63040	expressed protein similar to unknown protein (emb|CAB81845.1) (68418.m07908)
237	260979_at	+N independent	0.924953	0.00353445	0.310024	At1g53510	mitogen-activated protein kinase, putative / MAPK, putative (MPK18) mitogen-activated protein kinase (MAPK)(AtMPK18), PMID:12119167 (68414.m06068)
238	248787_at	+N independent	0.756983	0.00354625	0.373173	At5g47420	expressed protein contains Pfam domain, PF01987: Protein of unknown function (68418.m05843)
239	256069_at	+N independent	0.34359	0.00354992	0.831913	At1g13740	expressed protein (68414.m01613)
240	263194_at	+N independent	0.121166	0.00361746	0.88992	At1g36060	AP2 domain-containing transcription factor, putative similar to AP2 domain transcription factor GI:4567204 from [Arabidopsis thaliana] (68414.m04481)
241	248060_at	+N independent	0.192115	0.00362688	0.104905	At5g55560	protein kinase family protein contains protein kinase domain, Pfam:PF00069 (68418.m06923)
242	258453_at	+N independent	0.390242	0.00364382	0.0786081	At3g22320	DNA-directed RNA polymerase, putative similar to SP|P19388 DNA-directed RNA polymerase II 23 kDa polypeptide (EC 2.7.7.6) {Homo sapiens}; contains Pfam profiles PF03871: RNA polymerase Rpb5 N-terminal domain, PF01191: RNA polymerase Rpb5 C-terminal domain (68416.m02819)
243	254125_at	+N independent	0.194967	0.00364967	0.0564832	At4g24670	alliinase family protein contains Pfam profiles: PF04864 allinase C-terminal domain, PF04863 alliinase EGF-like domain (68417.m03531)
244	255035_at	+N independent	0.411144	0.00365305	0.027042	At4g09550	expressed protein (68417.m01569)
245	266219_at	+N independent	0.961921	0.00368069	0.447521	At2g28880	para-aminobenzoate (PABA) synthase family protein similar to PABA synthase from Streptomyces griseus [SP|P32483], Streptomyces pristinaespiralis [gi:1575336]; contains Pfam profiles PF00425: chorismate binding enzyme, PF00117: glutamine amidotransferase class-I, PF04715: Anthranilate synthase component I, N terminal region (68415.m03510)
246	263799_at	+N independent	0.0978671	0.00370697	0.0310661	At2g24550	expressed protein weak similarity to MTD1 [Medicago truncatula] GI:9294810 (68415.m02932)
247	247963_at	+N independent	0.255528	0.00371137	0.976255	At5g56590	glycosyl hydrolase family 17 protein similar to elicitor inducible chitinase Nt-SubE76 GI:11071974 from [Nicotiana tabacum] (68418.m07063)
248	251996_at	+N independent	0.0174061	0.00387067	0.182283	At3g52840	beta-galactosidase, putative / lactase, putative similar to beta-galactosidase precursor GI:3869280 from [Carica papaya] (68416.m05823)
249	246283_at	+N independent	0.0292494	0.0038891	0.0713855	At4g36860	LIM domain-containing protein low similarity to LIM-domain protein [Branchiostoma floridae] GI:3360516, DRAL/Slim3/FHL2 [Homo sapiens] GI:7209525; contains Pfam profile PF00412: LIM domain (68417.m05226)
250	247761_at	+N independent	0.725352	0.00389162	0.653507	At5g59160	serine/threonine protein phosphatase PP1 isozyme 2 (TOPP2) identical to SP|P48482 Serine/threonine protein phosphatase PP1 isozyme 2 (EC 3.1.3.16) {Arabidopsis thaliana} (68418.m07414)
251	248286_at	+N independent	0.599699	0.00399121	0.600561	At5g52870	expressed protein similar to unknown protein (gb|AAF24565.1) (68418.m06562)
252	265132_at	+N independent	0.4484	0.00403358	0.0124952	At1g23830	expressed protein (68414.m03006)
253	259066_at	+N independent	0.0124631	0.004074	0.281644	At3g07530	expressed protein ; expression supported by MPSS (68416.m00899)
254	248126_at	+N independent	0.166484	0.00407466	0.0626102	At5g54760	eukaryotic translation initiation factor SUI1, putative similar to SP|P32911 Protein translation factor SUI1 {Saccharomyces cerevisiae}; contains Pfam profile PF01253: Translation initiation factor SUI1 (68418.m06820)
255	261212_at	+N independent	0.489392	0.0040817	0.425187	At1g12880	MutT/nudix family protein similar to diphosphoinositol polyphosphate phosphohydrolase [Homo sapiens] GI:3978224; contains Pfam profile PF00293: NUDIX domain (68414.m01496)
256	250607_at	+N independent	0.489999	0.00415249	0.620826	At5g07370	inositol polyphosphate 6-/3-/5-kinase 2a (IPK2a) contains Pfam domain, PF03770: Inositol polyphosphate kinase (68418.m00841)
257	246196_at	+N independent	0.0232974	0.00422061	0.0334201	At4g37090	expressed protein (68417.m05254)
258	261425_at	+N independent	0.211052	0.00422733	0.618718	At1g18880	proton-dependent oligopeptide transport (POT) family protein contains Pfam profile: PF00854 POT family (68414.m02350)
259	260128_at	+N independent	0.462169	0.0042472	0.147098	At1g36310	expressed protein (68414.m04513)
260	251886_at	+N independent	0.0290333	0.00425058	0.482481	At3g54260	expressed protein various predicted proteins, Arabidopsis thaliana (68416.m05997)
261	264069_at	+N independent	0.0828279	0.00433734	0.298954	At2g28000	RuBisCO subunit binding-protein alpha subunit, chloroplast / 60 kDa chaperonin alpha subunit / CPN-60 alpha identical to SWISS-PROT:P21238- RuBisCO subunit binding-protein alpha subunit, chloroplast precursor (60 kDa chaperonin alpha subunit, CPN-60 alpha) [Arabidopsis thaliana] (68415.m03393)
262	261725_at	+N independent	0.0622226	0.00434575	0.776029	At1g76300	small nuclear ribonucleoprotein D3, putative / snRNP core protein D3, putative / Sm protein D3, putative similar to SWISS-PROT:P43331 small nuclear ribonucleoprotein Sm D3 (snRNP core protein D3, Sm-D3) [Mouse] (68414.m08862)
263	257710_at	+N independent	0.29823	0.00435732	0.367808	At3g27350	expressed protein (68416.m03420)
264	257676_at	+N independent	0.981276	0.00440181	0.548173	At3g20320	mce-related family protein contains Pfam PF02470: mce related protein (68416.m02574)
265	257178_at	+N independent	0.15274	0.00443261	0.111188	At3g13070	CBS domain-containing protein / transporter associated domain-containing protein similar to SP|Q54318 Hemolysin C [Serpulina hyodysenteriae] {Treponema hyodysenteriae}; contains Pfam profiles PF00571: CBS domain, PF03471: Transporter associated domain, PF01595: Domain of unknown function (68416.m01634)
266	254167_at	+N independent	0.161015	0.00443599	0.407955	At4g24400	CBL-interacting protein kinase 8 (CIPK8) identical to CBL-interacting protein kinase 8 [Arabidopsis thaliana] GP|13249115|gb|AAK16683; contains Pfam profiles PF00069: Protein kinase domain and PF03822: NAF domain (68417.m03499)
267	256343_at	+N independent	0.325607	0.00447418	0.135985	At1g72090	radical SAM domain-containing protein / TRAM domain-containing protein contains Pfam profiles PF00919: UPF0004 family protein, PF04055: radical SAM domain protein, PF01938: TRAM domain (68414.m08333)
268	261019_at	+N independent	0.0135314	0.00458173	0.00900653	At1g26470	expressed protein (68414.m03228)
269	264898_at	+N independent	0.188522	0.0046049	0.393954	At1g23205	invertase/pectin methylesterase inhibitor family protein low similarity to pectinesterase from Phaseolus vulgaris SP|Q43111, Lycopersicon esculentum SP|Q43143; contains Pfam profile PF04043: Plant invertase/pectin methylesterase inhibitor (68414.m02900)
270	245131_s_at	+N independent	0.0462456	0.00464311	0.458206	At2g45330	tRNA 2'phosphotransferase, putative contains similarity to Swiss-Prot:Q12272 tRNA 2'phosphotransferase [Saccharomyces cerevisiae]; contains Pfam domain PF01885: RNA 2'-phosphotransferase, Tpt1 / KptA family (68415.m05641)
271	263570_at	+N independent	0.562956	0.00464404	0.748826	At2g27150	aldehyde oxidase 3 (AAO3) identical to GP:3172044:gnl:PID:d1029570:AB010080 (68415.m03263)
272	264756_at	+N independent	0.0470023	0.00475589	0.645336	At1g61370	S-locus lectin protein kinase family protein contains Pfam domains, PF00954: S-locus glycoprotein family, PF00069: Protein kinase domain, and PF01453: Lectin (probable mannose binding) (68414.m06916)
273	263824_at	+N independent	0.0120371	0.00489631	0.885524	At2g40360	transducin family protein / WD-40 repeat family protein contains 4 WD-40 repeats (PF00400); similar to block of proliferation protein Bop1 (GI:1679772) [Mus musculus] (68415.m04977)
274	254273_at	+N independent	0.128642	0.00492848	0.546777	At4g22720	glycoprotease M22 family protein similar to sialylglycoprotease [Haemophilus ducreyi] GI:6942294; contains Pfam profile PF00814: Glycoprotease family (68417.m03277)
275	254458_at	+N independent	0.884526	0.00494865	0.185504	At4g21180	DNAJ heat shock N-terminal domain-containing protein / sec63 domain-containing protein similar to SP|Q9UGP8 Translocation protein SEC63 homolog {Homo sapiens}; contains Pfam profiles PF00226 DnaJ domain, PF02889 Sec63 domain (68417.m03063)
276	248409_at	+N independent	0.717217	0.00501756	0.172646	At5g51540	peptidase M3 family protein / thimet oligopeptidase family protein low similarity to SP|Q99797 Mitochondrial intermediate peptidase, mitochondrial precursor (EC 3.4.24.59) {Homo sapiens}; contains Pfam profile PF01432: Peptidase family M3 (68418.m06391)
277	260451_at	+N independent	0.0081942	0.00507945	0.0919453	At1g72360	ethylene-responsive element-binding protein, putative contains Pfam profile: PF00847 AP2 domain; similar to ethylene responsive element binding protein (GI:18496063)[Fagus sylvatica] (68414.m08370)
278	258619_at	+N independent	0.125447	0.00517934	0.0103541	At3g02780	isopentenyl-diphosphate delta-isomerase II / isopentenyl diphosphate:dimethylallyl diphosphate isomerase II (IPP2) identical to isopentenyl diphosphate:dimethylallyl diphosphate isomerase (IPP2) GB:U49259 [Arabidopsis thaliana] (68416.m00270)
279	259853_at	+N independent	0.0506801	0.00518501	0.91979	At1g72300	leucine-rich repeat transmembrane protein kinase, putative similar to GI:3641252 from [Malus x domestica] (Plant Mol. Biol. 40 (6), 945-957 (1999)) (68414.m08358)
280	260586_at	+N independent	0.360169	0.00532415	0.14605	At2g43630	expressed protein (68415.m05423)
281	265947_at	+N independent	0.0580087	0.00533111	0.242723	At2g19540	transducin family protein / WD-40 repeat family protein contains WD-40 repeats (PF00400); similar to Glutamate-rich WD repeat protein (GRWD) (SP:Q9BQ67)[Homo sapiens] (68415.m02283)
282	262193_at	+N independent	0.798662	0.00533486	0.237869	At1g77840	eukaryotic translation initiation factor 5, putative / eIF-5, putative similar to SP|P55876 Eukaryotic translation initiation factor 5 (eIF-5) {Zea mays}; contains Pfam profiles PF02020: eIF4-gamma/eIF5/eIF2-epsilon, PF01873: Domain found in IF2B/IF5 (68414.m09070)
283	253535_at	+N independent	0.0813906	0.00552937	0.136516	At4g31550	WRKY family transcription factor contains Pfam profile: PF03106 WRKY DNA -binding domain (68417.m04479)
284	254376_at	+N independent	0.727567	0.00553992	0.24412	At4g21790	transmembrane protein-related (TOM1) contains some similarity to transmembrane protein TOM3 GI:15425641 from [Arabidopsis thaliana]; identical to cDNA TOM1 GI:9967414 (68417.m03152)
285	262024_at	+N independent	0.58877	0.00557624	0.304179	At1g35620	thioredoxin family protein similar to SP|Q43116 Protein disulfide isomerase precursor (PDI) (EC 5.3.4.1) {Ricinus communis}; contains Pfam profile PF00085: Thioredoxin (68414.m04425)
286	263807_at	+N independent	0.413374	0.00576042	0.343471	At2g04400	indole-3-glycerol phosphate synthase (IGPS) nearly identical to SP|P49572 (68415.m00444)
287	262280_at	+N independent	0.303223	0.00577455	0.164708	At1g68580	agenet domain-containing protein / bromo-adjacent homology (BAH) domain-containing protein contains Pfam profile PF01426: BAH domain and PF05641: Agenet domain (68414.m07835)
288	266968_at	+N independent	0.189604	0.00582489	0.0202398	At2g39360	protein kinase family protein contains protein kinase domain, Pfam:PF00069 (68415.m04831)
289	256984_at	+N independent	0.335875	0.00592866	0.577825	At3g13480	expressed protein ; expression supported by MPSS (68416.m01696)
290	246724_at	+N independent	0.489392	0.00597754	0.0363844	At5g29000	myb family transcription factor contains Pfam profile: PF00249 myb-like DNA-binding domain (68418.m03589)
291	264317_at	+N independent	0.799387	0.0060095	0.176525	At1g70310	spermidine synthase 2 (SPDSYN2) / putrescine aminopropyltransferase 2 identical to SP|O48661 Spermidine synthase 2 (EC 2.5.1.16) (Putrescine aminopropyltransferase 2) (SPDSY 2) {Arabidopsis thaliana} (68414.m08089)
292	254615_at	+N independent	0.402016	0.0060785	0.441544	At4g19210	RNase L inhibitor protein, putative similar to 68 kDa protein HP68 GI:16755057 from [Triticum aestivum] (68417.m02834)
293	246319_at	+N independent	0.443281	0.00615399	0.460642	At3g56680	expressed protein (68416.m06305)
294	256266_at	+N independent	0.0360634	0.00625177	0.0401099	At3g12320	expressed protein (68416.m01536)
295	256086_at	+N independent	0.0258257	0.00630926	0.089534	At1g20770	expressed protein (68414.m02601)
296	247675_at	+N independent	0.0515615	0.00635652	0.0313114	At5g59940	DC1 domain-containing protein / UV-B light-insensitive protein, putative similar to ULI3 (UV-B light insensitive) [Arabidopsis thaliana] GI:17225050; contains Pfam profile PF03107: DC1 domain (68418.m07516)
297	255735_at	+N independent	0.619308	0.00643845	0.205478	At1g25520	expressed protein contains Pfam profile PF01169: Uncharacterized protein family UPF0016 (68414.m03169)
298	266477_at	+N independent	0.405313	0.00645512	0.675954	At2g31085	Clavata3 / ESR-Related-6 (CLE6) CLAVATA3/ESR-Related 6 (CLE6) (68415.m03796)
299	256115_at	+N independent	0.0367771	0.00649849	0.654094	At1g16880	uridylyltransferase-related similar to [Protein-PII] uridylyltransferase (PII uridylyl- transferase) (Uridylyl removing enzyme) (UTase)(SP:Q9AC53) [Caulobacter crescentus] (68414.m02039)
300	265734_at	+N independent	0.325799	0.00680565	0.368914	At2g01260	expressed protein (68415.m00038)
301	261417_at	+N independent	0.307672	0.00686798	0.765973	At1g07700	thioredoxin family protein low similarity to thioredoxin [Gallus gallus] GI:212766; contains Pfam profile: PF00085 Thioredoxin (68414.m00827)
302	250787_at	+N independent	0.0104689	0.00694547	0.444561	At5g05560	E3 ubiquitin ligase, putative E3, ubiquitin ligase; contains similarity to Apc1/Tsg24 protein, the largest subunit of human anaphase-promoting complex (APC/C) GI:11967711 from [Homo sapiens] (68418.m00604)
303	252396_at	+N independent	0.3158	0.00703492	0.052583	At3g47970
304	260425_at	+N independent	0.0133085	0.00705042	0.0102922	At1g72440	CCAAT-box-binding transcription factor-related similar to CCAAT-box-binding transcription factor (CCAAT-binding factor) (CBF) (Swiss-Prot:Q03701) [Homo sapiens], GB:P53569 [Mus musculus] (68414.m08377)
305	248237_at	+N independent	0.868315	0.00707781	0.021643	At5g53890	leucine-rich repeat transmembrane protein kinase, putative (68418.m06703)
306	248535_at	+N independent	0.162585	0.00709553	0.211048	At5g50120	transducin family protein / WD-40 repeat family protein Similar to En/Spm-like transposon protein (gi:2739374)[Arabidopsis thaliana]; similar to GTP-binding regulatory protein and WD-repeat protein; contains 7 WD-40 repeats (68418.m06207)
307	260398_at	+N independent	0.720981	0.00709567	0.318972	At1g72320	pumilio/Puf RNA-binding domain-containing protein contains Pfam profile: PF00806 Pumilio-family RNA binding domains (aka PUM-HD, Pumilio homology domain) (5 copies) (68414.m08361)
308	266271_at	+N independent	0.0134915	0.00710852	0.141996	At2g29440	glutathione S-transferase, putative (68415.m03577)
309	267222_at	+N independent	0.0258657	0.00718577	0.81605	At2g43880	polygalacturonase, putative / pectinase, putative similar to polygalacturonase 4 [Lycopersicon esculentum] GI:2459815; contains Pfam profile PF00295: Glycosyl hydrolases family 28 (polygalacturonases) (68415.m05455)
310	266934_at	+N independent	0.00955645	0.00721836	0.688268	At2g18900	transducin family protein / WD-40 repeat family protein contains 5 WD-40 repeats (PF00400); related to LACK protective antigen (GI:13625467) [Leishmania donovani] (68415.m02205)
311	247067_at	+N independent	0.353792	0.00722305	0.471196	At5g66950	expressed protein (68418.m08440)
312	251811_at	+N independent	0.394375	0.00727217	0.789658	At3g54990	AP2 domain-containing transcription factor, putative similar to (SP:P47927) Floral homeotic protein APETALA2, Arabidopsis thaliana, U12546 (68416.m06102)
313	261883_at	+N independent	0.24967	0.00727238	0.015812	At1g80870	protein kinase family protein contains eukaryotic protein kinase domain, INTERPRO:IPR000719 (68414.m09489)
314	254405_at	+N independent	0.645125	0.00729261	0.116238	At4g21350	U-box domain-containing protein similar to immediate-early fungal elicitor protein CMPG1 [Petroselinum crispum] GI:14582198; contains Pfam profile PF04564: U-box domain (68417.m03084)
315	261578_at	+N independent	0.0107392	0.00756859	0.017674	At1g01100	60S acidic ribosomal protein P1 (RPP1A) similar to 60S ACIDIC RIBOSOMAL PROTEIN P1 GB:O23095 from [Arabidopsis thaliana] (68414.m00012)
316	258803_at	+N independent	0.144533	0.00772709	0.526847	At3g04670	WRKY family transcription factor similar to elicitor response element binding protein WRKY3 isolog GB:AAB63078 [Arabidopsis thaliana] (68416.m00500)
317	265435_s_at	+N independent	0.962715	0.00785387	0.0531676	At2g21020
318	258072_at	+N independent	0.610651	0.00789702	0.0272459	At3g26090	expressed protein (68416.m03249)
319	259976_at	+N independent	0.864948	0.00793336	0.0648575	At1g76560	CP12 domain-containing protein contains Pfam domain PF02672: CP12 domain (68414.m08909)
1	264562_at	-N independent	0.891356	2.17282e-12	0.0184129	At1g55760	BTB/POZ domain-containing protein Interpro IPR000210/ PS50097: BTBB/POZ domain; similar to POZ 56 protein (GI:17483747) [Mus musculus] (68414.m06384)
2	248970_at	-N independent	0.0326885	3.3632e-12	0.926614	At5g45380	sodium:solute symporter family protein contains Pfam profile: PF00474 sodium:solute symporter family (68418.m05577)
3	254215_at	-N independent	0.345666	3.89622e-12	0.0651919	At4g23700	cation/hydrogen exchanger, putative (CHX17) similar to Na+/H+-exchanging protein slr1595 - Synechocystis sp., EMBL:D90902; monovalent cation:proton antiporter family 2 (CPA2) member, PMID:11500563 (68417.m03411)
4	253382_at	-N independent	0.839577	4.42502e-12	0.0386968	At4g33040	glutaredoxin family protein contains INTERPRO Domain IPR002109, Glutaredoxin (thioltransferase) (68417.m04701)
5	247265_at	-N independent	0.10243	5.42352e-11	0.462773	At5g64550	loricrin-related contains weak similarity to Loricrin (Swiss-Prot:P23490) [Homo sapiens] (68418.m08112)
6	246802_at	-N independent	0.0376666	2.20222e-10	0.0603171	At5g27000	kinesin motor protein-related non-consensus AT donor splice site at exon 12; non-consensus AC acceptor splice site at exon 13 (68418.m03221)
7	250100_at	-N independent	0.0873062	2.52867e-10	0.852072	At5g16570	glutamine synthetase, putative similar to glutamine synthetase, cytosolic isozyme (glutamate-- ammonia ligase) [Alfalfa] SWISS-PROT:P04078 (68418.m01939)
8	255957_at	-N independent	0.523175	7.59565e-10	0.264031	At1g22160	senescence-associated protein-related similar to senescence-associated protein SAG102 (GI:22331931) [Arabidopsis thaliana] (68414.m02770)
9	266368_at	-N independent	0.389223	2.93918e-09	0.00879183	At2g41380	embryo-abundant protein-related similar to embryo-abundant protein [Picea glauca] GI:1350531 (68415.m05107)
10	253408_at	-N independent	0.175352	5.45086e-09	0.179092	At4g32950	protein phosphatase 2C, putative / PP2C, putative phosphoprotein phosphatase, Arabidopsis thaliana, PIR2:S55457 (68417.m04688)
11	249581_at	-N independent	0.41267	5.82164e-09	0.585075	At5g37600	glutamine synthetase, putative similar to glutamine synthetase, cytosolic isozyme (Glutamate-- ammonia ligase, GS1) [Lotus japonicus] SWISS-PROT:Q42899 (68418.m04529)
12	260840_at	-N independent	0.0537679	9.7911e-09	0.0276578	At1g29050	expressed protein similar to hypothetical protein GB:AAB67625 GI:2342727 from [Arabidopsis thaliana] (68414.m03556)
13	265008_at	-N independent	0.905405	1.07223e-08	0.0125111	At1g61560	seven transmembrane MLO family protein / MLO-like protein 6 (MLO6) idenctical to membrane protein Mlo6 [Arabidopsis thaliana] gi|14091582|gb|AAK53799; similar to MLO protein SWISS-PROT:P93766, NCBI_gi:1877221 [Hordeum vulgare][Barley]; contains Pfam profile PF03094: Mlo family (68414.m06935)
14	264987_at	-N independent	0.802921	4.70499e-08	0.518563	At1g27030	expressed protein (68414.m03295)
15	267001_at	-N independent	0.637564	5.48456e-08	0.770621	At2g34470	urease accessory protein (UREG) identical to urease accessory protein UREG GI:4324678 from [Arabidopsis thaliana]; contains Pfam profile: PF01495 HypB/UreG nucleotide-binding domain (68415.m04231)
16	260636_at	-N independent	0.4341	6.76778e-08	0.0440262	At1g62430	phosphatidate cytidylyltransferase / CDP-diglyceride synthetase (CDS1) identical to SP|O04928 Phosphatidate cytidylyltransferase (EC 2.7.7.41) (CDP-diglyceride synthetase) (CDP-diglyceride pyrophosphorylase) (CDP-diacylglycerol synthase) (CDS) (CTP:phosphatidate cytidylyltransferase) (CDP-DAG synthase) (CDP-DG synthetase) {Arabidopsis thaliana} (68414.m07043)
17	262744_at	-N independent	0.808134	9.33763e-08	0.0156955	At1g28680	transferase family protein similar to elicitor inducible gene product EIG-I24 [Nicotiana tabacum] [gi:10798748]; contains Pfam transferase family domain PF00248 (68414.m03532)
18	251584_at	-N independent	0.602193	9.86117e-08	0.0873589	At3g58620	tetratricopeptide repeat (TPR)-containing protein contains Pfam profile PF00515 TPR Domain (68416.m06533)
19	266835_at	-N independent	0.11109	1.04764e-07	0.550226	At2g29990	pyridine nucleotide-disulphide oxidoreductase family protein similar to SP|P32340 Rotenone-insensitive NADH-ubiquinone oxidoreductase, mitochondrial precursor (EC 1.6.5.3) (Internal NADH dehydrogenase) {Saccharomyces cerevisiae} ; contains Pfam profile PF00070: Pyridine nucleotide-disulphide oxidoreductase (68415.m03648)
20	259478_at	-N independent	0.084772	1.26335e-07	0.177631	At1g18980	germin-like protein, putative similar to germin-like protein subfamily T member 1 [SP|P92995]; contains PS00725 germin family signature (68414.m02361)
21	249255_at	-N independent	0.851716	1.50494e-07	0.373636	At5g41610	cation/hydrogen exchanger, putative (CHX18) monovalent cation:proton antiporter family 2 (CPA2) member, PMID:11500563 (68418.m05055)
22	247212_at	-N independent	0.218667	1.65457e-07	0.276164	At5g65040	senescence-associated protein-related similar to senescence-associated protein SAG102 (GI:22331931) [Arabidopsis thaliana] (68418.m08181)
23	259540_at	-N independent	0.0164273	1.72151e-07	0.139673	At1g20640	RWP-RK domain-containing protein similar to nodule inception protein GI:6448579 from (Lotus japonicus); contains Pfam profile: PF02042 RWP-RK domain (68414.m02583)
24	261398_at	-N independent	0.246245	3.28141e-07	0.371305	At1g79610	sodium proton exchanger, putative (NHX6) identical to Na+/H+ exchanger 6 [Arabidopsis thaliana] gi|19919848|gb|AAM08407 (Plant J. (2002) In press); contains similarity to Na+/H+ antiporter GI:1655701 from [Xenopus laevis]; contains non-consensus AT/AC splice sites; Member of The Monovalent Cation:Proton Antiporter (CPA1) Family, PMID:11500563 (68414.m09282)
25	261813_at	-N independent	0.0176105	4.95995e-07	0.077751	At1g08280	glycosyl transferase family 29 protein / sialyltransferase family protein contains Pfam profile: PF00777 sialyltransferase (Glycosyltransferase family 29) (68414.m00914)
26	266209_at	-N independent	0.809465	5.31007e-07	0.0361215	At2g27550	centroradialis protein, putative (CEN) strong similarity to SP|Q41261 CENTRORADIALIS protein {Antirrhinum majus}; contains Pfam profile PF01161: Phosphatidylethanolamine-binding protein (68415.m03338)
27	251931_at	-N independent	0.607067	6.19648e-07	0.0237455	At3g53950	glyoxal oxidase-related contains similarity to glyoxal oxidase precursor [Phanerochaete chrysosporium] gi|1050302|gb|AAA87594 (68416.m05960)
28	266669_at	-N independent	0.088901	7.30765e-07	0.319371	At2g29750	UDP-glucoronosyl/UDP-glucosyl transferase family protein contains Pfam profile: PF00201 UDP-glucoronosyl and UDP-glucosyl transferase (68415.m03615)
29	249346_at	-N independent	0.722756	8.4969e-07	0.775251	At5g40780	lysine and histidine specific transporter, putative strong similarity to lysine and histidine specific transporter GI:2576361 from [Arabidopsis thaliana]; contains Pfam profile PF01490: Transmembrane amino acid transporter protein (68418.m04950)
30	264930_at	-N independent	0.45982	8.53712e-07	0.381051	At1g60800	leucine-rich repeat family protein / protein kinase family protein contains Pfam domains PF00560: Leucine Rich Repeat and PF00069: Protein kinase domain (68414.m06844)
31	249806_at	-N independent	0.605619	1.00449e-06	0.16237	At5g23850	expressed protein (68418.m02800)
32	263330_at	-N independent	0.352725	1.29629e-06	0.0980575	At2g15320	leucine-rich repeat family protein contains leucine rich-repeat (LRR) domains Pfam:PF00560, INTERPRO:IPR001611 (68415.m01747)
33	266963_at	-N independent	0.885695	1.39454e-06	0.141761	At2g39450	cation efflux family protein contains cation efflux family protein domain, Pfam:PF01545 (68415.m04842)
34	251706_at	-N independent	0.253936	1.64178e-06	0.514111	At3g56620	integral membrane family protein / nodulin MtN21-related similar to MtN21 GI:2598575 (root nodule development) from [Medicago truncatula] (68416.m06296)
35	247136_at	-N independent	0.508275	1.70249e-06	0.916173	At5g66170	senescence-associated family protein contains similarity to ketoconazole resistant protein GI:928938 and senescence-associated protein GI:1046268 from [Arabidopsis thaliana] (68418.m08336)
36	263429_at	-N independent	0.967521	1.97831e-06	0.241669	At2g22250	aminotransferase class I and II family protein similar to aspartate aminotransferase from Bacillus stearothermophilus SP|Q59228, Thermus aquaticus SP|O33822; contains Pfam profile PF00155 aminotransferase, classes I and II (68415.m02641)
37	252886_at	-N independent	0.553365	1.99646e-06	0.0489723	At4g39350	cellulose synthase, catalytic subunit (Ath-A) identical to gi:2827141 (68417.m05570)
38	249011_at	-N independent	0.62076	2.28359e-06	0.311051	At5g44670	expressed protein contains Pfam:PF01697 Domain of unknown function (68418.m05473)
39	253722_at	-N independent	0.982999	2.42923e-06	0.845642	At4g29190	zinc finger (CCCH-type) family protein contains Pfam domain, PF00642: Zinc finger C-x8-C-x5-C-x3-H type (and similar) (68417.m04176)
40	259403_at	-N independent	0.0316659	2.55286e-06	0.419495	At1g17745	D-3-phosphoglycerate dehydrogenase / 3-PGDH identical to SP|O04130 (68414.m02196)
41	250337_at	-N independent	0.118203	2.75751e-06	0.313775	At5g11790	Ndr family protein similar to SP|O23969 Pollen specific protein SF21 {Helianthus annuus}; contains Pfam profile PF03096: Ndr family (68418.m01376)
42	267116_at	-N independent	0.0502744	3.46741e-06	0.548376	At2g32560	F-box family protein contains Pfam PF00646: F-box domain; similar to SKP1 interacting partner 2 (SKIP2) TIGR_Ath1:At5g67250 (68415.m03977)
43	264406_at	-N independent	0.231029	4.19708e-06	0.00954989	At1g10290	dynamin-like protein 6 (ADL6) identical to dynamin-like protein 6 (ADL6) [Arabidopsis thaliana] GI:6651399; contains Pfam profiles PF01031: Dynamin central region, PF00350: Dynamin family, PF02212: Dynamin GTPase effector domain, PF00169: PH domain (68414.m01159)
44	248801_at	-N independent	0.553138	4.20631e-06	0.698685	At5g47370	homeobox-leucine zipper protein 2 (HAT2) / HD-ZIP protein 2 identical to homeobox-leucine zipper protein HAT2 (HD-ZIP protein 2) [Arabidopsis thaliana] SP:P46601; contains Pfam profiles PF04618: HD-ZIP protein N terminus, PF02183: Homeobox associated leucine zipper, PF00046: Homeobox domain (68418.m05838)
45	265276_at	-N independent	0.0381744	4.52998e-06	0.660339	At2g28400	expressed protein contains Pfam profile PF04520: Protein of unknown function, DUF584 (68415.m03451)
46	251225_at	-N independent	0.620077	4.63721e-06	0.00818006	At3g62660	glycosyl transferase family 8 protein low similarity to glycosyl transferase lgtC - Neisseria gonorrhoeae, EMBL:AF208062; contains Pfam glycosyl transferase family 8 domain PF01501 (68416.m07039)
47	251060_at	-N independent	0.684796	4.98116e-06	0.425265	At5g01820	CBL-interacting protein kinase 14 (CIPK14) identical to CBL-interacting protein kinase 14 [Arabidopsis thaliana] gi|13249127|gb|AAK16689; contains Pfam profiles PF00069: Protein kinase domain and PF03822: NAF domain; identical to cDNA CBL-interacting protein kinase 14 (CIPK14) GI:13249126 (68418.m00101)
48	251132_at	-N independent	0.230518	5.47482e-06	0.124624	At5g01200	myb family transcription factor contains PFAM profile: PF00249 myb-like DNA binding domain (68418.m00025)
49	252340_at	-N independent	0.687141	5.7648e-06	0.0760751	At3g48920	myb family transcription factor (MYB45) similar to MybHv33 GI:456214 from [Hordeum vulgare]; contains PFAM profile: myb DNA binding domain PF00249 (68416.m05344)
50	248310_at	-N independent	0.047064	5.87427e-06	0.0197945	At5g52550	expressed protein (68418.m06525)
51	260227_at	-N independent	0.412617	6.12933e-06	0.264166	At1g74450	expressed protein (68414.m08625)
52	255433_at	-N independent	0.864991	6.5662e-06	0.201837	At4g03210	xyloglucan:xyloglucosyl transferase, putative / xyloglucan endotransglycosylase, putative / endo-xyloglucan transferase, putative contains similarity to xyloglucan endo-transglycosylase-like protein (XET-1) GI:5070246 from [Medicago truncatula] (68417.m00440)
53	263942_at	-N independent	0.0660866	6.79193e-06	0.00909379	At2g35860	beta-Ig-H3 domain-containing protein / fasciclin domain-containing protein contains Pfam profile PF02469: Fasciclin domain (68415.m04403)
54	262733_s_at	-N independent	0.868674	6.9291e-06	0.255384	At1g28670	lipase identical to lipase GB:AAA93262 GI:1145627 [Arabidopsis thaliana] (FEBS Lett. 377 (3), 475-480 (1995)) (68414.m03531)
55	251644_at	-N independent	0.203334	7.06795e-06	0.0948738	At3g57540	remorin family protein contains Pfam domain, PF03763: Remorin, C-terminal region (68416.m06407)
56	267393_at	-N independent	0.108324	7.58123e-06	0.242573	At2g44500	expressed protein contains Pfam PF03138: Plant protein family. The function of this family of plant proteins is unknown; previously annotated as 'axi 1 protein from Nicotiana tabacum -related' based on similarity to axi 1 protein (GB:X80301) (GI:559920) from [Nicotiana tabacum], which, due to scienitific fraud was retracted. Retraction in: Schell J. EMBO J 1999 May 17;18(10):2908. PMID:10400497. …
57	266827_at	-N independent	0.731713	8.08742e-06	0.333727	At2g22920	serine carboxypeptidase S10 family protein similar to serine carboxypeptidase I precursor (SP:P37890) [Oryza sativa] (68415.m02721)
58	255622_at	-N independent	0.01243	8.1725e-06	0.0964011	At4g01070	UDP-glucoronosyl/UDP-glucosyl transferase family protein contains Pfam profile: PF00201 UDP-glucoronosyl and UDP-glucosyl transferase (68417.m00145)
59	253186_at	-N independent	0.781213	8.20325e-06	0.300984	At4g35270	RWP-RK domain-containing protein similar to nodule inception protein GI:6448579 from (Lotus japonicus); contains Pfam profile: PF02042 RWP-RK domain (68417.m05012)
60	260686_at	-N independent	0.212582	8.33345e-06	0.0239569	At1g17620	expressed protein (68414.m02179)
61	248961_at	-N independent	0.883752	8.40802e-06	0.102315	At5g45650	subtilase family protein contains Pfam domain, PF00082: Subtilase family; contains Pfam domain, PF02225: protease associated (PA) domain (68418.m05613)
62	254952_at	-N independent	0.545361	9.50471e-06	0.0104226	At4g10960	UDP-glucose 4-epimerase, putative / UDP-galactose 4-epimerase, putative / Galactowaldenase, putative similar to UDP-galactose 4-epimerase from Arabidopsis thaliana SP|Q42605, Cyamopsis tetragonoloba GI:3021357 [AJ005082] (68417.m01781)
63	261613_at	-N independent	0.265294	9.5436e-06	0.12263	At1g49720	ABA-responsive element-binding protein / abscisic acid responsive elements-binding factor (ABRE) identical to abscisic acid responsive elements-binding factor GB:AAF27179 GI:6739274 from [Arabidopsis thaliana]; identical to cDNA abscisic acid responsive elements-binding factor (ABRE) mRNA, complete cds GI:6739273 (68414.m05574)
64	258445_at	-N independent	0.0102693	1.02032e-05	0.53973	At3g22400	lipoxygenase, putative similar to lipoxygenase gi:8649004 [Prunus dulcis], gi:1495802 and gi:1495804 from [Solanum tuberosum] (68416.m02826)
65	267298_at	-N independent	0.174698	1.04085e-05	0.365678	At2g23760	BEL1-like homeobox 4 protein (BLH4) (68415.m02837)
66	263811_at	-N independent	0.420812	1.07741e-05	0.0140609	At2g04350	long-chain-fatty-acid--CoA ligase family protein / long-chain acyl-CoA synthetase family protein (LACS8) similar to LACS 4 [SP|O35547] from Rattus norvegicus, LACS 4 [SP|O60488] from Homo sapiens; contains Pfam HMM hit: AMP-binding enzymes PF00501 (68415.m00433)
67	258150_at	-N independent	0.390124	1.16179e-05	0.224791	At3g18160	peroxin-3 family protein contains Pfam domain, PF04882: Peroxin-3 (68416.m02309)
68	254281_at	-N independent	0.0437239	1.26156e-05	0.0324253	At4g22840	bile acid:sodium symporter family protein low similarity to SP|Q12908 Ileal sodium/bile acid cotransporter {Homo sapiens}; contains Pfam profile PF01758: Sodium Bile acid symporter family (68417.m03298)
69	253708_at	-N independent	0.0434775	1.42e-05	0.158661	At4g29210	gamma-glutamyltranspeptidase family protein similar to SP|P07314 Gamma-glutamyltranspeptidase precursor (EC 2.3.2.2) (Gamma- glutamyltransferase) (GGT) {Rattus norvegicus}; contains Pfam profilePF01019: Gamma-glutamyltranspeptidase (68417.m04178)
70	262449_at	-N independent	0.443729	1.56367e-05	0.82715	At1g11160	WD-40 repeat family protein / katanin p80 subunit, putative similar to contains 6 WD-40 repeats (PF00400); katanin p80 subunit (GI:3005601) [Strongylocentrotus purpuratus] (68414.m01278)
71	255695_at	-N independent	0.795608	1.67115e-05	0.015981	At4g00080	invertase/pectin methylesterase inhibitor family protein low similarity to pectinesterase from Lycopersicon esculentum SP|Q43143, Arabidopsis thaliana SP|Q42534; contains Pfam profile PF04043: Plant invertase/pectin methylesterase inhibitor (68417.m00008)
72	248820_at	-N independent	0.465672	1.70728e-05	0.250613	At5g47060	senescence-associated protein-related similar to senescence-associated protein SAG102 (GI:22331931) [Arabidopsis thaliana]; (68418.m05799)
73	264894_at	-N independent	0.973584	1.72617e-05	0.0148854	At1g23040	hydroxyproline-rich glycoprotein family protein contains proline-rich domains, INTERPRO:IPR000694 (68414.m02878)
74	250158_at	-N independent	0.0394723	1.93694e-05	0.0637443	At5g15190	expressed protein (68418.m01779)
75	252422_at	-N independent	0.0294017	2.01612e-05	0.353663	At3g47550	zinc finger (C3HC4-type RING finger) family protein contains Pfam domain, PF00097: Zinc finger, C3HC4 type (RING finger) (68416.m05171)
76	253582_at	-N independent	0.308168	2.13961e-05	0.288684	At4g30670	expressed protein (68417.m04348)
77	266365_at	-N independent	0.890335	2.18577e-05	0.030431	At2g41220	glutamate synthase, chloroplast (GLU2) / ferredoxin-dependent glutamate synthase (Fd-GOGAT 2) identical to SP|Q9T0P4 Ferredoxin-dependent glutamate synthase 2, chloroplast precursor (EC 1.4.7.1) (Fd-GOGAT 2) {Arabidopsis thaliana} (68415.m05090)
78	262250_at	-N independent	0.742633	2.25625e-05	0.0105295	At1g48280	hydroxyproline-rich glycoprotein family protein (68414.m05393)
79	258015_at	-N independent	0.985858	2.29435e-05	0.691276	At3g19340	expressed protein (68416.m02454)
80	250724_at	-N independent	0.0389407	2.37011e-05	0.0443174	At5g06330	hairpin-responsive protein, putative (HIN1) similar to harpin-induced protein hin1 ( GI:1619321) [Nicotiana tabacum] (68418.m00709)
81	253239_at	-N independent	0.680825	2.76297e-05	0.715458	At4g34500	protein kinase family protein contains protein kinase domain, Pfam:PF00069; contains serine/threonine protein kinase domain, INTERPRO:IPR002290 (68417.m04904)
82	251015_at	-N independent	0.0140111	2.8098e-05	0.231131	At5g02480	expressed protein p (68418.m00181)
83	256765_at	-N independent	0.476904	2.81948e-05	0.758969	At3g22200	4-aminobutyrate aminotransferase / gamma-amino-N-butyrate transaminase / GABA transaminase / beta-alanine--oxoglutarate aminotransferase identical to gamma-aminobutyrate transaminase subunit precursor [Arabidopsis thaliana] (EC 2.6.1.19) GI:14030435; contains Pfam profile PF00202: aminotransferase, class III; identical to cDNA gamma-aminobutyrate transaminase subunit precursor, nuclear gene for m…
84	247522_at	-N independent	0.15504	2.93066e-05	0.152639	At5g61340	expressed protein (68418.m07697)
85	264938_at	-N independent	0.0997024	3.10818e-05	0.871559	At1g60610	expressed protein (68414.m06822)
86	261803_at	-N independent	0.0219114	3.29783e-05	0.466868	At1g30500	CCAAT-binding transcription factor (CBF-B/NF-YA) family protein contains Pfam profile: PF02045 CCAAT-binding transcription factor (CBF-B/NF-YA) (68414.m03728)
87	265144_at	-N independent	0.186012	3.30527e-05	0.982833	At1g51170	protein kinase family protein (68414.m05754)
88	250446_at	-N independent	0.500605	3.51308e-05	0.830799	At5g10770	chloroplast nucleoid DNA-binding protein, putative similar to CND41, chloroplast nucleoid DNA binding protein [Nicotiana tabacum] GI:2541876; contains Pfam profile PF00026: Eukaryotic aspartyl protease (68418.m01252)
89	257105_at	-N independent	0.0178699	4.02163e-05	0.482385	At3g15300	VQ motif-containing protein contains PF05678: VQ motif (68416.m01932)
90	258321_at	-N independent	0.0491316	4.03311e-05	0.00953653	At3g22840	chlorophyll A-B binding family protein / early light-induced protein (ELIP) identical to early light-induced protein; ELIP [Arabidopsis thaliana] GI:1872544; contains Pfam profile: PF00504 chlorophyll A-B binding protein; identical to cDNA early light-induced protein GI:1872543 (68416.m02878)
91	264621_at	-N independent	0.0108601	4.06005e-05	0.825947	At2g17700	protein kinase family protein similar to protein kinase [gi:170047] from Glycine max; contains a protein kinase domain profile (PDOC00100) (PF00069) (68415.m02050)
92	263127_at	-N independent	0.160193	4.08147e-05	0.0173951	At1g78610	mechanosensitive ion channel domain-containing protein / MS ion channel domain-containing protein contains Pfam profile PF00924: Mechanosensitive ion channel (68414.m09161)
93	253120_at	-N independent	0.517167	4.14782e-05	0.113023	At4g35790	phospholipase D delta / PLD delta (PLDDELTA) identical to phospholipase D delta SP: Q9C5Y0 from [Arabidopsis thaliana]; supporting cDNA gi|11761141|dbj|AB031047.1| (68417.m05084)
94	246247_at	-N independent	0.131081	4.54264e-05	0.0706579	At4g36640	SEC14 cytosolic factor family protein / phosphoglyceride transfer family protein similar to polyphosphoinositide binding protein Ssh1p (GI:2739044) {Glycine max, SEC14 cytosolic factor (Phosphatidylinositol/phosphatidylcholine transfer protein) (PI/PCTP) (SP:P24859) [Kluyveromyces lactis] and to SEC14 cytosolic factor (SP:P53989) [Candida glabrata] (68417.m05200)
95	260833_at	-N independent	0.0271854	4.59589e-05	0.493177	At1g06800	lipase class 3 family protein similar to DEFECTIVE IN ANTHER DEHISCENCE1 [Arabidopsis thaliana] GI:16215706; contains Pfam profile PF01764: Lipase (68414.m00724)
96	256861_at	-N independent	0.165033	5.20678e-05	0.0740843	At3g23920	beta-amylase, putative / 1,4-alpha-D-glucan maltohydrolase, putative similar to beta-amylase enzyme [Arabidopsis thaliana] GI:6065749, beta-amylase PCT-BMYI from [Solanum tuberosum]; contains Pfam profile PF01373: Glycosyl hydrolase family 14 (68416.m03005)
97	246222_at	-N independent	0.0767951	5.43863e-05	0.958357	At4g36900	AP2 domain-containing protein RAP2.10 (RAP2.10) Identical to GP:2632063 and GP:7270639 [Arabidopsis thaliana]; identical to cDNA TINY-like protein GI:2632062 (68417.m05231)
98	253140_at	-N independent	0.832373	5.77053e-05	0.0241481	At4g35480	zinc finger (C3HC4-type RING finger) family protein contains Pfam domain PF00097: Zinc finger, C3HC4 type (RING finger) (68417.m05042)
99	254969_at	-N independent	0.0565303	6.09194e-05	0.0455383	At4g10360	expressed protein (68417.m01701)
100	249910_at	-N independent	0.847042	6.41519e-05	0.0694146	At5g22630	prephenate dehydratase family protein contains Pfam profile PF00800: prephenate dehydratase (68418.m02644)
101	264517_at	-N independent	0.23876	6.78085e-05	0.0149982	At1g10120	basic helix-loop-helix (bHLH) family protein contains Pfam domain, PF00010: Helix-loop-helix DNA-binding domain (68414.m01141)
102	263755_at	-N independent	0.209456	6.82418e-05	0.735859	At2g21340	enhanced disease susceptibility protein, putative / salicylic acid induction deficient protein, putative similar to enhanced disease susceptibility 5 [Arabidopsis thaliana] GI:16589070 (68415.m02539)
103	251828_at	-N independent	0.207229	7.00328e-05	0.012712	At3g55070	expressed protein (68416.m06116)
104	255216_s_at	-N independent	0.0104118	7.58699e-05	0.0258794	At4g07670	protease-associated (PA) domain-containing protein similar to PF02225: PA domain; similar to N-acetylated-alpha-linked acidic dipeptidase II (NAALADase II) (SP:Q9Y3Q) {Homo sapiens};similar to Glutamate carboxypeptidase II (Membrane glutamate carboxypeptidase) (mGCP) (N-acetylated-alpha-linked acidic dipeptidase I) (NAALADase I) (Pteroylpoly-gamma-glutamate carboxypeptidase)(Folylpoly-gamma-gluta…
105	252058_at	-N independent	0.023305	8.17154e-05	0.023711	At3g52470	harpin-induced family protein / HIN1 family protein / harpin-responsive family protein similar to harpin-induced protein hin1 ( GI:1619321) [Nicotiana tabacum] (68416.m05770)
106	245127_at	-N independent	0.0790123	8.24544e-05	0.0212546	At2g47600	magnesium/proton exchanger (MHX1) identical to magnesium/proton exchanger AtMHX [Arabidopsis thaliana] gi|6492237|gb|AAF14229; Ca2+:Cation Antiporter (CaCA) Family member PMID:11500563 (68415.m05939)
107	256818_at	-N independent	0.611519	8.8404e-05	0.0261063	At3g21420	oxidoreductase, 2OG-Fe(II) oxygenase family protein similar to SP|Q9ZWQ9 Flavonol synthase (EC 1.14.11.-) {Citrus unshiu}; contains Pfam profile PF03171: oxidoreductase, 2OG-Fe(II) oxygenase family (68416.m02703)
108	250732_at	-N independent	0.217969	9.8456e-05	0.854031	At5g06480	MD-2-related lipid recognition domain-containing protein / ML domain-containing protein contains Pfam profile PF02221: ML domain (68418.m00726)
109	259213_at	-N independent	0.33002	0.000106165	0.0674765	At3g09010	protein kinase family protein contains protein kinase domain, Pfam:PF00069 (68416.m01055)
110	262722_at	-N independent	0.497866	0.000108181	0.0776359	At1g43620	UDP-glucose:sterol glucosyltransferase, putative similar to UDP-glucose:sterol glucosyltransferase [Arabidopsis thaliana] GI:2462931; contains Pfam profile: PF03033 glycosyltransferase family 28 N-terminal domain (68414.m05007)
111	266308_at	-N independent	0.172361	0.000111405	0.164949	At2g27010	cytochrome P450 family protein similar to Cytochrome P450 93A1 (SP:Q42798) {Glycine max}; (68415.m03243)
112	250053_at	-N independent	0.198718	0.000121578	0.0288359	At5g17850	cation exchanger, putative (CAX8) similar to sodium/calcium exchanger protein [Mus musculus] gi|13925661|gb|AAK49407; Ca2+:Cation Antiporter (CaCA) Family member PMID:11500563 (68418.m02092)
113	251663_at	-N independent	0.658382	0.000124783	0.0171053	At3g57070	glutaredoxin family protein contains Pfam profile PF00462: Glutaredoxin (68416.m06354)
114	261279_at	-N independent	0.527382	0.000127994	0.168216	At1g05850	chitinase-like protein 1 (CTL1) similar to class I chitinase GI:7798656 from [Halimolobos perplexa var. perplexa]; contains Pfam profile PF00182: Chitinase class I; identical to cDNA chitinase-like protein 1 (CTL1) CTL1-ELP1 allele GI:17226328 (68414.m00612)
115	261792_at	-N independent	0.068286	0.000128265	0.294036	At1g15950	cinnamoyl-CoA reductase, putative nearly identical to CCR1 (GI:12034897), similar to cinnamoyl CoA reductase GI:2058310 from [Eucalyptus gunnii] (68414.m01914)
116	265344_at	-N independent	0.0190862	0.00013851	0.070904	At2g22660	glycine-rich protein (68415.m02685)
117	265016_at	-N independent	0.524767	0.000140122	0.639686	At1g24420	transferase family protein similar to deacetylvindoline 4-O-acetyltransferase [Catharanthus roseus][GI:4091808][PMID:9681034], acetyl-CoA:benzylalcohol acetyltranferase [Clarkia concinna][GI:6166330][PMID:10588064] (68414.m03077)
118	264323_at	-N independent	0.332099	0.000140753	0.83213	At1g04180	flavin-containing monooxygenase family protein / FMO family protein similar to flavin-containing monooxygenases YUCCA [gi:16555352], YUCCA2 [gi:16555354], and YUCCA3 [gi:16555356] from Arabidopsis thaliana; contains Pfam profile PF00743 (68414.m00408)
119	251753_at	-N independent	0.684237	0.000141132	0.125572	At3g55760	expressed protein (68416.m06195)
120	262169_at	-N independent	0.0731556	0.00014471	0.927697	At1g74860	expressed protein (68414.m08676)
121	252905_at	-N independent	0.120985	0.000151334	0.356066	At4g39720	VQ motif-containing protein contains PF05678: VQ motif (68417.m05622)
122	259806_at	-N independent	0.350398	0.000151607	0.0226971	At1g47900	expressed protein (68414.m05334)
123	255064_at	-N independent	0.767434	0.000158899	0.0998552	At4g08950	phosphate-responsive protein, putative (EXO) similar to phi-1 (phosphate-induced gene) [Nicotiana tabacum] GI:3759184; contains Pfam profile PF04674: Phosphate-induced protein 1 conserved region (68417.m01473)
124	260626_at	-N independent	0.42633	0.000163655	0.0205313	At1g08040	expressed protein contains Pfam profile PF05212: Protein of unknown function (DUF707) (68414.m00878)
125	264856_at	-N independent	0.327602	0.000179372	0.0152768	At2g17370	3-hydroxy-3-methylglutaryl-CoA reductase 2 / HMG-CoA reductase 2 (HMGR2) identical to SP|P43256 3-hydroxy-3-methylglutaryl-coenzyme A reductase 2 (EC 1.1.1.34) (HMG- CoA reductase 2) (HMGR2) {Arabidopsis thaliana} (68415.m02006)
126	246976_s_at	-N independent	0.782416	0.000185968	0.00931014	At5g24810	ABC1 family protein contains Pfam domain, PF03109: ABC1 family (68418.m02930)
127	260913_at	-N independent	0.0548951	0.000188138	0.0817886	At1g02500	S-adenosylmethionine synthetase 1 (SAM1) identical to S-adenosylmethionine synthetase 1 (Methionine adenosyltransferase 1, AdoMet synthetase 1) [Arabidopsis thaliana] SWISS-PROT:P23686 (68414.m00200)
128	251405_at	-N independent	0.396846	0.000204914	0.0287229	At3g60330	ATPase, plasma membrane-type, putative / proton pump, putative similar to P-type H(+)-transporting ATPase from Nicotiana plumbaginifolia [SP|Q08435, SP|Q08436], Lycopersicon esculentum [GI:5901757, SP|P22180], Solanum tuberosum [GI:435003]; contains InterPro accession IPR001757: ATPase, E1-E2 type (68416.m06743)
129	247393_at	-N independent	0.0193551	0.0002074	0.0279559	At5g63130	octicosapeptide/Phox/Bem1p (PB1) domain-containing protein contains Pfam profile PF00564: PB1 domain (68418.m07926)
130	262752_at	-N independent	0.474091	0.00021407	0.995344	At1g16330	cyclin family protein similar to SP|P25011 G2/mitotic-specific cyclin S13-6 (B-like cyclin) {Glycine max}; contains Pfam profiles PF00134: Cyclin, N-terminal domain, PF02984: Cyclin, C-terminal domain (68414.m01954)
131	246992_at	-N independent	0.988593	0.000215083	0.104483	At5g67430	GCN5-related N-acetyltransferase (GNAT) family protein contains Pfam profile PF00583: acetyltransferase, GNAT family (68418.m08502)
132	254649_at	-N independent	0.366268	0.000222954	0.819387	At4g18570	proline-rich family protein common family members: At3g25690, At4g04980, At5g61090 [Arabidopsis thaliana] (68417.m02749)
133	264006_at	-N independent	0.09494	0.00023734	0.18313	At2g22430	homeobox-leucine zipper protein 6 (HB-6) / HD-ZIP transcription factor 6 identical to homeobox-leucine zipper protein ATHB-6 (HD-ZIP protein ATHB-6) (SP:P46668) [Arabidopsis thaliana] (68415.m02660)
134	254670_at	-N independent	0.277101	0.00024142	0.142978	At4g18390	TCP family transcription factor, putative similar to TFPD (GI:6681577) [Arabidopsis thaliana]; teosinte branched1 protein - Zea mays, PIR2:T04347 (68417.m02729)
135	257951_at	-N independent	0.847626	0.00024553	0.0267596	At3g21700	expressed protein (68416.m02735)
136	258394_at	-N independent	0.206318	0.000246351	0.114843	At3g15530	expressed protein (68416.m01968)
137	253182_at	-N independent	0.142943	0.000257103	0.0632646	At4g35190	expressed protein contains Pfam profile PF03641: decarboxylase family protein (68417.m05002)
138	249960_at	-N independent	0.678148	0.000266862	0.0566651	At5g18830	squamosa promoter-binding protein-like 7 (SPL7) identical to squamosa promoter binding protein-like 7 [Arabidopsis thaliana] GI:5931635; contains Pfam profile PF03110: SBP domain (68418.m02237)
139	246922_at	-N independent	0.0271264	0.000268742	0.212762	At5g25110	CBL-interacting protein kinase 25 (CIPK25) identical to CBL-interacting protein kinase 25 [Arabidopsis thaliana] gi|17646697|gb|AAL41008 (68418.m02975)
140	248676_at	-N independent	0.0231742	0.000269462	0.127675	At5g48850	male sterility MS5 family protein similar to male sterility MS5 [Arabidopsis thaliana] GI:3859112; contains Pfam profile PF00515 TPR Domain (68418.m06043)
141	252572_at	-N independent	0.509362	0.00027086	0.0318923	At3g45290	seven transmembrane MLO family protein / MLO-like protein 3 (MLO3) membrane protein Mlo3 [Arabidopsis thaliana] gi|14091576|gb|AAK53796; similar to MLO protein SWISS-PROT:P93766, NCBI_gi:1877221 [Hordeum vulgare][Barley] (68416.m04890)
142	253386_at	-N independent	0.623335	0.000278782	0.602708	At4g33030	UDP-sulfoquinovose synthase / sulfite:UDP-glucose sulfotransferase / sulfolipid biosynthesis protein (SQD1) identical to gi:2736155 (68417.m04699)
143	253500_at	-N independent	0.649168	0.000307057	0.0167881	At4g31920	two-component responsive regulator family protein / response regulator family protein contains Pfam profile: PF00072 response regulator receiver domain (68417.m04535)
144	251940_at	-N independent	0.851702	0.000309604	0.618324	At3g53450	hypothetical protein contains Pfam profile PF03641: decarboxylase family protein (68416.m05899)
145	251768_at	-N independent	0.446114	0.000311661	0.00867705	At3g55940	phosphoinositide-specific phospholipase C, putative similar to phosphoinositide specific phospholipase C GI:857374 from [Arabidopsis thaliana] (68416.m06216)
146	250820_at	-N independent	0.0486051	0.000328036	0.0131035	At5g05160	leucine-rich repeat transmembrane protein kinase, putative (68418.m00549)
147	264752_at	-N independent	0.0719853	0.0003363	0.0125498	At1g23010	multi-copper oxidase type I family protein similar to SP|P07788 Spore coat protein A {Bacillus subtilis}; contains Pfam profile PF00394: Multicopper oxidase (68414.m02875)
148	260045_at	-N independent	0.0147338	0.000343831	0.2031	At1g73670	mitogen-activated protein kinase, putative / MAPK, putative (MPK15) similar to mitogen-activated protein kinase GB:A56042 [Dictyostelium discoideum]; mitogen-activated protein kinase (MAPK)(AtMPK15), PMID:12119167; contains Pfam profile: PF00069 Eukaryotic protein kinase domain (68414.m08531)
149	265339_at	-N independent	0.0469151	0.000357275	0.141839	At2g18230	inorganic pyrophosphatase [soluble] (PPA) / pyrophosphate phospho-hydrolase / PPase nearly identical to SP|P21216 Soluble inorganic pyrophosphatase (EC 3.6.1.1) (Pyrophosphate phospho- hydrolase) (PPase) {Arabidopsis thaliana} (68415.m02124)
150	253387_at	-N independent	0.198499	0.000390629	0.0596209	At4g33010	glycine dehydrogenase [decarboxylating], putative / glycine decarboxylase, putative / glycine cleavage system P-protein, putative strong similarity to SP|P49361 Glycine dehydrogenase [decarboxylating] A, mitochondrial precursor (EC 1.4.4.2) {Flaveria pringlei}; contains Pfam profile PF02347: Glycine cleavage system P-protein (68417.m04695)
151	245784_at	-N independent	0.324392	0.000391663	0.0119653	At1g32190	expressed protein (68414.m03959)
152	256103_at	-N independent	0.677302	0.000408735	0.0538434	At1g13540	expressed protein (68414.m01587)
153	253789_at	-N independent	0.254706	0.000408895	0.301007	At4g28570	alcohol oxidase-related low similarity to long chain fatty alcohol oxidase from Candida cloacae [GI:6983581], Candida tropicalis [GI:6983594] (68417.m04087)
154	263433_at	-N independent	0.935494	0.000409056	0.115487	At2g22240	inositol-3-phosphate synthase isozyme 2 / myo-inositol-1-phosphate synthase 2 / MI-1-P synthase 2 / IPS 2 identical to SP|Q38862 Myo-inositol-1-phosphate synthase isozyme 2 (EC 5.5.1.4) (MI-1-P synthase 2) (IPS 2) {Arabidopsis thaliana} (68415.m02639)
155	259173_at	-N independent	0.112393	0.000409477	0.122556	At3g03640	glycosyl hydrolase family 1 protein contains Pfam PF00232 : Glycosyl hydrolase family 1 domain; TIGRFAM TIGR01233: 6-phospho-beta-galactosidase; identical to beta-glucosidase GB:AAC31962 [Arabidopsis thaliana]; similar to thioglucoside glucohydrolase (GI:984052) [Arabidopsis thaliana] (68416.m00367)
156	264961_at	-N independent	0.107279	0.000410267	0.744064	At1g76950	zinc finger protein (PRAF1) / regulator of chromosome condensation (RCC1) family protein identical to zinc finger protein PRAF1 [Arabidopsis thaliana] gi|15811367|gb|AAL08940. (68414.m08958)
157	255630_at	-N independent	0.990757	0.000410995	0.0246541	At4g00700	C2 domain-containing protein contains INTERPRO:IPR000008 C2 domain (68417.m00096)
158	252921_at	-N independent	0.349428	0.000416058	0.0255459	At4g39030	enhanced disease susceptibility 5 (EDS5) / salicylic acid induction deficient 1 (SID1) identical to SP|Q945F0; contains Pfam profile PF01554: Uncharacterized membrane protein family (68417.m05528)
159	245028_at	-N independent	0.0157347	0.000456329	0.0556014	At2g26570	expressed protein contains Pfam profile PF05701: Plant protein of unknown function (DUF827); weak similarity to merozoite surface protein 3 alpha (GI:27596802) [Plasmodium vivax] (68415.m03187)
160	264250_at	-N independent	0.20242	0.000479272	0.14214	At1g78680	gamma-glutamyl hydrolase (GGH1) / gamma-Glu-X carboxypeptidase / conjugase identical to SP|O65355 Gamma-glutamyl hydrolase precursor (EC 3.4.19.9) (Gamma-Glu-X carboxypeptidase) (Conjugase) (GH) {Arabidopsis thaliana} (68414.m09171)
161	253446_at	-N independent	0.952256	0.000486253	0.00882973	At4g32620	expressed protein predicted protein T10M13.8, Arabidopsis thaliana (68417.m04644)
162	249626_at	-N independent	0.0610384	0.000492968	0.164445	At5g37540	aspartyl protease family protein weak similarity to CND41, chloroplast nucleoid DNA binding protein [Nicotiana tabacum] GI:2541876; contains Prosite PS00141: Eukaryotic and viral aspartyl proteases active site; contains 1 predicted transmembrane domain (68418.m04521)
163	249882_at	-N independent	0.0441167	0.000499163	0.146697	At5g22890	zinc finger (C2H2 type) family protein contains Pfam domain PF00096: Zinc finger, C2H2 type (68418.m02677)
164	260480_at	-N independent	0.0164491	0.000506066	0.166534	At1g10940	serine/threonine protein kinase, putative similar to serine/threonine-protein kinase ASK1 [Arabidopsis thaliana] SWISS-PROT:P43291 (68414.m01256)
165	250861_at	-N independent	0.573323	0.000509228	0.102036	At5g04740	ACT domain-containing protein contains Pfam profile PF01842: ACT domain (68418.m00486)
166	262360_at	-N independent	0.0317144	0.000529079	0.00801638	At1g73080	leucine-rich repeat transmembrane protein kinase, putative similar to receptor protein kinase GI:1389566 from [Arabidopsis thaliana] (68414.m08450)
167	249130_at	-N independent	0.521786	0.000555772	0.0109843	At5g43100	aspartyl protease family protein low similarity to CND41, chloroplast nucleoid DNA binding protein [Nicotiana tabacum] GI:2541876; contains Pfam profile PF00026: Eukaryotic aspartyl protease (68418.m05261)
168	246477_at	-N independent	0.0283937	0.000559855	0.103786	At5g16770	myb family transcription factor (MYB9) contains Pfam profile: PF00249 Myb-like DNA-binding domain (68418.m01963)
169	253664_at	-N independent	0.651319	0.000566339	0.0194508	At4g30210	NADPH-cytochrome p450 reductase, putative / NADPH-ferrihemoprotein reductase, putative similar to NADPH-cytochrome P450 oxydoreductase from [Populus balsamifera subsp. trichocarpa x Populus deltoides] GI:13183564, GI:13183566 (68417.m04296)
170	258368_at	-N independent	0.544505	0.000585772	0.0307213	At3g14240	subtilase family protein contains similarity to SBT1 GI:1771160 from [Lycopersicon esculentum] (68416.m01803)
171	247383_at	-N independent	0.656768	0.00059964	0.24852	At5g63410	leucine-rich repeat transmembrane protein kinase, putative contains similarity to receptor-like protein kinase (68418.m07960)
172	245348_at	-N independent	0.0587195	0.000601397	0.420319	At4g17770	glycosyl transferase family 20 protein / trehalose-phosphatase family protein contains Pfam profile: PF02358 trehalose-phosphatase (68417.m02652)
173	247027_at	-N independent	0.768243	0.000609453	0.647859	At5g67090	subtilase family protein contains similarity to subtilisin-like protease ag12 GI:757522 from [Alnus glutinosa] (68418.m08459)
174	252606_at	-N independent	0.249691	0.000613647	0.186891	At3g45010	serine carboxypeptidase III, putative similar to serine carboxypeptidase III from Oryza sativa SP|P37891, Matricaria chamomilla GI:6960455, Hordeum vulgare SP|P21529, Triticum aestivum SP|P11515; contains Pfam profile PF0450 serine carboxypeptidase (68416.m04849)
175	266458_at	-N independent	0.560415	0.00062679	0.0339552	At2g47710	universal stress protein (USP) family protein similar to ER6 protein [Lycopersicon esculentum] GI:5669654; contains Pfam profile PF00582: universal stress protein family (68415.m05958)
176	266257_at	-N independent	0.972865	0.000633224	0.0349525	At2g27820	prephenate dehydratase family protein (68415.m03373)
177	267036_at	-N independent	0.797772	0.000634451	0.713684	At2g38465	expressed protein (68415.m04724)
178	247214_at	-N independent	0.085058	0.000708854	0.0239522	At5g64850	expressed protein (68418.m08158)
179	265938_at	-N independent	0.0313076	0.000711685	0.00979081	At2g19620	Ndr family protein similar to SP|O23969 Pollen specific protein SF21 {Helianthus annuus}; contains Pfam profile PF03096: Ndr family (68415.m02292)
180	251140_at	-N independent	0.362565	0.00073555	0.276729	At5g01090	legume lectin family protein contains Pfam domain, PF00139: Legume lectins beta domain (68418.m00013)
181	263998_at	-N independent	0.0138539	0.000738731	0.401851	At2g22510	hydroxyproline-rich glycoprotein family protein similar to proline-rich cell wall protein [Gossypium barbadense] gi|451544|gb|AAA79364; contains proline-rich extensin domains, INTERPRO:IPR002965 (68415.m02670)
182	248819_at	-N independent	0.020608	0.000742772	0.0323565	At5g47050	expressed protein (68418.m05798)
183	252269_at	-N independent	0.0251117	0.000747088	0.0447403	At3g49580	expressed protein (68416.m05418)
184	248441_at	-N independent	0.944673	0.000749567	0.0174126	At5g51270	protein kinase family protein contains Pfam profile: PF00069 Eukaryotic protein kinase domain (68418.m06356)
185	255878_at	-N independent	0.640521	0.000755926	0.0722464	At2g40620	bZIP transcription factor family protein identical to b-Zip DNA binding protein GI:2246376 from [Arabidopsis thaliana]; contains a bZIP transcription factor basic domain signature (PDOC00036) (68415.m05010)
186	257197_at	-N independent	0.399601	0.000756365	0.642898	At3g23800	selenium-binding family protein contains Pfam profile: PF05694 56kDa selenium binding protein (SBP56) (68416.m02991)
187	254996_at	-N independent	0.125134	0.000764999	0.251719	At4g10390	protein kinase family protein contains protein kinase domain, Pfam:PF00069 (68417.m01705)
188	261876_at	-N independent	0.758945	0.000789046	0.0338789	At1g50590	pirin, putative similar to SP|O00625 Pirin {Homo sapiens}; contains Pfam profile PF02678: Pirin (68414.m05681)
189	255674_at	-N independent	0.0315305	0.000792044	0.851318	At4g00430	plasma membrane intrinsic protein, putative identical to transmembrane protein GI:535780 from [Arabidopsis thaliana]; very strong similarity to SP|Q08733 Plasma membrane intrinsic protein 1C (Transmembrane protein B) (TMP-B) {Arabidopsis thaliana}; contains Pfam profile PF00230: Major intrinsic protein; (68417.m00059)
190	266996_at	-N independent	0.22979	0.000792371	0.719263	At2g34490	cytochrome P450 family protein similar to Cytochrome P450 61 (C-22 sterol desaturase) (SP:P54781) {Saccharomyces cerevisiae}; contains Pfam profile: PF00067 cytochrome P450; supported by full-length cDNA: Ceres:158108. (68415.m04235)
191	263073_at	-N independent	0.057299	0.000825701	0.0362096	At2g17500	auxin efflux carrier family protein contains auxin efflux carrier domain, Pfam:PF03547 (68415.m02022)
192	245734_at	-N independent	0.0190708	0.000833455	0.218188	At1g73480	hydrolase, alpha/beta fold family protein low similarity to monoglyceride lipase from [Homo sapiens] GI:14594904, [Mus musculus] GI:2632162; contains Pfam profile PF00561: hydrolase, alpha/beta fold family (68414.m08507)
193	252982_at	-N independent	0.742838	0.000860175	0.222785	At4g38130	histone deacetylase (RPD3A) identical to SP|O22446 Histone deacetylase (HD) {Arabidopsis thaliana} (68417.m05384)
194	250277_at	-N independent	0.0175239	0.000866903	0.907501	At5g12940	leucine-rich repeat family protein contains leucine rich-repeat domains Pfam:PF00560, INTERPRO:IPR001611 (68418.m01484)
195	254085_at	-N independent	0.0362362	0.000882055	0.0136797	At4g24960	ABA-responsive protein (HVA22d) identical to AtHVA22d [Arabidopsis thaliana] GI:4884938 (68417.m03576)
196	264900_at	-N independent	0.702458	0.000905566	0.532986	At1g23080	auxin efflux carrier protein, putative similar to efflux carrier of polar auxin transport [Brassica juncea] gi|12331173|emb|CAC24691 (68414.m02885)
197	247470_at	-N independent	0.40921	0.000920091	0.233978	At5g62220	exostosin family protein contains Pfam profile: PF03016 Exostosin family (68418.m07813)
198	249958_at	-N independent	0.244985	0.000935398	0.126608	At5g18970	AWPM-19-like membrane family protein contains Pfam profile: PF05512 AWPM-19-like family (68418.m02253)
199	264318_at	-N independent	0.0083526	0.000964274	0.35585	At1g04220	beta-ketoacyl-CoA synthase, putative Strong similarity to beta-keto-Coa synthase gb|U37088 from Simmondsia chinensis, GI:4091810 (68414.m00412)
200	256022_at	-N independent	0.222039	0.000966956	0.618823	At1g58360	amino acid permease I (AAP1) identical to amino acid permease I GI:22641 from [Arabidopsis thaliana] (68414.m06638)
201	264906_at	-N independent	0.782724	0.00100546	0.0134444	At2g17270	mitochondrial substrate carrier family protein contains Pfam profile: PF00153 mitochondrial carrier protein (68415.m01995)
202	261201_at	-N independent	0.0202843	0.00100895	0.0299439	At1g12850	phosphoglycerate/bisphosphoglycerate mutase family protein similar to XY4 protein [Silene vulgaris] GI:21386788; contains Pfam profile PF00300: phosphoglycerate mutase family (68414.m01493)
203	254726_at	-N independent	0.651694	0.00102194	0.445957	At4g13660	pinoresinol-lariciresinol reductase, putative similar to pinoresinol-lariciresinol reductase TH1 [Tsuga heterophylla][GI:7578915]; contains isoflavone reductase domain PF02716 (68417.m02124)
204	248313_at	-N independent	0.284986	0.00107955	0.0464495	At5g52590	RabGAP/TBC domain-containing protein contains similarity to SP|P48365 GTPase-activating protein GYP7 {Saccharomyces cerevisiae}; contains Pfam profile PF00566: TBC domain (68418.m06530)
205	247120_at	-N independent	0.0367326	0.00108818	0.171884	At5g65990	amino acid transporter family protein similar to proton/amino acid transporter 1 [Mus musculus] GI:21908024; contains Pfam profile PF01490: Transmembrane amino acid transporter protein (68418.m08308)
206	254227_at	-N independent	0.178465	0.00111848	0.0520349	At4g23630	reticulon family protein (RTNLB1) weak similarity to Nogo-C protein [Rattus norvegicus] GI:6822251; contains Pfam profile PF02453: Reticulon (68417.m03403)
207	246737_at	-N independent	0.780631	0.00111891	0.568223	At5g27710	expressed protein (68418.m03324)
208	244912_at	-N independent	0.631026	0.00112289	0.618464	ccb382
209	246017_at	-N independent	0.0122115	0.0011229	0.131438	At5g10730	expressed protein (68418.m01243)
210	267532_at	-N independent	0.144464	0.00116189	0.20405	At2g42040	expressed protein (68415.m05199)
211	252457_at	-N independent	0.728605	0.00116413	0.100562	At3g47180	zinc finger (C3HC4-type RING finger) family protein contains Pfam domain, PF00097: Zinc finger, C3HC4 type (RING finger) (68416.m05123)
212	249214_at	-N independent	0.750259	0.00118491	0.381964	At5g42720	glycosyl hydrolase family 17 protein similar to glucan endo-1,3-beta-glucosidase precursor SP:P52409 from [Triticum aestivum] (68418.m05203)
213	258649_at	-N independent	0.0100274	0.00120555	0.0318298	At3g09840	cell division cycle protein 48 (CDC48A) (CDC48) identical to SP|P54609 Cell division cycle protein 48 homolog {Arabidopsis thaliana} (68416.m01174)
214	249123_at	-N independent	0.325466	0.00120667	0.0157567	At5g43760	beta-ketoacyl-CoA synthase, putative similar to beta-ketoacyl-CoA synthase [Simmondsia chinensis][GI:1045614] (68418.m05352)
215	259232_at	-N independent	0.532659	0.00121338	0.0151511	At3g11420	fringe-related protein similar to hypothetical protein GB:AAC23643 [Arabidopsis thaliana] + weak similarity to Fringe [Schistocerca gregaria](GI:6573138);Fringe encodes an extracellular protein that regulates Notch signalling. (68416.m01393)
216	249922_at	-N independent	0.0587392	0.00121724	0.12634	At5g19140	auxin/aluminum-responsive protein, putative strong similarity to auxin down-regulated protein ARG10 [Vigna radiata] GI:2970051, wali7 (aluminum-induced protein) [Triticum aestivum] GI:451193 (68418.m02278)
217	265451_at	-N independent	0.70505	0.00122406	0.308864	At2g46490	expressed protein (APS2) identical to cDNA Aps2, partial cds GI:4519894 (68415.m05786)
218	267470_at	-N independent	0.196428	0.0012531	0.0152634	At2g30490	trans-cinnamate 4-monooxygenase / cinnamic acid 4-hydroxylase (C4H) (CA4H) / cytochrome P450 73 (CYP73) (CYP73A5) identical to SP|P92994| Trans-cinnamate 4-monooxygenase (EC 1.14.13.11) (Cinnamic acid 4-hydroxylase) (CA4H) (C4H) (P450C4H) (Cytochrome P450 73). {Arabidopsis thaliana}; molecular marker C4H (GB:U71080) (68415.m03714)
219	266635_at	-N independent	0.86609	0.00127648	0.0228369	At2g35470	expressed protein (68415.m04345)
220	245080_at	-N independent	0.163661	0.00128157	0.0235434	At2g23300	leucine-rich repeat transmembrane protein kinase, putative (68415.m02781)
221	264026_at	-N independent	0.542651	0.0012863	0.00925074	At2g21060	cold-shock DNA-binding family protein / glycine-rich protein (GRP2) identical to Glycine-rich protein 2b (AtGRP2b) [Arabidopsis thaliana] SWISS-PROT:Q38896; contains Pfam domains PF00313: 'Cold-shock' DNA-binding domain and PF00098: Zinc knuckle (68415.m02500)
222	259220_at	-N independent	0.870112	0.00129199	0.113179	At3g03550	zinc finger (C3HC4-type RING finger) family protein contains zinc finger domain, C3HC4 type (RING finger) 152633. (68416.m00357)
223	258369_at	-N independent	0.596024	0.00130162	0.393025	At3g14310	pectinesterase family protein contains Pfam profiles: PF01095 pectinesterase, PF04043 plant invertase/pectin methylesterase inhibitor ;similar to pectin methylesterase GB:Q42534 from [Arabidopsis thaliana] (68416.m01810)
224	260164_at	-N independent	0.0743711	0.00131911	0.994769	At1g79870	oxidoreductase family protein contains Pfam profile: PF02826 D-isomer specific 2-hydroxyacid dehydrogenase, NAD binding domain; similar to glyoxylate reductase from Thermococcus litoralis [gi:13515409] (68414.m09330)
225	248556_at	-N independent	0.875087	0.00135279	0.933565	At5g50350	expressed protein (68418.m06236)
226	263757_at	-N independent	0.650616	0.00136372	0.128995	At2g21430	cysteine proteinase A494, putative / thiol protease, putative identical to SP:P43295 Probable cysteine proteinase A494 precursor [Arabidopsis thaliana]; strong similarity to cysteine proteinase RD19A (thiol protease) GI:435618, SP:P43296 from [Arabidopsis thaliana] (68415.m02550)
227	249619_at	-N independent	0.228574	0.00136549	0.0654914	At5g37500	guard cell outward rectifying K+ channel (GORK) identical to guard cell outward rectifying K+ channel [Arabidopsis thaliana] gi|11414742|emb|CAC17380; member of the 1 pore, 6 transmembrane (1P/6TM) Shaker K+ channel family, PMID:11500563 (68418.m04516)
228	246468_at	-N independent	0.120339	0.00137232	0.0143438	At5g17050	UDP-glucoronosyl/UDP-glucosyl transferase family protein similar to UDP glucose:flavonoid 3-o-glucosyltransferase, Vitis vinifera, EMBL:AF000372 (68418.m01998)
229	258286_at	-N independent	0.00859529	0.00137589	0.0570664	At3g16060	kinesin motor family protein similar to kinesin heavy chain member 2 GB:NP_032468 from [Mus musculus]; contains Pfam profile PF00225: Kinesin motor domain (68416.m02030)
230	246516_at	-N independent	0.0517898	0.00137614	0.432238	At5g15740	expressed protein contains Pfam PF03138: Plant protein family. The function of this family of plant proteins is unknown; (68418.m01841)
231	253276_at	-N independent	0.188981	0.00138581	0.0437473	At4g34050	caffeoyl-CoA 3-O-methyltransferase, putative nearly identical to GI:2960356 [Populus balsamifera subsp. trichocarpa], GI:684942 [Medicago sativa subsp. sativa] isoform contains a GT-TG intron which removes an internal segment of the protein. (68417.m04831)
232	258287_at	-N independent	0.285216	0.00140701	0.116274	At3g15990	sulfate transporter, putative similar to sulfate transporter [Arabidopsis thaliana] GI:2285885; contains Pfam profiles PF00916: Sulfate transporter family, PF01740: STAS domain (68416.m02023)
233	267266_at	-N independent	0.262224	0.00140925	0.685065	At2g23150	NRAMP metal ion transporter 3 (NRAMP3) identical to metal transporter Nramp3 [Arabidopsis thaliana] gi|6468012|gb|AAF13278; member of the natural resistance-associated macrophage protein (NRAMP) metal transporter family, PMID:11500563 (68415.m02765)
234	253238_at	-N independent	0.664198	0.00145598	0.58234	At4g34480	glycosyl hydrolase family 17 protein similar to glucan endo-1,3-beta-glucosidase precursor SP:P52409 from [Triticum aestivum] (68417.m04902)
235	252104_at	-N independent	0.16245	0.0014561	0.287966	At3g51460	phosphoinositide phosphatase family protein contains similarity to phosphoinositide phosphatase SAC1 [Rattus norvegicus] gi|11095248|gb|AAG29810; contains Pfam domain, PF02383: SacI homology domain; contains non-consensus AT-AC splice sites at intron 8 (68416.m05636)
236	247509_at	-N independent	0.0354892	0.00149684	0.014061	At5g62020	heat shock factor protein, putative (HSF6) / heat shock transcription factor, putative (HTSF6) identical to heat shock transcription factor 6 (HSF6) SP: Q9SCW4 from [Arabidopsis thaliana] ;contains Pfam profile: PF00447 HSF-type DNA-binding domain (68418.m07785)
237	254340_at	-N independent	0.125442	0.00150547	0.091599	At4g22120	early-responsive to dehydration protein-related / ERD protein-related similar to ERD4 protein (early-responsive to dehydration stress) [Arabidopsis thaliana] GI:15375406; contains Pfam profile PF02714: Domain of unknown function DUF221 (68417.m03198)
238	266323_at	-N independent	0.775266	0.00150755	0.746407	At2g46700	calcium-dependent protein kinase, putative / CDPK, putative similar to calcium/calmodulin-dependent protein kinase homolog MCK1 [Zea mays] gi|1839597|gb|AAB47181 (68415.m05827)
239	255552_at	-N independent	0.478932	0.00162409	0.693063	At4g01850	S-adenosylmethionine synthetase 2 (SAM2) identical to S-adenosylmethionine synthetase 2 (Methionine adenosyltransferase 2, AdoMet synthetase 2) [Arabidopsis thaliana] SWISS-PROT:P17562 (68417.m00242)
240	251272_at	-N independent	0.813418	0.00165769	0.0730384	At3g61890	homeobox-leucine zipper protein 12 (HB-12) / HD-ZIP transcription factor 12 identical to homeobox-leucine zipper protein ATHB-12 (GI:6899887) [Arabidopsis thaliana] (68416.m06951)
241	260328_at	-N independent	0.345553	0.00166336	0.216105	At1g80360	aminotransferase class I and II family protein low similarity to GI:14278621 Aromatic Aminotransferase from Pyrococcus horikoshii (68414.m09407)
242	260493_at	-N independent	0.359096	0.00169362	0.0192487	At2g41830	cyclin-related contains Pfam profile PF02984: Cyclin, C-terminal domain (68415.m05169)
243	260472_at	-N independent	0.4583	0.0017122	0.262322	At1g10990	expressed protein and genscan (68414.m01261)
244	248132_at	-N independent	0.348527	0.00173284	0.0138516	At5g54840	GTP-binding family protein similar to SP|P87027 Septum-promoting GTP-binding protein 1 (GTPase spg1)(Sid3 protein) {Schizosaccharomyces pombe} (68418.m06830)
245	263865_at	-N independent	0.0271714	0.00174284	0.163957	At2g36910	multidrug resistance P-glycoprotein (PGP1) identical to P-glycoprotein GI:3849833 from [Arabidopsis thaliana]; homologous to mammalian mdr gene,contains ATP-binding cassette; related to multi drug resistance proteins (68415.m04527)
246	246524_at	-N independent	0.739493	0.00179901	0.995165	At5g15860	expressed protein (68418.m01855)
247	253295_at	-N independent	0.69538	0.00189075	0.342936	At4g33760	tRNA synthetase class II (D, K and N) family protein similar to SP|P36419 Aspartyl-tRNA synthetase (EC 6.1.1.12) (Aspartate--tRNA ligase) (AspRS) {Thermus thermophilus}; contains Pfam profile PF00152: tRNA synthetases class II (D, K and N) (68417.m04793)
248	266246_at	-N independent	0.255982	0.00190621	0.0744386	At2g27690	cytochrome P450, putative similar to Cytochrome P450 94A1 (P450-dependent fatty acid omega-hydroxylase) (SP:O81117) {Vicia sativa}; contains Pfam profile: PF00067 cytochrome P450; supported by cDNA: gi_13877668 (68415.m03355)
249	245234_at	-N independent	0.0926779	0.00192871	0.928048	At4g25560	myb family transcription factor (MYB18) contains PFAM profile: Myb DNA binding domain PF00249 (68417.m03684)
250	252272_at	-N independent	0.909352	0.00195113	0.0137237	At3g49670	leucine-rich repeat transmembrane protein kinase, putative CLAVATA1 receptor kinase, Arabidopsis thaliana, EMBL:ATU96879 (68416.m05429)
251	253493_at	-N independent	0.118178	0.00195782	0.603244	At4g31820	phototropic-responsive NPH3 family protein contains NPH3 family domain, Pfam:PF03000 (68417.m04522)
252	257112_at	-N independent	0.364652	0.00198688	0.259089	At3g20120	cytochrome P450 family protein contains Pfam profile: PF00067 cytochrome P450 (68416.m02551)
253	253453_at	-N independent	0.269046	0.0019907	0.108961	At4g31860	protein phosphatase 2C, putative / PP2C, putative protein phosphatase 2C, Schizosaccharomyces pombe, PIR2:S54297 (68417.m04526)
254	250282_at	-N independent	0.232657	0.00203981	0.39848	At5g13260	expressed protein (68418.m01523)
255	249313_at	-N independent	0.603047	0.00204513	0.297161	At5g41560	expressed protein (68418.m05050)
256	258609_at	-N independent	0.274496	0.00209246	0.416732	At3g02910	expressed protein contains Pfam domain PF03674: Uncharacterised protein family (UPF0131) (68416.m00286)
257	258878_at	-N independent	0.318909	0.00210842	0.406284	At3g03170	expressed protein (68416.m00313)
258	254231_at	-N independent	0.0414774	0.00213323	0.557651	At4g23810	WRKY family transcription factor AR411 - Arabidopsis thaliana (thale cress), PID:g1669603 (68417.m03423)
259	263840_at	-N independent	0.415264	0.00213761	0.116021	At2g36885	expressed protein (68415.m04522)
260	252078_at	-N independent	0.0314806	0.00223364	0.264114	At3g51740	leucine-rich repeat transmembrane protein kinase, putative brassinosteroid-insensitive protein BRI1 - Arabidopsis thaliana, PIR:T09356 (68416.m05673)
261	248541_at	-N independent	0.931967	0.00223565	0.93672	At5g50180	protein kinase, putative similar to protein kinase ATN1 [Arabidopsis thaliana] gi|1054633|emb|CAA63387 (68418.m06214)
262	257698_at	-N independent	0.0909915	0.00224694	0.204593	At3g12730	myb family transcription factor contains Pfam profile: PF00249 myb-like DNA-binding domain (68416.m01590)
263	252981_at	-N independent	0.468331	0.00226018	0.0102907	At4g38260	expressed protein contains Pfam PF05742: Protein of unknown function (DUF833) (68417.m05404)
264	259516_at	-N independent	0.0153748	0.00228635	0.0112365	At1g20450	dehydrin (ERD10) identical to dehydrin ERD10 (Low-temperature-induced protein LTI45) [Arabidopsis thaliana] SWISS-PROT:P42759 (68414.m02548)
265	256883_at	-N independent	0.755111	0.00231732	0.537826	At3g26440	expressed protein contains Pfam profile PF05212: Protein of unknown function (DUF707) (68416.m03296)
266	247463_at	-N independent	0.341985	0.00234497	0.0309035	At5g62210	embryo-specific protein-related contains weak similarity to embryo-specific protein 3 (GI:3335171) [Arabidopsis thaliana] (68418.m07811)
267	254921_at	-N independent	0.209758	0.00235553	0.542879	At4g11300	expressed protein (68417.m01826)
268	250570_at	-N independent	0.0509988	0.00237711	0.986474	At5g08170	porphyromonas-type peptidyl-arginine deiminase family protein contains Pfam PF04371: Porphyromonas-type peptidyl-arginine deiminase (68418.m00954)
269	245266_at	-N independent	0.0979736	0.00237967	0.0377511	At4g17070	expressed protein (68417.m02573)
270	264532_at	-N independent	0.324604	0.00242355	0.350426	At1g55740	alkaline alpha galactosidase, putative similar to alkaline alpha galactosidase I [Cucumis melo] GI:29838629; contains Pfam profile PF05691: Raffinose synthase or seed imbibition protein Sip1 (68414.m06382)
271	251076_at	-N independent	0.336796	0.00243614	0.0542031	At5g01970	expressed protein (68418.m00116)
272	256504_at	-N independent	0.517667	0.00243617	0.756181	At1g75210	5' nucleotidase family protein contains Pfam profile: PF05761 5' nucleotidase family (68414.m08737)
273	264988_at	-N independent	0.271384	0.00244327	0.0699998	At1g27140	glutathione S-transferase, putative similar to glutathione S-transferase GB: AAF22517 GI:6652870 from [Papaver somniferum] GB:AY050343. (68414.m03307)
274	248724_at	-N independent	0.151831	0.00245766	0.102252	At5g47970	nitrogen regulation family protein strong similarity to unknown protein (emb|CAB87804.1) ; contains Pfam domain PF01207: Dihydrouridine synthase (Dus); similar to (SP:P45672) NIFR3-like protein (SP:P45672) [Azospirillum brasilense] (68418.m05926)
275	247028_at	-N independent	0.165148	0.00246904	0.896735	At5g67100	DNA-directed DNA polymerase alpha catalytic subunit, putative similar to SP|O48653 DNA polymerase alpha catalytic subunit (EC 2.7.7.7) {Oryza sativa}; contains Pfam profiles: PF03175 DNA polymerase type B, organellar and viral, PF00136 DNA polymerase family B, PF03104 DNA polymerase family B, exonuclease domain (68418.m08460)
276	260058_at	-N independent	0.660372	0.00254445	0.96607	At1g78100	F-box family protein contains F-box domain Pfam:PF00646 (68414.m09102)
277	247450_at	-N independent	0.05819	0.00258545	0.38796	At5g62350	invertase/pectin methylesterase inhibitor family protein / DC 1.2 homolog (FL5-2I22) similar to SP|Q42534 Pectinesterase 2 precursor (EC 3.1.1.11) (Pectin methylesterase 2) (PE 2) {Arabidopsis thaliana}; contains Pfam profile PF04043: Plant invertase/pectin methylesterase inhibitor; FL5-2I22 mRNA for DC 1.2 homolog, partial cds GI:11127598 (68418.m07826)
278	257536_at	-N independent	0.765987	0.0025962	0.0663678	At3g02800	tyrosine specific protein phosphatase family protein contains tyrosine specific protein phosphatases active site, PROSITE:PS00383 (68416.m00272)
279	254286_at	-N independent	0.243948	0.00266663	0.777583	At4g22950	MADS-box protein (AGL19) MADS-box protein AGL14, Arabidopsis thaliana, gb:U20184 (68417.m03313)
280	266131_at	-N independent	0.771145	0.0026832	0.415576	At2g45160	scarecrow transcription factor family protein (68415.m05622)
281	262711_at	-N independent	0.468357	0.00268366	0.0149632	At1g16500	expressed protein (68414.m01973)
282	247519_at	-N independent	0.0217084	0.00270317	0.0845961	At5g61430	no apical meristem (NAM) family protein PF02365 : No apical meristem (NAM) protein; similar to cup-shaped cotyledon CUC2 (GI:1944132) [Arabidopsis thaliana] (68418.m07708)
283	245602_at	-N independent	0.0198165	0.00273538	0.134846	At4g14270	expressed protein (68417.m02200)
284	257952_at	-N independent	0.17515	0.00280233	0.683237	At3g21770	peroxidase 30 (PER30) (P30) (PRXR9) identical to SP|Q9LSY7 Peroxidase 30 precursor (EC 1.11.1.7) (Atperox P30) (PRXR9) (ATP7a) {Arabidopsis thaliana} (68416.m02746)
285	250651_at	-N independent	0.00892787	0.00282218	0.0255399	At5g06900	cytochrome P450 family protein (68418.m00779)
286	266820_at	-N independent	0.0389228	0.00282573	0.597716	At2g44940	AP2 domain-containing transcription factor TINY, putative similar to transcription factor TINY (GI:1246403) [Arabidopsis thaliana]; contains pFAM domain (PF00847) (68415.m05594)
287	251075_at	-N independent	0.0622477	0.00284345	0.0975806	At5g01890	leucine-rich repeat transmembrane protein kinase, putative leucine-rich receptor-like protein (LRPKm1) - Malus domestica, EMBL:AF053127 (68418.m00108)
288	265151_at	-N independent	0.0800528	0.0028932	0.357793	At1g51340	MATE efflux family protein contains Pfam profile PF01554: MatE (68414.m05773)
289	266300_at	-N independent	0.0372103	0.00296148	0.0233254	At2g01420	auxin transport protein, putative similar to auxin transport protein PIN7[Arabidopsis thaliana] gi|5817305|gb|AAD52697 (68415.m00062)
290	262700_at	-N independent	0.0105783	0.00301796	0.299561	At1g76020	expressed protein (68414.m08826)
291	266062_at	-N independent	0.0132487	0.00303722	0.679515	At2g18730	diacylglycerol kinase, putative contains INTERPRO domain, IPR001206, DAG-kinase catalytic domain (68415.m02181)
292	249212_at	-N independent	0.846988	0.00303967	0.0367766	At5g42690	expressed protein contains Pfam profile PF04784: Protein of unknown function, DUF547; expression supported by MPSS (68418.m05200)
293	265446_at	-N independent	0.0618038	0.00304648	0.013102	At2g37110	expressed protein contains Pfam profile PF04749: Protein of unknown function, DUF614 (68415.m04553)
294	265131_at	-N independent	0.388812	0.00305837	0.0183659	At1g23760	BURP domain-containing protein / polygalacturonase, putative similar to polygalacturonase isoenzyme 1 beta subunit [Lycopersicon esculentum] GI:170480; contains Pfam profile PF03181: BURP domain (68414.m02998)
295	253755_at	-N independent	0.691513	0.00309432	0.0177768	At4g29040	26S proteasome AAA-ATPase subunit (RPT2a) almost identical to 26S proteasome AAA-ATPase subunit RPT2a (GI:6652880) {Arabidopsis thaliana}; Drosophila melanogaster 26S proteasome subunit 4 ATPase, PID:g1066065 (68417.m04153)
296	246223_at	-N independent	0.974256	0.00310589	0.015212	At4g36890	glycosyl transferase family 43 protein low similarity to Galactosylgalactosylxylosylprotein 3-beta-glucuronosyltransferase 1, Homo sapiens [SP|Q9P2W7], Rattus norvegicus [SP|O35789]; contains Pfam domain Glycosyltransferase family 43 [PF03360] (68417.m05230)
297	266444_at	-N independent	0.478146	0.00311558	0.167924	At2g43150	proline-rich extensin-like family protein similar to CRANTZ hydroxyproline-rich glycoprotein [Manihot esculenta] gi|7211797|gb|AAF40442; similar to extensin gi|1165322|gb|AAB53156; contains proline-rich extensin domains, INTERPRO:IPR002965 (68415.m05358)
298	260481_at	-N independent	0.235377	0.00314649	0.0167128	At1g10960	ferredoxin, chloroplast, putative strong similarity to FERREDOXIN PRECURSOR GB:P16972 [SP|P16972] from [Arabidopsis thaliana] (68414.m01258)
299	262177_at	-N independent	0.939068	0.00315924	0.0257158	At1g74710	isochorismate synthase 1 (ICS1) / isochorismate mutase identical to GI:17223087 and GB:AF078080; contains Pfam profile PF00425: chorismate binding enzyme; contains TIGRfam profile TIGR00543: isochorismate synthases; identical to cDNA isochorismate synthase 1 precursor (ICS1) nuclear gene for plastid product GI:17223086 (68414.m08654)
300	254157_at	-N independent	0.161314	0.00317945	0.0560627	At4g24220	expressed protein protein induced upon wounding - Arabidopsis thaliana, PID:e257749 (68417.m03476)
301	250955_at	-N independent	0.516672	0.00319415	0.993221	At5g03190	expressed protein (68418.m00267)
302	257428_at	-N independent	0.0899693	0.00325063	0.813036	At1g78990	transferase family protein low similarity to acetyl CoA: benzylalcohol acetyltransferase Clarkia breweri GI:3170250, GI:6166336, Clarkia concinna GI:6166326, anthranilate N-hydroxycinnamoyl/benzoyltransferase Dianthus caryophyllus GI:2239091; contains Pfam profile PF02458 transferase family (68414.m09210)
303	245090_at	-N independent	0.146849	0.00329055	0.0525622	At2g40900	nodulin MtN21 family protein similar to MtN21 [Medicago truncatula] GI:2598575; contains Pfam profile PF00892: Integral membrane protein (68415.m05047)
304	257280_at	-N independent	0.0576489	0.00331669	0.0187652	At3g14440	9-cis-epoxycarotenoid dioxygenase, putative / neoxanthin cleavage enzyme, putative / carotenoid cleavage dioxygenase, putative similar to 9-cis-epoxycarotenoid dioxygenase GB:AAF26356 [GI:6715257][Phaseolus vulgaris] (68416.m01830)
305	264436_at	-N independent	0.0712658	0.00333811	0.0409038	At1g10370	glutathione S-transferase, putative (ERD9) similar to glutathione S-transferase TSI-1 [Aegilops tauschii] gi:2190992 gb:AAD10129; similar to ESTs gb|R29860, emb|Z29757, and emb|Z29758; identical to cDNA ERD9 mRNA for glutathione S-transferase, GI:15375407, glutathione S-transferase [Arabidopsis thaliana] GI:15375408 (68414.m01168)
306	251513_at	-N independent	0.295735	0.00336471	0.294268	At3g59220	pirin, putative similar to SP|O00625 Pirin {Homo sapiens}; contains Pfam profile PF02678: Pirin (68416.m06602)
307	247237_at	-N independent	0.757112	0.0033932	0.0160291	At5g64600	expressed protein similar to axi 1 [Nicotiana tabacum] GI:559921; contains Pfam profile PF03138: Plant protein family (68418.m08118)
308	267319_at	-N independent	0.747723	0.00342338	0.0125259	At2g34660	glutathione S-conjugate ABC transporter (MRP2) almost identical to MgATP-energized glutathione S-conjugate pump GI:2909781 from [Arabidopsis thaliana] (68415.m04258)
309	256961_at	-N independent	0.240461	0.0034297	0.337678	At3g13445	transcription initiation factor IID-1 (TFIID-1) / TATA-box factor 1 / TATA sequence-binding protein 1 (TBP1) identical to Swiss-Prot:P28147 transcription initiation factor TFIID-1 (TATA-box factor 1)(TATA sequence-binding protein 1) (TBP-1) [Arabidopsis thaliana] (68416.m01691)
310	263383_at	-N independent	0.850094	0.00343183	0.0509184	At2g40120	protein kinase family protein contains protein kinase domain, Pfam:PF00069 (68415.m04934)
311	246125_at	-N independent	0.0254383	0.00345313	0.0356584	At5g19875	expressed protein (68418.m02365)
312	264001_at	-N independent	0.626338	0.00345757	0.0194864	At2g22420	peroxidase 17 (PER17) (P17) identical to SP|Q9SJZ2 Peroxidase 17 precursor (EC 1.11.1.7) (Atperox P17) (ATP25a) {Arabidopsis thaliana} (68415.m02658)
313	252656_at	-N independent	0.790296	0.00349421	0.670939	At3g44770	hypothetical protein contains Pfam profile PF04776: Protein of unknown function (DUF626) (68416.m04820)
314	257923_at	-N independent	0.406444	0.00350671	0.937493	At3g23160	expressed protein contains Pfam domain PF05003: protein of unknown function (DUF668); expression supported by MPSS (68416.m02919)
315	248343_at	-N independent	0.235841	0.00354734	0.0612666	At5g52260	myb family transcription factor (MYB19) contains PFAM profile: Myb DNA binding domain PF00249 (68418.m06486)
316	263591_at	-N independent	0.669194	0.0035708	0.551082	At2g01910	microtubule associated protein (MAP65/ASE1) family protein low similarity to protein regulating cytokinesis 1 (PRC1) [Homo sapiens] GI:2865521; contains Pfam profile PF03999: Microtubule associated protein (MAP65/ASE1 family) (68415.m00125)
317	256595_x_at	-N independent	0.0895477	0.00358887	0.373466	At3g28530	expressed protein (68416.m03563)
318	265737_at	-N independent	0.188311	0.00368172	0.0457424	At2g01180	phosphatidic acid phosphatase family protein / PAP2 family protein similar to phosphatidic acid phosphatase 2a2 [Cavia porcellus] GI:3641336; contains Pfam profile PF01569 PAP2 superfamily (68415.m00028)
319	247794_at	-N independent	0.0386071	0.00370579	0.318774	At5g58670	phosphoinositide-specific phospholipase C (PLC1) identical to phosphoinositide specific phospholipase C [Arabidopsis thaliana] GI:902923 (68418.m07351)
320	248289_at	-N independent	0.306649	0.00375515	0.837485	At5g52880	F-box family protein ; similar to SKP1 interacting partner 2 (SKIP2) TIGR_Ath1:At5g67250 (68418.m06563)
321	254081_at	-N independent	0.840134	0.00378045	0.55615	At4g25660	expressed protein (68417.m03695)
322	262914_at	-N independent	0.118522	0.003785	0.550109	At1g59750	auxin-responsive factor (ARF1) identical to auxin response factor 1 GI:2245378 from [Arabidopsis thaliana] (68414.m06727)
323	250237_at	-N independent	0.0226711	0.00382535	0.105899	At5g13560	expressed protein weak similarity to SP|O42184 Restin (Cytoplasmic linker protein-170) (CLIP-170) {Gallus gallus} (68418.m01566)
324	245356_at	-N independent	0.376993	0.00384469	0.117255	At4g13940	adenosylhomocysteinase / S-adenosyl-L-homocysteine hydrolase / AdoHcyase (SAHH) identical to SP|O23255 Adenosylhomocysteinase (EC 3.3.1.1) (S-adenosyl-L-homocysteine hydrolase) (AdoHcyase) {Arabidopsis thaliana}; strong similarity to SP|P50248 Adenosylhomocysteinase (EC 3.3.1.1) {Nicotiana sylvestris} (68417.m02157)
325	251423_at	-N independent	0.427876	0.00387835	0.015448	At3g60550	cyclin family protein similar to cyclin 2 [Trypanosoma brucei] GI:7339572, cyclin 6 [Trypanosoma cruzi] GI:12005317; contains Pfam profile PF00134: Cyclin, N-terminal domain (68416.m06773)
326	253368_at	-N independent	0.212253	0.00388462	0.0484488	At4g33200	myosin, putative similar to myosin (GI:433663) [Arabidopsis thaliana] (68417.m04727)
327	265512_at	-N independent	0.0214974	0.00390559	0.179468	At2g05590	expressed protein similar to nucleolar protein C7C (GI:13540302) [Rattus norvegicus] (68415.m00594)
328	250207_at	-N independent	0.465398	0.00393584	0.00976863	At5g13930	chalcone synthase / naringenin-chalcone synthase identical to SP|P13114 (68418.m01629)
329	248799_at	-N independent	0.355227	0.00394752	0.26235	At5g47230	ethylene-responsive element-binding factor 5 (ERF5) identical to SP|O80341 Ethylene responsive element binding factor 5 (AtERF5) [Arabidopsis thaliana] (68418.m05824)
330	261874_at	-N independent	0.258109	0.00402418	0.0142912	At1g50640	ethylene-responsive element-binding factor 3 (ERF3) identical to SP|O80339 Ethylene responsive element binding factor 3 (AtERF3) [Arabidopsis thaliana] (68414.m05692)
331	253302_at	-N independent	0.970666	0.00407337	0.203317	At4g33660	expressed protein (68417.m04781)
332	246838_at	-N independent	0.897957	0.00409324	0.173261	At5g26675
333	255995_at	-N independent	0.905245	0.00409442	0.0096639	At1g29750	leucine-rich repeat transmembrane protein kinase, putative / serine/threonine kinase, putative (RKF1) similar to receptor-like serine/threonine kinase GI:2465923 from [Arabidopsis thaliana]; identical to cDNA receptor-like serine/threonine kinase (RKF1) GI:2465922 (68414.m03637)
334	251273_at	-N independent	0.0880132	0.00410484	0.0240365	At3g61960	protein kinase family protein contains eukaryotic protein kinase domain, INTERPRO:IPR000719 (68416.m06959)
335	261758_at	-N independent	0.237536	0.00411104	0.637325	At1g08250	prephenate dehydratase family protein contains similarity to prephenate dehydratase GI:1008717 from [Amycolatopsis methanolica] (68414.m00910)
336	252400_at	-N independent	0.124361	0.00411291	0.0114134	At3g48020	expressed protein (68416.m05235)
337	245463_at	-N independent	0.0146288	0.00411828	0.029255	At4g17030	expansin-related identical to SWISS-PROT:O23547 expansin-related protein 1 precursor (At-EXPR1)[Arabidopsis thaliana]; related to expansins, http://www.bio.psu.edu/expansins/ (68417.m02569)
338	266566_at	-N independent	0.303335	0.00412727	0.228102	At2g24040	hydrophobic protein, putative / low temperature and salt responsive protein, putative similar to SP|Q9ZNQ7 Hydrophobic protein RCI2A (Low temperature and salt responsive protein LTI6A) {Arabidopsis thaliana}; contains Pfam profile PF01679: Uncharacterized protein family (68415.m02872)
339	259235_at	-N independent	0.265186	0.00412965	0.0157851	At3g11600	expressed protein weak similarity to B-type cyclin (GI:849074) [Nicotiana tabacum] (68416.m01418)
340	247435_at	-N independent	0.132847	0.00417596	0.291598	At5g62480	glutathione S-transferase, putative (68418.m07841)
341	254087_at	-N independent	0.950528	0.00422683	0.464991	At4g24840	expressed protein (68417.m03558)
342	254121_at	-N independent	0.305768	0.00425064	0.0924738	At4g24760	expressed protein (68417.m03545)
343	246985_at	-N independent	0.0203007	0.0042705	0.574457	At5g67290	FAD-dependent oxidoreductase family protein contains Pfam profile PF01266: FAD dependent oxidoreductase (68418.m08484)
344	246434_at	-N independent	0.103823	0.00428793	0.0215589	At5g17520	root cap 1 (RCP1) identical to GI:6137138 (68418.m02055)
345	250624_at	-N independent	0.0167224	0.00431413	0.0239544	At5g07330	expressed protein (68418.m00837)
346	255664_at	-N independent	0.644608	0.00432097	0.293769	At4g00440	expressed protein (68417.m00061)
347	264999_at	-N independent	0.0487783	0.00432635	0.756738	At1g67310	calmodulin-binding protein similar to anther ethylene-upregulated calmodulin-binding protein ER1 GI:11612392 from[Nicotiana tabacum] (68414.m07661)
348	246930_at	-N independent	0.433602	0.00435906	0.953715	At5g25220	homeobox protein knotted-1 like 3 (KNAT3) identical to homeobox protein knotted-1 like 3 (KNAT3) SP:P48000 from [Arabidopsis thaliana] (68418.m02990)
349	255536_at	-N independent	0.0136201	0.00436843	0.0242759	At4g01575	serine protease inhibitor, Kazal-type family protein contains Pfam domain PF00050: Kazal-type serine protease inhibitor domain (68417.m00205)
350	253983_at	-N independent	0.30697	0.00437634	0.734051	At4g26640	WRKY family transcription factor contains Pfam profile: PF03106 WRKY DNA -binding domain (68417.m03838)
351	256281_at	-N independent	0.988435	0.00439068	0.125203	At3g12560	telomeric DNA-binding protein, putative similar to telomeric DNA-binding protein 1 [Arabidopsis thaliana] gi|13641340|gb|AAK31590 (68416.m01563)
352	258745_at	-N independent	0.134265	0.0044391	0.354963	At3g05920	heavy-metal-associated domain-containing protein contains Pfam profile PF00403: Heavy-metal-associated domain (68416.m00668)
353	262582_at	-N independent	0.619201	0.00448513	0.0108629	At1g15410	aspartate-glutamate racemase family contains Pfam profile PF|01177 Aspartate-glutamate racemase family; contains TIGRFAM TIGR00035: aspartate racemase; similar to aspartate racemase (GI:5458794){Pyrococcus abyssi} (68414.m01846)
354	259921_at	-N independent	0.148579	0.00448929	0.95662	At1g72540	protein kinase, putative similar to auxin-regulated dual specificity cytosolic kinase [Lycopersicon esculentum] gi|14484938|gb|AAK62821; similar to serine/threonine protein kinase gi|1066501|gb|AAA81538 (68414.m08388)
355	254140_at	-N independent	0.0698596	0.00450208	0.234493	At4g24610	expressed protein (68417.m03525)
356	245445_at	-N independent	0.223312	0.00453127	0.042685	At4g16750	DRE-binding transcription factor, putative similar to DRE binding factor 2 [Zea mays] GI:21908034; contains Pfam profile PF00847: AP2 domain (68417.m02530)
357	265148_at	-N independent	0.307558	0.00453284	0.787418	At1g51160	synbindin, putative similar to Swiss-Prot:Q9ES56 synbindin (TRS23 homolog) [Mus musculus] (68414.m05752)
358	255724_at	-N independent	0.57882	0.0045336	0.0933209	At4g00010	expressed protein (68417.m00001)
359	251437_at	-N independent	0.104801	0.00456097	0.0137868	At3g59910	expressed protein (68416.m06686)
360	250803_at	-N independent	0.510435	0.00460176	0.0475394	At5g04980	endonuclease/exonuclease/phosphatase family protein contains similarity to inositol polyphosphate 5-phosphatase I (GI:10444261) and II (GI:10444263) [Arabidopsis thaliana]; contains Pfam profile PF03372: Endonuclease/Exonuclease/phosphatase family (68418.m00527)
361	256011_at	-N independent	0.0142046	0.00471705	0.691753	At1g19230	respiratory burst oxidase protein E (RbohE) / NADPH oxidase nearly identical to respiratory burst oxidase protein E GI:3242787 [gi:3242787] from [Arabidopsis thaliana] (68414.m02393)
362	266215_at	-N independent	0.00961112	0.0047364	0.044223	At2g06850	xyloglucan:xyloglucosyl transferase / xyloglucan endotransglycosylase / endo-xyloglucan transferase (EXT) (EXGT-A1) identical to endo-xyloglucan transferase (ext) GI:469484 and endoxyloglucan transferase (EXGT-A1) GI:5533309 from [Arabidopsis thaliana] (68415.m00767)
363	245484_at	-N independent	0.0245129	0.00476549	0.484534	At4g16210	enoyl-CoA hydratase/isomerase family protein similar to 3-hydroxybutyryl-CoA dehydratase (Crotonase) from Clostridium acetobutylicum [SP|P52046], FadB1x (enoyl-CoA hydratase) from Pseudomonas putida [GI:13310130]; contains Pfam profile PF00378 enoyl-CoA hydratase/isomerase family protein (68417.m02460)
364	252300_at	-N independent	0.142429	0.00478592	0.0161142	At3g49160	pyruvate kinase family protein similar to SP|Q92122 Pyruvate kinase, muscle isozyme (EC 2.7.1.40) (Cytosolic thyroid hormone binding protein) (CTHBP) {Xenopus laevis}; contains Pfam profile PF00224: Pyruvate kinase, barrel domain (68416.m05373)
365	262948_at	-N independent	0.25065	0.00478724	0.293643	At1g75560	zinc knuckle (CCHC-type) family protein contains Pfam domain, PF00098: Zinc knuckle (68414.m08781)
366	255782_at	-N independent	0.0178091	0.0048342	0.496151	At1g19850	transcription factor MONOPTEROS (MP) / auxin-responsive protein (IAA24) / auxin response factor 5 (ARF5) identical to transcription factor MONOPTEROS (MP/IAA24/ARF5) SP:P93024 from [Arabidopsis thaliana] (68414.m02490)
367	250320_at	-N independent	0.273967	0.00483542	0.0791313	At5g12840	CCAAT-binding transcription factor (CBF-B/NF-YA) family protein contains Pfam profile: PF02045 CCAAT-binding transcription factor (CBF-B/NF-YA) subunit B (68418.m01467)
368	251870_at	-N independent	0.936053	0.00483708	0.0165945	At3g54510	early-responsive to dehydration protein-related / ERD protein-related low similarity to ERD4 protein (early-responsive to dehydration stress) [Arabidopsis thaliana] GI:15375406; contains Pfam profile PF02714: Domain of unknown function DUF221 (68416.m06032)
369	259165_at	-N independent	0.752211	0.0048719	0.0100603	At3g01470	homeobox-leucine zipper protein 5 (HAT5) / HD-ZIP protein 5 / HD-ZIP protein (HB-1) identical to homeobox-leucine zipper protein HAT5 (HD-ZIP protein 5) (HD-ZIP protein ATHB-1) GB:Q02283 [Arabidopsis thaliana] (68416.m00071)
370	265260_at	-N independent	0.77285	0.00495766	0.0356371	At2g43000	no apical meristem (NAM) family protein contains Pfam PF02365: No apical meristem (NAM) domain; (68415.m05336)
371	259958_at	-N independent	0.641852	0.00502406	0.0417809	At1g53730	leucine-rich repeat transmembrane protein kinase, putative similar to GI:3360289 from [Zea mays] (Plant Mol. Biol. 37 (5), 749-761 (1998)) (68414.m06114)
372	251391_at	-N independent	0.230745	0.00506587	0.100179	At3g60910	expressed protein low similarity to PIR|I46078 endothelin converting enzyme from Bos primigenius taurus (68416.m06814)
373	265291_at	-N independent	0.0927676	0.00506802	0.0263664	At2g22720	expressed protein (68415.m02691)
374	251061_at	-N independent	0.00897734	0.0051424	0.0296529	At5g01830	armadillo/beta-catenin repeat family protein / U-box domain-containing protein contains Pfam domain, PF00514: Armadillo/beta-catenin-like repeats and Pfam, PF04564: U-box domain (68418.m00102)
375	262097_at	-N independent	0.0130636	0.00516877	0.267271	At1g55990	glycine-rich protein predicted proteins, Arabidopsis thaliana (68414.m06423)
376	258633_at	-N independent	0.106433	0.00517944	0.120624	At3g07990	serine carboxypeptidase S10 family protein similar to serine carboxypeptidase II (CP-MII) GB:CAA70815 [Hordeum vulgare] (68416.m00976)
377	261023_at	-N independent	0.316073	0.00519386	0.206948	At1g12200	flavin-containing monooxygenase family protein / FMO family protein low similarity to FMO2 from Homo sapiens [SP|Q99518]; contains Pfam profile: PF00743 Flavin-binding monooxygenase-like (68414.m01412)
378	260073_at	-N independent	0.167508	0.00521912	0.0377081	At1g73660	protein kinase family protein contains Pfam profile: PF00069 eukaryotic protein kinase domain (68414.m08530)
379	258714_at	-N independent	0.0175437	0.00526297	0.103116	At3g09770	zinc finger (C3HC4-type RING finger) family protein contains Pfam domain, PF00097: Zinc finger, C3HC4 type (RING finger) (68416.m01157)
380	257654_at	-N independent	0.0933621	0.00526551	0.187665	At3g13310	DNAJ heat shock N-terminal domain-containing protein similar to J11 protein [Arabidopsis thaliana] GI:9843641; contains Pfam profile: PF00226 DnaJ domain (68416.m01676)
381	259018_at	-N independent	0.669328	0.0053491	0.606002	At3g07390	auxin-responsive protein / auxin-induced protein (AIR12) identical (with 7 residue gap) to auxin-induced protein AIR12 GI:11357190 [Arabidopsis thaliana] (68416.m00881)
382	259966_at	-N independent	0.622409	0.00542218	0.0184837	At1g76500	DNA-binding family protein contains Pfam domain, PF02178: AT hook motif (68414.m08901)
383	264277_at	-N independent	0.12227	0.00543286	0.532606	At1g60390	BURP domain-containing protein / polygalacturonase, putative similar to polygalacturonase isoenzyme 1 beta subunit GI:170480 from [Lycopersicon esculentum]; contains Pfam profile PF03181: BURP domain (68414.m06799)
384	265142_at	-N independent	0.0126124	0.00544281	0.577188	At1g51360	expressed protein (68414.m05777)
385	266086_at	-N independent	0.0137764	0.00546197	0.815289	At2g38060	transporter-related low similarity to vesicular glutamate transporter 3 [Homo sapiens] GI:21213895, brain specific Na+-dependent inorganic phosphate cotransporter [Rattus norvegicus] GI:507415; contains Pfam profile PF00083: major facilitator superfamily protein (68415.m04672)
386	257513_s_at	-N independent	0.91175	0.00555189	0.587672	At1g12340	cornichon family protein contains Pfam profile: PF03311 cornichon protein (68414.m01426)
387	258412_at	-N independent	0.0794642	0.00556339	0.565793	At3g17210	stable protein 1-related similar to stable protein 1 (GI:13445204) [Populus tremula] PMID:12376651; similar to pop3 peptide GB:AAC26526 from [Populus balsamifera subsp. trichocarpa X Populus deltoides] (68416.m02198)
388	266463_at	-N independent	0.0611228	0.00562008	0.956842	At2g47840	tic20 protein-related similar to Tic20 (GI:3769673) [Pisum sativum] (68415.m05971)
389	253548_at	-N independent	0.996179	0.00566077	0.815157	At4g30993	expressed protein (68417.m04399)
390	250214_at	-N independent	0.271359	0.005661	0.0337963	At5g13870	xyloglucan:xyloglucosyl transferase / xyloglucan endotransglycosylase / endo-xyloglucan transferase (EXGT-A4) identical to endoxyloglucan transferase EXGT-A4 GI:5533315 from [Arabidopsis thaliana] (68418.m01621)
391	258203_at	-N independent	0.410213	0.00566943	0.0894366	At3g13950	expressed protein (68416.m01761)
392	265385_at	-N independent	0.0243635	0.00571934	0.0980941	At2g20900	diacylglycerol kinase, putative contains INTERPRO domain, IPR001206, DAG-kinase catalytic domain (68415.m02463)
393	256129_at	-N independent	0.0355788	0.00575781	0.561743	At1g18210	calcium-binding protein, putative similar to SP|Q9M7R0 Calcium-binding allergen Ole e 8 (PCA18/PCA23) {Olea europaea}; contains INTERPRO:IPR002048 calcium-binding EF-hand domain (68414.m02266)
394	258092_at	-N independent	0.986463	0.00579396	0.410304	At3g14595	expressed protein (68416.m01848)
395	254020_at	-N independent	0.0378619	0.00589442	0.00986771	At4g25700	beta-carotene hydroxylase identical to GI:1575296 (68417.m03700)
396	248360_at	-N independent	0.447176	0.00597899	0.0358769	At5g52430	hydroxyproline-rich glycoprotein family protein Common family member At4g25620 [Arabidopsis thaliana] (68418.m06506)
397	245855_at	-N independent	0.539732	0.00599268	0.216721	At5g13550	sulfate transporter family protein similar to sulfate transporter [Arabidopsis thaliana] GI:3777483; contains Pfam profiles PF00916: Sulfate transporter family, PF01740: STAS domain (68418.m01565)
398	248625_at	-N independent	0.16236	0.00599275	0.01917	At5g48880	acetyl-CoA C-acyltransferase 1 / 3-ketoacyl-CoA thiolase 1 (PKT1) identical to 3-keto-acyl-CoA-thiolase 1 [Arabidopsis thaliana] GI:3169568 (68418.m06046)
399	246565_at	-N independent	0.0435299	0.00612776	0.0293894	At5g15530	biotin carboxyl carrier protein 2 (BCCP2) identical to biotin carboxyl carrier protein isoform 2 [Arabidopsis thaliana] gi|8886869|gb|AAF80592 (68418.m01818)
400	247552_at	-N independent	0.871635	0.0061408	0.0986851	At5g60920	phytochelatin synthetase, putative / COBRA cell expansion protein COB, putative similar to phytochelatin synthetase GI:29570314; similar to GB:AAK56072; identified in Roudier, et al, Plant Phys. (2002) 130:538-548 (PMID:12376623); identical to cDNA putative phytochelatin synthetase GI:3559804; contains Pfam profile PF04833: Phytochelatin synthetase-like conserved region (68418.m07642)
401	258593_at	-N independent	0.152614	0.00619291	0.140656	At3g04480	endoribonuclease L-PSP family protein contains Pfam domain PF01902: Domain of unknown function (68416.m00475)
402	261373_at	-N independent	0.602156	0.00620954	0.0615322	At1g53000	cytidylyltransferase family contains Pfam profile: PF02348 cytidylyltransferase (68414.m05999)
403	245929_at	-N independent	0.0832962	0.00626389	0.565656	At5g24760	alcohol dehydrogenase, putative similar to alcohol dehydrogenase from Solanum tuberosum [SP|p14673]; contains Pfam zinc-binding dehydrogenase domain PF00107 (68418.m02922)
404	259661_at	-N independent	0.12524	0.00629934	0.653652	At1g55265	expressed protein contains Pfam profile PF04398: Protein of unknown function, DUF538 (68414.m06313)
405	263762_at	-N independent	0.356444	0.00630684	0.842298	At2g21380	kinesin motor protein-related (68415.m02544)
406	251078_at	-N independent	0.139811	0.00643515	0.0241787	At5g01990	auxin efflux carrier family protein contains auxin efflux carrier domain, Pfam:PF03547 (68418.m00118)
407	256457_at	-N independent	0.422633	0.00643753	0.0139829	At1g75230	HhH-GPD base excision DNA repair family protein contains Pfam domain PF00730: HhH-GPD superfamily base excision DNA repair protein (68414.m08739)
408	262116_at	-N independent	0.365793	0.00646857	0.268493	At1g02816	expressed protein contains Pfam profile PF04398: Protein of unknown function, DUF538 (68414.m00241)
409	255551_at	-N independent	0.326659	0.00651533	0.0347674	At4g01840	outward rectifying potassium channel, putative (KCO5) identical to KCO5 protein [Arabidopsis thaliana] gi|6522947|emb|CAB62162; similar to kco1 [Arabidopsis thaliana] gi|2230761|emb|CAA69158; member of the 2 pore, 4 transmembrane (2P/4TM) K+ channel family, PMID:11500563 (68417.m00241)
410	253985_at	-N independent	0.28639	0.00660537	0.476725	At4g26220	caffeoyl-CoA 3-O-methyltransferase, putative similar to caffeoyl-CoA O-methyltransferase [GI:1622926][Nicotiana tabacum], GI:2960356 [Populus balsamifera subsp. trichocarpa], AF036095 [Pinus taeda] (68417.m03775)
411	258735_at	-N independent	0.809178	0.00662097	0.0137237	At3g05880	hydrophobic protein (RCI2A) / low temperature and salt responsive protein (LTI6A) identical to SP|Q9ZNQ7 Hydrophobic protein RCI2A (Low temperature and salt responsive protein LTI6A) {Arabidopsis thaliana} (68416.m00661)
412	266892_at	-N independent	0.0169127	0.0066416	0.181227	At2g26080	glycine dehydrogenase [decarboxylating], putative / glycine decarboxylase, putative / glycine cleavage system P-protein, putative strong similarity to SP|P26969 Glycine dehydrogenase [decarboxylating], mitochondrial precursor (EC 1.4.4.2) {Pisum sativum}; contains Pfam profile PF02347: Glycine cleavage system P-protein (68415.m03131)
413	252822_at	-N independent	0.101169	0.00672594	0.197874	At4g39955	hydrolase, alpha/beta fold family protein low similarity to SP|P24640|LIP3_MORSP Lipase 3 precursor (EC 3.1.1.3) (Triacylglycerol lipase) {Moraxella sp}; contains Pfam profile PF00561: hydrolase, alpha/beta fold family (68417.m05659)
414	245432_at	-N independent	0.0351338	0.00673864	0.0104595	At4g17100
415	251058_at	-N independent	0.555127	0.00674556	0.701868	At5g01790	expressed protein (68418.m00098)
416	251105_at	-N independent	0.009568	0.00677155	0.0113629	At5g01730	expressed protein (68418.m00091)
417	246219_at	-N independent	0.291177	0.00697131	0.705711	At4g36760	aminopeptidase P similar to Xaa-Pro aminopeptidase 2 [Lycopersicon esculentum] GI:15384991; contains Pfam profile PF00557: metallopeptidase family M24 (68417.m05215)
418	245728_at	-N independent	0.670734	0.00700447	0.213097	At1g73340	cytochrome P450 family protein similar to Cytochrome P450 90A1 (SP:Q42569) [Arabidopsis thaliana]; contains Pfam profile: PF00067 cytochrome P450 (68414.m08489)
419	260712_at	-N independent	0.835194	0.00702388	0.0844085	At1g17550	protein phosphatase 2C-related / PP2C-related similar to protein phosphatase 2C GI:3242077 from (Arabidopsis thaliana) (68414.m02161)
420	259043_at	-N independent	0.182299	0.00705539	0.131786	At3g03440	armadillo/beta-catenin repeat family protein contains Pfam profile: PF00514 armadillo/beta-catenin-like repeat (68416.m00342)
421	257093_at	-N independent	0.0205816	0.00708377	0.939087	At3g20570	plastocyanin-like domain-containing protein (68416.m02604)
422	264209_at	-N independent	0.130923	0.00712189	0.0212707	At1g22740	Ras-related protein (RAB7) / AtRab75 / small GTP-binding protein, putative identical to SP:O04157 Ras-related protein Rab7 (AtRab75) [Arabidopsis thaliana] (68414.m02841)
423	245560_at	-N independent	0.0901999	0.00713818	0.0352874	At4g15480	UDP-glucoronosyl/UDP-glucosyl transferase family protein contains Pfam profile: PF00201 UDP-glucoronosyl and UDP-glucosyl transferase (68417.m02366)
424	252916_at	-N independent	0.0103646	0.00716249	0.0698121	At4g38950	kinesin motor family protein similar to AtNACK1 kinesin-like protein (GI:19979627) [Arabidopsis thaliana]; similar to kinesin-like protein NACK1 (GI:19570247) [Nicotiana tabacum] (68417.m05519)
425	265119_at	-N independent	0.151345	0.00717001	0.192914	At1g62570	flavin-containing monooxygenase family protein / FMO family protein low similarity to flavin-containing monooxygenase FMO3 [Rattus norvegicus] GI:12006730; contains Pfam profile PF00743: Flavin-binding monooxygenase-like (68414.m07059)
426	251585_at	-N independent	0.66254	0.00717262	0.155689	At3g58630	expressed protein similar to 6b-interacting protein 1 (NtSIP1) [Nicotiana tabacum] GI:18149189 (68416.m06534)
427	258729_at	-N independent	0.19358	0.00720308	0.0082885	At3g11900	amino acid transporter family protein low similarity to proton/amino acid transporter 1 [Mus musculus] GI:21908024; belongs to INTERPRO:IPR002422 amino acid/polyamine transporter, family II (68416.m01459)
428	264672_at	-N independent	0.216154	0.0072041	0.00900071	At1g09750	chloroplast nucleoid DNA-binding protein-related contains Pfam profile PF00026: Eukaryotic aspartyl protease;b similar to CND41, chloroplast nucleoid DNA binding protein (GI:2541876) [Nicotiana tabacum] (68414.m01094)
429	255642_at	-N independent	0.23112	0.00724388	0.0739092	At4g00820	calmodulin-binding protein-related contains Pfam profile PF00612: IQ calmodulin-binding motif (68417.m00113)
430	260941_at	-N independent	0.938508	0.00724411	0.0145687	At1g44970	peroxidase, putative similar to peroxidase GI:993004 from [Mercurialis annua] (68414.m05155)
431	261092_at	-N independent	0.158344	0.00727973	0.981582	At1g62870	expressed protein (68414.m07099)
432	262715_at	-N independent	0.772758	0.00728074	0.552659	At1g16490	myb family transcription factor (MYB58) contains PFAM profile: myb DNA binding domain PF00249 (68414.m01972)
433	261661_at	-N independent	0.265636	0.00738591	0.0635926	At1g18360	hydrolase, alpha/beta fold family protein similar to monoglyceride lipase from [Homo sapiens] GI:14594904, [Mus musculus] GI:2632162,[Rattus norvegicus] GI:19697886; contains Pfam profile PF00561: hydrolase, alpha/beta fold family (68414.m02294)
434	252268_at	-N independent	0.606781	0.00745954	0.00856647	At3g49650	kinesin motor protein-related several kinesin-like proteins (68416.m05426)
435	257746_at	-N independent	0.172216	0.00748513	0.203097	At3g29200	chorismate mutase, chloroplast (CM1) identical to chorismate mutase GB:Z26519 [SP|P42738] [Arabidopsis thaliana] (68416.m03662)
436	262111_at	-N independent	0.0606918	0.00760209	0.692252	At1g02960	expressed protein (68414.m00264)
437	251276_at	-N independent	0.398145	0.00767292	0.108303	At3g61740	PHD finger family protein (ATX3) contains Pfam domains PF00628: PHD-finger and PF00855: PWWP domain; identical to cDNA trithorax 3 (ATX3) partial cds GI:15217142 (68416.m06923)
438	251827_at	-N independent	0.0555382	0.00768213	0.0284346	At3g55120	chalcone-flavanone isomerase / chalcone isomerase (CHI) identical to SP|P41088 (68416.m06121)
439	262604_at	-N independent	0.0733904	0.00770701	0.11863	At1g15060	expressed protein (68414.m01800)
440	252123_at	-N independent	0.188396	0.00774116	0.00890682	At3g51240	naringenin 3-dioxygenase / flavanone 3-hydroxylase (F3H) identical to GI:3790548 (68416.m05609)
441	265121_at	-N independent	0.999046	0.00776207	0.166945	At1g62560	flavin-containing monooxygenase family protein / FMO family protein similar to flavin-containing monooxygenase GB:AAA21178 GI:349534 SP|P32417 from [Oryctolagus cuniculus]; contains Pfam profile PF00743 Flavin-binding monooxygenase-like (68414.m07058)
442	245202_at	-N independent	0.775296	0.00784673	0.923666	At1g67720	leucine-rich repeat family protein / protein kinase family protein contains similarity to light repressible receptor protein kinase [Arabidopsis thaliana] gi|1321686|emb|CAA66376; contains Pfam doamins PF00069: Protein kinase domain and PF00560: Leucine Rich Repeat (68414.m07728)
443	259518_at	-N independent	0.183081	0.00790075	0.0321442	At1g20510	4-coumarate--CoA ligase family protein / 4-coumaroyl-CoA synthase family protein similar to SP|P14912 and SP|P14913 from Petroselinum crispum; contains Pfam AMP-binding enzyme domain PF00501 (68414.m02555)
444	254018_at	-N independent	0.23354	0.00792885	0.301521	At4g26180	mitochondrial substrate carrier family protein contains Pfam profile: PF00153 mitochondrial carrier protein (68417.m03768)
445	260819_at	-N independent	0.565314	0.00797594	0.124345	At1g06850	bZIP transcription factor, putative contains Pfam profile: PF00170 bZIP transcription factor (68414.m00730)
	Model 2 (C independent of N)
1	249514_at	+C independent	1.01714e-10	0.131075	0.086736	At5g38480	14-3-3 protein GF14 psi (GRF3) (RCI1) identical to 14-3-3 protein GF14 psi GI:1168200, SP:P42644 (68418.m04651)
2	264903_at	+C independent	9.1622e-10	0.951358	0.646416	At1g23190	phosphoglucomutase, cytoplasmic, putative / glucose phosphomutase, putative strong similarity to SP|P93805 Phosphoglucomutase, cytoplasmic 2 (EC 5.4.2.2) (Glucose phosphomutase 2) (PGM 2) {Zea mays}; contains InterPro accession IPR006352: Phosphoglucosamine mutase (68414.m02897)
3	264386_at	+C independent	1.55593e-09	0.344029	0.300682	At1g12000	pyrophosphate--fructose-6-phosphate 1-phosphotransferase beta subunit, putative / pyrophosphate-dependent 6-phosphofructose-1-kinase, putative strong similarity to SP|Q41141 Pyrophosphate--fructose 6-phosphate 1-phosphotransferase beta subunit (EC 2.7.1.90) (PFP) ((PPI-PFK) {Ricinus communis}; contains Pfam profile PF00365: Phosphofructokinase (68414.m01386)
4	265277_at	+C independent	1.77308e-09	0.891921	0.161909	At2g28410	expressed protein (68415.m03452)
5	247989_at	+C independent	2.06308e-09	0.451336	0.139794	At5g56350	pyruvate kinase, putative similar to pyruvate kinase, cytosolic isozyme [Nicotiana tabacum] SWISS-PROT:Q42954 (68418.m07033)
6	257213_at	+C independent	6.03007e-09	0.249763	0.0161325	At3g15020	malate dehydrogenase [NAD], mitochondrial, putative similar to mitochondrial NAD-dependent malate dehydrogenase GB:CAA10320 SP|Q9ZP06 [Arabidopsis thaliana]; contains InterPro entry IPR001236: Lactate/malate dehydrogenase (68416.m01900)
7	252713_at	+C independent	6.2621e-09	0.844058	0.0858789	At3g43810	calmodulin-7 (CAM7) almost identical to calmodulin GI:16227 from [Arabidopsis thaliana], SP|P59220 Calmodulin-7 {Arabidopsis thaliana} (68416.m04682)
8	261979_at	+C independent	6.40844e-09	0.432065	0.750679	At1g37130	nitrate reductase 2 (NR2) identical to SP|P11035 Nitrate reductase 2 (formerly EC 1.6.6.1) (NR2) {Arabidopsis thaliana} (68414.m04639)
9	258588_s_at	+C independent	7.6649e-09	0.157511	0.605007	At3g04120	glyceraldehyde-3-phosphate dehydrogenase, cytosolic (GAPC) / NAD-dependent glyceraldehyde-3-phosphate dehydrogenase identical to SP|P25858 Glyceraldehyde 3-phosphate dehydrogenase, cytosolic (EC 1.2.1.12) {Arabidopsis thaliana} (68416.m00436)
10	256439_at	+C independent	8.39699e-09	0.522039	0.113665	At3g10920	superoxide dismutase [Mn], mitochondrial (SODA) / manganese superoxide dismutase (MSD1) identical to manganese superoxide dismutase [Arabidopsis thaliana] gi|3273751|gb|AAC24832 (68416.m01317)
11	253196_at	+C independent	8.66309e-09	0.0185505	0.498744	At4g35260	isocitrate dehydrogenase subunit 1 / NAD+ isocitrate dehydrogenase subunit 1 nearly identical to NAD+ dependent isocitrate dehydrogenase subunit 1 [Arabidopsis thaliana] GI:1766046 (68417.m05011)
12	267212_at	+C independent	1.58061e-08	0.52125	0.128487	At2g44060	late embryogenesis abundant family protein / LEA family protein similar to ethylene-responsive late embryogenesis-like protein [Lycopersicon esculentum] GI:1684830; contains Pfam profile PF03168: Late embryogenesis abundant protein (68415.m05477)
13	261933_at	+C independent	2.07425e-08	0.0594416	0.439369	At1g22410	2-dehydro-3-deoxyphosphoheptonate aldolase, putative / 3-deoxy-D-arabino-heptulosonate 7-phosphate synthase, putative / DAHP synthetase, putative similar to 3-deoxy-D-arabino-heptulosonate 7-phosphate GI:170224 from [Nicotiana tabacum], SP|P21357 from Solanum tuberosum; contains Pfam Class-II DAHP synthetase family domain PF01474 (68414.m02802)
14	257217_at	+C independent	2.34981e-08	0.0897228	0.524958	At3g14940	phosphoenolpyruvate carboxylase, putative / PEP carboxylase, putative strong similarity to SP|P29196 Phosphoenolpyruvate carboxylase (EC 4.1.1.31) (PEPCASE) {Solanum tuberosum}; contains Pfam profile PF00311: phosphoenolpyruvate carboxylase (68416.m01890)
15	263223_at	+C independent	3.0953e-08	0.218384	0.599598	At1g30630	coatomer protein epsilon subunit family protein / COPE family protein similar to SP|O14579 Coatomer epsilon subunit (Epsilon-coat protein) (Epsilon-COP) from Homo sapiens, SP|Q60445 from Cricetulus griseus; ESTs gb|Z17908, gb|AA728673, gb|N96555, gb|H76335, gb|AA712463, gb|W43247, gb|T45611, gb|T21160, gb|T14119 and AI100483 come from this gene (68414.m03746)
16	252926_at	+C independent	3.11713e-08	0.117939	0.760331	At4g38920	vacuolar ATP synthase 16 kDa proteolipid subunit 3 / V-ATPase 16 kDa proteolipid subunit 3 (AVAP3) (AVA-P3) identical to SP|P59227 Vacuolar ATP synthase 16 kDa proteolipid subunit 1/3/5 (EC 3.6.3.14) (V-ATPase 16 kDa proteolipid subunit 1/3/5) {Arabidopsis thaliana}; contains Pfam profile PF00137: ATP synthase subunit C (68417.m05515)
17	252022_at	+C independent	3.19352e-08	0.296879	0.964984	At3g52930	fructose-bisphosphate aldolase, putative similar to SP|O65735|ALF_CICAR Fructose-bisphosphate aldolase, cytoplasmic isozyme {Cicer arietinum}, cytosolic aldolase [Fragaria x ananassa] GI:10645188; contains Pfam profile PF00274 Fructose-bisphosphate aldolase class-I (68416.m05834)
18	264607_at	+C independent	3.19433e-08	0.0758533	0.685699	At1g04690	potassium channel protein, putative nearly identical to K+ channel protein [Arabidopsis thaliana] GI:1063415; contains Pfam profile PF00248: oxidoreductase, aldo/keto reductase family (68414.m00466)
19	247575_at	+C independent	4.21425e-08	0.0386677	0.356368	At5g61030	RNA-binding protein, putative similar to RNA-binding protein from [Solanum tuberosum] GI:15822705, [Nicotiana tabacum] GI:15822703, [Nicotiana sylvestris] GI:624925; contains InterPro entry IPR000504: RNA-binding region RNP-1 (RNA recognition motif) (RRM) (68418.m07659)
20	260714_at	+C independent	4.7305e-08	0.0460371	0.0339775	At1g14980	10 kDa chaperonin (CPN10) identical to SP:P34893 from [Arabidopsis thaliana] (68414.m01790)
21	255966_at	+C independent	4.88109e-08	0.031532	0.15491	At1g22300	14-3-3 protein GF14 epsilon (GRF10) identical to 14-3-3 protein GF14 epsilon GI:5802798, SP:P48347 from [Arabidopsis thaliana] (68414.m02788)
22	251922_at	+C independent	4.88846e-08	0.0169299	0.707721	At3g54030	protein kinase family protein contains protein kinase domain, Pfam:PF00069 (68416.m05974)
23	258900_at	+C independent	5.25116e-08	0.0161135	0.0233315	At3g05590	60S ribosomal protein L18 (RPL18B) similar to GB:P42791 (68416.m00621)
24	256224_at	+C independent	6.68623e-08	0.518368	0.683424	At1g56330	GTP-binding protein (SAR1B) identical to GTP-binding protein (SAR1B) [Arabidopsis thaliana] SP:Q01474 (68414.m06475)
25	256143_at	+C independent	6.77528e-08	0.143554	0.489081	At1g48830	40S ribosomal protein S7 (RPS7A) similar to 40S ribosomal protein S7 homolog GI:5532505 from [Brassica oleracea] (68414.m05464)
26	259736_at	+C independent	7.15157e-08	0.178047	0.712803	At1g64390	endo-1,4-beta-glucanase, putative / cellulase, putative similar to endo-beta-1,4-glucanase GI:4972236 from [Fragaria x ananassa] (Plant Mol. Biol. 40, 323-332 (1999)) (68414.m07298)
27	261148_at	+C independent	8.20432e-08	0.118211	0.115566	At1g19580	bacterial transferase hexapeptide repeat-containing protein contains Pfam profile PF00132: Bacterial transferase hexapeptide (four repeats) (68414.m02439)
28	259096_at	+C independent	8.33424e-08	0.548105	0.623161	At3g04840	40S ribosomal protein S3A (RPS3aA) similar to 40S ribosomal protein S3A (S phase specific protein GBIS289) GB:P49396 [Brassica rapa] (68416.m00525)
29	253013_at	+C independent	8.85854e-08	0.185405	0.429207	At4g37910	heat shock protein 70, mitochondrial, putative / HSP70, mitochondrial, putative strong similarity to SP|Q01899 Heat shock 70 kDa protein, mitochondrial precursor {Phaseolus vulgaris} (68417.m05361)
30	260667_at	+C independent	1.031e-07	0.0149558	0.655256	At1g19440	very-long-chain fatty acid condensing enzyme, putative similar to GB:AAD37122 from [Arabidopsis thaliana] (68414.m02422)
31	259604_at	+C independent	1.11026e-07	0.298233	0.201698	At1g56450	20S proteasome beta subunit G1 (PBG1) (PRCH) identical to 20S proteasome beta subunit (PBG1) GI:3421123 [Arabidopsis thaliana]; identical to cDNA proteasome subunit prch GI:2511597 (68414.m06492)
32	253308_at	+C independent	1.22416e-07	0.826838	0.204136	At4g33680	aminotransferase class I and II family protein low similarity to Aromatic Aminotransferase from Pyrococcus horikoshii GP|14278621; contains Pfam profile PF00155 aminotransferase, classes I and II (68417.m04784)
33	259196_at	+C independent	1.22974e-07	0.0225516	0.442392	At3g03600	ribosomal protein S2, mitochondrial (RPS2) identical to SP|Q9GCB9 Mitochondrial ribosomal protein S2 {Arabidopsis thaliana}; contains Pfam profile PF00318: ribosomal protein S2 (68416.m00363)
34	259771_at	+C independent	1.34658e-07	0.580697	0.625032	At1g29470	dehydration-responsive protein-related similar to early-responsive to dehydration stress ERD3 protein [Arabidopsis thaliana] GI:15320410; contains Pfam profile PF03141: Putative methyltransferase (68414.m03605)
35	252944_at	+C independent	1.37455e-07	0.049457	0.259604	At4g39320	microtubule-associated protein-related contains weak similarity to microtubule-associated protein 1B (MAP 1B) (Swiss-Prot:P46821) [Homo sapiens] (68417.m05567)
36	255924_at	+C independent	1.46573e-07	0.968813	0.450557	At1g22170	phosphoglycerate/bisphosphoglycerate mutase family protein similar to SP|P31217 Phosphoglycerate mutase 1 (EC 5.4.2.1) {Escherichia coli O157:H7}; contains Pfam profile PF00300: phosphoglycerate mutase family (68414.m02771)
37	262842_at	+C independent	1.56986e-07	0.878102	0.915037	At1g14720	xyloglucan:xyloglucosyl transferase / xyloglucan endotransglycosylase / endo-xyloglucan transferase (XTR2) identical to endoxyloglucan transferase [Arabidopsis thaliana] GI:5533311 (68414.m01760)
38	250973_at	+C independent	1.58104e-07	0.0179197	0.0937147	At5g02870	60S ribosomal protein L4/L1 (RPL4D) 60S roibosomal protein L4, Arabidopsis thaliana, EMBL:CAA79104 (68418.m00230)
39	246546_at	+C independent	1.65136e-07	0.231526	0.0649038	At5g15090	porin, putative / voltage-dependent anion-selective channel protein, putative similar to SP|P42055 34 kDa outer mitochondrial membrane protein porin (Voltage-dependent anion-selective channel protein) (VDAC) {Solanum tuberosum}; contains Pfam profile PF01459: Eukaryotic porin; identical to cDNA voltage-dependent anion-selective channel protein GI:4006940 (68418.m01768)
40	257608_at	+C independent	1.90442e-07	0.213532	0.392651	At3g13860	chaperonin, putative similar to SWISS-PROT:P29197- chaperonin CPN60, mitochondrial precursor (HSP60) [Arabidopsis thaliana] ; contains Pfam:PF00118 domain, TCP-1/cpn60 chaperonin family (68416.m01751)
41	250074_at	+C independent	1.94711e-07	0.482319	0.89298	At5g17310	UTP--glucose-1-phosphate uridylyltransferase, putative / UDP-glucose pyrophosphorylase, putative / UGPase, putative strong similarity to SP|P19595 UTP--glucose-1-phosphate uridylyltransferase (EC 2.7.7.9) (UDP-glucose pyrophosphorylase) (UDPGP) (UGPase) {Solanum tuberosum}; contains Pfam profile PF01704: UTP--glucose-1-phosphate uridylyltransferase (68418.m02027)
42	246157_at	+C independent	2.04244e-07	0.77672	0.91441	At5g20080	NADH-cytochrome b5 reductase, putative similar to SP|P36060 NADH-cytochrome b5 reductase precursor (EC 1.6.2.2) {Saccharomyces cerevisiae}; contains Pfam profiles PF00175: Oxidoreductase NAD-binding domain, PF00970: oxidoreductase, FAD-binding (68418.m02391)
43	258396_at	+C independent	2.05055e-07	0.0460041	0.0413233	At3g15460	brix domain-containing protein contains Pfam domain, PF04427: Brix domain (68416.m01961)
44	247569_at	+C independent	2.16239e-07	0.0404698	0.0997053	At5g61240	leucine-rich repeat family protein contains leucine rich-repeat (LRR) domains Pfam:PF00560, INTERPRO:IPR001611; contains similarity to Hcr2-0B [Lycopersicon esculentum] gi|3894387|gb|AAC78593 (68418.m07681)
45	265187_at	+C independent	2.26436e-07	0.215914	0.669626	At1g23490	ADP-ribosylation factor identical to SP:Q9SRC3 ADP-ribosylation factor 1-like [Arabidopsis thaliana], ADP-ribosylation factor GI:166586 [Arabidopsis thaliana] (68414.m02948)
46	267040_at	+C independent	2.66547e-07	0.648033	0.269576	At2g34300	dehydration-responsive protein-related similar to early-responsive to dehydration stress ERD3 protein [Arabidopsis thaliana] GI:15320410; contains Pfam profile PF03141: Putative methyltransferase (68415.m04196)
47	260331_at	+C independent	2.71864e-07	0.987073	0.0445559	At1g80270	DNA-binding protein, putative similar to DNA-binding protein [Triticum aestivum] GI:6958202; contains Pfam profile: PF01535 PPR repeat (68414.m09397)
48	259006_at	+C independent	2.7851e-07	0.0887321	0.599464	At3g09200	60S acidic ribosomal protein P0 (RPP0B) similar to putative 60S acidic ribosomal protein P0 GB:P50346 [Glycine max] (68416.m01094)
49	264967_at	+C independent	2.85656e-07	0.0839497	0.00938295	At1g67250	proteasome maturation factor UMP1 family protein contains Pfam profile PF05348: Proteasome maturation factor UMP1 (68414.m07654)
50	247651_at	+C independent	2.96348e-07	0.973631	0.0175128	At5g59870	histone H2A, putative similar to histone H2A Petroselinum crispum SP|P19177, Lycopersicon esculentum SP|P25469, Zea mays SP|P40280; contains Pfam profile PF00125 Core histone H2A/H2B/H3/H4 (68418.m07507)
51	251029_at	+C independent	3.04219e-07	0.019366	0.0335855	At5g02050	mitochondrial glycoprotein family protein / MAM33 family protein low similarity to SUAPRGA1 [Emericella nidulans] GI:6562379; contains Pfam profile PF02330: Mitochondrial glycoprotein (68418.m00126)
52	258750_at	+C independent	3.21417e-07	0.0545239	0.344141	At3g05910	pectinacetylesterase, putative similar to pectinacetylesterase precursor GI:1431629 from [Vigna radiata] (68416.m00666)
53	257104_at	+C independent	4.15692e-07	0.0882837	0.0266751	At3g25040	ER lumen protein retaining receptor, putative / HDEL receptor, putative similar to SP|P35402 ER lumen protein retaining receptor (HDEL receptor) {Arabidopsis thaliana}; contains Pfam profile PF00810: ER lumen protein retaining receptor (68416.m03129)
54	253487_at	+C independent	4.19572e-07	0.0123444	0.109758	At4g31700	40S ribosomal protein S6 (RPS6A) ribosomal protein S6, Arabidopsis thaliana, PID:g2662469 (68417.m04500)
55	245301_at	+C independent	4.43239e-07	0.712333	0.381573	At4g17190	farnesyl pyrophosphate synthetase 2 (FPS2) / FPP synthetase 2 / farnesyl diphosphate synthase 2 identical to SP|Q43315 Farnesyl pyrophosphate synthetase 2 (FPP synthetase 2) (FPS 2) (Farnesyl diphosphate synthetase 2) [Includes: Dimethylallyltransferase (EC 2.5.1.1); Geranyltranstransferase (EC 2.5.1.10)] {Arabidopsis thaliana} (68417.m02585)
56	255455_at	+C independent	4.95422e-07	0.717209	0.986239	At4g02930	elongation factor Tu, putative / EF-Tu, putative similar to mitochondrial elongation factor Tu [Arabidopsis thaliana] gi|1149571|emb|CAA61511 (68417.m00399)
57	248088_at	+C independent	5.11716e-07	0.237153	0.702895	At5g55070	2-oxoacid dehydrogenase family protein similar to SP|Q01205 Dihydrolipoamide succinyltransferase component of 2-oxoglutarate dehydrogenase complex, mitochondrial precursor (EC 2.3.1.61) {Rattus norvegicus}; contains Pfam profiles PF00198: 2-oxo acid dehydrogenases acyltransferase (catalytic domain), PF00364: Biotin-requiring enzyme (68418.m06864)
58	246035_at	+C independent	5.21467e-07	0.641926	0.61424	At5g08300	succinyl-CoA ligase [GDP-forming] alpha-chain, mitochondrial, putative / succinyl-CoA synthetase, alpha chain, putative / SCS-alpha, putative identical to SP|P53586 Succinyl-CoA ligase [GDP-forming] alpha-chain, mitochondrial precursor (EC 6.2.1.4) (Succinyl-CoA synthetase, alpha chain) (SCS-alpha) {Arabidopsis thaliana}; strong similarity to SP|P13086 Succinyl-CoA ligase [GDP-forming] alpha-chai…
59	248511_at	+C independent	5.32854e-07	0.773762	0.442694	At5g50375	cyclopropyl isomerase (CPI1) (68418.m06239)
60	262980_at	+C independent	5.72594e-07	0.0231796	0.0386999	At1g75680	glycosyl hydrolase family 9 protein similar to endo-beta-1,4-glucanase GB:AAC12685 GI:3025470 from [Pinus radiata] (68414.m08792)
61	265026_at	+C independent	5.74612e-07	0.30773	0.951256	At1g24360	3-oxoacyl-[acyl-carrier protein] reductase, chloroplast / 3-ketoacyl-acyl carrier protein reductase identical to 3-oxoacyl-[acyl-carrier protein] reductase SP:P33207 from [Arabidopsis thaliana] (68414.m03072)
62	263432_at	+C independent	6.49013e-07	0.730336	0.181646	At2g22230	beta-hydroxyacyl-ACP dehydratase, putative similar to beta-hydroxyacyl-ACP dehydratase from Toxoplasma gondii [GI:3850997]; contains Pfam profile PF01377 Thioester dehydratase (68415.m02638)
63	247842_at	+C independent	6.71971e-07	0.0105478	0.0184911	At5g58030	transport protein particle (TRAPP) component Bet3 family protein very strong similarity to SPP30 (Solanum pollinated pistil) [Solanum chacoense] GI:4959712; contains Pfam profile PF04051: Transport protein particle (TRAPP) component, Bet3 (68418.m07261)
64	247037_at	+C independent	6.79722e-07	0.174759	0.122387	At5g67070	rapid alkalinization factor (RALF) family protein similar to RALF precursor [Nicotiana tabacum] GI:16566316 (68418.m08457)
65	252094_at	+C independent	6.86874e-07	0.533892	0.0403232	At3g51260	20S proteasome alpha subunit D (PAD1) (68416.m05611)
66	263661_at	+C independent	7.04808e-07	0.188742	0.0908149	At1g04290	thioesterase family protein contains Pfam profile PF03061: thioesterase family protein; EST gb|T45093 comes from this gene (68414.m00420)
67	251007_at	+C independent	7.06213e-07	0.127068	0.0554094	At5g02610	60S ribosomal protein L35 (RPL35D) ribosomal protein L35- cytosolic, Arabidopsis thaliana, PIR:T00549 (68418.m00197)
68	250898_at	+C independent	7.17674e-07	0.568984	0.746178	At5g03300	adenosine kinase 2 (ADK2) contains Pfam profile: PF00294 pfkB family carbohydrate kinase; identical to cDNA adenosine kinase 2 (ADK2) GI:12017763 (68418.m00281)
69	251787_at	+C independent	7.60977e-07	0.0159782	0.985481	At3g55410	2-oxoglutarate dehydrogenase E1 component, putative / oxoglutarate decarboxylase, putative / alpha-ketoglutaric dehydrogenase, putative similar to SP|P20967 2-oxoglutarate dehydrogenase E1 component, mitochondrial precursor (EC 1.2.4.2) (Alpha-ketoglutarate dehydrogenase) {Saccharomyces cerevisiae}; contains Pfam profiles PF02779: Transketolase, pyridine binding domain, PF00676: Dehydrogenase E1 …
70	260028_at	+C independent	7.90637e-07	0.273095	0.0344364	At1g29980	expressed protein contains Pfam profile PF04862: Protein of unknown function, DUF642 (68414.m03666)
71	248957_at	+C independent	8.25384e-07	0.338039	0.298832	At5g45620	26S proteasome regulatory subunit, putative (RPN9) contains similarity to 26S proteasome subunit p40.5 GI:3618343 from [Homo sapiens] (68418.m05607)
72	260767_s_at	+C independent	8.80472e-07	0.849608	0.372134	At1g49140	NADH-ubiquinone oxidoreductase-related similar to NADH-ubiquinone oxidoreductase 12 kDa subunit, mitochondrial precursor (EC 1.6.5.3) (EC 1.6.99.3) (Complex I-12KD) (CI-12KD). (Swiss-Prot:Q03015) [Neurospora crassa] (68414.m05509)
73	250661_at	+C independent	8.829e-07	0.525446	0.76065	At5g07030	aspartyl protease family protein contains Pfam profile:PF00026 eukaryotic aspartyl protease (68418.m00796)
74	264162_at	+C independent	9.13523e-07	0.0360064	0.00846268	At1g65290	acyl carrier family protein / ACP family protein similar to SP|P53665 Acyl carrier protein, mitochondrial precursor (ACP) (NADH-ubiquinone oxidoreductase 9.6 kDa subunit) (MtACP-1) {Arabidopsis thaliana}; contains InterPro accession IPR003881: Isochorismatase (68414.m07403)
75	259248_at	+C independent	9.24817e-07	0.0299846	0.858349	At3g07770	heat shock protein-related strong similarity to heat-shock protein [Secale cereale] GI:556673; contains Pfam profiles PF02518: ATPase, histidine kinase-, DNA gyrase B-, and HSP90-like domain protein, PF00183: Hsp90 protein (68416.m00947)
76	246613_at	+C independent	9.5703e-07	0.012959	0.149575	At5g35360	acetyl-CoA carboxylase, biotin carboxylase subunit (CAC2) identical to acetyl-CoA carboxylase, biotin carboxylase subunit (CAC2) [Arabidopsis thaliana] GI:1905876 (68418.m04203)
77	AFFX-Athal-GAPDH_M_s_at	+C independent	1.02658e-06	0.16615	0.0887804	AFFX-Athal-GAPDH_M
78	253483_at	+C independent	1.07724e-06	0.125028	0.253537	At4g31910	transferase family protein low similarity to anthranilate N-hydroxycinnamoyl/benzoyltransferase Dianthus caryophyllus GI:3288180, 10-deacetylbaccatin III-10-O-acetyl transferase Taxus cuspidata GI:6746554; contains Pfam profile PF02458 transferase family (68417.m04534)
79	261721_at	+C independent	1.12852e-06	0.565324	0.0645696	At1g08480	expressed protein (68414.m00939)
80	246092_at	+C independent	1.13795e-06	0.446326	0.0232237	At5g20500	glutaredoxin, putative similar to glutaredoxin [Populus tremula x Populus tremuloides] gi|19548658|gb|AAL90750 (68418.m02436)
81	251938_at	+C independent	1.14612e-06	0.116979	0.036682	At3g53430	60S ribosomal protein L12 (RPL12B) 60S RIBOSOMAL PROTEIN L12, Prunus armeniaca, SWISSPROT:RL12_PRUAR (68416.m05896)
82	263712_at	+C independent	1.16009e-06	0.11898	0.416653	At2g20585	expressed protein (68415.m02405)
83	254763_at	+C independent	1.17393e-06	0.766692	0.795817	At4g13170	60S ribosomal protein L13A (RPL13aC) ribosomal protein L13a -Lupinus luteus,PID:e1237871 (68417.m02049)
84	AFFX-r2-At-GAPDH-3_s_at	+C independent	1.40958e-06	0.457583	0.12472	AFFX-r2-At-GAPDH-3
85	265545_at	+C independent	1.48733e-06	0.224063	0.107128	At2g28250	protein kinase family protein contains protein kinase domain, Pfam:PF00069 (68415.m03429)
86	266790_at	+C independent	1.49294e-06	0.772785	0.928018	At2g28950	expansin, putative (EXP6) similar to expansin GI:2828241 from [Brassica napus]; contains Pfam profile PF01357: Pollen allergen (68415.m03521)
87	254641_at	+C independent	1.50722e-06	0.10229	0.125176	At4g18800	Ras-related GTP-binding family protein similar to ras-related GTP binding protein RIC2 SP:P40393 from [Oryza sativa]; contains Pfam profile: PF00071 Ras family (68417.m02776)
88	253899_at	+C independent	1.52906e-06	0.470825	0.0678605	At4g27080	thioredoxin family protein contains Pfam PF00085: Thioredoxin (68417.m03893)
89	262963_at	+C independent	1.56348e-06	0.270286	0.0380991	At1g54220	dihydrolipoamide S-acetyltransferase, putative similar to dihydrolipoamide S-acetyltransferase GI:5669871 [Zea mays]; contains Pfam profiles PF00198: 2-oxo acid dehydrogenases acyltransferase (catalytic domain), PF00364: Biotin-requiring enzyme, PF02817: e3 binding domain (68414.m06182)
90	248512_at	+C independent	1.60142e-06	0.054241	0.560886	At5g50460	protein transport protein SEC61 gamma subunit, putative similar to Swiss-Prot:Q19967 protein transport protein SEC61 gamma subunit [Caenorhabditis elegans] (68418.m06248)
91	255498_at	+C independent	1.68589e-06	0.231432	0.487412	At4g02620	vacuolar ATPase subunit F family protein contains weak similarity to vacuolar ATP synthase subunit F (EC 3.6.3.14) (V-ATPase F subunit) (Vacuolar proton pump F subunit) (V-ATPase 14 kDa subunit) (Swiss-Prot:P50408) [Rattus norvegicus]; contains Pfam PF01990: ATP synthase (F/14-kDa) subunit (68417.m00356)
92	264260_at	+C independent	1.73018e-06	0.767383	0.336611	At1g09210	calreticulin 2 (CRT2) identical to SP|Q38858 Calreticulin 2 precursor {Arabidopsis thaliana} (68414.m01028)
93	266266_at	+C independent	1.73848e-06	0.250923	0.0505932	At2g29560	enolase, putative similar to enolase [Spinacia oleracea] gi|8919731|emb|CAB96173 (68415.m03590)
94	254831_at	+C independent	1.74811e-06	0.0119551	0.210246	At4g12600	ribosomal protein L7Ae/L30e/S12e/Gadd45 family protein Similar to NHP2/L7Ae family proteins, see SWISSPROT:P32495 and PMID:2063628. (68417.m01986)
95	248139_at	+C independent	1.75366e-06	0.331054	0.331979	At5g54970	expressed protein (68418.m06846)
96	259429_at	+C independent	1.83292e-06	0.0629621	0.15592	At1g01600	cytochrome P450, putative similar to cytochrome P450 GI:10442763 from [Triticum aestivum] (68414.m00077)
97	267368_at	+C independent	1.93759e-06	0.0227837	0.122703	At2g44350	citrate synthase, mitochondrial, putative strong similarity to SP|P20115 Citrate synthase, mitochondrial precursor {Arabidopsis thaliana}; contains Pfam profile PF00285: Citrate synthase (68415.m05516)
98	253815_at	+C independent	1.94925e-06	0.423572	0.853455	At4g28250	beta-expansin, putative (EXPB3) similar to soybean pollen allergen (cim1) protein - soybean, PIR2:S48032; beta-expansin gene family, PMID:11641069 (68417.m04047)
99	245309_at	+C independent	1.9846e-06	0.804389	0.986391	At4g15140	expressed protein (68417.m02325)
100	253695_at	+C independent	2.23492e-06	0.0383248	0.989612	At4g29510	protein arginine N-methyltransferase, putative similar to protein arginine N-methyltransferase 1-variant 2 [Homo sapiens] GI:7453575 (68417.m04210)
101	245315_at	+C independent	2.24474e-06	0.346057	0.121188	At4g14800	20S proteasome beta subunit D2 (PBD2) (PRCGA) identical to SP|O24633 Proteasome subunit beta type 2-2 (EC 3.4.25.1) (20S proteasome alpha subunit D2) {Arabidopsis thaliana}, cDNA proteasome subunit prcga GI:2511571 (68417.m02275)
102	258163_at	+C independent	2.30167e-06	0.0351986	0.0316294	At3g17940	aldose 1-epimerase family protein similar to ALDOSE 1-EPIMERASE PRECURSOR GB:P05149 [SP|P05149] from [Acinetobacter calcoaceticus]; contains Pfam profile PF01263 Aldose 1-epimerase (68416.m02284)
103	256983_at	+C independent	2.37033e-06	0.0876441	0.522557	At3g13470	chaperonin, putative similar SWISS-PROT:P21240- RuBisCO subunit binding-protein beta subunit, chloroplast precursor (60 kDa chaperonin beta subunit, CPN-60 beta) [Arabidopsis thaliana]; contains Pfam:PF00118 domain, TCP-1/cpn60 chaperonin family (68416.m01695)
104	265736_at	+C independent	2.39152e-06	0.0576291	0.011457	At2g01250	60S ribosomal protein L7 (RPL7B) (68415.m00037)
105	248861_at	+C independent	2.43493e-06	0.0332093	0.783103	At5g46700	senescence-associated protein, putative similar to senescence-associated protein 5 [Hemerocallis hybrid cultivar] gi|3551954|gb|AAC34855 (68418.m05754)
106	258470_at	+C independent	2.57154e-06	0.0197427	0.900698	At3g06035	expressed protein (68416.m00689)
107	260896_at	+C independent	2.63329e-06	0.0220081	0.583229	At1g29310	protein transport protein sec61, putative similar to PfSec61 [Plasmodium falciparum] GI:3057044; contains Pfam profile PF00344: eubacterial secY protein (68414.m03583)
108	247011_at	+C independent	2.64221e-06	0.241357	0.169662	At5g67590	NADH-ubiquinone oxidoreductase-related contains weak similarity to NADH-ubiquinone oxidoreductase 21 kDa subunit, mitochondrial precursor (EC 1.6.5.3) (EC 1.6.99.3) (Complex I-21KD) (CI-21KD). (Swiss-Prot:P25711) [Neurospora crassa]; contains Pfam PF04800: ETC complex I subunit conserved region (68418.m08523)
109	248288_at	+C independent	2.66428e-06	0.0672107	0.247672	At5g52840	NADH-ubiquinone oxidoreductase-related contains weak similarity to NADH-ubiquinone oxidoreductase 13 kDa-B subunit (EC 1.6.5.3) (EC 1.6.99.3) (Complex I-13Kd-B) (CI-13Kd-B) (Complex I subunit B13) (Swiss-Prot:Q63362) [Rattus norvegicus] (68418.m06559)
110	254456_at	+C independent	2.69244e-06	0.650441	0.492131	At4g21150	ribophorin II (RPN2) family protein contains Pfam domain PF05817: Ribophorin II (RPN2) (68417.m03057)
111	247268_at	+C independent	2.73185e-06	0.771025	0.416681	At5g64080	protease inhibitor/seed storage/lipid transfer protein (LTP) family protein contains Pfam protease inhibitor/seed storage/LTP family domain PF00234 (68418.m08047)
112	260077_at	+C independent	2.92992e-06	0.0241659	0.677992	At1g73620	thaumatin-like protein, putative / pathogenesis-related protein, putative strong similarity to SP|P50699 Thaumatin-like protein precursor {Arabidopsis thaliana}, pathogenesis-related group 5 protein [Brassica rapa] GI:2749943; contains Pfam profile: PF00314 thaumatin family (68414.m08523)
113	264262_at	+C independent	2.95874e-06	0.420839	0.02128	At1g09200	histone H3 identical to histone H3 from Zea mays SP|P05203, Medicago sativa GI:166384, Encephalartos altensteinii SP|P08903, Pisum sativum SP|P02300; contains Pfam profile PF00125 Core histone H2A/H2B/H3/H4 (68414.m01027)
114	248914_at	+C independent	2.97818e-06	0.595936	0.326373	At5g45750	Ras-related GTP-binding protein, putative similar to GTP-binding protein GI:303744 from [Pisum sativum] (68418.m05624)
115	262258_at	+C independent	3.07243e-06	0.0469979	0.472122	At1g53850	20S proteasome alpha subunit E1 (PAE1) identical to 20S proteasome subunit PAE1 GI:3421087 from [Arabidopsis thaliana] (68414.m06129)
116	AFFX-r2-At-GAPDH-5_s_at	+C independent	3.08299e-06	0.378196	0.379607	AFFX-r2-At-GAPDH-5
117	248147_at	+C independent	3.11246e-06	0.017211	0.225534	At5g54900	RNA-binding protein 45 (RBP45), putative contains similarity to polyadenylate-binding protein 5 (68418.m06838)
118	250236_at	+C independent	3.18871e-06	0.0429425	0.600148	At5g13450	ATP synthase delta chain, mitochondrial, putative / H(+)-transporting two-sector ATPase, delta (OSCP) subunit, putative identical to SP|Q96251; similar to SP|P22778 ATP synthase delta chain, mitochondrial precursor (EC 3.6.3.14) (Oligomycin sensitivity conferral protein) (OSCP) {Ipomoea batatas}; contains Pfam profile PF00213: ATP synthase F1, delta subunit (68418.m01548)
119	251783_at	+C independent	3.23249e-06	0.0241569	0.00889399	At3g55280	60S ribosomal protein L23A (RPL23aB) various ribosomal L23a proteins (68416.m06139)
120	254684_at	+C independent	3.27747e-06	0.109386	0.13246	At4g13850	glycine-rich RNA-binding protein (GRP2) glycine-rich RNA binding protein 2 AtGRP2 [Arabidopsis thaliana] GI:2826811 (68417.m02145)
121	247097_at	+C independent	3.34733e-06	0.13053	0.97577	At5g66460	(1-4)-beta-mannan endohydrolase, putative similar to (1-4)-beta-mannan endohydrolase [Coffea arabica] GI:10178872; contains Pfam profile PF00150: Cellulase (glycosyl hydrolase family 5) (68418.m08381)
122	251993_at	+C independent	3.36226e-06	0.0292486	0.0962847	At3g52960	peroxiredoxin type 2, putative similar to type 2 peroxiredoxin [Brassica rapa subsp. pekinensis] GI:4928472; contains Pfam profile: PF00578 AhpC/TSA (alkyl hydroperoxide reductase and thiol-specific antioxidant) family (68416.m05838)
123	263628_at	+C independent	3.45083e-06	0.0206249	0.0562526	At2g04780	fasciclin-like arabinogalactan-protein (FLA7) identical to gi_13377782_gb_AAK20860 (68415.m00488)
124	263758_s_at	+C independent	3.4576e-06	0.0727021	0.0123541	At2g21260	mannose 6-phosphate reductase (NADPH-dependent), putative similar to NADPH-dependent mannose 6-phosphate reductase [Apium graveolens][GI:1835701], NADP-dependent D-sorbitol-6-phosphate dehydrogenase [Malus domestica][SP|P28475] (68415.m02530)
125	262944_at	+C independent	3.48955e-06	0.122877	0.224146	At1g79550	phosphoglycerate kinase, putative similar to SP|P41758 Phosphoglycerate kinase, chloroplast precursor (EC 2.7.2.3) {Chlamydomonas reinhardtii}; contains Pfam profile PF00162: phosphoglycerate kinase (68414.m09273)
126	252119_at	+C independent	3.50382e-06	0.641078	0.150893	At3g51030	thioredoxin H-type 1 (TRX-H-1) identical to SP|P29448 Thioredoxin H-type 1 (TRX-H-1) {Arabidopsis thaliana} (68416.m05587)
127	247563_at	+C independent	3.51513e-06	0.785651	0.338551	At5g61130	glycosyl hydrolase family protein 17 similar to beta-1,3-glucanase GI:15150341 from [Camellia sinensis]; C-terminal homology only (68418.m07669)
128	258658_at	+C independent	3.68972e-06	0.87602	0.752087	At3g09820	adenosine kinase 1 (ADK1) / adenosine 5'-phosphotransferase 1 identical to adenosine kinase 1 /adenosine 5'-phosphotransferase 1 SP:Q9SF85 from [Arabidopsis thaliana] (68416.m01170)
129	253334_at	+C independent	3.72647e-06	0.331773	0.561183	At4g33360	terpene cyclase/mutase-related low similarity to squalene-hopene cyclase from Zymomonas mobilis [SP|P33990] (68417.m04743)
130	258040_at	+C independent	3.82096e-06	0.0385374	0.85599	At3g21190	expressed protein contains Pfam PF03138: Plant protein family. The function of this family of plant proteins is unknown; (68416.m02678)
131	250929_at	+C independent	4.16527e-06	0.018467	0.699395	At5g03290	isocitrate dehydrogenase, putative / NAD+ isocitrate dehydrogenase, putative strong similarity to isocitrate dehydrogenase (NAD+) [Nicotiana tabacum] GI:3021506 (68418.m00279)
132	255104_at	+C independent	4.17742e-06	0.889912	0.669196	At4g08685	pollen Ole e 1 allergen and extensin family protein contains Pfam domain, PF01190: Pollen proteins Ole e I family (68417.m01430)
133	257820_at	+C independent	4.20091e-06	0.197386	0.187698	At3g25220	FK506-binding protein 2-1 (FKBP15-1) / immunophilin / peptidyl-prolyl cis-trans isomerase / rotamase identical to SP|Q38935 FK506-binding protein 2-1 precursor (EC 5.2.1.8) (Peptidyl-prolyl cis- trans isomerase) (PPiase) (Rotamase) (15 kDa FKBP) (FKBP-15-1) {Arabidopsis thaliana}, immunophilin (FKBP15-1) GB:U52046 [Arabidopsis thaliana] (Proc. Natl. Acad. Sci. U.S.A. 93 (14), 6964-6969 (1996)) (6…
134	266928_at	+C independent	4.70834e-06	0.297644	0.168103	At2g45790	eukaryotic phosphomannomutase family protein contains Pfam profile: PF03332 eukaryotic phosphomannomutase (68415.m05695)
135	250125_at	+C independent	4.76701e-06	0.00933714	0.0820252	At5g16390	biotin carboxyl carrier protein 1 (BCCP1) identical to biotin carboxyl carrier protein of acetyl-CoA carboxylase precursor [Arabidopsis thaliana] gi|9759121|dbj|BAB09606 (68418.m01915)
136	247692_s_at	+C independent	4.83996e-06	0.31679	0.0585168	At5g59690	histone H4 identical to histone H4 from Lycopersicon esculentum GI:297150, Lolium temulentum SP|P02308, Acropora formosa GI:455652, Citrus jambhiri GI:16797797 (68418.m07483)
137	264315_at	+C independent	4.84123e-06	0.372348	0.993711	At1g70370	BURP domain-containing protein / polygalacturonase, putative similar to polygalacturonase isoenzyme 1 beta subunit [Lycopersicon esculentum] GI:170480; contains Pfam profile PF03181: BURP domain (68414.m08095)
138	257151_at	+C independent	4.91918e-06	0.275608	0.674707	At3g27200	plastocyanin-like domain-containing protein contains similarity to uclacyanin I GI:3399767 GB:AAC32038 from [Arabidopsis thaliana] (68416.m03401)
139	252479_at	+C independent	5.00098e-06	0.023329	0.0177081	At3g46560	mitochondrial import inner membrane translocase (TIM9) identical to mitochondrial import inner membrane translocase subunit Tim9 [Arabidopsis thaliana] Swiss-Prot:Q9XGX9; contains Pfam domain, PF02953: Tim10/DDP family zinc finger (68416.m05054)
140	246511_at	+C independent	5.10838e-06	0.198806	0.144678	At5g15490	UDP-glucose 6-dehydrogenase, putative very strong similarity to SP|Q96558 UDP-glucose 6-dehydrogenase (EC 1.1.1.22) (UDP-Glc dehydrogenase) (UDP-GlcDH) (UDPGDH) {Glycine max}; contains Pfam profiles PF03721: UDP-glucose/GDP-mannose dehydrogenase family NAD binding domain, PF00984: UDP-glucose/GDP-mannose dehydrogenase family central domain, PF03720: UDP-glucose/GDP-mannose dehydrogenase family UD…
141	250816_at	+C independent	5.715e-06	0.260552	0.0427039	At5g05010	clathrin adaptor complexes medium subunit-related contains pfam profile: PF00928 adaptor complexes medium subunit family (68418.m00532)
142	264372_at	+C independent	5.75521e-06	0.0606869	0.265836	At1g11840	lactoylglutathione lyase, putative / glyoxalase I, putative highly similar to putative lactoylglutathione lyase SP:Q39366 from [Brassica oleracea] (68414.m01360)
143	259995_at	+C independent	6.30613e-06	0.864636	0.990419	At1g67930	Golgi transport complex protein-related similar to golgi transport complex protein (GTC90) GB:5453670 [Homo sapiens] (stimulates in vitro Golgi transport J. Biol. Chem. 273 (45), 29565-29576 (1998)) (68414.m07757)
144	259270_at	+C independent	6.308e-06	0.0112511	0.128869	At3g01280	porin, putative similar to SP|P42055 34 kDa outer mitochondrial membrane protein porin (Voltage-dependent anion-selective channel protein) (VDAC) {Solanum tuberosum}; contains Pfam profile PF01459: Eukaryotic porin (68416.m00035)
145	263321_at	+C independent	6.69708e-06	0.800141	0.826751	At2g47170	ADP-ribosylation factor 1 (ARF1) identical to ADP-ribosylation factor ARF1({Arabidopsis thaliana} (SP:P36397) (GP:166586) (68415.m05890)
146	259061_at	+C independent	7.07712e-06	0.0514566	0.010908	At3g07410	Ras-related GTP-binding family protein contains Pfam profile: PF00071 Ras family (68416.m00883)
147	253914_at	+C independent	7.08899e-06	0.362766	0.0320856	At4g27400	late embryogenesis abundant protein-related / LEA protein-related similar to late embryogenesis abundant protein [Picea glauca] GI:1350543 (68417.m03935)
148	261563_at	+C independent	7.16751e-06	0.0885981	0.146201	At1g01630	SEC14 cytosolic factor, putative / phosphoglyceride transfer protein, putative contains Pfam PF00650 : CRAL/TRIO domain and PF03765 : CRAL/TRIO, N-terminus; similar to polyphosphoinositide binding protein Ssh2p GB:AAB94599 GI:2739046 from [Glycine max] (68414.m00080)
149	264439_at	+C independent	7.2949e-06	0.816626	0.261292	At1g27450	adenine phosphoribosyltransferase 1 (APT1) nearly identical to SP|P31166 Adenine phosphoribosyltransferase 1 (EC 2.4.2.7) (APRT) {Arabidopsis thaliana} (68414.m03346)
150	256679_at	+C independent	7.43613e-06	0.380374	0.0358097	At3g52300	ATP synthase D chain-related contains weak similarity to ATP synthase D chain, mitochondrial (EC 3.6.3.14) (Swiss-Prot:P31399) [Rattus norvegicus] (68416.m05748)
151	260035_at	+C independent	7.49399e-06	0.0262422	0.637208	At1g68850	peroxidase, putative identical to peroxidase ATP23a GB:CAA70035 (Arabidopsis thaliana) (68414.m09507)
152	266924_at	+C independent	7.8151e-06	0.036714	0.666618	At2g45730	eukaryotic initiation factor 3 gamma subunit family protein contains Pfam profile PF04189: Eukaryotic initiation factor 3, gamma subunit (68415.m05688)
153	264727_at	+C independent	8.11739e-06	0.281221	0.460954	At1g22840	cytochrome c, putative similar to cytochrome c [Pumpkin, Winter squash] SWISS-PROT:P00051 (68414.m02852)
154	259611_at	+C independent	8.4473e-06	0.470967	0.316326	At1g52280	Ras-related GTP-binding protein, putative similar to RAB7D GI:1370187 from [Lotus japonicus] (Plant J. 11 (2), 237-250 (1997)); contains Pfam PF00071: Ras family (68414.m05899)
155	251185_at	+C independent	8.47509e-06	0.0463836	0.0403082	At3g62870	60S ribosomal protein L7A (RPL7aB) 60S RIBOSOMAL PROTEIN L7A - Oryza sativa, SWISSPROT:RL7A_ORYSA (68416.m07063)
156	262806_at	+C independent	8.70131e-06	0.439931	0.973505	At1g20950	pyrophosphate--fructose-6-phosphate 1-phosphotransferase-related / pyrophosphate-dependent 6-phosphofructose-1-kinase-related similar to pyrophosphate--fructose 6-phosphate 1-phosphotransferase alpha subunit SP:Q41140 from [Ricinus communis] (68414.m02623)
157	259016_at	+C independent	8.72528e-06	0.944868	0.439212	At3g07480	expressed protein (68416.m00892)
158	257816_at	+C independent	9.79298e-06	0.128333	0.252666	At3g25140	glycosyl transferase family 8 protein contains Pfam profile: PF01501 glycosyl transferase family 8 (68416.m03139)
159	248800_at	+C independent	9.89219e-06	0.0165432	0.271897	At5g47320	30S ribosomal protein S19, mitochondrial (RPS19) (68418.m05833)
160	249147_at	+C independent	9.9878e-06	0.474093	0.361922	At5g43330	malate dehydrogenase, cytosolic, putative strong similarity to cytosolic malate dehydrogenase (EC 1.1.1.37) SP|O24047 {Mesembryanthemum crystallinum}, SP|O48905 {Medicago sativa}, [Prunus persica] GI:15982948; contains InterPro entry IPR001236: Lactate/malate dehydrogenase (68418.m05296)
161	246746_at	+C independent	1.00353e-05	0.702838	0.0994147	At5g27820	ribosomal protein L18 family protein similar to SP|P52863 50S ribosomal protein L18 [Aeromonas proteolytica] {Vibrio proteolyticus} (68418.m03335)
162	250706_at	+C independent	1.02449e-05	0.435517	0.720704	At5g05920	deoxyhypusine synthase almost identical to deoxyhypusine synthase GI:15431345 from [Arabidopsis thaliana] (68418.m00654)
163	259757_at	+C independent	1.09094e-05	0.0140282	0.145763	At1g77510	protein disulfide isomerase, putative similar to protein disulfide isomerase precursor GB:P29828 GI:4704766 [Medicago sativa]; Pfam HMM hit: PF00085 Thioredoxins (68414.m09026)
164	266137_at	+C independent	1.10162e-05	0.368102	0.93182	At2g45010	expressed protein weak similarity to PGPS/D12 [Petunia x hybrida] GI:4105794; contains Pfam profile PF04749: Protein of unknown function, DUF614 (68415.m05604)
165	254632_at	+C independent	1.1037e-05	0.601902	0.189323	At4g18630	expressed protein contains Pfam profile: PF05097 protein of unknown function (DUF688) (68417.m02758)
166	253730_at	+C independent	1.16658e-05	0.851278	0.639426	At4g29480	mitochondrial ATP synthase g subunit family protein contains Pfam profile: PF04718 mitochondrial ATP synthase g subunit (68417.m04207)
167	253228_at	+C independent	1.18343e-05	0.26429	0.0428914	At4g34630	expressed protein (68417.m04918)
168	245394_at	+C independent	1.20926e-05	0.227679	0.0205782	At4g16450	expressed protein (68417.m02492)
169	252231_at	+C independent	1.22367e-05	0.187528	0.280237	At3g49720	expressed protein (68416.m05436)
170	267588_at	+C independent	1.22468e-05	0.952717	0.755438	At2g42060	CHP-rich zinc finger protein, putative (68415.m05201)
171	AFFX-Athal-GAPDH_5_s_at	+C independent	1.22869e-05	0.0880212	0.834746	AFFX-Athal-GAPDH_5
172	251038_at	+C independent	1.25561e-05	0.844668	0.520404	At5g02240	expressed protein (68418.m00146)
173	247427_at	+C independent	1.27638e-05	0.102831	0.426795	At5g62580	expressed protein (68418.m07855)
174	265210_at	+C independent	1.31663e-05	0.155367	0.381362	At2g36620	60S ribosomal protein L24 (RPL24A) (68415.m04490)
175	257020_at	+C independent	1.31815e-05	0.777887	0.289088	At3g19590	WD-40 repeat family protein / mitotic checkpoint protein, putative contains 5 WD-40 repeats (PF00400) (1 weak); similar to testis mitotic checkpoint protein BUB3 (GB:AAC28439,SP|O43684)[Homo sapiens] (68416.m02484)
176	260676_at	+C independent	1.34022e-05	0.987658	0.522657	At1g19450	integral membrane protein, putative / sugar transporter family protein similar to GB:U43629 GI:1209756 integral membrane protein from [Beta vulgaris]; contains Pfam profile PF00083: major facilitator superfamily protein; contains TIGRfam TIGR00879: Sugar transporter (68414.m02423)
177	247566_at	+C independent	1.35413e-05	0.0443488	0.311397	At5g61170	40S ribosomal protein S19 (RPS19C) 40S ribsomal protein S19, Oryza sativa, SWISSPROT:RS19_ORYSA (68418.m07674)
178	247382_at	+C independent	1.37267e-05	0.11594	0.89322	At5g63400	adenylate kinase identical to adenylate kinase (ATP-AMP transphosphorylase) [Arabidopsis thaliana] SWISS-PROT:O82514 (68418.m07958)
179	251432_at	+C independent	1.373e-05	0.012706	0.61487	At3g59820	calcium-binding mitochondrial protein-related contains weak similarity to Calcium-binding mitochondrial protein Anon-60Da (Swiss-Prot:P91927) [Drosophila melanogaster] (68416.m06675)
180	258008_at	+C independent	1.37556e-05	0.649829	0.0935126	At3g19430	late embryogenesis abundant protein-related / LEA protein-related similar to late embryogenesis abundant protein [Picea glauca] GI:1350543 (68416.m02464)
181	250422_at	+C independent	1.40927e-05	0.0126883	0.444485	At5g10840	endomembrane protein 70, putative TM4 family; (68418.m01259)
182	249583_at	+C independent	1.4121e-05	0.595441	0.0821326	At5g37770	touch-responsive protein / calmodulin-related protein 2, touch-induced (TCH2) identical to calmodulin-related protein 2,touch-induced SP:P25070 from [Arabidopsis thaliana] (68418.m04547)
183	264114_at	+C independent	1.41542e-05	0.0487404	0.87434	At2g31270	hydroxyproline-rich glycoprotein family protein (68415.m03818)
184	252442_at	+C independent	1.43695e-05	0.0371981	0.248452	At3g46940	deoxyuridine 5'-triphosphate nucleotidohydrolase family contains Pfam profile: PF00692 deoxyuridine 5'-triphosphate nucleotidohydrolase (68416.m05095)
185	252913_at	+C independent	1.47477e-05	0.668728	0.195467	At4g39220	RER1A protein identical to SP|O48670 RER1A protein (AtRER1A) {Arabidopsis thaliana} (68417.m05552)
186	260508_at	+C independent	1.49912e-05	0.398945	0.82614	At1g47260	bacterial transferase hexapeptide repeat-containing protein contains Pfam profile PF00132: Bacterial transferase hexapeptide (four repeats) (68414.m05232)
187	245629_at	+C independent	1.5003e-05	0.94423	0.324048	At1g56580	expressed protein contains Pfam profile PF04398: Protein of unknown function, DUF538 (68414.m06507)
188	250600_at	+C independent	1.50649e-05	0.239398	0.826991	At5g07800	flavin-containing monooxygenase family protein / FMO family protein similar to flavin-containing monooxygenase 2 (FMO2) from Homo sapiens [GI:1834493]; contains Pfam profile: PF00743 Flavin-binding monooxygenase-like (68418.m00894)
189	245951_at	+C independent	1.53821e-05	0.0175834	0.0727416	At5g19550	aspartate aminotransferase, cytoplasmic isozyme 1 / transaminase A (ASP2) identical to SP|P46645 Aspartate aminotransferase, cytoplasmic isozyme 1 (EC 2.6.1.1) (Transaminase A) {Arabidopsis thaliana} (68418.m02328)
190	260590_at	+C independent	1.56714e-05	0.890335	0.408335	At1g53310	phosphoenolpyruvate carboxylase, putative / PEP carboxylase, putative (PPC1) strong similarity to SP|P29196 Phosphoenolpyruvate carboxylase (EC 4.1.1.31) (PEPCASE) {Solanum tuberosum}; contains Pfam profile PF00311: phosphoenolpyruvate carboxylase (68414.m06042)
191	258415_at	+C independent	1.577e-05	0.980695	0.672748	At3g17390	S-adenosylmethionine synthetase, putative similar to S-adenosylmethionine synthetase 2 (Methionine adenosyltransferase 2, AdoMet synthetase 2) [Catharanthus roseus] SWISS-PROT:Q96552 (68416.m02222)
192	257711_at	+C independent	1.57961e-05	0.0998037	0.149019	At3g27430	20S proteasome beta subunit B (PBB1) identical to 20S proteasome beta subunit PBB1 (PBB1) GB:AAC32066 [Arabidopsis thaliana] (Genetics 149 (2), 677-692 (1998)); contains Pfam profile: PF00227 proteasome A-type and B-type; (68416.m03428)
193	265671_at	+C independent	1.57985e-05	0.0182893	0.0241832	At2g32060	40S ribosomal protein S12 (RPS12C) (68415.m03916)
194	259105_at	+C independent	1.62951e-05	0.0740103	0.649434	At3g05500	rubber elongation factor (REF) family protein contains Pfam profile: PF05755 rubber elongation factor protein (REF) (68416.m00602)
195	246503_at	+C independent	1.65516e-05	0.062711	0.0208718	At5g16130	40S ribosomal protein S7 (RPS7C) 40S ribosomal protein S7 homolog - Brassica oleracea, EMBL:AF144752 (68418.m01884)
196	248309_at	+C independent	1.67425e-05	0.840811	0.810524	At5g52540	expressed protein contains PF05684: Protein of unknown function (DUF819) (68418.m06519)
197	254076_at	+C independent	1.68398e-05	0.0198287	0.875312	At4g25340	immunophilin-related / FKBP-type peptidyl-prolyl cis-trans isomerase-related immunophilin FKBP46 - Spodoptera frugiperda (fall armyworm),PIR2:A55320 (68417.m03647)
198	250749_at	+C independent	1.70514e-05	0.340479	0.226351	At5g05780	26S proteasome non-ATPase regulatory subunit 7, putative / 26S proteasome regulatory subunit S12, putative / MOV34 protein, putative contains similarity to 26s proteasome regulatory subunit s12 (proteasome subunit p40) (mov34 protein) SP:P26516 from [Mus musculus]; contains Pfam profile PF01398: Mov34/MPN/PAD-1 family (68418.m00636)
199	247298_at	+C independent	1.81666e-05	0.180277	0.569893	At5g63840	alpha-glucosidase, putative similar to alpha-glucosidase GI:2648032 from [Solanum tuberosum] (68418.m08014)
200	255792_at	+C independent	1.85053e-05	0.151884	0.707724	At2g33620	DNA-binding family protein / AT-hook protein 1 (AHP1) identical to AT-hook protein 1 [Arabidopsis thaliana] gi|2598227|emb|CAA10857 (68415.m04120)
201	251801_at	+C independent	1.90078e-05	0.0100009	0.113367	At3g55440	triosephosphate isomerase, cytosolic, putative strong similarity to triosephosphate isomerase, cytosolic from Petunia hybrida [SP|P48495], from Coptis japonica [SP|P21820] (68416.m06157)
202	265340_at	+C independent	1.92529e-05	0.0319461	0.985881	At2g18330	AAA-type ATPase family protein contains Pfam profile: PF00004 ATPase family associated with various cellular activities (AAA) (68415.m02136)
203	258155_at	+C independent	1.92557e-05	0.0186112	0.0699054	At3g18130	guanine nucleotide-binding family protein / activated protein kinase C receptor (RACK1) identical to guanine nucleotide-binding protein; activated protein kinase C receptor; RACK1 (GI:9294068) {Arabidopsis thaliana}; contains Pfam profile: PF00400 WD domain, G-beta repeat (7 copies) (68416.m02305)
204	260426_at	+C independent	1.94256e-05	0.141106	0.663829	At1g72370	40S ribosomal protein SA (RPSaA) identical to laminin receptor-like protein GB:U01955 [Arabidopsis thaliana]; identical to cDNA laminin receptor homologue GI:16379 (68414.m08371)
205	248678_at	+C independent	2.00733e-05	0.0230106	0.030773	At5g48870	small nuclear ribonucleoprotein, putative / snRNP, putative / Sm protein, putative similar to U6 snRNA-associated Sm-like protein LSm5 [Homo sapiens] SWISS-PROT:Q9Y4Y9 (68418.m06045)
206	259069_at	+C independent	2.01533e-05	0.0617417	0.294436	At3g11710	lysyl-tRNA synthetase, putative / lysine--tRNA ligase, putative similar to SP|Q43776 Lysyl-tRNA synthetase (EC 6.1.1.6) (Lysine--tRNA ligase) {Lycopersicon esculentum}; contains Pfam profile PF00152: tRNA synthetases class II (D, K and N) (68416.m01435)
207	248978_at	+C independent	2.06636e-05	0.0943589	0.79513	At5g45070	disease resistance protein (TIR class), putative domain signature TIR exists, suggestive of a disease resistance protein. (68418.m05527)
208	254446_at	+C independent	2.07333e-05	0.218459	0.244851	At4g20890	tubulin beta-9 chain (TUB9) nearly identical to SP|P29517 Tubulin beta-9 chain {Arabidopsis thaliana} (68417.m03029)
209	254563_at	+C independent	2.10045e-05	0.957673	0.0882491	At4g19120	early-responsive to dehydration stress protein (ERD3) identical to ERD3 protein [Arabidopsis thaliana] GI:15320410; contains Pfam profile PF03141: Putative methyltransferase; identical to cDNA ERD3 GI:15320409 (68417.m02821)
210	261636_at	+C independent	2.14008e-05	0.970539	0.364579	At1g50110	branched-chain amino acid aminotransferase 6 / branched-chain amino acid transaminase 6 (BCAT6) contains Pfam profile: PF01063 aminotransferase class IV; identical to SP|Q9LPM9 Branched-chain amino acid aminotransferase 6 (EC 2.6.1.42) (Atbcat-6) {Arabidopsis thaliana} (68414.m05620)
211	250235_s_at	+C independent	2.19721e-05	0.142476	0.0623595	At5g13430	ubiquinol-cytochrome C reductase iron-sulfur subunit, mitochondrial, putative / Rieske iron-sulfur protein, putative similar to ubiquinol--cytochrome-c reductase from Solanum tuberosum [SP|P37841], Nicotiana tabacum [SP|P51132] [SP|P51133]; non-consensus AT acceptor splice site at exon 2 (68418.m01546)
212	267544_at	+C independent	2.26093e-05	0.342726	0.923613	At2g32720	cytochrome b5, putative similar to Cytochrome B5 SP:P49098 from [Nicotiana tabacum] (68415.m04004)
213	263298_at	+C independent	2.29417e-05	0.518202	0.684462	At2g15290	expressed protein (68415.m01744)
214	254134_at	+C independent	2.29722e-05	0.0398375	0.236231	At4g24830	arginosuccinate synthase family contains Pfam profile: PF00764 arginosuccinate synthase (68417.m03557)
215	260754_at	+C independent	2.33992e-05	0.608462	0.558324	At1g49000	expressed protein (68414.m05493)
216	267308_at	+C independent	2.42921e-05	0.795849	0.279909	At2g30200	expressed protein (68415.m03672)
217	261517_at	+C independent	2.44303e-05	0.0207232	0.306129	At1g71780	expressed protein (68414.m08296)
218	248178_at	+C independent	2.45958e-05	0.129742	0.430831	At5g54370	late embryogenesis abundant protein-related / LEA protein-related similar to late embryogenesis abundant protein (GI:1350543)[Picea glauca] (68418.m06770)
219	258102_at	+C independent	2.50086e-05	0.965399	0.185291	At3g23600	dienelactone hydrolase family protein similar to SP|Q9ZT66 Endo-1,3;1,4-beta-D-glucanase precursor (EC 3.2.1.-) {Zea mays}; contains Pfam profile: PF01738 Dienelactone hydrolase family (68416.m02968)
220	251269_at	+C independent	2.56703e-05	0.787901	0.12894	At3g62360	expressed protein (68416.m07005)
221	247150_at	+C independent	2.6248e-05	0.919527	0.435276	At5g65650	expressed protein (68418.m08258)
222	265716_at	+C independent	2.67266e-05	0.866641	0.870227	At2g03350	expressed protein contains Pfam profile PF04398: Protein of unknown function, DUF538 (68415.m00294)
223	252527_at	+C independent	2.74463e-05	0.229977	0.0843258	At3g46440	NAD-dependent epimerase/dehydratase family protein similar to UDP-glucuronic acid decarboxylase Uxs1p from Filobasidiella neoformans GI:14318327; contains Pfam profile PF01370 NAD dependent epimerase/dehydratase family (68416.m05034)
224	262939_s_at	+C independent	2.89554e-05	0.0208253	0.00978266	At1g79530	glyceraldehyde 3-phosphate dehydrogenase, cytosolic, putative / NAD-dependent glyceraldehyde-3-phosphate dehydrogenase, putative similar to glyceraldehyde-3-phosphate dehydrogenase [Pinus sylvestris] GI:1100223; contains Pfam profiles PF02800: Glyceraldehyde 3-phosphate dehydrogenase C-terminal domain, PF00044: Glyceraldehyde 3-phosphate dehydrogenase NAD binding domain (68414.m09271)
225	254328_at	+C independent	2.9046e-05	0.0374195	0.551138	At4g22570	adenine phosphoribosyltransferase, putative strong similarity to Adenine phosphoribosyltransferase [Hordeum vulgare subsp. vulgare] GI:9711921; contains Pfam profile PF00156: Phosphoribosyl transferase domain (68417.m03257)
226	261728_at	+C independent	2.99121e-05	0.162003	0.314391	At1g76160	multi-copper oxidase type I family protein similar to pollen-specific BP10 protein [SP|Q00624][Brassica napus]; contains Pfam profile: PF00394 Multicopper oxidase (68414.m08844)
227	255079_s_at	+C independent	3.02955e-05	0.0739728	0.614585	At4g09000	14-3-3-like protein GF14 chi / general regulatory factor 1 (GRF1) identical to 14-3-3 protein GF14 chi chain GI:1702986, SP:P42643 from [Arabidopsis thaliana] (68417.m01487)
228	248768_at	+C independent	3.03346e-05	0.0388484	0.0300192	At5g47700	60S acidic ribosomal protein P1 (RPP1C) (68418.m05889)
229	253470_s_at	+C independent	3.06763e-05	0.621043	0.698801	At4g32210
230	260871_at	+C independent	3.12818e-05	0.0804816	0.143178	At1g29040	expressed protein (68414.m03554)
231	257088_at	+C independent	3.13067e-05	0.433258	0.735144	At3g20510	expressed protein contains Pfam profile PF03647: Uncharacterised protein family (UPF0136) (68416.m02597)
232	263332_at	+C independent	3.22114e-05	0.054567	0.0123293	At2g03870	small nuclear ribonucleoprotein, putative / snRNP, putative / Sm protein, putative similar to U6 snRNA-associated Sm-like protein LSm7 [Homo sapiens] SWISS-PROT:Q9UK45 (68415.m00348)
233	264579_at	+C independent	3.23352e-05	0.133847	0.163782	At1g05205	expressed protein (68414.m00525)
234	262426_s_at	+C independent	3.36093e-05	0.612311	0.261981	At1g47630
235	262210_at	+C independent	3.36841e-05	0.0960457	0.21802	At1g74690	calmodulin-binding family protein low similarity to SF16 protein [Helianthus annuus] GI:560150; contains Pfam profile PF00612: IQ calmodulin-binding motif (68414.m08650)
236	261691_at	+C independent	3.38019e-05	0.60089	0.0529925	At1g50060	pathogenesis-related protein, putative similar to prb-1b [Nicotiana tabacum] GI:19970; contains Pfam profile PF00188: SCP-like extracellular protein (68414.m05617)
237	263656_at	+C independent	3.38269e-05	0.163227	0.724776	At1g04240	auxin-responsive protein / indoleacetic acid-induced protein 3 (IAA3) identical to SP|Q38822 Auxin-responsive protein IAA3 (Indoleacetic acid-induced protein 3) {Arabidopsis thaliana}; EST gb|T04296 comes from this gene (68414.m00415)
238	255224_at	+C independent	3.38427e-05	0.0439038	0.148609	At4g05400	expressed protein (68417.m00822)
239	258849_at	+C independent	3.44383e-05	0.113011	0.0484701	At3g03250	UTP--glucose-1-phosphate uridylyltransferase, putative / UDP-glucose pyrophosphorylase, putative / UGPase, putative strong similarity to SP|P19595 UTP--glucose-1-phosphate uridylyltransferase (EC 2.7.7.9) (UDP-glucose pyrophosphorylase) (UDPGP) (UGPase) {Solanum tuberosum}; contains Pfam profile PF01704: UTP--glucose-1-phosphate uridylyltransferase (68416.m00321)
240	249178_at	+C independent	3.49164e-05	0.0828778	0.0260971	At5g42890	sterol carrier protein 2 (SCP-2) family protein similar to sterol carrier protein-2 [Homo sapiens] GI:432973; contains Pfam profile PF02036: SCP-2 sterol transfer family (68418.m05227)
241	257251_at	+C independent	3.61873e-05	0.788375	0.765223	At3g24160	expressed protein identical to cDNA putative type 1 membrane protein (PMP)GI:4206764 (68416.m03033)
242	260305_at	+C independent	3.6804e-05	0.317927	0.678655	At1g70490	ADP-ribosylation factor, putative nearly identical to ADP-ribosylation factor 1 GB:P36397 [Arabidopsis thaliana], ADP-ribosylation factor GI:166586 [Arabidopsis thaliana] (68414.m08110)
243	259593_at	+C independent	3.68473e-05	0.31313	0.0422718	At1g27970	nuclear transport factor 2 (NTF2), putative similar to Swiss-Prot:P33331 nuclear transport factor 2 (NTF-2) (Nuclear transport factor P10) [Saccharomyces cerevisiae] (68414.m03426)
244	251995_at	+C independent	3.69973e-05	0.800016	0.246881	At3g52940	C-14 sterol reductase / delta(14)-sterol reductase / FACKEL (FK) identical to gi:9082182 (68416.m05835)
245	259883_at	+C independent	3.78731e-05	0.0205603	0.208948	At1g76400	ribophorin I family protein similar to ribophorin I [Sus scrofa] GI:9857227; contains Pfam profile PF04597: Ribophorin I (68414.m08878)
246	264679_s_at	+C independent	3.80226e-05	0.0488396	0.034392	At1g09690	60S ribosomal protein L21 (RPL21C) Similar to ribosomal protein L21 (gb|L38826). ESTs gb|AA395597,gb|ATTS5197 come from this gene (68414.m01088)
247	245962_at	+C independent	3.97462e-05	0.267027	0.116266	At5g19700	MATE efflux protein-related contains Pfam profile PF01554: Uncharacterized membrane protein family (68418.m02343)
248	265958_at	+C independent	3.99536e-05	0.420992	0.673504	At2g37250	adenylate kinase family protein contains Pfam profile: PF00406 adenylate kinase (68415.m04570)
249	252169_at	+C independent	4.14447e-05	0.79525	0.0601882	At3g50520	phosphoglycerate/bisphosphoglycerate mutase family protein similar to SP|P00950 Phosphoglycerate mutase 1 (EC 5.4.2.1) {Saccharomyces cerevisiae}; contains Pfam profile PF00300: phosphoglycerate mutase family (68416.m05525)
250	264452_at	+C independent	4.14993e-05	0.705969	0.773134	At1g10270	pentatricopeptide (PPR) repeat-containing protein contains Pfam profile: PF01535 PPR repeat; similar to ESTs gb|R30192 and gb|AA651017 (68414.m01157)
251	259755_at	+C independent	4.27012e-05	0.866971	0.943622	At1g71070	glycosyltransferase family 14 protein / core-2/I-branching enzyme family protein similar to glucosaminyl (N-acetyl) transferase GB:4758422 from [Homo sapiens] (68414.m08202)
252	249366_at	+C independent	4.41482e-05	0.878022	0.0605193	At5g40610	glycerol-3-phosphate dehydrogenase [NAD+] / GPDH strong similarity to SP|P52425 Glycerol-3-phosphate dehydrogenase [NAD+] (EC 1.1.1.8) {Cuphea lanceolata}; contains Pfam profile PF01210: NAD-dependent glycerol-3-phosphate dehydrogenase (68418.m04930)
253	257058_at	+C independent	4.44076e-05	0.00821118	0.134432	At3g15352	cytochrome c oxidase copper chaperone-related contains similarity to cytochrome c oxidase copper chaperone [Mus musculus] SWISS-PROT:P56394 (68416.m01943)
254	260294_at	+C independent	4.52865e-05	0.0104191	0.666722	At1g63660	GMP synthase [glutamine-hydrolyzing], putative / glutamine amidotransferase, putative similar to SP|P38625 GMP synthase [glutamine-hydrolyzing] (EC 6.3.5.2) (Glutamine amidotransferase) (GMP synthetase) {Saccharomyces cerevisiae}; contains Pfam profile PF00117: glutamine amidotransferase class-I (68414.m07203)
255	256862_at	+C independent	4.59347e-05	0.0121991	0.36452	At3g23940	dehydratase family contains Pfam profile: PF00920 dehydratase family (68416.m03007)
256	245698_at	+C independent	4.6701e-05	0.503833	0.0343697	At5g04160	phosphate translocator-related low similarity to SP|P52178 Triose phosphate/phosphate translocator, non-green plastid, chloroplast precursor (CTPT) {Brassica oleracea}, phosphoenolpyruvate/phosphate translocator precursor [Mesembryanthemum crystallinum] GI:9295275 (68418.m00404)
257	261490_at	+C independent	4.71607e-05	0.142976	0.489053	At1g14320	60S ribosomal protein L10 (RPL10A) / Wilm's tumor suppressor protein-related similar to tumor suppressor GI:575354 from [Oryza sativa] (68414.m01697)
258	252202_at	+C independent	4.73575e-05	0.118133	0.17413	At3g50300	transferase family protein similar to anthranilate N-hydroxycinnamoyl/benzoyltransferase, Dianthus caryophyllus [gi:2239091]; contains Pfam transferase family domain PF002458 (68416.m05501)
259	266210_at	+C independent	4.74862e-05	0.035429	0.0317917	At2g27530	60S ribosomal protein L10A (RPL10aB) (68415.m03330)
260	266087_at	+C independent	4.75344e-05	0.804581	0.875121	At2g37790	aldo/keto reductase family protein similar to chalcone reductase [Sesbania rostrata][GI:2792155], and aldose reductase ALDRXV4 [Xerophyta viscosa][GI:4539944], [Hordeum vulgare][GI:728592] (68415.m04640)
261	256000_at	+C independent	4.83963e-05	0.502658	0.14592	At1g29880	glycyl-tRNA synthetase / glycine--tRNA ligase identical to SP|O23627 Glycyl-tRNA synthetase (EC 6.1.1.14) (Glycine--tRNA ligase) (GlyRS) {Arabidopsis thaliana} (68414.m03652)
262	256956_at	+C independent	4.85491e-05	0.178269	0.558537	At3g13410	expressed protein (68416.m01686)
263	259969_at	+C independent	4.87019e-05	0.812988	0.731296	At1g76550	pyrophosphate--fructose-6-phosphate 1-phosphotransferase alpha subunit, putative / pyrophosphate-dependent 6-phosphofructose-1-kinase, putative strong similarity to SP|Q41140 Pyrophosphate--fructose 6-phosphate 1-phosphotransferase alpha subunit (EC 2.7.1.90) (PFP) (PPI-PFK) {Ricinus communis}; contains Pfam profile PF00365: Phosphofructokinase (68414.m08908)
264	261859_at	+C independent	4.8815e-05	0.321701	0.254845	At1g50490	ubiquitin-conjugating enzyme 20 (UBC20) nearly identical to ubiquitin-conjugating enzyme UBC20 [Arabidopsis thaliana] GI:22530867; contains Pfam profile PF00179: Ubiquitin-conjugating enzyme (68414.m05662)
265	256029_at	+C independent	4.8917e-05	0.13266	0.277577	At1g34130	oligosaccharyl transferase STT3 subunit, putative similar to SP|P39007 Oligosaccharyl transferase STT3 subunit {Saccharomyces cerevisiae}; contains Pfam profile PF02516: Oligosaccharyl transferase STT3 subunit (68414.m04234)
266	256342_at	+C independent	4.90997e-05	0.290148	0.0413258	At1g72020	expressed protein (68414.m08325)
267	254932_at	+C independent	4.92171e-05	0.0444935	0.0899346	At4g11120	translation elongation factor Ts (EF-Ts), putative similar to ethylene-responsive elongation factor EF-Ts precursor [Lycopersicon esculentum] GI:5669636; contains Pfam profile PF00889: Elongation factor TS (68417.m01804)
268	264490_at	+C independent	5.00458e-05	0.0863376	0.377498	At1g27390	mitochondrial import receptor subunit TOM20-2 (TOM20-2) identical to mitochondrial import receptor subunit TOM20-2 SP:P82873 from [Arabidopsis thaliana] (68414.m03339)
269	253221_at	+C independent	5.18186e-05	0.118948	0.0347769	At4g34870	peptidyl-prolyl cis-trans isomerase / cyclophilin (CYP1) / rotamase identical to cyclophilin (CYP1) gi|992643|gb|AAA75512; similar to peptidyl-prolyl cis-trans isomerase, PPIase (cyclophilin, cyclosporin A-binding protein) [Catharanthus roseus] SWISS-PROT:Q39613 (68417.m04946)
270	245121_at	+C independent	5.23682e-05	0.0715567	0.14784	At2g47610	60S ribosomal protein L7A (RPL7aA) (68415.m05940)
271	259239_at	+C independent	5.25138e-05	0.0137717	0.0423354	At3g11510	40S ribosomal protein S14 (RPS14B) similar to 40S ribosomal protein S14 GB:P19950 [Zea mays] (68416.m01403)
272	265735_at	+C independent	5.25947e-05	0.312023	0.542324	At2g01140	fructose-bisphosphate aldolase, putative similar to plastidic aldolase NPALDP1 from Nicotiana paniculata [GI:4827251]; contains Pfam profile PF00274 Fructose-bisphosphate aldolase class-I (68415.m00023)
273	258680_at	+C independent	5.31838e-05	0.503587	0.377998	At3g08580	ADP, ATP carrier protein 1, mitochondrial / ADP/ATP translocase 1 / adenine nucleotide translocator 1 (ANT1) identical to SWISS-PROT:P31167 ADP,ATP carrier protein 1 (Adenine nucleotide translocator 1) [Arabidopsis thaliana] (68416.m00995)
274	247161_at	+C independent	5.42588e-05	0.763225	0.470639	At5g65810	expressed protein similar to unknown protein (emb CAB66910.1) (68418.m08280)
275	258922_at	+C independent	5.51227e-05	0.0218359	0.133518	At3g10610	40S ribosomal protein S17 (RPS17C) similar to 40S ribosomal protein S17 GB:AAD50774 [Lycopersicon esculentum] (68416.m01276)
276	AFFX-Athal-GAPDH_3_s_at	+C independent	5.52884e-05	0.288653	0.93605	AFFX-Athal-GAPDH_3
277	266256_at	+C independent	5.56825e-05	0.181362	0.220983	At2g27710	60S acidic ribosomal protein P2 (RPP2B) (68415.m03357)
278	261485_at	+C independent	5.58786e-05	0.102948	0.979128	At1g14360	UDP-galactose/UDP-glucose transporter, putative very similar to UDP-galactose/UDP-glucose transporter (GI:22651763) {Arabidopsis thaliana} (68414.m01702)
279	266312_at	+C independent	5.70091e-05	0.198219	0.148867	At2g27020	20S proteasome alpha subunit G (PAG1) (PRC8) identical to proteasome subunit alpha type 3 SP:O23715, GI:12644056 from [Arabidopsis thaliana]; identical to cDNA proteasome subunit prc8 GI:2511591 (68415.m03244)
280	253891_at	+C independent	5.74057e-05	0.399229	0.417897	At4g27720	expressed protein contains Pfam PF05631: Protein of unknown function (DUF791) (68417.m03984)
281	258274_at	+C independent	5.77802e-05	0.718669	0.217391	At3g15640	cytochrome c oxidase family protein contains Pfam domain, PF01215: Cytochrome c oxidase subunit Vb (68416.m01983)
282	245584_at	+C independent	5.92712e-05	0.0137699	0.585306	At4g14940	copper amine oxidase, putative highly similar to copper amine oxidase [Arabidopsis thaliana] gi|2654118|gb|AAB87690 (68417.m02294)
283	265715_s_at	+C independent	5.96998e-05	0.076794	0.197816	At2g03480	dehydration-responsive protein-related similar to early-responsive to dehydration stress ERD3 protein [Arabidopsis thaliana] GI:15320410; contains Pfam profile PF03141: Putative methyltransferase; non-consensus GA donor site at exon 4 (68415.m00307)
284	266890_at	+C independent	5.98309e-05	0.0950747	0.0688836	At2g44620	acyl carrier protein, mitochondrial / ACP / NADH-ubiquinone oxidoreductase 9.6 kDa subunit identical to SP|P53665 Acyl carrier protein, mitochondrial precursor (ACP) (NADH-ubiquinone oxidoreductase 9.6 kDa subunit) (MtACP-1) {Arabidopsis thaliana}; identical to cDNA acyl carrier protein precursor GI:468265 (68415.m05554)
285	266684_at	+C independent	6.00379e-05	0.0392873	0.0441503	At2g19720	40S ribosomal protein S15A (RPS15aB) (68415.m02304)
286	266588_at	+C independent	6.03804e-05	0.69127	0.10348	At2g14890	arabinogalactan-protein (AGP9) identical to gi|10880495|gb|AAG24277 (68415.m01692)
287	254080_at	+C independent	6.07142e-05	0.113923	0.976784	At4g25630	fibrillarin 2 (FIB2) identical to fibrillarin 2 GI:9965655 from [Arabidopsis thaliana] (68417.m03691)
288	256454_at	+C independent	6.29428e-05	0.0260236	0.134215	At1g75280	isoflavone reductase, putative identical to SP|P52577 Isoflavone reductase homolog P3 (EC 1.3.1.-) {Arabidopsis thaliana}; contains Pfam profile PF02716: isoflavone reductase (68414.m08745)
289	248664_at	+C independent	6.30002e-05	0.0556672	0.112437	At5g48580	FK506-binding protein 2-2 (FKBP15-2) / immunophilin / peptidyl-prolyl cis-trans isomerase / rotamase identical to SP|Q38936| FK506-binding protein 2-2 precursor (EC 5.2.1.8); (68418.m06009)
290	250316_at	+C independent	6.3387e-05	0.184722	0.791222	At5g12140	cysteine protease inhibitor, putative / cystatin, putative similar to SP|P31726 Cystatin I precursor (CORN kernel cysteine proteinase inhibitor) {Zea mays}; contains Pfam profile PF00031: Cystatin domain (68418.m01425)
291	258276_at	+C independent	6.41213e-05	0.946153	0.219339	At3g15710	signal peptidase, putative similar to SP|P13679 Microsomal signal peptidase 21 kDa subunit (EC 3.4.-.-) {Canis familiaris}; contains Pfam profile: PF00461 signal peptidase I (68416.m01991)
292	262868_at	+C independent	6.42385e-05	0.0234983	0.117238	At1g64980	expressed protein (68414.m07365)
293	258439_at	+C independent	6.54155e-05	0.655477	0.072497	At3g17240	dihydrolipoamide dehydrogenase 2, mitochondrial / lipoamide dehydrogenase 2 (MTLPD2) nearly identical to GB:AAF34796 [gi:6984216] from [Arabidopsis thaliana]; alternative splice form exists (68416.m02202)
294	260683_at	+C independent	6.55522e-05	0.352307	0.632516	At1g17560	ribosomal protein L14 family protein similar to GB:Z98756 from (Mycobacterium leprae) (68414.m02163)
295	261500_at	+C independent	6.55543e-05	0.164907	0.397792	At1g28400	expressed protein similar to E6 (GI:1000090) [Gossypium barbadense] (68414.m03492)
296	253202_at	+C independent	6.56104e-05	0.0382785	0.00816812	At4g34555	40S ribosomal protein S25, putative (68417.m04910)
297	260530_at	+C independent	6.58369e-05	0.912982	0.904505	At2g47320	peptidyl-prolyl cis-trans isomerase cyclophilin-type family protein contains Pfam domain, PF00160: peptidyl-prolyl cis-trans isomerase, cyclophilin-type (68415.m05907)
298	251599_at	+C independent	6.65462e-05	0.0463523	0.362544	At3g57610	adenylosuccinate synthetase (ADSS) identical to adenylosuccinate synthetase, chloroplast precursor (EC 6.3.4.4) (IMP-- aspartate ligase) (AdSS) (AMPSase) (Swiss-Prot:Q96529) [Arabidopsis thaliana] (68416.m06418)
299	264373_at	+C independent	6.70292e-05	0.290902	0.189789	At1g11890	vesicle transport protein SEC22, putative identified as SEC22 by Raikhel, NV, et al. in Plant Physiol. 124: 1558-69 (2000); similar to vesicle trafficking protein gb|U91538 from Mus musculus; ESTs gb|F15494 and gb|F14097 come from this gene (68414.m01371)
300	AFFX-r2-At-Actin-3_s_at	+C independent	6.84993e-05	0.0565679	0.034656	AFFX-r2-At-Actin-3
301	265338_at	+C independent	6.90696e-05	0.106403	0.0400146	At2g18400	ribosomal protein L6 family protein (68415.m02143)
302	255902_at	+C independent	6.9515e-05	0.00907517	0.069424	At1g17880	nascent polypeptide-associated complex (NAC) domain-containing protein / BTF3b-like transcription factor, putative similar to SP|P20290 Transcription factor BTF3 (RNA polymerase B transcription factor 3) {Homo sapiens}; contains Pfam profile PF01849: NAC domain; identical to cDNA BTF3b-like factor GI:5912423 (68414.m02212)
303	262743_at	+C independent	7.10451e-05	0.0320811	0.91041	At1g29020	calcium-binding EF hand family protein contains INTERPRO:IPR002048 calcium-binding EF-hand domain (68414.m03550)
304	265886_at	+C independent	7.13081e-05	0.0385067	0.0760343	At2g25620	protein phosphatase 2C, putative / PP2C, putative (68415.m03069)
305	253116_at	+C independent	7.20529e-05	0.32748	0.975576	At4g35850	pentatricopeptide (PPR) repeat-containing protein low similarity to CRP1 [Zea mays] GI:3289002; contains Pfam profile PF01535: PPR repeat (68417.m05092)
306	249636_at	+C independent	7.21864e-05	0.382093	0.772496	At5g36890	glycosyl hydrolase family 1 protein pcontains Pfam PF00232 : Glycosyl hydrolase family 1 domain; similar to amygdalin hydrolase isoform AH I precursor (GI:16757966) [Prunus serotina]; prunasin hydrolase isoform PHA precursor, Prunus serotina, EMBL:AF221526 (68418.m04419)
307	260257_at	+C independent	7.27102e-05	0.0106447	0.302176	At1g74340	dolichol phosphate-mannose biosynthesis regulatory protein-related similar to dolichol phosphate-mannose biosynthesis regulatory protein SP:Q9Z324 from [Mus musculus] (68414.m08611)
308	245841_s_at	+C independent	7.34436e-05	0.0403993	0.644419	At1g58380	40S ribosomal protein S2 (RPS2A) similar to ribosomal protein S2 GI:939717 from (Urechis caupo) (68414.m06642)
309	256144_at	+C independent	7.465e-05	0.0733377	0.212255	At1g48630	guanine nucleotide-binding family protein / activated protein kinase C receptor, putative / RACK, putative contains 7 WD-40 repeats (PF00400); very similar to guanine nucleotide-binding protein; activated protein kinase C receptor; RACK1 (GI:9294068) {Arabidopsis thaliana}; similar to WD-40 repeat auxin-dependent protein ARCA (SP:O24456) [Arabidopsis thaliana]; (68414.m05440)
310	256043_at	+C independent	7.50434e-05	0.0132254	0.153391	At1g07210	30S ribosomal protein S18 family contains Pfam profile: PF01084 ribosomal protein S18; similar to 30S ribosomal protein S18 (SP:P80382) {Thermus thermophilus} (68414.m00767)
311	254709_at	+C independent	7.51174e-05	0.114741	0.830883	At4g17890	human Rev interacting-like family protein / hRIP family protein contains InterPro accession IPR001164: Human Rev interacting-like protein (hRIP) (68417.m02666)
312	256234_at	+C independent	7.5136e-05	0.383302	0.291831	At3g12370	ribosomal protein L10 family protein similar to 50S ribosomal protein L10 [Oryza sativa] GB:AAC64971 GI:3777602 [Oryza sativa] (68416.m01542)
313	266981_at	+C independent	7.54828e-05	0.354539	0.787589	At2g39460	60S ribosomal protein L23A (RPL23aA) identical to GB:AF034694 (68415.m04843)
314	262501_at	+C independent	7.61124e-05	0.458923	0.644497	At1g21690	replication factor C 37 kDa, putative Similar to SWISS-PROT:P35249 activator 1 37 kDa subunit (Replication factor C 37 kDa subunit, A1 37 kDa subunit, RF-C 37 kDa subunit, RFC37) [Homo sapiens]; contains Pfam domain, PF00004: ATPase, AAA family (68414.m02714)
315	249138_at	+C independent	7.80175e-05	0.0177028	0.0260676	At5g43070	MFP1 attachment factor, putative contains similarity to MFP1 attachment factor 1 similar to MFP1 attachment factor 1 [Glycine max] gi|7546729|gb|AAF63659 (68418.m05258)
316	250969_at	+C independent	7.84178e-05	0.437561	0.0702553	At5g02740	expressed protein (68418.m00215)
317	261768_at	+C independent	7.87816e-05	0.859662	0.639951	At1g15550	gibberellin 3-beta-dioxygenase / gibberellin 3 beta-hydroxylase (GA4) identical to gibberellin 3 beta-hydroxylase [GI:2160454] (68414.m01870)
318	252643_at	+C independent	7.92861e-05	0.0244981	0.369537	At3g44590	60S acidic ribosomal protein P2 (RPP2D) acidic ribosomal protein P2, maize, PIR:S54179 (68416.m04792)
319	265858_at	+C independent	7.98118e-05	0.785255	0.356679	At2g01720	ribophorin I family protein similar to SP|P04843 Dolichyl-diphosphooligosaccharide--protein glycosyltransferase 67 kDa subunit precursor (EC 2.4.1.119) (Ribophorin I) {Homo sapiens}; contains Pfam profile PF04597: Ribophorin I (68415.m00100)
320	252973_s_at	+C independent	7.9943e-05	0.822183	0.0702568	At4g38740	peptidyl-prolyl cis-trans isomerase / cyclophilin / rotamase / cyclosporin A-binding protein (ROC1) identical to SP|P34790 Peptidyl-prolyl cis-trans isomerase (EC 5.2.1.8) (PPIase) (Rotamase) (Cyclophilin) (Cyclosporin A-binding protein) {Arabidopsis thaliana} (68417.m05487)
321	253436_at	+C independent	8.00209e-05	0.503086	0.76583	At4g32470	ubiquinol-cytochrome C reductase complex 14 kDa protein, putative similar to SP|P48502 Ubiquinol-cytochrome C reductase complex 14 kDa protein (EC 1.10.2.2) (CR14) {Solanum tuberosum}; contains Pfam profile PF02271: Ubiquinol-cytochrome C reductase complex 14kD subunit (68417.m04622)
322	253608_at	+C independent	8.10209e-05	0.435526	0.797436	At4g30290	xyloglucan:xyloglucosyl transferase, putative / xyloglucan endotransglycosylase, putative / endo-xyloglucan transferase, putative similar to xyloglucan endotransglycosylase TCH4 GI:886116 from [Arabidopsis thaliana] (68417.m04305)
323	249475_at	+C independent	8.35693e-05	0.0102068	0.155186	At5g38890	exoribonuclease-related similar to SP|P53859 3'-5' exoribonuclease CSL4 (EC 3.1.13.-) {Saccharomyces cerevisiae} (68418.m04703)
324	261080_at	+C independent	8.46548e-05	0.501093	0.330779	At1g07370	proliferating cell nuclear antigen 1 (PCNA1) identical to SP|Q9M7Q7 Proliferating cellular nuclear antigen 1 (PCNA 1) {Arabidopsis thaliana}; nearly identical to SP|Q43124 Proliferating cell nuclear antigen (PCNA) {Brassica napus}; contains Pfam profiles PF00705: Proliferating cell nuclear antigen N-terminal domain, PF02747: Proliferating cell nuclear antigen C-terminal domain (68414.m00786)
325	249416_at	+C independent	9.07571e-05	0.130253	0.18178	At5g39570	expressed protein (68418.m04793)
326	247313_at	+C independent	9.08524e-05	0.605386	0.225561	At5g63980	3'(2'),5'-bisphosphate nucleotidase / inositol polyphosphate 1-phosphatase / FIERY1 protein (FRY1) (SAL1) identical to SP|Q42546 3'(2'),5'-bisphosphate nucleotidase (EC 3.1.3.7) (3'(2'),5- bisphosphonucleoside 3'(2')-phosphohydrolase) (DPNPase) {Arabidopsis thaliana}; identical to cDNA inositol polyphosphate 1-phosphatase FIERY1 (FRY1) GI:15281147 (68418.m08033)
327	261399_at	+C independent	9.08801e-05	0.761931	0.560008	At1g79620	leucine-rich repeat transmembrane protein kinase, putative similar to receptor protein kinase GI:1389566 from [Arabidopsis thaliana] (68414.m09283)
328	259097_at	+C independent	9.48989e-05	0.155746	0.0985126	At3g04830	expressed protein (68416.m00523)
329	252524_at	+C independent	9.51618e-05	0.240807	0.576347	At3g46430	expressed protein (68416.m05033)
330	245094_at	+C independent	9.67076e-05	0.309655	0.322246	At2g40840	glycoside hydrolase family 77 protein contains Pfam profiles PF02446: 4-alpha-glucanotransferase, PF00686: Starch binding domain; contains a non-consensus AT-AC intron between at intron 5 (68415.m05042)
331	263399_at	+C independent	9.86641e-05	0.668419	0.492685	At2g31490	expressed protein (68415.m03846)
332	257150_at	+C independent	9.88614e-05	0.041226	0.0829463	At3g27230	expressed protein (68416.m03404)
333	248331_at	+C independent	0.000101899	0.432852	0.457746	At5g52650	40S ribosomal protein S10 (RPS10C) contains similarity to 40S ribosomal protein S10 (68418.m06536)
334	260653_at	+C independent	0.000102846	0.277182	0.155951	At1g32440	pyruvate kinase, putative similar to pyruvate kinase isozyme G, chloroplast precursor [Nicotiana tabacum] SWISS-PROT:Q40546 (68414.m04004)
335	255629_at	+C independent	0.000105925	0.228704	0.131339	At4g00860	stress-related ozone-induced protein (OZI1) / stress-related ozone-responsive protein identical to stress-related ozone-induced protein AtOZI1 (mRNA corresponding to this gene accumulates in response to ozone stress and pathogen (bacterial) infection); putative pathogenesis-related protein (GI:790583) [Arabidopsis thaliana] (68417.m00117)
336	249830_at	+C independent	0.000106221	0.819717	0.57533	At5g23300	dihydroorotate dehydrogenase, mitochondrial / dihydroorotate oxidase / DHOdehase (PYRD) nearly identical to SP|P32746 Dihydroorotate dehydrogenase, mitochondrial precursor (EC 1.3.3.1) (Dihydroorotate oxidase) (DHOdehase) {Arabidopsis thaliana}; identical to cDNA pyrD mRNA for dihydroorotate dehydrogenase GI:16448 (68418.m02726)
337	258862_at	+C independent	0.000106385	0.52357	0.951272	At3g02090	mitochondrial processing peptidase beta subunit, putative similar to mitochondrial processing peptidase beta subunit, mitochondrial precursor, Beta-MPP [Human] SWISS-PROT:O75439 (68416.m00174)
338	247881_at	+C independent	0.000106623	0.0123646	0.0607152	At5g57700	BNR/Asp-box repeat family protein contains Pfam PF02012: BNR/Asp-box repeat (68418.m07212)
339	248797_at	+C independent	0.000108238	0.463709	0.218486	At5g47210	nuclear RNA-binding protein, putative similar to nuclear RNA binding protein GI:6492264 from [Arabidopsis thaliana] (68418.m05821)
340	254859_at	+C independent	0.000110676	0.817525	0.0853787	At4g12060	Clp amino terminal domain-containing protein contains Pfam profile: PF02861 Clp amino terminal domain (68417.m01918)
341	262402_at	+C independent	0.000114647	0.43007	0.535104	At1g49410	expressed protein (68414.m05539)
342	251908_at	+C independent	0.000115293	0.187959	0.614899	At3g53770	late embryogenesis abundant protein-related / LEA protein-related contains weak similarity to Swiss-Prot:P46521 late embryogenesis abundant protein Lea5-A [Gossypium hirsutum] (68416.m05940)
343	263400_s_at	+C independent	0.000117303	0.0574285	0.0166442	At2g31610	40S ribosomal protein S3 (RPS3A) (68415.m03862)
344	251149_at	+C independent	0.000117675	0.0603543	0.635744	At3g62940	OTU-like cysteine protease family protein contains Pfam profile PF02338: OTU-like cysteine protease (68416.m07070)
345	246391_at	+C independent	0.000120025	0.941352	0.982324	At1g77350	expressed protein (68414.m09008)
346	265001_at	+C independent	0.000122168	0.437479	0.442917	At1g67350	expressed protein contains similarity to MHC class II antigen GI:9502037 from [Aotus nancymaae] (68414.m07666)
347	249310_at	+C independent	0.000124421	0.350809	0.0325566	At5g41520	40S ribosomal protein S10 (RPS10B) contains similarity to 40S ribosomal protein S10 (68418.m05044)
348	247654_at	+C independent	0.000125654	0.0436159	0.0466352	At5g59850	40S ribosomal protein S15A (RPS15aF) cytoplasmic ribosomal protein S15a, Arabidopsis thaliana, EMBL:ATAF1412 (68418.m07505)
349	266223_at	+C independent	0.000127216	0.45752	0.80298	At2g28790	osmotin-like protein, putative similar to SP|Q41350 Osmotin-like protein precursor {Lycopersicon esculentum}; contains Pfam profile PF00314: Thaumatin family (68415.m03500)
350	254740_s_at	+C independent	0.000129312	0.0226729	0.349336	At4g13890	glycine hydroxymethyltransferase, putative / serine hydroxymethyltransferase, putative / serine/threonine aldolase, putative similar to serine hydroxymethyltransferase [Chlamydomonas reinhardtii] GI:17066746; contains Pfam profile PF00464: serine hydroxymethyltransferase (68417.m02152)
351	245739_at	+C independent	0.000131955	0.746855	0.236352	At1g44110	cyclin, putative similar to mitotic cyclin a2-type [Glycine max] GI:857397, cyclin A-like protein [Nicotiana tabacum] GI:1064927; contains Pfam profiles PF00134: Cyclin, N-terminal domain, PF02984: Cyclin, C-terminal domain (68414.m05095)
352	250209_at	+C independent	0.000132258	0.60732	0.612947	At5g14030	translocon-associated protein beta (TRAPB) family protein low similarity to SP|P23438 Translocon-associated protein, beta subunit precursor (TRAP-beta) (Signal sequence receptor beta subunit) {Canis familiaris}; contains Pfam profile PF05753: Translocon-associated protein beta (TRAPB) (68418.m01640)
353	245332_at	+C independent	0.000133661	0.666263	0.0393418	At4g15940	fumarylacetoacetate hydrolase family protein contains Pfam domain, PF01557: fumarylacetoacetate hydrolase family protein (68417.m02420)
354	264488_s_at	+C independent	0.000135256	0.0149744	0.0901062	At1g27330	expressed protein similar to EST gb|AA650671 and gb|T20610 (68414.m03329)
355	247720_at	+C independent	0.000136729	0.99169	0.864097	At5g59290	UDP-glucuronic acid decarboxylase (UXS3) identical to UDP-glucuronic acid decarboxylase [Arabidopsis thaliana] GI:14595666; contains Pfam profile PF01370 NAD dependent epimerase/dehydratase family; identical to cDNA UDP-glucuronic acid decarboxylase (UXS3) GI:14595665 (68418.m07429)
356	264611_at	+C independent	0.000137206	0.0186052	0.824793	At1g04680	pectate lyase family protein similar to pectate lyase GP:14531296 from [Fragaria x ananassa] (68414.m00465)
357	249766_at	+C independent	0.00014162	0.326441	0.647653	At5g24070	peroxidase family protein similar to cationic peroxidase, Peanut [Arachis hypogaea] GP|166475|gb|AAA32676; contains Pfam profile PF00141: Peroxidase (68418.m02827)
358	263667_at	+C independent	0.000142859	0.753655	0.290758	At1g04270	40S ribosomal protein S15 (RPS15A) Strong similarity to Oryza 40S ribosomal protein S15. ESTs gb|R29788,gb|ATTS0365 come from this gene (68414.m00418)
359	259445_at	+C independent	0.000145819	0.412965	0.136909	At1g02400	gibberellin 2-oxidase, putative / GA2-oxidase, putative similar to GA2ox2 [GI:4678368]; similar to dioxygenase GI:1666096 from [Marah macrocarpus]; contains PF03171 2OG-Fe(II) oxygenase superfamily domain (68414.m00186)
360	259077_s_at	+C independent	0.000148069	0.165517	0.712008	At3g02230	reversibly glycosylated polypeptide-1 (RGP1) identical to reversibly glycosylated polypeptide-1 (AtRGP) [Arabidopsis thaliana] GI:2317729 (68416.m00204)
361	261831_at	+C independent	0.000150583	0.555539	0.670359	At1g10630	ADP-ribosylation factor, putative similar to ADP-ribosylation factor GI:166586 from [Arabidopsis thaliana] (68414.m01205)
362	263387_at	+C independent	0.000152955	0.0223105	0.119603	At2g40160	expressed protein (68415.m04939)
363	246784_at	+C independent	0.000153422	0.407544	0.514129	At5g27430	signal peptidase subunit family protein contains Pfam profile: PF04573 signal peptidase subunit (68418.m03274)
364	263651_at	+C independent	0.000156081	0.203956	0.135491	At1g04340	lesion inducing protein-related similar to ORF, able to induce HR-like lesions [Nicotiana tabacum] (68414.m00424)
365	257157_at	+C independent	0.000156768	0.665985	0.717532	At3g24350	syntaxin, putative (SYP32) similar to SP|Q9FFK1 Syntaxin 31 (AtSYP31) (AtSED5) {Arabidopsis thaliana}, syntaxin 5A GB:NP_003155 from [Homo sapiens] (J. Mol. Neurosci. (1997) 8 (2), 159-161) (68416.m03057)
366	246193_at	+C independent	0.000159374	0.03258	0.195962	At5g20880
367	265845_at	+C independent	0.000160279	0.593458	0.00816395	At2g35610	expressed protein (68415.m04365)
368	258712_s_at	+C independent	0.000163556	0.132903	0.13816	At3g09680	40S ribosomal protein S23 (RPS23A) similar to 40S ribosomal protein S23 (S12) GB:P46297 from [Fragaria x ananassa] (68416.m01147)
369	266295_at	+C independent	0.000166308	0.190467	0.305857	At2g29550	tubulin beta-7 chain (TUB7) identical to GB:M84704 SP|P29515 Tubulin beta-7 chain {Arabidopsis thaliana} (68415.m03589)
370	253650_at	+C independent	0.000166954	0.495663	0.0926106	At4g30020	subtilase family protein contains similarity to meiotic serine proteinase TMP GI:6468325 from [Lycopersicon esculentum] (68417.m04272)
371	245715_s_at	+C independent	0.000168502	0.493635	0.883834	At5g08690	ATP synthase beta chain 2, mitochondrial identical to SP|P83484 ATP synthase beta chain 2, mitochondrial precursor (EC 3.6.3.14) {Arabidopsis thaliana}; strong similarity to SP|P17614 ATP synthase beta chain, mitochondrial precursor (EC 3.6.3.14) {Nicotiana plumbaginifolia}; contains Pfam profiles PF00006: ATP synthase alpha/beta family nucleotide-binding domain, PF00306: ATP synthase ab C termin…
372	246923_at	+C independent	0.000170406	0.171424	0.0544961	At5g25100	endomembrane protein 70, putative TM4 family; (68418.m02974)
373	250458_s_at	+C independent	0.000170558	0.12029	0.202648	At5g09810	actin 7 (ACT7) / actin 2 identical to SP|P53492 Actin 7 (Actin-2) {Arabidopsis thaliana} (68418.m01135)
374	247821_at	+C independent	0.000170965	0.974471	0.775847	At5g58230	WD-40 repeat protein (MSI1) contains 6 WD-40 repeats (PF0400); identical to WD-40 repeat protein (SP:O22467) [Arabidopsis thaliana] (68418.m07290)
375	253230_at	+C independent	0.000172625	0.575597	0.0439768	At4g34700	complex 1 family protein / LVR family protein contains Pfam PF05347: Complex 1 protein (LYR family) (68417.m04925)
376	264438_at	+C independent	0.000179865	0.137108	0.0447449	At1g27400	60S ribosomal protein L17 (RPL17A) similar to GB:P51413 from [Arabidopsis thaliana]; similar to ESTs gb|L33542 and gb|AA660016 (68414.m03340)
377	256417_s_at	+C independent	0.000180362	0.0102226	0.952468	At3g11170	omega-3 fatty acid desaturase, chloroplast (FAD7) (FADD) identical to omega-3 fatty acid desaturase, chloroplast precursor SP:P46310 [Arabidopsis thaliana (Mouse-ear cress)]; identical to Pfam profile PF00487: Fatty acid desaturase; identical to cDNA plastid fatty acid desaturase GI:809491 (68416.m01355)
378	245849_at	+C independent	0.000180793	0.718171	0.919518	At5g13520	peptidase M1 family protein similar to SP|P09960 Leukotriene A-4 hydrolase (EC 3.3.2.6) (LTA-4 hydrolase) {Homo sapiens}; contains Pfam profile PF01433: Peptidase family M1 (68418.m01561)
379	249167_at	+C independent	0.000181432	0.86389	0.501795	At5g42860	expressed protein (68418.m05224)
380	264095_at	+C independent	0.000181485	0.393239	0.112507	At1g79230	mercaptopyruvate sulfurtransferase (MST1) (RDH1) identical to mercaptopyruvate sulfurtransferase GI:6009981 and thiosulfate sulfurtransferase GI:5834508 from [Arabidopsis thaliana] (68414.m09237)
381	267494_at	+C independent	0.000184412	0.658955	0.0972343	At2g30410	tubulin folding cofactor A (KIESEL) identical to cDNA tubulin folding cofactor A, GI:20514256, SP|O04350 Tubulin-specific chaperone A (Tubulin-folding cofactor A) (CFA) (TCP1-chaperonin cofactor A homolog) {Arabidopsis thaliana} (68415.m03704)
382	253817_at	+C independent	0.00018589	0.172158	0.0228843	At4g28310	expressed protein (68417.m04054)
383	253949_at	+C independent	0.000189536	0.0419331	0.473615	At4g26780	co-chaperone grpE family protein similar to chaperone GrpE type 2 [Nicotiana tabacum] GI:3851640; contains Pfam profile PF01025: co-chaperone GrpE (68417.m03857)
384	256322_at	+C independent	0.000196787	0.805324	0.618731	At1g54990	expressed protein (68414.m06281)
385	246445_at	+C independent	0.000197784	0.401509	0.516878	At5g17630	glucose-6-phosphate/phosphate translocator, putative similar to glucose-6-phosphate/phosphate-translocator precursor [Solanum tuberosum] gi|2997593|gb|AAC08526 (68418.m02067)
386	255981_at	+C independent	0.000198421	0.336198	0.325498	At1g34020	transporter-related low similarity to UDP-sugar transporter [Drosophila melanogaster] GI:14971008, UDP-glucuronic acid transporter [Homo sapiens] GI:11463949 (68414.m04218)
387	253233_at	+C independent	0.000199354	0.0368022	0.235483	At4g34290	SWIB complex BAF60b domain-containing protein contains Pfam profile PF02201: BAF60b domain of the SWIB complex (68417.m04874)
388	255483_at	+C independent	0.000199675	0.14724	0.0881099	At4g02500	galactosyl transferase GMA12/MNN10 family protein low similarity to alpha-1,2-galactosyltransferase, Schizosaccharomyces pombe [SP|Q09174] (68417.m00341)
389	254455_at	+C independent	0.000201687	0.135113	0.12562	At4g21140	expressed protein ; expression supported by MPSS (68417.m03056)
390	AFFX-r2-At-Actin-M_s_at	+C independent	0.000208208	0.067159	0.0257665	AFFX-r2-At-Actin-M
391	251997_at	+C independent	0.000208292	0.0284115	0.0122407	At3g53020	60S ribosomal protein L24 (RPL24B) 60S ribosomal protein L24, Arabidopsis thaliana, EMBL:AC006282 (68416.m05844)
392	266687_at	+C independent	0.000208648	0.1451	0.373935	At2g19670	protein arginine N-methyltransferase, putative similar to protein arginine N-methyltransferase 1-variant 1 [Homo sapiens] GI:7453577 (68415.m02299)
393	258485_at	+C independent	0.000211016	0.159477	0.0921256	At3g02630	acyl-[acyl-carrier-protein] desaturase, putative / stearoyl-ACP desaturase, putative similar to Acyl-[acyl-carrier protein] desaturase from Sesamum indicum GI:575942, Cucumis sativus SP|P32061, Ricinus communis SP|P22337; contains Pfam profile PF03405 Fatty acid desaturase (68416.m00254)
394	264118_at	+C independent	0.000211157	0.00899855	0.396419	At1g79140	expressed protein (68414.m09228)
395	256253_at	+C independent	0.000212444	0.0794091	0.0732501	At3g11250	60S acidic ribosomal protein P0 (RPP0C) similar to 60S acidic ribosomal protein P0 GI:2088654 [Arabidopsis thaliana] (68416.m01368)
396	266237_at	+C independent	0.000214317	0.0121912	0.274233	At2g29540	DNA-directed RNA polymerase I(A) and III(C) 14 kDa subunit (RPAC14) identical to RNA polymerase I(A) and III(C) 14 kDa subunit (AtRPAC14) [Arabidopsis thaliana] GI:1184686 (68415.m03588)
397	253445_at	+C independent	0.000214591	0.629197	0.0266793	At4g32610	mitochondrial glycoprotein family protein / MAM33 family protein low similarity to SP|P40513 Mitochondrial acidic protein MAM33, mitochondrial precursor {Saccharomyces cerevisiae}; contains Pfam profile PF02330: Mitochondrial glycoprotein (68417.m04643)
398	250562_at	+C independent	0.00021492	0.772011	0.231127	At5g08040	expressed protein (68418.m00936)
399	251220_at	+C independent	0.00021663	0.188721	0.0388715	At3g62400	expressed protein cytochrome c oxidase subunit 5c - Oryza sativa, EMBL:AB027123 (68416.m07009)
400	257754_at	+C independent	0.00021795	0.204746	0.012635	At3g18820	Ras-related GTP-binding protein, putative similar to Ras-related protein RAB7 GI:1370186 from [Pisum sativum], Plant Mol. Biol. 21 (6), 1195-1199 (1993); contains Pfam profile: PF00071 Ras family (68416.m02390)
401	262713_at	+C independent	0.000218863	0.0762824	0.0980766	At1g16520	expressed protein (68414.m01977)
402	250110_at	+C independent	0.000223331	0.0623654	0.899952	At5g15350	plastocyanin-like domain-containing protein contains plastocyanin-like domain Pfam:PF02298 (68418.m01797)
403	266206_at	+C independent	0.000229618	0.388895	0.123782	At2g27730	expressed protein contains 1 transmembrane domain; similar to Unknown mitochondrial protein At2g27730 (Swiss-Prot:Q9ZUX4) [Arabidopsis thaliana] similar to F1F0-ATPase inhibitor protein (GI:5821432) [Oryza sativa] (68415.m03361)
404	252439_at	+C independent	0.00023302	0.613964	0.765497	At3g47400	pectinesterase family protein similar to pectinesterase (EC 3.1.1.11) from Vitis vinifera GI:15081598, Lycopersicon esculentum SP|Q43143 SP|P14280; contains Pfam profile PF01095 pectinesterase (68416.m05154)
405	266735_at	+C independent	0.000234204	0.133371	0.256198	At2g46930	pectinacetylesterase, putative similar to pectinacetylesterase precursor GI:1431629 from [Vigna radiata] (68415.m05862)
406	255089_at	+C independent	0.000234756	0.177708	0.290035	At4g09320	nucleoside diphosphate kinase 1 (NDK1) identical to identical to Nucleoside diphosphate kinase I (NDK I) (NDP kinase I) (NDPK I) (SP:P39207) [Arabidopsis thaliana]; contains Pfam PF00334 : Nucleoside diphosphate kinase domain; (68417.m01542)
407	261669_at	+C independent	0.000235667	0.0094728	0.0169221	At1g18490	expressed protein (68414.m02308)
408	261955_at	+C independent	0.000235756	0.442362	0.0356061	At1g64520	26S proteasome regulatory subunit, putative (RPN12) similar to 26S proteasome regulatory complex subunit p30 GB:AAF08395 GI:6434966 from [Drosophila melanogaster] (68414.m07314)
409	267342_at	+C independent	0.000237261	0.431964	0.601369	At2g44520	UbiA prenyltransferase family protein similar to SP|Q12887 Protoheme IX farnesyltransferase, mitochondrial precursor (EC 2.5.1.-) (Heme O synthase) {Homo sapiens}, SP|P21592 COX10 {Saccharomyces cerevisiae} (68415.m05535)
410	250991_at	+C independent	0.00023869	0.171516	0.0951636	At5g02380	metallothionein protein 2B (MT-2B) identical to SWISS-PROT:Q38805 metallothionein-like protein 2B (MT-2B) [Arabidopsis thaliana] (68418.m00161)
411	256578_at	+C independent	0.000243147	0.0197918	0.0134954	At3g28200	peroxidase, putative similar to peroxidase ATP26a GB:CAA72487 GI:1890317 [Arabidopsis thaliana] (68416.m03523)
412	259847_at	+C independent	0.00024526	0.101448	0.0712501	At1g72170	expressed protein contains Pfam PF04418: Domain of unknown function (DUF543) (68414.m08344)
413	255657_at	+C independent	0.000245549	0.340195	0.584528	At4g00810	60S acidic ribosomal protein P1 (RPP1B) similar to acidic ribosomal protein p1 (68417.m00111)
414	253104_at	+C independent	0.00024596	0.411124	0.290961	At4g36010	pathogenesis-related thaumatin family protein similar to receptor serine/threonine kinase PR5K [Arabidopsis thaliana] GI:1235680; contains Pfam profile PF00314: Thaumatin family (68417.m05127)
415	265656_at	+C independent	0.000251783	0.019508	0.157969	At2g13820	protease inhibitor/seed storage/lipid transfer protein (LTP) family protein contains Pfam protease inhibitor/seed storage/LTP family domain PF00234 (68415.m01526)
416	265994_at	+C independent	0.000255208	0.022799	0.132278	At2g24170	endomembrane protein 70, putative similar to MURA transposase of maize Mutator transposon (68415.m02888)
417	262937_at	+C independent	0.000257049	0.689359	0.208644	At1g79560	FtsH protease, putative contains similarity to chloroplast FtsH protease GI:5804782 from [Nicotiana tabacum] (68414.m09275)
418	258521_at	+C independent	0.000257683	0.00985256	0.0242787	At3g06680	60S ribosomal protein L29 (RPL29B) similar to 60S ribosomal protein L29 GB:P25886 from (Rattus norvegicus) (68416.m00788)
419	253609_at	+C independent	0.00025945	0.123665	0.745712	At4g30190	ATPase 2, plasma membrane-type, putative / proton pump 2, putative / proton-exporting ATPase, putative strong similarity to SP|P19456 ATPase 2, plasma membrane-type (EC 3.6.3.6) (Proton pump 2) {Arabidopsis thaliana}; contains InterPro accession IPR001757: ATPase, E1-E2 type; contains Pfam profile PF00690: Cation transporter/ATPase, N-terminus (68417.m04292)
420	246094_at	+C independent	0.000261756	0.0205998	0.260374	At5g19300	expressed protein contains Pfam profile PF02598: Uncharacterized ACR, COG2106 (68418.m02300)
421	258837_at	+C independent	0.000261765	0.0293626	0.462736	At3g07110	60S ribosomal protein L13A (RPL13aA) similar to ribosomal protein L13A GB:O49885 [Lupinus luteus] (68416.m00847)
422	266366_at	+C independent	0.000262481	0.542999	0.299924	At2g41420	proline-rich family protein contains proline rich extensin domains, INTERPRO:IPR002965 (68415.m05111)
423	253607_at	+C independent	0.000262587	0.334804	0.0129839	At4g30330	small nuclear ribonucleoprotein E, putative / snRNP-E, putative / Sm protein E, putative similar to SWISS-PROT:P08578 small nuclear ribonucleoprotein E (snRNP-E) (Sm protein E, Sm-E, SmE) [Chicken] (68417.m04311)
424	257724_at	+C independent	0.000265199	0.14718	0.167102	At3g18510	expressed protein (68416.m02352)
425	260286_at	+C independent	0.000266103	0.70703	0.464341	At1g80600	acetylornithine aminotransferase, mitochondrial, putative / acetylornithine transaminase, putative / AOTA, putative / ACOAT, putative similar to SP|O04866 Acetylornithine aminotransferase, mitochondrial precursor (EC 2.6.1.11) (ACOAT) (Acetylornithine transaminase) (AOTA) {Alnus glutinosa}; contains Pfam profile PF00202: aminotransferase, class III (68414.m09457)
426	250206_at	+C independent	0.000269408	0.682563	0.664198	At5g14040	mitochondrial phosphate transporter identical to mitochondrial phosphate transporter GI:3318617 from [Arabidopsis thaliana] (68418.m01642)
427	249522_at	+C independent	0.000271093	0.809302	0.427071	At5g38700	expressed protein (68418.m04679)
428	251639_at	+C independent	0.00027112	0.563015	0.177389	At3g57560	aspartate/glutamate/uridylate kinase family protein similar to acetylglutamate kinase from Porphyra purpurea [SP|P31595], Campylobacter jejuni [GI:6650364] contains Pfam profile PF00696: Amino acid kinase family (68416.m06409)
429	262985_s_at	+C independent	0.000273675	0.0353486	0.0867031	At1g23290	60S ribosomal protein L27A (RPL27aB) similar to 60S RIBOSOMAL PROTEIN L27A GB:P49637 GI:1710530 from [Arabidopsis thaliana] (68414.m02913)
430	267007_at	+C independent	0.000275444	0.335389	0.309271	At2g34480	60S ribosomal protein L18A (RPL18aB) (68415.m04233)
431	247606_at	+C independent	0.000275884	0.463187	0.138308	At5g61000	replication protein, putative similar to replication protein A1 [Oryza sativa] GI:2258469; contains InterPro entry IPR004365: OB-fold nucleic acid binding domain (68418.m07652)
432	252653_at	+C independent	0.000275955	0.928296	0.0975834	At3g44730	kinesin motor protein-related similar to 4 other kinesin-like proteins of A. thaliana: F02P16.12 (PID:g2191180), katA (D11371), katB (D21137), and katC (D21138); contains non-consensus AT-AC splice sites at intron 10 (68416.m04814)
433	264000_at	+C independent	0.000279192	0.360044	0.997869	At2g22500	mitochondrial substrate carrier family protein contains Pfam profile: PF00153 mitochondrial carrier protein (68415.m02669)
434	255874_at	+C independent	0.000279194	0.456648	0.269508	At2g40550	expressed protein (68415.m05003)
435	253948_at	+C independent	0.000287433	0.549973	0.83676	At4g26940	galactosyltransferase family protein contains Pfam profile: PF01762 galactosyltransferase (68417.m03876)
436	250434_at	+C independent	0.000292011	0.845458	0.0434111	At5g10390	histone H3 identical to histone H3 from Zea mays SP|P05203, Medicago sativa GI:166384, Encephalartos altensteinii SP|P08903, Pisum sativum SP|P02300; contains Pfam profile PF00125 Core histone H2A/H2B/H3/H4 (68418.m01205)
437	248420_at	+C independent	0.000292607	0.196597	0.957343	At5g51560	leucine-rich repeat transmembrane protein kinase, putative (68418.m06393)
438	264909_at	+C independent	0.000293454	0.433785	0.726256	At2g17300	expressed protein (68415.m01998)
439	258243_at	+C independent	0.000294432	0.446687	0.620662	At3g27740	carbamoyl-phosphate synthase [glutamine-hydrolyzing] (CARA) / glutamine-dependent carbamoyl-phosphate synthase small subunit identical to carbamoyl phosphate synthetase small subunit GI:2462781 [Arabidopsis thaliana] (68416.m03463)
440	251802_at	+C independent	0.000296417	0.282064	0.487864	At3g55380	ubiquitin-conjugating enzyme 14 (UBC14) E2; UbcAT3; identical to gi:2129757, S46656 (68416.m06151)
441	260601_at	+C independent	0.00029648	0.862365	0.120099	At1g55910	metal transporter, putative (ZIP11) similar to putative zinc transporter ZIP2 [Arabidopsis thaliana] gi|3252868|gb|AAC24198; member of the Zinc (Zn2+)-Iron (Fe2+) permease (ZIP) family, PMID:11500563 (68414.m06412)
442	257600_at	+C independent	0.00029752	0.6088	0.531297	At3g24770	CLE41, putative CLAVATA/ESR-Related 41 (CLE41) (68416.m03109)
443	252101_at	+C independent	0.00030096	0.0571987	0.0332529	At3g51300	Rac-like GTP-binding protein (ARAC11) / Rho-like GTP-binding protein (ROP1) identical to GTP binding protein Rop1At [Arabidopsis thaliana] GI:2558666, rac-like GTP binding protein Arac11 [Arabidopsis thaliana] GI:3603426 (68416.m05615)
444	262329_at	+C independent	0.000302897	0.750732	0.923985	At1g64090	reticulon family protein (RTNLB3) weak similarity to SP|O95197 Reticulon protein 3 (Neuroendocrine-specific protein-like) {Homo sapiens}; contains Pfam profile PF02453: Reticulon (68414.m07260)
445	249342_at	+C independent	0.000304478	0.852586	0.837294	At5g40660	ATP12 protein-related weak similarity to SP|P22135 ATP12 protein, mitochondrial precursor {Saccharomyces cerevisiae} (68418.m04936)
446	266581_at	+C independent	0.00031048	0.179741	0.182219	At2g46140	late embryogenesis abundant protein, putative / LEA protein, putative similar to SP|P46518 Late embryogenesis abundant protein Lea14-A {Gossypium hirsutum}; contains Pfam profile PF03168: Late embryogenesis abundant protein (68415.m05738)
447	264427_at	+C independent	0.000312053	0.194746	0.550585	At1g61770	DNAJ heat shock N-terminal domain-containing protein similar to SP|Q9UBS4 DnaJ homolog subfamily B member 11 precursor Homo sapiens; contains Pfam profile PF00226 DnaJ domain (68414.m06966)
448	258466_at	+C independent	0.000315421	0.0638562	0.0420987	At3g06040	ribosomal protein L12 family protein contains similarity to 50S ribosomal protein L12-C, chloroplast precursor GB:P36212 from [Arabidopsis thaliana] (68416.m00690)
449	258075_at	+C independent	0.000318295	0.248965	0.789176	At3g25900	homocysteine S-methyltransferase 1 (HMT-1) identical to GB:AAF23821 from [Arabidopsis thaliana] (68416.m03227)
450	255798_at	+C independent	0.000329294	0.420846	0.690593	At2g33255	haloacid dehalogenase-like hydrolase family protein contains InterPro accession IPR005834: Haloacid dehalogenase-like hydrolase (68415.m04075)
451	263874_at	+C independent	0.000330449	0.168173	0.864852	At2g21870	expressed protein (68415.m02598)
452	255052_at	+C independent	0.000331992	0.737503	0.775401	At4g09720	Ras-related GTP-binding protein, putative similar to GTP-binding protein RAB7A from [Lotus japonicus] (68417.m01596)
453	252998_at	+C independent	0.000335928	0.193511	0.0933468	At4g38510	vacuolar ATP synthase subunit B, putative / V-ATPase B subunit, putative / vacuolar proton pump B subunit, putative / V-ATPase 57 kDa subunit, putative very strong similarity to SP|P11574 Vacuolar ATP synthase subunit B (EC 3.6.3.14) (V-ATPase B subunit) (Vacuolar proton pump B subunit) (V-ATPase 57 kDa subunit) {Arabidopsis thaliana}; contains Pfam profiles PF00006: ATP synthase alpha/beta famil…
454	255842_at	+C independent	0.000338736	0.114462	0.0261012	At2g33530	serine carboxypeptidase S10 family protein similar to Serine carboxypeptidase II chains A and B (SP:P08819) (EC 3.4.16.6) [Triticum aestivum (Wheat) (68415.m04110)
455	258631_at	+C independent	0.000346901	0.0505113	0.465374	At3g07970	polygalacturonase, putative / pectinase, putative similar to polygalacturonase precursor [Cucumis melo] GI:3320462; contains PF00295: Glycosyl hydrolases family 28 (polygalacturonases); contains non-consensus AA donor splice site at exon 2 (68416.m00974)
456	260503_at	+C independent	0.000349505	0.0501677	0.752545	At1g47250	20S proteasome alpha subunit F2 (PAF2) (PRC2B) (PRS1) identical to GB:AAC32063 from [Arabidopsis thaliana] (Genetics 149 (2), 677-692 (1998)); identical to cDNA proteasome subunit prc2b GI:2511585 (68414.m05231)
457	264871_at	+C independent	0.000351929	0.773646	0.104487	At1g24180	pyruvate dehydrogenase E1 component alpha subunit, mitochondrial, putative similar to SP|P52901 Pyruvate dehydrogenase E1 component alpha subunit, mitochondrial precursor (EC 1.2.4.1) (PDHE1-A) {Arabidopsis thaliana}; contains Pfam profile PF00676: Dehydrogenase E1 component (68414.m03050)
458	262666_at	+C independent	0.000354312	0.245134	0.0310818	At1g14080	xyloglucan fucosyltransferase, putative (FUT6) nearly identical to SP|Q9XI80 Probable fucosyltransferase 6 (EC 2.4.1.-) (AtFUT6) {Arabidopsis thaliana}; similar to xyloglucan fucosyltransferase GI:5231145 from (Arabidopsis thaliana) (68414.m01666)
459	247076_at	+C independent	0.000355201	0.782446	0.0178601	At5g66510	bacterial transferase hexapeptide repeat-containing protein contains Pfam profile PF00132: Bacterial transferase hexapeptide (four repeats) (68418.m08386)
460	264874_at	+C independent	0.00035744	0.960336	0.543222	At1g24240	ribosomal protein L19 family protein similar to plastid ribosomal protein L19 precursor [Spinacia oleracea] gi|7582403|gb|AAF64312 (68414.m03056)
461	258965_at	+C independent	0.000357537	0.0705955	0.896783	At3g10530	transducin family protein / WD-40 repeat family protein contains 2 WD-40 repeats (PF00400); BING4 (gi:3811380) {Mus musculus]; similar to hypothetical protein GB:P40055 [Saccharomyces cerevisiae] (68416.m01264)
462	249354_at	+C independent	0.000357815	0.395296	0.686118	At5g40480	expressed protein ; expression supported by MPSS (68418.m04909)
463	253270_at	+C independent	0.00035797	0.0836121	0.160551	At4g34160	cyclin delta-3 (CYCD3) identical to SP|P42753 Cyclin delta-3 {Arabidopsis thaliana} (68417.m04847)
464	246389_at	+C independent	0.000358035	0.88782	0.669345	At1g77380	amino acid carrier, putative / amino acid permease, putative strong similarity to amino acid carrier GI:3293031 from [Ricinus communis]; contains Pfam profile PF01490: Transmembrane amino acid transporter protein; identical to cDNA AAP3 (Amino Acid Permease) GI:3970651 (68414.m09011)
465	250055_at	+C independent	0.000358508	0.957014	0.900887	At5g17770	NADH-cytochrome b5 reductase identical to NADH-cytochrome b5 reductase [Arabidopsis thaliana] GI:4240116 (68418.m02084)
466	259311_at	+C independent	0.000359316	0.0597759	0.0556514	At3g05060	SAR DNA-binding protein, putative strong similarity to SAR DNA-binding protein-1 [Pisum sativum] GI:3132696; contains Pfam profile PF01798: Putative snoRNA binding domain (68416.m00549)
467	262943_at	+C independent	0.000362489	0.334805	0.660552	At1g79470	inosine-5'-monophosphate dehydrogenase identical to inosine-5'-monophosphate dehydrogenase SP|P47996 {Arabidopsis thaliana} (68414.m09262)
468	252564_at	+C independent	0.000362548	0.987659	0.760043	At3g46010	actin-depolymerizing factor 1 (ADF1) identical to SP|Q39250 Actin-depolymerizing factor 1 (ADF-1) (AtADF1) {Arabidopsis thaliana} (68416.m04978)
469	254958_at	+C independent	0.000363901	0.703191	0.9179	At4g11010	nucleoside diphosphate kinase 3, mitochondrial (NDK3) identical to Nucleoside diphosphate kinase III, mitochondrial precursor (NDK III) (NDP kinase III) (NDPK III) (SP:O49203) [Arabidopsis thaliana]; contains Pfam PF00334 : Nucleoside diphosphate kinase domain; (68417.m01790)
470	263047_at	+C independent	0.000364902	0.0855762	0.200825	At2g17630	phosphoserine aminotransferase, putative similar to Phosphoserine aminotransferase, chloroplast precursor (PSAT) (SP:Q96255) [Arabidopsis thaliana]; contains TIGRFAM TIGR01364: phosphoserine aminotransferase; contains Pfam PF00266: aminotransferase, class V (68415.m02039)
471	254789_at	+C independent	0.000368092	0.691852	0.154145	At4g12880	plastocyanin-like domain-containing protein (68417.m02016)
472	248150_at	+C independent	0.000368716	0.0226053	0.0095081	At5g54670	kinesin-like protein C (KATC) (68418.m06807)
473	261406_at	+C independent	0.000369307	0.467278	0.899667	At1g18800	nucleosome assembly protein (NAP) family protein similar to SP|Q01105|SET protein (HLA-DR associated protein II) (PHAPII) (Phosphatase 2A inhibitor I2PP2A) {Homo sapiens}; contains Pfam profile PF00956: Nucleosome assembly protein (NAP) (68414.m02343)
474	247267_at	+C independent	0.000371656	0.0886658	0.149662	At5g64140	40S ribosomal protein S28 (RPS28C) (68418.m08054)
475	245840_at	+C independent	0.000372529	0.31308	0.523586	At1g58420	expressed protein (68414.m06646)
476	264159_at	+C independent	0.000374753	0.0489778	0.0986729	At1g65270	expressed protein (68414.m07399)
477	259112_at	+C independent	0.000375051	0.0202218	0.0364794	At3g05560	60S ribosomal protein L22-2 (RPL22B) identical to 60S ribosomal protein L22-2 SP:Q9M9W1 from [Arabidopsis thaliana] (68416.m00613)
478	261939_at	+C independent	0.000378384	0.752461	0.147494	At1g22450	cytochrome c oxidase subunit 6b, putative (COX6b) nearly identical to subunit 6b of cytochrome c oxidase [Arabidopsis thaliana] GI:6518353 (68414.m02806)
479	267402_at	+C independent	0.000383948	0.466297	0.822813	At2g26180	calmodulin-binding family protein low similarity to SF16 protein [Helianthus annuus] GI:560150; contains Pfam profile PF00612: IQ calmodulin-binding motif (68415.m03144)
480	257713_at	+C independent	0.000387965	0.426473	0.101885	At3g27380	succinate dehydrogenase, iron-sulphur subunit, mitochondrial (SDH2-1) nearly identical to mitochondrial succinate dehydrogenase iron-sulphur subunit (sdh2-1) [gi:12049598] from Arabidopsis thaliana (68416.m03423)
481	260615_at	+C independent	0.000392151	0.42551	0.211816	At1g53240	malate dehydrogenase [NAD], mitochondrial identical to mitochondrial NAD-dependent malate dehydrogenase GI:3929649 SP|Q9ZP06 from [Arabidopsis thaliana]; contains InterPro entry IPR001236: Lactate/malate dehydrogenase (68414.m06033)
482	247968_at	+C independent	0.000396071	0.00899449	0.0856046	At5g56670	40S ribosomal protein S30 (RPS30C) (68418.m07074)
483	246478_at	+C independent	0.000403017	0.0353723	0.520627	At5g15980	pentatricopeptide (PPR) repeat-containing protein contains Pfam profile PF01535: PPR repeat (68418.m01868)
484	254575_at	+C independent	0.000405916	0.827078	0.433915	At4g19460	glycosyl transferase family 1 protein contains Pfam profile: PF00534 Glycosyl transferases group 1 (68417.m02862)
485	259130_at	+C independent	0.000409141	0.0119124	0.17056	At3g02190	60S ribosomal protein L39 (RPL39B) similar to ribosomal protein L39 GB:P51424 [Arabidopsis thaliana] (68416.m00196)
486	264287_at	+C independent	0.000415212	0.0450882	0.833024	At1g61930	expressed protein contains Pfam profile PF04520: Protein of unknown function, DUF584 (68414.m06986)
487	251895_at	+C independent	0.000417717	0.0113707	0.288645	At3g54420	class IV chitinase (CHIV) almost identical to class IV chitinase from GI:2597826 [Arabidopsis thaliana] (68416.m06019)
488	263029_at	+C independent	0.000419998	0.524954	0.0153035	At1g24050	expressed protein (68414.m03036)
489	248144_at	+C independent	0.000420449	0.0189888	0.372636	At5g54800	glucose-6-phosphate/phosphate translocator, putative identical to glucose 6 phosphate/phosphate translocator [Arabidopsis thaliana] gi|7229675|gb|AAF42936 (68418.m06826)
490	247042_at	+C independent	0.000427142	0.0111564	0.0206101	At5g67220	nitrogen regulation family protein similar to unknown protein (gb|AAF51525.1) ; contains Pfam domain PF01207: Dihydrouridine synthase (Dus); similar to (SP:P45672) NIFR3-like protein (SP:P45672) [Azospirillum brasilense] (68418.m08473)
491	252639_at	+C independent	0.000427426	0.099713	0.196968	At3g44550	acyl CoA reductase, putative similar to acyl CoA reductase [Simmondsia chinensis] GI:5020215; contains Pfam profile PF03015: Male sterility protein (68416.m04788)
492	256751_at	+C independent	0.000427435	0.0219165	0.205455	At3g27170	chloride channel protein (CLC-b) identical to CLC-b chloride channel protein GB:CAA96058 from [Arabidopsis thaliana] (J. Biol. Chem. 271 (52), 33632-33638 (1996)) (68416.m03398)
493	248045_at	+C independent	0.000434181	0.110689	0.805658	At5g56030	heat shock protein 81-2 (HSP81-2) nearly identical to SP|P55737 Heat shock protein 81-2 (HSP81-2) {Arabidopsis thaliana} (68418.m06991)
494	261471_at	+C independent	0.000434667	0.690335	0.981078	At1g14460	DNA polymerase-related weak similarity to DNA polymerase III holoenzyme tau subunit [Thermus thermophilus] GI:2583049 (68414.m01715)
495	258393_at	+C independent	0.00043474	0.163525	0.946432	At3g15480	expressed protein (68416.m01963)
496	259253_at	+C independent	0.000436556	0.512691	0.443351	At3g07640	expressed protein (68416.m00915)
497	247999_at	+C independent	0.000437312	0.458035	0.639376	At5g56150	ubiquitin-conjugating enzyme, putative strong similarity to ubiquitin-conjugating enzyme UBC2 [Mesembryanthemum crystallinum] GI:5762457, UBC4 [Pisum sativum] GI:456568; contains Pfam profile PF00179: Ubiquitin-conjugating enzyme (68418.m07004)
498	247572_at	+C independent	0.000440797	0.806247	0.0112826	At5g61220	complex 1 family protein / LVR family protein contains Pfam PF05347: Complex 1 protein (LYR family) (68418.m07679)
499	246538_at	+C independent	0.000441452	0.684808	0.699477	At5g15520	40S ribosomal protein S19 (RPS19B) 40S RIBOSOMAL PROTEIN S19 - Oryza sativa, SWISSPROT:RS19_ORYSA (68418.m01817)
500	253668_at	+C independent	0.000444826	0.0728754	0.00908839	At4g30220	small nuclear ribonucleoprotein F, putative / snRNP-F, putative / Sm protein F, putative similar to SWISS-PROT:Q15356 small nuclear ribonucleoprotein F (snRNP-F, Sm protein F, Sm-F, SmF) [Mouse] (68417.m04298)
501	260895_at	+C independent	0.000445165	0.171056	0.11836	At1g29250	expressed protein contains TIGRFAM TIGR00285: conserved hypothetical protein TIGR00285 (68414.m03577)
502	254058_at	+C independent	0.000449309	0.0238282	0.149168	At4g25210	expressed protein weak similarity to storekeeper protein [Solanum tuberosum] GI:14268476; contains Pfam profile PF04504: Protein of unknown function, DUF573 (68417.m03628)
503	260338_at	+C independent	0.000450976	0.898446	0.120243	At1g69250	nuclear transport factor 2 (NTF2) family protein / RNA recognition motif (RRM)-containing protein contains Pfam profiles PF02136: Nuclear transport factor 2 (NTF2) domain, PF00076: RNA recognition motif (a.k.a. RRM, RBD, or RNP domain) (68414.m07935)
504	255816_at	+C independent	0.000456034	0.0566332	0.367886	At2g33470	glycolipid transfer protein-related similar to phosphoinositol 4-phosphate adaptor protein-2 (GI:14165198) [Homo sapiens]; similar to Glycolipid transfer protein (GLTP) (Swiss-Prot:Q9JL62) [Mus musculus]; similar to Glycolipid transfer protein (GLTP) (Swiss-Prot:Q9NZD2) [Homo sapiens] (68415.m04102)
505	250456_at	+C independent	0.000463279	0.744246	0.899587	At5g09900	26S proteasome regulatory subunit, putative (RPN5) p55 protein-like (68418.m01144)
506	250625_at	+C independent	0.000469586	0.397875	0.650248	At5g07340	calnexin, putative identical to calnexin homolog 2 from Arabidopsis thaliana [SP|Q38798], strong similarity to calnexin homolog 1, Arabidopsis thaliana, EMBL:AT08315 [SP|P29402]; contains Pfam profile PF00262 calreticulin family (68418.m00838)
507	266411_at	+C independent	0.000472818	0.495353	0.120792	At2g38730	peptidyl-prolyl cis-trans isomerase, putative / cyclophilin, putative / rotamase, putative similar to cyclophilin [Homo sapiens] gi|3647230|gb|AAC60793 (68415.m04756)
508	266980_at	+C independent	0.000475202	0.0249404	0.0236535	At2g39390	60S ribosomal protein L35 (RPL35B) (68415.m04834)
509	246758_at	+C independent	0.00047835	0.0266985	0.0170715	At5g27850	60S ribosomal protein L18 (RPL18C) 60S ribosomal protein L18, Arabidopsis thaliana, SWISSPROT:RL18_ARATH (68418.m03341)
510	251531_at	+C independent	0.000479993	0.103564	0.983498	At3g58550	protease inhibitor/seed storage/lipid transfer protein (LTP) family protein contains Pfam protease inhibitor/seed storage/LTP family domain (68416.m06526)
511	264019_at	+C independent	0.000480428	0.80145	0.152658	At2g21130	peptidyl-prolyl cis-trans isomerase / cyclophilin (CYP2) / rotamase identical to cyclophilin [Arabidopsis thaliana] gi|2443757|gb|AAB71402; similar to peptidyl-prolyl cis-trans isomerase, PPIase (cyclophilin, cyclosporin A-binding protein) [Arabidopsis thaliana] SWISS-PROT:P34790 (68415.m02507)
512	249161_at	+C independent	0.000484254	0.0931102	0.0904197	At5g42790	20S proteasome alpha subunit F1 (PAF1) (gb|AAC32062.1) (68418.m05212)
513	260623_at	+C independent	0.000484647	0.186653	0.169996	At1g08090	high-affinity nitrate transporter (ACH1) identical to trans-membrane nitrate transporter protein AtNRT2:1 [Arabidopsis thaliana] GI:3747058, high-affinity nitrate transporter ACH1 [Arabidopsis thaliana] GI:3608362 (68414.m00885)
514	260644_at	+C independent	0.000488402	0.580072	0.276468	At1g53290	galactosyltransferase family protein contains Pfam profile: PF01762 galactosyltransferase ;contains similarity to Avr9 elicitor response protein GI:4138265 from [Nicotiana tabacum] (68414.m06040)
515	254218_at	+C independent	0.000495538	0.516971	0.247347	At4g23740	leucine-rich repeat transmembrane protein kinase, putative receptor-like protein kinase - Arabidopsis thaliana RKL1, PID:g4008006 (68417.m03415)
516	255259_at	+C independent	0.00049768	0.150087	0.0879396	At4g05020	NADH dehydrogenase-related similar to alternative NADH-dehydrogenase [Yarrowia lipolytica] GI:3718005, 64 kDa mitochondrial NADH dehydrogenase [Neurospora crassa] GI:4753821; contains Pfam profile PF00070: Pyridine nucleotide-disulphide oxidoreductase (68417.m00736)
517	250096_at	+C independent	0.00050263	0.901746	0.912228	At5g17190	expressed protein similar to unknown protein (gb|AAF26109.1) (68418.m02014)
518	267127_at	+C independent	0.000508201	0.012213	0.267019	At2g23610	esterase, putative similar to ethylene-induced esterase [Citrus sinensis] GI:14279437, polyneuridine aldehyde esterase [Rauvolfia serpentina] GI:6651393; contains Pfam profile PF00561: hydrolase, alpha/beta fold family (68415.m02817)
519	247247_at	+C independent	0.00051117	0.829996	0.0941876	At5g64650	ribosomal protein L17 family protein contains Pfam profile: PF01196 ribosomal protein L17 (68418.m08125)
520	248101_at	+C independent	0.000513191	0.0311264	0.0196275	At5g55200	co-chaperone grpE protein, putative similar to chaperone GrpE type 2 [Nicotiana tabacum] GI:3851640; contains Pfam profile PF01025: co-chaperone GrpE (68418.m06881)
521	248248_at	+C independent	0.00051735	0.251167	0.0759653	At5g53120	spermidine synthase, putative / putrescine aminopropyltransferase, putative similar to SP|O82147 Spermidine synthase (EC 2.5.1.16) (Putrescine aminopropyltransferase) (SPDSY) {Coffea arabica}; contains Pfam profile PF01564: Spermine/spermidine synthase (68418.m06601)
522	263612_at	+C independent	0.000517458	0.352061	0.878812	At2g16440	DNA replication licensing factor, putative similar to SP|P49717 DNA replication licensing factor MCM4 (CDC21 homolog) {Mus musculus}, SP|P29458 Cdc21 protein {Schizosaccharomyces pombe}; contains Pfam profile PF00493: MCM2/3/5 family (68415.m01883)
523	264635_at	+C independent	0.000518083	0.277418	0.00975407	At1g65500	expressed protein (68414.m07432)
524	246441_at	+C independent	0.000521044	0.808426	0.441414	At5g17560	BolA-like family protein contains Pfam profile: PF01722 BolA-like protein (68418.m02060)
525	266118_at	+C independent	0.000522247	0.0990588	0.243459	At2g02130	plant defensin-fusion protein, putative (PDF2.3) plant defensin protein family member, personal communication, Bart Thomma (Bart.Thomma@agr.kuleuven.ac.be) (68415.m00149)
526	266035_at	+C independent	0.000522608	0.910656	0.132479	At2g05990	enoyl-[acyl-carrier protein] reductase [NADH], chloroplast, putative / NADH-dependent enoyl-ACP reductase, putative strong similarity to enoyl-[acyl-carrier protein] reductase [NADH] SP:P80030 from [Brassica napus] (68415.m00651)
527	257204_at	+C independent	0.000526517	0.235356	0.833044	At3g23805	rapid alkalinization factor (RALF) family protein similar to RALF precursor [Nicotiana tabacum] GI:16566316 (68416.m02992)
528	258879_at	+C independent	0.000529511	0.00861513	0.885015	At3g03270	universal stress protein (USP) family protein / early nodulin ENOD18 family protein contains Pfam profile PF00582: universal stress protein family; similar to early nodulin ENOD18 (GI:11602747) [Vicia faba] (68416.m00323)
529	247923_at	+C independent	0.000531913	0.714613	0.0117397	At5g57490	porin, putative similar to 36kDA porin II [Solanum tuberosum] GI:515360; contains Pfam profile PF01459: Eukaryotic porin (68418.m07184)
530	266641_at	+C independent	0.000532044	0.559636	0.454614	At2g35605	SWIB complex BAF60b domain-containing protein contains Pfam profile PF02201: BAF60b domain of the SWIB complex (68415.m04363)
531	266362_at	+C independent	0.000537479	0.0109546	0.621896	At2g32430	galactosyltransferase family protein contains Pfam profile: PF01762 galactosyltransferase (68415.m03962)
532	261055_at	+C independent	0.000537876	0.554456	0.59583	At1g01300	aspartyl protease family protein contains Pfam domain, PF00026: eukaryotic aspartyl protease (68414.m00046)
533	250231_at	+C independent	0.000544703	0.609983	0.463422	At5g13910	AP2/EREBP-like transcription factor LEAFY PETIOLE, putative nearly identical to AP2/EREBP-like transcription factor LEAFY PETIOLE [Arabidopsis thaliana] GI:6942018 (68418.m01627)
534	261105_at	+C independent	0.000548926	0.0175279	0.0996313	At1g63000	expressed protein (68414.m07114)
535	260095_at	+C independent	0.000554001	0.0668231	0.500826	At1g73230	nascent polypeptide-associated complex (NAC) domain-containing protein similar to SP|P20290 Transcription factor BTF3 (RNA polymerase B transcription factor 3) {Homo sapiens}; contains Pfam profile PF01849: NAC domain (68414.m08475)
536	257694_at	+C independent	0.000559367	0.02598	0.132593	At3g12860	nucleolar protein Nop56, putative similar to XNop56 protein [Xenopus laevis] GI:14799394; contains Pfam profile PF01798: Putative snoRNA binding domain (68416.m01603)
537	250428_at	+C independent	0.000560651	0.111503	0.014586	At5g10480	protein tyrosine phosphatase-like protein, putative (PAS2) identical to PEPINO/PASTICCINO2 protein GI:24411193, GI:24575153 from [Arabidopsis thaliana]; contains Pfam:04387: protein tyrosine phosphatase-like protein (68418.m01214)
538	263692_at	+C independent	0.000561863	0.105494	0.0162837	At1g26850	dehydration-responsive family protein similar to early-responsive to dehydration stress ERD3 protein [Arabidopsis thaliana] GI:15320410; contains Pfam profile PF03141: Putative methyltransferase (68414.m03273)
539	253728_at	+C independent	0.000564471	0.0357075	0.0706152	At4g29410	60S ribosomal protein L28 (RPL28C) unknown protein chromosome II BAC F6F22 - Arabidopsis thaliana,PID:g3687251 (68417.m04200)
540	263449_at	+C independent	0.000567861	0.381203	0.747501	At2g31670	expressed protein similar to NADH-ubiquinone oxidoreductase B16.6 subunit (EC 1.6.5.3) (EC 1.6.99.3) (Complex I-B16.6) (CI-B16.6) (Gene associated with retinoic-interferon-induced mortality 19 protein) (GRIM-19) (Cell death-regulatory protein GRIM-19) (Swiss-Prot:Q95KV7) [Bos taurus] (68415.m03866)
541	248262_at	+C independent	0.000571689	0.511425	0.111178	At5g53340	galactosyltransferase family protein contains Pfam profile: PF01762 galactosyltransferase (68418.m06629)
542	256125_at	+C independent	0.000581554	0.466532	0.176863	At1g18250	thaumatin, putative identical to SP|P50699 Thaumatin-like protein precursor {Arabidopsis thaliana}; strong similarity to pathogenesis-related group 5 protein GI:2749943 from [Brassica rapa] (68414.m02276)
543	258662_at	+C independent	0.000581987	0.441306	0.65726	At3g02900	expressed protein (68416.m00285)
544	251907_at	+C independent	0.000587033	0.0629423	0.180485	At3g53760	tubulin family protein similar to SP|Q9SC88 Gamma-tubulin complex component 4 homolog {Medicago truncatula}, SP|Q9UGJ1|GCP4_HUMAN Gamma-tubulin complex component 4 {Homo sapiens}; contains Pfam profile PF04130: Spc97 / Spc98 family (68416.m05939)
545	256158_at	+C independent	0.000591664	0.192324	0.343306	At1g13590	phytosulfokines-related similar to SP|Q9AR88 Phytosulfokines 4 precursor [Contains: Phytosulfokine-alpha (PSK- alpha) (Phytosulfokine-a); Phytosulfokine-beta (PSK-beta) (Phytosulfokine-b)] {Oryza sativa} (68414.m01593)
546	260412_at	+C independent	0.000594388	0.577007	0.407979	At1g69830	alpha-amylase, putative / 1,4-alpha-D-glucan glucanohydrolase, putative similar to SP|P17859 Alpha-amylase precursor (EC 3.2.1.1) (1,4-alpha-D-glucan glucanohydrolase) {Vigna mungo}, alpha-amylase [Malus x domestica] GI:7532799; contains Pfam profile PF00128: Alpha amylase, catalytic domain (68414.m08034)
547	254656_at	+C independent	0.000611737	0.241535	0.183199	At4g18070	expressed protein (68417.m02688)
548	246837_at	+C independent	0.000613128	0.665581	0.0100001	At5g26665
549	249796_at	+C independent	0.00062346	0.186719	0.149456	At5g23540	26S proteasome regulatory subunit, putative similar to 26S proteasome-associated pad1 homolog [Homo sapiens] GI:1923256, 26S proteasome, non-ATPase subunit [Mus musculus] GI:2505940; contains Pfam profile PF01398: Mov34/MPN/PAD-1 family (68418.m02763)
550	247947_at	+C independent	0.000630132	0.227893	0.242587	At5g57090	auxin transport protein (EIR1) identical to auxin transport protein EIR1 [Arabidopsis thaliana] gi|3377507|gb|AAC39513; identical to root gravitropism control protein [Arabidopsis thaliana] gi|4322486|gb|AAD16060 (68418.m07128)
551	257072_at	+C independent	0.000634701	0.119239	0.919891	At3g14220	GDSL-motif lipase/hydrolase family protein similar to myrosinase-associated proteins GI:1769968, GI:1769970 from [Brassica napus]; contains InterPro Entry IPR001087 Lipolytic enzyme, G-D-S-L family; contains 1 predicted transmembrane domain; (68416.m01797)
552	266418_at	+C independent	0.000637236	0.27575	0.609563	At2g38750	annexin 4 (ANN4) nearly identical to annexin (AnnAt4) [Arabidopsis thaliana] GI:6503084; contains Pfam profile PF00191: Annexin (68415.m04758)
553	266489_at	+C independent	0.000637955	0.682744	0.711899	At2g35190	novel plant SNARE 11 (NPSN11) contains 1 transmembrane domain; identical to Novel plant SNARE 11 (AtNPSN11) (Swiss-Prot:Q944A9) [Arabidopsis thaliana] (68415.m04316)
554	261421_at	+C independent	0.000639058	0.47526	0.944552	At1g18840	calmodulin-binding family protein low similarity to SF16 protein [Helianthus annuus] GI:560150; contains Pfam profile PF00612: IQ calmodulin-binding motif (68414.m02346)
555	246210_at	+C independent	0.000639103	0.018363	0.879252	At4g36420	ribosomal protein L12 family protein (68417.m05174)
556	255240_at	+C independent	0.000640527	0.378556	0.128551	At4g05530	short-chain dehydrogenase/reductase (SDR) family protein similar to peroxisomal short-chain alcohol dehydrogenase GI:4105190 from [Homo sapiens] (68417.m00842)
557	252131_at	+C independent	0.000644005	0.0421018	0.204866	At3g50930	AAA-type ATPase family protein contains Pfam profile: ATPase family PF00004 (68416.m05576)
558	262163_at	+C independent	0.000647382	0.0775552	0.0630698	At1g77940	60S ribosomal protein L30 (RPL30B) similar to ribosomal protein L30 GI:388034 from [Homo sapiens] (68414.m09083)
559	257071_at	+C independent	0.00064826	0.210328	0.599295	At3g28180	glycosyl transferase family 2 protein similar to beta-(1-3)-glucosyl transferase GB:AAC62210 GI:3687658 from [Bradyrhizobium japonicum], cellulose synthase from Agrobacterium tumeficiens [gi:710492] and Agrobacterium radiobacter [gi:710493]; contains Pfam glycosyl transferase, group 2 family protein domain PF00535 (68416.m03521)
560	265850_at	+C independent	0.00065103	0.06775	0.0132795	At2g35720	DNAJ heat shock N-terminal domain-containing protein low similarity to SP|O54946 DnaJ homolog subfamily B member 6 (Heat shock protein J2) Mus musculus; contains Pfam profile PF00226 DnaJ domain (68415.m04382)
561	248576_at	+C independent	0.000658805	0.03356	0.0183055	At5g49810	methionine S-methyltransferase identical to methionine S-methyltransferase [Arabidopsis thaliana] GI:5733429 (68418.m06169)
562	262716_at	+C independent	0.000659196	0.232741	0.0218679	At1g16470	20S proteasome alpha subunit B (PAB1) (PRC3) identical to proteasome subunit alpha type 2 SP:O23708, GI:6093778; identical to cDNA proteasome subunit prc3 GI:2511573 (68414.m01970)
563	260100_at	+C independent	0.000659661	0.165384	0.242559	At1g73177	expressed protein (68414.m08468)
564	263016_at	+C independent	0.000660014	0.120501	0.149409	At1g23410	ubiquitin extension protein, putative / 40S ribosomal protein S27A (RPS27aA) strong similarity to ubiquitin extension protein (UBQ5) GB:AAA32906 GI:166934 from (Arabidopsis thaliana) (68414.m02932)
565	266880_at	+C independent	0.000660551	0.308784	0.322541	At2g44770	phagocytosis and cell motility protein ELMO1-related contains weak similarity to ELMO1 [Mus musculus] gi|16118551|gb|AAL14464 (68415.m05572)
566	265283_at	+C independent	0.000664591	0.119483	0.7235	At2g20370	exostosin family protein contains Pfam profile: PF03016 Exostosin family (68415.m02378)
567	247834_at	+C independent	0.000665121	0.913813	0.396869	At5g58490	cinnamoyl-CoA reductase family similar to cinnamoyl-CoA reductase from Pinus taeda [GI:17978649], Eucalyptus gunnii [GI:2058311] (68418.m07325)
568	256035_at	+C independent	0.000667962	0.260738	0.77556	At1g07140	Ran-binding protein 1a (RanBP1a) identical to Ran-binding protein (atranbp1a) GI:2058282 from [Arabidopsis thaliana] (68414.m00760)
569	263686_at	+C independent	0.000673954	0.73437	0.977411	At1g26910	60S ribosomal protein L10 (RPL10B) Nearly identical to ribosomal protein L10.e, Wilm's tumor suppressor homologue, gi|17682 (Z15157), however differences in sequence indicate this is a different member of the L10 family (68414.m03281)
570	253636_at	+C independent	0.000675784	0.839005	0.615711	At4g30500	expressed protein contains Pfam PF05620: Protein of unknown function (DUF788) (68417.m04330)
571	250560_at	+C independent	0.000677485	0.272712	0.57952	At5g08020	replication protein, putative similar to replication protein A1 [Oryza sativa] GI:2258469; contains InterPro entry IPR004365: OB-fold nucleic acid binding domain (68418.m00933)
572	264914_at	+C independent	0.000680346	0.777185	0.215355	At1g60780	clathrin adaptor complexes medium subunit family protein contains Pfam profile: PF00928 adaptor complexes medium subunit family (68414.m06842)
573	257822_at	+C independent	0.000680762	0.0528492	0.099337	At3g25230	peptidyl-prolyl cis-trans isomerase / FK506-binding protein (ROF1) identical to rotamase FKBP (ROF1) GB:U49453 [Arabidopsis thaliana] (Mol. Gen. Genet. 252 (5), 510-517 (1996)) (68416.m03152)
574	259538_at	+C independent	0.000681367	0.714835	0.0260001	At1g12310	calmodulin, putative similar to calmodulin SP:P04465 from [Trypanosoma brucei gambiense] (68414.m01423)
575	254695_at	+C independent	0.000682485	0.152747	0.630571	At4g17910	zinc finger (C3HC4-type RING finger) family protein / pentatricopeptide (PPR) repeat-containing protein contains Pfam domains PF01535: PPR repeat and PF00097: Zinc finger, C3HC4 type (RING finger) (68417.m02669)
576	249204_at	+C independent	0.000686722	0.201181	0.743246	At5g42570	expressed protein low similarity to SP|P51572 B-cell receptor-associated protein 31 (6C6-AG tumor-associated antigen) (DXS1357E) {Homo sapiens} (68418.m05183)
577	267064_at	+C independent	0.000693051	0.379029	0.953875	At2g41110	calmodulin-2/3/5 (CAM2) (CAL1) almost identical to Calmodulin-2/3/5 SP:P25069 from [Arabidopsis thaliana] (68415.m05078)
578	262195_at	+C independent	0.000708349	0.115383	0.261994	At1g78040	pollen Ole e 1 allergen and extensin family protein contains Pfam domain, PF01190: Pollen proteins Ole e I family (68414.m09094)
579	265288_at	+C independent	0.000712737	0.929345	0.75677	At2g20270	glutaredoxin family protein contains glutaredoxin domain, Pfam:PF00462 (68415.m02368)
580	253803_at	+C independent	0.000723561	0.0292723	0.15556	At4g28200	expressed protein (68417.m04042)
581	261938_at	+C independent	0.000726186	0.310936	0.462506	At1g22510	zinc finger (C3HC4-type RING finger) family protein contains Pfam profile: PF00097 zinc finger, C3HC4 type (RING finger) (68414.m02812)
582	263255_at	+C independent	0.000726987	0.619959	0.432557	At1g10490	expressed protein contains Pfam profile PF05127: Putative ATPase (DUF699) (68414.m01181)
583	263375_s_at	+C independent	0.000738059	0.0369233	0.0314538	At2g20530	prohibitin, putative similar to SP|P24142 Prohibitin (B-cell receptor associated protein 32) (BAP 32) {Rattus norvegicus}; contains Pfam profile PF01145: SPFH domain / Band 7 family (68415.m02398)
584	248036_at	+C independent	0.000742119	0.00845927	0.01741	At5g55915
585	257809_at	+C independent	0.000743053	0.828798	0.177178	At3g27060	ribonucleoside-diphosphate reductase small chain, putative / ribonucleotide reductase, putative similar to ribonucleotide reductase R2 [Nicotiana tabacum] GI:1044912; contains Pfam profile PF00268: Ribonucleotide reductase, small chain (68416.m03385)
586	254341_at	+C independent	0.000749536	0.123834	0.0239218	At4g22130	protein kinase family protein contains protein kinase domain, Pfam:PF00069 (68417.m03199)
587	AFFX-Athal-Actin_3_f_at	+C independent	0.000757735	0.0726341	0.0865772	AFFX-Athal-Actin_3
588	257753_at	+C independent	0.000759169	0.0819714	0.0178464	At3g18740	60S ribosomal protein L30 (RPL30C) similar to 60S RIBOSOMAL PROTEIN L30 GB:O49884 from [Lupinus luteus] (68416.m02379)
589	265154_at	+C independent	0.00076701	0.0838723	0.733161	At1g30960	GTP-binding protein (ERG) identical to GTP-binding protein ERG SP:O82653 from [Arabidopsis thaliana] (68414.m03791)
590	251093_at	+C independent	0.000775451	0.551937	0.0233442	At5g01360	expressed protein several hypothetical proteins - Arabidopsis thaliana (68418.m00049)
591	256759_at	+C independent	0.000778782	0.346342	0.281317	At3g25640	expressed protein contains Pfam profile PF04759: Protein of unknown function, DUF617 (68416.m03191)
592	248732_at	+C independent	0.000779163	0.139941	0.0475976	At5g48070	xyloglucan:xyloglucosyl transferase, putative / xyloglucan endotransglycosylase, putative / endo-xyloglucan transferase, putative similar to xyloglucan endotransglycosylase TCH4 GI:886116 from [Arabidopsis thaliana] (68418.m05939)
593	259908_at	+C independent	0.000788058	0.0599539	0.378796	At1g60850	DNA-directed RNA polymerase, putative identical to RNA polymerase subunit [Arabidopsis thaliana] GI:514322; contains Pfam profile PF01000: RNA polymerase Rpb3/RpoA insert domain (68414.m06848)
594	262094_at	+C independent	0.000793987	0.0917713	0.231772	At1g56110	nucleolar protein Nop56, putative similar to XNop56 protein [Xenopus laevis] GI:14799394; contains Pfam profile PF01798: Putative snoRNA binding domain (68414.m06443)
595	246423_at	+C independent	0.000800186	0.0555509	0.0278583	At5g16950	expressed protein (68418.m01986)
596	262519_at	+C independent	0.000800382	0.36793	0.561288	At1g17160	pfkB-type carbohydrate kinase family protein contains Pfam profile: PF00294 pfkB family carbohydrate kinase (68414.m02092)
597	249984_at	+C independent	0.000803786	0.0539355	0.639239	At5g18400	expressed protein contains Pfam profile PF05093: Protein of unknown function (DUF689) (68418.m02164)
598	266253_at	+C independent	0.000804911	0.0153118	0.202738	At2g27840	histone deacetylase-related / HD-related similar to nucleolar histone deacetylase HD2-p39 [Zea mays] GI:2257756; contains non-consensus donor splice site AT at exon2 and acceptor splice site AC at exon3. (68415.m03375)
599	247210_at	+C independent	0.000809769	0.183052	0.0197364	At5g65020	annexin 2 (ANN2) identical to annexin (AnnAt2) [Arabidopsis thaliana] GI:4959108 (68418.m08179)
600	253100_at	+C independent	0.000810975	0.023993	0.314193	At4g37400	cytochrome P450 family protein similar to cytochrome P450 monooxygenase CYP91A2, Arabidopsis thaliana, D78607 (68417.m05295)
601	249975_s_at	+C independent	0.000814293	0.0478293	0.0669531	At5g18790	ribosomal protein L33 family protein ribosomal protein L33, Rickettsia prowazekii, PIR:E71650 (68418.m02232)
602	259845_at	+C independent	0.000821616	0.391787	0.637685	At1g73590	auxin efflux carrier protein, putative (PIN1) identical to putative auxin efflux carrier protein; AtPIN1 [Arabidopsis thaliana] GI:4151319; contains Pfam profile PF03547: Auxin Efflux Carrier (68414.m08519)
603	266105_at	+C independent	0.000823857	0.0264053	0.118657	At2g45070	sec61beta family protein similar to SP|P52870 Protein transport protein SEC61 beta 1 subunit {Saccharomyces cerevisiae}; contains Pfam profile PF03911: Sec61beta family (68415.m05610)
604	250470_at	+C independent	0.000824304	0.73564	0.562036	At5g10160	beta-hydroxyacyl-ACP dehydratase, putative similar to beta-hydroxyacyl-ACP dehydratase from Toxoplasma gondii [GI:3850997]; contains Pfam profile PF01377 Thioester dehydratase (68418.m01176)
605	261285_at	+C independent	0.000826561	0.912517	0.0305765	At1g35720	annexin 1 (ANN1) identical to annexin (AnnAt1) [Arabidopsis thaliana] GI:4959106 (68414.m04440)
606	266696_at	+C independent	0.000832733	0.44532	0.0227834	At2g19680	mitochondrial ATP synthase g subunit family protein contains Pfam profile: PF04718 mitochondrial ATP synthase g subunit (68415.m02300)
607	266417_at	+C independent	0.000832869	0.576481	0.410971	At2g38550	expressed protein contains Pfam profile PF03647: Uncharacterised protein family (UPF0136) (68415.m04736)
608	249945_at	+C independent	0.000835768	0.272163	0.340903	At5g22440	60S ribosomal protein L10A (RPL10aC) (68418.m02617)
609	264239_at	+C independent	0.000851123	0.103046	0.406154	At1g54770	expressed protein (68414.m06245)
610	262239_at	+C independent	0.00085182	0.0998821	0.661995	At1g48230	phosphate translocator-related low similarity to phosphoenolpyruvate/phosphate translocator precursor [Mesembryanthemum crystallinum] GI:9295275, SP|P52178 Triose phosphate/phosphate translocator, non-green plastid, chloroplast precursor (CTPT) {Brassica oleracea} (68414.m05384)
611	252693_s_at	+C independent	0.000853313	0.0246531	0.180603	At3g44010	40S ribosomal protein S29 (RPS29B) ribosomal protein S29, rat, PIR:S30298 (68416.m04712)
612	258222_at	+C independent	0.00086405	0.0113818	0.369615	At3g15680	zinc finger (Ran-binding) family protein contains Pfam domain, PF00641: Zn-finger in Ran binding protein and others (68416.m01987)
613	267287_at	+C independent	0.000867328	0.954898	0.659637	At2g23630	multi-copper oxidase type I family protein contains Pfam profile: PF00394 Multicopper oxidase (68415.m02819)
614	265355_at	+C independent	0.000870137	0.113935	0.0230537	At2g16760	expressed protein (68415.m01922)
615	245956_s_at	+C independent	0.000879932	0.0472508	0.798665	At5g28540	luminal binding protein 1 (BiP-1) (BP1) SWISS-PROT:Q9LKR3 PMID:8888624 (68418.m03480)
616	254962_at	+C independent	0.000880303	0.0119724	0.0572606	At4g11050	endo-1,4-beta-glucanase, putative / cellulase, putative similar to endo-beta-1,4-glucanase GI:4972236 from [Fragaria x ananassa] (68417.m01796)
617	251846_at	+C independent	0.000895869	0.0406956	0.109347	At3g54560	histone H2A.F/Z identical to GI:2407800 (68416.m06037)
618	263716_at	+C independent	0.000896111	0.026697	0.0159183	At2g20580	26S proteasome regulatory subunit S2 (RPN1) contains an APC-complex (cyclosome) and proteasome component repeat ( PS50248) (68415.m02404)
619	253010_at	+C independent	0.000901597	0.70584	0.459375	At4g37750	ovule development protein aintegumenta (ANT) identical to ovule development protein aintegumenta (ANT) (GI:1244708) ) [Arabidopsis thaliana] (68417.m05344)
620	264190_at	+C independent	0.000901898	0.764499	0.353218	At1g54830	CCAAT-box binding transcription factor Hap5a, putative similar to heme activated protein GI:6289057 from (Arabidopsis thaliana) GI:14577940 CCAAT-binding protein subunit HAP5 {Hypocrea jecorina} similar to Transcription factor GB:CAA74053 GI:2398533 from [Arabidopsis thaliana] similarity to transcription factor Hap5a similar to transcription factor Hap5a [Arabidopsis thaliana](GI:6523090) (68414.…
621	248467_at	+C independent	0.000903825	0.01201	0.395689	At5g50800	nodulin MtN3 family protein similar to MtN3 GI:1619602 (root nodule development) from [Medicago truncatula] (68418.m06293)
622	255876_at	+C independent	0.000906958	0.0674918	0.631236	At2g40480	expressed protein contains Pfam profile PF05701: Plant protein of unknown function (DUF827); expression supported by MPSS (68415.m04996)
623	260596_at	+C independent	0.000908947	0.936207	0.231236	At1g55900	NLI interacting factor (NIF) family protein contains Pfam profile PF03031: NLI interacting factor (68414.m06411)
624	249466_at	+C independent	0.000913973	0.0339937	0.0838279	At5g39740	60S ribosomal protein L5 (RPL5B) ribosomal protein L5, rice (68418.m04813)
625	265075_at	+C independent	0.00091599	0.255049	0.393891	At1g55450	embryo-abundant protein-related similar to embryo-abundant protein GI:1350531 from [Picea glauca] (68414.m06342)
626	251668_at	+C independent	0.000926731	0.862422	0.899854	At3g57010	strictosidine synthase family protein similar to strictosidine synthase [Rauvolfia serpentina][SP|P15324] (68416.m06346)
627	260039_at	+C independent	0.000929102	0.354865	0.883614	At1g68795	CLE12 CLAVATA3/ESR-Related 12 (68414.m07864)
628	246229_at	+C independent	0.000930119	0.289202	0.532188	At4g37160	multi-copper oxidase type I family protein contains Pfam profile: PF00394 Multicopper oxidase (68417.m05261)
629	260096_at	+C independent	0.000942351	0.687202	0.372026	At1g73240	expressed protein (68414.m08476)
630	245502_at	+C independent	0.00094629	0.372487	0.801557	At4g15640	expressed protein (68417.m02384)
631	251182_at	+C independent	0.000967768	0.0371427	0.310656	At3g62600	DNAJ heat shock family protein similar to DnaJ homolog subfamily B member 11 precursor (SP:Q99KV1){Mus musculus}; contains Pfam PF00226: DnaJ domain; contains PfaPF01556: DnaJ C terminal regionm (68416.m07032)
632	265319_at	+C independent	0.000973929	0.107953	0.646663	At2g22670	auxin-responsive protein / indoleacetic acid-induced protein 8 (IAA8) identical to SP|Q38826 Auxin-responsive protein IAA8 (Indoleacetic acid-induced protein 8) {Arabidopsis thaliana} (68415.m02686)
633	260258_at	+C independent	0.000979319	0.963867	0.986919	At1g74270	60S ribosomal protein L35a (RPL35aC) similar to ribosomal protein L33B GB:NP_014877 from [Saccharomyces cerevisiae] (68414.m08601)
634	264188_at	+C independent	0.000989377	0.0186084	0.048586	At1g54690	histone H2A, putative strong similarity to histone H2A GI:3204129 SP|O65759 from Cicer arietinum, Picea abies SP|P35063; contains Pfam profile PF00125 Core histone H2A/H2B/H3/H4 (68414.m06235)
635	252548_at	+C independent	0.000997979	0.0586395	0.769011	At3g45850	kinesin motor protein-related kinesin-related protein TKRP125, Nicotiana tabacum, PIR:T02017 (68416.m04962)
636	249832_at	+C independent	0.00099912	0.122136	0.174756	At5g23400	disease resistance family protein / LRR family protein similar to disease resistance protein [Lycopersicon esculentum] gi|3894383|gb|AAC78591; contains leucine rich-repeat domain Pfam:PF00560, INTERPRO:IPR001611 (68418.m02739)
637	248657_at	+C independent	0.00100928	0.303899	0.127984	At5g48570	peptidyl-prolyl cis-trans isomerase, putative / FK506-binding protein, putative similar to rof1 [Arabidopsis thaliana] GI:1373396 (68418.m06007)
638	246378_at	+C independent	0.00101716	0.897787	0.373755	At1g57620	emp24/gp25L/p24 family protein similar to SP|P49755 Transmembrane protein Tmp21 precursor (21 kDa Transmembrane trafficking protein) {Homo sapiens}; contains Pfam profile PF01105: emp24/gp25L/p24 family (68414.m06539)
639	262119_s_at	+C independent	0.00102496	0.703236	0.644905	At1g02930	glutathione S-transferase, putative similar to glutathione S-transferase GI:860955 from [Hyoscyamus muticus] (68414.m00260)
640	259627_at	+C independent	0.00103055	0.546102	0.866151	At1g42960	expressed protein (68414.m04946)
641	245291_at	+C independent	0.00104664	0.314601	0.544925	At4g16155	dihydrolipoamide dehydrogenase 2, plastidic / lipoamide dehydrogenase 2 (PTLPD2) identical to plastidic lipoamide dehydrogenase from Arabidopsis thaliana [gi:7159284] (68417.m02451)
642	258716_at	+C independent	0.00105198	0.0133904	0.0603651	At3g09700	DNAJ heat shock N-terminal domain-containing protein contains Pfam profile PF00226 DnaJ domain; similar to a region of DNAJ domain-containing protein MCJ GB:AAD38506 (68416.m01149)
643	246395_at	+C independent	0.00105281	0.340151	0.186345	At1g58170	disease resistance-responsive protein-related / dirigent protein-related similar to dirigent protein [Thuja plicata] gi|6694699|gb|AAF25360; similar to pathogenesis-related protein [Pisum sativum] gi|4585273|gb|AAD25355 (68414.m06599)
644	246073_at	+C independent	0.00105798	0.170094	0.064874	At5g20180	ribosomal protein L36 family protein contains Pfam profile: PF00444 ribosomal protein L36 (68418.m02403)
645	257914_at	+C independent	0.00107481	0.19218	0.126879	At3g25545	expressed protein (68416.m03176)
646	247070_at	+C independent	0.00108036	0.695445	0.889579	At5g66815	expressed protein (68418.m08424)
647	258329_at	+C independent	0.00108518	0.290504	0.971704	At3g16110	thioredoxin family protein similar to protein disulfide isomerase GI:5902592 from [Volvox carteri f. nagariensis], GI:2708314 from Chlamydomonas reinhardtii; contains Pfam profile: PF00085 Thioredoxin (68416.m02035)
648	263960_at	+C independent	0.00109216	0.248254	0.254767	At2g36200	kinesin motor protein-related (68415.m04444)
649	256865_at	+C independent	0.00109326	0.0490264	0.287999	At3g23820	NAD-dependent epimerase/dehydratase family protein similar to nucleotide sugar epimerase from Vibrio vulnificus GI:3093975 [PID:g3093975], WbnF [Escherichia coli] GI:5739472, CAPI protein {Staphylococcus aureus} SP|P39858; contains Pfam profile: PF01370 NAD dependent epimerase/dehydratase family (68416.m02994)
650	246489_at	+C independent	0.00109954	0.0683758	0.186335	At5g16050	14-3-3 protein GF14 upsilon (GRF5) identical to 14-3-3 protein GF14 upsilon GI:2232148 from [Arabidopsis thaliana] (68418.m01876)
651	253627_at	+C independent	0.00111144	0.116778	0.200779	At4g30650	hydrophobic protein, putative / low temperature and salt responsive protein, putative similar to SP|Q9ZNQ7 Hydrophobic protein RCI2A (Low temperature and salt responsive protein LTI6A) {Arabidopsis thaliana}; contains Pfam profile PF01679: Uncharacterized protein family (68417.m04346)
652	251418_at	+C independent	0.00111582	0.263081	0.304209	At3g60440	expressed protein (68416.m06760)
653	248984_at	+C independent	0.00112316	0.0150773	0.490737	At5g45140	DNA-directed RNA polymerase, putative similar to SP|P22276 DNA-directed RNA polymerase III 130 kDa polypeptide (EC 2.7.7.6) (RNA polymerase III subunit 2) {Saccharomyces cerevisiae}; contains Pfam profiles PF04560: RNA polymerase Rpb2 domain 7, PF04561: RNA polymerase Rpb2 domain 2, PF04565: RNA polymerase Rpb2 domain 3, PF04566: RNA polymerase Rpb2 domain 4, PF04567: RNA polymerase Rpb2 domain 5…
654	251409_at	+C independent	0.00112494	0.0393808	0.0177788	At3g60245	60S ribosomal protein L37a (RPL37aC) (68416.m06733)
655	247258_at	+C independent	0.00112925	0.451038	0.346283	At5g64816	expressed protein (68418.m08153)
656	264233_at	+C independent	0.0011316	0.251386	0.36997	At1g67430	60S ribosomal protein L17 (RPL17B) similar to ribosomal protein GI:19101 from [Hordeum vulgare] (68414.m07675)
657	267237_s_at	+C independent	0.00114155	0.112945	0.847297	At2g44040	dihydrodipicolinate reductase family protein weak similarity to SP|Q52419 Dihydrodipicolinate reductase (EC 1.3.1.26) (DHPR) {Pseudomonas syringae} ; contains Pfam profiles PF01113: Dihydrodipicolinate reductase N-terminus, PF05173: Dihydrodipicolinate reductase C-terminus (68415.m05475)
658	251920_at	+C independent	0.00114222	0.151476	0.378892	At3g53900	uracil phosphoribosyltransferase, putative / UMP pyrophosphorylase, putative / UPRTase, putative similar to SP|P50926 Uracil phosphoribosyltransferase (EC 2.4.2.9) (UMP pyrophosphorylase) (UPRTase) {Lactococcus lactis}; contains Pfam profile PF00156: Phosphoribosyl transferase domain (68416.m05954)
659	264615_at	+C independent	0.00114995	0.513829	0.20207	At1g04590	expressed protein isoform contains GG acceptor splice site at intron 7 (68414.m00452)
660	250500_at	+C independent	0.00116127	0.0259139	0.961538	At5g09530	hydroxyproline-rich glycoprotein family protein contains proline-rich extensin domains, INTERPRO:IPR002965 (68418.m01103)
661	252934_at	+C independent	0.00116777	0.359942	0.531843	At4g39120	inositol monophosphatase family protein low similarity to Mono-phosphatase [Streptomyces anulatus] GI:1045231; contains Pfam profile PF00459: Inositol monophosphatase family (68417.m05539)
662	248085_at	+C independent	0.00116998	0.0695871	0.220183	At5g55480	glycerophosphoryl diester phosphodiesterase family protein contains Pfam PF03009 : Glycerophosphoryl diester phosphodiesterase family; similar to Glycerophosphoryl diester phosphodiesterase precursor (Glycerophosphodiester phosphodiesterase) (Surface-exposed lipoprotein D) (Protein D) (ImmunoglobulinD-binding protein) (IGD-binding protein) (SP:Q06282) {Haemophilus influenzae} (68418.m06910)
663	263553_at	+C independent	0.00117854	0.0486523	0.525373	At2g16430	purple acid phosphatase (PAP10) identical to purple acid phosphatase (PAP10) GI:20257482 from [Arabidopsis thaliana] (68415.m01881)
664	250469_at	+C independent	0.00118475	0.297266	0.66083	At5g10130	pollen Ole e 1 allergen and extensin family protein contains similarity to pollen specific protein C13 precursor [Zea mays] SWISS-PROT:P33050 (68418.m01173)
665	262729_at	+C independent	0.00118865	0.240701	0.515973	At1g75840	Rac-like GTP-binding protein (ARAC5) / Rho-like GTP-binding protein (ROP4) identical to RAC-like GTP-binding protein (ARAC5) SP:Q38937 [Arabidopsis thaliana], Rho-like GTP binding protein [Arabidopsis thaliana] GI:2654009; identical to cDNA Rho-like GTP binding protein (Rop4) GI:2654008 (68414.m08809)
666	259897_at	+C independent	0.00119181	0.852085	0.982519	At1g71380	glycosyl hydrolase family 9 protein similar to beta-glucanase GB:AAB72171 (68414.m08241)
667	266221_at	+C independent	0.0011951	0.181176	0.0968109	At2g28760	NAD-dependent epimerase/dehydratase family protein similar to UDP-glucuronic acid decarboxylase Uxs1p from Filobasidiella neoformans GI:14318327; contains Pfam profile PF01370 NAD dependent epimerase/dehydratase family (68415.m03497)
668	263711_at	+C independent	0.00119735	0.136566	0.115085	At2g20630	protein phosphatase 2C, putative / PP2C, putative (68415.m02417)
669	263802_at	+C independent	0.00120288	0.012658	0.0268083	At2g40430	expressed protein identical to Protein At2g40430 (Swiss-Prot:O22892) [Arabidopsis thaliana]; similar to Glioma tumor suppressor candidate region gene 2 protein (p60) (Swiss-Prot:Q9NZM5) [Homo sapiens] (68415.m04986)
670	254701_at	+C independent	0.00120328	0.810481	0.77986	At4g18030	dehydration-responsive family protein similar to early-responsive to dehydration stress ERD3 protein [Arabidopsis thaliana] GI:15320410; contains Pfam profile PF03141: Putative methyltransferase (68417.m02684)
671	258482_at	+C independent	0.00120683	0.0417234	0.22465	At3g02530	chaperonin, putative similar to SWISS-PROT:P80317- T-complex protein 1, zeta subunit (TCP-1-zeta) [Mus musculus]; contains Pfam:PF00118 domain, TCP-1/cpn60 chaperonin family (68416.m00241)
672	266358_at	+C independent	0.00120962	0.0348797	0.219846	At2g32280	expressed protein (68415.m03946)
673	247046_at	+C independent	0.00121358	0.0272952	0.473764	At5g66540	expressed protein ; supported by full-Length cDNA gi:12057175 from [Arabidopsis thaliana] (68418.m08389)
674	245063_at	+C independent	0.00122737	0.615706	0.0348166	At2g39795	mitochondrial glycoprotein family protein / MAM33 family protein low similarity to SUAPRGA1 [Emericella nidulans] GI:6562379; contains Pfam profile PF02330: Mitochondrial glycoprotein (68415.m04886)
675	245164_at	+C independent	0.00123427	0.927148	0.649115	At2g33210	chaperonin, putative similar to SWISS-PROT:Q05046- chaperonin CPN60-2, mitochondrial precursor (HSP60-2) [Cucurbita maxima]; contains Pfam:PF00118 domain, TCP-1/cpn60 chaperonin family (68415.m04069)
676	264581_at	+C independent	0.00124149	0.748165	0.813753	At1g05210	expressed protein (68414.m00526)
677	251881_at	+C independent	0.0012429	0.361798	0.246619	At3g54250	mevalonate diphosphate decarboxylase, putative similar to mevalonate diphosphate decarboxylase [Arabidopsis thaliana] gi|2288887|emb|CAA74700 (68416.m05996)
678	261018_at	+C independent	0.00124951	0.0109671	0.242843	At1g26550	peptidyl-prolyl cis-trans isomerase PPIC-type family protein similar to SP|Q9Y237 Peptidyl-prolyl cis-trans isomerase NIMA-interacting 4 (EC 5.2.1.8) (Rotamase Pin4) (PPIase Pin4) (Parvulin 14) {Homo sapiens}; contains Pfam profile PF00639: PPIC-type PPIASE domain (68414.m03235)
679	265831_at	+C independent	0.0012607	0.0538289	0.112227	At2g14460	expressed protein (68415.m01619)
680	250892_at	+C independent	0.00126085	0.00966766	0.164925	At5g03760	glycosyl transferase family 2 protein similar to beta-(1-3)-glucosyl transferase GB:AAC62210 GI:3687658 from [Bradyrhizobium japonicum], cellulose synthase from Agrobacterium tumeficiens [gi:710492] and Agrobacterium radiobacter [gi:710493]; contains Pfam glycosyl transferase, group 2 family protein domain PF00535 (68418.m00339)
681	247442_s_at	+C independent	0.00126114	0.567057	0.291254	At5g62690	tubulin beta-2/beta-3 chain (TUB2) nearly identical to SP|P29512 Tubulin beta-2/beta-3 chain {Arabidopsis thaliana} (68418.m07867)
682	256543_at	+C independent	0.00126659	0.550932	0.779386	At1g42480	expressed protein (68414.m04898)
683	265459_at	+C independent	0.00126679	0.226919	0.145895	At2g46540	expressed protein (68415.m05806)
684	254431_at	+C independent	0.00127482	0.180584	0.745588	At4g20840	FAD-binding domain-containing protein similar to SP|P30986 reticuline oxidase precursor (Berberine-bridge-forming enzyme) (BBE) (Tetrahydroprotoberberine synthase) [Eschscholzia californica]; contains PF01565 FAD binding domain (68417.m03024)
685	264005_at	+C independent	0.00128025	0.781579	0.407701	At2g22470	arabinogalactan-protein (AGP2) identical to gi|3883122|gb|AAC77824; supported by cDNA gi|3883121|gb|AF082299 (68415.m02664)
686	254907_at	+C independent	0.00128822	0.04965	0.213173	At4g11190	disease resistance-responsive family protein / dirigent family protein similar to dirigent protein [Forsythia x intermedia] gi|6694693|gb|AAF25357; similar to disease resistance response protein 206-d [Pisum sativum] gi|508844|gb|AAB18669 (68417.m01812)
687	253357_at	+C independent	0.00129007	0.466283	0.686583	At4g33400	dem protein-related / defective embryo and meristems protein-related identical to dem GI:2190419 from [Lycopersicon esculentum] (68417.m04747)
688	251847_at	+C independent	0.0012984	0.0122336	0.00877219	At3g54640	tryptophan synthase, alpha subunit (TSA1) identical to gi:619753 (68416.m06045)
689	248853_at	+C independent	0.00132613	0.380889	0.708346	At5g46570	protein kinase family protein contains protein kinase domain, Pfam:PF00069 (68418.m05734)
690	259890_at	+C independent	0.00132969	0.0430539	0.0212628	At1g72750	mitochondrial import inner membrane translocase subunit Tim17/Tim22/Tim23 family protein contains Pfam PF02466: Mitochondrial import inner membrane translocase subunit Tim17 (68414.m08412)
691	250761_at	+C independent	0.00135316	0.900514	0.249578	At5g06050	dehydration-responsive protein-related similar to early-responsive to dehydration stress ERD3 protein [Arabidopsis thaliana] GI:15320410; contains Pfam profile PF03141: Putative methyltransferase (68418.m00670)
692	258715_at	+C independent	0.00135964	0.10339	0.663026	At3g09630	60S ribosomal protein L4/L1 (RPL4A) strong similarity to 60S ribosomal protein L1 GB:P49691 (68416.m01142)
693	251337_at	+C independent	0.00136654	0.482646	0.848074	At3g60820	20S proteasome beta subunit F1 (PBF1) (68416.m06804)
694	253986_at	+C independent	0.00138468	0.300994	0.00851778	At4g26210	mitochondrial ATP synthase g subunit family protein contains Pfam profile: PF04718 mitochondrial ATP synthase g subunit (68417.m03773)
695	253551_at	+C independent	0.00138477	0.135714	0.563695	At4g30996	expressed protein (68417.m04401)
696	265188_at	+C independent	0.00138764	0.765092	0.592596	At1g23800	aldehyde dehydrogenase, mitochondrial (ALDH3) nearly identical to mitochondrial aldehyde dehydrogenase ALDH3 [Arabidopsis thaliana] gi|19850249|gb|AAL99612; contains Pfam profile PF00171: aldehyde dehydrogenase (NAD) family protein (68414.m03002)
697	263318_at	+C independent	0.00139107	0.07743	0.10683	At2g24762	expressed protein (68415.m02958)
698	260595_at	+C independent	0.00141286	0.686182	0.754531	At1g55890	pentatricopeptide (PPR) repeat-containing protein contains Pfam profile PF01535: PPR repeat (68414.m06410)
699	253021_at	+C independent	0.00141676	0.224031	0.837094	At4g38050	xanthine/uracil permease family protein contains Pfam profile: PF00860 permease family (68417.m05374)
700	248243_at	+C independent	0.00142008	0.0319567	0.731072	At5g53590	auxin-responsive family protein similar to indole-3-acetic acid induced protein ARG7 (SP:P32295) [Vigna radiata] (68418.m06658)
701	263728_at	+C independent	0.0014248	0.0273671	0.102224	At1g60070	gamma-adaptin, putative similar to gamma-adaptin GI:2765190 from [Homo sapiens]; contains Pfam profiles PF01602: Adaptin N terminal region, PF02883: Adaptin C-terminal domain (68414.m06767)
702	260364_at	+C independent	0.00143488	0.254889	0.470581	At1g70560	alliinase C-terminal domain-containing protein contains Pfam profiles: PF04864 allinase C-terminal domain, PF04863 alliinase EGF-like domain (68414.m08123)
703	245397_at	+C independent	0.00144266	0.21917	0.497675	At4g14560	auxin-responsive protein / indoleacetic acid-induced protein 1 (IAA1) identical to SP|P49677 Auxin-responsive protein IAA1 (Indoleacetic acid-induced protein 1) {Arabidopsis thaliana} (68417.m02242)
704	259131_at	+C independent	0.00144616	0.325952	0.674724	At3g02180	expressed protein (68416.m00192)
705	265960_at	+C independent	0.00146689	0.0752992	0.0667825	At2g37470	histone H2B, putative strong similarity to histone H2B from Lycopersicon esculentum GI:3021483, GI:3021485, Capsicum annuum SP|O49118; contains Pfam profile PF00125 Core histone H2A/H2B/H3/H4 (68415.m04596)
706	248958_at	+C independent	0.00147447	0.265085	0.426833	At5g45590	expressed protein (68418.m05601)
707	265463_at	+C independent	0.00147702	0.571571	0.795144	At2g37090	glycosyl transferase family 43 protein low similarity to galactosylgalactosylxylosylprotein 3-beta-glucuronosyltransferase 2, Rattus norvegicus [SP|Q9Z137]; contains Pfam domain Glycosyltransferase family 43 [PF03360] (68415.m04551)
708	250862_s_at	+C independent	0.00147802	0.436142	0.339775	At5g04800	40S ribosomal protein S17 (RPS17D) 40S ribosomal protein S17, Lycopersicon esculentum, EMBL:AF161704 (68418.m00498)
709	248049_at	+C independent	0.00149364	0.0181746	0.443658	At5g56090	cytochrome oxidase assembly family protein contains PF02628: Cytochrome oxidase assembly protein (68418.m06998)
710	258454_at	+C independent	0.00150517	0.8318	0.497493	At3g22300	40S ribosomal protein S10, mitochondrial (RPS10) identical to SP|P42797 40S ribosomal protein S10, mitochondrial precursor {Arabidopsis thaliana} (68416.m02817)
711	260520_at	+C independent	0.00150667	0.0875212	0.513031	At1g51590	mannosyl-oligosaccharide 1,2-alpha-mannosidase, putative similar to mannosyl-oligosaccharide 1,2-alpha-mannosidase [Glycine max][GI:6552504] (68414.m05808)
712	255257_at	+C independent	0.00151082	0.274533	0.0516971	At4g05050	polyubiquitin (UBQ11) identical to GI:304117 (68417.m00744)
713	261268_at	+C independent	0.00151456	0.0153437	0.0405621	At1g26740	expressed protein similar to 50S ribosomal protein L32 (SP:P80339) {Thermus thermophilus} (68414.m03256)
714	258474_at	+C independent	0.00151761	0.789885	0.977584	At3g02650	pentatricopeptide (PPR) repeat-containing protein contains Pfam profile PF01535: PPR repeat (68416.m00256)
715	257970_at	+C independent	0.00152482	0.854744	0.657718	At3g27570	expressed protein (68416.m03445)
716	260151_at	+C independent	0.00152628	0.5742	0.324521	At1g52910	expressed protein (68414.m05983)
717	245430_at	+C independent	0.00155157	0.0837346	0.787136	At4g17060	expressed protein (68417.m02572)
718	251961_at	+C independent	0.00155925	0.151533	0.0642435	At3g53620	inorganic pyrophosphatase, putative [soluble] / pyrophosphate phospho-hydrolase, putative / PPase, putative similar to magnesium dependent soluble inorganic pyrophosphatase [Solanum tuberosum] GI:2706450; contains Pfam profile PF00719: inorganic pyrophosphatase (68416.m05923)
719	250667_at	+C independent	0.00157498	0.230951	0.137365	At5g07090	40S ribosomal protein S4 (RPS4B) (68418.m00804)
720	260091_at	+C independent	0.00157874	0.0140527	0.0211966	At1g73290	serine carboxypeptidase S10 family protein similar to serine carboxypeptidase I precursor (SP:P07519) [Hordeum vulgare]; glucose acyltransferase GB:AAD01263 [Solanum berthaultii]; contains Pfam profile: PF00450 Serine carboxypeptidase; (68414.m08481)
721	262017_at	+C independent	0.00158077	0.333076	0.0483534	At1g35550	elongation factor Tu C-terminal domain-containing protein similar to SP|P13905 Elongation factor 1-alpha (EF-1-alpha) {Arabidopsis thaliana}; contains Pfam profile PF03143: Elongation factor Tu C-terminal domain (68414.m04414)
722	252423_at	+C independent	0.00158364	0.606231	0.500273	At3g47590	esterase/lipase/thioesterase family protein low similarity to cinnamoyl ester hydrolase CinI [Butyrivibrio fibrisolvens] GI:1622732; contains Interpro entry IPR000379 (68416.m05181)
723	257266_at	+C independent	0.00158845	0.200777	0.253525	At3g15010	RNA recognition motif (RRM)-containing protein similar to UBP1 interacting protein 1a [Arabidopsis thaliana] GI:19574236; contains Pfam profile: PF00076 RNA recognition motif. (a.k.a. RRM, RBD, or RNP domain) (68416.m01898)
724	263584_at	+C independent	0.0015939	0.0222657	0.0689705	At2g17040	no apical meristem (NAM) family protein contains Pfam PF02365: No apical meristem (NAM) domain; similar to petunia NAM (X92205) and A. thaliana sequences ATAF1 (X74755) and ATAF2 (X74756); probable DNA-binding protein (68415.m01967)
725	266447_at	+C independent	0.00159397	0.368993	0.521292	At2g43290	calmodulin-like protein (MSS3) identical to calmodulin-like MSS3 from GI:9965747 [Arabidopsis thaliana] (68415.m05382)
726	250322_at	+C independent	0.00159783	0.200356	0.929688	At5g12870	myb family transcription factor (MYB46) contains PFAM profile: myb DNA binding domain PF00249 (68418.m01477)
727	249919_at	+C independent	0.00161514	0.837511	0.265947	At5g19250	expressed protein (68418.m02292)
728	265910_at	+C independent	0.0016175	0.604267	0.256101	At2g25610	H+-transporting two-sector ATPase, C subunit family protein similar to SP|P23968 Vacuolar ATP synthase 22 kDa proteolipid subunit (EC 3.6.3.14) {Saccharomyces cerevisiae}; contains Pfam profile PF00137: ATP synthase subunit C (68415.m03068)
729	266958_at	+C independent	0.00161799	0.89193	0.327203	At2g34630	geranyl diphosphate synthase, putative / GPPS, putative / dimethylallyltransferase, putative / prenyl transferase, putative identical to GI:11322965 A. thaliana geranyl diphosphate synthase (68415.m04254)
730	267174_at	+C independent	0.00163018	0.130409	0.0207331	At2g37600	60S ribosomal protein L36 (RPL36A) (68415.m04613)
731	256722_at	+C independent	0.00163087	0.168686	0.0179498	At2g34050	expressed protein contains Pfam PS00030: Eukaryotic putative RNA-binding region RNP-1 signature (68415.m04169)
732	259505_at	+C independent	0.00163131	0.023554	0.238053	At1g15810	ribosomal protein S15 family protein contains similarity to ribosomal protein S15 (68414.m01897)
733	250912_at	+C independent	0.00163258	0.407208	0.795341	At5g03740	zinc finger (C2H2 type) family protein contains Pfam domain, PF00096: Zinc finger, C2H2 type (68418.m00335)
734	265193_at	+C independent	0.00164566	0.854824	0.785367	At1g05070	expressed protein (68414.m00509)
735	263923_at	+C independent	0.00164603	0.10072	0.280319	At2g36485	expressed protein (68415.m04478)
736	254201_at	+C independent	0.00164909	0.685525	0.742352	At4g24130	expressed protein contains Pfam profile PF04398: Protein of unknown function, DUF538 (68417.m03463)
737	248656_at	+C independent	0.00165417	0.701243	0.0636669	At5g48460	fimbrin-like protein, putative strong similarity to fimbrin-like protein AtFim2 [Arabidopsis thaliana] GI:2737926; contains Pfam profile PF00307: Calponin homology (CH) domain (68418.m05992)
738	261439_at	+C independent	0.00166562	0.805971	0.949029	At1g28395	expressed protein (68414.m03489)
739	250663_at	+C independent	0.00166678	0.521249	0.139643	At5g07110	prenylated rab acceptor (PRA1) family protein weak similarity to prenylated Rab acceptor 1 (PRA1) [Homo sapiens] GI:4877285; contains Pfam profile PF03208: Prenylated rab acceptor (PRA1) (68418.m00810)
740	260276_at	+C independent	0.00167428	0.413471	0.937747	At1g80450	VQ motif-containing protein contains PF05678: VQ motif (68414.m09421)
741	260235_at	+C independent	0.00168852	0.644175	0.590892	At1g74560	nucleosome assembly protein (NAP) family protein similar to SP|Q01105 SET protein (HLA-DR associated protein II) (PHAPII) (Phosphatase 2A inhibitor I2PP2A) {Homo sapiens}; contains Pfam profile: PF00956 nucleosome assembly protein (NAP) (68414.m08638)
742	247706_at	+C independent	0.00168939	0.655054	0.287066	At5g59480	haloacid dehalogenase-like hydrolase family protein low similarity to SP|P53078 SSM1 protein {Saccharomyces cerevisiae}; contains InterPro accession IPR005834: Haloacid dehalogenase-like hydrolase (68418.m07454)
743	252850_at	+C independent	0.00169264	0.0443328	0.14457	At4g39880	ribosomal protein L23 family protein contains Pfam profile PF00276: ribosomal protein L23 (68417.m05650)
744	252124_at	+C independent	0.00170659	0.0668747	0.430577	At3g51010	expressed protein (68416.m05585)
745	254686_at	+C independent	0.00173818	0.0837998	0.420092	At4g13720	inosine triphosphate pyrophosphatase, putative / HAM1 family protein contains Pfam profile PF01725: Ham1 family; similar to inosine triphosphate pyrophosphatase (GI:13398328) [Homo sapiens] (68417.m02130)
746	258218_at	+C independent	0.00175137	0.723163	0.170514	At3g18000	phosphoethanolamine N-methyltransferase 1 / PEAMT 1 (NMT1) identical to Phosphoethanolamine N-methyltransferase 1 (EC 2.1.1.103) (PEAMT 1) (AtNMT1) (SP:Q9FR44){Arabidopsis thaliana}; strong similarity to phosphoethanolamine N-methyltransferase from [Spinacia oleracea] GI:7407189, [Triticum aestivum] GI:17887465; contains Pfam profile PF01209: methlytransferase, UbiE/COQ5 family (68416.m02288)
747	258839_at	+C independent	0.00177226	0.812737	0.172175	At3g07170	sterile alpha motif (SAM) domain-containing protein contains Pfam profile PF00536: SAM domain (Sterile alpha motif) (68416.m00854)
748	264097_s_at	+C independent	0.00178019	0.959217	0.0389118	At1g79010	NADH-ubiquinone oxidoreductase 23 kDa subunit, mitochondrial (TYKY) identical to SP|Q42599 NADH-ubiquinone oxidoreductase 23 kDa subunit, mitochondrial precursor (EC 1.6.5.3) (EC 1.6.99.3) (Complex I-23KD) (CI-23KD) (Complex I- 28.5KD) (CI-28.5KD) {Arabidopsis thaliana} (68414.m09213)
749	251640_at	+C independent	0.00179367	0.897076	0.443791	At3g57450	expressed protein (68416.m06396)
750	247407_at	+C independent	0.0017986	0.0391817	0.853678	At5g62900	expressed protein (68418.m07893)
751	262117_at	+C independent	0.0018266	0.202409	0.148293	At1g02780	60S ribosomal protein L19 (RPL19A) similar to ribosomal protein L19 GI:36127 from [Homo sapiens] (68414.m00233)
752	256160_at	+C independent	0.0018297	0.0305241	0.013185	At1g30120	pyruvate dehydrogenase E1 component beta subunit, chloroplast identical to pyruvate dehydrogenase E1 beta subunit [Arabidopsis thaliana] GI:2454184; identical to cDNA pyruvate dehydrogenase E1 beta subunit mRNA, nuclear gene encoding plastid protein GI:2454183 (68414.m03681)
753	261267_at	+C independent	0.00186092	0.9596	0.919581	At1g26750	expressed protein (68414.m03257)
754	249916_at	+C independent	0.0018772	0.894444	0.0274889	At5g22880	histone H2B, putative strong similarity to histone H2B-3 Lycopersicon esculentum GI:3021485, H2B Gossypium hirsutum SP|O22582; contains Pfam profile PF00125 Core histone H2A/H2B/H3/H4 (68418.m02676)
755	250448_at	+C independent	0.00188207	0.0187053	0.0207449	At5g10820	integral membrane transporter family protein contains 11 transmembrane domains; similar to folate/methotrexate transporter FT1 (GI:5813863) {Leishmania donovani}; lignostilbene-alpha,beta-dioxygenase gene, Synechococcus PCC7942, EMBL:AF055873 (68418.m01257)
756	258657_at	+C independent	0.00188741	0.510003	0.202289	At3g09890	ankyrin repeat family protein contains ankyrin repeats, Pfam:PF00023 (68416.m01179)
757	260009_at	+C independent	0.00189325	0.587918	0.665021	At1g67950	RNA recognition motif (RRM)-containing protein (68414.m07759)
758	247303_at	+C independent	0.00191823	0.025805	0.542731	At5g63890	histidinol dehydrogenase, putative / HDH, putative strong similarity to SP|P24226 Histidinol dehydrogenase, chloroplast precursor (EC 1.1.1.23) (HDH) {Brassica oleracea var.capitata}; contains Pfam profile PF00815: histidinol dehydrogenase (68418.m08021)
759	261521_at	+C independent	0.00192928	0.742346	0.409153	At1g71830	leucine-rich repeat family protein / protein kinase family protein contains Pfam domains PF00560: Leucine Rich Repeat and PF00069: Protein kinase domain (68414.m08301)
760	246981_at	+C independent	0.00193201	0.0403585	0.531363	At5g04840	bZIP protein (68418.m00507)
761	256939_at	+C independent	0.00196513	0.0295302	0.100994	At3g22630	20S proteasome beta subunit D (PBD1) (PRGB) identical to GB:CAA74026 from [Arabidopsis thaliana] ( FEBS Lett. (1997) 416 (3), 281-285); identical to cDNA proteasome subunit prgb GI:2511589 (68416.m02857)
762	261449_at	+C independent	0.00196524	0.561829	0.763663	At1g21120	O-methyltransferase, putative similar to GI:2781394 (68414.m02641)
763	253959_at	+C independent	0.00197538	0.0492544	0.601429	At4g26410	expressed protein (68417.m03801)
764	253521_at	+C independent	0.0019829	0.627776	0.225815	At4g31300	20S proteasome beta subunit A (PBA1) (PRCD) identical to cDNA proteasome subunit prcd GI:2511593 (68417.m04441)
765	253515_at	+C independent	0.00198371	0.078582	0.873705	At4g31320	auxin-responsive protein, putative / small auxin up RNA (SAUR_C) similar to auxin-induced protein TGSAUR22 (GI:10185820) [Tulipa gesnerian]; similar to auxin-induced protein 15A (SP:P33081) from [Glycine max] (68417.m04443)
766	266264_at	+C independent	0.00200322	0.176419	0.882793	At2g27775	expressed protein (68415.m03366)
767	246040_at	+C independent	0.00201773	0.328889	0.19408	At5g19370	rhodanese-like domain-containing protein / PPIC-type PPIASE domain-containing protein low similarity to MPT-synthase sulfurylase [Synechococcus sp. PCC 7942] GI:2950364; contains Pfam profiles PF00581: Rhodanese-like domain, PF00639: PPIC-type PPIASE domain; identical to cDNA peptidyl-prolyl cis-trans isomerase GI:2246379 (68418.m02308)
768	249344_at	+C independent	0.00202825	0.503883	0.32704	At5g40770	prohibitin identical to prohibitin [Arabidopsis thaliana] GI:1946331 (68418.m04948)
769	247285_at	+C independent	0.00206492	0.372067	0.525592	At5g64400	expressed protein contains Pfam domain, PF04933: Protein of unknown function (DUF657) (68418.m08090)
770	261784_at	+C independent	0.00206842	0.994667	0.405299	At1g08220	expressed protein (68414.m00908)
771	260083_at	+C independent	0.00208031	0.766264	0.455499	At1g63220	C2 domain-containing protein similar to phloem protein RPP16 [Oryza sativa (japonica cultivar-group)] GI:21998839; contains Pfam profile PF00168: C2 domain (68414.m07146)
772	262336_at	+C independent	0.00208545	0.471143	0.0255814	At1g64220	preprotein translocase-related similar to TOM7 protein [Solanum tuberosum] GI:3319774 (68414.m07275)
773	247607_at	+C independent	0.00209971	0.337128	0.0819445	At5g60960	pentatricopeptide (PPR) repeat-containing protein contains Pfam profile PF01535: PPR repeat (68418.m07647)
774	266094_at	+C independent	0.00211046	0.0528874	0.0266373	At2g37975	expressed protein (68415.m04661)
775	250933_at	+C independent	0.00213158	0.151589	0.0128643	At5g03170	fasciclin-like arabinogalactan-protein (FLA11) (68418.m00265)
776	258365_s_at	+C independent	0.00215347	0.15943	0.532478	At3g14390	diaminopimelate decarboxylase, putative / DAP carboxylase, putative similar to diaminopimelate decarboxylase [Arabidopsis thaliana] GI:6562332; contains Pfam profiles PF02784: Pyridoxal-dependent decarboxylase pyridoxal binding domain, PF00278: Pyridoxal-dependent decarboxylase C-terminal sheet domain (68416.m01820)
777	262440_at	+C independent	0.00216447	0.029125	0.0893414	At1g47710	serpin, putative / serine protease inhibitor, putative similar to phloem serpin-1 [Cucurbita maxima] GI:9937311; contains Pfam profile PF00079: Serpin (serine protease inhibitor) (68414.m05302)
778	250930_at	+C independent	0.00217152	0.0102816	0.91418	At5g03160	DNAJ heat shock N-terminal domain-containing protein similar to P58 protein, Bos primigenius taurus, PIR:A56534; similar to p58 (GI:1353270) {Homo sapiens}; contains Pfam PF00226: DnaJ domain; contains Pfam PF00515: TPR Domain (68418.m00264)
779	249718_at	+C independent	0.00217682	0.574032	0.0510581	At5g35740	glycosyl hydrolase family protein 17 similar to elicitor inducible chitinase Nt-SubE76 GI:11071974 from [Nicotiana tabacum]; C-terminal homology only (68418.m04280)
780	254503_at	+C independent	0.00217862	0.243202	0.477384	At4g20010	expressed protein contains Pfam PF05329: Protein of unknown function (DUF731) (68417.m02929)
781	256184_at	+C independent	0.00218056	0.367458	0.12297	At1g51650	ATP synthase epsilon chain, mitochondrial identical to ATP synthase epsilon chain, mitochondrial SP:Q96253 from [Arabidopsis thaliana] (68414.m05819)
782	247584_at	+C independent	0.00220242	0.0456577	0.0154954	At5g60670	60S ribosomal protein L12 (RPL12C) 60S RIBOSOMAL PROTEIN L12 (like), Arabidopsis thaliana, PIR:T45883 (68418.m07614)
783	246370_at	+C independent	0.00222374	0.101027	0.253138	At1g51920	expressed protein (68414.m05853)
784	258373_at	+C independent	0.00222525	0.148368	0.029542	At3g14290	20S proteasome alpha subunit E2 (PAE2) identical to 20S proteasome subunit PAE2 GB:AAC32061 from [Arabidopsis thaliana] (68416.m01808)
785	252189_at	+C independent	0.00222959	0.0235157	0.0116042	At3g50070	cyclin family protein similar to cyclin D3.1 protein [Nicotiana tabacum] GI:4160300, CycD3;2 [Lycopersicon esculentum] GI:6434199; contains Pfam profiles PF00134: Cyclin, N-terminal domain, PF02984: Cyclin, C-terminal domain (68416.m05474)
786	261017_at	+C independent	0.00223236	0.692487	0.779965	At1g26570	UDP-glucose 6-dehydrogenase, putative strong similarity to SP|Q96558 UDP-glucose 6-dehydrogenase (EC 1.1.1.22) (UDP-Glc dehydrogenase) (UDP-GlcDH) (UDPGDH) {Glycine max}; contains Pfam profiles PF03721: UDP-glucose/GDP-mannose dehydrogenase family NAD binding domain, PF00984: UDP-glucose/GDP-mannose dehydrogenase family central domain, PF03720: UDP-glucose/GDP-mannose dehydrogenase family UDP bin…
787	258920_at	+C independent	0.0022357	0.46886	0.327259	At3g10520	non-symbiotic hemoglobin 2 (HB2) (GLB2) identical to SP|O24521 Non-symbiotic hemoglobin 2 (Hb2) (ARAth GLB2) {Arabidopsis thaliana} (68416.m01262)
788	259852_at	+C independent	0.00224433	0.265461	0.191474	At1g72280	endoplasmic reticulum oxidoreductin 1 (ERO1) family protein contains Pfam domain, PF04137: Endoplasmic Reticulum Oxidoreductin 1 (ERO1) (68414.m08356)
789	258710_s_at	+C independent	0.00224824	0.403201	0.198972	At3g09800	clathrin adaptor complex small chain family protein contains Pfam profile: PF01217 clathrin adaptor complex small chain (68416.m01165)
790	253129_at	+C independent	0.00226785	0.188168	0.175414	At4g36020	cold-shock DNA-binding family protein contains Pfam domains, PF00313: 'Cold-shock' DNA-binding domain and PF00098: Zinc knuckle (68417.m05128)
791	245854_at	+C independent	0.0022691	0.535736	0.853098	At5g13490	ADP, ATP carrier protein 2, mitochondrial / ADP/ATP translocase 2 / adenine nucleotide translocator 2 (ANT2) identical to SWISS-PROT:P40941 ADP,ATP carrier protein 2, mitochondrial precursor (Adenine nucleotide translocator 2) [Arabidopsis thaliana] (68418.m01556)
792	254228_at	+C independent	0.002293	0.0551066	0.922157	At4g23620	50S ribosomal protein-related contains weak similarity to 50S ribosomal protein L25 (TL5). (Swiss-Prot:P56930) [Thermus thermophilus] (68417.m03402)
793	255473_at	+C independent	0.00229728	0.138866	0.0415914	At4g02450	glycine-rich protein similar to several proteins containing a tandem repeat region such as Plasmodium falciparum GGM tandem repeat protein (GB:U27807) (68417.m00332)
794	264053_at	+C independent	0.00230857	0.082718	0.628069	At2g22560	kinase interacting protein-related similar to kinase interacting protein 1 (GI:13936326) [Petunia integrifolia]; weak similarity to Myosin II heavy chain, non muscle (Swiss-Prot:P08799) [Dictyostelium discoideum (68415.m02674)
795	247069_at	+C independent	0.00232003	0.584261	0.119488	At5g66920	multi-copper oxidase type I family protein similar to pollen-specific BP10 protein [SP|Q00624][Brassica napus]; contains Pfam profile: PF00394 Multicopper oxidase (68418.m08435)
796	249267_at	+C independent	0.00234236	0.075901	0.830402	At5g41600	reticulon family protein (RTNLB4) weak similarity to Nogo-C protein [Rattus norvegicus] GI:6822251, SP|O95197 Reticulon protein 3 (Neuroendocrine-specific protein-like) {Homo sapiens}; contains Pfam profile PF02453: Reticulon (68418.m05054)
797	248408_at	+C independent	0.00235864	0.0239015	0.164453	At5g51520	invertase/pectin methylesterase inhibitor family protein low similarity to pectinesterase from Lycopersicon esculentum SP|Q43143, Arabidopsis thaliana SP|Q42534; contains Pfam profile PF04043: Plant invertase/pectin methylesterase inhibitor (68418.m06389)
798	256112_at	+C independent	0.0023679	0.760053	0.296017	At1g16920	Ras-related GTP-binding protein, putative similar to GTP binding protein GI:218228 from [Vicia faba]; identical to cDNA small GTP-binding protein (Rab11) GI:451859 (68414.m02051)
799	259085_at	+C independent	0.00237662	0.843276	0.638654	At3g05000	transport protein particle (TRAPP) component Bet3 family protein similar to Transport protein particle 33 kDa subunit (TRAPP 33 kDa subunit) (Swiss-Prot:Q99394) [Saccharomyces cerevisiae]; contains Pfam profile PF04051: Transport protein particle (TRAPP) component, Bet3 (68416.m00543)
800	254462_at	+C independent	0.00240965	0.665582	0.541543	At4g20150	expressed protein (68417.m02948)
801	252615_at	+C independent	0.00241332	0.467488	0.736275	At3g45230	hydroxyproline-rich glycoprotein family protein contains proline-rich extensin domains, INTERPRO:IPR002965; related to vegetative cell wall protein gp1 [Chlamydomonas reinhardtii] gi|12018147|gb|AAG45420 (68416.m04881)
802	248972_at	+C independent	0.00241708	0.373356	0.0476003	At5g45010	DSS1/SEM1 family protein contains Pfam profile PF05160: DSS1/SEM1 family (68418.m05519)
803	250224_at	+C independent	0.00242117	0.985434	0.523404	At5g14150	expressed protein contains Pfam profile PF04862: Protein of unknown function, DUF642 (68418.m01655)
804	245911_at	+C independent	0.00246035	0.588313	0.0606873	At5g19690	oligosaccharyl transferase STT3 subunit family protein similar to SP|P39007 Oligosaccharyl transferase STT3 subunit {Saccharomyces cerevisiae}; contains Pfam profile PF02516: Oligosaccharyl transferase STT3 subunit (68418.m02342)
805	261970_at	+C independent	0.0024612	0.135588	0.243131	At1g65960	glutamate decarboxylase 2 (GAD 2) similar to glutamate decarboxylase (gad) GI:294111 from [Petunia hybrida] (68414.m07484)
806	262181_at	+C independent	0.00248052	0.0172404	0.294551	At1g78060	glycosyl hydrolase family 3 protein similar to xylosidase GI:2102655 from [Aspergillus niger] (68414.m09096)
807	249289_at	+C independent	0.00249016	0.0469913	0.0682509	At5g41040	transferase family protein similar to hypersensitivity-related gene product HSR201 - Nicotiana tabacum, EMBL:X95343; contains Pfam transferase family domain PF00248 (68418.m04988)
808	251732_at	+C independent	0.00251196	0.441859	0.888451	At3g56110	prenylated rab acceptor (PRA1) family protein weak similarity to prenylated Rab acceptor 1 (PRA1) [Homo sapiens] GI:4877285; contains Pfam profile PF03208: Prenylated rab acceptor (PRA1) (68416.m06236)
809	251678_at	+C independent	0.00253389	0.640388	0.175146	At3g56990	glycine-rich protein conserved hypothetical protein SPCC330.09 - Schizosaccharomyces pombe, PIR:T41319 (68416.m06344)
810	247049_at	+C independent	0.00254906	0.0571998	0.0281938	At5g66440	expressed protein (68418.m08379)
811	250681_at	+C independent	0.00255037	0.258741	0.722151	At5g06590	expressed protein (68418.m00744)
812	259307_at	+C independent	0.00255914	0.17556	0.0148484	At3g05230	signal peptidase subunit family protein contains Pfam profile: PF04573 signal peptidase subunit (68416.m00571)
813	260507_at	+C independent	0.00256176	0.318223	0.0348333	At1g47200	MFP1 attachment factor, putative contains similarity to MFP1 attachment factor 1 GI:7546725 from [Lycopersicon esculentum] similar to MFP1 attachment factor 1 [Glycine max] gi|7546729|gb|AAF63659 (68414.m05223)
814	250502_at	+C independent	0.00258656	0.129096	0.85167	At5g09590	heat shock protein 70 / HSP70 (HSC70-5) identical to heat shock protein 70 [Arabidopsis thaliana] GI:6746590 (68418.m01110)
815	258345_at	+C independent	0.00260061	0.778742	0.046342	At3g22845	emp24/gp25L/p24 protein-related contains weak similarity to transmembrane protein (GI:1212965) [Homo sapiens] (68416.m02879)
816	258875_at	+C independent	0.00261508	0.123388	0.765567	At3g03160	expressed protein (68416.m00312)
817	264523_at	+C independent	0.00262415	0.2926	0.633197	At1g10030	integral membrane family protein contains Pfam PF03694: Erg28 like protein (68414.m01131)
818	253119_at	+C independent	0.00262749	0.0626969	0.345742	At4g35980	expressed protein (68417.m05119)
819	258630_at	+C independent	0.00263666	0.372554	0.208616	At3g02820	zinc knuckle (CCHC-type) family protein contains Pfam domain, PF00098: Zinc knuckle (68416.m00274)
820	257487_at	+C independent	0.0026557	0.0162084	0.119207	At1g71850	expressed protein ; expression supported by MPSS (68414.m08303)
821	248074_at	+C independent	0.00266195	0.0886486	0.158711	At5g55730	fasciclin-like arabinogalactan-protein (FLA1) identical to gi|13377776||AAK20857|13377775|gb|AF333970 (68418.m06947)
822	247460_at	+C independent	0.00266334	0.0163668	0.447286	At5g62050	OXA1 protein (OXA1) identical to AtOXA1 [Arabidopsis thaliana] GI:6624207 (68418.m07788)
823	250564_at	+C independent	0.00267325	0.707715	0.406445	At5g08060	expressed protein sigma factor F inhibitor spoIIAB, Bacillus megaterium, PIR:B48402 (68418.m00940)
824	247996_at	+C independent	0.00268709	0.444399	0.0578912	At5g56170	expressed protein contains similarity to GPI-anchored protein (68418.m07007)
825	265097_at	+C independent	0.00270194	0.809468	0.410412	At1g04020	zinc finger (C3HC4-type RING finger) family protein / BRCT domain-containing protein contains Pfam domain, PF00533: BRCA1 C Terminus (BRCT) domain (68414.m00388)
826	246061_at	+C independent	0.00273884	0.429915	0.247697	At5g19320	RAN GTPase activating protein 2 (RanGAP2) identical to RAN GTPase activating protein 2 GI:6708468 from [Arabidopsis thaliana] (68418.m02302)
827	265895_at	+C independent	0.00276849	0.931876	0.228	At2g15000	expressed protein (68415.m01707)
828	245367_at	+C independent	0.00281462	0.237962	0.0255984	At4g16265	DNA-directed RNA polymerase II, putative similar to SP|P36958 DNA-directed RNA polymerase II 15.1 kDa polypeptide (EC 2.7.7.6) {Drosophila melanogaster}; contains Pfam profile PF02150: RNA polymerases M/15 Kd subunit (68417.m02467)
829	248506_at	+C independent	0.00282474	0.320839	0.766473	At5g50370	adenylate kinase, putative similar to adenylate kinase (ATP-AMP transphosphorylase) [Arabidopsis thaliana] SWISS-PROT:O82514 (68418.m06238)
830	255325_at	+C independent	0.0028295	0.130932	0.272042	At4g04210	UBX domain-containing protein similar to XY40 protein [Rattus norvegicus] GI:2547025; contains Pfam profile PF00789: UBX domain (68417.m00597)
831	260832_at	+C independent	0.00283066	0.136875	0.0338183	At1g06780	glycosyl transferase family 8 protein contains Pfam profile: PF01501 glycosyl transferase family 8 (68414.m00721)
832	247950_at	+C independent	0.00283936	0.672533	0.874035	At5g57230	expressed protein (68418.m07150)
833	249080_at	+C independent	0.0028396	0.0592555	0.125967	At5g43990	SET domain-containing protein identical to SET domain protein SUVR2 [Arabidopsis thaliana] GI:15290521; contains Pfam profiles PF00856: SET domain, PF05033: Pre-SET motif; identical to cDNA SET domain protein SUVR2 GI:15290520 (68418.m05382)
834	263209_at	+C independent	0.00284101	0.73278	0.5686	At1g10522	expressed protein (68414.m01185)
835	259014_at	+C independent	0.00285085	0.103333	0.570123	At3g07320	glycosyl hydrolase family 17 protein similar to beta-1,3-glucanase from GI:6714534 [Salix gilgiana] (68416.m00873)
836	246443_at	+C independent	0.00287791	0.322531	0.798318	At5g17620	expressed protein (68418.m02066)
837	259735_at	+C independent	0.00288528	0.202819	0.0979534	At1g64405	expressed protein (68414.m07300)
838	267364_at	+C independent	0.00288646	0.972586	0.428276	At2g40080	expressed protein (68415.m04924)
839	248357_at	+C independent	0.0028875	0.014496	0.11512	At5g52380	zinc knuckle (CCHC-type) family protein contains Pfam domain, PF00098: Zinc knuckle (68418.m06499)
840	265270_at	+C independent	0.00289367	0.714176	0.0891907	At2g42910	ribose-phosphate pyrophosphokinase 4 / phosphoribosyl diphosphate synthetase 4 (PRS4) identical to phosphoribosyl diphosphate synthase (prs4) [Arabidopsis thaliana] GI:4902472 (68415.m05316)
841	261745_at	+C independent	0.00289973	0.827014	0.0855474	At1g08500	plastocyanin-like domain-containing protein (68414.m00941)
842	252877_at	+C independent	0.00290772	0.927145	0.0876568	At4g39630	expressed protein (68417.m05601)
843	247746_at	+C independent	0.00294908	0.30504	0.0973248	At5g58970	uncoupling protein (UCP2) identical to uncoupling protein GI:4063007 from [Arabidopsis thaliana] (68418.m07387)
844	262846_at	+C independent	0.00296115	0.73046	0.204198	At1g14670	endomembrane protein 70, putative similar to endomembrane protein emp70 precursor isolog GB:AAF67014 GI:7677068 (Homo sapiens) (68414.m01744)
845	264382_at	+C independent	0.00299189	0.07657	0.281868	At2g25110	MIR domain-containing protein similar to SP|Q99470 Stromal cell-derived factor 2 precursor (SDF-2) {Homo sapiens}; contains Pfam profile PF02815: MIR domain (68415.m03004)
846	259504_at	+C independent	0.00300039	0.0242798	0.0163828	At1g15690	pyrophosphate-energized vacuolar membrane proton pump / pyrophosphate-energized inorganic pyrophosphatase (AVP-3) identical to pyrophosphate-energized vacuolar membrane proton pump (pyrophosphate-energized inorganic pyrophosphatase) SP:P31414 from [Arabidopsis thaliana] (68414.m01883)
847	257814_at	+C independent	0.00300914	0.836629	0.0182542	At3g25110	acyl-[acyl carrier protein] thioesterase / acyl-ACP thioesterase / oleoyl-[acyl-carrier protein] hydrolase / S-acyl fatty acid synthase thioesterase identical to acyl-(acyl carrier protein) thioesterase [Arabidopsis thaliana] GI:804946 (68416.m03136)
848	260548_at	+C independent	0.00303942	0.122067	0.138096	At2g43360	biotin synthase (BioB) (BIO2) identical to SP|P54967 Pfam profile PF04055: radical SAM domain protein (68415.m05391)
849	260770_at	+C independent	0.00304146	0.570538	0.128693	At1g49200	zinc finger (C3HC4-type RING finger) family protein contains Pfam domain, PF00097: Zinc finger, C3HC4 type (RING finger) (68414.m05516)
850	263810_at	+C independent	0.0030595	0.0269872	0.0121357	At2g04520	eukaryotic translation initiation factor 1A, putative / eIF-1A, putative / eIF-4C, putative strong similarity to translation initiation factor (eIF-1A) [Beta vulgaris] GI:17977975; contains Pfam profile PF01176: Eukaryotic initiation factor 1A (68415.m00458)
851	247705_at	+C independent	0.00308605	0.327277	0.597294	At5g59460	scarecrow-like transcription factor 11 (SCL11) identical to cDNA scarecrow-like 11 (SCL11) mRNA, partial cds gi:4580526 (68418.m07452)
852	247908_at	+C independent	0.00309829	0.0548066	0.190938	At5g57440	haloacid dehalogenase-like hydrolase family protein similar to SP|Q08623 GS1 protein {Homo sapiens}; contains InterPro accession IPR005834: Haloacid dehalogenase-like hydrolase (68418.m07175)
853	250418_at	+C independent	0.00310781	0.0457923	0.0265702	At5g11240	transducin family protein / WD-40 repeat family protein contains 3 WD-40 repeats (PF00400); similar to uncharacterized protein KIAA0007 (GI:1663708) {Homo sapiens} 1.2e-11 (68418.m01313)
854	266399_at	+C independent	0.00311751	0.674812	0.151966	At2g38670	ethanolamine-phosphate cytidylyltransferase, putative / phosphorylethanolamine transferase, putative / CTP:phosphoethanolamine cytidylyltransferase, putative similar to SP|Q99447 Ethanolamine-phosphate cytidylyltransferase (EC 2.7.7.14) {Homo sapiens}; contains Pfam profile PF01467: Cytidylyltransferase (68415.m04749)
855	252942_at	+C independent	0.00311806	0.100498	0.508813	At4g39300	expressed protein (68417.m05565)
856	264266_at	+C independent	0.00312044	0.188074	0.369107	At1g09160	protein phosphatase 2C-related / PP2C-related similar to GB:AAC16260 (68414.m01022)
857	254655_s_at	+C independent	0.00317464	0.0129091	0.0108249	At4g18100	60S ribosomal protein L32 (RPL32A) ribosomal protein L32, human, PIR1:R5HU32 (68417.m02692)
858	245985_at	+C independent	0.00319686	0.866399	0.708873	At5g13120	peptidyl-prolyl cis-trans isomerase cyclophilin-type family protein contains Pfam domain, PF00160: peptidyl-prolyl cis-trans isomerase, cyclophilin-type (68418.m01503)
859	251740_at	+C independent	0.00321288	0.0767731	0.0632617	At3g56070	peptidyl-prolyl cis-trans isomerase, putative / cyclophilin, putative / rotamase, putative similar to peptidyl-prolyl cis-trans isomerase, PPIase (cyclophilin, cyclosporin A-binding protein) [Catharanthus roseus] SWISS-PROT:Q39613 (68416.m06231)
860	246307_at	+C independent	0.00324289	0.457748	0.983764	At3g51800	metallopeptidase M24 family protein similar to SP|P50580 Proliferation-associated protein 2G4 {Mus musculus}; contains Pfam profile PF00557: metallopeptidase family M24 (68416.m05680)
861	254991_at	+C independent	0.00327054	0.747922	0.747627	At4g10620	expressed protein (68417.m01736)
862	259519_at	+C independent	0.00327267	0.201233	0.615709	At1g12270	stress-inducible protein, putative similar to sti (stress inducible protein) [Glycine max] GI:872116; contains Pfam profile PF00515 TPR Domain (68414.m01419)
863	247914_at	+C independent	0.00331608	0.282815	0.0380417	At5g57540	xyloglucan:xyloglucosyl transferase, putative / xyloglucan endotransglycosylase, putative / endo-xyloglucan transferase, putative similar to xyloglucan endotransglycosylase (XTR9) GI:4218963 from [Arabidopsis thaliana] (68418.m07189)
864	247039_at	+C independent	0.00335606	0.884789	0.207754	At5g67270	microtubule-associated EB1 family protein similar to SP|Q9UPY8 Microtubule-associated protein RP/EB family member 3 (Protein EB3) {Homo sapiens}; contains Pfam profiles PF00307: Calponin homology (CH) domain, PF03271: EB1 protein (68418.m08480)
865	254429_at	+C independent	0.00335642	0.996929	0.0148566	At4g21105	expressed protein (68417.m03052)
866	265222_at	+C independent	0.0033643	0.149456	0.0101392	At2g01970	endomembrane protein 70, putative (68415.m00132)
867	265777_at	+C independent	0.00341458	0.0826508	0.0871914	At2g07350
868	248710_at	+C independent	0.00342308	0.584936	0.711334	At5g48480	expressed protein (68418.m05994)
869	253492_at	+C independent	0.00342913	0.80957	0.356067	At4g31810	enoyl-CoA hydratase/isomerase family protein similar to CHY1 [gi:8572760]; contains Pfam profile PF00388 enoyl-CoA hydratase/isomerase family protein (68417.m04521)
870	264028_at	+C independent	0.00347411	0.707978	0.175929	At2g03680	expressed protein Alternative splicing exists based on EST evidence (68415.m00327)
871	261454_at	+C independent	0.00347781	0.176321	0.72814	At1g21090	hydroxyproline-rich glycoprotein family protein (68414.m02638)
872	254743_at	+C independent	0.00349548	0.0913865	0.298694	At4g13420	potassium transporter (HAK5) identical to K+ transporter HAK5 [Arabidopsis thaliana] gi|7108597|gb|AAF36490; similar to high-affinity potassium transporter AtKUP1p [Arabidopsis thaliana] gi|2688979|gb|AAB88901; KUP/HAK/KT Transporter family member, PMID:11500563 (68417.m02095)
873	260487_at	+C independent	0.00350163	0.0154541	0.0484881	At1g51510	RNA-binding protein, putative similar to RNA-binding protein 8 (Ribonucleoprotein RBM8) SP:Q9Y5S9 from [Homo sapiens], RNA-binding protein Y14 [Xenopus laevis] GI:11034807; contains InterPro entry IPR000504: RNA-binding region RNP-1 (RNA recognition motif) (RRM) (68414.m05797)
874	256746_at	+C independent	0.00351128	0.727513	0.909262	At3g29320	glucan phosphorylase, putative similar to alpha-glucan phosphorylase, L isozyme 1 precursor GB:P04045 from [Solanum tuberosum] (J. Biochem. 106 (4), 691-695 (1989)) (68416.m03682)
875	257685_at	+C independent	0.00353274	0.932542	0.188773	At3g12770	pentatricopeptide (PPR) repeat-containing protein contains INTERPRO:IPR002885 PPR repeats (68416.m01594)
876	252941_at	+C independent	0.00355096	0.542099	0.996614	At4g39280	phenylalanyl-tRNA synthetase, putative / phenylalanine--tRNA ligase, putative similar to SP|Q9Y285 Phenylalanyl-tRNA synthetase alpha chain (EC 6.1.1.20) (Phenylalanine- -tRNA ligase alpha chain) (PheRS) {Homo sapiens}; contains Pfam profile PF01409: tRNA synthetases class II core domain (F) (68417.m05563)
877	249282_at	+C independent	0.00355323	0.974893	0.965956	At5g41760	nucleotide-sugar transporter family protein low similarity to SP|Q61420 CMP-sialic acid transporter {Mus musculus}; contains Pfam profile PF04142: Nucleotide-sugar transporter (68418.m05084)
878	255777_at	+C independent	0.00357515	0.586476	0.188555	At1g18630	glycine-rich RNA-binding protein, putative similar to glycine-rich RNA-binding protein from {Sorghum bicolor} SP|Q99070, GI:1778373 from [Pisum sativum]; contains InterPro entry IPR000504: RNA-binding region RNP-1 (RNA recognition motif) (RRM) (68414.m02322)
879	266704_at	+C independent	0.00358543	0.816464	0.152872	At2g19940	semialdehyde dehydrogenase family protein similar to N-acetyl-glutamyl-phosphate reductase [Campylobacter jejuni] GI:6650362; contains Pfam profiles PF02774: Semialdehyde dehydrogenase dimerisation domain, PF01118: Semialdehyde dehydrogenase NAD binding domain (68415.m02330)
880	254083_at	+C independent	0.00358652	0.0295338	0.832516	At4g24920	protein transport protein SEC61 gamma subunit, putative similar to Swiss-Prot:Q19967 protein transport protein SEC61 gamma subunit [Caenorhabditis elegans] (68417.m03568)
881	266848_at	+C independent	0.00358843	0.151158	0.912731	At2g25950	expressed protein (68415.m03115)
882	249203_at	+C independent	0.003598	0.112348	0.120797	At5g42590	cytochrome P450 71A16, putative (CYP71A16) Identical to Cytochrome P450 71A16 (SP:Q9FH66) [Arabidopsis thaliana] (68418.m05185)
883	260033_at	+C independent	0.00363172	0.0113637	0.503113	At1g68760	MutT/nudix family protein similar to SP|Q58549 ADP-ribose pyrophosphatase (EC 3.6.1.13) {Methanococcus jannaschii}; contains Pfam profile PF00293: NUDIX domain (68414.m07860)
884	257193_at	+C independent	0.00363429	0.858595	0.763767	At3g13160	pentatricopeptide (PPR) repeat-containing protein contains Pfam profile PF01535: PPR repeat (68416.m01646)
885	257322_at	+C independent	0.00364504	0.680762	0.511965	orf111b
886	257125_at	+C independent	0.00365611	0.538177	0.262721	At3g20050	T-complex protein 1 alpha subunit / TCP-1-alpha / chaperonin (CCT1) identical to SWISS-PROT:P28769- T-complex protein 1, alpha subunit (TCP-1-alpha) [Arabidopsis thaliana] (68416.m02536)
887	248739_at	+C independent	0.00365899	0.22772	0.348119	At5g48030	DNAJ heat shock protein, mitochondrially targeted (GFA2) 99.8% identical to mitochondrially targeted DnaJ protein GFA2 [Arabidopsis thaliana] GI:21429604; contains Pfam profiles PF00226: DnaJ domain, PF01556: DnaJ C terminal region, PF00684: DnaJ central domain (4 repeats) (68418.m05935)
888	266344_at	+C independent	0.00365913	0.303972	0.52932	At2g01580	expressed protein and genefinder (68415.m00082)
889	252134_at	+C independent	0.00365935	0.0101674	0.785404	At3g50910	expressed protein (68416.m05574)
890	256936_at	+C independent	0.00367393	0.536063	0.418351	At3g22480	prefoldin-related KE2 family protein similar to Swiss-Prot:Q9UHV9 prefoldin subunit 2 (Protein HSPC231) [Homo sapiens]; contains Pfam domain, PF01920: KE2 family protein (68416.m02841)
891	250070_at	+C independent	0.0037073	0.950701	0.580824	At5g17980	C2 domain-containing protein contains INTERPRO:IPR000008 C2 domain (68418.m02109)
892	263662_at	+C independent	0.00371807	0.577478	0.913325	At1g04430	dehydration-responsive protein-related similar to early-responsive to dehydration stress ERD3 protein [Arabidopsis thaliana] GI:15320410; contains Pfam profile PF03141: Putative methyltransferase (68414.m00434)
893	245365_at	+C independent	0.00371906	0.0815296	0.0100722	At4g17720	RNA recognition motif (RRM)-containing protein (68417.m02646)
894	245067_at	+C independent	0.00374964	0.194401	0.852374	At2g39780	ribonuclease 2 (RNS2) identical to ribonuclease 2 precursor SP:P42814, GI:289210; contains a ribonuclease T2 family histidine active site signature (PDOC00459) (68415.m04884)
895	247373_at	+C independent	0.00374973	0.345555	0.200253	At5g63150	expressed protein (68418.m07929)
896	255524_at	+C independent	0.00376056	0.326577	0.140911	At4g02330	pectinesterase family protein contains Pfam profile: PF01095 pectinesterase (68417.m00317)
897	260570_at	+C independent	0.00377219	0.760179	0.92887	At2g43710	acyl-[acyl-carrier-protein] desaturase / stearoyl-ACP desaturase (SSI2) identical to gi:15149310; contains Pfam profile PF03405: Fatty acid desaturase; identical to cDNA stearoyl ACP desaturase (SSI2), SSI2-FAB2 allele, GI:15149309 (68415.m05433)
898	255225_at	+C independent	0.00379125	0.0411768	0.999308	At4g05410	transducin family protein / WD-40 repeat family protein contains 6 WD-40 repeats (PF00400); U3 snoRNP-associated 55-kDa protein, Homo sapiens, gb:NP_004695; Vegetatible incompatibility protein HET-E-1 (SP:Q00808) [Podospora anserina] (68417.m00823)
899	266519_at	+C independent	0.00380466	0.483857	0.353145	At2g35155	expressed protein (68415.m04312)
900	256910_at	+C independent	0.00380531	0.702835	0.0305059	At3g24080	KRR1 family protein contains Pfam PF05178: Krr1 family (68416.m03024)
901	258528_at	+C independent	0.00382252	0.865124	0.0860769	At3g06770	glycoside hydrolase family 28 protein / polygalacturonase (pectinase) family protein weak similarity to polygalacturonase [Persea americana] GI:166951; contains PF00295: Glycosyl hydrolases family 28 (polygalacturonases) (68416.m00802)
902	246263_at	+C independent	0.00383869	0.0870946	0.78899	At1g31780	conserved oligomeric Golgi complex component-related / COG complex component-related similar to Conserved oligomeric Golgi complex component 6 (Swiss-Prot:Q9Y2V7) [Homo sapiens]; (68414.m03901)
903	263074_at	+C independent	0.00384994	0.603474	0.0209185	At2g17560	high mobility group protein gamma (HMGgamma) / HMG protein gamma nearly identical to HMG protein (HMGgamma) [Arabidopsis thaliana] GI:2832355 (68415.m02032)
904	261220_at	+C independent	0.00385509	0.38633	0.99605	At1g19970	ER lumen protein retaining receptor family protein similar to SP|P33946 ER lumen protein retaining receptor 1 (KDEL receptor 1) {Bos taurus}; contains Pfam profile PF00810: ER lumen protein retaining receptor (68414.m02502)
905	265738_at	+C independent	0.00386355	0.0466243	0.366855	At2g01350	quinolinate phosphoribosyl transferase family protein contains Pfam profile: PF01729 quinolinate phosphoribosyl transferase, C-terminal domain (68415.m00052)
906	251819_at	+C independent	0.00386974	0.0436763	0.329	At3g55030	phosphatidylglycerolphosphate synthase, putative similar to phosphatidylglycerolphosphate synthase GI:13365519 from [Arabidopsis thaliana]; contains non-consensus CG acceptor splice site at exon 4 (68416.m06111)
907	246884_at	+C independent	0.00387539	0.847895	0.371629	At5g26220	ChaC-like family protein contains Pfam profile: PF04752 ChaC-like protein (68418.m03121)
908	266662_at	+C independent	0.003878	0.0216077	0.274279	At2g25830	YebC-related contains Pfam profile PF01709: Domain of unknown function; contains TIGRFAM TIGR01033: conserved hypothetical protein; similar to YebC (GI:5771432) [Legionella pneumophila] (68415.m03099)
909	267211_at	+C independent	0.00389116	0.0612683	0.00996827	At2g44065	ribosomal protein L2 family protein similar to ribosomal protein L2 [Gossypium arboreum] GI:17644114; contains Pfam profile PF03947: Ribosomal Proteins L2, C-terminal domain (68415.m05479)
910	253300_at	+C independent	0.00390968	0.615013	0.178086	At4g33580	carbonic anhydrase family protein / carbonate dehydratase family protein similar to SP|P46512 Carbonic anhydrase 1 (EC 4.2.1.1) (Carbonate dehydratase 1) {Flaveria linearis}; contains Pfam profile PF00484: Carbonic anhydrase (68417.m04771)
911	252862_at	+C independent	0.00394921	0.0147628	0.0754257	At4g39830	L-ascorbate oxidase, putative similar to SP|P14133 L-ascorbate oxidase precursor (EC 1.10.3.3) (Ascorbase) {Cucumis sativus}; contains Pfam profile PF00394: Multicopper oxidase (68417.m05643)
912	255308_at	+C independent	0.0039553	0.311563	0.357047	At4g04910	AAA-type ATPase family protein similar to SP|P18708 Vesicular-fusion protein NSF (N-ethylmaleimide-sensitive fusion protein) (NEM-sensitive fusion protein) {Cricetulus griseus}; contains Pfam profiles PF00004: ATPase AAA family, PF02359: Cell division protein 48 (CDC48) N-terminal domain; contains non-consensus AT-AC splice sites at intron 2 (68417.m00714)
913	267261_at	+C independent	0.00396216	0.336023	0.330859	At2g23120	expressed protein (68415.m02758)
914	246084_at	+C independent	0.00396545	0.572728	0.557101	At5g20530
915	265172_at	+C independent	0.0039883	0.0187065	0.140431	At1g23820	spermidine synthase 1 (SPDSYN1) / putrescine aminopropyltransferase 1 identical to SP|Q9ZUB3 Spermidine synthase 1 (EC 2.5.1.16) (Putrescine aminopropyltransferase 1) (SPDSY 1) {Arabidopsis thaliana} (68414.m03004)
916	262339_at	+C independent	0.00399168	0.397811	0.833481	At1g64000	WRKY family transcription factor similar to WRKY DNA binding protein GB:CAB97004 from [Solanum tuberosum] (68414.m07249)
917	263372_at	+C independent	0.00399612	0.129936	0.0735255	At2g20450	60S ribosomal protein L14 (RPL14A) (68415.m02387)
918	263882_at	+C independent	0.00406887	0.727156	0.640023	At2g21790	ribonucleoside-diphosphate reductase small chain, putative / ribonucleotide reductase, putative similar to ribonucleotide reductase GI:4151068 from [Nicotiana tabacum] (68415.m02590)
919	266802_at	+C independent	0.00411664	0.153344	0.195255	At2g22900	galactosyl transferase GMA12/MNN10 family protein very low similarity to alpha-1,2-galactosyltransferase, Schizosaccharomyces pombe [SP|Q09174] (68415.m02718)
920	258613_at	+C independent	0.00411974	0.0151787	0.308437	At3g02870	inositol-1(or 4)-monophosphatase, putative / inositol monophosphatase, putative / IMPase, putative similar to SP|P54928 Inositol-1(or 4)-monophosphatase 3 (EC 3.1.3.25) (IMPase 3) (IMP 3) (Inositol monophosphatase 3) {Lycopersicon esculentum}; contains Pfam profile PF00459: Inositol monophosphatase family (68416.m00280)
921	248690_at	+C independent	0.00413155	0.0464728	0.0281597	At5g48230	acetyl-CoA C-acyltransferase, putative / 3-ketoacyl-CoA thiolase, putative strong similarity to Acetoacetyl-coenzyme A thiolase (E.C. 2.3.1.9) [Raphanus sativus] GI:1542941; contains InterPro accession IPR002155: Thiolase (68418.m05958)
922	255047_at	+C independent	0.00418042	0.0543664	0.603187	At4g09670	oxidoreductase family protein similar to AX110P [Daucus carota] GI:285739; contains Pfam profiles PF01408: Oxidoreductase family NAD-binding Rossmann fold, PF02894: Oxidoreductase family C-terminal alpha/beta domain (68417.m01588)
923	259721_at	+C independent	0.00418878	0.373374	0.708811	At1g60890	phosphatidylinositol-4-phosphate 5-kinase family protein similar to phosphatidylinositol-4-phosphate 5-kinase AtPIP5K1 [Arabidopsis thaliana] GI:3702691; contains Pfam profiles PF01504: Phosphatidylinositol-4-phosphate 5-Kinase, PF02493: MORN repeat (68414.m06855)
924	245832_at	+C independent	0.00419405	0.136121	0.559667	At1g48850	chorismate synthase, putative / 5-enolpyruvylshikimate-3-phosphate phospholyase, putative similar to chorismate synthase from Lycopersicon esculentum [SP|Q42884], Corydalis sempervirens [SP|P27793]; contains Pfam chorismate synthase domain PF01264 (68414.m05469)
925	267457_at	+C independent	0.00422921	0.56388	0.552453	At2g33790	pollen Ole e 1 allergen and extensin family protein similar to arabinogalactan protein [Daucus carota] GI:11322245, SP|Q03211 Pistil-specific extensin-like protein precursor (PELP) {Nicotiana tabacum}; contains Pfam profile PF01190: Pollen proteins Ole e I family (68415.m04144)
926	259586_at	+C independent	0.00423247	0.678219	0.902342	At1g28100	expressed protein (68414.m03440)
927	248473_at	+C independent	0.00424072	0.598017	0.507623	At5g50810	mitochondrial import inner membrane translocase (TIM8) identical to mitochondrial import inner membrane translocase subunit Tim8 [Arabidopsis thaliana] Swiss-Prot:Q9XGY4; contains Pfam domain, PF02953: Tim10/DDP family zinc finger (68418.m06295)
928	267483_at	+C independent	0.00426373	0.126587	0.350386	At2g02810	UDP-galactose/UDP-glucose transporter contains transmembrane domains; identical to UDP-galactose/UDP-glucose transporter (GI:22651763) [Arabidopsis thaliana] similar to UGTrel1 (GI:1669564) [Rattus rattus]; identical to cDNA UDP-galactose/UDP-glucose transporter GI:22651762 (68415.m00226)
929	267406_at	+C independent	0.00428425	0.0925465	0.599246	At2g34780	expressed protein (68415.m04270)
930	253118_at	+C independent	0.00429582	0.198058	0.981095	At4g35950	Rac-like GTP-binding protein (ARAC6) identical to rac-like GTP binding protein Arac6 GI:3406757 from [Arabidopsis thaliana] (68417.m05115)
931	246290_at	+C independent	0.00434966	0.766445	0.209569	At3g56800	calmodulin-2/3/5 (CAM3) identical to calmodulin GI:474183 from [Arabidopsis thaliana]; almost identical to calmodulin-2/3/5 SP:P25069 [Arabidopsis thaliana] (68416.m06317)
932	250779_at	+C independent	0.00435149	0.780474	0.688776	At5g05470	eukaryotic translation initiation factor 2 subunit 1, putative / eIF-2A, putative / eIF-2-alpha, putative similar to SWISS-PROT:P20459 eukaryotic translation initiation factor 2 alpha subunit (eIF-2- alpha) [Saccharomyces cerevisiae]; identical to cDNA cohesin GI:6682280 (68418.m00589)
933	247454_at	+C independent	0.00436	0.0153486	0.407696	At5g62450
934	247279_at	+C independent	0.00442503	0.338535	0.984039	At5g64310	arabinogalactan-protein (AGP1) identical to gi:3883120 gb:AAC77823 (68418.m08078)
935	255105_at	+C independent	0.00444935	0.0805584	0.58777	At4g08620	sulfate transporter identical to sulfate transporter [Arabidopsis thaliana] GI:3777483 (68417.m01419)
936	256176_at	+C independent	0.00445134	0.429844	0.339643	At1g51640	exocyst subunit EXO70 family protein contains Pfam domain PF03081: Exo70 exocyst complex subunit contains Pfam domain PF03081: Exo70 exocyst complex subunit; (68414.m05818)
937	245175_at	+C independent	0.00446181	0.89441	0.359503	At2g47470	thioredoxin family protein similar to protein disulfide isomerase [Dictyostelium discoideum] GI:2627440; contains Pfam profile: PF00085 Thioredoxin (68415.m05924)
938	265805_s_at	+C independent	0.00447525	0.0966104	0.11593	At2g18020	60S ribosomal protein L8 (RPL8A) (68415.m02094)
939	251948_at	+C independent	0.00448691	0.630062	0.428836	At3g53580	diaminopimelate epimerase family protein contains Pfam profile PF01678: Diaminopimelate epimerase (68416.m05918)
940	262289_at	+C independent	0.00451024	0.550118	0.128446	At1g70770	expressed protein (68414.m08158)
941	254845_at	+C independent	0.00452949	0.354807	0.877872	At4g11820	hydroxymethylglutaryl-CoA synthase / HMG-CoA synthase / 3-hydroxy-3-methylglutaryl coenzyme A synthase identical to Hydroxymethylglutaryl-CoA synthase (EC 4.1.3.5) (HMG-CoA synthase) (3-hydroxy-3-methylglutaryl coenzyme A synthase) (Swiss-Prot:P54873) [Arabidopsis thaliana] (68417.m01881)
942	266639_at	+C independent	0.00454247	0.938115	0.426919	At2g35520	defender against cell death 2 (DAD2) identical to defender against cell death 2 (DAD-2, AtDAD2) [Arabidopsis thaliana] SWISS-PROT:O22622 (68415.m04350)
943	245783_s_at	+C independent	0.00458341	0.0583081	0.378158	At1g35180	expressed protein similar to hypothetical protein GB:AAF69173 GI:7767676 from [Arabidopsis thaliana] (68414.m04362)
944	253715_at	+C independent	0.00461686	0.208912	0.597028	At4g29390	40S ribosomal protein S30 (RPS30B) RIBOSOMAL PROTEIN S30 - Arabidopsis thaliana,PID:e1358183 (68417.m04198)
945	248340_at	+C independent	0.00461705	0.774223	0.308062	At5g52180	expressed protein (68418.m06477)
946	259339_at	+C independent	0.00463146	0.33966	0.0920011	At3g03900	adenylylsulfate kinase, putative similar to adenylylsulfate kinase 1, chloroplast precursor (APS kinase, Adenosine-5'phosphosulfate kinase, ATP adenosine-5'- phosphosulfate 3'-phosphotransferase) [Arabidopsis thaliana] SWISS-PROT:Q43295 (68416.m00404)
947	245124_at	+C independent	0.00465236	0.0502817	0.77614	At2g47580	small nuclear ribonucleoprotein U1A / spliceosomal protein U1A / U1snRNP-specific protein identical to GB:Z49991 U1snRNP-specific protein [Arabidopsis thaliana] (68415.m05937)
948	251487_at	+C independent	0.00470668	0.534426	0.464634	At3g59760	cysteine synthase, mitochondrial, putative / O-acetylserine (thiol)-lyase, putative / O-acetylserine sulfhydrylase, putative similar to SP|Q43725 Cysteine synthase, mitochondrial precursor (EC 4.2.99.8) (O- acetylserine sulfhydrylase) (O-acetylserine (Thiol)-lyase) {Arabidopsis thaliana} (68416.m06667)
949	259669_at	+C independent	0.00474083	0.076145	0.187513	At1g52340	short-chain dehydrogenase/reductase (SDR) family protein similar to stem secoisolariciresinol dehydrogenase GI:13752458 from [Forsythia x intermedia] (68414.m05908)
950	249256_at	+C independent	0.00474584	0.713628	0.194848	At5g41620	expressed protein weak similarity to microtubule binding protein D-CLIP-190 (GI:2773363) [Drosophila melanogaster]; weak similarity to Synaptonemal complex protein 1 (SCP-1 protein) (Swiss-Prot:Q15431) [Homo sapiens]; weak similarity to DNA double-strand break repair rad50 ATPase. (Swiss-Prot:P58301) [Pyrococcus furiosus] (68418.m05057)
951	260984_at	+C independent	0.0047484	0.301683	0.292651	At1g53645	hydroxyproline-rich glycoprotein family protein (68414.m06102)
952	263787_at	+C independent	0.0047665	0.0265254	0.0635644	At2g46420	expressed protein (68415.m05777)
953	249469_at	+C independent	0.00478015	0.322223	0.359877	At5g39320	UDP-glucose 6-dehydrogenase, putative very strong similarity to SP|Q96558 UDP-glucose 6-dehydrogenase (EC 1.1.1.22) (UDP-Glc dehydrogenase) (UDP-GlcDH) (UDPGDH) {Glycine max}; contains Pfam profiles PF03721: UDP-glucose/GDP-mannose dehydrogenase family NAD binding domain, PF00984: UDP-glucose/GDP-mannose dehydrogenase family central domain, PF03720: UDP-glucose/GDP-mannose dehydrogenase family UD…
954	251192_at	+C independent	0.00478393	0.895137	0.178727	At3g62720	galactosyl transferase GMA12/MNN10 family protein low similarity to alpha-1,2-galactosyltransferase, Schizosaccharomyces pombe [SP|Q09174] (68416.m07045)
955	247494_at	+C independent	0.00478927	0.0544165	0.169591	At5g61790	calnexin 1 (CNX1) identical to calnexin homolog 1, Arabidopsis thaliana, EMBL:AT08315 [SP|P29402] (68418.m07754)
956	253921_at	+C independent	0.00479957	0.790328	0.991192	At4g26900	imidazole glycerol phosphate synthase hisHF, chloroplast / IGP synthase / ImGPP synthase / IGPS identical to SP|Q9SZ30 Imidazole glycerol phosphate synthase hisHF, chloroplast precursor (IGP synthase) {Arabidopsis thaliana} (68417.m03870)
957	259851_at	+C independent	0.00482603	0.117514	0.0425271	At1g72250	kinesin motor protein-related (68414.m08353)
958	255513_at	+C independent	0.00483468	0.648976	0.686672	At4g02060	prolifera protein (PRL) / DNA replication licensing factor Mcm7 (MCM7) identical to DNA replication licensing factor Mcm7 SP|P43299 PROLIFERA protein {Arabidopsis thaliana}; contains Pfam profile PF00493: MCM2/3/5 family (68417.m00276)
959	262230_at	+C independent	0.00484008	0.225134	0.625509	At1g68560	alpha-xylosidase (XYL1) identical to alpha-xylosidase precursor GB:AAD05539 GI:4163997 from [Arabidopsis thaliana]; contains Pfam profile PF01055: Glycosyl hydrolases family 31; identical to cDNA alpha-xylosidase precursor (XYL1) partial cds GI:4163996 (68414.m07833)
960	250645_at	+C independent	0.00485866	0.156832	0.53731	At5g06700	expressed protein strong similarity to unknown protein (emb|CAB82953.1) (68418.m00757)
961	251602_at	+C independent	0.00485964	0.987293	0.539126	At3g57785	expressed protein (68416.m06437)
962	266119_at	+C independent	0.00487956	0.592311	0.690358	At2g02100	plant defensin-fusion protein, putative (PDF2.2) plant defensin protein family member, personal communication, Bart Thomma (Bart.Thomma@agr.kuleuven.ac.be); similar to SWISS-PROT:O65740 (68415.m00146)
963	246409_at	+C independent	0.00489459	0.0222248	0.284136	At1g57700	protein kinase family protein contains Serine/Threonine protein kinases active-site signature, PROSITE:PS00108 (68414.m06548)
964	265262_at	+C independent	0.00490032	0.832149	0.0943154	At2g42980	aspartyl protease family protein contains pfam profile: PF00026 eukaryotic aspartyl protease (68415.m05332)
965	250851_at	+C independent	0.00491787	0.0629841	0.415809	At5g04420	kelch repeat-containing protein low similarity to rngB protein, Dictyostelium discoideum, PIR:S68824; contains Pfam profile PF01344: Kelch motif (68418.m00435)
966	250197_at	+C independent	0.00491916	0.252059	0.151886	At5g14590	isocitrate dehydrogenase, putative / NADP+ isocitrate dehydrogenase, putative strong similarity to isocitrate dehydrogenase (NADP+) [Nicotiana tabacum] GI:3021512; contains Pfam domain PF00180: dehydrogenase, isocitrate/isopropylmalate family (68418.m01711)
967	254432_at	+C independent	0.0049504	0.582586	0.6312	At4g20830	FAD-binding domain-containing protein similar to SP|P30986 reticuline oxidase precursor (Berberine-bridge-forming enzyme) (BBE) (Tetrahydroprotoberberine synthase) [Eschscholzia californica]; contains PF01565 FAD binding domain (68417.m03022)
968	255039_at	+C independent	0.00496044	0.527703	0.407553	At4g09570	calcium-dependent protein kinase, putative / CDPK, putative similar to calcium-dependent protein kinase [Arabidopsis thaliana] gi|604881|dbj|BAA04830; contains protein kinase domain, Pfam:PF00069; contains EF hand domain (calcium-binding EF-hand), Pfam:PF00036, INTERPRO:IPR002048 (68417.m01575)
969	260417_at	+C independent	0.00496047	0.586736	0.120529	At1g69770	chromomethylase 3 (CMT3) nearly identical to chromomethylase CMT3 [Arabidopsis thaliana] GI:14583092, GI:14647157 (68414.m08028)
970	248100_at	+C independent	0.0049728	0.320416	0.12145	At5g55180	glycosyl hydrolase family 17 protein similar to elicitor inducible chitinase Nt-SubE76 GI:11071974 from [Nicotiana tabacum] (68418.m06879)
971	251707_at	+C independent	0.00501875	0.557283	0.0513214	At3g56490	zinc-binding protein, putative / protein kinase C inhibitor, putative similar to 14 kDa zinc-binding protein (Protein kinase C inhibitor, PKCI) [Zea mays] Swiss-Prot:P42856 (68416.m06282)
972	252158_at	+C independent	0.00503446	0.00801756	0.443335	At3g50530	calcium-dependent protein kinase, putative / CDPK, putative similar to calcium/calmodulin-dependent protein kinase CaMK3 [Nicotiana tabacum] gi|16904226|gb|AAL30820 (68416.m05526)
973	260815_at	+C independent	0.00505403	0.823536	0.58441	At1g06950	chloroplast inner envelope protein-related similar to chloroplast inner envelope protein GI:1495767 from [Pisum sativum] (68414.m00738)
974	265790_at	+C independent	0.00508544	0.0111476	0.0227794	At2g01170	amino acid permease family protein weak similarity to GABA permease [Emericella nidulans] GI:4972245; contains Pfam profile PF00324: Amino acid permease (68415.m00025)
975	262415_at	+C independent	0.00512276	0.0597089	0.0606938	At1g49400	ribosomal protein S17 family protein similar to 40S ribosomal protein S17 GI:1620985 from [Nicotiana plumbaginifolia] (68414.m05537)
976	257270_at	+C independent	0.00514127	0.368594	0.0306666	At3g28140	calmodulin-binding protein (68416.m03512)
977	260805_at	+C independent	0.00515926	0.579696	0.178182	At1g78320	glutathione S-transferase, putative similar to glutathione transferase GI:2853219 from [Carica papaya] (68414.m09127)
978	248705_at	+C independent	0.00516508	0.207112	0.863388	At5g48520	expressed protein similar to unknown protein (gb|AAB97010.1) (68418.m05999)
979	251287_at	+C independent	0.00519159	0.824688	0.165312	At3g61820	aspartyl protease family protein contains Pfam domain, PF00026: eukaryotic aspartyl protease (68416.m06939)
980	246027_at	+C independent	0.00519795	0.482706	0.114318	At5g21060	homoserine dehydrogenase family protein similar to aspartokinase-homoserine dehydrogenase [Glycine max] GI:2970447, GI:2970556; contains Pfam profile PF00742: Homoserine dehydrogenase (68418.m02508)
981	252056_at	+C independent	0.00519955	0.209669	0.0393816	At3g52590	ubiquitin extension protein 1 (UBQ1) / 60S ribosomal protein L40 (RPL40B) identical to GI:166929, GI:166930 (68416.m05792)
982	266834_s_at	+C independent	0.00525706	0.0610034	0.0684867	At2g30020	protein phosphatase 2C, putative / PP2C, putative similar to protein phosphatase 2C (GI:4587992){Arabidopsis thaliana} (68415.m03652)
983	253670_at	+C independent	0.00526875	0.46673	0.0495224	At4g30010	expressed protein (68417.m04270)
984	265776_at	+C independent	0.00527113	0.105288	0.0423234	At2g07340	prefoldin-related KE2 family protein contains similarity to Swiss-Prot:O60925 prefoldin subunit 1 [Homo sapiens]; contains Pfam domain, PF01920: KE2 family protein (68415.m00841)
985	263606_at	+C independent	0.00528977	0.595228	0.817286	At2g16280	very-long-chain fatty acid condensing enzyme, putative similar to fatty acid condensing enzyme CUT1 GI:5001734 from [Arabidopsis thaliana] (68415.m01864)
986	260857_at	+C independent	0.00529537	0.0587034	0.102406	At1g21880	peptidoglycan-binding LysM domain-containing protein contains Pfam profile PF01476: LysM domain (68414.m02738)
987	261696_at	+C independent	0.00532097	0.0214008	0.903949	At1g08470	strictosidine synthase family protein similar to strictosidine synthase [Rauvolfia serpentina][SP|P15324] (68414.m00938)
988	266549_at	+C independent	0.00532747	0.384767	0.225995	At2g35150	phosphate-responsive 1 family protein similar to phi-1 (phosphate-induced gene) [Nicotiana tabacum] GI:3759184; contains Pfam profile PF04674: Phosphate-induced protein 1 conserved region (68415.m04311)
989	250474_at	+C independent	0.0053337	0.077908	0.0125801	At5g10230	annexin 7 (ANN7) nearly identical to calcium-binding protein annexin 7 [Arabidopsis thaliana] GI:12667522 (68418.m01187)
990	253571_at	+C independent	0.00534083	0.683863	0.569396	At4g31000	calmodulin-binding protein similar to calmodulin-binding protein TCB60 GI:1698548 from [Nicotiana tabacum]; contains non-consensus donor splice site AT at exon 4; supported by cDNA gi:17065559 (68417.m04402)
991	266247_at	+C independent	0.00535744	0.045045	0.169408	At2g27660	DC1 domain-containing protein contains Pfam profile PF03107: DC1 domain (68415.m03352)
992	248478_at	+C independent	0.00536291	0.79073	0.040342	At5g50870	ubiquitin-conjugating enzyme, putative strong similarity to ubiquitin conjugating enzyme [Lycopersicon esculentum] GI:886679; contains Pfam profile PF00179: Ubiquitin-conjugating enzyme (68418.m06304)
993	252601_s_at	+C independent	0.00537064	0.2176	0.127674	At3g45030	40S ribosomal protein S20 (RPS20A) 40S ribsomomal proteinS20, Arabidopsis thaliana, pir:T12992 (68416.m04851)
994	264926_at	+C independent	0.00537204	0.0365594	0.024142	At1g60660	cytochrome b5 domain-containing protein contains InterPro accession IPR001199: Cytochrome b5 (68414.m06829)
995	257188_at	+C independent	0.00539733	0.051011	0.963574	At3g13150	pentatricopeptide (PPR) repeat-containing protein contains Pfam profile PF01535: PPR repeat (68416.m01645)
996	264592_at	+C independent	0.00540648	0.804192	0.190521	At2g17720	oxidoreductase, 2OG-Fe(II) oxygenase family protein similar to prolyl 4-hydroxylase, alpha subunit, from Gallus gallus [GI:212530], Rattus norvegicus [GI:474940], Mus musculus [SP|Q60715]; contains PF03171 2OG-Fe(II) oxygenase superfamily domain (68415.m02053)
997	248001_at	+C independent	0.00540989	0.177869	0.55732	At5g55990	calcineurin B-like protein 2 (CBL2) identical to calcineurin B-like protein 2 GI:3309084 from [Arabidopsis thaliana] (68418.m06986)
998	260441_at	+C independent	0.00541914	0.14022	0.879766	At1g68260	thioesterase family protein contains Pfam profile: PF03061: thioesterase family protein (68414.m07797)
999	267349_at	+C independent	0.00544037	0.240575	0.373689	At2g40010	60S acidic ribosomal protein P0 (RPP0A) (68415.m04916)
1000	248500_at	+C independent	0.00548342	0.0155241	0.511981	At5g50410	expressed protein (68418.m06243)
1001	AFFX-Athal-Actin_5_r_at	+C independent	0.00550415	0.941158	0.218497	AFFX-Athal-Actin_5
1002	255507_at	+C independent	0.00554132	0.176	0.154011	At4g02150	importin alpha-2 subunit identical to importin alpha-2 subunit (Karyopherin alpha-2 subunit) (KAP alpha) SP:O04294 from [Arabidopsis thaliana] (68417.m00287)
1003	250623_at	+C independent	0.00558219	0.287019	0.632624	At5g07320	mitochondrial substrate carrier family protein similar to peroxisomal Ca-dependent solute carrier [Oryctolagus cuniculus] GI:2352427 (mitochondrial carrier superfamily); contains INTERPRO:IPR001993 Mitochondrial substrate carrier family, INTERPRO:IPR002048 calcium-binding EF-hand domain (68418.m00836)
1004	251807_at	+C independent	0.00560309	0.0124041	0.46598	At3g55400	methionyl-tRNA synthetase / methionine--tRNA ligase / MetRS (cpMetRS) identical to methionyl-tRNA synthetase MEtRS [Arabidopsis thaliana] GI:2266985 (68416.m06153)
1005	248670_at	+C independent	0.00560798	0.646503	0.354853	At5g48740	leucine-rich repeat family protein / protein kinase family protein contains Pfam domains PF00560: Leucine Rich Repeat and PF00069: Protein kinase domain (68418.m06032)
1006	263665_at	+C independent	0.00564211	0.14508	0.131612	At1g04480	60S ribosomal protein L23 (RPL23A) identical to GB:AAB80655 (68414.m00439)
1007	256367_at	+C independent	0.00567134	0.570724	0.0139367	At1g66810	zinc finger (CCCH-type) family protein contains Pfam domain, PF00642: Zinc finger C-x8-C-x5-C-x3-H type (and similar) (68414.m07594)
1008	265056_at	+C independent	0.00567936	0.840434	0.210756	At1g51980	mitochondrial processing peptidase alpha subunit, putative similar to mitochondrial processing peptidase alpha subunit, mitochondrial precursor, Alpha-MPP (Ubiquinol-cytochrome C reductase subunit II) [Potato] SWISS-PROT:P29677 (68414.m05863)
1009	248798_at	+C independent	0.00569002	0.181949	0.167485	At5g47190	ribosomal protein L19 family protein similar to plastid ribosomal protein L19 precursor [Spinacia oleracea] gi|7582403|gb|AAF64312 (68418.m05819)
1010	254263_at	+C independent	0.00574253	0.0507222	0.652772	At4g23493	expressed protein (68417.m03385)
1011	247257_at	+C independent	0.00577729	0.928244	0.0190045	At5g64760	26S proteasome regulatory subunit, putative (RPN5) (68418.m08143)
1012	251650_at	+C independent	0.00578695	0.306755	0.032611	At3g57360	expressed protein (68416.m06385)
1013	258006_at	+C independent	0.00580821	0.0928794	0.0912238	At3g19400	cysteine proteinase, putative non-consensus AT acceptor site at exon 3; contains similarity to cysteine protease CYP1 GI:2828252, TDI-65 GI:5726641 from [Lycopersicon esculentum] (68416.m02460)
1014	266567_at	+C independent	0.00582052	0.276083	0.907658	At2g24050	MIF4G domain-containing protein / MA3 domain-containing protein similar to SP|Q03387 Eukaryotic initiation factor (iso)4F subunit P82-34 (eIF-(iso)4F P82-34) {Triticum aestivum}; contains Pfam profiles PF02854: MIF4G domain, PF02847: MA3 domain (68415.m02873)
1015	266553_at	+C independent	0.00582842	0.597204	0.734064	At2g46170	reticulon family protein (RTNLB5) weak similarity to Nogo-C protein [Rattus norvegicus] GI:6822251; contains Pfam profile PF02453: Reticulon (68415.m05741)
1016	257911_at	+C independent	0.00582966	0.662128	0.101097	At3g25530	6-phosphogluconate dehydrogenase NAD-binding domain-containing protein low similarity to SP|P23523 2-hydroxy-3-oxopropionate reductase (EC 1.1.1.60) (Tartronate semialdehyde reductase) {Escherichia coli}; contains Pfam profile PF03446: NAD binding domain of 6-phosphogluconate dehydrogenase; supporting cDNA gi|15375067|gb|AY044183.1| (68416.m03174)
1017	262253_s_at	+C independent	0.00584926	0.071925	0.0556624	At1g53880	eukaryotic translation initiation factor 2B family protein / eIF-2B family protein similar to SP|Q64270 Translation initiation factor eIF-2B alpha subunit {Rattus norvegicus}; contains Pfam profiles PF04525: Protein of unknown function (DUF567), PF01008: Initiation factor 2 subunit family (68414.m06133)
1018	261840_at	+C independent	0.00585482	0.904241	0.755242	At1g16070	tubby family protein similar to Tubby related protein 1 (Tubby-like protein 1) (Swiss-Prot:Q9Z273) [Mus musculus]; low similarity to Tubby related protein 1 (Tubby-like protein 1) (Swiss-Prot:O0029) {Homo sapiens}; similar to phosphodiesterase (GI:467578) [Mus musculus]; contains Pfam profile PF01167: Tub family (68414.m01928)
1019	258642_at	+C independent	0.00585822	0.0158765	0.0132081	At3g07910	expressed protein (68416.m00966)
1020	258269_at	+C independent	0.00588393	0.140706	0.668518	At3g15690	biotin carboxyl carrier protein of acetyl-CoA carboxylase-related contains weak similarity to Biotin carboxyl carrier protein of acetyl-CoA carboxylase, chloroplast precursor (BCCP) (Swiss-Prot:Q42533) [Arabidopsis thaliana] (68416.m01988)
1021	262859_at	+C independent	0.0058846	0.812232	0.0363521	At1g64790	translational activator family protein similar to HsGCN1 [Homo sapiens] GI:2282576 (68414.m07346)
1022	251824_at	+C independent	0.00590552	0.0159285	0.6991	At3g55090	ABC transporter family protein ATP-binding cassette-sub-family G-member 2, Mus musculus, EMBL:AF140218 (68416.m06118)
1023	253148_at	+C independent	0.00597904	0.851849	0.077107	At4g35620	cyclin 2b (CYC2b) identical to cyclin 2b protein [Arabidopsis thaliana] GI:509423 (68417.m05059)
1024	255785_at	+C independent	0.00600359	0.348886	0.39599	At1g19920	sulfate adenylyltransferase 2 / ATP-sulfurylase 2 (ASA1) (MET3-1) (APS2) identical to ATP sulfurylase (APS2) [Arabidopsis thaliana] GI:1575324 (68414.m02497)
1025	260940_at	+C independent	0.00603076	0.391419	0.189754	At1g45000	26S proteasome regulatory complex subunit p42D, putative similar to 26S proteasome regulatory complex subunit p42D [Drosophila melanogaster] gi|6434958|gb|AAF08391 (68414.m05158)
1026	250129_at	+C independent	0.00603838	0.066023	0.0157915	At5g16450	dimethylmenaquinone methyltransferase family protein similar to bacterial S-adenosylmethionine:2-demethylmenaquinone methyltransferases; contains Pfam profile PF03737: Dimethylmenaquinone methyltransferase (68418.m01922)
1027	264428_at	+C independent	0.00604347	0.264876	0.611498	At1g61790	OST3/OST6 family protein weak similarity to SP|Q13454 N33 protein {Homo sapiens}; contains Pfam profile PF04756: OST3 / OST6 family (68414.m06968)
1028	266975_at	+C independent	0.00604373	0.962596	0.274106	At2g39380	exocyst subunit EXO70 family protein contains Pfam domain PF03081: Exo70 exocyst complex subunit; (68415.m04833)
1029	253162_at	+C independent	0.00606153	0.621032	0.125575	At4g35630	phosphoserine aminotransferase, chloroplast (PSAT) identical to Phosphoserine aminotransferase, chloroplast precursor (PSAT) (SP:Q96255)[Arabidopsis thaliana]; contains TIGRFAM TIGR01364: phosphoserine aminotransferase; contains Pfam PF00266: aminotransferase, class V (68417.m05060)
1030	252723_at	+C independent	0.0060688	0.49671	0.232554	At3g43520	expressed protein contains Pfam profile PF03647: Uncharacterised protein family (UPF0136) (68416.m04614)
1031	246469_at	+C independent	0.00608076	0.74181	0.370435	At5g17070	expressed protein (68418.m02000)
1032	254830_at	+C independent	0.00609208	0.905185	0.807182	At4g12590	expressed protein contains Pfam PF05863: Eukaryotic protein of unknown function (DUF850) (68417.m01985)
1033	255854_at	+C independent	0.00611783	0.00839188	0.119852	At1g67050	expressed protein (68414.m07625)
1034	247922_at	+C independent	0.00613123	0.76156	0.309661	At5g57500	expressed protein (68418.m07185)
1035	263696_at	+C independent	0.00615316	0.0411789	0.0688098	At1g31230	bifunctional aspartate kinase/homoserine dehydrogenase / AK-HSDH nearly identical to gb|X71364 [PIR|S46497] aspartate kinase / homoserine dehydrogenase from Arabidopsis thaliana; contains ACT domain (68414.m03822)
1036	247505_at	+C independent	0.00620519	0.313355	0.451579	At5g61970	signal recognition particle-related / SRP-related low similarity to Signal recognition particle 68 kDa protein (SRP68) from Homo sapiens SP|Q9UHB9, Canis familiaris SP|Q00004 (68418.m07778)
1037	265823_at	+C independent	0.00627328	0.101523	0.597547	At2g35760	integral membrane family protein contains TIGRFAM TIGR01569 : plant integral membrane protein TIGR01569; contains Pfam PF04535 : Domain of unknown function (DUF588) (68415.m04388)
1038	256106_at	+C independent	0.0062805	0.47527	0.728007	At1g16870	mitochondrial 28S ribosomal protein S29-related contains weak similarity to Swiss-Prot:P51398 mitochondrial 28S ribosomal protein S29 (MRP-S29, Death-associated protein 3, DAP-3) [Homo sapiens] (68414.m02037)
1039	253078_at	+C independent	0.00629505	0.726298	0.820609	At4g36180	leucine-rich repeat family protein contains protein kinase domain, Pfam:PF00069; contains leucine-rich repeats, Pfam:PF00560 (68417.m05148)
1040	260682_at	+C independent	0.00631107	0.228089	0.252677	At1g17510	expressed protein (68414.m02151)
[truncated: 3,541 more rows]
