# Supplementary material for: Qualitative network models and genome-wide expression data define carbon/nitrogen-responsive molecular machines in Arabidopsis
Source: Genome Biol. 2007 Jan 11;8(1):R7. doi: 10.1186/gb-2007-8-1-r7 (PMC1839130; doi:10.1186/gb-2007-8-1-r7)
Supplement: Additional data file 3 — All interaction information collected to produce the network model used in this paper. [file gb-2007-8-1-r7-S3.gz]

Archive with 1 entries (1 files):
- reactions.sif
