# Supplementary material for: Qualitative network models and genome-wide expression data define carbon/nitrogen-responsive molecular machines in Arabidopsis
Source: Genome Biol. 2007 Jan 11;8(1):R7. doi: 10.1186/gb-2007-8-1-r7 (PMC1839130; doi:10.1186/gb-2007-8-1-r7)
Supplement: Additional data file 3 — All interaction information collected to produce the network model used in this paper. [file gb-2007-8-1-r7-S3.gz › reactions.sif]

10-Formyltetrahydrofolate	Irc	At1g66520
10-Formyltetrahydrofolate	Irc	At4g17360
10-Formyltetrahydrofolate	Irc	At5g47435
10-Formyltetrahydrofolate	Irx	At1g31220
10-Formyltetrahydrofolate	Irx	At2g35040
10-Formyltetrahydrofolate	Irx	At5g47435
10-Formyltetrahydrofolyl_L-glutamate	rx	At1g63680
10-Formyltetrahydrofolyl_L-glutamate	rx	At3g10160
10-Formyltetrahydrofolyl_L-glutamate	rx	At3g55630
10-Formyltetrahydrofolyl_L-glutamate	rx	At5g05980
10-Formyltetrahydrofolyl_L-glutamate	rx	At5g41480
10-Formyltetrahydrofolylpolyglutamate	rx	At1g63680
10-Formyltetrahydrofolylpolyglutamate	rx	At3g55630
10-Formyltetrahydrofolylpolyglutamate	rx	At5g05980
10-Formyltetrahydrofolylpolyglutamate	rx	At5g41480
1,2-Diacyl-sn-glycerol	Irc	At1g02660
1,2-Diacyl-sn-glycerol	Irc	At1g05790
1,2-Diacyl-sn-glycerol	Irc	At1g05800
1,2-Diacyl-sn-glycerol	Irc	At1g06250
1,2-Diacyl-sn-glycerol	Irc	At1g06800
1,2-Diacyl-sn-glycerol	Irc	At1g10740
1,2-Diacyl-sn-glycerol	Irc	At1g18460
1,2-Diacyl-sn-glycerol	Irc	At1g20120
1,2-Diacyl-sn-glycerol	Irc	At1g23240
1,2-Diacyl-sn-glycerol	Irc	At1g23500
1,2-Diacyl-sn-glycerol	Irc	At1g28570
1,2-Diacyl-sn-glycerol	Irc	At1g28580
1,2-Diacyl-sn-glycerol	Irc	At1g28610
1,2-Diacyl-sn-glycerol	Irc	At1g28640
1,2-Diacyl-sn-glycerol	Irc	At1g30370
1,2-Diacyl-sn-glycerol	Irc	At1g31550
1,2-Diacyl-sn-glycerol	Irc	At1g45201
1,2-Diacyl-sn-glycerol	Irc	At1g51440
1,2-Diacyl-sn-glycerol	Irc	At1g53990
1,2-Diacyl-sn-glycerol	Irc	At1g56630
1,2-Diacyl-sn-glycerol	Irc	At1g57800
1,2-Diacyl-sn-glycerol	Irc	At1g59030
1,2-Diacyl-sn-glycerol	Irc	At1g73920
1,2-Diacyl-sn-glycerol	Irc	At2g05260
1,2-Diacyl-sn-glycerol	Irc	At2g11810
1,2-Diacyl-sn-glycerol	Irc	At2g19450
1,2-Diacyl-sn-glycerol	Irc	At2g30550
1,2-Diacyl-sn-glycerol	Irc	At2g31100
1,2-Diacyl-sn-glycerol	Irc	At2g31690
1,2-Diacyl-sn-glycerol	Irc	At2g42450
1,2-Diacyl-sn-glycerol	Irc	At2g42690
1,2-Diacyl-sn-glycerol	Irc	At3g07400
1,2-Diacyl-sn-glycerol	Irc	At3g10890
1,2-Diacyl-sn-glycerol	Irc	At3g14075
1,2-Diacyl-sn-glycerol	Irc	At3g14360
1,2-Diacyl-sn-glycerol	Irc	At3g43550
1,2-Diacyl-sn-glycerol	Irc	At3g43570
1,2-Diacyl-sn-glycerol	Irc	At3g48080
1,2-Diacyl-sn-glycerol	Irc	At3g48090
1,2-Diacyl-sn-glycerol	Irc	At3g52430
1,2-Diacyl-sn-glycerol	Irc	At3g55190
1,2-Diacyl-sn-glycerol	Irc	At3g61680
1,2-Diacyl-sn-glycerol	Irc	At3g62590
1,2-Diacyl-sn-glycerol	Irc	At4g07355
1,2-Diacyl-sn-glycerol	Irc	At4g10955
1,2-Diacyl-sn-glycerol	Irc	At4g13550
1,2-Diacyl-sn-glycerol	Irc	At4g16070
1,2-Diacyl-sn-glycerol	Irc	At4g16820
1,2-Diacyl-sn-glycerol	Irc	At4g18550
1,2-Diacyl-sn-glycerol	Irc	At4g20670
1,2-Diacyl-sn-glycerol	Irc	At4g31780
1,2-Diacyl-sn-glycerol	Irc	At5g03820
1,2-Diacyl-sn-glycerol	Irc	At5g07920
1,2-Diacyl-sn-glycerol	Irc	At5g14930
1,2-Diacyl-sn-glycerol	Irc	At5g18630
1,2-Diacyl-sn-glycerol	Irc	At5g18640
1,2-Diacyl-sn-glycerol	Irc	At5g20410
1,2-Diacyl-sn-glycerol	Irc	At5g22810
1,2-Diacyl-sn-glycerol	Irc	At5g24180
1,2-Diacyl-sn-glycerol	Irc	At5g24200
1,2-Diacyl-sn-glycerol	Irc	At5g24210
1,2-Diacyl-sn-glycerol	Irc	At5g24220
1,2-Diacyl-sn-glycerol	Irc	At5g24230
1,2-Diacyl-sn-glycerol	Irc	At5g35145
1,2-Diacyl-sn-glycerol	Irc	At5g41890
1,2-Diacyl-sn-glycerol	Irc	At5g42930
1,2-Diacyl-sn-glycerol	Irc	At5g45960
1,2-Diacyl-sn-glycerol	Irc	At5g47330
1,2-Diacyl-sn-glycerol	Irc	At5g47340
1,2-Diacyl-sn-glycerol	Irc	At5g63170
1,2-Diacyl-sn-glycerol	Irc	At5g63770
1,2-Diacyl-sn-glycerol	Irc	At5g67050
1,2-Diacyl-sn-glycerol	Irv	At1g13560
1,3-beta-D-Glucan	Irc	At3g57260
1,3-beta-D-Glucan	Irc	At4g14080
1,3-Diaminopropane	Irc	At2g42490
1,3-Diaminopropane	Irc	At3g43670
1,3-Diaminopropane	Irc	At4g14940
1,3-Diaminopropane	rx	At5g05920
1,4-alpha-D-Galacturoniden	rx	At1g02790
1,4-alpha-D-Galacturoniden	rx	At3g07850
1,4-alpha-D-Glucosyln	rx	At1g32900
1,4-alpha-D-Glucosyln	rx	At3g01180
1,4-alpha-D-Glucosyln	rx	At3g29320
1,4-alpha-D-Glucosyln	rx	At3g46970
14-Demethyllanosterol	rx	At3g52940
15Z-12-Oxophyto-10,15-dienoate	rx	At1g09400
15Z-12-Oxophyto-10,15-dienoate	rx	At1g13280
15Z-12-Oxophyto-10,15-dienoate	rx	At1g17990
15Z-12-Oxophyto-10,15-dienoate	rx	At1g18020
15Z-12-Oxophyto-10,15-dienoate	rx	At1g76680
15Z-12-Oxophyto-10,15-dienoate	rx	At1g76690
15Z-12-Oxophyto-10,15-dienoate	rx	At2g06050
15Z-12-Oxophyto-10,15-dienoate	rx	At3g25760
15Z-12-Oxophyto-10,15-dienoate	rx	At3g25770
15Z-12-Oxophyto-10,15-dienoate	rx	At3g25780
1-Acyl-sn-glycero-3-phosphocholine	rx	At1g80850
1-Acyl-sn-glycero-3-phosphocholine	rx	At2g06925
1-Acyl-sn-glycero-3-phosphocholine	rx	At2g19690
1-Acyl-sn-glycero-3-phosphocholine	rx	At2g44810
1-Acyl-sn-glycero-3-phosphocholine	rx	At3g19120
1-Acyl-sn-glycero-3-phosphocholine	rx	At3g19430
1-Acyl-sn-glycero-3-phosphocholine	rx	At4g29460
1-Acyl-sn-glycero-3-phosphocholine	rx	At4g29470
1-Acyl-sn-glycero-3-phosphocholine	rx	At4g29780
1-Acyl-sn-glycero-3-phosphocholine	rx	At4g37070
1-Acyl-sn-glycero-3-phosphocholine	rx	At5g12010
1-Acyl-sn-glycero-3-phosphocholine	rx	At5g30269
1-Acyl-sn-glycerol_3-phosphate	Irc	At4g30580
1-Alkyl-2-acylglycerol	Irv	At1g13560
1-alpha-D-Galactosyl-myo-inositol	Irc	At4g01970
1-Deoxy-D-xylulose_5-phosphate	rx	At3g21500
1-Deoxy-D-xylulose_5-phosphate	rx	At4g15560
1-Deoxy-D-xylulose_5-phosphate	rx	At5g11380
1-Deoxy-D-xylulose_5-phosphate	rx	At5g62790
1D-myo-Inositol_3-phosphate	Irc	At3g02870
1H-Imidazole-4-ethanamine	Irc	At2g42490
1H-Imidazole-4-ethanamine	Irc	At3g43670
1H-Imidazole-4-ethanamine	Irc	At4g14940
1L-myo-Inositol_1-phosphate	Irx	At3g02870
1L-myo-Inositol_1-phosphate	Irx	At5g10170
1L-myo-Inositol_1-phosphate	rx	At2g22240
1L-myo-Inositol_1-phosphate	rx	At4g39800
1-Naphthaldehyde	rx	At1g22430
1-Naphthaldehyde	rx	At1g22440
1-Naphthaldehyde	rx	At1g32780
1-Naphthaldehyde	rx	At1g64710
1-Naphthaldehyde	rx	At1g77120
1-Naphthaldehyde	rx	At5g42250
1-Naphthaldehyde	rx	At5g43940
1-Naphthaldehyde	rx	At5g63620
1-Octanol	rx	At2g34770
1-Octanol	rx	At2g45970
1-Phosphatidyl-D-myo-inositol	Irc	At1g60490
2,3,4,5-Tetrahydrodipicolinate	Irv	At2g44040
2,3,4,5-Tetrahydrodipicolinate	Irv	At3g59890
2,3,4,5-Tetrahydrodipicolinate	Irv	At4g35250
2,3,4,5-Tetrahydrodipicolinate	Irv	At5g52100
2,3-Dehydroacyl-CoA	rc	At1g32200
2,3-Dehydroacyl-CoA	rc	At4g30580
2,3-Dehydroacyl-CoA	rx	At1g06710
2,3-Dehydroacyl-CoA	rx	At3g06810
2,3-Dehydroacyl-CoA	rx	At5g57710
2,3-Dihydroxy-3-methylbutanoate	Irc	At3g23940
24-Ethylidene_lophenol	rx	At1g20330
24-Ethylidene_lophenol	rx	At1g76090
2-Acetolactate	Irc	At3g58610
2-Acylglycerol	rx	At1g02660
2-Acylglycerol	rx	At1g05790
2-Acylglycerol	rx	At1g05800
2-Acylglycerol	rx	At1g06250
2-Acylglycerol	rx	At1g06800
2-Acylglycerol	rx	At1g10740
2-Acylglycerol	rx	At1g18460
2-Acylglycerol	rx	At1g20120
2-Acylglycerol	rx	At1g23240
2-Acylglycerol	rx	At1g23500
2-Acylglycerol	rx	At1g28570
2-Acylglycerol	rx	At1g28580
2-Acylglycerol	rx	At1g28610
2-Acylglycerol	rx	At1g28640
2-Acylglycerol	rx	At1g30370
2-Acylglycerol	rx	At1g31550
2-Acylglycerol	rx	At1g45201
2-Acylglycerol	rx	At1g51440
2-Acylglycerol	rx	At1g53990
2-Acylglycerol	rx	At1g56630
2-Acylglycerol	rx	At1g57800
2-Acylglycerol	rx	At1g59030
2-Acylglycerol	rx	At1g73920
2-Acylglycerol	rx	At2g05260
2-Acylglycerol	rx	At2g30550
2-Acylglycerol	rx	At2g31100
2-Acylglycerol	rx	At2g31690
2-Acylglycerol	rx	At2g42450
2-Acylglycerol	rx	At2g42690
2-Acylglycerol	rx	At3g07400
2-Acylglycerol	rx	At3g10890
2-Acylglycerol	rx	At3g14075
2-Acylglycerol	rx	At3g14360
2-Acylglycerol	rx	At3g43550
2-Acylglycerol	rx	At3g43570
2-Acylglycerol	rx	At3g48080
2-Acylglycerol	rx	At3g48090
2-Acylglycerol	rx	At3g52430
2-Acylglycerol	rx	At3g55190
2-Acylglycerol	rx	At3g61680
2-Acylglycerol	rx	At3g62590
2-Acylglycerol	rx	At4g07355
2-Acylglycerol	rx	At4g10955
2-Acylglycerol	rx	At4g13550
2-Acylglycerol	rx	At4g16070
2-Acylglycerol	rx	At4g16820
2-Acylglycerol	rx	At4g18550
2-Acylglycerol	rx	At4g20670
2-Acylglycerol	rx	At5g03820
2-Acylglycerol	rx	At5g14930
2-Acylglycerol	rx	At5g18630
2-Acylglycerol	rx	At5g18640
2-Acylglycerol	rx	At5g22810
2-Acylglycerol	rx	At5g24180
2-Acylglycerol	rx	At5g24200
2-Acylglycerol	rx	At5g24210
2-Acylglycerol	rx	At5g24220
2-Acylglycerol	rx	At5g24230
2-Acylglycerol	rx	At5g35145
2-Acylglycerol	rx	At5g41890
2-Acylglycerol	rx	At5g42930
2-Acylglycerol	rx	At5g45960
2-Acylglycerol	rx	At5g47330
2-Acylglycerol	rx	At5g47340
2-Acylglycerol	rx	At5g63170
2-Acylglycerol	rx	At5g67050
2-Aminoethylphosphonate	Irc	At2g38670
2-Hydroxybutanoic_acid	Irc	At3g13682
2-Hydroxybutanoic_acid	rc	At4g17260
2-Hydroxy_carboxylate	rx	At1g06130
2-Hydroxy_carboxylate	rx	At1g53580
2-Hydroxy_carboxylate	rx	At2g31350
2-Hydroxy_carboxylate	rx	At2g43430
2-Hydroxy_carboxylate	rx	At3g10850
2'-Hydroxychalcone	rx	At1g53520
2'-Hydroxychalcone	rx	At3g55120
2'-Hydroxychalcone	rx	At5g05270
2'-Hydroxychalcone	rx	At5g66220
2-Hydroxyphenylacetate	rx	At1g06570
2-Hydroxyphenylacetate	rx	At1g67280
2-Mercaptoethanesulfonate	Irc	At4g00290
2-Methyl-3-oxopropanoate	rx	At3g25530
2-Methyl-3-oxopropanoate	rx	At4g20930
2-Methyl-3-oxopropanoate	rx	At4g29120
2-Methylacetoacetyl-CoA	Irc	At1g04710
2-Methylacetoacetyl-CoA	Irc	At2g33150
2-Methylacetoacetyl-CoA	Irc	At5g48880
2-Methylacetoacetyl-CoA	Irc	KAt5
2-Methylbut-2-enoyl-CoA	Irc	At3g06860
2-Methylbut-2-enoyl-CoA	Irc	At4g16210
2-Methylbut-2-enoyl-CoA	Irc	At4g16800
2-Methylbut-2-enoyl-CoA	Irc	At4g29010
2-Methylbut-2-enoyl-CoA	Irc	At5g43280
2-Methylbutanoyl-CoA	Irc	At1g06710
2-Methylbutanoyl-CoA	Irc	At3g06810
2-Methylbutanoyl-CoA	Irc	At5g57710
2-Methylprop-2-enoyl-CoA	Irc	At3g06860
2-Methylprop-2-enoyl-CoA	Irc	At4g16210
2-Methylprop-2-enoyl-CoA	Irc	At4g16800
2-Methylprop-2-enoyl-CoA	Irc	At4g29010
2-Methylprop-2-enoyl-CoA	Irc	At5g43280
2-Methylpropanoyl-CoA	Irc	At1g06710
2-Methylpropanoyl-CoA	Irc	At3g06810
2-Methylpropanoyl-CoA	Irc	At5g57710
2-Naphthaldehyde	rx	At1g22430
2-Naphthaldehyde	rx	At1g22440
2-Naphthaldehyde	rx	At1g32780
2-Naphthaldehyde	rx	At1g64710
2-Naphthaldehyde	rx	At1g77120
2-Naphthaldehyde	rx	At5g42250
2-Naphthaldehyde	rx	At5g43940
2-Naphthaldehyde	rx	At5g63620
2-Oxo_acid	rx	At1g26380
2-Oxo_acid	rx	At3g14130
2-Oxo_acid	rx	At3g14150
2-Oxo_acid	rx	At3g14415
2-Oxo_acid	rx	At3g14420
2-Oxo_acid	rx	At4g18360
2-Oxo_acid	rx	At4g36400
2-Oxo_acid	rx	At5g44400
2-Oxoadipate	Irc	At3g55410
2-Oxoadipate	Irc	At5g65750
2-Oxobutanoate	Irc	At3g48560
2-Oxobutanoate	rx	At1g64660
2-Oxobutanoate	rx	At1g77670
2-Oxoglutarate	Irc	At2g11310
2-Oxoglutarate	Irc	At3g05670
2-Oxoglutarate	Irc	At3g14130
2-Oxoglutarate	Irc	At3g14150
2-Oxoglutarate	Irc	At3g26760
2-Oxoglutarate	Irc	At3g26770
2-Oxoglutarate	Irc	At5g36230
2-Oxoglutarate	Irc	At5g45300
2-Oxoglutarate	Irc	At5g53460
2-Oxoglutarate	Irv	At1g17290
2-Oxoglutarate	Irv	At1g23310
2-Oxoglutarate	Irv	At1g62800
2-Oxoglutarate	Irv	At1g70580
2-Oxoglutarate	Irv	At1g72330
2-Oxoglutarate	Irv	At2g13810
2-Oxoglutarate	Irv	At2g22250
2-Oxoglutarate	Irv	At2g30970
2-Oxoglutarate	Irv	At3g55410
2-Oxoglutarate	Irv	At4g31990
2-Oxoglutarate	Irv	At4g33680
2-Oxoglutarate	Irv	At5g11520
2-Oxoglutarate	Irv	At5g19550
2-Oxoglutarate	Irv	At5g65750
2-Oxoglutarate	rc	At1g10060
2-Oxoglutarate	rc	At1g10070
2-Oxoglutarate	rc	At1g15550
2-Oxoglutarate	rc	At1g30040
2-Oxoglutarate	rc	At1g50090
2-Oxoglutarate	rc	At1g50110
2-Oxoglutarate	rc	At1g62800
2-Oxoglutarate	rc	At1g78440
2-Oxoglutarate	rc	At1g78550
2-Oxoglutarate	rc	At1g80340
2-Oxoglutarate	rc	At2g13810
2-Oxoglutarate	rc	At2g22250
2-Oxoglutarate	rc	At2g30970
2-Oxoglutarate	rc	At2g34555
2-Oxoglutarate	rc	At2g38240
2-Oxoglutarate	rc	At2g41220
2-Oxoglutarate	rc	At3g05190
2-Oxoglutarate	rc	At3g19000
2-Oxoglutarate	rc	At3g19710
2-Oxoglutarate	rc	At3g49680
2-Oxoglutarate	rc	At3g51240
2-Oxoglutarate	rc	At4g10490
2-Oxoglutarate	rc	At4g16330
2-Oxoglutarate	rc	At4g22870
2-Oxoglutarate	rc	At4g22880
2-Oxoglutarate	rc	At4g25420
2-Oxoglutarate	rc	At4g31990
2-Oxoglutarate	rc	At4g33680
2-Oxoglutarate	rc	At5g04140
2-Oxoglutarate	rc	At5g07200
2-Oxoglutarate	rc	At5g08640
2-Oxoglutarate	rc	At5g11520
2-Oxoglutarate	rc	At5g19550
2-Oxoglutarate	rc	At5g24530
2-Oxoglutarate	rc	At5g27410
2-Oxoglutarate	rc	At5g51810
2-Oxoglutarate	rc	At5g57850
2-Oxoglutarate	rc	At5g65780
2-Oxoglutarate	rv	At1g23320
2-Oxoglutarate	rv	At1g34060
2-Oxoglutarate	rv	At1g62800
2-Oxoglutarate	rv	At1g71920
2-Oxoglutarate	rv	At1g77670
2-Oxoglutarate	rv	At1g80360
2-Oxoglutarate	rv	At1g80600
2-Oxoglutarate	rv	At2g13810
2-Oxoglutarate	rv	At2g17630
2-Oxoglutarate	rv	At2g22250
2-Oxoglutarate	rv	At2g30970
2-Oxoglutarate	rv	At2g38400
2-Oxoglutarate	rv	At3g08860
2-Oxoglutarate	rv	At3g22200
2-Oxoglutarate	rv	At4g08040
2-Oxoglutarate	rv	At4g23590
2-Oxoglutarate	rv	At4g24670
2-Oxoglutarate	rv	At4g28420
2-Oxoglutarate	rv	At4g31990
2-Oxoglutarate	rv	At4g33680
2-Oxoglutarate	rv	At4g35630
2-Oxoglutarate	rv	At5g10330
2-Oxoglutarate	rv	At5g11520
2-Oxoglutarate	rv	At5g19550
2-Oxoglutarate	rv	At5g46180
2-Oxoglutarate	rx	At1g10060
2-Oxoglutarate	rx	At1g10070
2-Oxoglutarate	rx	At1g23320
2-Oxoglutarate	rx	At1g34060
2-Oxoglutarate	rx	At1g50090
2-Oxoglutarate	rx	At1g50110
2-Oxoglutarate	rx	At1g62800
2-Oxoglutarate	rx	At1g71920
2-Oxoglutarate	rx	At1g77670
2-Oxoglutarate	rx	At1g80360
2-Oxoglutarate	rx	At2g13810
2-Oxoglutarate	rx	At2g20610
2-Oxoglutarate	rx	At2g22250
2-Oxoglutarate	rx	At2g24850
2-Oxoglutarate	rx	At2g30970
2-Oxoglutarate	rx	At3g05190
2-Oxoglutarate	rx	At3g19710
2-Oxoglutarate	rx	At3g49680
2-Oxoglutarate	rx	At4g08040
2-Oxoglutarate	rx	At4g23590
2-Oxoglutarate	rx	At4g24670
2-Oxoglutarate	rx	At4g28420
2-Oxoglutarate	rx	At4g31990
2-Oxoglutarate	rx	At4g33680
2-Oxoglutarate	rx	At5g10330
2-Oxoglutarate	rx	At5g11520
2-Oxoglutarate	rx	At5g19550
2-Oxoglutarate	rx	At5g27410
2-Oxoglutarate	rx	At5g36160
2-Oxoglutarate	rx	At5g53970
2-Oxoglutarate	rx	At5g57850
2-Oxoglutarate	rx	At5g65780
2-Phenylacetamide	Irc	At1g08980
2-Phospho-D-glycerate	Irv	At1g09780
2-Phospho-D-glycerate	Irv	At1g74030
2-Phospho-D-glycerate	Irv	At1g78040
2-Phospho-D-glycerate	Irv	At2g15420
2-Phospho-D-glycerate	Irv	At2g29560
2-Phospho-D-glycerate	Irv	At2g36530
2-Phospho-D-glycerate	Irv	At3g08590
2-Phospho-D-glycerate	Irv	At3g15180
2-Phospho-D-glycerate	Irv	At3g50520
2-Phospho-D-glycerate	Irv	At4g09520
2-Phosphoglycolate	Irc	At1g14310
2-Phosphoglycolate	Irc	At1g56500
2-Phosphoglycolate	Irc	At2g38740
2-Phosphoglycolate	Irc	At2g41250
2-Phosphoglycolate	Irc	At3g10970
2-Phosphoglycolate	Irc	At3g48420
2-Phosphoglycolate	Irc	At4g11570
2-Phosphoglycolate	Irc	At4g25840
2-Phosphoglycolate	Irc	At4g39970
2-Phosphoglycolate	Irc	At5g36700
2-Phosphoglycolate	Irc	At5g36790
2-Phosphoglycolate	Irc	At5g44730
2-Propyn-1-al	Irc	At1g23800
2-Propyn-1-al	Irc	At1g44170
2-Propyn-1-al	Irc	At1g54100
2-Propyn-1-al	Irc	At3g48000
2R,3S-3-Isopropylmalate	Irv	At1g31180
2R,3S-3-Isopropylmalate	Irv	At1g80560
2R,3S-3-Isopropylmalate	Irv	At2g43090
2R,3S-3-Isopropylmalate	Irv	At3g09810
2R,3S-3-Isopropylmalate	Irv	At3g58990
2R,3S-3-Isopropylmalate	Irv	At4g13430
2R,3S-3-Isopropylmalate	Irv	At5g14200
2R,4S-2,4-Diaminopentanoate	Irv	At1g12900
2R,4S-2,4-Diaminopentanoate	Irv	At1g13440
2R,4S-2,4-Diaminopentanoate	Irv	At1g16300
2R,4S-2,4-Diaminopentanoate	Irv	At1g42970
2R,4S-2,4-Diaminopentanoate	Irv	At1g79530
2R,4S-2,4-Diaminopentanoate	Irv	At3g04120
2R,4S-2,4-Diaminopentanoate	Irv	At3g42806
2R,4S-2,4-Diaminopentanoate	Irv	At3g53780
2R,4S-2,4-Diaminopentanoate	Irv	At4g05632
2R,4S-2,4-Diaminopentanoate	Irv	At4g09205
2S-2-Isopropylmalate	Irv	At2g43090
2S-2-Isopropylmalate	Irv	At3g58990
2S-2-Isopropylmalate	Irv	At4g13430
2-Succinylbenzoyl-CoA	Irv	At1g60550
3,4-Dihydroxy-L-phenylalanine	Irc	At2g20340
3,4-Dihydroxy-L-phenylalanine	Irc	At4g28680
3,4-Dihydroxyphenylethyleneglycol	Irv	At1g22430
3,4-Dihydroxyphenylethyleneglycol	Irv	At1g22440
3,4-Dihydroxyphenylethyleneglycol	Irv	At1g32780
3,4-Dihydroxyphenylethyleneglycol	Irv	At1g64710
3,4-Dihydroxyphenylethyleneglycol	Irv	At1g77120
3,4-Dihydroxyphenylethyleneglycol	Irv	At5g42250
3,4-Dihydroxyphenylethyleneglycol	Irv	At5g43940
3,4-Dihydroxyphenylethyleneglycol	Irv	At5g63620
3,4-Dihydroxy-trans-cinnamate	Irc	At1g20480
3,4-Dihydroxy-trans-cinnamate	Irc	At1g20490
3,4-Dihydroxy-trans-cinnamate	Irc	At1g20500
3,4-Dihydroxy-trans-cinnamate	Irc	At1g20510
3,4-Dihydroxy-trans-cinnamate	Irc	At1g51680
3,4-Dihydroxy-trans-cinnamate	Irc	At1g62940
3,4-Dihydroxy-trans-cinnamate	Irc	At1g65060
3,4-Dihydroxy-trans-cinnamate	Irc	At3g21230
3,4-Dihydroxy-trans-cinnamate	Irc	At3g21240
3,4-Dihydroxy-trans-cinnamate	Irc	At4g05160
3,4-Dihydroxy-trans-cinnamate	Irc	At4g19010
3,4-Dihydroxy-trans-cinnamate	Irc	At5g20230
3,4-Dihydroxy-trans-cinnamate	Irc	At5g38120
3,4-Dihydroxy-trans-cinnamate	Irc	At5g63380
3-4-Hydroxyphenylpyruvate	Irc	At1g06570
3-4-Hydroxyphenylpyruvate	Irc	At1g67280
3-alphaS-Strictosidine	Irx	At1g74000
3-alphaS-Strictosidine	Irx	At1g74010
3-alphaS-Strictosidine	Irx	At1g74020
3-Aminopropanal	rx	At5g13700
3-beta-D-Galactosyl-sn-glycerol	Irc	At1g31740
3-beta-D-Galactosyl-sn-glycerol	Irc	At1g45130
3-beta-D-Galactosyl-sn-glycerol	Irc	At1g66270
3-beta-D-Galactosyl-sn-glycerol	Irc	At1g72990
3-beta-D-Galactosyl-sn-glycerol	Irc	At1g77410
3-beta-D-Galactosyl-sn-glycerol	Irc	At2g04060
3-beta-D-Galactosyl-sn-glycerol	Irc	At2g16730
3-beta-D-Galactosyl-sn-glycerol	Irc	At2g28470
3-beta-D-Galactosyl-sn-glycerol	Irc	At2g32810
3-beta-D-Galactosyl-sn-glycerol	Irc	At3g13750
3-beta-D-Galactosyl-sn-glycerol	Irc	At3g52840
3-beta-D-Galactosyl-sn-glycerol	Irc	At4g26140
3-beta-D-Galactosyl-sn-glycerol	Irc	At4g35010
3-beta-D-Galactosyl-sn-glycerol	Irc	At4g36360
3-beta-D-Galactosyl-sn-glycerol	Irc	At4g38590
3-beta-D-Galactosyl-sn-glycerol	Irc	At5g20710
3-beta-D-Galactosyl-sn-glycerol	Irc	At5g56870
3-beta-D-Galactosyl-sn-glycerol	Irc	At5g63800
3-beta-D-Galactosyl-sn-glycerol	Irc	At5g63810
3-Butyn-1-al	Irc	At1g23800
3-Butyn-1-al	Irc	At1g44170
3-Butyn-1-al	Irc	At1g54100
3-Butyn-1-al	Irc	At3g48000
3-Carboxy-1-hydroxypropyl-ThPP	Irv	At3g55410
3-Carboxy-1-hydroxypropyl-ThPP	Irv	At5g65750
3-Cyano-L-alanine	Irc	At4g39650
3-Dehydroquinate	Irv	At1g74030
3-Dehydroquinate	Irv	At2g15420
3-Dehydroquinate	Irv	At2g29560
3-Dehydroquinate	Irv	At2g36530
3-Dehydroquinate	Irv	At3g06350
3-Dehydroquinate	Irv	At3g15180
3-Dehydroshikimate	Irv	At3g06350
3-Deoxy-D-manno-octulosonate	Irc	At1g53000
3-Hexaprenyl-4-hydroxy-5-methoxybenzoate	rx	At2g30920
3-Hydrohydroxyphosphorylpyruvate	rx	At1g77060
3-Hydroxy-2-methylpropanoate	rx	At1g06550
3-Hydroxy-2-methylpropanoate	rx	At2g30650
3-Hydroxy-2-methylpropanoate	rx	At2g30660
3-Hydroxy-2-methylpropanoate	rx	At3g24360
3-Hydroxy-2-methylpropanoate	rx	At4g31810
3-Hydroxy-2-methylpropanoate	rx	At5g65940
3-Hydroxyanthranilate	Irc	At1g20620
3-Hydroxyanthranilate	Irc	At1g20630
3-Hydroxyanthranilate	Irc	At4g35090
3-Hydroxybutanoyl-CoA	Irv	At3g15290
3'-Hydroxyflavonoid	rx	At5g07990
3-Hydroxyisovaleryl-CoA	Irv	At3g06860
3-Hydroxyisovaleryl-CoA	Irv	At4g16210
3-Hydroxyisovaleryl-CoA	Irv	At4g16800
3-Hydroxyisovaleryl-CoA	Irv	At4g29010
3-Hydroxyisovaleryl-CoA	Irv	At5g43280
3-Hydroxy-N6,N6,N6-trimethyl-L-lysine	Irc	At1g22020
3-Hydroxy-N6,N6,N6-trimethyl-L-lysine	Irc	At1g36370
3-Hydroxy-N6,N6,N6-trimethyl-L-lysine	Irc	At4g13890
3-Hydroxy-N6,N6,N6-trimethyl-L-lysine	Irc	At4g13930
3-Hydroxy-N6,N6,N6-trimethyl-L-lysine	Irc	At4g32520
3-Hydroxy-N6,N6,N6-trimethyl-L-lysine	Irc	At4g37930
3-Hydroxy-N6,N6,N6-trimethyl-L-lysine	Irc	At5g26780
3-Hydroxypropanoate	Irv	At1g06550
3-Hydroxypropanoate	Irv	At2g30650
3-Hydroxypropanoate	Irv	At2g30660
3-Hydroxypropanoate	Irv	At3g24360
3-Hydroxypropanoate	Irv	At4g31810
3-Hydroxypropanoate	Irv	At5g65940
3-Hydroxypropionyl-CoA	Irv	At3g06860
3-Hydroxypropionyl-CoA	Irv	At4g16210
3-Hydroxypropionyl-CoA	Irv	At4g16800
3-Hydroxypropionyl-CoA	Irv	At4g29010
3-Hydroxypropionyl-CoA	Irv	At5g43280
3-Indoleacetonitrile	Irc	At3g44300
3-Indoleacetonitrile	Irc	At3g44310
3-Indoleacetonitrile	Irc	At3g44320
3-Indoleacetonitrile	Irc	At4g08790
3-Indoleacetonitrile	Irc	At5g15600
3-Indoleacetonitrile	Irc	At5g22300
3-Keto-beta-D-galactose	rx	At1g31740
3-Keto-beta-D-galactose	rx	At1g45130
3-Keto-beta-D-galactose	rx	At1g66270
3-Keto-beta-D-galactose	rx	At1g72990
3-Keto-beta-D-galactose	rx	At1g77410
3-Keto-beta-D-galactose	rx	At2g04060
3-Keto-beta-D-galactose	rx	At2g16730
3-Keto-beta-D-galactose	rx	At2g28470
3-Keto-beta-D-galactose	rx	At2g32810
3-Keto-beta-D-galactose	rx	At3g13750
3-Keto-beta-D-galactose	rx	At3g52840
3-Keto-beta-D-galactose	rx	At4g26140
3-Keto-beta-D-galactose	rx	At4g35010
3-Keto-beta-D-galactose	rx	At4g36360
3-Keto-beta-D-galactose	rx	At4g38590
3-Keto-beta-D-galactose	rx	At5g20710
3-Keto-beta-D-galactose	rx	At5g56870
3-Keto-beta-D-galactose	rx	At5g63800
3-Keto-beta-D-galactose	rx	At5g63810
3-Ketolactose	Irv	At1g31740
3-Ketolactose	Irv	At1g45130
3-Ketolactose	Irv	At1g66270
3-Ketolactose	Irv	At1g72990
3-Ketolactose	Irv	At1g77410
3-Ketolactose	Irv	At2g04060
3-Ketolactose	Irv	At2g16730
3-Ketolactose	Irv	At2g28470
3-Ketolactose	Irv	At2g32810
3-Ketolactose	Irv	At3g13750
3-Ketolactose	Irv	At3g52840
3-Ketolactose	Irv	At4g26140
3-Ketolactose	Irv	At4g35010
3-Ketolactose	Irv	At4g36360
3-Ketolactose	Irv	At4g38590
3-Ketolactose	Irv	At5g20710
3-Ketolactose	Irv	At5g56870
3-Ketolactose	Irv	At5g63800
3-Ketolactose	Irv	At5g63810
3-Methyl-2-oxobutanoic_acid	Irc	At1g55510
3-Methyl-2-oxobutanoic_acid	Irc	At2g46110
3-Methyl-2-oxobutanoic_acid	Irc	At5g23010
3-Methyl-2-oxobutanoic_acid	rc	At1g18500
3-Methyl-2-oxobutanoic_acid	rc	At1g21400
3-Methyl-2-oxobutanoic_acid	rc	At1g25054
3-Methyl-2-oxobutanoic_acid	rc	At1g25210
3-Methyl-2-oxobutanoic_acid	rc	At1g74040
3-Methyl-2-oxobutanoic_acid	rc	At3g13450
3-Methyl-2-oxobutanoic_acid	rc	At3g61530
3-Methyl-2-oxobutanoic_acid	rc	At5g09300
3-Methyl-2-oxobutanoic_acid	rc	At5g23020
3-Methyl-2-oxobutanoic_acid	rc	At5g34780
3-Methyl-2-oxopentanoate	Irc	At1g21400
3-Methyl-2-oxopentanoate	Irc	At1g55510
3-Methyl-2-oxopentanoate	Irc	At3g13450
3-Methyl-2-oxopentanoate	Irc	At5g09300
3-Methyl-2-oxopentanoate	Irc	At5g34780
3-Methylbut-2-enal	rx	At2g19500
3-Methylbut-2-enal	rx	At4g29740
3-Methylbut-2-enal	rx	At5g56970
3-Methylbutanoyl-CoA	Irc	At1g06710
3-Methylbutanoyl-CoA	Irc	At3g06810
3-Methylbutanoyl-CoA	Irc	At3g45300
3-Methylbutanoyl-CoA	Irc	At5g57710
3-Methylcrotonyl-CoA	Irc	At1g03090
3-Methylcrotonyl-CoA	Irc	At4g34030
3-Methylcrotonyl-CoA	rx	At3g45300
3-Oxoacyl-acyl-carrier_protein	rx	At1g04220
3-Oxoacyl-acyl-carrier_protein	rx	At1g07720
3-Oxoacyl-acyl-carrier_protein	rx	At1g19440
3-Oxoacyl-acyl-carrier_protein	rx	At1g24360
3-Oxoacyl-acyl-carrier_protein	rx	At1g25450
3-Oxoacyl-acyl-carrier_protein	rx	At1g62610
3-Oxoacyl-acyl-carrier_protein	rx	At1g62640
3-Oxoacyl-acyl-carrier_protein	rx	At1g63380
3-Oxoacyl-acyl-carrier_protein	rx	At1g74960
3-Oxoacyl-acyl-carrier_protein	rx	At2g04540
3-Oxoacyl-acyl-carrier_protein	rx	At2g15090
3-Oxoacyl-acyl-carrier_protein	rx	At2g16280
3-Oxoacyl-acyl-carrier_protein	rx	At2g26250
3-Oxoacyl-acyl-carrier_protein	rx	At2g26640
3-Oxoacyl-acyl-carrier_protein	rx	At2g28630
3-Oxoacyl-acyl-carrier_protein	rx	At2g46720
3-Oxoacyl-acyl-carrier_protein	rx	At3g03980
3-Oxoacyl-acyl-carrier_protein	rx	At3g04000
3-Oxoacyl-acyl-carrier_protein	rx	At3g10280
3-Oxoacyl-acyl-carrier_protein	rx	At3g52160
3-Oxoacyl-acyl-carrier_protein	rx	At3g56120
3-Oxoacyl-acyl-carrier_protein	rx	At4g13180
3-Oxoacyl-acyl-carrier_protein	rx	At4g34250
3-Oxoacyl-acyl-carrier_protein	rx	At4g34510
3-Oxoacyl-acyl-carrier_protein	rx	At4g34850
3-Oxoacyl-acyl-carrier_protein	rx	At5g43760
3-Oxoacyl-acyl-carrier_protein	rx	At5g46290
3-Oxoacyl-CoA	rx	At1g04710
3-Oxoacyl-CoA	rx	At2g33150
3-Oxoacyl-CoA	rx	At5g48880
3-Oxoacyl-CoA	rx	KAt5
3-Oxodecanoyl-acp	Irv	At1g24360
3-Oxodecanoyl-acp	Irv	At1g62610
3-Oxodecanoyl-acp	Irv	At1g63380
3-Oxodecanoyl-acp	Irv	At3g03980
3-Oxodecanoyl-acp	Irv	At3g04000
3-Oxodecanoyl-acp	Irv	At4g13180
3-Oxododecanoyl-acp	Irv	At1g24360
3-Oxododecanoyl-acp	Irv	At1g62610
3-Oxododecanoyl-acp	Irv	At1g63380
3-Oxododecanoyl-acp	Irv	At3g03980
3-Oxododecanoyl-acp	Irv	At3g04000
3-Oxododecanoyl-acp	Irv	At4g13180
3-Oxohexadecanoyl-acp	Irv	At1g24360
3-Oxohexadecanoyl-acp	Irv	At1g62610
3-Oxohexadecanoyl-acp	Irv	At1g63380
3-Oxohexadecanoyl-acp	Irv	At3g03980
3-Oxohexadecanoyl-acp	Irv	At3g04000
3-Oxohexadecanoyl-acp	Irv	At4g13180
3-Oxohexanoyl-acp	Irv	At1g24360
3-Oxohexanoyl-acp	Irv	At1g62610
3-Oxohexanoyl-acp	Irv	At1g63380
3-Oxohexanoyl-acp	Irv	At3g03980
3-Oxohexanoyl-acp	Irv	At3g04000
3-Oxohexanoyl-acp	Irv	At4g13180
3-Oxooctanoyl-acp	Irv	At1g24360
3-Oxooctanoyl-acp	Irv	At1g62610
3-Oxooctanoyl-acp	Irv	At1g63380
3-Oxooctanoyl-acp	Irv	At3g03980
3-Oxooctanoyl-acp	Irv	At3g04000
3-Oxooctanoyl-acp	Irv	At4g13180
3-Oxopropanoate	Irx	At2g14170
3-Oxopropanoate	rx	At1g12800
3-Oxopropanoate	rx	At1g18270
3-Oxopropanoate	rx	At2g01140
3-Oxopropanoate	rx	At2g16940
3-Oxopropanoate	rx	At2g21330
3-Oxopropanoate	rx	At2g36460
3-Oxopropanoate	rx	At3g52930
3-Oxopropanoate	rx	At4g26520
3-Oxopropanoate	rx	At4g26530
3-Oxopropanoate	rx	At4g38970
3-Oxopropanoate	rx	At5g03690
3-Oxotetradecanoyl-acp	Irv	At1g24360
3-Oxotetradecanoyl-acp	Irv	At1g62610
3-Oxotetradecanoyl-acp	Irv	At1g63380
3-Oxotetradecanoyl-acp	Irv	At3g03980
3-Oxotetradecanoyl-acp	Irv	At3g04000
3-Oxotetradecanoyl-acp	Irv	At4g13180
3'-Phosphoadenylyl_sulfate	Irc	At5g63980
3-Phospho-D-glycerate	Irv	At1g17745
3-Phospho-D-glycerate	Irv	At3g19480
3-Phospho-D-glycerate	Irv	At4g34200
3-Phospho-D-glycerate	Irx	At1g13410
3-Phospho-D-glycerate	Irx	At1g56190
3-Phospho-D-glycerate	Irx	At1g79550
3-Phospho-D-glycerate	Irx	At3g12780
3-Phospho-D-glycerate	rx	At2g24270
3-Phospho-D-glyceroyl_phosphate	Irc	At3g42806
3-Phospho-D-glyceroyl_phosphate	Irv	At4g09520
3-Phospho-D-glyceroyl_phosphate	rc	At1g12900
3-Phospho-D-glyceroyl_phosphate	rc	At1g13440
3-Phospho-D-glyceroyl_phosphate	rc	At1g16300
3-Phospho-D-glyceroyl_phosphate	rc	At1g42970
3-Phospho-D-glyceroyl_phosphate	rc	At1g79530
3-Phospho-D-glyceroyl_phosphate	rc	At3g04120
3-Phospho-D-glyceroyl_phosphate	rc	At3g26650
3-Phospho-D-glyceroyl_phosphate	rc	At3g53780
3-Phospho-D-glyceroyl_phosphate	rc	At4g05632
3-Phospho-D-glyceroyl_phosphate	rc	At4g09205
3-Phospho-D-glyceroyl_phosphate	rv	At1g09780
3-Phospho-D-glyceroyl_phosphate	rv	At1g78040
3-Phospho-D-glyceroyl_phosphate	rv	At3g08590
3-Phospho-D-glyceroyl_phosphate	rv	At3g50520
3-Phosphonooxypyruvate	rx	At1g17745
3-Phosphonooxypyruvate	rx	At3g19480
3-Phosphonooxypyruvate	rx	At4g34200
3R-3-Methyl-2-oxopentanoic_acid	Irc	At3g19710
3R-3-Methyl-2-oxopentanoic_acid	rc	At1g10060
3R-3-Methyl-2-oxopentanoic_acid	rc	At1g10070
3R-3-Methyl-2-oxopentanoic_acid	rc	At1g50090
3R-3-Methyl-2-oxopentanoic_acid	rc	At1g50110
3R-3-Methyl-2-oxopentanoic_acid	rc	At3g05190
3R-3-Methyl-2-oxopentanoic_acid	rc	At3g49680
3R-3-Methyl-2-oxopentanoic_acid	rc	At5g27410
3R-3-Methyl-2-oxopentanoic_acid	rc	At5g57850
3R-3-Methyl-2-oxopentanoic_acid	rc	At5g65780
3S-3-Hydroxyadipyl-CoA	rx	At3g06860
3S-3-Hydroxyadipyl-CoA	rx	At4g16210
3S-3-Hydroxyadipyl-CoA	rx	At4g16800
3S-3-Hydroxyadipyl-CoA	rx	At4g29010
3S-3-Hydroxyadipyl-CoA	rx	At5g43280
3-Sulfino-L-alanine	Irc	At1g62800
3-Sulfino-L-alanine	Irc	At1g65960
3-Sulfino-L-alanine	Irc	At2g02000
3-Sulfino-L-alanine	Irc	At2g02010
3-Sulfino-L-alanine	Irc	At2g13810
3-Sulfino-L-alanine	Irc	At2g22250
3-Sulfino-L-alanine	Irc	At2g30970
3-Sulfino-L-alanine	Irc	At3g17760
3-Sulfino-L-alanine	Irc	At4g31990
3-Sulfino-L-alanine	Irc	At4g33680
3-Sulfino-L-alanine	Irc	At5g11520
3-Sulfino-L-alanine	Irc	At5g17330
3-Sulfino-L-alanine	Irc	At5g19550
3-Ureidoisobutyrate	Irc	At5g64370
3-Ureidopropionate	Irx	At5g64370
4-2-Aminoethyl-1,2-benzenediol	Irc	At2g42490
4-2-Aminoethyl-1,2-benzenediol	Irc	At3g43670
4-2-Aminoethyl-1,2-benzenediol	Irc	At4g14940
4,6-Dideoxy-4-oxo-dTDP-D-glucose	rx	At1g47290
4,6-Dideoxy-4-oxo-dTDP-D-glucose	rx	At1g50450
4,6-Dideoxy-4-oxo-dTDP-D-glucose	rx	At1g63000
4,6-Dideoxy-4-oxo-dTDP-D-glucose	rx	At1g78570
4,6-Dideoxy-4-oxo-dTDP-D-glucose	rx	At2g26260
4,6-Dideoxy-4-oxo-dTDP-D-glucose	rx	At2g28760
4,6-Dideoxy-4-oxo-dTDP-D-glucose	rx	At2g33630
4,6-Dideoxy-4-oxo-dTDP-D-glucose	rx	At2g43420
4,6-Dideoxy-4-oxo-dTDP-D-glucose	rx	At2g45310
4,6-Dideoxy-4-oxo-dTDP-D-glucose	rx	At3g23820
4,6-Dideoxy-4-oxo-dTDP-D-glucose	rx	At3g46440
4,6-Dideoxy-4-oxo-dTDP-D-glucose	rx	At3g53520
4,6-Dideoxy-4-oxo-dTDP-D-glucose	rx	At4g00110
4,6-Dideoxy-4-oxo-dTDP-D-glucose	rx	At4g00560
4,6-Dideoxy-4-oxo-dTDP-D-glucose	rx	At4g12250
4,6-Dideoxy-4-oxo-dTDP-D-glucose	rx	At4g20460
4,6-Dideoxy-4-oxo-dTDP-D-glucose	rx	At4g30440
4,6-Dideoxy-4-oxo-dTDP-D-glucose	rx	At4g33360
4,6-Dideoxy-4-oxo-dTDP-D-glucose	rx	At5g44480
4alpha-Methylcholesta-8-en-3beta-ol	Irc	At1g20050
4-Aminobenzoate	Irc	At1g15130
4-Aminobenzoate	Irc	At1g69190
4-Aminobenzoate	Irc	At4g30000
4-Aminobutanal	Irc	At1g23800
4-Aminobutanal	Irc	At1g44170
4-Aminobutanal	Irc	At1g54100
4-Aminobutanal	Irc	At3g48000
4-Aminobutanal	Irx	At1g23800
4-Aminobutanal	Irx	At1g44170
4-Aminobutanal	Irx	At1g54100
4-Aminobutanal	Irx	At3g48000
4-Aminobutanoate	Irv	At2g38400
4-Aminobutanoate	Irv	At3g08860
4-Aminobutanoate	Irv	At3g22200
4-Coumarate	Irc	At1g20480
4-Coumarate	Irc	At1g20490
4-Coumarate	Irc	At1g20500
4-Coumarate	Irc	At1g20510
4-Coumarate	Irc	At1g51680
4-Coumarate	Irc	At1g62940
4-Coumarate	Irc	At1g65060
4-Coumarate	Irc	At3g21230
4-Coumarate	Irc	At3g21240
4-Coumarate	Irc	At4g05160
4-Coumarate	Irc	At4g19010
4-Coumarate	Irc	At5g38120
4-Coumarate	Irc	At5g63380
4-Coumaroyl-CoA	Irc	At1g02050
4-Coumaroyl-CoA	Irc	At1g15950
4-Coumaroyl-CoA	Irc	At1g76470
4-Coumaroyl-CoA	Irc	At1g80820
4-Coumaroyl-CoA	Irc	At2g02400
4-Coumaroyl-CoA	Irc	At2g23910
4-Coumaroyl-CoA	Irc	At2g33590
4-Coumaroyl-CoA	Irc	At2g33600
4-Coumaroyl-CoA	Irc	At4g00040
4-Coumaroyl-CoA	Irc	At4g30470
4-Coumaroyl-CoA	Irc	At4g34850
4-Coumaroyl-CoA	Irc	At5g13930
4-Coumaroyl-CoA	Irc	At5g14700
4-Coumaroyl-CoA	Irc	At5g58490
4-Coumaryl_alcohol	Irc	At3g01190
4-Coumaryl_alcohol	rc	At1g05240
4-Coumaryl_alcohol	rc	At1g05260
4-Coumaryl_alcohol	rc	At1g14540
4-Coumaryl_alcohol	rc	At1g14550
4-Coumaryl_alcohol	rc	At1g24110
4-Coumaryl_alcohol	rc	At1g30870
4-Coumaryl_alcohol	rc	At1g34510
4-Coumaryl_alcohol	rc	At1g44970
4-Coumaryl_alcohol	rc	At1g49570
4-Coumaryl_alcohol	rc	At1g68850
4-Coumaryl_alcohol	rc	At1g71695
4-Coumaryl_alcohol	rc	At2g18140
4-Coumaryl_alcohol	rc	At2g18150
4-Coumaryl_alcohol	rc	At2g18980
4-Coumaryl_alcohol	rc	At2g22420
4-Coumaryl_alcohol	rc	At2g24800
4-Coumaryl_alcohol	rc	At2g34060
4-Coumaryl_alcohol	rc	At2g35380
4-Coumaryl_alcohol	rc	At2g37130
4-Coumaryl_alcohol	rc	At2g38380
4-Coumaryl_alcohol	rc	At2g38390
4-Coumaryl_alcohol	rc	At2g39040
4-Coumaryl_alcohol	rc	At2g41480
4-Coumaryl_alcohol	rc	At2g43480
4-Coumaryl_alcohol	rc	At3g03670
4-Coumaryl_alcohol	rc	At3g17070
4-Coumaryl_alcohol	rc	At3g21770
4-Coumaryl_alcohol	rc	At3g28200
4-Coumaryl_alcohol	rc	At3g49110
4-Coumaryl_alcohol	rc	At3g49120
4-Coumaryl_alcohol	rc	At3g49960
4-Coumaryl_alcohol	rc	At4g08770
4-Coumaryl_alcohol	rc	At4g08780
4-Coumaryl_alcohol	rc	At4g11290
4-Coumaryl_alcohol	rc	At4g16270
4-Coumaryl_alcohol	rc	At4g17690
4-Coumaryl_alcohol	rc	At4g21960
4-Coumaryl_alcohol	rc	At4g26010
4-Coumaryl_alcohol	rc	At4g30170
4-Coumaryl_alcohol	rc	At4g31760
4-Coumaryl_alcohol	rc	At4g33420
4-Coumaryl_alcohol	rc	At4g36430
4-Coumaryl_alcohol	rc	At4g37520
4-Coumaryl_alcohol	rc	At4g37530
4-Coumaryl_alcohol	rc	At5g05340
4-Coumaryl_alcohol	rc	At5g06720
4-Coumaryl_alcohol	rc	At5g06730
4-Coumaryl_alcohol	rc	At5g14130
4-Coumaryl_alcohol	rc	At5g15180
4-Coumaryl_alcohol	rc	At5g17820
4-Coumaryl_alcohol	rc	At5g19880
4-Coumaryl_alcohol	rc	At5g19890
4-Coumaryl_alcohol	rc	At5g22410
4-Coumaryl_alcohol	rc	At5g24070
4-Coumaryl_alcohol	rc	At5g39580
4-Coumaryl_alcohol	rc	At5g40150
4-Coumaryl_alcohol	rc	At5g42180
4-Coumaryl_alcohol	rc	At5g47000
4-Coumaryl_alcohol	rc	At5g51890
4-Coumaryl_alcohol	rc	At5g58390
4-Coumaryl_alcohol	rc	At5g58400
4-Coumaryl_alcohol	rc	At5g64100
4-Coumaryl_alcohol	rc	At5g64110
4-Coumaryl_alcohol	rc	At5g64120
4-Coumaryl_alcohol	rc	At5g66390
4-Coumaryl_alcohol	rc	At5g67400
4-Guanidinobutanamide	Irc	At1g08980
4-Hydroxybenzaldehyde	rx	At3g07990
4-Hydroxycinnamyl_aldehyde	Irv	At1g72680
4-Hydroxycinnamyl_aldehyde	rv	At1g09480
4-Hydroxycinnamyl_aldehyde	rv	At1g09490
4-Hydroxycinnamyl_aldehyde	rv	At1g09500
4-Hydroxycinnamyl_aldehyde	rv	At1g09510
4-Hydroxycinnamyl_aldehyde	rv	At1g51410
4-Hydroxycinnamyl_aldehyde	rv	At3g19450
4-Hydroxycinnamyl_aldehyde	rv	At4g27250
4-Hydroxycinnamyl_aldehyde	rv	At4g34230
4-Hydroxycinnamyl_aldehyde	rv	At5g19440
4-Methyl-2-oxopentanoate	Irc	At1g21400
4-Methyl-2-oxopentanoate	Irc	At1g55510
4-Methyl-2-oxopentanoate	Irc	At3g13450
4-Methyl-2-oxopentanoate	Irc	At5g09300
4-Methyl-2-oxopentanoate	Irc	At5g34780
4-Methyl-5-2-phosphoethyl-thiazole	Irc	At1g22940
4-Methylaminobutanal	rx	At2g42490
4-Methylaminobutanal	rx	At3g43670
4-Methylaminobutanal	rx	At4g14940
4-Nitrophenyl_phosphate	Irc	At1g14700
4-Nitrophenyl_phosphate	rc	At2g27190
4-Nitrophenyl_phosphate	rc	At5g47760
4-Phospho-L-aspartate	Irc	At1g14810
4-Trimethylammoniobutanal	Irc	At1g23800
4-Trimethylammoniobutanal	Irc	At1g44170
4-Trimethylammoniobutanal	Irc	At1g54100
4-Trimethylammoniobutanal	Irc	At3g48000
5,10-Methenyltetrahydrofolate	Irc	At1g11860
5,10-Methenyltetrahydrofolate	Irc	At1g31220
5,10-Methenyltetrahydrofolate	Irc	At1g60990
5,10-Methenyltetrahydrofolate	Irc	At4g12130
5,10-Methenyltetrahydrofolate	Irc	At5g47435
5,10-Methenyltetrahydrofolate	Irx	At1g50480
5,10-Methenyltetrahydrofolate	Irx	At2g38660
5,10-Methenyltetrahydrofolate	Irx	At3g12290
5,10-Methylenetetrahydrofolate	Irc	At2g44160
5,10-Methylenetetrahydrofolate	Irc	At3g59970
5,10-Methylenetetrahydrofolate	Irx	At1g22020
5,10-Methylenetetrahydrofolate	Irx	At1g36370
5,10-Methylenetetrahydrofolate	Irx	At2g16370
5,10-Methylenetetrahydrofolate	Irx	At2g38660
5,10-Methylenetetrahydrofolate	Irx	At3g12290
5,10-Methylenetetrahydrofolate	Irx	At4g13890
5,10-Methylenetetrahydrofolate	Irx	At4g13930
5,10-Methylenetetrahydrofolate	Irx	At4g32520
5,10-Methylenetetrahydrofolate	Irx	At4g34570
5,10-Methylenetetrahydrofolate	Irx	At4g37930
5,10-Methylenetetrahydrofolate	Irx	At5g26780
5,10-Methylenetetrahydrofolate	rc	At1g11860
5,10-Methylenetetrahydrofolate	rc	At1g60990
5,10-Methylenetetrahydrofolate	rc	At2g46110
5,10-Methylenetetrahydrofolate	rc	At3g61530
5,10-Methylenetetrahydrofolate	rc	At4g12130
5-2-Hydroxyethyl-4-methylthiazole	Irc	At3g24030
5,6-Dihydrothymine	Irv	At5g12200
5,6-Dihydrouracil	Irx	At5g12200
5alpha-Cholest-8-en-3beta-ol	rx	At1g20050
5-Aminolevulinate	Irc	At1g44286
5-Aminolevulinate	Irc	At1g44318
5-Aminolevulinate	Irc	At1g69740
5-Aminopentanal	rx	At2g42490
5-Aminopentanal	rx	At3g43670
5-Aminopentanal	rx	At4g14940
5'-Deoxyadenosine	rx	At5g63290
5-Formyltetrahydrofolate	Irc	At5g13050
5-Hydroxyconiferaldehyde	rx	At1g15950
5-Hydroxyconiferaldehyde	rx	At1g76470
5-Hydroxyconiferaldehyde	rx	At1g80820
5-Hydroxyconiferaldehyde	rx	At2g02400
5-Hydroxyconiferaldehyde	rx	At2g23910
5-Hydroxyconiferaldehyde	rx	At2g33590
5-Hydroxyconiferaldehyde	rx	At2g33600
5-Hydroxyconiferaldehyde	rx	At4g30470
5-Hydroxyconiferaldehyde	rx	At5g14700
5-Hydroxyconiferaldehyde	rx	At5g58490
5-Hydroxyconiferyl_alcohol	rx	At1g09480
5-Hydroxyconiferyl_alcohol	rx	At1g09490
5-Hydroxyconiferyl_alcohol	rx	At1g09500
5-Hydroxyconiferyl_alcohol	rx	At1g09510
5-Hydroxyconiferyl_alcohol	rx	At1g51410
5-Hydroxyconiferyl_alcohol	rx	At1g72680
5-Hydroxyconiferyl_alcohol	rx	At3g19450
5-Hydroxyconiferyl_alcohol	rx	At4g27250
5-Hydroxyconiferyl_alcohol	rx	At4g34230
5-Hydroxyconiferyl_alcohol	rx	At5g19440
5-Hydroxyferulate	Irc	At5g20230
5-Hydroxyferuloyl-CoA	rx	At1g20480
5-Hydroxyferuloyl-CoA	rx	At1g20490
5-Hydroxyferuloyl-CoA	rx	At1g20500
5-Hydroxyferuloyl-CoA	rx	At1g20510
5-Hydroxyferuloyl-CoA	rx	At1g51680
5-Hydroxyferuloyl-CoA	rx	At1g62940
5-Hydroxyferuloyl-CoA	rx	At1g65060
5-Hydroxyferuloyl-CoA	rx	At3g21230
5-Hydroxyferuloyl-CoA	rx	At3g21240
5-Hydroxyferuloyl-CoA	rx	At4g05160
5-Hydroxyferuloyl-CoA	rx	At4g19010
5-Hydroxyferuloyl-CoA	rx	At5g38120
5-Hydroxyferuloyl-CoA	rx	At5g63380
5-Hydroxyindoleacetaldehyde	Irc	At1g23800
5-Hydroxyindoleacetaldehyde	Irc	At1g44170
5-Hydroxyindoleacetaldehyde	Irc	At1g54100
5-Hydroxyindoleacetaldehyde	Irc	At3g48000
5-Hydroxyisourate	rx	At1g43940
5-Hydroxyisourate	rx	At2g23850
5-Hydroxyisourate	rx	At2g26230
5-L-Glutamyl_amino_acid	rx	At4g39650
5-L-Glutamyl-peptide	rc	At4g39650
5-Methyltetrahydropteroyltri-L-glutamate	rc	At3g03780
5-Methyltetrahydropteroyltri-L-glutamate	rc	At5g17920
5-Methyltetrahydropteroyltri-L-glutamate	rc	At5g20980
5'-Methylthioadenosine	rx	At1g09240
5'-Methylthioadenosine	rx	At1g56430
5'-Methylthioadenosine	rx	At5g04950
5'-Methylthioadenosine	rx	At5g56080
5-O-1-Carboxyvinyl-3-phosphoshikimate	Irc	At1g48850
5-Oxoproline	Irc	At5g37830
5-Phospho-alpha-D-ribose_1-diphosphate	Irc	At2g16570
5-Phospho-alpha-D-ribose_1-diphosphate	rc	At2g01350
5-Phospho-alpha-D-ribose_1-diphosphate	rc	At2g23420
5-Phospho-alpha-D-ribose_1-diphosphate	rc	At4g34740
5-Phospho-alpha-D-ribose_1-diphosphate	rc	At4g36940
5-Phospho-alpha-D-ribose_1-diphosphate	rc	At4g38880
5-Phospho-alpha-D-ribose_1-diphosphate	rv	At1g71750
5-Phospho-alpha-D-ribose_1-diphosphate	rv	At1g80050
5-Phospho-alpha-D-ribose_1-diphosphate	rv	At4g12440
5-Phospho-alpha-D-ribose_1-diphosphate	rv	At4g22570
5-Phospho-alpha-D-ribose_1-diphosphate	rv	At5g11160
5-Phosphoribosylamine	Irc	At1g09830
5'-Phosphoribosylglycinamide	Irx	At1g31220
5'-Phosphoribosylglycinamide	Irx	At5g47435
5'-Phosphoribosylglycinamide	rc	At1g31220
5'-Phosphoribosylglycinamide	rc	At5g47435
5'-Phosphoribosyl-N-formylglycinamide	Irc	At1g74260
5Z,8Z,11Z,14Z-Icosatetraenoic_acid	Irc	At4g37070
5Z,8Z,11Z,14Z-Icosatetraenoic_acid	rc	At1g80850
5Z,8Z,11Z,14Z-Icosatetraenoic_acid	rc	At2g06925
5Z,8Z,11Z,14Z-Icosatetraenoic_acid	rc	At2g19690
5Z,8Z,11Z,14Z-Icosatetraenoic_acid	rc	At2g44810
5Z,8Z,11Z,14Z-Icosatetraenoic_acid	rc	At3g19120
5Z,8Z,11Z,14Z-Icosatetraenoic_acid	rc	At3g19430
5Z,8Z,11Z,14Z-Icosatetraenoic_acid	rc	At4g29460
5Z,8Z,11Z,14Z-Icosatetraenoic_acid	rc	At4g29470
5Z,8Z,11Z,14Z-Icosatetraenoic_acid	rc	At4g29780
5Z,8Z,11Z,14Z-Icosatetraenoic_acid	rc	At5g12010
5Z,8Z,11Z,14Z-Icosatetraenoic_acid	rc	At5g30269
6,7-Dimethyl-8-1-D-ribityllumazine	Irc	At2g20690
6,7-Dimethyl-8-1-D-ribityllumazine	Irc	At2g44050
6-Carboxyhexanoyl-CoA	Irc	At1g08630
6-Carboxyhexanoyl-CoA	Irc	At3g04520
6-Phospho-D-gluconate	Irv	At1g17650
6-Phospho-D-gluconate	Irv	At1g64190
6-Phospho-D-gluconate	Irv	At1g71170
6-Phospho-D-gluconate	Irv	At1g71180
6-Phospho-D-gluconate	Irv	At3g02360
6-Phospho-D-gluconate	Irv	At5g41670
7,8-Diaminononanoate	Irc	At5g57600
8-Amino-7-oxononanoate	Irc	At2g38400
8-Amino-7-oxononanoate	Irc	At3g08860
8-Amino-7-oxononanoate	Irc	At3g22200
8-Amino-7-oxononanoate	Irc	At5g57590
8-Amino-7-oxononanoate	Irc	POP3
Acceptor	rc	At3g30775
Acceptor	rc	At3g51840
Acceptor	rc	At5g38710
Acceptor	rv	At3g51840
Acceptor	rv	At4g32210
Acceptor	rv	At5g09600
Acetaldehyde	Irc	At5g01670
Acetaldehyde	Irv	At1g23800
Acetaldehyde	Irv	At1g44170
Acetaldehyde	Irv	At1g54100
Acetaldehyde	Irv	At3g48000
Acetaldehyde	rx	At4g33070
Acetaldehyde	rx	At5g01320
Acetaldehyde	rx	At5g01330
Acetaldehyde	rx	At5g54960
Acetate	Irv	At5g36880
Acetate	Irx	At5g36880
Acetate	rx	At1g08980
Acetoacetate	Irx	At1g12050
Acetyl-acyl-carrier_protein	Irc	At4g34250
Acetyl-acyl-carrier_protein	rc	At1g04220
Acetyl-acyl-carrier_protein	rc	At1g07720
Acetyl-acyl-carrier_protein	rc	At1g19440
Acetyl-acyl-carrier_protein	rc	At1g25450
Acetyl-acyl-carrier_protein	rc	At1g62640
Acetyl-acyl-carrier_protein	rc	At1g74960
Acetyl-acyl-carrier_protein	rc	At2g04540
Acetyl-acyl-carrier_protein	rc	At2g15090
Acetyl-acyl-carrier_protein	rc	At2g16280
Acetyl-acyl-carrier_protein	rc	At2g26250
Acetyl-acyl-carrier_protein	rc	At2g26640
Acetyl-acyl-carrier_protein	rc	At2g28630
Acetyl-acyl-carrier_protein	rc	At2g46720
Acetyl-acyl-carrier_protein	rc	At3g10280
Acetyl-acyl-carrier_protein	rc	At3g52160
Acetyl-acyl-carrier_protein	rc	At3g56120
Acetyl-acyl-carrier_protein	rc	At4g34510
Acetyl-acyl-carrier_protein	rc	At4g34850
Acetyl-acyl-carrier_protein	rc	At5g43760
Acetyl-acyl-carrier_protein	rc	At5g46290
Acetyl_adenylate	Irv	At5g36880
Acetyl-CoA	Irc	At1g04220
Acetyl-CoA	Irc	At1g07720
Acetyl-CoA	Irc	At1g18500
Acetyl-CoA	Irc	At1g19440
Acetyl-CoA	Irc	At1g25450
Acetyl-CoA	Irc	At1g36160
Acetyl-CoA	Irc	At1g36180
Acetyl-CoA	Irc	At1g52670
Acetyl-CoA	Irc	At1g62640
Acetyl-CoA	Irc	At1g74040
Acetyl-CoA	Irc	At1g74960
Acetyl-CoA	Irc	At2g04540
Acetyl-CoA	Irc	At2g15090
Acetyl-CoA	Irc	At2g16280
Acetyl-CoA	Irc	At2g17820
Acetyl-CoA	Irc	At2g26250
Acetyl-CoA	Irc	At2g26640
Acetyl-CoA	Irc	At2g28630
Acetyl-CoA	Irc	At2g38040
Acetyl-CoA	Irc	At2g38260
Acetyl-CoA	Irc	At2g46720
Acetyl-CoA	Irc	At3g10280
Acetyl-CoA	Irc	At3g15690
Acetyl-CoA	Irc	At3g52160
Acetyl-CoA	Irc	At3g56120
Acetyl-CoA	Irc	At3g56130
Acetyl-CoA	Irc	At4g34250
Acetyl-CoA	Irc	At4g34510
Acetyl-CoA	Irc	At4g34850
Acetyl-CoA	Irc	At5g16390
Acetyl-CoA	Irc	At5g23010
Acetyl-CoA	Irc	At5g23020
Acetyl-CoA	Irc	At5g43760
Acetyl-CoA	Irc	At5g46290
Acetyl-CoA	Irv	At1g04710
Acetyl-CoA	Irv	At1g34430
Acetyl-CoA	Irv	At1g36160
Acetyl-CoA	Irv	At1g36180
Acetyl-CoA	Irv	At1g52670
Acetyl-CoA	Irv	At1g54220
Acetyl-CoA	Irv	At2g17820
Acetyl-CoA	Irv	At2g33150
Acetyl-CoA	Irv	At2g38040
Acetyl-CoA	Irv	At2g38260
Acetyl-CoA	Irv	At3g13930
Acetyl-CoA	Irv	At3g15690
Acetyl-CoA	Irv	At3g25860
Acetyl-CoA	Irv	At3g52200
Acetyl-CoA	Irv	At3g56130
Acetyl-CoA	Irv	At5g16390
Acetyl-CoA	Irv	At5g48880
Acetyl-CoA	Irv	KAt5
Acetyl-CoA	Irx	At1g04710
Acetyl-CoA	Irx	At2g33150
Acetyl-CoA	Irx	At5g47720
Acetyl-CoA	Irx	At5g48230
Acetyl-CoA	Irx	At5g48880
Acetyl-CoA	Irx	KAt5
Acetyl-CoA	rc	At2g22910
Acetyl-CoA	rc	At2g37500
Acetyl-CoA	rc	At4g37670
Acetyl-CoA	rx	At1g55920
Acetyl-CoA	rx	At2g17640
Acetyl-CoA	rx	At2g34970
Acetyl-CoA	rx	At3g13110
Acetyl-CoA	rx	At4g35640
Acetyl-CoA	rx	At5g56760
Acetylhistone	rx	At5g56740
Acrylamide	Irv	At4g08790
Acrylamide	Irv	At5g15600
Acyl-carrier_protein	Irc	At4g34250
Acyl-carrier_protein	rc	At1g04220
Acyl-carrier_protein	rc	At1g07720
Acyl-carrier_protein	rc	At1g19440
Acyl-carrier_protein	rc	At1g25450
Acyl-carrier_protein	rc	At1g62640
Acyl-carrier_protein	rc	At1g74960
Acyl-carrier_protein	rc	At2g04540
Acyl-carrier_protein	rc	At2g15090
Acyl-carrier_protein	rc	At2g16280
Acyl-carrier_protein	rc	At2g26250
Acyl-carrier_protein	rc	At2g26640
Acyl-carrier_protein	rc	At2g28630
Acyl-carrier_protein	rc	At2g46720
Acyl-carrier_protein	rc	At3g10280
Acyl-carrier_protein	rc	At3g52160
Acyl-carrier_protein	rc	At3g56120
Acyl-carrier_protein	rc	At4g34510
Acyl-carrier_protein	rc	At4g34850
Acyl-carrier_protein	rc	At5g43760
Acyl-carrier_protein	rc	At5g46290
Acyl-carrier_protein	rv	At2g30200
Acyl-carrier_protein	rx	At1g04220
Acyl-carrier_protein	rx	At1g07720
Acyl-carrier_protein	rx	At1g19440
Acyl-carrier_protein	rx	At1g25450
Acyl-carrier_protein	rx	At1g62640
Acyl-carrier_protein	rx	At1g74960
Acyl-carrier_protein	rx	At2g04540
Acyl-carrier_protein	rx	At2g15090
Acyl-carrier_protein	rx	At2g16280
Acyl-carrier_protein	rx	At2g26250
Acyl-carrier_protein	rx	At2g26640
Acyl-carrier_protein	rx	At2g28630
Acyl-carrier_protein	rx	At2g46720
Acyl-carrier_protein	rx	At3g10280
Acyl-carrier_protein	rx	At3g52160
Acyl-carrier_protein	rx	At3g56120
Acyl-carrier_protein	rx	At4g34250
Acyl-carrier_protein	rx	At4g34510
Acyl-carrier_protein	rx	At4g34850
Acyl-carrier_protein	rx	At5g43760
Acyl-carrier_protein	rx	At5g46290
Acyl-CoA	rc	At1g32200
Acyl-CoA	rc	At2g19450
Acyl-CoA	rc	At4g30580
Acyl-CoA	rx	At1g49430
Acyl-CoA	rx	At1g64400
Acyl-CoA	rx	At1g77590
Acyl-CoA	rx	At2g04350
Acyl-CoA	rx	At2g47240
Acyl-CoA	rx	At3g05970
Acyl-CoA	rx	At4g11030
Acyl-CoA	rx	At4g14070
Acyl-CoA	rx	At4g23850
Acyl-CoA	rx	At5g27600
Acylglycerol	rx	At1g02660
Acylglycerol	rx	At1g05790
Acylglycerol	rx	At1g05800
Acylglycerol	rx	At1g06250
Acylglycerol	rx	At1g06800
Acylglycerol	rx	At1g10740
Acylglycerol	rx	At1g18460
Acylglycerol	rx	At1g20120
Acylglycerol	rx	At1g23240
Acylglycerol	rx	At1g23500
Acylglycerol	rx	At1g28570
Acylglycerol	rx	At1g28580
Acylglycerol	rx	At1g28610
Acylglycerol	rx	At1g28640
Acylglycerol	rx	At1g30370
Acylglycerol	rx	At1g31550
Acylglycerol	rx	At1g45201
Acylglycerol	rx	At1g51440
Acylglycerol	rx	At1g53990
Acylglycerol	rx	At1g56630
Acylglycerol	rx	At1g57800
Acylglycerol	rx	At1g59030
Acylglycerol	rx	At1g73920
Acylglycerol	rx	At2g05260
Acylglycerol	rx	At2g30550
Acylglycerol	rx	At2g31100
Acylglycerol	rx	At2g31690
Acylglycerol	rx	At2g42450
Acylglycerol	rx	At2g42690
Acylglycerol	rx	At3g07400
Acylglycerol	rx	At3g10890
Acylglycerol	rx	At3g14075
Acylglycerol	rx	At3g14360
Acylglycerol	rx	At3g43550
Acylglycerol	rx	At3g43570
Acylglycerol	rx	At3g48080
Acylglycerol	rx	At3g48090
Acylglycerol	rx	At3g52430
Acylglycerol	rx	At3g55190
Acylglycerol	rx	At3g61680
Acylglycerol	rx	At3g62590
Acylglycerol	rx	At4g07355
Acylglycerol	rx	At4g10955
Acylglycerol	rx	At4g13550
Acylglycerol	rx	At4g16070
Acylglycerol	rx	At4g16820
Acylglycerol	rx	At4g18550
Acylglycerol	rx	At4g20670
Acylglycerol	rx	At5g03820
Acylglycerol	rx	At5g14930
Acylglycerol	rx	At5g18630
Acylglycerol	rx	At5g18640
Acylglycerol	rx	At5g22810
Acylglycerol	rx	At5g24180
Acylglycerol	rx	At5g24200
Acylglycerol	rx	At5g24210
Acylglycerol	rx	At5g24220
Acylglycerol	rx	At5g24230
Acylglycerol	rx	At5g35145
Acylglycerol	rx	At5g41890
Acylglycerol	rx	At5g42930
Acylglycerol	rx	At5g45960
Acylglycerol	rx	At5g47330
Acylglycerol	rx	At5g47340
Acylglycerol	rx	At5g63170
Acylglycerol	rx	At5g67050
Acylglycerone_phosphate	rx	At5g10050
Adenine	rx	At2g19500
Adenine	rx	At4g29740
Adenine	rx	At5g56970
Adenosine	Irc	At4g04880
Adenosine	Irv	At3g09820
Adenosine	Irv	At5g03300
Adenylylselenate	Irc	At2g14750
Adenylylselenate	Irc	At4g39940
Adenylylselenate	Irc	At5g67520
Adenylylsulfate	Irx	At2g14750
Adenylylsulfate	Irx	At4g39940
Adenylylsulfate	Irx	At5g67520
Adenylylsulfate	rx	At1g62180
Adenylylsulfate	rx	At4g04610
Adenylylsulfate	rx	At4g21990
ADP-D-ribosyl-acceptor	rx	At2g31320
ADP-D-ribosyl-acceptor	rx	At4g02390
ADP	Irc	At2g21790
ADP	Irc	At3g23580
ADP	Irc	At3g27060
ADP	Irc	At5g40942
ADP	Irv	At4g09320
ADP	Irv	At4g11010
ADP	Irv	At4g23900
ADP	Irv	At5g63310
ADP	rx	At1g06030
ADP	rx	At1g07880
ADP	rx	At1g10210
ADP	rx	At1g10940
ADP	rx	At1g18040
ADP	rx	At1g47840
ADP	rx	At1g50390
ADP	rx	At1g59580
ADP	rx	At1g59810
ADP	rx	At1g63680
ADP	rx	At1g66430
ADP	rx	At1g66750
ADP	rx	At2g16370
ADP	rx	At2g18170
ADP	rx	At2g19860
ADP	rx	At2g22480
ADP	rx	At2g23070
ADP	rx	At2g23080
ADP	rx	At2g24990
ADP	rx	At2g26930
ADP	rx	At2g31390
ADP	rx	At2g41850
ADP	rx	At2g43790
ADP	rx	At2g44680
ADP	rx	At3g06483
ADP	rx	At3g08720
ADP	rx	At3g08730
ADP	rx	At3g10160
ADP	rx	At3g20040
ADP	rx	At3g27580
ADP	rx	At3g45640
ADP	rx	At3g45780
ADP	rx	At3g48750
ADP	rx	At3g50000
ADP	rx	At3g51270
ADP	rx	At3g54180
ADP	rx	At3g55630
ADP	rx	At3g59480
ADP	rx	At3g59790
ADP	rx	At3g60250
ADP	rx	At4g01370
ADP	rx	At4g09320
ADP	rx	At4g10260
ADP	rx	At4g11010
ADP	rx	At4g11330
ADP	rx	At4g13020
ADP	rx	At4g17640
ADP	rx	At4g23900
ADP	rx	At4g26270
ADP	rx	At4g28490
ADP	rx	At4g29220
ADP	rx	At4g34570
ADP	rx	At4g37840
ADP	rx	At5g02290
ADP	rx	At5g03730
ADP	rx	At5g05980
ADP	rx	At5g08590
ADP	rx	At5g41480
ADP	rx	At5g47080
ADP	rx	At5g47750
ADP	rx	At5g47810
ADP	rx	At5g51290
ADP	rx	At5g51830
ADP	rx	At5g56630
ADP	rx	At5g58240
ADP	rx	At5g61580
ADP	rx	At5g63310
ADP	rx	At5g63610
ADP	rx	At5g67380
Agmatine	Irc	At5g08170
AK2	Irc	4-Phospho-L-aspartate
AK2	rc	ADP
Alcohol	rx	At1g14700
Alcohol	rx	At1g66970
Alcohol	rx	At1g66980
Alcohol	rx	At1g74210
Alcohol	rx	At2g27190
Alcohol	rx	At3g02040
Alcohol	rx	At3g20520
Alcohol	rx	At4g26690
Alcohol	rx	At5g08030
Alcohol	rx	At5g41080
Alcohol	rx	At5g43300
Alcohol	rx	At5g55480
Alcohol	rx	At5g58050
Alcohol	rx	At5g58170
Aldehyde	rx	At4g33070
Aldehyde	rx	At5g01320
Aldehyde	rx	At5g01330
Aldehyde	rx	At5g54960
Alkane	Irc	At2g34770
Alkane	Irc	At2g45970
alpha,alpha'-Trehalose_6-phosphate	Irc	At5g51460
alpha,alpha'-Trehalose_6-phosphate	rc	At1g06410
alpha,alpha'-Trehalose_6-phosphate	rc	At1g22210
alpha,alpha'-Trehalose_6-phosphate	rc	At1g35910
alpha,alpha'-Trehalose_6-phosphate	rc	At1g68020
alpha,alpha'-Trehalose_6-phosphate	rc	At1g78090
alpha,alpha'-Trehalose_6-phosphate	rc	At2g22190
alpha,alpha'-Trehalose_6-phosphate	rc	At4g12430
alpha,alpha'-Trehalose_6-phosphate	rc	At4g22590
alpha,alpha'-Trehalose_6-phosphate	rc	At4g39770
alpha,alpha'-Trehalose_6-phosphate	rc	At5g10100
alpha,alpha'-Trehalose_6-phosphate	rc	At5g65140
alpha,alpha'-Trehalose_6-phosphate	rx	At1g06410
alpha,alpha'-Trehalose_6-phosphate	rx	At1g16980
alpha,alpha'-Trehalose_6-phosphate	rx	At1g17000
alpha,alpha'-Trehalose_6-phosphate	rx	At1g23870
alpha,alpha'-Trehalose_6-phosphate	rx	At1g60140
alpha,alpha'-Trehalose_6-phosphate	rx	At1g68020
alpha,alpha'-Trehalose_6-phosphate	rx	At1g70290
alpha,alpha'-Trehalose_6-phosphate	rx	At1g78580
alpha,alpha'-Trehalose_6-phosphate	rx	At2g18700
alpha,alpha'-Trehalose_6-phosphate	rx	At4g17770
alpha,alpha'-Trehalose_6-phosphate	rx	At4g27550
alpha,alpha-Trehalose	Irc	At4g24040
alpha-Amino_acid	Irc	At3g10050
alpha-Amino_acid	Irc	At5g04230
alpha-Amino_acid	Irv	At3g03910
alpha-Amino_acid	rc	At2g37040
alpha-Amino_acid	rc	At3g10340
alpha-Amino_acid	rc	At3g53260
alpha-Amino_acid	rv	At1g51720
alpha-Amino_acid	rv	At5g07440
alpha-Amino_acid	rv	At5g18170
alpha-Aminopropiononitrile	Irc	At3g44300
alpha-Aminopropiononitrile	Irc	At3g44310
alpha-Aminopropiononitrile	Irc	At3g44320
alpha-Aminopropiononitrile	Irc	At4g08790
alpha-Aminopropiononitrile	Irc	At5g15600
alpha-Aminopropiononitrile	Irc	At5g22300
alpha,beta-Dihydroxyethyl-TPP	rx	At2g45290
alpha,beta-Dihydroxyethyl-TPP	rx	At3g60750
alpha-D-Galactose_1-phosphate	Irx	At5g18200
alpha-D-Galactose	rv	At3g56310
alpha-D-Glucose_6-phosphate	Irv	At5g42740
alpha-D-Glucose_6-phosphate	rc	At1g06410
alpha-D-Glucose_6-phosphate	rc	At1g16980
alpha-D-Glucose_6-phosphate	rc	At1g17000
alpha-D-Glucose_6-phosphate	rc	At1g23870
alpha-D-Glucose_6-phosphate	rc	At1g60140
alpha-D-Glucose_6-phosphate	rc	At1g68020
alpha-D-Glucose_6-phosphate	rc	At1g70290
alpha-D-Glucose_6-phosphate	rc	At1g78580
alpha-D-Glucose_6-phosphate	rc	At2g18700
alpha-D-Glucose_6-phosphate	rc	At4g17770
alpha-D-Glucose_6-phosphate	rc	At4g27550
alpha-D-Glucose_6-phosphate	rv	At1g30560
alpha-D-Glucose_6-phosphate	rv	At4g24620
alpha-D-Glucose_6-phosphate	rv	At4g25220
alpha-D-Glucose_6-phosphate	rx	At1g12240
alpha-D-Glucose_6-phosphate	rx	At1g62660
alpha-D-Glucose_6-phosphate	rx	At2g36190
alpha-D-Glucose_6-phosphate	rx	At3g13790
alpha-D-Glucose_6-phosphate	rx	At3g52600
alpha-D-Glucose	Irv	At1g66270
alpha-D-Glucose	Irv	At1g66280
alpha-D-Glucose	Irv	At3g01260
alpha-D-Glucose	Irv	At3g01590
alpha-D-Glucose	Irv	At3g17940
alpha-D-Glucose	Irv	At3g47800
alpha-D-Glucose	Irv	At3g61610
alpha-D-Glucose	Irv	At4g23730
alpha-D-Glucose	Irv	At4g25900
alpha-D-Glucose	Irv	At5g14500
alpha-D-Glucose	Irv	At5g15140
alpha-D-Glucose	Irv	At5g57330
alpha-D-Glucose	Irv	At5g57655
alpha-D-Glucose	Irv	At5g66530
alpha-D-Glucose	Irx	At1g47840
alpha-D-Glucose	Irx	At2g19860
alpha-D-Glucose	Irx	At3g20040
alpha-D-Glucose	Irx	At4g37840
alpha-D-Glucose	rx	At1g31740
alpha-D-Glucose	rx	At1g45130
alpha-D-Glucose	rx	At1g66270
alpha-D-Glucose	rx	At1g72990
alpha-D-Glucose	rx	At1g77410
alpha-D-Glucose	rx	At2g04060
alpha-D-Glucose	rx	At2g16730
alpha-D-Glucose	rx	At2g28470
alpha-D-Glucose	rx	At2g32810
alpha-D-Glucose	rx	At3g13750
alpha-D-Glucose	rx	At3g45940
alpha-D-Glucose	rx	At3g52840
alpha-D-Glucose	rx	At4g26140
alpha-D-Glucose	rx	At4g35010
alpha-D-Glucose	rx	At4g36360
alpha-D-Glucose	rx	At4g38590
alpha-D-Glucose	rx	At5g11720
alpha-D-Glucose	rx	At5g20710
alpha-D-Glucose	rx	At5g56870
alpha-D-Glucose	rx	At5g63800
alpha-D-Glucose	rx	At5g63810
alpha-D-Hexose_6-phosphate	rx	At1g23190
alpha-D-Hexose_6-phosphate	rx	At1g70730
alpha-D-Hexose_6-phosphate	rx	At5g17530
alpha-D-Hexose_6-phosphate	rx	At5g51820
alpha-D-Mannosyl5-beta-D-mannosyl-	rx	At2g47760
alpha-D-Mannosyl6-beta-D-mannosyl-	rx	At2g47760
alpha-D-Mannosyl7-beta-D-mannosyl-	rx	At2g47760
alpha-D-Mannosyl8-beta-D-mannosyl-	rx	At2g47760
alpha-D-Ribose_5-phosphate	rx	At1g23190
alpha-D-Ribose_5-phosphate	rx	At1g70730
alpha-D-Ribose_5-phosphate	rx	At5g17530
alpha-D-Ribose_5-phosphate	rx	At5g51820
alpha-L-Fucosyl-1,2-beta-D-galactosyl-R	rx	At2g03220
--alpha-Pinene	rx	At4g16730
Amide	Irc	At1g08980
Amide	Irc	At1g67550
Amide	Irc	At3g14730
Amide	Irc	At3g16150
Amide	Irc	At4g00590
Amide	Irc	At4g31720
Amide	Irc	At5g08100
Amide	Irc	At5g14580
Amide	Irc	At5g64370
Amidines	Irc	At5g08170
Amine	Irc	At2g42490
Amine	Irc	At2g46580
Amine	Irc	At3g43670
Amine	Irc	At4g14940
Amine	Irc	At5g49970
Aminoacetone	Irc	At2g42490
Aminoacetone	Irc	At3g43670
Aminoacetone	Irc	At4g14940
AMP	Irc	At2g38280
AMP	Irv	At1g71750
AMP	Irv	At1g80050
AMP	Irv	At2g37250
AMP	Irv	At2g39270
AMP	Irv	At3g01820
AMP	Irv	At3g60180
AMP	Irv	At4g12440
AMP	Irv	At4g22570
AMP	Irv	At4g25280
AMP	Irv	At5g11160
AMP	Irv	At5g26667
AMP	Irv	At5g35170
AMP	Irv	At5g47840
AMP	Irv	At5g50370
AMP	Irv	At5g63400
AMP	rv	At5g36880
AMP	rx	At1g08130
AMP	rx	At1g14400
AMP	rx	At1g16890
AMP	rx	At1g20480
AMP	rx	At1g20490
AMP	rx	At1g20500
AMP	rx	At1g20510
AMP	rx	At1g36340
AMP	rx	At1g37150
AMP	rx	At1g45050
AMP	rx	At1g49430
AMP	rx	At1g50490
AMP	rx	At1g51680
AMP	rx	At1g62940
AMP	rx	At1g63800
AMP	rx	At1g64230
AMP	rx	At1g64400
AMP	rx	At1g65060
AMP	rx	At1g75440
AMP	rx	At1g77590
AMP	rx	At1g78870
AMP	rx	At2g02760
AMP	rx	At2g04350
AMP	rx	At2g16740
AMP	rx	At2g30110
AMP	rx	At2g32790
AMP	rx	At2g46030
AMP	rx	At2g47240
AMP	rx	At3g05970
AMP	rx	At3g08690
AMP	rx	At3g08700
AMP	rx	At3g13550
AMP	rx	At3g20060
AMP	rx	At3g21230
AMP	rx	At3g21240
AMP	rx	At3g46460
AMP	rx	At3g55380
AMP	rx	At3g57870
AMP	rx	At4g05160
AMP	rx	At4g11030
AMP	rx	At4g14070
AMP	rx	At4g19010
AMP	rx	At4g23850
AMP	rx	At4g27960
AMP	rx	At4g36410
AMP	rx	At5g05080
AMP	rx	At5g25760
AMP	rx	At5g27600
AMP	rx	At5g38120
AMP	rx	At5g41340
AMP	rx	At5g41700
AMP	rx	At5g42990
AMP	rx	At5g50430
AMP	rx	At5g50870
AMP	rx	At5g53300
AMP	rx	At5g56150
AMP	rx	At5g58240
AMP	rx	At5g59300
AMP	rx	At5g62540
AMP	rx	At5g63380
AMP	rx	At5g63980
Amylose	Irc	At2g36390
Amylose	Irc	At2g39930
Amylose	Irc	At3g20440
Amylose	Irc	At4g09020
Amylose	Irc	At5g03650
Amylose	rc	At1g32900
Amylose	rc	At3g01180
Apiforol	rx	At1g25460
Apiforol	rx	At4g27250
Apiforol	rx	At4g33360
Apiforol	rx	At4g35420
Apiforol	rx	At5g42800
Apo-carboxylase	rc	At1g37150
ArthCp007	Irc	ADP
ArthCp007	rc	Orthophosphate
ArthCp010	Irc	ADP
ArthCp010	rc	Orthophosphate
ArthCp025	Irv	Ubiquinol
ArthCp025	rx	NAD+
ArthCp025	rx	Ubiquinol
ArthCp026	Irv	Ubiquinol
ArthCp026	rx	NAD+
ArthCp026	rx	Ubiquinol
ArthCp027	Irv	Ubiquinol
ArthCp027	rx	NAD+
ArthCp027	rx	Ubiquinol
ArthCp028	Irc	ADP
ArthCp028	rc	Orthophosphate
ArthCp029	Irc	ADP
ArthCp029	rc	Orthophosphate
ArthCp068	Irv	Ubiquinol
ArthCp068	rx	NAD+
ArthCp068	rx	Ubiquinol
ArthCp071	Irv	Ubiquinol
ArthCp071	rx	NAD+
ArthCp071	rx	Ubiquinol
ArthCp074	Irv	Ubiquinol
ArthCp074	rx	NAD+
ArthCp074	rx	Ubiquinol
ArthCp076	Irv	Ubiquinol
ArthCp076	rx	NAD+
ArthCp076	rx	Ubiquinol
ArthCp077	Irv	Ubiquinol
ArthCp077	rx	NAD+
ArthCp077	rx	Ubiquinol
ArthCp078	Irv	Ubiquinol
ArthCp078	rx	NAD+
ArthCp078	rx	Ubiquinol
ArthCp079	Irv	Ubiquinol
ArthCp079	rx	NAD+
ArthCp079	rx	Ubiquinol
ArthCp080	Irv	Ubiquinol
ArthCp080	rx	NAD+
ArthCp080	rx	Ubiquinol
Ascorbate	Irc	At1g55570
Ascorbate	Irc	At4g39830
Ascorbate	Irc	At5g21100
Ascorbate	Irc	At5g21105
At1g01050	rx	Pyrophosphate
At1g01090	Irc	Acetyl-CoA
At1g01090	Irc	Pyruvate
At1g01090	Irc	S-Acetyldihydrolipoamide
At1g01090	Irc	Thiamin_diphosphate
At1g01090	Irx	Acetyl-CoA
At1g01090	rc	CO2
At1g01090	rc	NADH
At1g01090	rx	CO2
At1g01090	rx	Lipoamide
At1g01090	rx	NADPH
At1g01090	rx	Pyruvate
At1g01210	Irv	RNA
At1g01210	rv	Pyrophosphate
At1g01210	rx	Nucleoside_triphosphate
At1g01210	rx	RNA
At1g01220	rv	ADP
At1g01220	rv	alpha-D-Galactose_1-phosphate
At1g01390	rc	Quercetin_3-O-glucoside
At1g01390	rc	UDP
At1g01390	rx	Cyanidin
At1g01390	rx	Delphinidin
At1g01390	rx	Flavonol
At1g01390	rx	Kaempferol
At1g01390	rx	Pelargonidin
At1g01390	rx	UDPglucose
At1g01420	rc	Quercetin_3-O-glucoside
At1g01420	rc	UDP
At1g01420	rx	Cyanidin
At1g01420	rx	Delphinidin
At1g01420	rx	Flavonol
At1g01420	rx	Kaempferol
At1g01420	rx	Pelargonidin
At1g01420	rx	UDPglucose
At1g01480	Irc	1-Aminocyclopropane-1-carboxylate
At1g01480	rc	5'-Methylthioadenosine
At1g01940	rx	Peptidylproline_omega_180
At1g02000	Irv	dTDPgalactose
At1g02000	Irv	UDP-D-galactose
At1g02050	Irc	Isosalipurpol
At1g02050	rc	CO2
At1g02050	rc	CoA
At1g02050	rx	4-Coumaroyl-CoA
At1g02205	rx	Octadecanal
At1g02350	Irc	Protoporphyrin
At1g02500	Irc	S-Adenosyl-L-methionine
At1g02500	Irc	Se-Adenosylselenomethionine
At1g02500	rc	Orthophosphate
At1g02500	rc	Pyrophosphate
At1g02640	Irc	alpha-D-Glucose
At1g02640	Irc	beta-D-Glucose
At1g02640	Irc	Cyanohydrin
At1g02640	rc	Cellulose
At1g02640	rc	cis-2-Hydroxy_cinnamate
At1g02640	rc	D-Glucose
At1g02640	rc	Glucose
At1g02640	rc	ROH
At1g02640	rx	G00289
At1g02640	rx	G10481(n+1)
At1g02660	Irc	1,2-Diacyl-sn-glycerol
At1g02660	Irc	Acylglycerol
At1g02660	rc	Fatty_acid
At1g02660	rx	1,2-Diacyl-sn-glycerol
At1g02660	rx	Diacylglycerol
At1g02660	rx	Triacylglycerol
At1g02730	Irc	Cellulose
At1g02730	rc	UDP
At1g02730	rx	G10481(n)
At1g02730	rx	G10608
At1g02790	Irc	D-Galacturonate
At1g02790	rc	Pectate
At1g02790	rx	1,4-alpha-D-Galacturoniden
At1g02800	Irc	Cellobiose
At1g02800	Irc	Cellulose
At1g02800	rx	G10481(n+2)
At1g02850	Irc	alpha-D-Glucose
At1g02850	Irc	beta-D-Glucose
At1g02850	Irc	Cyanohydrin
At1g02850	rc	Cellulose
At1g02850	rc	cis-2-Hydroxy_cinnamate
At1g02850	rc	D-Glucose
At1g02850	rc	Glucose
At1g02850	rc	ROH
At1g02850	rx	G00289
At1g02850	rx	G10481(n+1)
At1g02920	Irc	R-S-Glutathione
At1g02920	rc	HX
At1g02930	Irc	R-S-Glutathione
At1g02930	rc	HX
At1g02940	Irc	R-S-Glutathione
At1g02940	rc	HX
At1g02950	Irc	R-S-Glutathione
At1g02950	rc	HX
At1g03090	Irc	3-Methylglutaconyl-CoA
At1g03090	rc	ADP
At1g03090	rc	Orthophosphate
At1g03310	Irc	Dextrin
At1g03310	rc	Starch
At1g03310	rx	G10545(n+m)
At1g03475	rc	CO2
At1g03475	rc	Protoporphyrinogen_IX
At1g03480	rc	CO2
At1g03480	rc	Protoporphyrinogen_IX
At1g03630	Irc	Chlorophyllide
At1g03630	rc	Divinyl_chlorophyllide_a
At1g03630	rc	NADP+
At1g04220	Irc	3-Oxodecanoyl-acp
At1g04220	Irc	3-Oxododecanoyl-acp
At1g04220	Irc	3-Oxohexadecanoyl-acp
At1g04220	Irc	3-Oxohexanoyl-acp
At1g04220	Irc	3-Oxooctanoyl-acp
At1g04220	Irc	3-Oxotetradecanoyl-acp
At1g04220	Irc	Acetoacetyl-acp
At1g04220	rc	Acetyl-acyl-carrier_protein
At1g04220	rc	Acyl-carrier_protein
At1g04220	rc	CO2
At1g04220	rc	CoA
At1g04220	rx	Acyl-acyl-carrier_protein
At1g04220	rx	Malonyl-acyl-carrier_protein
At1g04410	Irx	Oxaloacetate
At1g04410	rx	NADH
At1g04710	Irc	Acetyl-CoA
At1g04710	Irc	Chenodeoxyglycocholoyl-CoA
At1g04710	Irc	Choloyl-CoA
At1g04710	Irc	Propanoyl-CoA
At1g04710	Irv	3-Oxoadipyl-CoA
At1g04710	Irx	3-Oxodecanoyl-CoA
At1g04710	Irx	3-Oxododecanoyl-CoA
At1g04710	Irx	3-Oxohexanoyl-CoA
At1g04710	Irx	3-Oxooctanoyl-CoA
At1g04710	Irx	3-Oxopalmitoyl-CoA
At1g04710	Irx	3-Oxotetradecanoyl-CoA
At1g04710	Irx	Acetoacetyl-CoA
At1g04710	Irx	CoA
At1g04710	rc	Propanoyl-CoA
At1g04710	rv	CoA
At1g04710	rx	Acetyl-CoA
At1g04710	rx	Acyl-CoA
At1g04710	rx	Chenodeoxycholoyl-CoA
At1g04710	rx	CoA
At1g04710	rx	Propanoyl-CoA
At1g04920	rc	Sucrose_6-phosphate
At1g04920	rc	UDP
At1g04920	rx	D-Fructose_6-phosphate
At1g04920	rx	G10608
At1g05240	Irc	2-Phenylacetamide
At1g05240	Irc	5-Hydroxyeicosatetraenoate
At1g05240	Irc	Formaldehyde
At1g05240	Irc	Lignin
At1g05240	rc	Acceptor
At1g05240	rx	Donor
At1g05240	rx	H2O2
At1g05260	Irc	2-Phenylacetamide
At1g05260	Irc	5-Hydroxyeicosatetraenoate
At1g05260	Irc	Formaldehyde
At1g05260	Irc	Lignin
At1g05260	rc	Acceptor
At1g05260	rx	Donor
At1g05260	rx	H2O2
At1g05590	Irc	N-Acetyl-D-glucosamine
At1g05590	rv	G00094
At1g05590	rx	C04884
At1g05590	rx	G00109
At1g05590	rx	G00123
At1g05590	rx	G10336
At1g05590	rx	GA2
At1g05590	rx	N-Acetyl-D-galactosamine
At1g05590	rx	Trihexosylceramide
At1g05610	Irv	ADPglucose
At1g05610	rv	Pyrophosphate
At1g05790	Irc	1,2-Diacyl-sn-glycerol
At1g05790	Irc	Acylglycerol
At1g05790	rc	Fatty_acid
At1g05790	rx	1,2-Diacyl-sn-glycerol
At1g05790	rx	Diacylglycerol
At1g05790	rx	Triacylglycerol
At1g05800	Irc	1,2-Diacyl-sn-glycerol
At1g05800	Irc	Acylglycerol
At1g05800	rc	Fatty_acid
At1g05800	rx	1,2-Diacyl-sn-glycerol
At1g05800	rx	Diacylglycerol
At1g05800	rx	Triacylglycerol
At1g06030	rc	ADP
At1g06030	rc	beta-D-Fructose_6-phosphate
At1g06030	rv	ADP
At1g06030	rv	beta-D-Fructose_6-phosphate
At1g06030	rx	ATP
At1g06030	rx	D-Fructose
At1g06130	Irc	R-Lactate
At1g06130	rc	Glutathione
At1g06130	rx	S-2-Hydroxyacylglutathione
At1g06250	Irc	1,2-Diacyl-sn-glycerol
At1g06250	Irc	Acylglycerol
At1g06250	Irc	Fatty_acid
At1g06250	rx	1,2-Diacyl-sn-glycerol
At1g06250	rx	Diacylglycerol
At1g06250	rx	Triacylglycerol
At1g06410	Irc	alpha,alpha-Trehalose
At1g06410	rc	alpha,alpha'-Trehalose_6-phosphate
At1g06410	rc	Orthophosphate
At1g06410	rc	UDP
At1g06410	rx	alpha-D-Glucose_6-phosphate
At1g06410	rx	D-Glucose_6-phosphate
At1g06410	rx	G09795
At1g06410	rx	G10608
At1g06410	rx	UDPglucose
At1g06550	Irc	S-3-Hydroxyisobutyrate
At1g06550	Irv	3-Hydroxypropionyl-CoA
At1g06550	rc	CoA
At1g06550	rv	ADP
At1g06550	rv	Orthophosphate
At1g06550	rx	3-Hydroxy-2-methylpropanoyl-CoA
At1g06570	Irc	Homogentisate
At1g06570	rc	CO2
At1g06570	rx	Oxygen
At1g06570	rx	Phenylpyruvate
At1g06710	Irc	2-Methylbut-2-enoyl-CoA
At1g06710	Irc	2-Methylprop-2-enoyl-CoA
At1g06710	Irc	2-trans-Dodecenoyl-CoA
At1g06710	Irc	3-Methylcrotonyl-CoA
At1g06710	Irc	Crotonoyl-CoA
At1g06710	Irc	trans-Dec-2-enoyl-CoA
At1g06710	Irc	trans-Hex-2-enoyl-CoA
At1g06710	Irc	trans-Hexadec-2-enoyl-CoA
At1g06710	Irc	trans-Oct-2-enoyl-CoA
At1g06710	Irc	trans-Tetradec-2-enoyl-CoA
At1g06710	Irv	Propanoyl-CoA
At1g06710	Irv	Propenoyl-CoA
At1g06710	rc	FADH2
At1g06710	rv	C04570
At1g06710	rv	FAD
At1g06710	rx	Acceptor
At1g06710	rx	Acyl-CoA
At1g06790	Irv	RNA
At1g06790	rv	Pyrophosphate
At1g06790	rx	Nucleoside_triphosphate
At1g06790	rx	RNA
At1g06800	Irc	1,2-Diacyl-sn-glycerol
At1g06800	Irc	Acylglycerol
At1g06800	rc	Fatty_acid
At1g06800	rx	1,2-Diacyl-sn-glycerol
At1g06800	rx	Diacylglycerol
At1g06800	rx	Triacylglycerol
At1g06890	rc	ADP
At1g06890	rc	Shikimate_3-phosphate
At1g07440	Irc	Tropine
At1g07440	rc	NADP+
At1g07450	Irc	Tropine
At1g07450	rc	NADP+
At1g07670	Irc	ADP
At1g07670	rc	Orthophosphate
At1g07720	Irc	3-Oxodecanoyl-acp
At1g07720	Irc	3-Oxododecanoyl-acp
At1g07720	Irc	3-Oxohexadecanoyl-acp
At1g07720	Irc	3-Oxohexanoyl-acp
At1g07720	Irc	3-Oxooctanoyl-acp
At1g07720	Irc	3-Oxotetradecanoyl-acp
At1g07720	Irc	Acetoacetyl-acp
At1g07720	rc	Acetyl-acyl-carrier_protein
At1g07720	rc	Acyl-carrier_protein
At1g07720	rc	CO2
At1g07720	rc	CoA
At1g07720	rx	Acyl-acyl-carrier_protein
At1g07720	rx	Malonyl-acyl-carrier_protein
At1g07780	Irv	C01302
At1g07810	Irc	ADP
At1g07810	rc	Orthophosphate
At1g07880	rx	ATP
At1g07880	rx	Protamine
At1g07880	rx	Protein
At1g07890	Irc	Ascorbate
At1g07890	rc	H2O2
At1g07890	rx	Ascorbate
At1g07890	rx	H2O2
At1g07920	Irc	GDP
At1g07920	rc	Orthophosphate
At1g07930	Irc	GDP
At1g07930	rc	Orthophosphate
At1g07940	Irc	GDP
At1g07940	rc	Orthophosphate
At1g08065	rc	Carbonic_acid
At1g08080	rc	Carbonic_acid
At1g08090	Itp	Nitrate
At1g08100	Itp	Nitrate
At1g08110	Irv	Methylglyoxal
At1g08110	rv	Glutathione
At1g08130	rx	ATP
At1g08130	rx	C00039(m)
At1g08130	rx	C00039(n)
At1g08250	Irc	L-Phenylalanine
At1g08250	Irv	3-4-Hydroxyphenylpyruvate
At1g08250	Irv	Phenylpyruvate
At1g08250	rc	CO2
At1g08250	rv	CO2
At1g08250	rv	NADH
At1g08260	Irv	DNA
At1g08260	rv	Pyrophosphate
At1g08260	rx	Deoxynucleoside_triphosphate
At1g08260	rx	DNA
At1g08520	rc	ADP
At1g08520	rc	Magnesium_protoporphyrin
At1g08520	rc	Orthophosphate
At1g08630	Irc	8-Amino-7-oxononanoate
At1g08630	rc	CO2
At1g08630	rc	CoA
At1g08700	Irc	O-Phospho-L-homoserine
At1g08700	rc	ADP
At1g08720	Irv	Oxidized_rubredoxin
At1g08720	rv	NADH
At1g08830	rx	O2_-
At1g08980	Irc	4-Guanidinobutanoate
At1g08980	Irc	Carboxylate
At1g08980	Irc	Indole-3-acetate
At1g08980	Irc	NH3
At1g08980	Irc	Phenylacetic_acid
At1g08980	Irv	Acrylamide
At1g08980	Irv	Benzoate
At1g08980	rc	Carboxylate
At1g08980	rc	NH3
At1g08980	rv	NH3
At1g08980	rx	Acetamide
At1g09190	Irv	Guanosine_3',5'-bisdiphosphate
[truncated: 229,158 more rows]
[truncated: 2 more columns]
