# Supplementary material for: Qualitative network models and genome-wide expression data define carbon/nitrogen-responsive molecular machines in Arabidopsis
Source: Genome Biol. 2007 Jan 11;8(1):R7. doi: 10.1186/gb-2007-8-1-r7 (PMC1839130; doi:10.1186/gb-2007-8-1-r7)
Supplement: Additional data file 4 — The legend for each edge label used in Additional data file 3. [file gb-2007-8-1-r7-S4.txt]

activate  : gene product activates target gene. Based on GeneWays analysis of literature.
agris:Activation : protein:DNA interaction based on AGRIS database.
agris:Repression : protein:DNA interaction based on AGRIS database.
agris:Unknown : protein:DNA interaction based on AGRIS database.
associate : gene products associate. Based on GeneWays analysis of literature.
bind      : gene products bind to each other. Based on GeneWays analysis of literature.
bind:protein:protein : protein:protein interaction based on BIND database.
cepp      : predicted protein:protein interaction based on homology to an experimentally determined interaction in C. elegans.
dmpp      : predicted protein:protein interaction based on homology to an experimentally determined interaction in D. melanogaster.
inactivate : gene product inactivates target gene. Based on GeneWays analysis of literature.
increase  : gene product increases the level of target gene. Based on GeneWays analysis of literature.
inhibit   : gene product inhibits target gene. Based on GeneWays analysis of literature.
interact  : gene products interact. Based on GeneWays analysis of literature.
interolog:pp : predicted protein:protein interaction based on Interolog predictions.
Irc : important enzymatic reaction, irreversible, as shown in the KEGG metabolic maps.
Irv : important enzymatic reaction, reversible, as shown in the KEGG metabolic maps.
Irx : important enzymatic reaction, direction unknown, as shown in the KEGG metabolic maps.
Itp : important directional transport reaction [manual curation].
Itx : important transport reaction, unknown direction [manual curation].
modify : gene product modify target gene. Based on GeneWays analysis of literature.
mrr : microRNA:RNA interactions.
phosphorylate : gene product phosphorylates target gene. Based on GeneWays analysis of literature.
pp : experimentally verified protein:protein interaction.
promote : gene product promotes target gene. Based on GeneWays analysis of literature.
rc : enzymatic reaction, irreversible, not shown in the KEGG metabolic maps.
regulog:pp : predicted protein:DNA interaction based on Interolog predictions.
repress : gene product represses target gene. Based on GeneWays analysis of literature.
rv : enzymatic reaction, reversible, not shown in the KEGG metabolic maps.
rx : enzymatic reaction, direction unknown, not shown in the KEGG metabolic maps.
scpp      : predicted protein:protein interaction based on homology to an experimentally determined interaction in S. cerevisiae.
stimulate : gene product stimulates target gene. Based on GeneWays analysis of literature.
suppress : gene product suppresses target gene. Based on GeneWays analysis of literature.
tfx : protein:DNA interaction.
tp : directional transport reaction [manual curation].
transfac:pp : protein:protein interaction based on TRANSFAC database.
transfac:tfx : protein:DNA interaction based on TRANSFAC database.
