# Supplementary material for: Qualitative network models and genome-wide expression data define carbon/nitrogen-responsive molecular machines in Arabidopsis
Source: Genome Biol. 2007 Jan 11;8(1):R7. doi: 10.1186/gb-2007-8-1-r7 (PMC1839130; doi:10.1186/gb-2007-8-1-r7)
Supplement: Additional data file 5 — CHP files generated with the Affymetrix MAS v5.0 software as described in the Materials and methods. [file gb-2007-8-1-r7-S5.zip]

Archive with 92 entries (91 files):
- CHPfiles/33.14.vs.LL33.13.CHP
- CHPfiles/33.14.vs.LL42.1.CHP
- CHPfiles/33.14.vs.LL43.1.CHP
- CHPfiles/33.15.vs.ll33.13.CHP
- CHPfiles/33.15.vs.ll42.1.CHP
- CHPfiles/33.15.vs.ll43.1.CHP
- CHPfiles/33.16.vs.LL33.13.CHP
- CHPfiles/33.16.vs.LL42.1.CHP
- CHPfiles/33.16.vs.LL43.1.CHP
- CHPfiles/33.17.vs.LL33.13.CHP
- CHPfiles/33.17.vs.LL42.1.CHP
- CHPfiles/33.17.vs.LL43.1.CHP
- CHPfiles/33.18.vs.ll33.13.CHP
- CHPfiles/33.18.vs.ll42.1.CHP
- CHPfiles/33.18.vs.ll43.1.CHP
- CHPfiles/33.19.vs.LL33.13.CHP
- CHPfiles/33.19.vs.LL42.1.CHP
- CHPfiles/33.19.vs.LL43.1.CHP
- CHPfiles/33.20.vs.LL33.13.CHP
- CHPfiles/33.20.vs.LL42.1.CHP
- CHPfiles/33.20.vs.LL43.1.CHP
- CHPfiles/33.21.vs.LL33.13.CHP
- CHPfiles/33.21.vs.LL42.1.CHP
- CHPfiles/33.21.vs.LL43.1.CHP
- CHPfiles/33.22.vs.LL33.13.CHP
- CHPfiles/33.22.vs.LL42.1.CHP
- CHPfiles/33.22.vs.LL43.1.CHP
- CHPfiles/33.23.vs.LL33.13.CHP
- CHPfiles/33.23.vs.LL42.1.CHP
- CHPfiles/33.23.vs.LL43.1.CHP
- CHPfiles/33.24.vs.LL33.13.CHP
- CHPfiles/33.24.vs.LL42.1.CHP
- CHPfiles/33.24.vs.LL43.1.CHP
- CHPfiles/34.10.vs.LL33.13.CHP
- CHPfiles/34.10.vs.LL42.1.CHP
- CHPfiles/34.10.vs.LL43.1.CHP
- CHPfiles/34.11.vs.LL33.13.CHP
- CHPfiles/34.11.vs.LL42.1.CHP
- CHPfiles/34.11.vs.LL43.1.CHP
- CHPfiles/34.12.vs.LL33.13.CHP
- CHPfiles/34.12.vs.LL42.1.CHP
- CHPfiles/34.12.vs.LL43.1.CHP
- CHPfiles/34.2.vs.LL33.13.CHP
- CHPfiles/34.2.vs.LL42.1.CHP
- CHPfiles/34.2.vs.LL43.1.CHP
- CHPfiles/34.3.vs.ll33.13.CHP
- CHPfiles/34.3.vs.ll42.1.CHP
- CHPfiles/34.3.vs.ll43.1.CHP
- CHPfiles/34.4.vs.LL33.13.CHP
- CHPfiles/34.4.vs.LL42.1.CHP
- CHPfiles/34.4.vs.LL43.1.CHP
- CHPfiles/34.5.vs.LL33.13.CHP
- CHPfiles/34.5.vs.LL42.1.CHP
- CHPfiles/34.5.vs.LL43.1.CHP
- CHPfiles/34.6.vs.ll33.13.CHP
- CHPfiles/34.6.vs.ll42.1.CHP
- CHPfiles/34.6.vs.ll43.1.CHP
- CHPfiles/34.7.vs.LL33.13.CHP
- CHPfiles/34.7.vs.LL42.1.CHP
- CHPfiles/34.7.vs.LL43.1.CHP
- CHPfiles/34.8.vs.LL33.13.CHP
- CHPfiles/34.8.vs.LL42.1.CHP
- CHPfiles/34.8.vs.LL43.1.CHP
- CHPfiles/34.9.vs.LL33.13.CHP
- CHPfiles/34.9.vs.LL42.1.CHP
- CHPfiles/34.9.vs.LL43.1.CHP
- CHPfiles/42.11.vs.LL33.13.CHP
- CHPfiles/42.11.vs.LL42.1.CHP
- CHPfiles/42.11.vs.LL43.1.CHP
- CHPfiles/42.12.vs.LL33.13.CHP
- CHPfiles/42.12.vs.LL42.1.CHP
- CHPfiles/42.12.vs.LL43.1.CHP
- CHPfiles/42.7.vs.LL33.13.CHP
- CHPfiles/42.7.vs.LL42.1.CHP
- CHPfiles/42.7.vs.LL43.1.CHP
- CHPfiles/42.8.vs.LL33.13.CHP
- CHPfiles/42.8.vs.LL42.1.CHP
- CHPfiles/42.8.vs.LL43.1.CHP
- CHPfiles/43.11.vs.LL33.13.CHP
- CHPfiles/43.11.vs.LL42.1.CHP
- CHPfiles/43.11.vs.LL43.1.CHP
- CHPfiles/43.12.vs.LL33.13.CHP
- CHPfiles/43.12.vs.LL42.1.CHP
- CHPfiles/43.12.vs.LL43.1.CHP
- CHPfiles/43.7.vs.LL33.13.CHP
- CHPfiles/43.7.vs.LL42.1.CHP
- CHPfiles/43.7.vs.LL43.1.CHP
- CHPfiles/43.8.vs.LL33.13.CHP
- CHPfiles/43.8.vs.LL42.1.CHP
- CHPfiles/43.8.vs.LL43.1.CHP
- CHPfiles/README.txt
- CHPfiles/
