# Supplementary material for: Qualitative network models and genome-wide expression data define carbon/nitrogen-responsive molecular machines in Arabidopsis
Source: Genome Biol. 2007 Jan 11;8(1):R7. doi: 10.1186/gb-2007-8-1-r7 (PMC1839130; doi:10.1186/gb-2007-8-1-r7)
Supplement: Additional data file 5 — CHP files generated with the Affymetrix MAS v5.0 software as described in the Materials and methods. [file gb-2007-8-1-r7-S5.zip › CHPfiles/33.14.vs.LL42.1.CHP]

row.names	LL33.14.vs.LL42.1.Signal	LL33.14.vs.LL42.1.Detection	LL33.14.vs.LL42.1.Detection.p.value	LL33.14.vs.LL42.1.Signal.Log.Ratio	LL33.14.vs.LL42.1.Change	LL33.14.vs.LL42.1.Change.p.value
244901_at	81.6	P	2.44e-4	0.3	NC	0.194801
244902_at	35	P	0.018555	-0.2	NC	0.39129
244903_at	148.1	P	2.44e-4	1	NC	0.013078
244904_at	25.4	A	0.466064	2.4	NC	0.441923
244905_at	55.4	A	0.219482	0.5	NC	0.078937
244906_at	218.4	P	0.00293	0.5	NC	0.5
244907_at	14.2	A	0.432373	-0.2	NC	0.657563
244908_at	2.1	A	0.953857	0.2	NC	0.777251
244909_at	19.6	A	0.432373	-0.4	NC	0.284967
244910_s_at	46.3	A	0.111572	0.4	NC	0.5
244911_at	2.4	A	0.870361	-2.7	NC	0.558077
244912_at	381.4	P	0.001953	-0.2	NC	0.969033
244913_at	9.4	A	0.753906	-1.2	NC	0.5
244914_at	6.9	A	0.633789	-0.5	NC	0.5
244915_s_at	39.6	A	0.246094	2.1	NC	0.008511
244916_at	7.7	A	0.567627	0.1	NC	0.5
244917_at	1.8	A	0.850342	0.1	NC	0.786812
244918_at	16.9	A	0.850342	0.1	NC	0.416433
244919_at	23.4	A	0.149658	0	NC	0.416433
244920_s_at	192.8	P	0.001953	1	I	3.89e-4
244921_s_at	71.5	P	0.005859	1	NC	0.008511
244922_s_at	43.1	M	0.056152	0.4	NC	0.441923
244923_s_at	21.6	A	0.27417	-0.3	NC	0.185981
244924_at	83.5	A	0.095215	0.7	NC	0.088938
244925_at	15.1	A	0.246094	1.1	NC	0.232549
244926_s_at	57.5	A	0.5	-0.4	NC	0.930187
244927_at	66.7	A	0.19458	0.2	NC	0.5
244928_s_at	160.9	P	0.010742	0.7	NC	0.030967
244929_at	204.8	P	0.018555	0.3	NC	0.342437
244930_at	16.2	A	0.27417	0.8	NC	0.028766
244931_at	31.5	P	0.046143	0.2	NC	0.5
244932_at	46.5	A	0.095215	0.9	NC	0.016731
244933_at	60.6	A	0.111572	0.9	NC	0.022932
244934_at	46	A	0.149658	1.4	NC	0.041201
244935_at	354.7	P	7.32e-4	0.3	NC	0.5
244936_at	57.2	P	0.005859	-0.4	NC	0.596188
244937_at	26.7	A	0.149658	-0.2	NC	0.5
244938_at	69.7	P	0.030273	0.6	MI	0.004925
244939_at	222.6	P	0.005859	1.6	I	0.001832
244940_at	493.3	P	2.44e-4	1.4	I	2.e-5
244941_at	62.3	P	0.008057	0.3	NC	0.5
244942_at	26.9	A	0.334473	1.9	MI	0.004925
244943_at	220.4	P	2.44e-4	0.5	I	3.07e-4
244944_s_at	271.8	P	2.44e-4	0.8	I	2.e-5
244945_at	51.2	P	0.008057	0.6	I	0.004481
244946_at	81.4	A	0.129639	1.1	NC	0.013078
244947_at	66.6	P	0.008057	0.4	NC	0.016731
244948_at	2.2	A	0.932373	-1.9	NC	0.838962
244949_at	39.6	A	0.5	1.4	NC	0.185981
244950_at	54.9	P	0.037598	0.4	NC	0.506476
244951_s_at	270.1	P	7.32e-4	0.4	NC	0.177412
244952_at	18.1	A	0.27417	0	NC	0.5
244953_s_at	54.2	P	0.023926	1.2	I	4.38e-4
244954_s_at	3.2	A	0.398926	-0.1	NC	0.342437
244955_at	22.4	A	0.27417	-0.3	NC	0.416433
244956_s_at	66.8	P	0.018555	0.9	NC	0.044149
244957_at	43.4	M	0.056152	0.5	NC	0.5
244958_at	22.7	A	0.19458	1.6	NC	0.5
244959_s_at	124.9	P	7.32e-4	0.7	NC	0.015426
244960_at	184.3	P	2.44e-4	0.1	NC	0.5
244961_at	529.7	P	2.44e-4	0.1	NC	0.5
244962_at	195.5	P	2.44e-4	0.4	NC	0.074268
244963_at	167.8	P	0.001953	0.3	NC	0.274048
244964_at	66.4	P	0.030273	0.1	NC	0.5
244965_at	84.6	P	0.005859	1.2	I	4.e-5
244966_at	22.4	P	0.046143	2.6	I	0.003355
244967_at	186.6	P	0.00293	1.1	I	2.14e-4
244968_at	199	P	0.005859	-0.3	NC	0.969033
244969_at	68.1	P	0.00293	0.2	NC	0.757415
244970_at	147	P	0.001221	1.3	I	3.07e-4
244971_at	3910.3	P	2.44e-4	0.7	I	7.74e-4
244972_at	53	A	0.303711	-0.7	NC	0.938478
244973_at	12.2	A	0.219482	-0.6	NC	0.5
244974_at	10.3	A	0.432373	-0.1	NC	0.5
244975_at	116.2	P	0.00415	-0.5	D	0.999786
244976_at	1021.2	P	2.44e-4	-0.2	NC	0.981872
244977_at	32.2	P	0.023926	0.7	I	0.001832
244978_at	115.7	P	0.008057	0.4	NC	0.194801
244979_at	54.3	A	0.219482	0.4	NC	0.5
244980_at	38.7	A	0.111572	0.3	NC	0.203871
244981_at	156	P	0.00293	1.6	I	2.41e-4
244982_at	355.5	P	2.44e-4	2.1	I	4.e-5
244983_at	736.6	P	2.44e-4	1.7	I	2.e-5
244984_at	322.1	P	2.44e-4	0.1	NC	0.5
244985_at	225.5	P	7.32e-4	0.4	NC	0.145682
244986_at	435.5	P	2.44e-4	0.5	NC	0.038415
244987_s_at	1409	P	2.44e-4	0.2	NC	0.441923
244988_s_at	179.3	P	0.00415	-0.2	NC	0.934434
244989_s_at	40	P	0.046143	0.3	NC	0.242585
244990_s_at	7.7	A	0.466064	1	NC	0.131343
244991_s_at	60.5	P	0.010742	1.6	I	0.004073
244992_s_at	1406.6	P	2.44e-4	1.1	I	6.e-5
244993_s_at	218	P	2.44e-4	-0.2	NC	0.5
244994_at	24.7	A	0.067627	4.1	I	3.07e-4
244995_at	5	A	0.601074	-1.3	NC	0.5
244996_at	136.7	P	2.44e-4	0.6	I	3.07e-4
244997_at	103	P	2.44e-4	0.5	NC	0.131343
244998_at	321.1	P	2.44e-4	0.7	I	0.001336
244999_at	42.3	P	0.008057	0.1	NC	0.5
245000_at	31.1	A	0.366211	-0.1	NC	0.429141
245001_at	272.9	P	2.44e-4	-0.6	D	0.996645
245002_at	46.5	A	0.080566	0.2	NC	0.5
245003_at	89.4	P	0.010742	0.3	NC	0.5
245004_at	87.1	P	0.001953	1.4	I	4.6e-5
245005_at	12.8	A	0.334473	-1.6	NC	0.875448
245006_at	797.2	P	2.44e-4	0.7	I	6.92e-4
245007_at	99.8	P	0.023926	-0.2	NC	0.786812
245008_at	111.6	P	0.001953	1.4	I	7.8e-5
245009_at	602.4	P	2.44e-4	0.3	NC	0.5
245010_at	21	A	0.696289	2	NC	0.078937
245011_at	73.6	P	0.005859	0.8	I	0.001201
245012_at	45.9	A	0.067627	-0.3	NC	0.5
245013_at	1586.9	P	2.44e-4	0.1	NC	0.5
245014_at	1524.9	P	2.44e-4	-0.1	NC	0.861614
245015_at	224.5	P	2.44e-4	-0.2	NC	0.945978
245016_at	425.4	P	2.44e-4	0.7	I	4.e-5
245017_at	569.7	P	7.32e-4	0.6	NC	0.00712
245018_at	122	P	0.01416	0.4	NC	0.5
245019_at	177.3	P	7.32e-4	0.6	I	0.00225
245020_at	161.1	P	2.44e-4	-0.1	NC	0.5
245021_at	62.2	P	2.44e-4	-0.1	NC	0.493524
245022_at	4.7	A	0.533936	-2.7	NC	0.5
245023_at	225.3	P	2.44e-4	0.8	I	1.47e-4
245024_at	1113.4	P	2.44e-4	3.7	I	2.e-5
245025_at	216.5	P	2.44e-4	1.2	I	7.8e-5
245026_at	181.1	P	0.001221	1.4	I	2.41e-4
245027_at	18.8	A	0.067627	-0.6	NC	0.736659
245028_at	130.7	P	0.00293	0	NC	0.5
245029_at	18.3	A	0.366211	-0.9	NC	0.583567
245030_at	9.7	A	0.665527	0.7	NC	0.118009
245031_at	88.1	P	0.010742	0.3	NC	0.5
245032_at	32.2	P	0.037598	0.4	NC	0.5
245033_at	4	A	0.665527	-2.5	NC	0.988955
245034_at	63.2	A	0.129639	-0.1	NC	0.938478
245035_at	40.8	P	2.44e-4	-1.2	D	0.998799
245036_at	155.5	P	7.32e-4	0.3	NC	0.5
245037_at	45.5	A	0.095215	0.5	NC	0.284967
245038_at	62.9	M	0.056152	-2.2	D	0.99998
245039_at	225.1	P	2.44e-4	-0.2	NC	0.938478
245040_at	7.5	A	0.753906	-1.6	NC	0.5
245041_at	201.3	P	2.44e-4	-0.3	D	0.999948
245042_at	63.4	A	0.303711	-0.2	NC	0.633407
245043_at	276.7	P	2.44e-4	0.1	NC	0.5
245044_at	28.4	A	0.533936	-0.3	NC	0.805199
245045_at	278.8	P	2.44e-4	-0.1	NC	0.62112
245046_at	533.2	P	2.44e-4	0	NC	0.532344
245047_at	55.4	A	0.067627	1	NC	0.105663
245048_at	693.5	P	0.001953	0.9	NC	0.024755
245049_at	54.5	P	0.046143	-0.1	NC	0.5
245050_at	136.4	P	2.44e-4	1.3	I	3.5e-5
245051_at	193.8	P	0.00293	-0.1	NC	0.875448
245052_at	15.5	A	0.567627	-1	NC	0.888286
245053_at	37	A	0.067627	1	NC	0.284967
245054_at	105.3	P	2.44e-4	-0.1	NC	0.5
245055_at	29.2	P	0.018555	-0.2	NC	0.5
245056_at	93	P	0.010742	0.1	NC	0.5
245057_at	3.5	A	0.870361	1.1	NC	0.047264
245058_at	20.4	A	0.72583	3.1	NC	0.39129
245059_at	150.7	P	0.018555	-0.2	D	0.997968
245060_at	1112.3	P	2.44e-4	0.2	NC	0.5
245061_at	82.5	P	0.010742	0.2	NC	0.5
245062_at	173.8	P	2.44e-4	-0.1	NC	0.881991
245063_at	113.2	P	0.001221	0.3	NC	0.441923
245064_at	70.9	P	7.32e-4	0.5	NC	0.5
245065_at	214.7	P	0.005859	-0.2	NC	0.657563
245066_at	175.2	P	0.005859	0.1	NC	0.5
245067_at	588.8	P	2.44e-4	0	NC	0.757415
245068_at	1.4	A	0.80542	0.1	NC	0.846768
245069_at	14.5	A	0.432373	1.5	NC	0.118009
245070_at	8.9	A	0.753906	0.3	NC	0.403812
245071_at	6	A	0.633789	0.5	NC	0.047264
245072_s_at	5.4	A	0.601074	2.3	NC	0.307406
245073_at	3.6	A	0.962402	-0.4	NC	0.989865
245074_at	67	A	0.171387	0.7	NC	0.51942
245075_at	24.4	A	0.567627	1.1	NC	0.342437
245076_at	2.8	A	0.981445	0.4	NC	0.5
245077_at	10.4	A	0.466064	-1.8	NC	0.5
245078_at	226.9	P	0.00293	-0.2	NC	0.888286
245079_at	55	A	0.303711	-0.3	NC	0.5
245080_at	117.7	P	0.001953	0.1	NC	0.5
245081_at	44.3	A	0.27417	0	NC	0.403812
245082_at	23.3	A	0.366211	-0.3	NC	0.703911
245083_at	399.7	P	2.44e-4	0.4	NC	0.169098
245084_at	43.6	P	0.00293	-0.1	NC	0.5
245085_at	900.5	P	7.32e-4	0.1	NC	0.5
245086_at	4.2	A	0.850342	1.1	NC	0.5
245087_at	75.1	P	0.005859	0.2	NC	0.5
245088_at	4.7	A	0.633789	-1.1	NC	0.5
245089_at	133.2	P	2.44e-4	0	NC	0.5
245090_at	640	P	2.44e-4	-0.7	D	0.99998
245091_at	7.2	A	0.5	-1.4	NC	0.545234
245092_at	235.1	P	0.010742	0.3	NC	0.5
245093_at	52.3	A	0.246094	0	NC	0.868657
245094_at	225.9	P	0.00293	0.2	NC	0.5
245095_at	30.1	A	0.171387	1.1	NC	0.5
245096_at	87.7	P	0.018555	0.2	NC	0.5
245097_at	244.2	P	7.32e-4	0.4	NC	0.5
245098_at	324.9	P	2.44e-4	-0.2	NC	0.964215
245099_at	326.3	P	0.00415	0.1	NC	0.5
245100_at	146.2	P	0.001953	-0.2	NC	0.964215
245101_at	687.5	P	2.44e-4	-0.4	D	0.999811
245102_at	22.3	A	0.246094	1.6	NC	0.429141
245103_at	4	A	0.665527	-2.6	NC	0.5
245104_at	85.4	P	0.00415	0.1	NC	0.5
245105_at	40.1	A	0.171387	0.2	NC	0.5
245106_at	115.4	P	7.32e-4	-0.1	NC	0.854318
245107_at	20.7	A	0.366211	-0.8	NC	0.703911
245108_at	7.4	A	0.5	-1.5	NC	0.822588
245109_at	62.7	A	0.129639	-0.2	NC	0.969033
245110_at	22.3	A	0.303711	-0.9	NC	0.37888
245111_at	15.3	A	0.398926	3	NC	0.047264
245112_at	221.5	P	2.44e-4	-1.1	D	0.99998
245113_at	436.4	P	2.44e-4	0.1	NC	0.5
245114_at	365.6	P	2.44e-4	0	NC	0.5
245115_at	496.6	P	2.44e-4	0.1	NC	0.5
245116_at	260.7	P	2.44e-4	-0.1	NC	0.5
245117_at	317.5	P	7.32e-4	1.7	I	2.7e-5
245118_at	68.9	P	0.046143	0.3	NC	0.493524
245119_at	85.2	P	0.030273	0.2	NC	0.5
245120_at	101.9	P	0.030273	-0.3	NC	0.930187
245121_at	1815.5	P	2.44e-4	0	NC	0.5
245122_at	218.3	P	0.001953	-0.2	D	0.999811
245123_at	7.3	A	0.780518	0.5	NC	0.506476
245124_at	284.7	P	2.44e-4	0	NC	0.5
245125_at	3.2	A	0.780518	-1	NC	0.232549
245126_at	99.1	P	0.001953	0.5	NC	0.366593
245127_at	112	P	0.010742	0.1	NC	0.5
245128_at	7.4	A	0.466064	0.3	NC	0.5
245129_at	9.3	A	0.567627	1.4	NC	0.194801
245130_at	49.8	A	0.149658	0.1	NC	0.506476
245131_s_at	315.6	P	0.001221	0.3	NC	0.5
245132_at	135.8	P	0.018555	0.7	NC	0.242585
245133_at	49.6	P	0.008057	0.3	NC	0.296089
245134_s_at	53.7	P	0.010742	-0.2	NC	0.570859
245135_at	8.5	A	0.334473	-1.6	NC	0.5
245136_at	250	P	2.44e-4	0.5	NC	0.138386
245137_at	67.9	P	0.001953	-0.2	NC	0.846768
245138_at	5.4	A	0.696289	0.3	NC	0.429141
245139_at	486.4	P	2.44e-4	0.3	NC	0.5
245140_at	17.4	A	0.303711	-0.6	NC	0.990708
245141_at	163.6	A	0.067627	0.2	NC	0.5
245142_at	8.3	A	0.80542	-0.4	NC	0.838962
245143_at	28.3	A	0.219482	-0.7	NC	0.990708
245144_at	379.8	P	2.44e-4	0	NC	0.5
245145_at	138.7	P	0.001221	-0.1	NC	0.5
245146_at	250.5	P	0.001953	0	NC	0.5
245147_at	37.8	A	0.19458	0.3	NC	0.5
245148_at	122.1	P	0.018555	-1	D	0.999973
245149_at	69.3	A	0.080566	0.4	NC	0.5
245150_at	63	P	0.037598	0	NC	0.62112
245151_at	174	P	0.001221	-0.3	D	0.997247
245152_at	153.2	P	0.046143	-0.2	NC	0.703911
245153_at	0.6	A	0.953857	-1.1	NC	0.854318
245154_at	17.4	A	0.696289	-1.2	NC	0.725952
245155_at	738.6	P	2.44e-4	0	NC	0.5
245156_at	63.2	P	0.010742	-0.1	NC	0.692594
245157_at	5.1	A	0.601074	1.2	NC	0.5
245158_at	9.7	A	0.567627	-1.7	NC	0.983269
245159_at	17.8	A	0.601074	2.2	NC	0.5
245160_at	6	A	0.567627	2	NC	0.252851
245161_at	51.4	A	0.095215	0	NC	0.881991
245162_at	1.5	A	0.633789	-2.3	NC	0.715033
245163_at	1.6	A	0.753906	-1	NC	0.5
245164_at	333.9	P	0.001221	-0.3	NC	0.881991
245165_at	37.4	A	0.19458	-0.1	NC	0.5
245166_at	98	P	0.037598	0.5	NC	0.094279
245167_s_at	284.7	P	7.32e-4	-0.6	D	0.998664
245168_at	1113.4	P	2.44e-4	-0.3	MD	0.995075
245169_at	356.6	P	7.32e-4	0.1	NC	0.558077
245170_at	50.7	A	0.246094	0.8	NC	0.124552
245171_at	105.7	A	0.149658	-0.7	D	0.99994
245172_at	141.6	P	0.00293	0.4	NC	0.015426
245173_at	2.3	A	0.904785	-0.6	NC	0.736659
245174_at	105.5	P	0.008057	-0.1	NC	0.814019
245175_at	1026.9	P	2.44e-4	-0.2	NC	0.971234
245176_at	233.4	P	0.018555	0.7	NC	0.00712
245177_at	6.9	A	0.601074	-1.1	NC	0.5
245178_at	232.3	P	0.005859	0.1	NC	0.796129
245179_at	88.6	A	0.080566	-0.3	D	0.998923
245180_at	292.3	P	7.32e-4	0.4	NC	0.00712
245181_at	577.3	P	2.44e-4	-1.2	D	0.99998
245182_at	125.1	P	0.046143	0	NC	0.657563
245183_at	89.3	P	0.030273	0.2	NC	0.5
245184_at	13.1	A	0.303711	0	NC	0.330589
245185_at	65.2	P	0.030273	-0.1	NC	0.5
245186_at	220.1	P	0.00415	-0.1	NC	0.900148
245187_s_at	205.3	P	7.32e-4	0.2	NC	0.5
245188_at	59.5	A	0.111572	-0.3	NC	0.838962
245189_at	3.2	A	0.991943	0.3	NC	0.5
245190_at	45.4	P	0.00293	0.6	NC	0.39129
245191_at	21.5	A	0.567627	0.2	NC	0.5
245192_at	13.5	A	0.303711	-0.3	NC	0.838962
245193_at	188.3	P	0.001953	-0.6	D	0.999833
245194_at	54.4	P	0.046143	-0.4	NC	0.978776
245195_at	24.9	A	0.27417	0.2	NC	0.5
245196_at	90.2	A	0.129639	-0.9	D	0.99987
245197_at	434	P	2.44e-4	-0.4	D	0.99775
245198_at	125.9	P	0.046143	0.4	NC	0.39129
245199_at	2160.2	P	2.44e-4	0	NC	0.5
245200_at	140.8	P	0.01416	0	NC	0.5
245201_at	94.6	P	0.018555	-0.1	NC	0.796129
245202_at	106.4	P	0.001953	-0.2	NC	0.532344
245203_at	0.9	A	0.976074	-0.4	NC	0.777251
245204_at	10.2	A	0.633789	-0.9	NC	0.5
245205_at	46.8	A	0.334473	-0.1	NC	0.570859
245206_at	178.6	P	7.32e-4	-0.1	NC	0.949447
245207_at	235.5	P	7.32e-4	-0.1	NC	0.796129
245208_at	70.6	P	2.44e-4	0	NC	0.98579
245209_at	419.8	P	2.44e-4	-0.2	NC	0.99288
245210_at	106.4	P	7.32e-4	0.2	NC	0.5
245211_at	286.2	P	2.44e-4	0.1	NC	0.5
245212_at	3.9	A	0.850342	0.1	NC	0.5
245213_at	8.6	A	0.601074	-1.3	NC	0.757415
245214_at	25.3	A	0.219482	0.6	NC	0.111714
245215_at	16.4	A	0.432373	0.7	NC	0.5
245216_at	262.8	P	2.44e-4	-0.5	D	0.999611
245217_at	8.6	A	0.601074	0.4	NC	0.5
245218_s_at	25.5	M	0.056152	0	NC	0.5
245219_at	46.4	A	0.246094	0.6	NC	0.5
245220_at	8.6	A	0.696289	-0.9	NC	0.964215
245221_s_at	40.8	A	0.19458	1.8	NC	0.161038
245222_at	9.7	A	0.432373	0	NC	0.069813
245223_at	3.5	A	0.828613	0	NC	0.657563
245224_at	70.7	A	0.5	1.2	NC	0.416433
245225_at	3.5	A	0.98584	0.5	NC	0.545234
245226_at	44.8	A	0.129639	0.1	NC	0.5
245227_s_at	52.8	P	0.00293	-0.1	NC	0.5
245228_at	145.4	P	2.44e-4	-0.6	D	0.99994
245229_at	167.2	P	0.001221	0.7	I	3.e-5
245230_at	70.7	A	0.067627	0.2	NC	0.441923
245231_at	48.7	A	0.246094	0.6	NC	0.213188
245232_at	2.2	A	0.828613	0.5	NC	0.506476
245233_at	7.4	A	0.753906	0.2	NC	0.5
245234_at	136	P	0.008057	-0.2	NC	0.958799
245235_at	357.4	P	7.32e-4	-0.1	NC	0.830902
245236_at	64.2	P	0.010742	0.3	NC	0.5
245237_at	103.7	P	7.32e-4	-0.1	NC	0.5
245238_at	1561.4	P	2.44e-4	-0.1	MD	0.994591
245239_at	3.6	A	0.533936	0.3	NC	0.203871
245240_at	3.2	A	0.904785	0.3	NC	0.5
245241_at	12.1	A	0.696289	2	NC	0.307406
245242_at	26.6	A	0.398926	0	NC	0.777251
245243_at	41.8	A	0.067627	0.4	NC	0.213188
245244_at	46.1	A	0.129639	-0.1	NC	0.747149
245245_at	41.6	A	0.398926	-0.1	NC	0.506476
245246_at	6.6	A	0.753906	0.6	NC	0.441923
245247_at	274.6	P	0.001953	0.1	NC	0.911062
245248_at	124.4	P	7.32e-4	0	NC	0.830902
245249_at	563.7	P	2.44e-4	-0.4	D	0.999654
245250_at	82.1	P	0.018555	0	NC	0.703911
245251_at	60.8	M	0.056152	-0.3	NC	0.5
245252_at	166.4	P	7.32e-4	-0.1	NC	0.987976
245253_at	20.9	A	0.19458	3.7	NC	0.026698
245254_at	99.4	A	0.095215	-0.6	NC	0.978776
245255_at	323.8	P	7.32e-4	-0.1	NC	0.814019
245256_at	81.1	P	0.010742	-0.1	NC	0.596188
245257_at	6.7	A	0.334473	-0.2	NC	0.5
245258_at	152.8	P	0.00293	-0.3	NC	0.98579
245259_at	17.8	A	0.5	-1.1	NC	0.657563
245260_at	186.4	P	2.44e-4	0.1	NC	0.5
245261_at	154.1	P	0.00415	0.1	NC	0.5
245262_at	68.1	A	0.095215	0	NC	0.830902
245263_at	26.5	A	0.095215	0	NC	0.5
245264_at	6.1	A	0.567627	0.1	NC	0.5
245265_at	6.1	A	0.753906	-0.5	NC	0.5
245266_at	120.5	P	0.001953	-0.2	NC	0.955851
245267_at	86.7	P	0.001953	-0.8	D	0.999886
245268_at	124.1	P	0.010742	0.2	NC	0.5
245269_at	334.9	P	2.44e-4	0	NC	0.5
245270_at	1351.4	P	2.44e-4	0	NC	0.583567
245271_at	173	P	2.44e-4	-0.2	NC	0.989865
245272_at	4.3	A	0.432373	-1.8	NC	0.916174
245273_at	152.8	A	0.095215	-0.3	NC	0.916174
245274_at	116.9	P	0.00293	0	NC	0.5
245275_at	3.6	A	0.888428	0.5	NC	0.570859
245276_at	114.5	A	0.080566	0.1	NC	0.506476
245277_at	31.8	A	0.334473	0.1	NC	0.777251
245278_at	632.7	P	2.44e-4	0.2	NC	0.5
245279_at	259.6	P	2.44e-4	0.2	NC	0.5
245280_at	122	P	7.32e-4	-0.1	NC	0.545234
245281_at	746.8	P	2.44e-4	0.3	NC	0.5
245282_at	326.7	P	2.44e-4	-0.1	NC	0.657563
245283_at	48.8	A	0.129639	0	NC	0.669411
245284_at	103	P	0.00293	0.4	NC	0.5
245285_s_at	141.8	P	0.001953	0.1	NC	0.5
245286_at	1635.1	P	2.44e-4	0	NC	0.5
245287_at	103	P	0.005859	0.2	NC	0.814019
245288_at	181.1	P	0.00293	0.1	NC	0.5
245289_at	1665.7	P	2.44e-4	0.1	NC	0.5
245290_at	265.6	P	0.001953	-0.6	D	0.99998
245291_at	165.7	P	0.00415	0.7	I	0.004073
245292_at	1052.1	P	2.44e-4	-0.2	D	0.999693
245293_at	241.7	P	2.44e-4	-0.1	NC	0.786812
245294_at	107.1	P	0.030273	0	NC	0.805199
245295_at	123.3	P	7.32e-4	-0.2	NC	0.930187
245296_at	48	A	0.080566	0	NC	0.48058
245297_at	55.6	P	2.44e-4	-0.6	D	0.996959
245298_at	196.7	A	0.080566	0.1	NC	0.830902
245299_at	622.9	P	2.44e-4	0	NC	0.5
245300_at	109.6	P	2.44e-4	-0.1	NC	0.5
245301_at	100.4	P	0.010742	0.1	NC	0.5
245302_at	25.5	M	0.056152	-0.4	NC	0.875448
245303_at	92.1	P	0.037598	0.3	NC	0.48058
245304_at	17.4	A	0.27417	-1.3	NC	0.989865
245305_at	265.8	P	2.44e-4	-1.2	D	0.99987
245306_at	75.6	M	0.056152	0.5	NC	0.083826
245307_at	101.4	A	0.080566	-0.5	D	0.99775
245308_at	201.4	P	2.44e-4	-0.2	NC	0.958799
245309_at	68	P	0.008057	0	NC	0.681091
245310_at	43.2	P	0.018555	0.1	NC	0.416433
245311_at	971.3	P	2.44e-4	0	NC	0.5
245312_at	67.3	M	0.056152	-0.1	NC	0.949447
245313_at	239.1	P	0.00415	0.2	NC	0.5
245314_at	77.4	A	0.246094	0.4	NC	0.5
245315_at	516.9	P	2.44e-4	-0.2	NC	0.955851
245316_at	185.1	P	7.32e-4	0.1	NC	0.5
245317_at	1610.2	P	2.44e-4	-0.5	D	0.999759
245318_at	45.3	M	0.056152	1	NC	0.047264
245319_at	37.9	P	0.018555	-0.5	NC	0.703911
245320_at	188.6	P	7.32e-4	0	NC	0.767451
245321_at	331.7	P	2.44e-4	-0.6	D	0.996645
245322_at	9.5	A	0.601074	-1.9	NC	0.5
245323_at	801.1	P	2.44e-4	0.3	NC	0.416433
245324_at	140.1	P	7.32e-4	-0.8	D	0.999886
245325_at	277.4	P	2.44e-4	0.2	NC	0.5
245326_at	44	A	0.111572	0.5	NC	0.263341
245327_at	113	P	0.005859	-0.4	NC	0.938478
245328_at	570.3	P	2.44e-4	-0.1	NC	0.757415
245329_at	230.4	P	2.44e-4	0.2	NC	0.5
245330_at	89.4	P	0.018555	-1	D	0.999932
245331_at	518.4	P	2.44e-4	0.2	NC	0.5
245332_at	256	P	2.44e-4	-0.1	NC	0.854318
245333_at	292.5	P	2.44e-4	0	NC	0.5
245334_at	473.6	P	2.44e-4	0.2	NC	0.5
245335_at	2.7	A	0.953857	-0.9	NC	0.925732
245336_at	7.2	A	0.696289	0.7	NC	0.354442
245337_at	116.8	P	0.00415	0.1	NC	0.703911
245338_at	85.2	P	0.01416	-0.4	NC	0.955851
245339_at	106.8	P	0.010742	-0.1	NC	0.5
245340_at	889.4	P	2.44e-4	-0.1	NC	0.942324
245341_at	207.3	P	2.44e-4	0.4	NC	0.138386
245342_at	2965.2	P	2.44e-4	0.2	NC	0.5
245343_at	89.1	P	0.005859	-0.7	D	0.99998
245344_at	194.7	P	2.44e-4	0.1	NC	0.5
245345_at	69	M	0.056152	0.7	NC	0.5
245346_at	41.5	P	0.023926	0.7	NC	0.118009
245347_at	41.1	M	0.056152	0.1	NC	0.5
245348_at	211.9	P	2.44e-4	-0.6	D	0.999382
245349_at	25.7	A	0.27417	0.3	NC	0.62112
245350_at	941.4	P	2.44e-4	-0.2	NC	0.986922
245351_at	288.8	P	2.44e-4	-0.2	NC	0.830902
245352_at	30.3	A	0.27417	1.6	NC	0.48058
245353_at	57.1	A	0.334473	-0.3	NC	0.911062
245354_at	14.5	A	0.067627	1.4	NC	0.441923
245355_at	2603.6	P	2.44e-4	0.3	NC	0.5
245356_at	8051.2	P	2.44e-4	-0.1	D	0.996301
245357_at	62	P	0.00293	-0.3	NC	0.5
245358_at	333.6	P	0.001221	0.2	NC	0.5
245359_at	120.6	P	2.44e-4	-0.4	D	0.999382
245360_at	248.5	P	0.00293	-0.4	D	0.99987
245361_at	468.5	P	0.001221	-0.1	NC	0.645558
245362_at	124.4	P	2.44e-4	0.1	NC	0.5
245363_at	116.2	P	0.018555	-0.7	D	0.999977
245364_at	74.5	A	0.080566	0	NC	0.99288
245365_at	176.5	P	0.008057	0.1	NC	0.5
245366_at	119	P	2.44e-4	-0.4	NC	0.987976
245367_at	71.9	M	0.056152	-0.3	NC	0.875448
245368_at	66.9	A	0.080566	0.1	NC	0.5
245369_at	23.6	A	0.665527	2.6	NC	0.454766
245370_at	94	P	0.001953	0.1	NC	0.5
245371_at	54.8	A	0.398926	0.7	NC	0.5
245372_at	1202.1	P	2.44e-4	0.1	NC	0.5
245373_s_at	1199	P	7.32e-4	-0.2	NC	0.978776
245374_at	178	P	2.44e-4	-0.4	NC	0.921063
245375_at	33.8	A	0.095215	0.2	NC	0.5
245376_at	33.2	M	0.056152	1.1	NC	0.161038
245377_at	5	A	0.633789	-0.3	NC	0.403812
245378_at	7.8	A	0.80542	0.3	NC	0.5
245379_at	85.8	P	0.046143	0.3	NC	0.5
245380_at	9.2	A	0.567627	-1.4	NC	0.921063
245381_at	57.6	A	0.111572	-0.1	NC	0.796129
245382_at	813.3	P	7.32e-4	-0.3	D	0.997247
245383_at	68.6	M	0.056152	0.6	NC	0.054022
245384_at	34.8	P	0.008057	-0.1	NC	0.5
245385_at	22.8	A	0.219482	-0.7	NC	0.99288
245386_at	1507.3	P	2.44e-4	-0.2	NC	0.945978
245387_at	197.1	P	2.44e-4	0.3	NC	0.5
245388_at	42.3	A	0.27417	0.6	NC	0.252851
245389_at	10.5	A	0.5	-1.9	D	0.999611
245390_at	90.7	P	0.00293	0.2	NC	0.5
245391_at	929.3	P	2.44e-4	-0.3	D	0.99751
245392_at	28.6	A	0.334473	1.5	NC	0.015426
245393_at	510.8	P	7.32e-4	-1.1	D	0.99997
245394_at	1209.9	P	0.001221	0	NC	0.5
245395_at	101.7	M	0.056152	0.2	NC	0.5
245396_at	46.6	A	0.27417	-0.4	NC	0.5
245397_at	88.6	A	0.129639	0.3	NC	0.5
245398_at	208.4	P	0.001221	-0.1	NC	0.846768
245399_at	5441.7	P	2.44e-4	-0.1	NC	0.961585
245400_at	525.1	P	2.44e-4	-0.1	NC	0.830902
245401_at	302.1	P	7.32e-4	-1.6	D	0.99998
245402_at	4	A	0.696289	-1.1	NC	0.054022
245403_at	1.9	A	0.919434	-3	NC	0.814019
245404_at	102	P	2.44e-4	0.3	NC	0.022932
245405_at	35	A	0.27417	0	NC	0.868657
245406_at	32.8	A	0.19458	0.8	NC	0.5
245407_at	391.1	P	2.44e-4	0.1	NC	0.5
245408_at	86.8	P	0.008057	0.2	NC	0.416433
245409_at	28	A	0.149658	0.8	NC	0.454766
245410_at	34	P	0.00293	0.3	NC	0.296089
245411_at	1.6	A	0.888428	-2.3	NC	0.958799
245412_at	554.6	P	2.44e-4	0.6	NC	0.012024
245413_at	64.5	P	0.010742	0.2	NC	0.545234
245414_at	85.7	A	0.398926	0.6	NC	0.177412
245415_at	411.7	P	2.44e-4	0	NC	0.5
245416_at	104.4	P	2.44e-4	-0.1	NC	0.5
245417_at	6.2	A	0.80542	-2.1	NC	0.725952
245418_at	216.1	P	2.44e-4	0.3	NC	0.429141
245419_at	2.1	A	0.72583	-0.3	NC	0.60871
245420_at	26.8	A	0.366211	0	NC	0.5
245421_at	102.3	P	0.001953	0	NC	0.5
245422_at	2.7	A	0.870361	0.5	NC	0.5
245423_at	47.6	A	0.149658	0	NC	0.51942
245424_at	3.6	A	0.919434	0.5	NC	0.185981
245425_at	321.1	P	0.001221	0	NC	0.796129
245426_at	25	A	0.19458	0.1	NC	0.583567
245427_at	146.2	P	0.023926	0.4	NC	0.5
245428_at	145.4	P	0.023926	0	NC	0.5
245429_at	36.4	A	0.27417	0.1	NC	0.441923
245430_at	131.6	P	0.010742	0.2	NC	0.5
245431_at	185.1	P	2.44e-4	0.2	NC	0.5
245432_at	218.6	P	0.00293	0.9	NC	0.057676
245433_at	620.7	P	2.44e-4	0.1	NC	0.5
245434_at	226	P	0.001221	-0.2	NC	0.681091
245435_at	50.3	A	0.067627	0.7	NC	0.145682
245436_at	2.1	A	0.601074	-4.2	NC	0.978776
245437_at	46.6	P	0.01416	0.4	NC	0.5
245438_at	76.9	P	0.010742	0	NC	0.5
245439_at	78.4	A	0.095215	0.5	NC	0.5
245440_at	5.2	A	0.850342	-1.3	NC	0.692594
245441_at	50.2	M	0.056152	0.8	NC	0.5
245442_at	82.5	P	7.32e-4	0	NC	0.5
245443_at	2.6	A	0.828613	0.9	NC	0.5
245444_at	8	A	0.696289	-1.8	NC	0.545234
245445_at	42.5	A	0.111572	0.1	NC	0.822588
245446_at	113.2	P	2.44e-4	0.4	NC	0.222749
245447_at	26.8	A	0.5	3.9	NC	0.033304
245448_at	21.8	A	0.27417	2.9	NC	0.094279
245449_at	78.5	A	0.171387	0.7	NC	0.131343
245450_at	18	A	0.601074	-0.2	NC	0.454766
245451_at	49.8	A	0.171387	0.1	NC	0.5
245452_at	2.9	A	0.567627	-1.7	NC	0.342437
245453_at	2.1	A	0.780518	-2.2	NC	0.5
245454_at	136.2	P	0.001221	0.3	NC	0.069813
245455_at	4.2	A	0.753906	1.4	NC	0.41063
245456_at	136.8	P	7.32e-4	0.3	NC	0.429141
245457_s_at	78.8	P	0.01416	0.2	NC	0.5
245458_at	9.2	A	0.633789	0.3	NC	0.318909
245459_at	4.3	A	0.72583	1.4	NC	0.403812
245460_at	12.2	A	0.334473	1	NC	0.012024
245461_at	65.7	A	0.067627	-0.1	NC	0.5
245462_at	68.2	P	0.005859	0.2	NC	0.5
245463_at	324.7	P	2.44e-4	-2.1	D	0.99998
245464_at	36.7	A	0.111572	-0.1	NC	0.911062
245465_at	27.8	A	0.533936	-0.1	NC	0.5
245466_at	47.8	P	0.023926	-0.5	NC	0.822588
245467_at	107.9	A	0.067627	0.5	NC	0.454766
245468_at	43.7	A	0.149658	0.4	NC	0.454766
245469_at	1.1	A	0.828613	1.2	NC	0.545234
245470_at	3.9	A	0.904785	0.5	NC	0.5
245471_at	1.1	A	0.888428	0.4	NC	0.5
245472_at	22.4	A	0.665527	1.7	NC	0.203871
245473_at	4.3	A	0.665527	0.9	NC	0.078937
245474_at	87.8	P	0.046143	0	NC	0.583567
245475_at	42.9	A	0.171387	1.1	NC	0.366593
245476_at	39.7	A	0.334473	3.9	NC	0.493524
245477_at	183.4	P	7.32e-4	-0.3	D	0.999833
245478_at	128.7	P	0.00293	-0.4	NC	0.942324
245479_at	55.4	P	0.01416	0	NC	0.545234
245480_at	87.4	P	0.023926	0.1	NC	0.5
245481_at	416.8	P	0.001953	0	NC	0.5
245482_at	118.5	P	0.00293	-0.4	D	0.999611
245483_at	5658.8	P	2.44e-4	0.1	NC	0.5
245484_at	213.5	P	7.32e-4	-0.2	NC	0.984574
245485_at	42.6	P	0.010742	-0.4	NC	0.934434
245486_x_at	61.3	A	0.533936	0.1	NC	0.5
245487_at	134.2	P	0.001953	0.3	NC	0.5
245488_at	25.6	A	0.19458	-0.2	NC	0.467656
245489_at	125.5	A	0.067627	0.3	NC	0.5
245490_at	19.3	A	0.246094	-0.5	NC	0.5
245491_at	71.6	P	0.010742	0.2	NC	0.493524
245492_at	150.4	P	0.001221	0	NC	0.703911
245493_at	56.9	P	0.001221	0.2	NC	0.194801
245494_at	90.6	P	7.32e-4	-0.1	NC	0.5
245495_at	103.2	P	0.018555	-0.5	NC	0.952736
245496_at	185.9	P	0.010742	0.2	NC	0.5
245497_at	3.8	A	0.888428	-0.2	NC	0.868657
245498_at	34.7	A	0.246094	-0.2	NC	0.894337
245499_at	72.9	P	0.046143	0.9	NC	0.177412
245500_at	4.2	A	0.962402	0.2	NC	0.977068
245501_at	1.6	A	0.976074	0.1	NC	0.583567
245502_at	140.9	P	0.001221	0.1	NC	0.5
245503_at	14.8	A	0.533936	2.3	NC	0.124552
245504_at	13.3	A	0.398926	3.1	NC	0.083826
245505_at	3.2	A	0.932373	1	NC	0.5
245506_at	2.8	A	0.870361	-0.5	NC	0.757415
245507_at	3.4	A	0.943848	0.6	NC	0.203871
245508_at	30.6	A	0.398926	0.8	NC	0.054022
245509_at	37.5	P	0.046143	0.5	NC	0.074268
245510_at	654.1	P	2.44e-4	-0.2	NC	0.930187
245511_at	17.5	A	0.633789	-0.2	NC	0.725952
245512_at	429	P	2.44e-4	0.3	NC	0.065566
245513_at	145.7	P	0.008057	-0.2	NC	0.98579
245514_at	40.2	A	0.219482	-0.3	NC	0.5
245515_at	9	A	0.5	-0.1	NC	0.124552
245516_at	36.2	A	0.111572	-0.7	NC	0.905721
245517_at	104.1	P	0.018555	-0.1	NC	0.5
245518_at	71.2	P	0.046143	0.7	NC	0.5
245519_at	16.9	A	0.72583	-0.5	NC	0.5
245520_at	13.1	A	0.466064	0.7	NC	0.5
245521_at	111.1	P	0.010742	0	NC	0.5
245522_at	6.6	A	0.303711	-0.9	NC	0.949447
245523_at	516.1	P	2.44e-4	0.5	NC	0.012024
245524_at	923.5	P	7.32e-4	0	NC	0.5
245525_at	316.1	P	0.00293	-0.3	NC	0.98579
245526_at	57	A	0.067627	-0.3	NC	0.757415
245527_at	34.9	A	0.303711	-0.1	NC	0.5
245528_at	63.3	A	0.219482	-0.4	D	0.999135
245529_at	80.4	P	0.001221	0.4	NC	0.5
245530_at	26.4	P	0.030273	0.4	NC	0.307406
245531_at	58.1	P	0.005859	-2.7	D	0.99998
245532_at	74.4	P	2.44e-4	0.2	NC	0.5
245533_at	61.7	P	0.037598	0.1	NC	0.5
245534_at	1.2	A	0.989258	0.2	NC	0.757415
245535_at	64.5	P	0.046143	0.1	NC	0.5
245536_at	86.6	P	0.023926	0.2	NC	0.5
245537_at	21.9	M	0.056152	0.9	NC	0.026698
245538_at	19.1	A	0.696289	0.6	NC	0.5
245539_at	6.8	A	0.919434	0	NC	0.868657
245540_at	72	P	0.037598	0.3	I	0.002753
245541_at	43	P	0.008057	0.2	NC	0.5
245542_at	3.5	A	0.567627	0	NC	0.194801
245543_at	23.4	A	0.219482	0.2	NC	0.161038
245544_at	186.6	P	0.001953	0.1	NC	0.570859
245545_at	22.3	A	0.633789	-1.1	NC	0.900148
245546_at	78	P	0.046143	0.3	NC	0.069813
245547_at	4.8	A	0.72583	0.4	NC	0.5
245548_at	28.3	A	0.067627	1.2	NC	0.028766
245549_at	2.8	A	0.919434	-0.4	NC	0.596188
245550_at	101.4	P	0.008057	-0.9	D	0.999977
245551_at	9.1	A	0.5	-1	NC	0.645558
245552_at	85.2	P	2.44e-4	1	I	2.7e-5
245553_at	19.2	A	0.303711	-0.9	NC	0.767451
245554_at	229.6	P	2.44e-4	-0.4	D	0.999922
245555_at	2958.8	P	2.44e-4	-0.5	D	0.998349
245556_at	288.1	P	2.44e-4	-0.3	NC	0.971234
245557_at	253.6	P	7.32e-4	0	NC	0.5
245558_at	68.8	P	0.00415	0.4	NC	0.366593
245559_at	3.7	A	0.870361	0.4	NC	0.5
245560_at	2.4	A	0.98584	0.3	NC	0.645558
245561_at	169.7	P	0.001221	0.2	NC	0.5
245562_at	124.6	P	0.010742	0	NC	0.964215
245563_at	391.7	P	2.44e-4	-0.9	D	0.99998
245564_at	75	M	0.056152	0	NC	0.330589
245565_at	79.6	P	0.01416	-0.3	NC	0.796129
245566_at	88.4	P	0.001953	0.3	NC	0.252851
245567_at	3536.9	P	2.44e-4	0.1	NC	0.570859
245568_at	78.1	M	0.056152	0.6	NC	0.213188
245569_at	23.3	A	0.19458	-0.5	NC	0.5
245570_at	4.2	A	0.850342	0.5	NC	0.5
245571_at	1.7	A	0.828613	-3.3	NC	0.777251
245572_at	135.3	P	0.00293	0	NC	0.5
245573_at	45.7	M	0.053711	1.2	NC	0.024755
245574_at	31.7	A	0.246094	0.7	NC	0.138386
245575_at	139.4	P	0.008057	0.1	NC	0.5
245576_at	99.1	A	0.080566	-1	D	0.999611
245577_at	123.9	P	0.001953	-0.6	D	0.999977
245578_at	88	P	2.44e-4	-0.1	NC	0.736659
245579_at	28.9	A	0.219482	0.4	NC	0.050553
245580_at	49.8	P	0.005859	0.5	NC	0.252851
245581_at	43.9	A	0.219482	0.2	NC	0.5
245582_at	31.1	A	0.095215	0	NC	0.5
245583_at	81.9	P	0.037598	0.4	NC	0.5
245584_at	49.1	P	2.44e-4	-0.3	NC	0.5
245585_at	2	A	0.904785	0	NC	0.645558
245586_at	14.4	A	0.432373	-1.3	NC	0.5
245587_at	93.5	P	0.005859	0.1	NC	0.51942
245588_at	15.6	A	0.095215	-1.2	NC	0.875448
245589_at	10.1	A	0.601074	0.6	NC	0.007788
245590_at	32.6	A	0.129639	0.2	NC	0.307406
245591_at	1.8	A	0.601074	-0.1	NC	0.669411
245592_at	32.4	A	0.432373	2.9	NC	0.263341
245593_at	103.1	P	7.32e-4	0.5	NC	0.044149
245594_at	148.6	P	0.023926	-0.4	D	0.999308
245595_at	21.2	A	0.567627	1.9	NC	0.5
245596_at	4.6	A	0.601074	-1.5	NC	0.736659
245597_at	45.6	A	0.171387	-0.2	NC	0.558077
245598_at	25.4	A	0.334473	-0.3	NC	0.757415
245599_at	134.2	P	0.00415	0.1	NC	0.5
245600_at	197.3	P	0.001953	0.1	NC	0.5
245601_at	128.3	P	0.008057	0.2	NC	0.5
245602_at	703.3	P	2.44e-4	-0.2	NC	0.99288
245603_at	56.5	A	0.19458	1.4	NC	0.083826
245604_at	83	P	0.001953	-0.2	NC	0.805199
245605_at	225.8	P	0.001953	-0.1	NC	0.703911
245606_at	83.5	P	0.023926	0.2	NC	0.5
245607_at	8.5	A	0.533936	-2	NC	0.767451
245608_at	199.8	P	2.44e-4	-0.1	NC	0.570859
245609_at	11.1	A	0.303711	1.6	NC	0.111714
245610_at	21.8	A	0.111572	0.4	NC	0.105663
245611_at	137.1	P	7.32e-4	0	NC	0.62112
245612_at	227.5	P	2.44e-4	-0.7	D	0.99998
245613_at	3.3	A	0.976074	-2	D	0.998923
245614_at	1.2	A	0.80542	-1.2	NC	0.645558
245615_at	8.9	A	0.334473	-1.3	NC	0.5
245616_at	4.5	A	0.780518	-2.2	NC	0.545234
245617_at	1.7	A	0.780518	-3.3	NC	0.736659
245618_at	52.9	A	0.171387	0	NC	0.506476
245619_at	81.6	P	0.030273	0	NC	0.796129
245620_at	3.7	A	0.870361	0.4	NC	0.657563
245621_at	66.3	A	0.095215	0.1	NC	0.911062
245622_at	2.5	A	0.888428	0.7	NC	0.429141
245623_s_at	16.8	A	0.149658	-0.5	NC	0.62112
245624_at	17.9	A	0.398926	1.1	NC	0.454766
245625_at	336.1	P	7.32e-4	0	NC	0.786812
245626_at	767.9	P	2.44e-4	-0.3	D	0.996301
245627_at	4.2	A	0.80542	0.5	NC	0.307406
245628_at	18	A	0.466064	-0.9	NC	0.777251
245629_at	319.1	P	2.44e-4	-0.2	D	0.999899
245630_at	53.3	A	0.219482	0.9	NC	0.01421
245631_at	286.7	P	2.44e-4	-0.1	NC	0.692594
245632_at	37.7	A	0.27417	-0.3	NC	0.558077
245633_at	439.4	P	2.44e-4	0.2	NC	0.5
245634_at	3.3	A	0.870361	0.8	NC	0.558077
245635_at	42.8	P	0.01416	0.7	NC	0.069813
245636_at	4.6	A	0.633789	0.2	NC	0.078937
245637_at	419	P	2.44e-4	0.4	I	5.52e-4
245638_s_at	354.3	P	2.44e-4	-0.5	D	0.999965
245639_at	1240.5	P	2.44e-4	0.4	NC	0.057676
245640_at	12.1	A	0.432373	0.4	NC	0.429141
245641_at	48	P	0.030273	-0.5	NC	0.925732
245642_at	615.6	P	2.44e-4	-0.3	D	0.999448
245643_at	20.7	A	0.601074	-0.5	NC	0.777251
245644_at	153.3	P	0.00293	0.1	NC	0.5
245645_at	43.8	A	0.129639	-0.3	NC	0.984574
245646_x_at	1.6	A	0.665527	0.6	NC	0.5
245647_at	49.4	A	0.466064	1.5	NC	0.454766
245648_at	1.2	A	0.919434	0.2	NC	0.767451
245649_at	186.9	P	0.046143	0.3	NC	0.5
245650_at	16.2	A	0.533936	-1.5	NC	0.796129
245651_s_at	1172.8	P	7.32e-4	0	NC	0.681091
245652_at	42.6	A	0.19458	0.1	NC	0.145682
245653_at	7.5	A	0.633789	-1	NC	0.194801
245654_at	36.2	P	0.00415	-0.1	NC	0.5
245655_at	0.3	A	0.789063	-0.3	NC	0.97214
245656_at	1.6	A	0.976074	-0.1	NC	0.958799
245657_at	45.6	P	7.32e-4	0.4	NC	0.094279
245658_at	6.3	A	0.601074	1.4	I	4.e-5
245659_at	174.1	P	7.32e-4	-0.8	D	0.999922
245660_at	81.7	A	0.080566	-0.2	NC	0.5
245661_at	68.4	P	0.046143	0.8	NC	0.5
245662_at	5	A	0.567627	-3	NC	0.958799
245663_at	18.9	A	0.398926	0.2	NC	0.5
245664_at	4.9	A	0.870361	-1.4	NC	0.62112
245665_at	211.8	P	2.44e-4	0	NC	0.5
245666_at	237.2	P	2.44e-4	0	NC	0.5
245667_at	406.1	P	2.44e-4	-0.4	NC	0.921063
245668_at	2585.2	P	2.44e-4	0.2	NC	0.5
245669_at	16.1	A	0.27417	-0.8	NC	0.786812
245670_at	52.6	A	0.303711	-0.1	NC	0.51942
245671_at	51.6	A	0.080566	0.1	NC	0.5
245672_at	28.6	A	0.398926	-0.4	NC	0.5
245673_at	21.7	A	0.334473	0.7	NC	0.019624
245674_at	78.9	P	0.023926	0.1	NC	0.441923
245675_at	51.3	P	0.01416	0.5	NC	0.284967
245676_at	17.5	A	0.533936	0.2	NC	0.570859
245677_at	29.3	A	0.095215	1.8	NC	0.131343
245678_at	55.7	P	0.030273	-0.5	NC	0.977068
245679_at	162.5	P	7.32e-4	-0.1	NC	0.925732
245680_at	20.5	A	0.366211	-0.4	NC	0.5
245681_at	140.8	P	0.023926	0.4	NC	0.633407
245682_at	120.6	P	0.030273	-0.4	D	0.999693
245683_at	125.1	P	0.00415	0.2	NC	0.5
245684_at	352.6	P	2.44e-4	0	NC	0.596188
245685_at	65.9	A	0.111572	0.1	NC	0.532344
245686_at	595.1	P	2.44e-4	-0.1	NC	0.692594
245687_at	257.2	P	2.44e-4	0	NC	0.5
245688_at	1586.2	P	2.44e-4	0.9	I	2.3e-5
245689_at	1.2	A	0.753906	0.1	NC	0.570859
245690_at	44.2	P	0.023926	0.3	NC	0.083826
245691_at	154.2	A	0.067627	0.1	NC	0.558077
245692_at	27.8	A	0.129639	1.6	I	0.004073
245693_at	79.6	P	0.023926	0.1	NC	0.633407
245694_at	221.5	P	2.44e-4	-0.4	NC	0.969033
245695_at	92.9	P	0.030273	-0.2	NC	0.894337
245696_at	1.7	A	0.953857	0.1	NC	0.703911
245697_at	213.6	P	0.001221	-0.4	D	0.999448
245698_at	74.8	A	0.19458	0.8	NC	0.5
245699_at	40.4	P	0.005859	-0.1	NC	0.596188
245700_at	46.3	A	0.334473	1.4	NC	0.185981
245701_at	5	A	0.753906	0.1	NC	0.48058
245702_at	33.6	A	0.246094	-0.5	NC	0.945978
245703_at	31.5	A	0.19458	0.7	NC	0.37888
245704_at	139.7	P	0.001953	-0.1	NC	0.875448
245705_at	21	A	0.303711	0.2	NC	0.5
245706_at	2.4	A	0.780518	-1.7	NC	0.861614
245707_at	26.7	A	0.398926	0	NC	0.203871
245708_at	1.6	A	0.780518	0.1	NC	0.838962
245709_at	113.5	P	0.023926	0	NC	0.830902
245710_at	41.8	A	0.149658	0.3	NC	0.5
245711_at	231.2	P	2.44e-4	-0.4	NC	0.925732
245712_at	46.6	P	0.018555	0.3	NC	0.441923
245713_at	33.5	A	0.129639	0.1	NC	0.5
245714_at	362.7	P	2.44e-4	0	NC	0.703911
245715_s_at	2480.9	P	2.44e-4	0.1	NC	0.5
245716_at	50.3	P	0.018555	0	NC	0.5
245717_at	32.1	A	0.149658	1.2	I	0.004481
245718_at	217.4	P	0.023926	0.5	NC	0.035785
245719_at	47.9	A	0.067627	0.6	NC	0.5
245720_at	31.2	A	0.466064	0.7	NC	0.5
245721_s_at	147.5	P	2.44e-4	-0.3	NC	0.969033
245722_at	44.6	A	0.19458	-0.3	NC	0.983269
245723_at	73.6	A	0.111572	0.3	NC	0.330589
245724_at	241	P	0.00415	-0.5	D	0.998514
245725_at	69.7	P	0.010742	-0.1	NC	0.846768
245726_at	42.5	A	0.129639	0.1	NC	0.088938
245727_at	41.9	P	0.030273	-0.4	NC	0.596188
245728_at	91.2	P	0.046143	0.2	NC	0.5
245729_at	311	P	2.44e-4	-0.1	NC	0.583567
245730_at	70.6	M	0.056152	0.1	NC	0.777251
245731_at	215.8	P	0.001221	-0.3	D	0.999693
245732_at	126.6	P	0.001221	0	NC	0.5
245733_at	134.6	P	0.001221	0.1	NC	0.5
245734_at	91.3	P	2.44e-4	-0.5	NC	0.988955
245735_at	47.8	P	0.030273	-1.6	D	0.99998
245736_at	1.01338e4	P	2.44e-4	-0.3	D	0.999786
245737_at	136.5	P	2.44e-4	-0.2	NC	0.796129
245738_at	17	A	0.5	-0.1	NC	0.5
245739_at	58.5	P	0.030273	-1	D	0.999932
245740_at	176.1	P	0.037598	0.1	NC	0.736659
245741_at	26.6	A	0.398926	1	NC	0.5
245742_at	656	P	7.32e-4	-0.6	D	0.999977
245743_at	2.6	A	0.932373	0.2	NC	0.467656
245744_at	2.9	A	0.976074	0.5	NC	0.467656
245745_at	0.6	A	0.99585	-0.2	NC	0.966696
245746_at	1121	P	7.32e-4	-0.1	NC	0.925732
245747_at	18.1	A	0.080566	-0.2	NC	0.911062
245748_at	149.1	P	0.001221	-0.4	D	0.999308
245749_at	30.5	A	0.334473	0.8	NC	0.39129
245750_at	877.5	P	2.44e-4	-0.3	D	0.99996
245751_s_at	94.9	P	7.32e-4	0	NC	0.5
245752_at	18.6	A	0.334473	0.3	NC	0.145682
245753_at	9.9	A	0.601074	0.6	NC	0.429141
245754_at	0.1	A	0.962402	-1.8	NC	0.971234
245755_at	15.3	A	0.567627	-0.6	NC	0.888286
245756_at	385.1	P	2.44e-4	-0.5	D	0.999811
245757_at	6.2	A	0.303711	-1.8	NC	0.681091
245758_at	61.5	P	0.008057	0.4	NC	0.5
245759_at	155.8	P	0.00415	0.2	NC	0.5
245760_s_at	2.5	A	0.780518	-2.7	NC	0.5
245761_at	147.1	P	0.00293	-0.2	NC	0.945978
245762_at	33.5	P	0.030273	1.3	NC	0.012024
245763_at	154.7	P	7.32e-4	0.3	NC	0.5
245764_s_at	54.3	A	0.171387	-0.1	NC	0.888286
245765_at	40.3	A	0.27417	3.1	NC	0.038415
245766_at	6.7	A	0.780518	-0.8	NC	0.5
245767_at	54	P	0.030273	0.2	NC	0.5
245768_at	181.5	P	2.44e-4	-0.4	MD	0.995075
245769_at	55.2	P	7.32e-4	0.2	NC	0.5
245770_at	66.6	P	2.44e-4	0.4	NC	0.5
245771_at	61.5	P	0.037598	1.8	I	4.92e-4
245772_at	112.8	P	0.001221	0.4	NC	0.5
245773_at	85.5	P	2.44e-4	0.1	NC	0.441923
245774_at	63.3	A	0.095215	0.2	NC	0.37888
245775_at	420.3	P	2.44e-4	-0.1	NC	0.596188
245776_at	459.3	P	7.32e-4	0.4	NC	0.057676
245777_at	65.4	P	2.44e-4	0.1	NC	0.5
245778_at	76.5	P	0.037598	0.9	NC	0.044149
245779_at	18.5	A	0.567627	0.1	NC	0.506476
245780_at	285.6	P	2.44e-4	-0.6	D	0.999611
245781_at	561.6	P	7.32e-4	0.4	NC	0.213188
245782_at	41.3	A	0.19458	0.8	NC	0.124552
245783_s_at	45.1	A	0.366211	1	NC	0.263341
245784_at	99.6	P	0.008057	-0.1	NC	0.725952
245785_at	4.4	A	0.981445	0.9	NC	0.035785
245786_at	150.8	P	0.00415	0.1	NC	0.5
245787_at	331.7	P	2.44e-4	-0.4	NC	0.945978
245788_at	168.3	P	0.008057	0.5	NC	0.5
245789_at	227.1	P	2.44e-4	-0.3	NC	0.938478
245790_at	82	P	0.030273	-0.2	NC	0.987976
245791_at	540	P	2.44e-4	-0.3	D	0.998514
245792_at	251.7	P	2.44e-4	0.1	NC	0.5
245793_at	62.2	A	0.246094	-0.4	NC	0.583567
245794_at	601.5	P	2.44e-4	0.4	I	0.003355
245795_at	98.5	P	2.44e-4	-0.1	NC	0.5
245796_at	757.3	P	2.44e-4	-0.1	NC	0.861614
245797_at	82.6	A	0.213379	0.3	NC	0.5
245798_at	45	A	0.149658	0.9	NC	0.213188
245799_at	11.8	A	0.696289	2.3	NC	0.263341
245800_at	73.7	P	0.023926	-0.3	NC	0.930187
245801_at	1.3	A	0.99585	0.6	NC	0.692594
245802_at	23.2	A	0.19458	0.1	NC	0.5
245803_at	1628.2	P	2.44e-4	-0.9	D	0.99998
245804_at	1.7	A	0.976074	0.2	NC	0.5
245805_at	14.8	A	0.219482	4.3	NC	0.044149
245806_at	38	A	0.5	0	NC	0.5
245807_at	64.1	A	0.149658	-0.2	NC	0.757415
245808_at	109	P	0.005859	0	NC	0.838962
245809_at	117.1	P	2.44e-4	-0.5	NC	0.736659
245810_at	122.5	M	0.056152	0.5	NC	0.5
245811_at	10.2	A	0.432373	-0.7	NC	0.861614
245812_at	15.2	A	0.466064	0.7	NC	0.5
245813_at	21.2	A	0.696289	1.5	NC	0.5
245814_at	9.5	A	0.601074	-1.6	NC	0.747149
245815_at	71.7	A	0.149658	-0.2	NC	0.570859
245816_at	8.2	A	0.633789	-1.7	NC	0.5
245817_at	80	P	7.32e-4	0.1	NC	0.5
245818_at	150.1	P	0.010742	0	NC	0.881991
245819_at	41.6	P	0.018555	0.5	NC	0.041201
245820_at	17.3	A	0.303711	-1	NC	0.747149
245821_at	579.9	P	2.44e-4	0.3	NC	0.5
245822_at	589.6	P	2.44e-4	0.3	NC	0.5
245823_at	19.9	A	0.466064	2.3	NC	0.01421
245824_at	2.4	A	0.888428	-1.6	NC	0.681091
245825_at	131.9	P	7.32e-4	-0.1	NC	0.930187
245826_at	18.1	A	0.219482	0	NC	0.307406
245827_at	29.9	A	0.129639	0.7	NC	0.194801
245828_at	65.1	A	0.149658	-0.4	NC	0.971234
245829_at	6.7	A	0.5	3.1	NC	0.065566
245830_at	20.5	A	0.366211	0.2	NC	0.5
245831_at	77	P	7.32e-4	0.1	NC	0.5
245832_at	406.5	P	2.44e-4	-0.1	NC	0.961585
245833_at	31.2	A	0.171387	0.2	NC	0.5
245834_at	1.7	A	0.919434	0.5	NC	0.124552
245835_at	23.5	A	0.334473	0.5	NC	0.545234
245836_at	5.3	A	0.388672	5.5	NC	0.017335
245837_at	17.8	A	0.334473	0.4	NC	0.124552
245838_at	81.1	P	0.005859	0.1	NC	0.5
245839_at	16.7	A	0.303711	0.1	NC	0.493524
245840_at	36.6	P	0.023926	0.2	NC	0.5
245841_s_at	4411.9	P	2.44e-4	0.1	NC	0.5
245842_at	23	A	0.432373	0.6	NC	0.222749
245843_at	65	P	0.01416	0.3	NC	0.094279
245844_at	222.3	P	0.010742	0.4	NC	0.5
245845_at	65	P	0.030273	-0.2	NC	0.905721
245846_at	39.4	P	0.023926	-0.5	NC	0.681091
245847_at	38.6	A	0.171387	0.5	NC	0.366593
245848_at	86.9	P	2.44e-4	-0.2	NC	0.681091
245849_at	115	P	0.030273	0.1	NC	0.715033
245850_at	75.2	P	0.030273	0	NC	0.5
245851_at	172.7	P	2.44e-4	0	NC	0.5
245852_at	192.5	P	0.001953	0.5	NC	0.007788
245853_at	83.5	P	0.005859	0.1	NC	0.5
245854_at	116.5	P	0.010742	0.1	NC	0.5
245855_at	224	P	7.32e-4	0	NC	0.60871
245856_at	31.4	A	0.366211	2.7	NC	0.138386
245857_at	15.2	A	0.5	1.1	NC	0.330589
245858_at	11.6	A	0.533936	-0.6	NC	0.506476
245859_at	71.6	A	0.219482	0	NC	0.5
245860_at	35.8	A	0.303711	0.1	NC	0.284967
245861_at	8.4	A	0.633789	-1.1	NC	0.545234
245862_at	342.7	P	2.44e-4	-0.4	NC	0.958799
245863_s_at	74.6	P	0.046143	0.1	NC	0.777251
245864_at	36.4	A	0.334473	-0.4	NC	0.532344
245865_at	10.8	A	0.5	1.7	NC	0.5
245866_s_at	67.8	P	0.01416	-0.8	D	0.999911
245867_at	293.7	P	2.44e-4	0.3	NC	0.252851
245868_at	669	P	2.44e-4	-0.2	D	0.998923
245869_at	29.7	A	0.149658	0.9	NC	0.024755
245870_at	105.4	A	0.129639	-0.3	MD	0.995075
245871_at	7	A	0.533936	-1.9	NC	0.545234
245872_at	45.6	P	0.023926	-0.2	NC	0.958799
245873_at	40.6	P	2.44e-4	-0.1	NC	0.5
245874_at	6872.6	P	0.001953	0.3	NC	0.138765
245875_at	541.9	P	2.44e-4	0.1	NC	0.5
245876_at	35.1	M	0.056152	0.5	NC	0.39129
245877_at	3.8	A	0.80542	0.6	NC	0.028766
245878_at	57.4	P	0.037598	-0.2	NC	0.777251
245879_at	72.5	P	0.023926	0	NC	0.5
245880_at	15.3	A	0.303711	2.3	NC	0.153232
245881_at	138.4	P	0.001221	-0.2	NC	0.838962
245882_at	2.5	A	0.98584	-3.3	D	0.999654
245883_at	39.3	A	0.129639	0.2	NC	0.633407
245884_at	59.6	P	0.01416	-0.6	D	0.99775
245885_at	524.2	P	2.44e-4	-0.5	D	0.99751
245886_at	373.4	P	2.44e-4	0.2	NC	0.416433
245887_at	259.9	P	0.001221	0.2	NC	0.5
245888_at	73.8	P	0.008057	-0.3	NC	0.786812
245889_at	505.8	P	7.32e-4	-2.1	D	0.99998
245890_at	1.1	A	0.80542	0.6	NC	0.342437
245891_at	1297.6	P	2.44e-4	-0.6	D	0.99998
245892_at	26.3	A	0.5	3.5	NC	0.263341
245893_at	114.4	P	0.00415	0.3	NC	0.5
245894_at	320.7	P	7.32e-4	-0.1	NC	0.822588
245895_at	18.8	A	0.219482	-1.7	NC	0.633407
245896_at	110.9	P	2.44e-4	0.1	NC	0.5
245897_at	87.5	P	0.037598	-0.1	NC	0.747149
245898_at	99	P	0.010742	0.6	NC	0.078937
245899_at	109.7	P	0.030273	-0.1	NC	0.868657
245900_at	283.6	P	2.44e-4	0.3	NC	0.5
245901_at	22.1	A	0.246094	-0.8	NC	0.786812
245902_at	53	P	0.046143	1.4	NC	0.232549
245903_at	32.4	A	0.19458	-0.9	MD	0.994067
245904_at	71.4	P	0.00415	0.1	NC	0.232549
245905_at	654.8	P	7.32e-4	-0.3	NC	0.991489
245906_at	29.3	A	0.303711	2.1	NC	0.222749
245907_at	1.9	A	0.850342	-0.7	NC	0.583567
245908_at	9.3	A	0.601074	0.8	NC	0.5
245909_at	82.3	P	0.046143	0.1	NC	0.506476
245910_at	209.6	P	2.44e-4	0.2	NC	0.5
245911_at	694	P	2.44e-4	0.3	NC	0.493524
245912_at	414.7	P	7.32e-4	1.8	I	2.e-5
245913_at	659.5	P	2.44e-4	-0.2	NC	0.875448
245914_at	82.2	P	0.046143	0	NC	0.60871
245915_s_at	1590.9	P	2.44e-4	0.2	NC	0.5
245916_at	8.8	A	0.398926	0	NC	0.5
245917_at	265.9	P	7.32e-4	-0.1	NC	0.5
245918_at	15.6	A	0.19458	-0.2	NC	0.145682
245919_at	23.1	A	0.466064	1	NC	0.5
245920_at	16.9	A	0.19458	-0.2	NC	0.681091
245921_at	41.2	P	0.030273	0.4	NC	0.242585
245922_at	1.4	A	0.850342	0.4	NC	0.222749
245923_at	12	A	0.095215	-0.9	NC	0.532344
245924_at	91	P	0.023926	-0.3	D	0.998168
245925_at	842.9	P	2.44e-4	0.2	NC	0.5
245926_at	127.1	P	0.00415	0.4	NC	0.5
245927_at	5.5	A	0.80542	-0.8	NC	0.5
245928_s_at	164.5	P	0.00415	-1.5	D	0.99998
245929_at	135.2	P	0.00293	-0.2	NC	0.964215
245930_at	65.4	M	0.056152	0.4	NC	0.5
245931_at	34.1	A	0.366211	1.3	NC	0.047264
245932_at	268.9	P	0.00293	-0.2	D	0.99751
245933_at	51.4	A	0.111572	0.5	NC	0.493524
245934_at	299.1	P	2.44e-4	0.3	NC	0.5
245935_at	63.3	M	0.056152	0.1	NC	0.5
245936_at	52.7	P	0.023926	0.5	NC	0.366593
245937_at	126.7	P	2.44e-4	-0.1	NC	0.692594
245938_at	213.3	P	7.32e-4	-0.1	NC	0.975245
245939_at	2385.7	P	2.44e-4	0.5	NC	0.016731
245940_at	128	P	2.44e-4	-0.6	D	0.998349
245941_at	476	P	2.44e-4	0.3	NC	0.39129
245942_at	11.3	A	0.5	-1.5	NC	0.62112
245943_at	51.7	A	0.398926	0.4	NC	0.5
245944_at	191.6	P	0.001953	1.2	NC	0.006503
245945_at	6.4	A	0.665527	0.2	NC	0.441923
245946_at	10	A	0.72583	0.4	NC	0.441923
245947_at	537.3	P	0.001221	0.1	NC	0.715033
245948_at	126	A	0.171387	-0.4	D	0.999853
245949_at	4179.2	P	2.44e-4	0.1	NC	0.5
245950_at	104.8	P	0.018555	0.6	NC	0.263341
245951_at	528.6	P	2.44e-4	0.1	NC	0.5
245952_at	39.7	A	0.432373	1.3	NC	0.185981
245953_at	4.5	A	0.98584	0.2	NC	0.5
245954_at	59.1	A	0.27417	0.4	NC	0.805199
245955_at	44.5	A	0.303711	0.6	NC	0.830902
245956_s_at	1604	P	2.44e-4	0	NC	0.5
245957_at	535.8	P	2.44e-4	-0.2	NC	0.942324
245958_at	16.7	A	0.696289	2.5	NC	0.416433
245959_at	14.5	A	0.398926	1.1	NC	0.5
245960_at	219.5	P	0.037598	0.6	NC	0.48058
245961_at	66.3	A	0.095215	-0.2	NC	0.645558
245962_at	104.1	P	0.046143	-0.3	NC	0.977068
245963_at	23.3	A	0.149658	0.4	NC	0.5
245964_at	14.4	A	0.5	1.3	NC	0.796129
245965_at	65.7	A	0.246094	0.8	NC	0.242585
245966_at	66.8	A	0.129639	2.3	I	1.89e-4
245967_at	72.2	A	0.129639	4.7	I	1.47e-4
245968_at	11.4	A	0.870361	-0.7	NC	0.545234
245969_at	131.8	M	0.056152	0.2	NC	0.5
245970_at	8.3	A	0.888428	-0.6	NC	0.570859
245971_at	288.9	P	7.32e-4	0.2	NC	0.5
245972_at	194.6	P	2.44e-4	0.3	NC	0.48058
245973_at	0.6	A	0.994141	0.5	NC	0.454766
245974_at	25.8	A	0.567627	3.2	NC	0.354442
245975_at	173.1	P	0.010742	0.1	NC	0.5
245976_at	40.6	M	0.056152	-0.9	D	0.999977
245977_at	727.8	P	2.44e-4	0.9	I	2.e-5
245978_at	9.6	A	0.773926	-0.3	NC	0.964215
245979_at	9.3	A	0.398926	-0.7	NC	0.5
245980_at	2.3	A	0.696289	-1.6	NC	0.454766
245981_at	195.2	P	0.00415	0.3	NC	0.5
245982_at	37.5	A	0.303711	-0.3	NC	0.5
245983_at	134.6	P	0.001221	-0.4	NC	0.900148
245984_at	172.7	P	2.44e-4	-0.1	NC	0.715033
245985_at	345.4	P	7.32e-4	-0.1	NC	0.767451
245986_at	201.8	P	0.010742	0.2	NC	0.5
245987_at	1756.7	P	2.44e-4	0.1	NC	0.5
245988_at	229.2	P	2.44e-4	0.2	NC	0.5
245989_s_at	498.8	P	7.32e-4	-0.5	D	0.99997
245990_at	130.6	P	0.01416	0.3	NC	0.5
245991_at	387.7	P	2.44e-4	0.2	NC	0.5
245992_at	26.4	A	0.171387	0.3	NC	0.5
245993_at	1031.9	P	2.44e-4	0.1	NC	0.5
245994_at	62.6	A	0.080566	-0.1	NC	0.493524
245995_at	24.7	A	0.19458	0	NC	0.5
245996_at	4.9	A	0.72583	1	NC	0.088938
245997_at	30.3	A	0.19458	0.5	NC	0.284967
245998_at	332.2	P	0.001953	-0.9	D	0.99998
245999_at	1493.2	P	2.44e-4	0	NC	0.5
246000_at	22.7	A	0.366211	-0.1	NC	0.5
246001_at	16.4	A	0.366211	1.4	NC	0.177412
246002_at	2.6	A	0.991943	0.3	NC	0.980376
246003_at	815.7	P	2.44e-4	0.1	NC	0.5
246004_at	34	A	0.219482	0.4	NC	0.5
246005_at	113.9	P	2.44e-4	0	NC	0.558077
246006_at	1719.3	P	2.44e-4	-0.2	NC	0.988955
246007_at	84.1	P	2.44e-4	-0.2	MD	0.994591
246008_at	157	P	0.01416	0	NC	0.5
246009_at	96.9	P	0.01416	0	NC	0.989865
246010_at	65.5	P	0.037598	-0.4	NC	0.988955
246011_at	65	A	0.246094	0.4	NC	0.583567
246012_at	76.1	P	0.023926	-0.7	D	0.99751
246013_at	14.5	A	0.246094	-0.9	NC	0.971234
246014_at	3.1	A	0.943848	0.3	NC	0.838962
246015_at	157.1	P	0.001953	0.2	NC	0.5
246016_at	130.3	P	2.44e-4	0.1	NC	0.5
246017_at	140	P	0.010742	0.3	NC	0.5
246018_at	128.8	P	0.00415	-0.3	NC	0.958799
246019_at	2.8	A	0.780518	0.1	NC	0.506476
246020_at	162	P	0.001953	0	NC	0.900148
246021_at	5.9	A	0.72583	-1.8	NC	0.51942
246022_at	13.9	A	0.80542	0.3	NC	0.558077
246023_at	24	A	0.129639	0.9	NC	0.366593
246024_at	2.2	A	0.919434	0.4	NC	0.596188
246025_at	10.7	A	0.601074	-1.6	NC	0.62112
246026_at	214.9	P	7.32e-4	0	NC	0.5
246027_at	24.8	A	0.19458	-1.2	NC	0.307406
246028_at	649.4	P	2.44e-4	0.4	NC	0.213188
246029_at	2205.6	P	2.44e-4	-0.2	NC	0.757415
246030_at	229.1	P	0.005859	-0.1	NC	0.992212
246031_at	291.9	P	2.44e-4	0.6	MI	0.004925
246032_s_at	10.7	A	0.366211	-0.7	NC	0.441923
246033_at	96	P	7.32e-4	0.1	NC	0.5
246034_at	290.8	P	0.01416	-0.3	D	0.998168
246035_at	603.8	P	2.44e-4	0.2	NC	0.5
246036_at	88.9	P	0.010742	0.7	NC	0.232549
246037_at	124.1	P	7.32e-4	-0.4	NC	0.980376
246038_s_at	36.2	A	0.067627	0.6	NC	0.274048
246039_at	121.4	P	7.32e-4	0	NC	0.5
246040_at	107.3	P	2.44e-4	0	NC	0.5
246041_at	110.6	P	7.32e-4	-0.5	NC	0.98579
246042_at	647.6	P	2.44e-4	0.2	NC	0.5
246043_at	58.7	A	0.149658	-0.2	NC	0.633407
246044_at	173.8	P	2.44e-4	-0.3	NC	0.916174
246045_at	110.2	A	0.067627	0.3	NC	0.5
246046_at	31.6	A	0.080566	0.1	NC	0.366593
246047_at	31.9	A	0.303711	1.7	NC	0.011045
246048_at	8	A	0.533936	-0.4	NC	0.232549
246049_at	3.9	A	0.665527	-1.9	NC	0.715033
246050_s_at	371	P	2.44e-4	-0.1	NC	0.796129
246051_at	244.7	P	0.001221	-0.2	NC	0.945978
246052_at	28.6	A	0.303711	0.1	NC	0.274048
246053_at	81.5	M	0.056152	0.8	NC	0.5
246054_at	49	A	0.27417	0.4	NC	0.5
246055_at	87.2	P	0.00293	-0.6	D	0.999693
246056_at	129	P	0.046143	-0.1	NC	0.868657
246057_at	54.2	A	0.111572	0.3	NC	0.5
246058_at	214.8	P	2.44e-4	0.2	NC	0.5
246059_at	214.2	P	7.32e-4	0	NC	0.5
246060_at	268.8	P	0.00415	0.1	NC	0.5
246061_at	117.2	P	7.32e-4	0.2	NC	0.645558
246062_at	186.8	P	7.32e-4	-0.4	MD	0.994067
246063_at	101.6	P	0.001953	0.5	NC	0.022932
246064_at	348.2	P	7.32e-4	0.1	NC	0.5
246065_at	17.7	A	0.398926	-0.6	NC	0.692594
246066_at	175.1	P	0.00293	-0.1	NC	0.868657
246067_at	117	P	0.046143	-1	D	0.999886
246068_at	9623.2	P	2.44e-4	0.1	NC	0.5
246069_at	16.8	A	0.27417	0	NC	0.532344
246070_at	812.6	P	2.44e-4	0.3	NC	0.5
246071_at	101.5	P	0.005859	-0.4	D	0.998168
246072_at	6.7	A	0.5	-1.7	NC	0.961585
246073_at	353.7	P	2.44e-4	-0.1	NC	0.747149
246074_at	85.3	P	0.01416	0.5	NC	0.5
246075_at	17.4	A	0.27417	-0.6	NC	0.558077
246076_at	94.6	P	2.44e-4	-0.3	NC	0.5
246077_at	20	A	0.366211	-0.7	NC	0.692594
246078_s_at	35	A	0.149658	0.3	NC	0.48058
246079_at	42.9	A	0.111572	0.1	NC	0.5
246080_at	3.4	A	0.888428	-3	NC	0.98579
246081_s_at	289.5	P	2.44e-4	0	NC	0.5
246082_at	3.5	A	0.753906	0.8	NC	0.145682
246083_at	65.6	A	0.111572	0.2	NC	0.60871
246084_at	55.8	P	0.030273	0	NC	0.757415
246085_at	66.7	P	0.010742	-0.2	NC	0.5
246086_at	52.1	A	0.398926	0.6	NC	0.035785
246087_at	59.2	P	0.00415	0.3	NC	0.5
246088_at	173.9	P	0.005859	0	NC	0.5
246089_at	667.2	P	2.44e-4	-0.2	NC	0.881991
246090_at	516.5	P	7.32e-4	0.1	NC	0.5
246091_at	76.2	P	0.010742	0.1	NC	0.5
246092_at	913	P	2.44e-4	0	NC	0.570859
246093_at	140.8	P	0.001953	-0.2	NC	0.942324
246094_at	67.3	P	0.001221	0.3	NC	0.5
246095_at	28	P	0.018555	-0.3	NC	0.570859
246096_at	38.5	P	0.023926	1.2	NC	0.366593
246097_at	155.5	P	2.44e-4	-0.5	D	0.99987
246098_at	208.8	P	0.001953	0	NC	0.5
246099_at	48.7	A	0.19458	-1.5	D	0.999611
246100_at	17.8	A	0.303711	3.6	NC	0.242585
246101_at	2.1	A	0.850342	0.1	NC	0.725952
246102_at	14.2	A	0.567627	1.6	NC	0.213188
246103_at	97.6	M	0.056152	0.4	NC	0.5
246104_at	159	P	0.00415	0.1	NC	0.558077
246105_at	24.7	A	0.334473	1.6	NC	0.429141
246106_at	7.6	A	0.72583	2.2	NC	0.057676
246107_at	39.8	A	0.149658	0.9	NC	0.5
246108_at	862.7	P	2.44e-4	0.4	NC	0.047264
246109_at	90	P	7.32e-4	-0.6	MD	0.994591
246110_at	9.9	A	0.601074	-0.8	NC	0.403812
246111_at	121	P	0.01416	0.1	NC	0.570859
246112_at	216.1	P	7.32e-4	0.2	NC	0.5
246113_at	12	A	0.334473	-0.1	NC	0.366593
246114_at	2432	P	2.44e-4	0.1	NC	0.5
246115_at	86.4	P	7.32e-4	0.6	NC	0.5
246116_at	32.1	A	0.095215	0.1	NC	0.5
246117_at	155.1	P	0.008057	0.4	NC	0.242585
246118_at	29.4	A	0.19458	0.7	NC	0.074268
246119_at	675.8	P	2.44e-4	0.2	NC	0.5
246120_at	71.5	P	0.008057	-0.1	NC	0.532344
246121_at	6.8	A	0.5	-1.8	NC	0.868657
246122_at	17.1	A	0.366211	-0.2	NC	0.62112
246123_at	14	A	0.5	-0.6	NC	0.5
246124_at	352.1	P	2.44e-4	0.2	NC	0.5
246125_at	122.5	P	2.44e-4	-0.5	D	0.999786
246126_at	144.6	P	0.00293	-0.2	NC	0.961585
246127_s_at	3.1	A	0.80542	-0.5	NC	0.5
246128_at	2.6	A	0.870361	-2.8	NC	0.777251
246129_at	1	A	0.962402	0.2	NC	0.955851
246130_at	47.4	A	0.19458	0.9	NC	0.169098
246131_at	468.6	P	2.44e-4	0	NC	0.5
246132_at	5.4	A	0.753906	-2.6	NC	0.5
246133_at	1240.5	P	2.44e-4	0.1	NC	0.5
246134_at	114.3	P	0.00293	0	NC	0.545234
246135_at	1395.2	P	2.44e-4	-0.1	NC	0.875448
246136_at	19.4	A	0.665527	0.7	NC	0.5
246137_at	5	A	0.850342	0.2	NC	0.5
246138_at	43.1	P	0.037598	1	NC	0.39129
246139_at	154.9	P	0.001221	-0.2	NC	0.938478
246140_at	165.1	P	0.010742	0.3	NC	0.5
246141_at	10.8	A	0.303711	-2.5	NC	0.5
246142_at	327	P	2.44e-4	1	I	2.3e-5
246143_at	142	P	7.32e-4	-0.3	NC	0.983269
246144_at	57.5	P	0.01416	-0.1	NC	0.5
246145_at	5.1	A	0.633789	0.4	NC	0.342437
246146_at	195.8	P	0.023926	0.2	NC	0.5
246147_s_at	280	P	2.44e-4	-0.2	NC	0.987976
246148_at	134.4	P	0.00293	0.1	NC	0.5
246149_at	2020	P	2.44e-4	-0.6	D	0.99998
246150_at	363.2	P	0.008057	-0.3	NC	0.984574
246151_at	28	A	0.129639	-0.6	NC	0.911062
246152_at	36.9	A	0.095215	-1	NC	0.5
246153_s_at	707.7	P	2.44e-4	-0.4	D	0.99998
246154_at	52.3	P	0.046143	0.1	NC	0.5
246155_at	48.9	M	0.056152	-0.1	NC	0.949447
246156_at	1227.7	P	2.44e-4	0	NC	0.786812
246157_at	337.1	P	0.001221	0	NC	0.545234
246158_at	60.5	P	0.01416	-0.2	NC	0.725952
246159_at	25.5	A	0.111572	1.6	NC	0.169098
246160_at	127	P	2.44e-4	0.1	NC	0.5
246161_at	916.5	P	2.44e-4	0.2	NC	0.5
246162_at	58.5	P	2.44e-4	-0.6	D	0.995519
246163_at	12.4	A	0.665527	1.6	NC	0.124552
246164_at	2.8	A	0.633789	0.6	NC	0.354442
246165_at	5.3	A	0.72583	0.5	NC	0.5
246166_at	7.6	A	0.828613	0.6	NC	0.5
246167_at	40	A	0.303711	-0.6	NC	0.467656
246168_at	1	A	0.969727	-0.8	NC	0.900148
246169_at	144.7	P	0.001953	0.1	NC	0.5
246170_at	533.7	P	2.44e-4	0.1	NC	0.5
246171_at	483.4	P	7.32e-4	-0.1	NC	0.777251
246172_s_at	36.8	A	0.246094	0.8	NC	0.161038
246173_s_at	121.7	P	0.00415	0.3	NC	0.5
246174_s_at	27.4	A	0.27417	0.9	NC	0.342437
246175_s_at	50.9	P	0.037598	0.2	NC	0.777251
246176_at	6	A	0.696289	0.9	NC	0.342437
246177_at	2.3	A	0.962402	-0.1	NC	0.777251
246178_s_at	1.6	A	0.98584	-3.1	NC	0.991489
246179_at	4.2	A	0.919434	0.3	NC	0.861614
246180_at	163.7	P	0.001953	0	NC	0.757415
246181_at	45.8	A	0.080566	0.1	NC	0.545234
246182_at	30.1	A	0.095215	-0.9	NC	0.952736
246183_at	5.1	A	0.850342	0.2	NC	0.5
246184_at	408.1	P	2.44e-4	0.7	I	8.65e-4
246185_at	189.6	P	0.005859	0.4	NC	0.203871
246186_at	23.3	A	0.466064	-0.1	NC	0.5
246187_at	137.8	P	0.001221	0.6	I	8.65e-4
246188_at	78.9	P	0.037598	0.4	NC	0.169098
246189_at	141.8	P	0.010742	0.2	NC	0.5
246190_at	94.9	P	2.44e-4	-0.1	NC	0.681091
246191_at	1337.9	P	2.44e-4	0.3	NC	0.5
246192_at	830	P	2.44e-4	0.1	NC	0.5
246193_at	121	P	0.001953	0.1	NC	0.5
246194_at	138	P	0.010742	-0.2	NC	0.988955
246195_at	303.8	P	2.44e-4	0	NC	0.5
246196_at	88	P	0.00415	0.3	NC	0.5
246197_at	242.2	P	2.44e-4	-0.2	NC	0.938478
246198_at	91.3	P	2.44e-4	-0.2	NC	0.894337
246199_at	126.2	A	0.067627	0.6	NC	0.5
246200_at	47.7	A	0.111572	0.3	NC	0.5
246201_at	167.2	P	0.00415	-0.3	D	0.999308
246202_at	75.2	P	0.001953	0.1	NC	0.51942
246203_at	436.7	P	7.32e-4	0.1	NC	0.5
246204_at	253.3	P	0.023926	0.2	NC	0.5
246205_at	147.2	P	0.010742	0.3	NC	0.5
246206_at	31.8	A	0.567627	0	NC	0.5
246207_at	130.2	P	0.008057	-0.4	D	0.995519
246208_at	12.4	A	0.780518	-1.7	NC	0.777251
246209_at	21.5	A	0.5	-0.6	NC	0.971234
246210_at	61.7	A	0.067627	0.6	NC	0.5
246211_at	492.7	P	2.44e-4	0.2	NC	0.5
246212_at	99.1	P	0.00293	0.1	NC	0.5
246213_at	163.9	P	0.010742	0.4	NC	0.5
246214_at	615.8	P	2.44e-4	-0.1	NC	0.942324
246215_at	29.8	A	0.19458	0.5	NC	0.5
246216_at	148.2	P	0.00293	0.1	NC	0.715033
246217_at	116	P	0.01416	-0.2	NC	0.60871
246218_at	81.3	P	0.018555	-0.2	NC	0.949447
246219_at	316.8	P	2.44e-4	-0.2	NC	0.961585
246220_at	341.9	P	2.44e-4	-0.1	NC	0.747149
246221_at	192	P	0.008057	-0.2	NC	0.796129
246222_at	47.6	A	0.246094	-0.1	NC	0.814019
246223_at	140.6	P	0.001221	0	NC	0.757415
246224_at	30.8	A	0.303711	0.2	NC	0.5
246225_at	110	P	0.001953	-0.1	NC	0.715033
246226_at	70.1	A	0.246094	0.3	NC	0.5
246227_at	2.9	A	0.72583	0.9	MI	0.005409
246228_at	605.7	P	2.44e-4	-1.8	D	0.99998
246229_at	181.3	P	2.44e-4	2.3	I	2.e-5
246230_at	57.6	A	0.398926	-0.4	NC	0.777251
246231_at	62	P	0.010742	0.3	NC	0.633407
246232_at	261.8	P	2.44e-4	0	NC	0.5
246233_at	193	P	2.44e-4	0.7	NC	0.057676
246234_at	102.8	P	0.00293	-0.2	NC	0.805199
246235_at	42.7	A	0.149658	-0.5	D	0.999562
246236_at	13.8	A	0.432373	-2	NC	0.854318
246237_at	156.1	P	0.001953	0.9	NC	0.013078
246238_at	105.8	P	2.44e-4	1.1	I	2.e-5
246239_at	155.7	P	0.00415	0.1	NC	0.5
246240_at	111.1	P	0.005859	0.1	NC	0.5
246241_at	43.2	A	0.219482	1.6	NC	0.041201
246242_at	11.4	A	0.567627	-0.7	NC	0.342437
246243_at	116.6	P	0.00415	-0.7	D	0.99997
246244_at	317.5	P	2.44e-4	0.5	NC	0.047264
246245_at	340.9	P	2.44e-4	0.1	NC	0.5
246246_at	42.2	A	0.171387	0.4	NC	0.5
246247_at	345.3	P	2.44e-4	0.3	NC	0.5
246248_at	1	A	0.665527	-2.6	NC	0.274048
246249_at	117.9	A	0.067627	0.4	NC	0.274048
246250_at	21.4	A	0.095215	0.4	NC	0.099852
246251_at	80.4	A	0.219482	1.1	NC	0.242585
246252_s_at	377.6	P	7.32e-4	0.3	NC	0.5
246253_at	324.9	P	7.32e-4	-0.1	NC	0.583567
246254_at	14.3	A	0.633789	0.3	NC	0.083826
246255_at	106.7	P	0.001221	0.4	NC	0.185981
246256_at	5	A	0.753906	0.3	NC	0.861614
246257_at	335.2	P	2.44e-4	-0.2	NC	0.99288
246258_at	31.7	A	0.149658	-0.4	NC	0.822588
246259_at	433.4	P	2.44e-4	0.3	NC	0.5
246260_at	34.3	A	0.171387	-0.5	NC	0.945978
246261_at	87.6	P	0.005859	0	NC	0.5
246262_at	34	A	0.246094	-0.1	NC	0.5
246263_at	335.9	P	2.44e-4	0.1	NC	0.5
246264_at	63.6	P	0.046143	0.1	NC	0.5
246265_at	152.2	P	2.44e-4	0.3	NC	0.342437
246266_at	90.6	P	0.001221	-0.2	NC	0.5
246267_at	2666.7	P	2.44e-4	-0.4	D	0.999853
246268_at	61.9	P	0.001953	0.2	NC	0.545234
246269_at	41.1	A	0.246094	0	NC	0.669411
246270_at	190.1	P	2.44e-4	-0.3	NC	0.978776
246271_at	8.5	A	0.665527	-2	NC	0.703911
246272_at	65.6	M	0.056152	0.1	NC	0.429141
246273_at	6.7	A	0.72583	0.7	NC	0.169098
246274_at	28.2	A	0.303711	-0.3	NC	0.5
246275_at	49.4	A	0.219482	0.8	NC	0.403812
246276_at	140.6	P	2.44e-4	0.2	NC	0.5
246277_at	5.5	A	0.888428	0.8	NC	0.185981
246278_at	70.6	A	0.080566	0.4	NC	0.5
246279_at	18.7	A	0.533936	-0.2	NC	0.645558
246280_at	89.4	P	7.32e-4	-0.3	D	0.998168
246281_at	60.8	P	0.00293	-0.2	NC	0.984574
246282_at	46.2	P	0.037598	0.3	NC	0.429141
246283_at	459.8	P	2.44e-4	0	NC	0.5
246284_at	165.8	P	0.00293	-0.1	NC	0.838962
246285_at	191.8	P	0.008057	-0.6	D	0.99998
246286_at	752	P	7.32e-4	0	NC	0.5
246287_at	99.4	P	0.008057	0.3	NC	0.5
246288_at	322.7	P	0.005859	0	NC	0.5
246289_at	386.7	P	2.44e-4	-0.4	D	0.99998
246290_at	1317.4	P	2.44e-4	0.5	NC	0.026698
246291_at	152.9	P	7.32e-4	0	NC	0.62112
246292_at	223.4	P	0.018555	-0.3	D	0.998664
246293_at	24.3	P	2.44e-4	-1.1	D	0.99997
246294_at	161.7	P	2.44e-4	0.1	NC	0.5
246295_at	40.2	A	0.095215	0.4	NC	0.366593
246296_at	133.7	P	0.01416	1.3	I	0.004073
246297_at	19.9	A	0.567627	1.3	NC	0.532344
246298_at	176.8	P	7.32e-4	-0.1	NC	0.796129
246299_at	3.3	A	0.665527	0.2	NC	0.318909
246300_at	71.5	P	0.00293	-0.7	D	0.998168
246301_at	184.6	P	0.001953	0	NC	0.861614
246302_at	128.4	P	0.00293	-1.4	D	0.99998
246303_at	61.7	A	0.149658	0.7	NC	0.5
246304_at	766.7	P	2.44e-4	0.1	NC	0.5
246305_at	633.3	P	2.44e-4	0	NC	0.5
246306_at	98.8	P	0.037598	-0.3	NC	0.938478
246307_at	794.5	P	2.44e-4	0	NC	0.5
246308_at	30.9	P	0.030273	0.4	NC	0.5
246309_at	55.8	P	0.008057	-0.2	NC	0.633407
246310_at	37	P	0.030273	1	NC	0.033304
246311_at	374.4	P	2.44e-4	0.4	NC	0.5
246312_at	226.1	P	2.44e-4	0	NC	0.5
246313_at	11.4	A	0.567627	1.8	NC	0.124552
246314_at	151.4	P	0.001953	-0.2	NC	0.975245
246315_at	17.8	A	0.5	0.5	NC	0.558077
246316_at	3.7	A	0.969727	0.3	NC	0.5
246317_at	104.2	P	0.008057	0.1	NC	0.5
246318_at	99.9	P	0.00415	0.2	NC	0.570859
246319_at	318	P	2.44e-4	0.3	NC	0.177412
246320_at	309.9	P	2.44e-4	0	NC	0.5
246321_at	15	A	0.129639	-0.6	NC	0.5
246322_at	110.7	P	0.001953	-0.1	NC	0.5
246323_at	99.1	A	0.067627	0.6	NC	0.088938
246324_at	107.4	P	0.030273	0.6	NC	0.5
246325_at	21.6	A	0.27417	-0.9	NC	0.875448
246326_at	50	A	0.067627	0.3	NC	0.5
246327_at	234	P	2.44e-4	-0.3	D	0.996959
246328_at	123	P	0.030273	0.5	NC	0.013078
246329_at	91.8	P	0.001221	-0.1	NC	0.657563
246330_at	144.4	P	2.44e-4	0	NC	0.570859
246331_at	137.5	P	0.023926	0.1	NC	0.5
246332_at	8.3	A	0.366211	1.8	NC	0.5
246333_at	143.1	P	2.44e-4	-0.3	D	0.995519
246334_at	122.5	P	7.32e-4	0.1	NC	0.5
246335_at	19	A	0.398926	-0.9	NC	0.854318
246336_at	1.1	A	0.780518	-1.7	NC	0.838962
246337_at	3.9	A	0.696289	-0.5	NC	0.5
246338_s_at	2.5	A	0.969727	0.3	NC	0.934434
246339_at	90.8	P	0.001953	0.3	NC	0.5
246340_s_at	19.9	A	0.432373	-0.8	NC	0.987976
246341_x_at	1.2	A	0.904785	0.3	NC	0.493524
246342_at	5.8	A	0.696289	-2.1	NC	0.5
246343_at	132.2	P	2.44e-4	-0.2	NC	0.905721
246344_at	206.3	P	2.44e-4	0.6	I	0.003355
246345_at	141.3	P	0.030273	-0.5	MD	0.994591
246346_at	84.7	P	2.44e-4	-0.5	NC	0.992212
246347_at	77.6	P	0.001953	0.2	NC	0.5
246348_at	191.2	P	2.44e-4	-0.1	NC	0.725952
246349_at	2	A	0.953857	0.2	NC	0.854318
246350_at	50.5	A	0.366211	0.4	NC	0.545234
246351_at	167.6	P	2.44e-4	0.1	NC	0.5
246352_at	2.6	A	0.962402	0.4	NC	0.894337
246353_s_at	2.1	A	0.850342	-2.4	NC	0.703911
246354_at	17.2	A	0.533936	2.1	NC	0.138386
246355_at	30.5	A	0.246094	0.4	NC	0.429141
246356_x_at	33.7	P	0.030273	0.3	NC	0.5
246357_x_at	1.3	A	0.98584	1	NC	0.5
246358_x_at	10.9	A	0.888428	1.4	NC	0.454766
246359_x_at	46	P	0.01416	0.4	NC	0.5
246360_at	22.8	A	0.27417	1	NC	0.145682
246361_s_at	16.3	A	0.171387	1	NC	0.153232
246362_at	1.4	A	0.962402	0.7	NC	0.657563
246363_at	8.1	A	0.533936	-1.4	NC	0.854318
246364_at	42.9	P	0.010742	0.9	NC	0.194801
246365_at	3.8	A	0.601074	0	NC	0.583567
246366_at	278.9	P	2.44e-4	0.4	NC	0.083826
246367_at	31.8	A	0.303711	3.2	NC	0.057676
246368_at	403.7	P	2.44e-4	-0.2	NC	0.975245
246369_at	55.2	P	0.005859	0.6	NC	0.263341
246370_at	1.4	A	0.601074	0.4	NC	0.545234
246371_at	76.3	A	0.080566	0.6	NC	0.138386
246372_at	19.2	P	0.046143	-0.4	NC	0.284967
246373_at	135.5	P	2.44e-4	-0.2	NC	0.583567
246374_at	126.7	P	0.01416	-0.4	D	0.999508
246375_at	413.3	P	2.44e-4	0	NC	0.786812
246376_at	323.4	P	7.32e-4	-0.4	D	0.997247
246377_at	65.6	A	0.129639	0.4	NC	0.5
246378_at	213.7	P	2.44e-4	0.3	NC	0.5
246379_s_at	777.2	P	2.44e-4	0.4	NC	0.263341
246380_at	27	A	0.334473	0.3	NC	0.5
246381_at	4.6	A	0.780518	0.5	NC	0.094279
246382_at	2.5	A	0.888428	0.2	NC	0.5
246383_at	35.2	A	0.149658	-0.5	NC	0.124552
246384_at	598.5	P	2.44e-4	-0.2	NC	0.900148
246385_at	13.6	A	0.533936	0	NC	0.5
246386_at	56.7	P	0.037598	1	MI	0.005409
246387_at	17.2	A	0.19458	-0.9	NC	0.786812
246388_at	4.6	A	0.943848	0	NC	0.868657
246389_at	140.6	P	0.046143	-0.3	D	0.997247
246390_at	513	P	2.44e-4	1.1	I	2.e-5
246391_at	359.4	P	2.44e-4	-0.1	NC	0.822588
246392_at	26.9	A	0.219482	-0.3	NC	0.814019
246393_at	36.4	A	0.095215	0.7	NC	0.875448
246394_at	30.9	P	0.01416	0.8	NC	0.5
246395_at	57.2	P	0.00415	-0.5	NC	0.925732
246396_at	153.8	P	2.44e-4	-0.3	NC	0.945978
246397_at	12.4	A	0.601074	0.4	NC	0.5
246398_at	333.6	P	7.32e-4	0.2	NC	0.5
246399_at	379.1	P	0.001953	0	NC	0.583567
246400_at	186.9	P	2.44e-4	0.1	NC	0.5
246401_at	52.2	A	0.080566	0.4	NC	0.074268
246402_at	33.9	A	0.111572	1.9	NC	0.069813
246403_at	53.9	P	0.023926	1.2	I	0.001077
246404_at	139.5	P	0.005859	-0.1	NC	0.558077
246405_at	13.2	A	0.366211	-1.8	NC	0.822588
246406_at	16.8	A	0.533936	1.8	NC	0.37888
246407_at	39.7	A	0.303711	0.9	NC	0.37888
246408_at	550.2	P	2.44e-4	0	NC	0.5
246409_at	80.4	P	7.32e-4	0.1	NC	0.5
246410_at	133.2	P	0.001953	0.4	NC	0.5
246411_at	3.2	A	0.753906	0.7	NC	0.252851
246412_at	93.9	P	7.32e-4	0.2	NC	0.5
246413_at	40.4	P	0.037598	0	NC	0.318909
246414_at	0.9	A	0.72583	0.4	NC	0.222749
246415_at	94.9	A	0.111572	-0.6	D	0.999611
246416_at	6.2	A	0.398926	1	NC	0.296089
246417_at	52.6	A	0.219482	-0.4	NC	0.715033
246418_at	16.2	A	0.665527	-0.7	NC	0.805199
246419_at	4.4	A	0.870361	0.8	NC	0.194801
246420_at	41.3	M	0.056152	-0.7	NC	0.900148
246421_at	947.3	P	2.44e-4	0	NC	0.532344
246422_at	281.3	P	0.00293	-0.2	NC	0.971234
246423_at	24	P	0.010742	0.2	NC	0.5
246424_at	316.8	P	0.001953	0.3	NC	0.5
246425_at	172.6	P	2.44e-4	0.8	I	2.e-5
246426_at	27.2	A	0.5	0.7	NC	0.467656
246427_at	77.7	P	0.046143	0.6	NC	0.60871
246428_at	87.8	A	0.080566	0.1	NC	0.5
246429_at	22.6	A	0.398926	2.5	NC	0.022932
246430_at	1.4	A	0.80542	-1.5	NC	0.767451
246431_at	0.3	A	0.98584	-1.1	NC	0.916174
246432_at	10.9	A	0.533936	0.2	NC	0.506476
246433_at	73.7	P	0.00293	0.1	NC	0.5
246434_at	132.9	P	0.008057	-0.4	NC	0.506476
246435_at	1.8	A	0.888428	-3.6	NC	0.894337
246436_at	143.3	P	2.44e-4	0.5	NC	0.030967
246437_at	13	A	0.567627	-1.2	NC	0.558077
246438_at	15.5	A	0.5	0.7	NC	0.37888
246439_at	31.3	P	0.030273	-0.3	NC	0.5
246440_at	181.6	P	0.010742	-0.1	NC	0.984574
246441_at	226	P	0.008057	0	NC	0.894337
246442_at	137.9	P	2.44e-4	0	NC	0.5
246443_at	166.2	P	2.44e-4	0.4	NC	0.5
246444_at	61.3	A	0.067627	0.3	NC	0.5
246445_at	150.2	P	2.44e-4	-0.4	NC	0.854318
246446_at	199.8	P	2.44e-4	-0.2	NC	0.875448
246447_at	170.2	P	2.44e-4	0.4	NC	0.252851
246448_at	214.4	P	2.44e-4	0	NC	0.532344
246449_at	43.3	A	0.19458	0.7	NC	0.403812
246450_at	115.1	P	0.00415	0.1	NC	0.5
246451_at	283.7	P	2.44e-4	0	NC	0.633407
246452_at	364.3	P	7.32e-4	0.2	NC	0.5
246453_at	281.2	P	2.44e-4	-0.4	D	0.998799
246454_at	118.3	P	7.32e-4	-0.4	D	0.998168
246455_at	3.5	A	0.888428	0.6	NC	0.493524
246456_at	4.5	A	0.80542	1.3	NC	0.318909
246457_at	122.7	P	2.44e-4	0.5	NC	0.022932
246458_at	3.3	A	0.567627	-0.5	NC	0.330589
246459_at	154.6	P	2.44e-4	-0.1	NC	0.757415
246460_at	533.9	P	2.44e-4	-0.1	NC	0.747149
246461_at	62.3	P	0.01416	-0.3	NC	0.5
246462_at	77.7	P	0.005859	0.2	NC	0.570859
246463_at	89.9	A	0.174316	0.3	NC	0.455413
246464_at	16.1	A	0.366211	0.3	NC	0.48058
246465_at	30	A	0.095215	-0.1	NC	0.354442
246466_at	189.9	P	2.44e-4	0.1	NC	0.5
246467_at	7.7	A	0.828613	0.4	NC	0.5
246468_at	55.8	A	0.19458	0.7	NC	0.5
246469_at	80.3	P	0.001953	-0.5	NC	0.934434
246470_at	1.5	A	0.753906	0	NC	0.5
246471_s_at	1.9	A	0.753906	2.4	NC	0.074268
246472_at	11.3	A	0.753906	3.1	NC	0.088938
246473_at	30.4	P	0.023926	0.4	NC	0.145682
246474_at	0.7	A	0.696289	-2.6	NC	0.98579
246475_at	101.5	P	0.01416	0.6	NC	0.057676
246476_at	49.4	P	7.32e-4	-0.5	NC	0.930187
246477_at	100	P	0.00293	-0.3	NC	0.952736
246478_at	180.7	P	2.44e-4	0.4	NC	0.111714
246479_at	201.3	P	0.001221	0.2	NC	0.5
246480_at	378	P	2.44e-4	0.5	NC	0.078937
246481_s_at	88.1	A	0.149658	-0.4	D	0.999654
246482_at	80.5	P	0.005859	0.1	NC	0.5
246483_at	203.3	P	2.44e-4	0.2	NC	0.330589
246484_at	108.1	P	0.01416	-0.4	NC	0.989865
246485_at	3.3	A	0.80542	-2.1	NC	0.846768
246486_at	150.4	P	0.001221	0.1	NC	0.5
246487_at	9.9	A	0.633789	-0.1	NC	0.48058
246488_at	111.7	P	7.32e-4	0.1	NC	0.5
246489_at	1132.1	P	2.44e-4	-0.2	NC	0.977068
246490_at	53.6	A	0.398926	0.3	NC	0.057676
246491_at	36.2	P	0.00293	0.3	NC	0.138386
246492_at	52.7	M	0.056152	0.8	NC	0.105663
246493_at	29.7	A	0.129639	0.3	NC	0.51942
246494_at	15.5	A	0.27417	-0.8	NC	0.854318
246495_at	21.7	A	0.334473	-1.8	NC	0.952736
246496_at	109.4	P	0.001221	-0.2	NC	0.888286
246497_at	228.3	P	2.44e-4	0.3	NC	0.5
246498_at	26.7	A	0.19458	-0.5	NC	0.846768
246499_at	157.8	P	0.00293	-0.3	NC	0.916174
246500_at	189.6	P	0.023926	-0.3	D	0.99751
246501_at	127.4	P	0.023926	0.1	NC	0.5
246502_at	74.5	A	0.19458	-0.7	D	0.999654
246503_at	1607.3	P	2.44e-4	0.4	NC	0.030967
246504_at	20.2	A	0.27417	-0.3	NC	0.5
246505_at	403.4	P	2.44e-4	-0.9	D	0.999973
246506_at	1486.9	P	2.44e-4	-0.1	NC	0.796129
246507_at	222.6	P	2.44e-4	0	NC	0.715033
246508_at	404.6	P	0.001221	-0.2	D	0.99775
246509_at	66.4	A	0.27417	0.7	NC	0.177412
246510_at	33	A	0.149658	0.4	NC	0.5
246511_at	249	P	2.44e-4	0.6	NC	0.035785
246512_at	85.6	P	2.44e-4	0.4	NC	0.105663
246513_at	301.7	P	2.44e-4	0.1	NC	0.5
246514_at	7.7	A	0.919434	-1.8	NC	0.975245
246515_at	125.6	P	0.018555	0.6	NC	0.5
246516_at	65.5	P	0.037598	-0.5	D	0.999034
246517_at	11.8	A	0.334473	0.2	NC	0.008511
246518_at	53.9	P	0.001953	0.6	NC	0.054022
246519_at	6.4	A	0.219482	1.1	NC	0.022932
246520_at	82.7	P	0.00415	0.3	NC	0.5
246521_at	467.3	P	7.32e-4	0.6	NC	0.007788
246522_at	292.8	P	2.44e-4	0.5	NC	0.047264
246523_at	5.7	A	0.962402	0.1	NC	0.767451
246524_at	67.4	A	0.27417	-0.5	D	0.996645
246525_at	2.4	A	0.80542	-1.5	NC	0.60871
246526_at	11.8	A	0.466064	2	NC	0.342437
246527_at	210.4	P	2.44e-4	-0.1	NC	0.5
246528_at	196.1	P	2.44e-4	0.1	NC	0.5
246529_at	247	P	2.44e-4	-0.1	NC	0.777251
246530_at	7.5	A	0.567627	-1.2	NC	0.596188
246531_at	28.7	A	0.633789	2.6	NC	0.5
246532_at	171.1	P	7.32e-4	0.1	NC	0.5
246533_at	142	P	2.44e-4	-0.1	NC	0.5
246534_at	20.5	A	0.567627	1.8	NC	0.194801
246535_at	27.3	A	0.432373	-0.1	NC	0.342437
246536_at	118.2	P	0.001953	0.5	NC	0.153232
246537_at	53	A	0.111572	0.6	NC	0.00712
246538_at	271.5	P	2.44e-4	0.1	NC	0.5
246539_at	90	P	7.32e-4	0	NC	0.5
246540_at	60.1	P	0.005859	0.1	NC	0.48058
246541_at	187.8	P	0.00293	0.1	NC	0.5
246542_at	169	P	0.005859	0.2	NC	0.5
246543_at	45.7	A	0.219482	0.9	NC	0.138386
246544_at	24	A	0.129639	0.4	NC	0.161038
246545_at	12.8	A	0.334473	-0.7	NC	0.429141
246546_at	1009.4	P	2.44e-4	0.1	NC	0.5
246547_at	140.7	P	0.00293	-0.3	MD	0.995075
246548_at	69.7	P	0.008057	0.5	NC	0.366593
246549_at	66.7	P	0.00293	0.6	NC	0.01421
246550_at	266.1	P	0.008057	0.5	NC	0.035785
246551_at	8.2	A	0.633789	-1.8	NC	0.767451
246552_at	51.1	P	0.037598	0.5	NC	0.124552
246553_at	108.3	P	2.44e-4	-0.2	NC	0.981872
246554_at	83.3	P	2.44e-4	-0.3	NC	0.938478
246555_at	79.3	P	0.001221	0	NC	0.861614
246556_at	7.1	A	0.567627	-0.8	NC	0.161038
246557_at	5.1	A	0.466064	-2.6	NC	0.983269
246558_at	222.1	P	0.010742	0.2	NC	0.5
246559_at	179	P	7.32e-4	0.3	NC	0.5
246560_at	3.7	A	0.665527	0.1	NC	0.5
246561_at	129.3	P	0.001953	0.1	NC	0.5
246562_at	119.5	P	2.44e-4	0.6	NC	0.024755
246563_at	6.7	A	0.780518	-1.2	NC	0.786812
246564_at	298.7	P	0.00293	0.4	NC	0.342437
246565_at	226.5	P	2.44e-4	0.3	NC	0.5
246566_at	159.1	P	2.44e-4	0.2	NC	0.5
246567_at	275.7	P	2.44e-4	0	NC	0.5
246568_at	48.4	M	0.056152	0.1	NC	0.48058
246569_at	34.4	A	0.5	1.5	NC	0.232549
246570_at	6.6	A	0.696289	1.6	NC	0.583567
246571_at	15.4	A	0.466064	1.7	NC	0.5
246572_at	1.8	A	0.850342	-3	NC	0.861614
246573_at	2.7	A	0.962402	0.2	NC	0.757415
246574_at	8.4	A	0.850342	0.1	NC	0.583567
246575_at	164.9	P	2.44e-4	0.1	NC	0.5
246576_at	34.5	P	0.023926	-0.9	D	0.99987
246577_at	1.9	A	0.962402	0	NC	0.814019
246578_at	11.4	A	0.366211	1.6	NC	0.057676
246579_at	4.6	A	0.753906	0.4	NC	0.296089
246580_at	270.7	P	7.32e-4	0.3	NC	0.296089
246581_at	40.2	A	0.398926	0.4	NC	0.5
246582_at	25.7	A	0.5	2.7	NC	0.035785
246583_at	126.2	P	2.44e-4	-0.2	NC	0.989865
246584_at	132.6	P	2.44e-4	-0.3	D	0.999833
246585_at	54.6	P	0.018555	0.8	NC	0.021224
246586_at	25.6	A	0.095215	-0.4	NC	0.814019
246587_at	7.3	A	0.533936	-2.1	NC	0.830902
246588_at	18.7	P	0.023926	0.4	NC	0.203871
246589_at	14.1	A	0.567627	2.3	NC	0.366593
246590_at	27.6	A	0.246094	3.2	NC	0.263341
246591_at	399.7	P	2.44e-4	0	NC	0.5
246592_at	18	A	0.432373	2.2	NC	0.169098
246593_at	91.7	P	0.00415	0.4	NC	0.054022
246594_at	487.3	P	7.32e-4	0.1	NC	0.5
246595_at	32.3	A	0.219482	2.2	NC	0.5
246596_at	32	A	0.111572	0.2	NC	0.194801
246597_at	52.4	A	0.19458	-0.5	D	0.999562
246598_at	86	P	0.037598	0	NC	0.5
246599_at	22.9	A	0.149658	0.4	NC	0.074268
246600_at	98.7	P	7.32e-4	0.1	NC	0.5
246601_at	486.4	P	2.44e-4	-0.5	D	0.999973
246602_at	61	P	7.32e-4	-1.3	D	0.99998
246603_at	34.2	A	0.466064	2.3	NC	0.284967
246604_at	4	A	0.828613	-1.7	NC	0.5
246605_at	4.4	A	0.567627	-2.1	NC	0.5
246606_at	19.1	A	0.19458	0.5	NC	0.105663
246607_at	216.2	P	2.44e-4	-0.1	NC	0.5
246608_at	5	A	0.870361	1.8	NC	0.252851
246609_at	27	P	0.046143	0.2	NC	0.213188
246610_at	42.9	A	0.171387	-0.5	NC	0.633407
246611_at	419.8	P	2.44e-4	0.4	NC	0.033304
246612_at	194.5	P	0.005859	-0.2	NC	0.757415
246613_at	743.8	P	2.44e-4	0.2	NC	0.5
246614_at	31.7	P	0.018555	-0.5	NC	0.5
246615_at	6.9	A	0.533936	-0.6	NC	0.39129
246616_at	18.1	A	0.5	0.3	NC	0.069813
246617_at	60.6	P	0.023926	1.1	NC	0.024755
246618_at	3.8	A	0.753906	-1	NC	0.861614
246619_at	451.8	P	7.32e-4	0	NC	0.5
246620_at	33.7	A	0.095215	-1	NC	0.975245
246621_at	1069.2	P	2.44e-4	0.3	NC	0.222749
246622_at	104.7	P	0.005859	0.3	NC	0.5
246623_at	1411.3	P	2.44e-4	0.2	NC	0.5
246624_at	15.4	A	0.533936	-0.1	NC	0.5
246625_at	73.2	P	0.023926	0.6	NC	0.5
246626_at	30.9	A	0.466064	-0.4	NC	0.558077
246627_s_at	1010.3	P	2.44e-4	-0.3	NC	0.993497
246628_at	306.1	P	2.44e-4	-0.1	NC	0.62112
246629_at	2	A	0.98584	0.5	NC	0.633407
246630_at	88.7	A	0.149658	0.2	NC	0.5
246631_at	530.8	P	0.00293	-0.3	D	0.999226
246632_at	35.5	A	0.129639	0.8	NC	0.5
246633_at	1.3	A	0.989258	0.7	NC	0.583567
246634_at	283	P	2.44e-4	-0.2	NC	0.952736
246635_at	10.1	A	0.601074	-1.4	NC	0.5
246636_at	606.1	P	2.44e-4	0.5	NC	0.026698
246637_at	2.7	A	0.919434	0.6	NC	0.307406
246638_at	27.5	A	0.601074	3	I	0.001651
246639_x_at	1.4	A	0.981445	0.6	NC	0.5
246640_x_at	98.3	P	0.046143	0.7	NC	0.5
246641_s_at	5.6	A	0.633789	0.7	NC	0.026698
246642_s_at	21.5	A	0.149658	2	NC	0.177412
246643_s_at	0.3	A	0.981445	-4.2	NC	0.805199
246644_at	125.7	P	0.00293	-0.2	NC	0.532344
246645_at	203.5	P	2.44e-4	-0.1	NC	0.5
246646_at	1.4	A	0.989258	0.3	NC	0.777251
246647_at	15.6	A	0.303711	0.7	NC	0.078937
246648_at	1.3	A	0.981445	0.5	NC	0.532344
246649_at	23.4	A	0.111572	-0.3	NC	0.5
246650_at	399.3	P	2.44e-4	0.2	NC	0.5
246651_at	25.3	A	0.334473	-0.9	NC	0.916174
246652_at	35.8	A	0.095215	3.5	NC	0.00712
246653_at	845.1	P	2.44e-4	-0.2	NC	0.5
246654_s_at	197.2	P	0.001221	0.3	NC	0.330589
246655_at	20.5	A	0.171387	2.9	NC	0.263341
246656_at	1.4	A	0.753906	-1.5	NC	0.5
246657_at	17.7	A	0.19458	0.3	NC	0.028766
246658_at	11.9	A	0.126953	0	NC	0.5
246659_at	14.6	A	0.246094	-0.6	NC	0.366593
246660_at	417.7	P	2.44e-4	0	NC	0.570859
246661_at	4.8	A	0.753906	-0.4	NC	0.657563
246662_at	32.1	A	0.129639	1.8	NC	0.403812
246663_at	14.3	A	0.601074	1.6	NC	0.105663
246664_at	3.4	A	0.932373	1.1	NC	0.242585
246665_s_at	6.3	A	0.780518	-2.2	NC	0.263341
246666_at	2.8	A	0.780518	0.2	NC	0.37888
246667_at	19.5	A	0.432373	1.4	NC	0.5
246668_at	1.8	A	0.80542	-2.3	NC	0.5
246669_at	35.5	A	0.432373	0.8	NC	0.441923
246670_at	22.1	A	0.129639	0.7	NC	0.5
246671_at	26.8	A	0.303711	1.2	NC	0.145682
246672_at	15.5	A	0.219482	0.5	NC	0.5
246673_at	198	P	2.44e-4	-0.1	NC	0.5
246674_at	55.7	P	0.023926	-0.4	D	0.999611
246675_at	24.5	A	0.111572	-0.2	NC	0.506476
246676_at	15.3	A	0.466064	1.2	NC	0.041201
246677_at	3.6	A	0.953857	0.2	NC	0.692594
246678_at	23.5	A	0.366211	2.9	NC	0.035785
246679_at	2.5	A	0.850342	-1	NC	0.645558
246680_at	29.2	A	0.19458	0.4	NC	0.284967
246681_at	111.2	P	7.32e-4	0.1	NC	0.5
246682_at	203.5	P	2.44e-4	0	NC	0.838962
246683_at	83.9	P	7.32e-4	0.1	NC	0.5
246684_at	36.3	A	0.19458	-0.4	NC	0.506476
246685_at	48	A	0.27417	0.9	NC	0.008511
246686_at	7.3	A	0.633789	-0.6	NC	0.736659
246687_at	33.3	A	0.432373	1.5	NC	0.065566
246688_at	12.6	A	0.5	-0.1	NC	0.5
246689_at	6.9	A	0.665527	-0.6	NC	0.506476
246690_at	9	A	0.696289	0.7	MI	0.005933
246691_at	24.6	A	0.27417	0.5	NC	0.213188
246692_at	36	A	0.219482	0.9	NC	0.354442
246693_at	8.8	A	0.80542	1	NC	0.213188
246694_at	1.4	A	0.780518	0.5	NC	0.62112
246695_at	4.7	A	0.828613	0.3	NC	0.5
246696_at	5.3	A	0.72583	-1.8	NC	0.925732
246697_at	3	A	0.919434	0.2	NC	0.354442
246698_at	17.1	A	0.334473	0	NC	0.467656
246699_at	264.9	P	0.001953	0	NC	0.5
246700_at	2.4	A	0.962402	0.6	NC	0.074268
246701_at	132.9	P	2.44e-4	0	NC	0.5
246702_at	674.7	P	2.44e-4	0.4	NC	0.105663
246703_at	134.1	P	0.001953	0	NC	0.5
246704_at	17.6	A	0.303711	0	NC	0.5
246705_x_at	1.4	A	0.969727	-0.1	NC	0.949447
246706_at	4.2	A	0.5	0.5	NC	0.307406
246707_at	33.3	A	0.171387	0.7	NC	0.111714
246708_at	152.8	P	2.44e-4	0.2	NC	0.5
246709_s_at	2.8	A	0.850342	0.8	NC	0.403812
246710_at	28.1	A	0.19458	2.2	NC	0.083826
246711_at	4.9	A	0.753906	-1.6	NC	0.993497
246712_at	4	A	0.398926	-0.7	NC	0.5
246713_at	3	A	0.773926	-1.9	NC	0.5
246714_at	89.6	M	0.056152	0.1	NC	0.5
246715_at	75.6	A	0.219482	2	I	1.67e-4
246716_s_at	12.2	A	0.5	-0.4	NC	0.861614
246717_at	24.9	A	0.5	1.5	NC	0.5
246718_at	18.9	A	0.5	-0.3	NC	0.736659
246719_at	4.1	A	0.366211	-1	NC	0.416433
246720_at	6	A	0.696289	2	NC	0.213188
246721_at	22.9	A	0.334473	0	NC	0.868657
246722_at	8	A	0.780518	0.9	NC	0.354442
246723_at	9.7	A	0.665527	0.9	NC	0.318909
246724_at	109.8	P	0.001953	0.3	NC	0.5
246725_at	4.3	A	0.665527	-0.6	NC	0.5
246726_at	13.7	A	0.601074	2.7	NC	0.161038
246727_at	65	A	0.067627	1.7	NC	0.232549
246728_at	219.6	P	2.44e-4	0.3	NC	0.5
246729_at	4.6	A	0.80542	0.7	NC	0.5
246730_at	958.9	P	2.44e-4	0.3	NC	0.37888
246731_at	30.6	P	0.00293	0.4	NC	0.5
246732_at	119.8	P	0.046143	0.5	NC	0.013078
246733_at	41.1	A	0.246094	-0.7	NC	0.805199
246734_at	58.9	A	0.111572	1.1	NC	0.021224
246735_at	157.2	P	7.32e-4	-0.5	D	0.997968
246736_at	40.4	A	0.567627	-0.4	NC	0.921063
246737_at	67.6	P	2.44e-4	-0.3	NC	0.961585
246738_at	109.7	P	0.008057	0.5	NC	0.467656
246739_at	21.4	A	0.303711	0.9	NC	0.5
246740_at	0.1	A	0.98584	-1.6	D	0.998799
246741_at	292.5	P	2.44e-4	0	NC	0.5
246742_at	261.7	P	7.32e-4	0.2	NC	0.5
246743_at	5.7	A	0.633789	-2.5	NC	0.930187
246744_at	455.4	P	2.44e-4	-0.2	NC	0.969033
246745_at	1165.7	P	2.44e-4	0.1	NC	0.5
246746_at	136.6	P	0.005859	0.4	NC	0.37888
246747_at	3539.4	P	2.44e-4	0.1	NC	0.5
246748_at	33.6	A	0.19458	-0.9	NC	0.945978
246749_at	73.3	P	7.32e-4	-0.4	NC	0.692594
246750_at	47.4	P	0.001953	-0.2	NC	0.900148
246751_at	7.6	A	0.533936	-1.3	NC	0.222749
246752_at	2	A	0.981445	-0.7	NC	0.814019
246753_at	16.9	A	0.633789	2.7	NC	0.39129
246754_at	82.7	M	0.056152	0.1	NC	0.48058
246755_at	638.3	P	2.44e-4	0.5	NC	0.013078
246756_at	236.2	P	0.00293	0.1	NC	0.5
246757_at	2.3	A	0.753906	0.4	NC	0.232549
246758_at	2364.1	P	2.44e-4	0.2	NC	0.5
246759_at	154.6	P	7.32e-4	-0.5	D	0.999899
246760_at	146.5	P	2.44e-4	0	NC	0.570859
246761_at	5.3	A	0.828613	-1.1	NC	0.454766
246762_at	68.5	P	0.030273	0.1	NC	0.5
246763_at	424.2	P	2.44e-4	0.2	NC	0.5
246764_s_at	1.1	A	0.99707	-2.4	NC	0.955851
246765_at	52.8	P	0.010742	0.1	NC	0.5
246766_at	41.1	A	0.171387	3.7	NC	0.016731
246767_at	97.5	P	0.005859	0	NC	0.60871
246768_at	132.2	P	0.001221	0	NC	0.5
246769_at	6.7	A	0.80542	0.7	NC	0.203871
246770_at	123.8	P	0.005859	0	NC	0.822588
246771_at	1.4	A	0.780518	3.7	NC	0.194801
246772_at	83.1	P	0.01416	0	NC	0.493524
246773_at	18	A	0.432373	-1	NC	0.814019
246774_at	29.7	A	0.567627	3.3	NC	0.099852
246775_at	351.7	P	0.00293	0.1	NC	0.5
246776_at	64.6	P	0.046143	-0.3	NC	0.881991
246777_at	242.6	P	7.32e-4	0.2	NC	0.5
246778_at	282.3	P	2.44e-4	0.6	NC	0.118009
246779_at	184.2	P	0.008057	0.1	NC	0.657563
246780_at	824.8	P	2.44e-4	0	NC	0.5
246781_at	202.5	P	7.32e-4	-0.2	NC	0.945978
246782_at	65.9	A	0.111572	0.2	NC	0.5
246783_at	24.7	P	0.046143	-0.2	NC	0.5
246784_at	234	P	2.44e-4	-0.2	NC	0.925732
246785_at	349.4	P	2.44e-4	-0.2	NC	0.971234
246786_at	68.1	P	0.023926	-0.2	NC	0.5
246787_s_at	8.9	A	0.696289	-0.7	NC	0.796129
246788_at	31.2	P	0.046143	1.8	NC	0.01421
246789_at	138	P	2.44e-4	-0.1	NC	0.51942
246790_at	37.7	A	0.111572	0.2	NC	0.5
246791_at	229.7	P	0.001953	-0.2	D	0.999973
246792_at	33.3	A	0.067627	0.8	NC	0.016731
246793_at	146.4	P	2.44e-4	0	NC	0.5
246794_s_at	54.4	P	0.037598	0.3	NC	0.161038
246795_at	15.7	A	0.466064	0.2	NC	0.454766
246796_at	59.2	A	0.095215	0.3	NC	0.5
246797_at	31.1	P	0.030273	0.4	NC	0.054022
246798_at	15.2	A	0.533936	0.5	NC	0.074268
246799_at	85.3	P	0.023926	0.2	NC	0.5
246800_at	358.7	P	2.44e-4	0.2	NC	0.5
246801_at	428	P	2.44e-4	0.3	NC	0.5
246802_at	88.6	P	0.001953	-0.6	D	0.999911
246803_at	27.6	A	0.067627	-0.6	NC	0.942324
246804_at	4.2	A	0.919434	0.4	NC	0.596188
246805_at	35.2	A	0.398926	1.1	NC	0.105663
246806_at	1.2	A	0.888428	-5.2	NC	0.930187
246807_at	244	P	2.44e-4	-0.1	NC	0.60871
246808_at	54.7	M	0.056152	0.1	NC	0.5
246809_s_at	193.1	P	0.00293	0.2	NC	0.5
246810_at	5	A	0.567627	-0.6	NC	0.37888
246811_at	5.5	A	0.633789	-2.8	NC	0.5
246812_at	0.6	A	0.99707	-0.2	NC	0.838962
246813_at	7.3	A	0.398926	-0.4	NC	0.307406
246814_at	44.4	A	0.19458	0.8	NC	0.5
246815_at	45	P	0.00293	0.3	NC	0.5
246816_at	2.6	A	0.633789	-2.7	NC	0.532344
246817_at	35.9	A	0.466064	0.7	NC	0.62112
246818_at	73	A	0.149658	0.6	NC	0.5
246819_at	0.9	A	0.932373	6.3	NC	0.416433
246820_at	35.5	P	0.023926	-0.2	NC	0.715033
246821_at	350.6	P	2.44e-4	0	NC	0.747149
246822_at	73.3	P	0.018555	-0.9	D	0.996645
246823_at	1.5	A	0.753906	-0.6	NC	0.669411
246824_at	252.9	P	0.001221	-0.2	NC	0.822588
246825_at	211.6	P	0.001953	0.6	NC	0.124552
246826_at	31	A	0.466064	-1.5	NC	0.98579
246827_at	52.1	A	0.111572	-0.4	D	0.997968
246828_at	34	A	0.067627	3.5	I	0.001336
246829_at	173.3	P	7.32e-4	0.2	NC	0.5
246830_at	889.4	P	2.44e-4	0.3	NC	0.5
246831_at	43.7	P	0.010742	-2.3	D	0.999562
246832_at	222.7	P	2.44e-4	-0.1	NC	0.786812
246833_at	6	A	0.72583	1.8	NC	0.083826
246834_at	4.7	A	0.633789	0.1	NC	0.161038
246835_at	39.8	A	0.334473	0.7	NC	0.161038
246836_s_at	16.9	A	0.129639	0	NC	0.5
246837_at	61.6	P	0.037598	0.8	NC	0.429141
246838_at	98.7	P	0.00415	0	NC	0.5
246839_at	47.1	A	0.111572	0	NC	0.786812
246840_at	216.1	P	0.001221	-0.2	NC	0.861614
246841_at	19.4	A	0.466064	0.6	NC	0.796129
246842_at	106.4	P	0.008057	-0.2	NC	0.747149
246843_at	375.2	P	2.44e-4	0.1	NC	0.5
246844_at	146.6	P	0.008057	0.3	NC	0.5
246845_at	845.1	P	2.44e-4	-0.2	NC	0.969033
246846_at	181	P	0.005859	-0.1	NC	0.5
246847_at	45.4	A	0.171387	-0.5	NC	0.984574
246848_at	4.2	A	0.943848	0.3	NC	0.5
246849_at	165.5	P	7.32e-4	-0.1	NC	0.838962
246850_at	57.2	A	0.111572	-0.6	NC	0.900148
246851_at	1.3	A	0.919434	-0.1	NC	0.703911
246852_at	187.9	P	0.00293	-0.3	NC	0.991489
246853_at	18.4	A	0.19458	0.3	NC	0.203871
246854_at	110.3	P	0.037598	5.3	I	4.e-5
246855_at	2349.7	P	2.44e-4	0.2	NC	0.5
246856_at	429.8	P	2.44e-4	0	NC	0.5
246857_at	1.6	A	0.870361	-1.2	NC	0.5
246858_at	319.6	P	2.44e-4	0.3	NC	0.342437
246859_at	0.9	A	0.962402	-1.7	NC	0.5
246860_at	8.8	A	0.601074	1.3	NC	0.5
246861_at	1159	P	2.44e-4	0	NC	0.814019
246862_at	362.4	P	2.44e-4	0	NC	0.532344
246863_at	343.2	P	2.44e-4	-0.1	NC	0.990708
246864_at	103.9	P	2.44e-4	-0.5	NC	0.984574
246865_s_at	223.9	P	7.32e-4	-0.1	NC	0.777251
246866_at	16.4	A	0.466064	2.3	NC	0.153232
246867_at	25.9	A	0.366211	2.6	NC	0.099852
246868_at	116.9	P	0.00415	0.6	I	0.002032
246869_at	27	A	0.246094	0.1	NC	0.5
246870_at	557.3	P	2.44e-4	0.3	NC	0.185981
246871_at	1.9	A	0.753906	-1.6	NC	0.5
246872_at	28.4	A	0.303711	0.9	NC	0.088938
246873_at	60	A	0.303711	-0.4	NC	0.5
246874_at	9.4	A	0.567627	-0.7	NC	0.5
246875_at	671.1	P	7.32e-4	-0.8	D	0.999977
246876_at	5.2	A	0.601074	0.8	NC	0.153232
246877_at	8.7	A	0.80542	0.8	NC	0.038415
246878_at	8.1	A	0.601074	0.9	NC	0.088938
246879_at	106.6	P	0.001953	0.5	NC	0.263341
246880_s_at	20	A	0.19458	2.6	I	0.003041
246881_at	90.7	P	7.32e-4	-0.3	NC	0.838962
246882_at	168.1	P	0.037598	0.8	NC	0.169098
246883_at	56	A	0.111572	0.2	NC	0.5
246884_at	48.9	P	0.030273	0.3	NC	0.669411
246885_at	73.2	P	0.030273	0.9	NC	0.232549
246886_at	153.2	P	2.44e-4	-0.2	NC	0.921063
246887_at	44.6	A	0.303711	0.7	NC	0.194801
246888_at	385.3	P	2.44e-4	0.7	I	5.2e-5
246889_at	50.1	M	0.056152	2.2	NC	0.416433
246890_at	59.9	M	0.056152	0.4	NC	0.138386
246891_at	27.9	P	0.010742	-0.7	NC	0.777251
246892_at	34.2	A	0.466064	0.3	NC	0.5
246893_at	210.7	P	7.32e-4	0.1	NC	0.5
246894_at	15.7	A	0.466064	2.5	NC	0.318909
246895_at	846.3	P	2.44e-4	-0.2	NC	0.822588
246896_at	45.5	A	0.398926	4.9	NC	0.131343
246897_at	295.4	P	2.44e-4	-0.6	D	0.999833
246898_at	27.6	A	0.366211	2.7	NC	0.39129
246899_at	45.9	P	0.023926	0.1	NC	0.5
[truncated: 20,811 more rows]
