# Supplementary material for: Qualitative network models and genome-wide expression data define carbon/nitrogen-responsive molecular machines in Arabidopsis
Source: Genome Biol. 2007 Jan 11;8(1):R7. doi: 10.1186/gb-2007-8-1-r7 (PMC1839130; doi:10.1186/gb-2007-8-1-r7)
Supplement: Additional data file 5 — CHP files generated with the Affymetrix MAS v5.0 software as described in the Materials and methods. [file gb-2007-8-1-r7-S5.zip › CHPfiles/33.15.vs.ll33.13.CHP]

row.names	LL33.15.vs.ll33.13.Signal	LL33.15.vs.ll33.13.Detection	LL33.15.vs.ll33.13.Detection.p.value	LL33.15.vs.ll33.13.Signal.Log.Ratio	LL33.15.vs.ll33.13.Change	LL33.15.vs.ll33.13.Change.p.value
244901_at	58.2	P	0.001221	-0.5	MD	0.994067
244902_at	43.7	P	0.018555	-0.9	D	0.999759
244903_at	76.3	P	0.030273	-0.8	D	0.999508
244904_at	2.7	A	0.828613	-2.8	NC	0.930187
244905_at	29.9	A	0.334473	0	NC	0.596188
244906_at	212.6	P	0.010742	-0.4	MD	0.994067
244907_at	15.2	A	0.219482	0.3	NC	0.5
244908_at	1.4	A	0.943848	-0.9	NC	0.875448
244909_at	43.3	A	0.303711	2	NC	0.088938
244910_s_at	46.5	P	0.008057	0.1	NC	0.5
244911_at	6.3	A	0.567627	0.9	NC	0.767451
244912_at	262.2	P	0.008057	-0.9	D	0.999973
244913_at	28.1	A	0.753906	-0.2	NC	0.681091
244914_at	11.2	A	0.27417	0.7	NC	0.5
244915_s_at	29.6	A	0.567627	1	NC	0.596188
244916_at	3.2	A	0.567627	0.2	NC	0.354442
244917_at	5.3	A	0.696289	0.6	NC	0.083826
244918_at	3.8	A	0.72583	-2.1	NC	0.978776
244919_at	17.9	A	0.366211	-0.3	NC	0.796129
244920_s_at	49.8	P	0.008057	-1.7	D	0.999308
244921_s_at	41.5	P	7.32e-4	-0.8	D	0.999562
244922_s_at	26.9	A	0.080566	-0.3	NC	0.185981
244923_s_at	7.2	A	0.633789	-0.4	NC	0.703911
244924_at	45.5	A	0.432373	-0.7	NC	0.975245
244925_at	30.5	M	0.056152	0.5	NC	0.232549
244926_s_at	56.8	A	0.432373	0.3	NC	0.881991
244927_at	112.3	A	0.111572	0.1	NC	0.467656
244928_s_at	66.3	M	0.056152	-0.7	NC	0.978776
244929_at	151.6	P	0.023926	-1	D	0.999811
244930_at	3	A	0.567627	-2.4	NC	0.911062
244931_at	5.7	A	0.27417	-1.3	NC	0.888286
244932_at	25.2	A	0.149658	-1.2	D	0.997968
244933_at	21.8	A	0.080566	-1.1	D	0.995519
244934_at	29.7	A	0.366211	-1.3	D	0.996959
244935_at	389	P	7.32e-4	0.3	NC	0.5
244936_at	74.4	P	0.046143	-0.9	D	0.999727
244937_at	13.7	A	0.095215	-1.1	NC	0.975245
244938_at	62	P	0.037598	-0.8	NC	0.894337
244939_at	33.1	A	0.366211	-2	D	0.999899
244940_at	35.9	P	0.010742	-2.9	D	0.99998
244941_at	46	M	0.056152	0.2	NC	0.5
244942_at	6	A	0.665527	0.5	NC	0.5
244943_at	156.8	P	0.00293	-0.9	D	0.99998
244944_s_at	95.4	P	0.030273	-2.3	D	0.99998
244945_at	45.4	P	0.046143	-0.3	NC	0.861614
244946_at	21.3	A	0.398926	-1.2	NC	0.991489
244947_at	65.6	P	0.01416	0.7	NC	0.203871
244948_at	2.4	A	0.72583	-2.8	NC	0.822588
244949_at	52.7	A	0.303711	0.5	NC	0.5
244950_at	40	P	0.030273	-0.8	D	0.998664
244951_s_at	247.6	P	7.32e-4	-0.4	NC	0.978776
244952_at	32.4	P	0.046143	-0.3	NC	0.854318
244953_s_at	35.9	P	0.00293	0.2	NC	0.786812
244954_s_at	11.5	A	0.334473	-1.6	NC	0.992212
244955_at	17.6	A	0.5	2.3	NC	0.5
244956_s_at	30.3	A	0.19458	-0.6	NC	0.981872
244957_at	28.2	P	0.037598	0.2	NC	0.545234
244958_at	49.6	A	0.080566	0.8	NC	0.5
244959_s_at	59.3	P	0.00415	-1.3	D	0.999853
244960_at	209.1	P	2.44e-4	-1.2	D	0.99998
244961_at	187.3	P	2.44e-4	-1.6	D	0.998923
244962_at	97.9	P	0.00415	-1.6	D	0.99998
244963_at	246.7	P	2.44e-4	1.1	I	6.e-5
244964_at	127.1	P	0.001221	0.9	I	3.89e-4
244965_at	38.8	P	0.00415	-1.7	D	0.999727
244966_at	17.8	P	0.030273	-1.6	D	0.999886
244967_at	238.4	P	0.00415	-0.5	D	0.995519
244968_at	201.5	P	7.32e-4	-0.2	NC	0.5
244969_at	97.3	P	2.44e-4	-1	NC	0.952736
244970_at	64.5	M	0.056152	-1.5	D	0.999654
244971_at	483.8	P	0.00415	-1.7	D	0.99998
244972_at	27.1	A	0.246094	-0.9	D	0.998168
244973_at	5.5	A	0.780518	-2.8	D	0.999948
244974_at	8.1	A	0.696289	-0.6	NC	0.975245
244975_at	64.7	P	0.008057	-1.8	D	0.999611
244976_at	720	P	2.44e-4	-1.1	D	0.99998
244977_at	39.7	P	0.037598	0.2	NC	0.5
244978_at	406.7	P	0.01416	1.1	NC	0.019624
244979_at	256.5	P	0.01416	2	I	3.89e-4
244980_at	68.5	P	2.44e-4	0.9	I	3.5e-5
244981_at	97.7	P	0.010742	-0.8	D	0.999786
244982_at	19.7	P	0.030273	-2.2	D	0.999932
244983_at	47.8	P	0.046143	-3.4	D	0.99998
244984_at	506.7	P	2.44e-4	-0.4	NC	0.945978
244985_at	292.9	P	2.44e-4	-0.3	NC	0.757415
244986_at	362.2	P	2.44e-4	-0.8	D	0.998664
244987_s_at	1546.2	P	2.44e-4	-0.3	NC	0.911062
244988_s_at	352.1	P	2.44e-4	-0.4	NC	0.942324
244989_s_at	32.6	A	0.19458	0.3	NC	0.403812
244990_s_at	0.3	A	0.601074	-3.9	NC	0.980376
244991_s_at	27.9	A	0.171387	-0.3	D	0.998664
244992_s_at	130	P	7.32e-4	-3	D	0.99998
244993_s_at	114.7	P	2.44e-4	-1.5	D	0.99998
244994_at	18.1	M	0.056152	-0.2	NC	0.846768
244995_at	7.3	A	0.303711	0	NC	0.5
244996_at	151.6	P	0.023926	-0.5	D	0.999382
244997_at	48.5	P	0.00415	-0.7	NC	0.98579
244998_at	83.2	P	0.010742	-2	D	0.99998
244999_at	29.3	P	0.023926	-0.5	NC	0.757415
245000_at	14.5	A	0.466064	-1.2	NC	0.5
245001_at	905.2	P	2.44e-4	0.1	NC	0.5
245002_at	39.9	P	0.023926	-0.3	NC	0.900148
245003_at	57.9	P	0.00415	-0.1	NC	0.633407
245004_at	63.9	P	0.00415	-0.6	D	0.999886
245005_at	32.8	A	0.27417	0.1	NC	0.669411
245006_at	142.1	P	0.001953	-2.5	D	0.99998
245007_at	41	A	0.19458	-1	D	0.999693
245008_at	11.1	A	0.095215	-2.2	D	0.999977
245009_at	68.3	A	0.171387	-2.6	D	0.99998
245010_at	5.2	A	0.780518	-2.9	MD	0.994591
245011_at	39	P	0.046143	0.1	NC	0.822588
245012_at	128.8	P	7.32e-4	0.5	NC	0.038415
245013_at	479.3	P	2.44e-4	-1.5	D	0.99998
245014_at	463.6	P	2.44e-4	-1.3	D	0.999977
245015_at	188.4	P	0.001221	-0.9	D	0.999973
245016_at	97.3	P	2.44e-4	-2.4	D	0.99998
245017_at	183.1	P	0.01416	-2.4	D	0.99998
245018_at	67.1	M	0.056152	-0.7	NC	0.945978
245019_at	87.8	P	0.00415	-1.4	D	0.99998
245020_at	121.8	P	2.44e-4	-0.3	NC	0.980376
245021_at	170.8	P	2.44e-4	0.9	I	0.004481
245022_at	51.1	P	0.001221	0.8	I	0.002753
245023_at	181.5	P	7.32e-4	-0.9	D	0.999759
245024_at	215.4	P	0.008057	-2.9	D	0.99998
245025_at	20.3	P	0.001221	-2.9	D	0.99998
245026_at	6.7	A	0.533936	-5.1	D	0.99998
245027_at	42.1	P	0.046143	0.1	NC	0.5
245028_at	144	P	0.008057	0	NC	0.51942
245029_at	13	A	0.432373	1.5	NC	0.194801
245030_at	1.6	A	0.601074	-1.5	NC	0.767451
245031_at	88	P	7.32e-4	0.3	NC	0.5
245032_at	10.3	A	0.366211	-0.7	NC	0.822588
245033_at	5.2	A	0.5	-1.1	NC	0.454766
245034_at	119.1	P	0.037598	0.9	NC	0.022932
245035_at	83.7	P	7.32e-4	2	I	0.00225
245036_at	116.8	P	7.32e-4	0.3	NC	0.454766
245037_at	33.2	A	0.080566	-0.1	NC	0.570859
245038_at	806.4	P	2.44e-4	2.6	I	2.e-5
245039_at	274.1	P	7.32e-4	-0.1	NC	0.669411
245040_at	12.3	A	0.5	1.8	NC	0.242585
245041_at	324.6	P	2.44e-4	1	I	3.e-5
245042_at	48.3	A	0.466064	-0.1	NC	0.861614
245043_at	231.8	P	2.44e-4	-0.2	NC	0.796129
245044_at	32.1	A	0.398926	0.3	NC	0.5
245045_at	412.3	P	0.001953	0.2	NC	0.5
245046_at	563.8	P	7.32e-4	0	NC	0.777251
245047_at	17.4	A	0.633789	-1.3	D	0.998168
245048_at	369.3	P	0.001953	-1.5	D	0.999611
245049_at	33	P	0.001953	-0.9	D	0.998664
245050_at	108.9	P	2.44e-4	-0.4	MD	0.995075
245051_at	310	P	0.005859	0.8	NC	0.011045
245052_at	37	A	0.149658	0.2	NC	0.596188
245053_at	19.5	A	0.303711	-0.3	NC	0.5
245054_at	95.1	P	0.018555	0.2	NC	0.5
245055_at	37.8	P	0.00415	-0.1	NC	0.5
245056_at	152.4	P	2.44e-4	1.6	I	2.e-5
245057_at	26.2	A	0.533936	0	NC	0.5
245058_at	2.6	A	0.780518	0.1	NC	0.934434
245059_at	220.9	P	0.001953	0.4	NC	0.5
245060_at	1154.1	P	2.44e-4	0.3	NC	0.342437
245061_at	72.8	P	0.018555	0	NC	0.5
245062_at	219	P	2.44e-4	0	NC	0.5
245063_at	115.2	P	2.44e-4	0	NC	0.5
245064_at	61.6	P	7.32e-4	0.1	NC	0.747149
245065_at	222.6	M	0.056152	-0.1	NC	0.921063
245066_at	228.9	P	0.00415	0.1	NC	0.5
245067_at	730.4	P	2.44e-4	-0.2	NC	0.966696
245068_at	3	A	0.753906	-2.2	NC	0.894337
245069_at	8.8	A	0.432373	1.9	NC	0.012024
245070_at	4.1	A	0.780518	0.7	NC	0.60871
245071_at	7.6	A	0.780518	0	NC	0.330589
245072_s_at	12.5	A	0.398926	0	NC	0.5
245073_at	13.7	A	0.5	0.6	NC	0.5
245074_at	70.6	P	0.046143	0.2	NC	0.5
245075_at	2.2	A	0.870361	-1.8	NC	0.900148
245076_at	3.3	A	0.969727	0.6	NC	0.736659
245077_at	29.6	A	0.27417	-0.2	NC	0.222749
245078_at	118.3	P	0.005859	-1.2	D	0.999853
245079_at	53.3	A	0.27417	0.3	NC	0.5
245080_at	136.2	P	0.005859	-0.1	NC	0.980376
245081_at	40	A	0.466064	-0.1	NC	0.596188
245082_at	675.6	P	2.44e-4	4.4	I	2.e-5
245083_at	288.6	P	2.44e-4	0	NC	0.596188
245084_at	66.1	P	0.001953	0.1	NC	0.5
245085_at	942.6	P	7.32e-4	0	NC	0.506476
245086_at	4.4	A	0.601074	-1.3	NC	0.60871
245087_at	73.1	P	7.32e-4	0.6	NC	0.263341
245088_at	2.7	A	0.633789	-2.9	NC	0.942324
245089_at	143.4	P	2.44e-4	-0.1	NC	0.506476
245090_at	697.9	P	0.001953	0	NC	0.596188
245091_at	16.2	A	0.5	2.2	NC	0.5
245092_at	275.6	P	0.018555	0.2	NC	0.5
245093_at	61.4	A	0.171387	0.1	NC	0.645558
245094_at	184.5	P	0.001953	0.2	NC	0.5
245095_at	12.1	A	0.366211	-0.2	NC	0.861614
245096_at	126.2	P	0.018555	-0.1	NC	0.98579
245097_at	189.5	P	0.005859	0.3	NC	0.5
245098_at	372.5	P	2.44e-4	0.1	NC	0.5
245099_at	173	P	0.018555	-0.3	NC	0.993497
245100_at	130.7	P	0.001221	0	NC	0.5
245101_at	825.5	P	2.44e-4	-0.1	NC	0.5
245102_at	14.4	A	0.111572	2.8	NC	0.37888
245103_at	29.1	A	0.366211	3.4	NC	0.050553
245104_at	102.6	P	0.037598	0.3	NC	0.5
245105_at	68	P	0.030273	0.2	NC	0.5
245106_at	64.4	P	0.023926	-0.9	D	0.999954
245107_at	13.8	A	0.5	-0.7	NC	0.715033
245108_at	17	A	0.533936	0.2	NC	0.681091
245109_at	56.6	M	0.056152	0.2	NC	0.5
245110_at	45.9	A	0.219482	0.1	NC	0.955851
245111_at	4.5	A	0.72583	0.2	NC	0.296089
245112_at	207.9	P	2.44e-4	0	NC	0.5
245113_at	517.3	P	2.44e-4	-0.2	NC	0.955851
245114_at	258.9	P	2.44e-4	-0.5	NC	0.978776
245115_at	467.4	P	7.32e-4	0.1	NC	0.5
245116_at	190.6	P	2.44e-4	-0.5	NC	0.987976
245117_at	268.3	P	7.32e-4	0.8	I	0.001486
245118_at	74	P	0.005859	0.4	NC	0.5
245119_at	129.3	P	0.030273	0.4	NC	0.454766
245120_at	161.1	P	0.023926	0	NC	0.5
245121_at	1801.7	P	2.44e-4	-0.1	NC	0.506476
245122_at	282.9	P	0.00415	0	NC	0.715033
245123_at	2.2	A	0.665527	-1.3	NC	0.669411
245124_at	279.4	P	7.32e-4	0.2	NC	0.5
245125_at	3.4	A	0.80542	-2	NC	0.747149
245126_at	102.9	P	7.32e-4	-0.7	D	0.99751
245127_at	96.5	P	0.023926	-0.3	NC	0.911062
245128_at	18.3	A	0.149658	2.4	NC	0.307406
245129_at	4.6	A	0.665527	-2.4	NC	0.911062
245130_at	54.3	A	0.080566	0.2	NC	0.570859
245131_s_at	294.6	P	2.44e-4	-0.4	NC	0.993497
245132_at	94.3	P	0.010742	0.6	NC	0.284967
245133_at	48.3	P	0.018555	-0.2	NC	0.854318
245134_s_at	90	P	0.00415	0.5	NC	0.416433
245135_at	3.5	A	0.870361	0.4	NC	0.5
245136_at	195.4	P	0.005859	0.3	NC	0.5
245137_at	51	P	7.32e-4	0.2	NC	0.5
245138_at	1.9	A	0.828613	0.5	NC	0.5
245139_at	489.8	P	2.44e-4	-0.1	NC	0.5
245140_at	22.6	A	0.246094	1	NC	0.403812
245141_at	157.4	A	0.080566	-0.7	D	0.998514
245142_at	8.8	A	0.888428	0.3	NC	0.692594
245143_at	51.4	A	0.149658	1	NC	0.342437
245144_at	391	P	0.001221	0.1	NC	0.5
245145_at	171.8	P	7.32e-4	-0.2	NC	0.596188
245146_at	241.1	P	0.001953	0.1	NC	0.5
245147_at	43.6	A	0.27417	-0.2	NC	0.945978
245148_at	152	P	0.046143	-0.4	NC	0.822588
245149_at	70.9	A	0.080566	0.1	NC	0.715033
245150_at	70.2	P	0.001953	0.6	NC	0.274048
245151_at	120.6	P	2.44e-4	-0.2	NC	0.881991
245152_at	307	P	0.005859	0.4	NC	0.026698
245153_at	6.9	A	0.19458	-0.2	NC	0.669411
245154_at	9.4	A	0.72583	-2.4	NC	0.966696
245155_at	664	P	2.44e-4	0	NC	0.506476
245156_at	147.6	P	2.44e-4	-0.5	NC	0.981872
245157_at	3.8	A	0.533936	-1.4	NC	0.506476
245158_at	36	A	0.334473	1.4	NC	0.242585
245159_at	35.1	A	0.5	0.8	NC	0.48058
245160_at	1.2	A	0.72583	0.3	NC	0.342437
245161_at	44.4	M	0.056152	-0.2	NC	0.645558
245162_at	18.2	A	0.171387	0.4	NC	0.5
245163_at	11.6	A	0.432373	-0.5	NC	0.681091
245164_at	360.2	P	0.001221	0	NC	0.5
245165_at	27.3	A	0.303711	0	NC	0.861614
245166_at	89.1	P	0.037598	0.1	NC	0.558077
245167_s_at	559.9	P	2.44e-4	-0.2	NC	0.822588
245168_at	1531.2	P	2.44e-4	0.4	NC	0.038415
245169_at	337.5	P	0.00415	-0.2	NC	0.952736
245170_at	77.8	A	0.067627	1.1	NC	0.013078
245171_at	130.2	M	0.056152	0.3	NC	0.467656
245172_at	137.3	P	0.001953	-0.1	NC	0.736659
245173_at	3.4	A	0.870361	-2	NC	0.955851
245174_at	107.1	P	0.005859	0.2	NC	0.5
245175_at	1504.1	P	2.44e-4	0.2	NC	0.493524
245176_at	117.6	M	0.056152	-0.3	NC	0.99288
245177_at	19.4	A	0.080566	-0.1	NC	0.111714
245178_at	186.8	P	0.001953	0	NC	0.5
245179_at	117.1	P	0.037598	0	NC	0.888286
245180_at	239.4	P	7.32e-4	-0.2	NC	0.681091
245181_at	964.4	P	2.44e-4	0	NC	0.5
245182_at	79.6	P	7.32e-4	-0.4	NC	0.925732
245183_at	90.4	P	0.037598	-0.1	NC	0.838962
245184_at	20.8	A	0.080566	0.1	NC	0.5
245185_at	96.5	P	0.008057	0.2	NC	0.5
245186_at	239.2	P	0.00293	0.3	NC	0.5
245187_s_at	167.4	P	0.00293	-0.2	D	0.995927
245188_at	60.3	A	0.219482	-0.3	NC	0.988955
245189_at	0.3	A	0.99707	-0.2	NC	0.894337
245190_at	44.9	P	0.008057	0.7	NC	0.015426
245191_at	7.4	A	0.753906	0.1	NC	0.48058
245192_at	12.5	A	0.111572	0.6	NC	0.5
245193_at	416.1	P	0.001953	1	I	3.89e-4
245194_at	74.9	P	0.01416	0.2	NC	0.5
245195_at	37.5	A	0.219482	1.7	NC	0.019624
245196_at	125.2	P	0.018555	0.2	NC	0.5
245197_at	1434	P	2.44e-4	1.4	I	2.e-5
245198_at	107.9	A	0.067627	0.1	NC	0.5
245199_at	2010.1	P	2.44e-4	0	NC	0.5
245200_at	134.5	P	0.023926	0.5	NC	0.5
245201_at	90	P	0.030273	0.2	NC	0.5
245202_at	125.5	P	0.001953	-0.1	NC	0.5
245203_at	0.9	A	0.932373	0.3	NC	0.916174
245204_at	40.9	A	0.466064	0.2	NC	0.5
245205_at	58.2	A	0.171387	0.2	NC	0.5
245206_at	182.3	P	2.44e-4	0	NC	0.5
245207_at	249.2	P	0.023926	0.3	NC	0.5
245208_at	57.8	P	2.44e-4	0.2	NC	0.5
245209_at	643.4	P	2.44e-4	0.4	MI	0.005933
245210_at	57.1	P	0.010742	-0.3	NC	0.949447
245211_at	296.6	P	2.44e-4	0.2	NC	0.5
245212_at	25.8	A	0.219482	0.5	NC	0.441923
245213_at	75.4	A	0.171387	0.3	NC	0.5
245214_at	4.6	A	0.72583	-0.9	NC	0.868657
245215_at	19.8	A	0.080566	0.1	NC	0.013078
245216_at	393.8	P	2.44e-4	0.2	NC	0.5
245217_at	3.6	A	0.80542	0.2	NC	0.596188
245218_s_at	43.3	P	0.01416	0.5	NC	0.00712
245219_at	56.7	A	0.129639	1.3	NC	0.074268
245220_at	6.9	A	0.633789	-0.2	NC	0.777251
245221_s_at	19.6	A	0.432373	0	NC	0.5
245222_at	1.5	A	0.870361	-0.1	NC	0.767451
245223_at	7.2	A	0.567627	1.1	NC	0.5
245224_at	57.3	A	0.19458	1.5	NC	0.5
245225_at	3.9	A	0.904785	0.2	NC	0.5
245226_at	22.6	A	0.27417	-0.8	NC	0.971234
245227_s_at	70.1	P	0.005859	0.7	NC	0.021224
245228_at	156.2	P	2.44e-4	0.2	NC	0.5
245229_at	127	P	0.008057	0.5	NC	0.37888
245230_at	37.4	A	0.111572	-0.2	NC	0.955851
245231_at	52.1	A	0.303711	0.4	NC	0.366593
245232_at	0.7	A	0.953857	0.9	NC	0.5
245233_at	28.6	A	0.5	0.1	NC	0.493524
245234_at	97.5	P	0.00415	-0.6	NC	0.558077
245235_at	377.4	P	2.44e-4	0.3	NC	0.5
245236_at	71.8	P	0.00293	0.5	NC	0.5
245237_at	113.2	P	2.44e-4	0.2	NC	0.5
245238_at	1440.3	P	2.44e-4	-0.1	NC	0.5
245239_at	31.5	A	0.27417	0.3	NC	0.48058
245240_at	8.4	A	0.80542	-2	NC	0.736659
245241_at	16.7	A	0.567627	1.8	NC	0.747149
245242_at	27	A	0.466064	0.4	NC	0.5
245243_at	40.6	P	0.023926	-0.5	NC	0.5
245244_at	80.2	A	0.149658	0.6	NC	0.5
245245_at	36.1	M	0.056152	2	NC	0.035785
245246_at	6.7	A	0.828613	0.3	NC	0.48058
245247_at	357.6	P	7.32e-4	0.5	NC	0.138386
245248_at	171	P	7.32e-4	-0.2	NC	0.757415
245249_at	582.2	P	2.44e-4	0.4	NC	0.054022
245250_at	178.3	P	0.00293	0.8	NC	0.038415
245251_at	67.4	A	0.095215	-0.2	NC	0.921063
245252_at	178.9	P	0.00293	0.1	NC	0.5
245253_at	16.6	A	0.27417	1.7	NC	0.083826
245254_at	100	A	0.095215	-0.1	NC	0.854318
245255_at	324.6	P	0.001221	0	NC	0.681091
245256_at	64.7	P	0.00293	-0.3	NC	0.955851
245257_at	23.5	A	0.080566	0.3	NC	0.467656
245258_at	165.1	P	2.44e-4	0.5	NC	0.021224
245259_at	17.6	M	0.056152	-0.1	NC	0.5
245260_at	204.9	P	2.44e-4	0.2	NC	0.5
245261_at	124.9	P	0.005859	0.1	NC	0.5
245262_at	74.6	A	0.067627	0.1	NC	0.5
245263_at	42.9	P	0.030273	0.9	NC	0.153232
245264_at	31.9	A	0.129639	0.6	NC	0.252851
245265_at	11.9	A	0.5	-0.3	NC	0.570859
245266_at	131.8	P	2.44e-4	0.2	NC	0.5
245267_at	67.6	P	0.00293	-1.1	D	0.99998
245268_at	99.8	A	0.080566	0.8	NC	0.354442
245269_at	314.9	P	7.32e-4	0.2	NC	0.5
245270_at	2005.6	P	2.44e-4	0.6	NC	0.026698
245271_at	126.1	P	7.32e-4	-0.6	NC	0.964215
245272_at	1.8	A	0.334473	-1.9	NC	0.62112
245273_at	204.4	A	0.080566	0.3	NC	0.5
245274_at	154.7	A	0.095215	0.1	NC	0.921063
245275_at	4	A	0.80542	0.1	NC	0.596188
245276_at	52	A	0.366211	-1	D	0.995927
245277_at	52.2	A	0.19458	0.2	NC	0.5
245278_at	521.5	P	7.32e-4	-0.3	MD	0.994067
245279_at	255.7	P	7.32e-4	-0.2	NC	0.966696
245280_at	156.1	P	2.44e-4	0.2	NC	0.467656
245281_at	859.5	P	7.32e-4	0.4	NC	0.284967
245282_at	379.6	P	2.44e-4	0.1	NC	0.37888
245283_at	63.2	M	0.056152	0.7	NC	0.5
245284_at	114.9	P	0.001953	0	NC	0.5
245285_s_at	112	P	0.001953	-0.2	NC	0.942324
245286_at	1404.3	P	2.44e-4	0.1	NC	0.5
245287_at	91.5	P	0.001221	0.4	NC	0.5
245288_at	151.7	P	0.008057	-0.2	NC	0.805199
245289_at	1565.9	P	2.44e-4	0.2	NC	0.5
245290_at	322.4	P	0.001953	-0.2	NC	0.977068
245291_at	114	A	0.149658	0.1	NC	0.830902
245292_at	1167.1	P	2.44e-4	0	NC	0.633407
245293_at	289.9	P	2.44e-4	0.5	MI	0.005409
245294_at	88.4	M	0.056152	0	NC	0.715033
245295_at	155.4	P	7.32e-4	0	NC	0.532344
245296_at	76.9	P	0.046143	1.1	I	0.001336
245297_at	68.9	P	2.44e-4	-0.3	NC	0.5
245298_at	146.6	A	0.171387	0.6	NC	0.5
245299_at	654	P	2.44e-4	0	NC	0.5
245300_at	141.2	P	0.001953	0.2	NC	0.5
245301_at	61	P	0.023926	-0.1	NC	0.949447
245302_at	25.2	P	0.023926	0.3	NC	0.60871
245303_at	76.1	P	0.01416	0	NC	0.5
245304_at	27.8	A	0.27417	0.2	NC	0.900148
245305_at	216.1	P	2.44e-4	-0.1	NC	0.5
245306_at	44.4	A	0.219482	0.3	NC	0.5
245307_at	87.3	M	0.056152	-0.3	NC	0.881991
245308_at	241.6	P	0.00293	-0.2	NC	0.971234
245309_at	73.7	P	0.005859	-0.2	NC	0.838962
245310_at	26.6	A	0.080566	-0.7	NC	0.971234
245311_at	967	P	2.44e-4	-0.7	D	0.997968
245312_at	71.7	P	0.01416	-0.4	NC	0.868657
245313_at	206.9	P	2.44e-4	0	NC	0.5
245314_at	24.2	A	0.601074	-0.3	NC	0.5
245315_at	551.6	P	2.44e-4	0	NC	0.5
245316_at	197.5	P	7.32e-4	0.1	NC	0.5
245317_at	2889.7	P	2.44e-4	0.3	NC	0.094279
245318_at	56.8	A	0.149658	0.5	NC	0.330589
245319_at	36.4	A	0.080566	-0.6	NC	0.978776
245320_at	177.7	P	2.44e-4	0	NC	0.5
245321_at	508	P	2.44e-4	-0.1	NC	0.657563
245322_at	18.7	A	0.5	-1	NC	0.506476
245323_at	657.4	P	2.44e-4	-0.1	NC	0.894337
245324_at	233	P	2.44e-4	-0.1	NC	0.703911
245325_at	289.9	P	2.44e-4	-0.2	NC	0.930187
245326_at	33.1	A	0.601074	0	NC	0.583567
245327_at	129.9	P	7.32e-4	-0.1	NC	0.558077
245328_at	459.3	P	2.44e-4	-0.2	NC	0.977068
245329_at	712.6	P	2.44e-4	1.7	I	2.e-5
245330_at	47.5	P	0.046143	-0.4	NC	0.5
245331_at	382.8	P	2.44e-4	0	NC	0.583567
245332_at	223.5	P	2.44e-4	0.3	NC	0.5
245333_at	244.7	P	2.44e-4	0	NC	0.725952
245334_at	342.8	P	2.44e-4	0.3	NC	0.057676
245335_at	16.9	A	0.633789	2.8	NC	0.145682
245336_at	28	A	0.149658	1.4	NC	0.088938
245337_at	84.8	P	0.001221	-0.2	NC	0.62112
245338_at	88	P	0.010742	-0.3	NC	0.961585
245339_at	98.6	P	0.023926	-0.1	NC	0.5
245340_at	915.9	P	2.44e-4	-0.1	NC	0.846768
245341_at	185.8	P	7.32e-4	-0.5	D	0.998664
245342_at	2891.9	P	2.44e-4	0.2	NC	0.5
245343_at	63.5	A	0.095215	-0.5	D	0.999977
245344_at	170.9	P	2.44e-4	0.1	NC	0.5
245345_at	64.3	P	0.005859	-0.1	NC	0.921063
245346_at	36.6	P	0.010742	0.3	NC	0.111714
245347_at	38.7	P	0.00293	0.1	NC	0.5
245348_at	228.1	P	7.32e-4	-0.5	NC	0.977068
245349_at	48.5	A	0.080566	2	MI	0.005409
245350_at	654.6	P	2.44e-4	-0.3	NC	0.952736
245351_at	296.9	P	2.44e-4	-0.2	NC	0.916174
245352_at	10.9	A	0.19458	0.1	NC	0.330589
245353_at	15.8	A	0.567627	-0.6	NC	0.669411
245354_at	18	P	0.037598	2.2	NC	0.222749
245355_at	2424.3	P	2.44e-4	-0.1	NC	0.5
245356_at	8300.8	P	2.44e-4	0.4	NC	0.099852
245357_at	56	P	0.001221	-0.4	NC	0.5
245358_at	296.9	P	0.001221	-0.1	NC	0.715033
245359_at	181.8	P	2.44e-4	0.1	NC	0.5
245360_at	291.1	P	0.001221	0.1	NC	0.5
245361_at	505.4	P	0.001221	-0.1	NC	0.60871
245362_at	143.2	P	0.018555	-0.2	NC	0.725952
245363_at	135.9	P	0.005859	-0.1	NC	0.822588
245364_at	77.4	A	0.095215	0	NC	0.905721
245365_at	187.8	P	0.010742	0.4	NC	0.5
245366_at	140.9	P	0.008057	0.1	NC	0.5
245367_at	80.8	M	0.056152	0.1	NC	0.692594
245368_at	53.3	A	0.067627	0	NC	0.958799
245369_at	8.8	A	0.72583	0.3	NC	0.545234
245370_at	72.3	P	2.44e-4	-0.1	NC	0.570859
245371_at	46.1	M	0.056152	0.3	NC	0.318909
245372_at	964.1	P	2.44e-4	-0.2	D	0.997968
245373_s_at	1274.2	P	7.32e-4	-0.1	NC	0.868657
245374_at	179.8	P	2.44e-4	-0.2	NC	0.868657
245375_at	35.5	P	0.01416	0.7	NC	0.161038
245376_at	35.5	P	0.005859	0.7	NC	0.01421
245377_at	3.7	A	0.533936	-1.8	NC	0.5
245378_at	8.8	A	0.633789	0.4	NC	0.5
245379_at	43	A	0.171387	0	NC	0.757415
245380_at	30.6	A	0.129639	0.2	NC	0.5
245381_at	83.8	P	0.001221	0.7	MI	0.005933
245382_at	702.6	P	7.32e-4	-0.3	D	0.999226
245383_at	33.2	A	0.095215	0.2	NC	0.203871
245384_at	49.1	P	2.44e-4	-0.3	NC	0.881991
245385_at	5.2	A	0.432373	-2.5	NC	0.952736
245386_at	1339.8	P	2.44e-4	-0.1	NC	0.796129
245387_at	278	P	2.44e-4	-0.2	NC	0.60871
245388_at	14.4	A	0.567627	-0.4	NC	0.703911
245389_at	46	A	0.432373	2.5	NC	0.5
245390_at	133.2	P	0.00293	0.2	NC	0.5
245391_at	889.6	P	2.44e-4	0	NC	0.5
245392_at	5.5	A	0.466064	0.8	NC	0.061522
245393_at	902.2	P	2.44e-4	1.4	I	2.e-5
245394_at	1054.5	P	0.001221	-0.3	NC	0.921063
245395_at	147.4	P	0.01416	0.2	NC	0.5
245396_at	51.9	A	0.334473	-0.5	NC	0.777251
245397_at	60.1	A	0.129639	-0.9	NC	0.975245
245398_at	271.7	P	0.001221	0.5	NC	0.018128
245399_at	3699.5	P	2.44e-4	-0.4	NC	0.987976
245400_at	431.7	P	2.44e-4	0.1	NC	0.5
245401_at	407.4	P	2.44e-4	-1	D	0.99998
245402_at	16.3	A	0.366211	1.1	NC	0.330589
245403_at	3.5	A	0.633789	-2.1	NC	0.558077
245404_at	66.7	P	2.44e-4	0.3	NC	0.5
245405_at	52.9	A	0.149658	-0.2	NC	0.596188
245406_at	30.1	A	0.27417	4.2	NC	0.118009
245407_at	467.9	P	7.32e-4	0.1	NC	0.5
245408_at	87	P	0.005859	0.1	NC	0.5
245409_at	8.4	A	0.366211	1.7	NC	0.493524
245410_at	17.6	P	7.32e-4	-0.4	NC	0.5
245411_at	25.9	A	0.171387	0.5	NC	0.5
245412_at	753.4	P	2.44e-4	0.5	NC	0.01421
245413_at	60.1	P	0.001953	1.3	MI	0.005409
245414_at	94.6	A	0.398926	0.9	NC	0.5
245415_at	424.1	P	2.44e-4	-0.1	NC	0.830902
245416_at	89.7	P	7.32e-4	0	NC	0.5
245417_at	15.4	A	0.601074	-0.3	NC	0.805199
245418_at	129.5	P	2.44e-4	0.1	NC	0.5
245419_at	2.6	A	0.753906	0.2	NC	0.786812
245420_at	48.6	A	0.303711	0.5	NC	0.5
245421_at	58.4	P	0.01416	-0.6	D	0.996645
245422_at	5.9	A	0.828613	0.4	NC	0.263341
245423_at	43	A	0.095215	1	NC	0.736659
245424_at	2.1	A	0.962402	0.3	NC	0.454766
245425_at	310	P	0.001953	-0.2	NC	0.881991
245426_at	29	P	0.001221	0.1	NC	0.545234
245427_at	76	P	0.030273	-0.3	NC	0.969033
245428_at	125.1	A	0.067627	-0.1	NC	0.945978
245429_at	53.1	A	0.080566	0.4	NC	0.263341
245430_at	127.1	P	0.037598	0	NC	0.736659
245431_at	180.7	P	2.44e-4	-0.1	NC	0.767451
245432_at	137.9	P	0.001953	-0.4	NC	0.736659
245433_at	402.7	P	2.44e-4	-0.3	NC	0.991489
245434_at	127.2	P	0.00293	-0.5	NC	0.984574
245435_at	51.1	A	0.080566	0.3	NC	0.416433
245436_at	21.5	A	0.27417	0.9	NC	0.805199
245437_at	24.3	A	0.149658	-0.4	NC	0.5
245438_at	76.1	P	0.00415	-0.1	NC	0.5
245439_at	69.9	P	0.010742	0.7	NC	0.00712
245440_at	2.7	A	0.72583	-1.5	NC	0.366593
245441_at	45.9	P	0.023926	0.4	NC	0.203871
245442_at	88.9	P	0.001953	-0.2	NC	0.830902
245443_at	20.4	A	0.219482	1.4	NC	0.018128
245444_at	30.5	A	0.303711	0.2	NC	0.715033
245445_at	57.5	P	0.037598	0.1	NC	0.5
245446_at	91.2	P	7.32e-4	-0.1	NC	0.715033
245447_at	2.7	A	0.904785	-0.2	NC	0.583567
245448_at	2.4	A	0.567627	-0.7	NC	0.203871
245449_at	64.8	A	0.246094	0.5	NC	0.161038
245450_at	26	A	0.27417	1.8	NC	0.050553
245451_at	51	M	0.056152	0.7	NC	0.274048
245452_at	16.6	A	0.129639	1	NC	0.203871
245453_at	6.9	A	0.432373	-1.3	NC	0.48058
245454_at	389.2	P	2.44e-4	1.6	I	1.01e-4
245455_at	1.6	A	0.665527	0.1	NC	0.5
245456_at	288.6	P	2.44e-4	1.2	I	1.89e-4
245457_s_at	72.4	M	0.056152	0	NC	0.5
245458_at	22.4	A	0.665527	1.9	NC	0.645558
245459_at	3.9	A	0.601074	-0.4	NC	0.429141
245460_at	26.7	P	0.018555	2.6	NC	0.033304
245461_at	32.5	P	0.018555	0.1	NC	0.203871
245462_at	70.1	P	0.046143	0.3	NC	0.37888
245463_at	391.3	P	2.44e-4	0.3	NC	0.274048
245464_at	56.7	P	0.037598	0.5	NC	0.5
245465_at	41.7	A	0.27417	0.5	NC	0.194801
245466_at	65.2	P	7.32e-4	0.4	NC	0.274048
245467_at	140.4	A	0.129639	0	NC	0.5
245468_at	47.8	M	0.056152	0.8	NC	0.088938
245469_at	5.4	A	0.567627	0.2	NC	0.805199
245470_at	2.5	A	0.991943	0.3	NC	0.888286
245471_at	1.5	A	0.696289	-4	NC	0.805199
245472_at	27.5	A	0.366211	3.5	NC	0.013078
245473_at	6.1	A	0.633789	-0.9	NC	0.725952
245474_at	96.3	A	0.080566	0.2	NC	0.5
245475_at	33.1	A	0.366211	0.6	NC	0.263341
245476_at	2.5	A	0.828613	-0.4	NC	0.692594
245477_at	168.3	P	2.44e-4	-0.2	NC	0.633407
245478_at	99.5	P	2.44e-4	0	NC	0.5
245479_at	99.5	P	2.44e-4	0.4	NC	0.5
245480_at	81.6	P	0.008057	0.1	NC	0.796129
245481_at	588.3	P	0.001953	0.1	NC	0.5
245482_at	165.1	P	0.005859	0.4	NC	0.330589
245483_at	3158.1	P	2.44e-4	-0.3	D	0.999977
245484_at	218.7	P	2.44e-4	-0.2	NC	0.570859
245485_at	64.8	P	0.001953	0.6	NC	0.330589
245486_x_at	40.6	A	0.432373	-0.7	NC	0.5
245487_at	110.7	P	0.010742	0.5	NC	0.62112
245488_at	7.2	A	0.303711	-2.4	NC	0.736659
245489_at	95	P	0.030273	0.9	NC	0.078937
245490_at	12.1	A	0.432373	0.5	NC	0.822588
245491_at	75.3	P	0.008057	0.4	NC	0.5
245492_at	143.6	P	0.001953	0.3	NC	0.5
245493_at	59.2	P	0.005859	0.6	NC	0.5
245494_at	107	P	0.005859	0.2	NC	0.5
245495_at	75.5	P	0.037598	-0.2	NC	0.881991
245496_at	111.8	P	0.023926	0.3	NC	0.5
245497_at	8.3	A	0.633789	1.9	NC	0.366593
245498_at	26.9	A	0.246094	-0.5	NC	0.62112
245499_at	68.7	A	0.111572	0.5	NC	0.342437
245500_at	2.1	A	0.80542	0.6	NC	0.60871
245501_at	1	A	0.969727	0.3	NC	0.854318
245502_at	191.6	P	0.001953	0.1	NC	0.5
245503_at	8	A	0.466064	-0.5	NC	0.506476
245504_at	17	A	0.171387	0.4	NC	0.065566
245505_at	0.5	A	0.999268	0.2	NC	0.715033
245506_at	13.4	A	0.5	1.4	NC	0.307406
245507_at	2.4	A	0.953857	0	NC	0.942324
245508_at	6	A	0.567627	0.3	NC	0.48058
245509_at	53.8	A	0.080566	0	NC	0.5
245510_at	562.7	P	2.44e-4	-0.3	NC	0.961585
245511_at	17.5	A	0.366211	0.4	NC	0.715033
245512_at	389	P	2.44e-4	-0.3	NC	0.958799
245513_at	171.5	P	0.005859	-0.3	NC	0.930187
245514_at	65.7	P	0.008057	0.7	NC	0.5
245515_at	20.7	A	0.27417	1.1	NC	0.083826
245516_at	41.1	P	0.030273	0.1	NC	0.868657
245517_at	113.5	P	0.010742	0.1	NC	0.506476
245518_at	77.1	P	0.008057	0	NC	0.900148
245519_at	8.6	A	0.780518	-0.9	NC	0.5
245520_at	18.5	A	0.27417	1.4	NC	0.065566
245521_at	123.6	P	0.001953	0	NC	0.532344
245522_at	51.6	P	0.005859	1.1	I	0.001832
245523_at	340.5	P	2.44e-4	-0.3	NC	0.975245
245524_at	704.2	P	0.001221	-0.2	MD	0.994067
245525_at	361.2	P	0.001953	0.2	NC	0.5
245526_at	85.7	P	0.00415	0	NC	0.5
245527_at	38.8	A	0.366211	-0.5	NC	0.900148
245528_at	48.3	A	0.303711	1.2	NC	0.153232
245529_at	69.2	P	7.32e-4	0.2	NC	0.5
245530_at	44.6	P	0.023926	0.2	NC	0.263341
245531_at	101.7	P	2.44e-4	0.7	NC	0.061522
245532_at	73.9	P	0.023926	0.2	NC	0.5
245533_at	41.7	A	0.129639	-0.3	NC	0.558077
245534_at	3.4	A	0.850342	1	NC	0.083826
245535_at	101	P	0.023926	1.2	NC	0.033304
245536_at	70.1	P	0.030273	-0.3	NC	0.945978
245537_at	12.1	M	0.056152	1.6	NC	0.161038
245538_at	26.5	A	0.366211	3	NC	0.021224
245539_at	7.1	A	0.969727	0.2	NC	0.868657
245540_at	83.4	P	0.046143	0.3	NC	0.441923
245541_at	76.8	P	7.32e-4	0.1	NC	0.5
245542_at	2.7	A	0.601074	-1	NC	0.105663
245543_at	46.5	P	0.00415	0.5	NC	0.065566
245544_at	165.7	P	0.001221	-0.5	D	0.998349
245545_at	44.7	A	0.246094	1.5	NC	0.041201
245546_at	104.8	P	0.037598	0.2	NC	0.5
245547_at	30.4	A	0.246094	0.4	NC	0.5
245548_at	18.3	A	0.149658	-0.1	NC	0.274048
245549_at	2.3	A	0.753906	1.1	NC	0.318909
245550_at	85.7	P	0.001221	-0.6	NC	0.786812
245551_at	21.5	A	0.334473	-0.5	NC	0.830902
245552_at	79.9	P	0.00415	-0.4	NC	0.984574
245553_at	37	A	0.091064	0.1	NC	0.5
245554_at	283.4	P	2.44e-4	-0.2	NC	0.973302
245555_at	2511.1	P	2.44e-4	-0.2	NC	0.991489
245556_at	350	P	2.44e-4	0.1	NC	0.5
245557_at	222.8	P	7.32e-4	0.3	NC	0.5
245558_at	39.5	A	0.080566	0.1	NC	0.805199
245559_at	5.7	A	0.601074	-0.9	NC	0.51942
245560_at	3.3	A	0.962402	0.4	NC	0.777251
245561_at	215.9	P	0.005859	0.2	NC	0.5
245562_at	132.6	P	0.00293	0.1	NC	0.5
245563_at	378.1	P	2.44e-4	-0.6	D	0.999727
245564_at	78.1	P	0.023926	0.5	NC	0.153232
245565_at	66.6	P	0.018555	0	NC	0.5
245566_at	124.9	P	0.008057	-0.2	NC	0.747149
245567_at	4755.8	P	2.44e-4	0.7	I	0.003699
245568_at	72.8	M	0.056152	-0.4	NC	0.681091
245569_at	34.3	A	0.171387	0.3	NC	0.5
245570_at	3.1	A	0.932373	-2.7	NC	0.945978
245571_at	18.4	A	0.27417	0.9	NC	0.5
245572_at	100.8	P	7.32e-4	-0.8	D	0.998168
245573_at	19	A	0.171387	-0.2	NC	0.185981
245574_at	66.1	A	0.111572	0.7	NC	0.5
245575_at	129.7	P	0.030273	-0.9	D	0.999932
245576_at	91.4	P	0.046143	0.1	NC	0.5
245577_at	148.7	P	7.32e-4	-0.3	NC	0.868657
245578_at	121.6	P	2.44e-4	0.4	NC	0.099852
245579_at	21.7	A	0.067627	1.2	NC	0.307406
245580_at	17.4	P	0.010742	0.2	NC	0.5
245581_at	24	A	0.366211	-1.4	NC	0.692594
245582_at	40.7	M	0.056152	0.3	NC	0.274048
245583_at	102.4	P	7.32e-4	0.2	NC	0.232549
245584_at	61.5	P	0.008057	-0.3	NC	0.952736
245585_at	5.8	A	0.533936	-1.1	NC	0.747149
245586_at	37.3	A	0.219482	-0.2	NC	0.830902
245587_at	107.8	P	0.00415	0	NC	0.5
245588_at	17.3	A	0.149658	-0.4	NC	0.786812
245589_at	15.9	A	0.696289	1.2	NC	0.263341
245590_at	17.9	A	0.067627	1	NC	0.078937
245591_at	7.8	A	0.398926	1.9	NC	0.318909
245592_at	11.3	A	0.696289	-1.1	NC	0.868657
245593_at	123.1	P	0.00293	-0.2	NC	0.911062
245594_at	182.1	P	0.010742	0.1	NC	0.5
245595_at	55.2	A	0.19458	1.1	NC	0.194801
245596_at	3.6	A	0.850342	0.6	NC	0.185981
245597_at	59.4	A	0.080566	-0.5	NC	0.925732
245598_at	30.1	A	0.149658	0	NC	0.506476
245599_at	155.1	P	0.005859	0.5	NC	0.5
245600_at	169.5	P	0.001221	0	NC	0.532344
245601_at	113.8	P	0.030273	-0.3	NC	0.930187
245602_at	642.7	P	2.44e-4	-0.1	NC	0.925732
245603_at	41.4	A	0.19458	0	NC	0.5
245604_at	97.9	P	0.00293	0.2	NC	0.558077
245605_at	290.1	P	0.00293	0.5	NC	0.035785
245606_at	81.9	P	0.018555	0.4	NC	0.083826
245607_at	5.6	A	0.72583	-3.2	NC	0.814019
245608_at	194	P	7.32e-4	-0.5	NC	0.990708
245609_at	7.3	A	0.366211	-1.7	NC	0.5
245610_at	40.8	P	0.046143	0.5	NC	0.5
245611_at	154.8	P	2.44e-4	0.7	I	0.001651
245612_at	415.7	P	0.001221	0.6	NC	0.078937
245613_at	4.7	A	0.80542	-2.2	D	0.999034
245614_at	4.2	A	0.601074	-2.7	NC	0.558077
245615_at	19.4	A	0.067627	1.3	NC	0.028766
245616_at	39.9	A	0.19458	1.7	NC	0.011045
245617_at	11.4	A	0.171387	-0.1	NC	0.830902
245618_at	63.4	A	0.067627	0.4	NC	0.5
245619_at	69.8	P	0.018555	-0.3	NC	0.757415
245620_at	4.7	A	0.780518	0.4	NC	0.366593
245621_at	50.1	P	0.046143	-0.3	NC	0.925732
245622_at	5.3	A	0.633789	0	NC	0.5
245623_s_at	24.4	P	0.005859	-1.1	D	0.999135
245624_at	1	A	0.633789	-1	NC	0.570859
245625_at	530.8	P	0.00293	0.2	NC	0.5
245626_at	773.5	P	2.44e-4	0	NC	0.5
245627_at	3.7	A	0.80542	0.1	NC	0.5
245628_at	35.2	A	0.334473	1.1	NC	0.296089
245629_at	273.1	P	2.44e-4	-0.2	NC	0.977068
245630_at	41.3	A	0.219482	0.3	NC	0.213188
245631_at	326.2	P	2.44e-4	0.1	NC	0.5
245632_at	39.6	A	0.246094	0.3	NC	0.5
245633_at	489.3	P	2.44e-4	0.1	NC	0.5
245634_at	13.5	A	0.567627	1.1	NC	0.51942
245635_at	40.9	P	0.018555	0.1	NC	0.633407
245636_at	50.7	A	0.303711	0.4	NC	0.5
245637_at	453.7	P	7.32e-4	0.4	NC	0.145682
245638_s_at	245.5	P	2.44e-4	0.8	I	0.003041
245639_at	893.6	P	2.44e-4	-0.2	NC	0.964215
245640_at	9.4	A	0.633789	0.5	NC	0.318909
245641_at	55.8	A	0.067627	-0.6	NC	0.964215
245642_at	831.4	P	7.32e-4	0.4	NC	0.021224
245643_at	22.3	A	0.246094	3.3	NC	0.018128
245644_at	119.3	P	0.010742	0	NC	0.854318
245645_at	43.2	P	0.023926	-0.7	D	0.999135
245646_x_at	7.7	A	0.466064	2.2	NC	0.169098
245647_at	41.8	A	0.398926	-0.2	NC	0.51942
245648_at	10.3	A	0.533936	0.8	NC	0.222749
245649_at	180.5	P	0.010742	0.5	NC	0.242585
245650_at	36.7	A	0.171387	-0.2	NC	0.467656
245651_s_at	1262.3	P	7.32e-4	-0.1	NC	0.5
245652_at	18.1	A	0.095215	1.5	NC	0.069813
245653_at	14.9	A	0.366211	-0.5	NC	0.681091
245654_at	36.5	P	7.32e-4	-0.3	NC	0.545234
245655_at	0.1	A	0.748047	-3.2	NC	0.602006
245656_at	1.3	A	0.994141	0	D	0.997968
245657_at	68.1	P	0.00415	0.6	NC	0.5
245658_at	2.8	A	0.904785	0.2	NC	0.5
245659_at	303.5	P	2.44e-4	0.8	I	2.7e-5
245660_at	110.3	P	0.046143	0.1	NC	0.5
245661_at	92.4	P	0.008057	0.8	NC	0.026698
245662_at	23.4	A	0.398926	-2	NC	0.961585
245663_at	6	A	0.466064	-1.4	NC	0.993497
245664_at	4.5	A	0.753906	-2.9	NC	0.5
245665_at	167.5	P	0.001953	-0.3	NC	0.973302
245666_at	311.1	P	2.44e-4	0.6	NC	0.057676
245667_at	557.7	P	2.44e-4	0	NC	0.5
245668_at	1562	P	7.32e-4	-0.4	D	0.999811
245669_at	28.6	A	0.129639	0.4	NC	0.5
245670_at	37.9	A	0.246094	0.3	NC	0.454766
245671_at	80.2	P	0.037598	0.2	NC	0.416433
245672_at	37.4	A	0.27417	0.7	NC	0.5
245673_at	3.9	A	0.80542	-2.5	NC	0.991489
245674_at	52.1	P	0.023926	-0.6	D	0.998514
245675_at	31.9	A	0.111572	-0.2	NC	0.692594
245676_at	22.2	A	0.466064	0	NC	0.5
245677_at	12.3	A	0.334473	-0.5	NC	0.983269
245678_at	78.2	A	0.149658	0.4	NC	0.5
245679_at	178.3	P	7.32e-4	0.2	NC	0.5
245680_at	25.5	A	0.27417	0.8	NC	0.065566
245681_at	126	A	0.129639	0	NC	0.822588
245682_at	134.9	P	0.023926	0	NC	0.570859
245683_at	175.4	P	0.00415	0.2	NC	0.5
245684_at	412.2	P	2.44e-4	0.6	I	0.003041
245685_at	57	A	0.219482	0.5	NC	0.822588
245686_at	699.7	P	2.44e-4	0.4	NC	0.111714
245687_at	263.2	P	2.44e-4	0.3	NC	0.403812
245688_at	2028.7	P	2.44e-4	0.3	NC	0.5
245689_at	1.3	A	0.696289	-0.9	NC	0.949447
245690_at	52.6	P	0.023926	0.2	NC	0.330589
245691_at	120.9	A	0.067627	-0.2	NC	0.988955
245692_at	31.8	A	0.432373	-0.1	NC	0.989865
245693_at	102.7	P	0.030273	0.2	NC	0.558077
245694_at	372.9	P	2.44e-4	0.3	NC	0.37888
245695_at	110.7	P	0.005859	0	NC	0.669411
245696_at	26.7	A	0.466064	3.3	NC	0.403812
245697_at	209.7	P	0.001953	0.1	NC	0.5
245698_at	70.9	A	0.27417	-0.2	NC	0.796129
245699_at	63.9	P	2.44e-4	-0.4	NC	0.506476
245700_at	40.5	A	0.398926	0.3	NC	0.318909
245701_at	12	A	0.633789	-1.2	NC	0.583567
245702_at	34.9	M	0.056152	0.2	NC	0.5
245703_at	20.5	A	0.466064	-0.1	NC	0.905721
245704_at	88.9	P	7.32e-4	-0.1	NC	0.934434
245705_at	25.2	A	0.432373	1.4	NC	0.570859
245706_at	17.8	A	0.601074	2.5	NC	0.5
245707_at	32.4	A	0.334473	-0.1	NC	0.330589
245708_at	4.1	A	0.567627	0.3	NC	0.252851
245709_at	103.4	M	0.056152	0.2	NC	0.5
245710_at	35	A	0.149658	0.1	NC	0.5
245711_at	355.8	P	2.44e-4	0.4	NC	0.274048
245712_at	36.2	P	0.046143	-0.5	NC	0.62112
245713_at	25.7	A	0.111572	0.3	NC	0.5
245714_at	320.5	P	2.44e-4	0.4	NC	0.252851
245715_s_at	2216.7	P	2.44e-4	0.1	NC	0.5
245716_at	66.5	P	0.008057	0.1	NC	0.5
245717_at	39.8	A	0.111572	0.5	NC	0.252851
245718_at	138.6	P	0.01416	-0.2	NC	0.583567
245719_at	32.1	A	0.219482	0.3	NC	0.767451
245720_at	5.2	A	0.753906	0.5	NC	0.767451
245721_s_at	140.9	P	7.32e-4	-0.3	NC	0.861614
245722_at	113	A	0.080566	-0.3	D	0.999922
245723_at	61.9	A	0.246094	-0.2	NC	0.558077
245724_at	242	P	0.00415	-0.1	NC	0.964215
245725_at	44.9	P	0.037598	-0.4	NC	0.991489
245726_at	40.1	A	0.171387	0.5	NC	0.213188
245727_at	64.6	P	0.023926	0.5	NC	0.403812
245728_at	63.2	A	0.129639	0	NC	0.703911
245729_at	335.8	P	0.001221	-0.2	NC	0.725952
245730_at	60.6	P	0.046143	0.2	NC	0.5
245731_at	169.3	P	2.44e-4	-0.3	D	0.998168
245732_at	98.4	P	0.001221	-0.2	NC	0.777251
245733_at	105.7	P	0.00415	-0.3	NC	0.875448
245734_at	109.1	P	0.00415	0.5	NC	0.145682
245735_at	42.5	P	0.00415	-0.3	D	0.99998
245736_at	8006.9	P	2.44e-4	0.3	NC	0.161038
245737_at	161.6	P	2.44e-4	-0.5	D	0.998923
245738_at	13.9	A	0.27417	0.1	NC	0.493524
245739_at	81.6	P	0.008057	0	NC	0.5
245740_at	177.5	A	0.111572	0.2	NC	0.657563
245741_at	11.3	A	0.432373	0.2	NC	0.861614
245742_at	856	P	0.00415	-0.1	NC	0.747149
245743_at	1.9	A	0.665527	0.5	NC	0.5
245744_at	11.9	A	0.567627	2.3	I	9.66e-4
245745_at	0.4	A	0.943848	0.5	NC	0.5
245746_at	623.8	P	2.44e-4	-0.2	NC	0.830902
245747_at	22.6	P	0.030273	-0.2	NC	0.925732
245748_at	146.6	P	7.32e-4	-0.2	NC	0.955851
245749_at	17.9	A	0.246094	0.3	NC	0.5
245750_at	759.6	P	2.44e-4	-0.6	D	0.998799
245751_s_at	70.8	P	7.32e-4	0.1	NC	0.5
245752_at	11.8	A	0.219482	0.4	NC	0.493524
245753_at	14.2	P	0.01416	1.2	NC	0.429141
245754_at	0.5	A	0.780518	0.4	NC	0.62112
245755_at	56.9	P	0.010742	1.5	I	3.07e-4
245756_at	422.5	P	2.44e-4	-0.1	NC	0.5
245757_at	18.8	A	0.171387	0.5	NC	0.416433
245758_at	53.5	P	0.008057	-0.7	NC	0.958799
245759_at	130.7	P	0.018555	0	NC	0.777251
245760_s_at	3.9	A	0.753906	1.5	NC	0.747149
245761_at	168.1	P	0.00293	-0.4	D	0.996959
245762_at	39.6	P	0.008057	0.8	I	0.002032
245763_at	161.3	P	2.44e-4	0.1	NC	0.5
245764_s_at	36.4	P	0.001953	-0.5	NC	0.925732
245765_at	32.1	A	0.171387	0.4	NC	0.5
245766_at	18.5	A	0.19458	0.6	NC	0.222749
245767_at	70.9	P	7.32e-4	0.7	I	0.003355
245768_at	174	P	7.32e-4	-0.1	NC	0.5
245769_at	47.4	P	7.32e-4	0.5	NC	0.118009
245770_at	70.4	P	0.005859	0	NC	0.838962
245771_at	27.7	A	0.095215	0.5	NC	0.5
245772_at	111.8	P	7.32e-4	0.1	NC	0.5
245773_at	89.2	P	0.005859	0.4	NC	0.37888
245774_at	93.1	P	0.046143	0.4	NC	0.5
245775_at	752	P	2.44e-4	0.5	NC	0.009292
245776_at	220.9	P	0.00293	-0.6	D	0.998168
245777_at	53.9	P	0.00415	-0.5	D	0.999135
245778_at	53.3	A	0.095215	0	NC	0.5
245779_at	1.1	A	0.870361	-3.1	NC	0.934434
245780_at	322.5	P	2.44e-4	-0.3	D	0.996959
245781_at	435	P	7.32e-4	-0.4	D	0.999034
245782_at	10.1	A	0.567627	2.4	NC	0.047264
245783_s_at	41.2	A	0.334473	0.2	NC	0.5
245784_at	98	P	0.005859	-0.1	NC	0.949447
245785_at	2.6	A	0.969727	0.4	NC	0.51942
245786_at	137.5	P	0.005859	0.2	NC	0.5
245787_at	380.4	P	2.44e-4	-0.2	NC	0.692594
245788_at	139.8	P	0.030273	0	NC	0.757415
245789_at	219.8	P	2.44e-4	0.1	NC	0.5
245790_at	93	P	0.010742	0.3	NC	0.044149
245791_at	699.5	P	7.32e-4	-0.1	NC	0.971234
245792_at	245.7	P	7.32e-4	-0.3	NC	0.854318
245793_at	85.4	A	0.129639	0.6	NC	0.194801
245794_at	628.9	P	2.44e-4	0.3	NC	0.416433
245795_at	93	P	0.001953	0.2	NC	0.5
245796_at	1226.8	P	2.44e-4	0.6	I	0.001201
245797_at	69.7	A	0.219482	0.5	NC	0.252851
245798_at	27.3	A	0.111572	0.5	NC	0.454766
245799_at	0.6	A	0.943848	-1	NC	0.973302
245800_at	101.4	A	0.067627	0.1	NC	0.715033
245801_at	1.4	A	0.981445	0	NC	0.966696
245802_at	23.5	P	0.01416	1	NC	0.083826
245803_at	1474.7	P	2.44e-4	-0.6	D	0.996301
245804_at	3.3	A	0.962402	0.2	NC	0.657563
245805_at	4.1	A	0.567627	-1.5	NC	0.949447
245806_at	16.9	A	0.567627	-0.9	NC	0.736659
245807_at	85.1	A	0.27417	-0.1	NC	0.681091
245808_at	96.3	P	0.005859	0	NC	0.545234
245809_at	262.9	P	0.037598	0.4	NC	0.5
245810_at	53.5	A	0.149658	-1	NC	0.981872
245811_at	9.2	A	0.567627	0.2	NC	0.757415
245812_at	23.5	A	0.533936	2	NC	0.194801
245813_at	9.3	A	0.753906	0.7	NC	0.5
245814_at	29.7	A	0.334473	0	NC	0.5
245815_at	76	A	0.246094	0	NC	0.645558
245816_at	9.6	A	0.466064	1.7	NC	0.493524
245817_at	88.4	P	0.008057	0.1	NC	0.5
245818_at	141.1	P	0.001953	0.2	NC	0.5
245819_at	25.9	P	0.010742	-0.1	NC	0.274048
245820_at	42.6	A	0.19458	0.7	NC	0.633407
245821_at	589.2	P	2.44e-4	0.3	NC	0.252851
245822_at	587.7	P	2.44e-4	0.1	NC	0.5
245823_at	4.4	A	0.665527	-1.3	NC	0.767451
245824_at	20.9	A	0.466064	1.9	NC	0.5
245825_at	126.5	P	2.44e-4	-0.1	NC	0.5
245826_at	39.8	P	0.046143	2.5	NC	0.118009
245827_at	28.1	A	0.095215	0	NC	0.5
245828_at	58.1	A	0.19458	0.3	NC	0.5
245829_at	8.9	A	0.334473	3.2	NC	0.083826
245830_at	16.8	A	0.366211	-0.2	NC	0.5
245831_at	55.6	P	0.010742	0.3	NC	0.532344
245832_at	389.6	P	2.44e-4	-0.1	NC	0.5
245833_at	54.8	A	0.111572	0.5	NC	0.5
245834_at	5.2	A	0.828613	0.3	NC	0.681091
245835_at	3	A	0.357178	-1.8	NC	0.5
245836_at	1.5	A	0.305664	-0.4	NC	0.339537
245837_at	39.9	A	0.111572	0.1	NC	0.330589
245838_at	123	P	0.001221	0	NC	0.5
245839_at	14.7	A	0.111572	0.9	NC	0.044149
245840_at	40.8	M	0.056152	0.4	NC	0.5
245841_s_at	4210.8	P	2.44e-4	0.2	NC	0.5
245842_at	5.5	A	0.303711	1	NC	0.019624
245843_at	73.8	P	0.030273	0.3	NC	0.5
245844_at	213.9	P	0.037598	0.5	NC	0.5
245845_at	58.2	P	0.018555	-0.3	D	0.996301
245846_at	66.9	P	2.44e-4	0.2	NC	0.5
245847_at	52.1	P	0.046143	0.3	NC	0.145682
245848_at	92	P	2.44e-4	0.2	NC	0.5
245849_at	79	P	0.046143	0.2	NC	0.5
245850_at	81.5	P	0.010742	0.5	NC	0.403812
245851_at	177.2	P	2.44e-4	-0.3	NC	0.925732
245852_at	128.1	P	0.010742	0.5	NC	0.274048
245853_at	165.2	P	0.018555	0.7	NC	0.022932
245854_at	115.2	P	0.030273	-0.4	D	0.999965
245855_at	231.3	P	7.32e-4	-0.6	NC	0.971234
245856_at	33.8	A	0.149658	1.3	NC	0.274048
245857_at	23.7	A	0.111572	-0.3	NC	0.5
245858_at	29.4	A	0.398926	0.9	NC	0.5
245859_at	57.8	P	0.023926	0.4	NC	0.5
245860_at	3.3	A	0.432373	-1.3	NC	0.39129
245861_at	26.5	A	0.149658	0.6	NC	0.366593
245862_at	339.3	P	0.001221	0	NC	0.5
245863_s_at	60.6	P	0.030273	0.2	NC	0.888286
245864_at	97.7	A	0.129639	0.4	NC	0.5
245865_at	3.4	A	0.72583	1.3	NC	0.5
245866_s_at	207.9	P	2.44e-4	0.4	NC	0.5
245867_at	315.8	P	2.44e-4	0.2	NC	0.5
245868_at	845.2	P	2.44e-4	0.4	NC	0.054022
245869_at	55.9	A	0.303711	0.9	NC	0.161038
245870_at	107.1	A	0.129639	0.1	NC	0.786812
245871_at	18.1	A	0.27417	0.8	NC	0.263341
245872_at	45.1	P	0.010742	-0.1	NC	0.5
245873_at	59.6	P	7.32e-4	0.1	NC	0.5
245874_at	7653.8	P	0.001953	1.2	I	2.19e-4
245875_at	1591.5	P	2.44e-4	2.1	I	2.3e-5
245876_at	35.3	M	0.056152	0.3	NC	0.5
245877_at	23.4	A	0.533936	2.6	NC	0.757415
245878_at	76.6	A	0.111572	0.1	NC	0.570859
245879_at	87.5	P	0.023926	0.3	NC	0.5
245880_at	11.1	A	0.567627	-0.4	NC	0.39129
245881_at	123.1	P	2.44e-4	-0.3	NC	0.777251
245882_at	15.4	A	0.72583	1.3	NC	0.416433
245883_at	17.7	A	0.171387	-0.1	NC	0.5
245884_at	110.5	P	0.00415	0.4	NC	0.284967
245885_at	471.1	P	0.001953	-0.4	MD	0.995075
245886_at	293.5	P	2.44e-4	-0.6	NC	0.989865
245887_at	258.7	P	7.32e-4	-0.1	NC	0.777251
245888_at	91	P	0.023926	-0.6	NC	0.973302
245889_at	356.8	P	2.44e-4	-0.7	D	0.99998
245890_at	1.8	A	0.696289	0.2	NC	0.5
245891_at	1439.3	P	2.44e-4	-0.3	NC	0.703911
245892_at	15.4	A	0.303711	1.6	NC	0.124552
245893_at	97.5	P	0.00293	-0.2	NC	0.989865
245894_at	268.2	P	7.32e-4	-0.2	NC	0.988955
245895_at	53.6	P	0.046143	-0.3	NC	0.5
245896_at	94.2	P	2.44e-4	-0.1	NC	0.558077
245897_at	106.7	P	0.018555	0.1	NC	0.5
245898_at	111	P	0.00415	0.4	NC	0.296089
245899_at	90	A	0.080566	0.2	NC	0.545234
245900_at	249.2	P	2.44e-4	0.2	NC	0.5
245901_at	35.8	A	0.129639	0.2	NC	0.703911
245902_at	85.9	P	0.046143	1.1	NC	0.022932
245903_at	61.9	P	0.023926	-0.2	NC	0.981872
245904_at	77.4	P	0.00293	0	NC	0.757415
245905_at	859.8	P	7.32e-4	0.3	NC	0.330589
245906_at	27.7	A	0.334473	-0.4	NC	0.583567
245907_at	4.5	A	0.567627	1	I	0.004073
245908_at	6	A	0.665527	0.1	NC	0.48058
245909_at	77.6	P	0.010742	0	NC	0.868657
245910_at	177.2	P	2.44e-4	-0.1	NC	0.5
245911_at	829.7	P	2.44e-4	0.2	NC	0.5
245912_at	380.2	P	0.023926	1.4	I	3.46e-4
245913_at	864.1	P	2.44e-4	-0.1	NC	0.532344
245914_at	94.3	P	0.010742	0.5	NC	0.038415
245915_s_at	1793.9	P	2.44e-4	0.1	NC	0.5
245916_at	20.5	A	0.303711	0.1	NC	0.5
245917_at	221.4	P	2.44e-4	0.3	NC	0.5
245918_at	10.8	A	0.219482	0.1	NC	0.296089
245919_at	14.5	A	0.111572	0.6	NC	0.213188
245920_at	26.4	P	0.037598	0.1	NC	0.5
245921_at	28.7	A	0.067627	-0.2	NC	0.5
245922_at	13.5	A	0.171387	3.6	NC	0.153232
245923_at	17.9	A	0.27417	-0.1	NC	0.596188
245924_at	56.1	P	0.046143	-0.7	D	0.999654
245925_at	635.2	P	2.44e-4	0	NC	0.796129
245926_at	94.8	P	0.018555	0.1	NC	0.916174
245927_at	5.1	A	0.665527	0.4	NC	0.5
245928_s_at	198.4	P	0.010742	-0.2	NC	0.942324
245929_at	138.6	P	2.44e-4	-0.2	NC	0.868657
245930_at	69.6	P	0.046143	0.4	NC	0.354442
245931_at	26	A	0.398926	-0.2	NC	0.5
245932_at	392.7	P	0.001221	1	I	2.e-5
245933_at	30.8	A	0.432373	0	NC	0.558077
245934_at	305.1	P	2.44e-4	0.1	NC	0.342437
245935_at	53.6	A	0.080566	0	NC	0.274048
245936_at	33.4	M	0.056152	-0.2	NC	0.558077
245937_at	158.9	P	7.32e-4	0	NC	0.736659
245938_at	292.9	P	7.32e-4	-0.3	NC	0.969033
245939_at	1706.3	P	2.44e-4	0.1	NC	0.5
245940_at	157.2	P	0.001221	-0.2	D	0.99751
245941_at	493.2	P	2.44e-4	0.1	NC	0.5
245942_at	10.4	A	0.665527	-1.4	NC	0.921063
245943_at	102.3	A	0.067627	0.9	NC	0.169098
245944_at	155	P	2.44e-4	-0.2	NC	0.978776
245945_at	2.5	A	0.904785	-2	NC	0.822588
245946_at	5.5	A	0.80542	0.2	NC	0.5
245947_at	479.5	P	7.32e-4	0.1	NC	0.5
245948_at	142.2	M	0.056152	-0.4	NC	0.955851
245949_at	3628.4	P	2.44e-4	0.2	NC	0.5
245950_at	73.1	P	0.008057	-0.2	NC	0.5
245951_at	444.5	P	2.44e-4	0.2	NC	0.5
245952_at	45.7	A	0.149658	0.2	NC	0.5
245953_at	6.6	A	0.932373	0.4	NC	0.5
245954_at	41.2	A	0.19458	-0.1	NC	0.5
245955_at	9	A	0.432373	-1	NC	0.715033
245956_s_at	2579.4	P	2.44e-4	0.4	NC	0.047264
245957_at	587.6	P	2.44e-4	-0.1	NC	0.545234
245958_at	3.5	A	0.72583	-2.1	NC	0.545234
245959_at	2.6	A	0.601074	0	NC	0.48058
245960_at	164.2	P	0.023926	0.4	NC	0.194801
245961_at	86.4	A	0.111572	0.1	NC	0.5
245962_at	21.2	A	0.5	-1.9	D	0.999833
245963_at	15.6	A	0.303711	-0.2	NC	0.213188
245964_at	52	A	0.366211	0.1	NC	0.5
245965_at	27.5	A	0.601074	-0.6	NC	0.5
245966_at	76	A	0.398926	0	NC	0.875448
245967_at	13.4	A	0.696289	-1.6	D	0.99998
245968_at	15.3	A	0.80542	0.4	NC	0.094279
245969_at	83.7	P	0.023926	0.2	NC	0.5
245970_at	3.1	A	0.888428	-3.2	NC	0.949447
245971_at	282.2	P	7.32e-4	0.1	NC	0.5
245972_at	210.6	P	2.44e-4	0.3	NC	0.177412
245973_at	0.5	A	0.850342	-1.3	NC	0.62112
245974_at	9.6	A	0.567627	0.8	NC	0.5
245975_at	111.1	P	0.01416	-0.4	MD	0.995075
245976_at	53.2	P	0.00415	1	NC	0.030967
245977_at	666.9	P	2.44e-4	1	I	2.3e-5
245978_at	7.1	A	0.72583	2.2	NC	0.330589
245979_at	31.4	P	0.018555	0.2	NC	0.5
245980_at	1.3	A	0.665527	-1.8	NC	0.633407
245981_at	289.6	P	0.00293	-0.1	NC	0.888286
245982_at	12.9	A	0.665527	-1.9	NC	0.715033
245983_at	90.2	P	0.00293	-0.5	NC	0.958799
245984_at	191	P	7.32e-4	0.1	NC	0.5
245985_at	284.6	P	2.44e-4	-0.5	NC	0.993497
245986_at	164.8	P	0.005859	0	NC	0.5
245987_at	1061.5	P	2.44e-4	-0.2	NC	0.942324
245988_at	189.4	P	2.44e-4	0.2	NC	0.5
245989_s_at	465.1	P	2.44e-4	-0.5	D	0.99987
245990_at	97.5	P	0.005859	0	NC	0.5
245991_at	413.5	P	0.001221	0.2	NC	0.5
245992_at	50.4	P	0.023926	0.6	NC	0.054022
245993_at	1098.3	P	2.44e-4	0.1	NC	0.5
245994_at	48.4	P	0.037598	0.4	NC	0.028766
245995_at	28.8	A	0.19458	0.3	NC	0.583567
245996_at	2	A	0.919434	0	NC	0.51942
245997_at	4.3	A	0.601074	-2.2	NC	0.938478
245998_at	400.7	P	7.32e-4	0	NC	0.5
245999_at	1387.4	P	2.44e-4	0	NC	0.506476
246000_at	36.4	A	0.246094	1.5	NC	0.5
246001_at	3.9	A	0.432373	0.7	NC	0.185981
246002_at	1.8	A	0.98584	-0.2	NC	0.905721
246003_at	745.9	P	2.44e-4	-0.1	NC	0.838962
246004_at	40.6	A	0.149658	0.6	NC	0.429141
246005_at	116.8	P	2.44e-4	0	NC	0.5
246006_at	1924.4	P	2.44e-4	0	NC	0.5
246007_at	104.8	P	2.44e-4	-0.2	NC	0.905721
246008_at	117.3	P	0.046143	0.2	NC	0.5
246009_at	107	P	0.01416	0.1	NC	0.5
246010_at	102	P	0.037598	0.6	NC	0.5
246011_at	47.9	A	0.129639	0.3	NC	0.5
246012_at	125.3	P	0.00293	0	NC	0.725952
246013_at	16.8	P	0.046143	-0.6	NC	0.5
246014_at	1.7	A	0.962402	0	NC	0.805199
246015_at	116.9	P	0.00293	0.1	NC	0.5
246016_at	99.9	P	2.44e-4	-0.3	NC	0.822588
246017_at	144.1	P	0.00415	0	NC	0.5
246018_at	135	P	0.00293	0.3	NC	0.284967
246019_at	22.5	A	0.171387	4.4	NC	0.065566
246020_at	193.5	P	0.00293	0.2	NC	0.5
246021_at	9.1	A	0.696289	-1.5	NC	0.966696
246022_at	5.8	A	0.533936	1.5	NC	0.284967
246023_at	24.1	A	0.149658	0.3	NC	0.342437
246024_at	7.1	A	0.5	0.7	NC	0.242585
246025_at	34.9	A	0.334473	0.7	NC	0.5
246026_at	215	P	0.001221	0	NC	0.681091
246027_at	38.2	P	0.030273	-0.5	NC	0.900148
246028_at	521.6	P	2.44e-4	0.4	NC	0.161038
246029_at	2331.4	P	2.44e-4	0.4	NC	0.169098
246030_at	225.2	P	0.00293	-0.2	D	0.995927
246031_at	298.3	P	2.44e-4	0.1	NC	0.5
246032_s_at	15	A	0.303711	0	NC	0.5
246033_at	121.4	P	7.32e-4	0.2	NC	0.5
246034_at	208	P	0.037598	-0.1	NC	0.583567
246035_at	507.6	P	2.44e-4	0.1	NC	0.5
246036_at	65.9	P	0.008057	0.6	NC	0.161038
246037_at	138.1	P	0.008057	-0.1	NC	0.805199
246038_s_at	47.8	P	0.00415	-0.3	NC	0.5
246039_at	137.3	P	0.018555	0.1	NC	0.838962
246040_at	149.9	P	7.32e-4	0.2	NC	0.5
246041_at	175.1	P	0.001221	0.6	NC	0.124552
246042_at	604.5	P	2.44e-4	0.4	NC	0.454766
246043_at	48.9	P	0.018555	-0.4	NC	0.5
246044_at	161.1	P	2.44e-4	-0.5	NC	0.934434
246045_at	114.5	P	0.037598	0	NC	0.921063
246046_at	16.4	A	0.366211	-0.3	NC	0.5
246047_at	16.6	A	0.5	0.1	NC	0.5
246048_at	2.3	A	0.665527	-0.1	NC	0.5
246049_at	20	A	0.398926	1.5	NC	0.069813
246050_s_at	357.7	P	2.44e-4	-0.3	D	0.995927
246051_at	256.4	P	2.44e-4	-0.2	NC	0.796129
246052_at	21.3	A	0.095215	0	NC	0.5
246053_at	48.8	A	0.111572	-0.4	D	0.99751
246054_at	53.2	A	0.246094	0.2	NC	0.5
246055_at	107.9	P	0.00415	0.4	NC	0.153232
246056_at	150.1	A	0.067627	0.9	NC	0.37888
246057_at	43.1	P	0.030273	-0.5	NC	0.5
246058_at	174.2	P	2.44e-4	0.1	NC	0.5
246059_at	241.6	P	2.44e-4	0.2	NC	0.5
246060_at	243.3	P	0.001953	0	NC	0.5
246061_at	117.9	P	0.001221	-0.4	NC	0.945978
246062_at	326.3	P	7.32e-4	0.3	NC	0.5
246063_at	115.4	P	7.32e-4	0	NC	0.703911
246064_at	320.6	P	0.001221	0.1	NC	0.5
246065_at	2.2	A	0.601074	-1.7	NC	0.5
246066_at	189.2	P	0.001953	0.5	NC	0.124552
246067_at	180.7	P	0.00415	1	I	9.66e-4
246068_at	7140.5	P	2.44e-4	0.3	NC	0.454766
246069_at	13.6	A	0.334473	-0.3	NC	0.5
246070_at	922	P	2.44e-4	-0.1	NC	0.796129
246071_at	95.9	P	0.010742	-0.1	NC	0.736659
246072_at	28.9	P	0.00293	0.1	NC	0.5
246073_at	391.3	P	7.32e-4	-0.4	MD	0.994067
246074_at	126.7	P	0.008057	0.2	NC	0.596188
246075_at	17.7	A	0.334473	-0.3	NC	0.570859
246076_at	113.6	P	0.046143	-0.2	D	0.997247
246077_at	6.5	A	0.246094	-3	NC	0.881991
246078_s_at	54.3	A	0.129639	1.1	NC	0.5
246079_at	54.9	P	0.030273	0.6	NC	0.242585
246080_at	18	P	0.046143	2.5	NC	0.429141
246081_s_at	248.7	P	2.44e-4	-0.2	NC	0.645558
246082_at	3.1	A	0.533936	-0.2	NC	0.203871
246083_at	50.3	A	0.129639	0	NC	0.777251
246084_at	42.9	P	0.018555	0.1	NC	0.657563
246085_at	76	P	0.008057	0.4	NC	0.5
246086_at	46.6	A	0.171387	0.4	NC	0.153232
246087_at	60.2	P	0.001221	-0.3	NC	0.969033
246088_at	170.3	P	0.00415	0.2	NC	0.5
246089_at	593.7	P	0.001953	-0.2	MD	0.994067
246090_at	512.4	P	7.32e-4	-0.2	NC	0.958799
246091_at	144	A	0.080566	0.3	NC	0.657563
246092_at	792.2	P	2.44e-4	-0.2	NC	0.854318
246093_at	83.4	P	0.008057	-0.8	D	0.999922
246094_at	42.8	P	0.005859	-0.1	NC	0.570859
246095_at	32	P	0.037598	0.1	NC	0.5
246096_at	17.7	A	0.129639	0.7	NC	0.39129
246097_at	239.4	P	0.001953	0.5	NC	0.263341
246098_at	239.1	P	7.32e-4	-0.1	NC	0.868657
246099_at	48.5	A	0.129639	0	NC	0.583567
246100_at	15.7	A	0.533936	0.7	NC	0.669411
246101_at	2.9	A	0.72583	-2	NC	0.645558
246102_at	3.7	A	0.601074	-1.4	NC	0.583567
246103_at	90.7	A	0.067627	0.1	NC	0.5
246104_at	170.4	P	0.023926	0.2	NC	0.5
246105_at	18.4	A	0.149658	1	NC	0.48058
246106_at	8.8	A	0.466064	1.9	NC	0.830902
246107_at	33.7	A	0.111572	0.6	NC	0.5
246108_at	727.5	P	2.44e-4	-0.1	NC	0.62112
246109_at	143.4	P	7.32e-4	0.5	NC	0.041201
246110_at	26.8	A	0.466064	1.7	NC	0.5
246111_at	95.9	P	0.023926	-0.1	NC	0.545234
246112_at	224.4	P	2.44e-4	-0.1	NC	0.5
246113_at	5.8	A	0.850342	-2.3	NC	0.900148
246114_at	2615.5	P	2.44e-4	1.2	I	2.e-5
246115_at	67.8	P	0.010742	-0.6	NC	0.830902
246116_at	24.3	A	0.246094	-0.8	NC	0.692594
246117_at	78.3	A	0.19458	-0.4	NC	0.916174
246118_at	22.4	A	0.366211	2.4	NC	0.035785
246119_at	680.7	P	2.44e-4	0.1	NC	0.5
246120_at	119.8	P	0.008057	-0.2	NC	0.921063
246121_at	18.6	A	0.219482	0.5	NC	0.330589
246122_at	26.5	A	0.246094	0.9	NC	0.342437
246123_at	22.4	A	0.149658	0.7	NC	0.454766
246124_at	409.1	P	2.44e-4	0.2	NC	0.5
246125_at	154.6	P	2.44e-4	-0.3	NC	0.980376
246126_at	149.4	P	0.001221	0	NC	0.596188
246127_s_at	3.9	A	0.753906	0	NC	0.506476
246128_at	3.7	A	0.72583	-2.4	NC	0.786812
246129_at	0.9	A	0.828613	0.3	NC	0.938478
246130_at	39.5	A	0.246094	1.9	NC	0.330589
246131_at	581.2	P	2.44e-4	0.5	NC	0.057676
246132_at	20.1	A	0.567627	-0.3	NC	0.5
246133_at	1360.9	P	2.44e-4	0	NC	0.5
246134_at	118.4	P	0.018555	-0.4	NC	0.868657
246135_at	1322.3	P	2.44e-4	-0.5	D	0.999693
246136_at	13.1	A	0.432373	0.3	NC	0.006503
246137_at	6.6	A	0.601074	0.4	NC	0.454766
246138_at	37	P	0.023926	-0.4	NC	0.5
246139_at	143.9	P	2.44e-4	-0.5	NC	0.989865
246140_at	134.5	P	0.005859	0.3	NC	0.5
246141_at	27.5	A	0.466064	-0.9	NC	0.854318
246142_at	134	P	2.44e-4	-1	D	0.999977
246143_at	199.2	P	2.44e-4	0	NC	0.725952
246144_at	65.3	P	0.008057	0.2	NC	0.5
246145_at	2	A	0.753906	0.3	NC	0.263341
246146_at	155	P	0.00293	-0.5	D	0.997247
246147_s_at	313.4	P	2.44e-4	-0.2	NC	0.814019
246148_at	59.3	P	0.001953	-0.2	NC	0.921063
246149_at	1918.6	P	2.44e-4	0.1	NC	0.5
246150_at	328.4	P	0.00415	-0.2	NC	0.977068
246151_at	38.8	P	0.023926	0.1	NC	0.5
246152_at	29	A	0.366211	0.2	NC	0.805199
246153_s_at	710.8	P	2.44e-4	-0.5	D	0.99996
246154_at	64.7	A	0.19458	0.2	NC	0.5
246155_at	55.9	A	0.067627	-0.2	NC	0.838962
246156_at	1075	P	2.44e-4	-0.2	NC	0.988955
246157_at	380.5	P	0.001221	-0.1	NC	0.5
246158_at	67	P	0.023926	-0.2	NC	0.854318
246159_at	9.3	A	0.601074	0.2	NC	0.5
246160_at	165.6	P	0.001221	-0.1	NC	0.669411
246161_at	625.1	P	0.001221	0	NC	0.5
246162_at	74.2	P	2.44e-4	0.2	NC	0.5
246163_at	18.2	A	0.633789	3.6	NC	0.169098
246164_at	24.2	A	0.171387	0.6	NC	0.145682
246165_at	12.7	A	0.466064	2.2	NC	0.030967
246166_at	1.9	A	0.72583	-1.9	NC	0.583567
246167_at	48.4	A	0.246094	0.5	NC	0.5
246168_at	8	A	0.567627	1.8	NC	0.041201
246169_at	157.9	P	0.00293	0.2	NC	0.5
246170_at	469.8	P	2.44e-4	-0.1	NC	0.570859
246171_at	522.6	P	2.44e-4	0	NC	0.5
246172_s_at	39.5	A	0.095215	1.3	NC	0.047264
246173_s_at	115.7	P	0.005859	-0.2	NC	0.981872
246174_s_at	32.1	A	0.219482	0.3	NC	0.747149
246175_s_at	43.9	P	0.037598	0.4	NC	0.5
246176_at	3.6	A	0.696289	0.2	NC	0.545234
246177_at	18.2	A	0.432373	2.9	NC	0.232549
246178_s_at	15.9	A	0.067627	0.1	NC	0.5
246179_at	9	A	0.696289	0.2	NC	0.881991
246180_at	191.1	P	2.44e-4	0.2	NC	0.5
246181_at	54	P	0.037598	0.7	I	0.002753
246182_at	56.6	A	0.067627	0.4	NC	0.805199
246183_at	21.5	A	0.753906	1.4	NC	0.532344
246184_at	472	P	7.32e-4	0	NC	0.5
246185_at	174.9	P	0.001953	0	NC	0.5
246186_at	32.1	A	0.334473	0	NC	0.60871
246187_at	93	P	0.010742	1.5	I	2.3e-5
246188_at	65.7	P	0.023926	0.1	NC	0.5
246189_at	158.5	P	0.01416	0.4	NC	0.284967
246190_at	81.8	P	0.00415	-0.7	NC	0.767451
246191_at	1518.3	P	2.44e-4	0.1	NC	0.5
246192_at	1007.1	P	2.44e-4	0.2	NC	0.5
246193_at	114.7	P	0.023926	-0.1	NC	0.894337
246194_at	178.3	P	0.00293	0	NC	0.5
246195_at	246.5	P	2.44e-4	-0.3	NC	0.958799
246196_at	61.4	P	7.32e-4	-0.1	NC	0.796129
246197_at	218	P	2.44e-4	-0.7	D	0.999308
246198_at	84.6	P	0.001953	-0.5	D	0.996645
246199_at	151.8	M	0.056152	0.1	NC	0.5
246200_at	57.2	A	0.095215	-0.5	D	0.999932
246201_at	213.2	P	0.018555	-0.5	D	0.999948
246202_at	88.9	P	0.001221	-0.1	NC	0.5
246203_at	688.9	P	2.44e-4	0.5	NC	0.022932
246204_at	248.2	P	0.010742	0.4	NC	0.284967
246205_at	104.2	P	0.00293	-0.6	MD	0.994591
246206_at	21.9	A	0.5	0.3	NC	0.307406
246207_at	104.2	P	2.44e-4	0	NC	0.5
246208_at	20.9	A	0.567627	0.2	NC	0.5
246209_at	28.9	A	0.27417	0.8	NC	0.5
246210_at	94.2	P	0.00415	-0.2	NC	0.767451
246211_at	335	P	2.44e-4	0.2	NC	0.5
246212_at	83.3	P	0.001221	-0.4	NC	0.986922
246213_at	173.1	P	0.008057	0.4	NC	0.5
246214_at	505.5	P	2.44e-4	0	NC	0.5
246215_at	23.5	A	0.19458	1.4	NC	0.033304
246216_at	136.6	P	2.44e-4	-0.1	NC	0.681091
246217_at	124	P	0.00415	0.6	NC	0.021224
246218_at	87.9	P	2.44e-4	-1.3	D	0.999759
246219_at	357.6	P	2.44e-4	-0.2	D	0.996645
246220_at	343	P	0.001221	0	NC	0.5
246221_at	187.8	P	0.001221	0.2	NC	0.5
246222_at	13.1	A	0.601074	-2.2	D	0.999654
246223_at	157	P	0.00293	0.1	NC	0.5
246224_at	30.8	M	0.056152	0.8	NC	0.118009
246225_at	100.9	P	0.008057	0.2	NC	0.5
246226_at	76	A	0.095215	0.6	NC	0.177412
246227_at	4.7	A	0.665527	-0.2	NC	0.596188
246228_at	779.3	P	2.44e-4	-0.3	NC	0.930187
246229_at	205.4	P	2.44e-4	0.3	NC	0.5
246230_at	82	A	0.149658	0.1	NC	0.51942
246231_at	37.4	P	0.001221	-0.4	NC	0.921063
246232_at	252.8	P	2.44e-4	-0.1	NC	0.846768
246233_at	161.3	P	0.001221	0.2	NC	0.5
246234_at	125.1	P	0.00293	0.2	NC	0.5
246235_at	64.6	A	0.067627	0.2	NC	0.48058
246236_at	45.4	A	0.129639	-0.2	NC	0.669411
246237_at	132.3	P	0.01416	0.2	NC	0.5
246238_at	119.1	P	2.44e-4	0.5	NC	0.050553
246239_at	181.6	P	0.008057	0.2	NC	0.5
246240_at	152.7	P	0.00415	0.7	NC	0.153232
246241_at	47.1	A	0.171387	1.3	I	0.004481
246242_at	21.6	A	0.334473	0.8	NC	0.493524
246243_at	144.1	P	0.001221	-0.1	NC	0.955851
246244_at	238.3	P	2.44e-4	0.1	NC	0.5
246245_at	342.7	P	2.44e-4	0.2	NC	0.5
246246_at	27.7	A	0.27417	0.3	NC	0.60871
246247_at	276.1	P	2.44e-4	-0.4	D	0.999611
246248_at	11.9	A	0.334473	3.6	NC	0.054022
246249_at	130.7	P	0.030273	0	NC	0.942324
246250_at	17.5	A	0.334473	-0.6	NC	0.715033
246251_at	56.1	A	0.219482	0.2	NC	0.194801
246252_s_at	367.7	P	2.44e-4	0.4	NC	0.099852
246253_at	349.5	P	0.001221	-0.3	NC	0.715033
246254_at	9.1	A	0.533936	-1.1	NC	0.5
246255_at	79.9	P	0.001221	0.6	NC	0.083826
246256_at	9.1	A	0.633789	0.5	NC	0.725952
246257_at	276.7	P	2.44e-4	0.2	NC	0.5
246258_at	41.1	P	0.010742	0.1	NC	0.5
246259_at	236.9	P	2.44e-4	-0.1	NC	0.868657
246260_at	43.1	A	0.080566	1.2	NC	0.030967
246261_at	59.4	P	0.005859	-0.2	NC	0.5
246262_at	8.8	A	0.533936	-1.3	NC	0.532344
246263_at	269.2	P	2.44e-4	-0.1	NC	0.570859
246264_at	87	P	0.037598	0.7	NC	0.111714
246265_at	161.1	P	2.44e-4	0.1	NC	0.5
246266_at	84.7	P	0.010742	-0.4	D	0.998168
246267_at	2406.1	P	2.44e-4	0	NC	0.657563
246268_at	62.1	M	0.056152	0.7	NC	0.5
246269_at	46.4	P	0.030273	0.4	NC	0.5
246270_at	189.1	P	0.001953	-0.5	D	0.999954
246271_at	20	A	0.665527	-0.4	NC	0.657563
246272_at	83	P	0.030273	0.4	NC	0.083826
246273_at	1.5	A	0.969727	-3.3	D	0.99751
246274_at	45.2	P	0.037598	0.2	NC	0.441923
246275_at	46.9	A	0.334473	0	NC	0.570859
246276_at	97.2	P	7.32e-4	0.1	NC	0.692594
246277_at	2.3	A	0.72583	-1.1	NC	0.51942
246278_at	82	P	7.32e-4	0.5	NC	0.307406
246279_at	17.4	A	0.533936	0.5	NC	0.5
246280_at	122.7	P	7.32e-4	0.1	NC	0.5
246281_at	120.7	P	0.010742	0.1	NC	0.777251
246282_at	52.4	M	0.056152	1	NC	0.5
246283_at	315.5	P	2.44e-4	0.1	NC	0.5
246284_at	182	P	0.001221	0.5	NC	0.330589
246285_at	281	P	0.001953	0.3	NC	0.5
246286_at	739.1	P	2.44e-4	-0.1	NC	0.5
246287_at	79.2	P	0.018555	-0.3	NC	0.905721
246288_at	334.5	P	0.018555	0	NC	0.5
246289_at	489.9	P	2.44e-4	0	NC	0.5
246290_at	1020.6	P	2.44e-4	0	NC	0.5
246291_at	143.2	P	2.44e-4	0	NC	0.5
246292_at	280.8	P	0.001953	0	NC	0.5
246293_at	131	P	2.44e-4	1.2	I	4.e-5
246294_at	175.4	P	0.001221	0.1	NC	0.5
246295_at	81.5	P	0.030273	0.3	NC	0.177412
246296_at	122.7	A	0.111572	0.4	NC	0.307406
246297_at	27.7	A	0.219482	1.7	NC	0.035785
246298_at	173	P	7.32e-4	-0.3	NC	0.971234
246299_at	5	A	0.5	0.3	NC	0.252851
246300_at	140.7	P	7.32e-4	0.2	NC	0.5
246301_at	186.8	P	0.001953	-0.2	NC	0.925732
246302_at	126	P	0.00293	0.7	NC	0.222749
246303_at	55.3	P	0.010742	0.8	NC	0.026698
246304_at	539.1	P	2.44e-4	-0.1	NC	0.60871
246305_at	533.3	P	2.44e-4	0.3	NC	0.5
246306_at	109.3	P	0.01416	0.4	NC	0.5
246307_at	971.2	P	2.44e-4	-0.1	NC	0.5
246308_at	24.4	M	0.056152	0.3	NC	0.5
246309_at	105.7	P	0.001953	0.2	NC	0.5
246310_at	10.3	A	0.366211	-1.5	NC	0.854318
246311_at	304.8	P	7.32e-4	-0.3	NC	0.990708
246312_at	236	P	2.44e-4	0.1	NC	0.5
246313_at	2.6	A	0.850342	0.6	NC	0.5
246314_at	192.2	P	7.32e-4	0.1	NC	0.5
246315_at	20.1	A	0.129639	-0.1	NC	0.403812
246316_at	2.8	A	0.888428	0.5	NC	0.5
246317_at	120.3	P	0.00293	0.4	NC	0.330589
246318_at	127.5	P	0.00293	0.4	NC	0.48058
246319_at	273.6	P	2.44e-4	0.4	NC	0.274048
246320_at	424	P	2.44e-4	0.2	NC	0.5
246321_at	35.6	M	0.056152	0.6	NC	0.263341
246322_at	111.5	P	7.32e-4	0.2	NC	0.5
246323_at	104.8	M	0.056152	0.5	NC	0.161038
246324_at	223.3	P	0.023926	1.4	I	0.003699
246325_at	48.5	A	0.080566	-0.2	NC	0.945978
246326_at	55.8	P	0.023926	1	NC	0.078937
246327_at	260.5	P	2.44e-4	-0.2	NC	0.861614
246328_at	120.7	A	0.149658	0.4	NC	0.37888
246329_at	99.1	P	0.001953	0.3	NC	0.5
246330_at	169.4	A	0.129639	0.1	NC	0.966696
246331_at	104.5	P	0.008057	0.2	NC	0.5
246332_at	1.7	A	0.665527	-2.3	NC	0.894337
246333_at	161.8	P	2.44e-4	-0.1	NC	0.5
246334_at	114	P	0.001221	0.1	NC	0.5
246335_at	12.2	A	0.398926	1.6	NC	0.099852
246336_at	7.2	A	0.398926	1.8	NC	0.296089
246337_at	17.2	A	0.466064	-0.3	NC	0.545234
246338_s_at	6.4	A	0.780518	0.8	NC	0.5
246339_at	117.9	P	0.001953	0.7	NC	0.274048
246340_s_at	29	A	0.19458	0.4	NC	0.5
246341_x_at	1.3	A	0.870361	0	NC	0.5
246342_at	6	A	0.665527	0.8	NC	0.041201
246343_at	125.2	P	2.44e-4	-0.3	NC	0.830902
246344_at	191.7	P	2.44e-4	0.3	NC	0.5
246345_at	143.2	P	0.023926	0.1	NC	0.814019
246346_at	64.9	P	2.44e-4	0	NC	0.5
246347_at	70.9	P	0.00293	0.2	NC	0.5
246348_at	174.5	P	2.44e-4	0.2	NC	0.454766
246349_at	3.3	A	0.633789	-2.5	NC	0.692594
246350_at	67.8	A	0.111572	0.7	NC	0.222749
246351_at	175.5	P	2.44e-4	0.2	NC	0.5
246352_at	2.8	A	0.828613	0.3	NC	0.545234
246353_s_at	7.3	A	0.601074	0.3	NC	0.633407
246354_at	28.7	A	0.303711	0.4	NC	0.5
246355_at	22.1	A	0.171387	0	NC	0.416433
246356_x_at	20.8	P	0.01416	0.8	NC	0.467656
246357_x_at	18.5	P	0.046143	2.9	I	0.00225
246358_x_at	4.1	A	0.696289	-0.1	NC	0.065566
246359_x_at	47.7	A	0.111572	0.8	NC	0.177412
246360_at	17.7	A	0.246094	0.8	NC	0.596188
246361_s_at	22.3	A	0.19458	0.3	NC	0.570859
246362_at	1	A	0.828613	-0.1	NC	0.5
246363_at	22.3	A	0.171387	-0.1	NC	0.681091
246364_at	64.2	P	0.030273	0.8	NC	0.5
246365_at	14.7	A	0.111572	0.6	NC	0.124552
246366_at	325.6	P	0.001953	-0.4	NC	0.814019
246367_at	5.5	A	0.303711	-2.1	NC	0.057676
246368_at	848.4	P	2.44e-4	0.6	I	0.001486
246369_at	36.4	P	2.44e-4	0.5	NC	0.284967
246370_at	13	A	0.366211	0.1	NC	0.061522
246371_at	82.8	P	0.046143	0.6	NC	0.088938
246372_at	10.9	A	0.171387	-0.6	NC	0.60871
246373_at	220.5	P	2.44e-4	0.3	NC	0.185981
246374_at	127.1	P	0.008057	-0.2	NC	0.964215
246375_at	392.9	P	2.44e-4	0	NC	0.5
246376_at	303.1	P	7.32e-4	-0.1	NC	0.838962
246377_at	40.2	A	0.27417	0.9	NC	0.441923
246378_at	177.4	P	2.44e-4	-0.3	NC	0.98579
246379_s_at	485.8	P	2.44e-4	-0.3	NC	0.900148
246380_at	37.1	A	0.246094	0.8	NC	0.094279
246381_at	18.1	A	0.850342	2	NC	0.5
246382_at	4.5	A	0.665527	-1.8	NC	0.747149
246383_at	59.4	A	0.067627	0.3	NC	0.5
246384_at	652	P	2.44e-4	-0.2	NC	0.938478
246385_at	21.9	A	0.334473	-0.2	NC	0.5
246386_at	44.7	A	0.095215	0.1	NC	0.5
246387_at	30.1	A	0.067627	0	NC	0.715033
246388_at	4.7	A	0.665527	-0.5	NC	0.846768
246389_at	117.9	A	0.080566	0.4	NC	0.5
246390_at	499.5	P	2.44e-4	0	NC	0.5
246391_at	449.4	P	2.44e-4	0.1	NC	0.532344
246392_at	23.2	A	0.111572	-0.4	NC	0.5
246393_at	39.9	P	0.030273	0.7	NC	0.105663
246394_at	18.6	A	0.067627	0.4	NC	0.5
246395_at	91.1	P	0.00415	-0.7	D	0.999508
246396_at	234.6	P	7.32e-4	0.6	I	0.004073
246397_at	31.8	P	0.046143	0.8	NC	0.015426
246398_at	302.2	P	7.32e-4	0	NC	0.703911
246399_at	527.9	P	0.001953	0.5	NC	0.010135
246400_at	144.7	P	2.44e-4	-0.4	NC	0.747149
246401_at	37.6	P	0.046143	0.2	NC	0.5
246402_at	11.6	A	0.246094	0.5	NC	0.5
246403_at	61.3	P	2.44e-4	0.4	NC	0.296089
246404_at	193.5	P	0.037598	-0.1	NC	0.938478
246405_at	112.4	P	0.00415	1.8	I	5.2e-5
246406_at	16.7	A	0.366211	2.4	NC	0.138386
246407_at	41.3	A	0.27417	0.2	NC	0.099852
246408_at	567	P	2.44e-4	0.1	NC	0.5
246409_at	92.6	A	0.080566	0.2	NC	0.570859
246410_at	128	P	0.00293	-0.3	NC	0.988955
246411_at	5.6	A	0.828613	0.5	NC	0.5
246412_at	109	P	0.001221	0.2	NC	0.263341
246413_at	48.5	P	0.008057	0.1	NC	0.5
246414_at	2	A	0.633789	0.3	NC	0.39129
246415_at	131.1	A	0.080566	0.4	NC	0.242585
246416_at	33.8	A	0.111572	0.9	NC	0.124552
246417_at	48.5	P	0.030273	0	NC	0.5
246418_at	51.7	A	0.149658	1.9	NC	0.318909
246419_at	1.5	A	0.976074	-0.1	NC	0.930187
246420_at	53.9	P	0.046143	0.8	NC	0.596188
246421_at	974.4	P	2.44e-4	0.1	NC	0.5
246422_at	319.3	P	7.32e-4	0	NC	0.5
246423_at	18.2	P	0.005859	-0.9	D	0.995519
246424_at	346.2	P	0.001953	0	NC	0.545234
246425_at	151.3	P	0.00415	0.1	NC	0.596188
246426_at	14	A	0.633789	1.6	NC	0.366593
246427_at	112.2	P	2.44e-4	0.2	NC	0.429141
246428_at	79	A	0.080566	0.1	NC	0.822588
246429_at	7.4	A	0.398926	-1	NC	0.715033
246430_at	16.6	A	0.303711	1.6	NC	0.153232
246431_at	1.1	A	0.969727	-0.1	NC	0.977068
246432_at	3	A	0.753906	-1.7	NC	0.846768
246433_at	87.7	P	0.001221	0.5	NC	0.252851
246434_at	144.6	P	0.008057	0.1	NC	0.5
246435_at	2.4	A	0.665527	0.2	NC	0.5
246436_at	135.7	P	0.00293	0.3	NC	0.5
246437_at	5.1	A	0.567627	0.7	NC	0.506476
246438_at	22	A	0.219482	0.2	NC	0.5
246439_at	46.9	P	0.01416	-0.3	MD	0.994591
246440_at	143.4	P	0.005859	0.5	MI	0.004925
246441_at	190.1	P	0.010742	-0.2	NC	0.977068
246442_at	124.8	P	2.44e-4	-0.5	NC	0.925732
246443_at	164.6	P	0.001221	0.3	NC	0.429141
246444_at	84.2	P	0.005859	0.3	NC	0.5
246445_at	220	P	2.44e-4	0	NC	0.5
246446_at	208	P	2.44e-4	0	NC	0.5
246447_at	150.1	P	2.44e-4	-0.1	NC	0.5
246448_at	226.2	P	2.44e-4	-0.1	NC	0.669411
246449_at	88.1	M	0.056152	1.3	NC	0.111714
246450_at	81.9	M	0.056152	-0.5	D	0.999448
246451_at	272.3	P	2.44e-4	-0.3	D	0.999382
246452_at	285.9	P	2.44e-4	-0.1	NC	0.532344
246453_at	303.9	P	2.44e-4	-0.1	NC	0.596188
246454_at	141.6	P	7.32e-4	-0.1	NC	0.62112
246455_at	2.1	A	0.932373	-0.1	NC	0.966696
246456_at	7.9	A	0.696289	-0.9	NC	0.854318
246457_at	101.2	P	7.32e-4	-0.6	NC	0.989865
246458_at	33	A	0.111572	0.4	NC	0.307406
246459_at	108.4	P	2.44e-4	-0.5	D	0.998168
246460_at	591.1	P	2.44e-4	0.3	NC	0.441923
246461_at	65	P	0.005859	0.3	NC	0.145682
246462_at	47.4	P	2.44e-4	-0.7	MD	0.994067
246463_at	60.9	A	0.20166	0.5	NC	0.327079
246464_at	33.8	A	0.129639	0.4	NC	0.467656
246465_at	14.2	A	0.334473	-1.1	NC	0.961585
246466_at	202.2	P	7.32e-4	-0.1	NC	0.532344
246467_at	17.4	A	0.696289	2.8	NC	0.416433
246468_at	77.5	A	0.246094	-0.3	NC	0.980376
246469_at	77.3	P	0.001221	-0.4	NC	0.991489
246470_at	9.1	A	0.633789	-0.4	NC	0.60871
246471_s_at	5.5	A	0.850342	3.6	NC	0.342437
246472_at	3.8	A	0.828613	-1.3	NC	0.715033
246473_at	14.6	A	0.246094	0.3	NC	0.153232
246474_at	0.8	A	0.601074	-0.6	NC	0.5
246475_at	41.7	P	0.010742	-0.6	NC	0.99288
246476_at	60.7	P	2.44e-4	-0.9	D	0.999954
246477_at	151	P	0.001953	0.4	NC	0.232549
246478_at	126.5	P	2.44e-4	-0.6	D	0.995927
246479_at	191.7	P	7.32e-4	-0.2	NC	0.532344
246480_at	317.7	P	2.44e-4	-0.3	D	0.999308
246481_s_at	50.2	P	0.01416	-0.1	NC	0.5
246482_at	107.9	P	0.001953	0	NC	0.725952
246483_at	155.3	P	2.44e-4	-0.2	NC	0.905721
246484_at	155.5	P	0.010742	0.2	NC	0.5
246485_at	33.4	A	0.149658	0.3	NC	0.307406
246486_at	156.1	P	2.44e-4	0.3	NC	0.5
246487_at	19.8	A	0.466064	0	NC	0.454766
246488_at	128.2	P	0.001221	0.2	NC	0.5
246489_at	1432.7	P	2.44e-4	0.4	NC	0.274048
246490_at	59.2	A	0.334473	0.9	NC	0.274048
246491_at	42.7	P	0.001953	0.1	NC	0.5
246492_at	19	A	0.080566	-0.3	NC	0.5
246493_at	28	P	0.023926	-0.4	NC	0.934434
246494_at	11.4	A	0.171387	-0.9	NC	0.838962
246495_at	34.7	A	0.27417	-0.2	NC	0.558077
246496_at	96.9	P	2.44e-4	0.3	NC	0.252851
246497_at	198.7	P	2.44e-4	0.2	NC	0.5
246498_at	43.6	A	0.067627	0.5	NC	0.078937
246499_at	147.7	P	0.001953	-0.4	NC	0.60871
246500_at	217.1	P	0.01416	-0.1	NC	0.822588
246501_at	145.5	P	0.008057	0.3	NC	0.454766
246502_at	36.2	A	0.149658	-0.6	NC	0.955851
246503_at	1427.8	P	2.44e-4	0	NC	0.558077
246504_at	15.7	A	0.219482	-1	NC	0.692594
246505_at	378.8	P	2.44e-4	0.3	NC	0.5
246506_at	1654.1	P	2.44e-4	0.1	NC	0.5
246507_at	223.7	P	2.44e-4	0.5	NC	0.033304
246508_at	526	P	7.32e-4	0.4	NC	0.138386
246509_at	48.2	A	0.303711	0.2	NC	0.5
246510_at	24.8	A	0.398926	2.8	NC	0.5
246511_at	346.2	P	2.44e-4	0.2	NC	0.5
246512_at	100	P	7.32e-4	0.3	NC	0.5
246513_at	233.1	P	0.001221	0	NC	0.725952
246514_at	13.6	A	0.828613	0.1	NC	0.945978
246515_at	104.1	P	0.001221	0.1	NC	0.5
246516_at	87	P	0.008057	-0.3	MD	0.994067
246517_at	17	A	0.171387	-0.2	NC	0.5
246518_at	34.8	P	0.030273	-0.4	NC	0.966696
246519_at	8.7	A	0.567627	-2	NC	0.777251
246520_at	76.8	P	0.008057	-0.1	NC	0.5
246521_at	381.7	P	7.32e-4	0.1	NC	0.5
246522_at	285.3	P	2.44e-4	0.7	I	0.001486
246523_at	4.3	A	0.904785	0.1	NC	0.493524
246524_at	83.1	A	0.080566	-0.2	NC	0.911062
246525_at	2.3	A	0.665527	-0.1	NC	0.900148
246526_at	2.1	A	0.334473	-0.5	NC	0.441923
246527_at	219.3	P	7.32e-4	-0.3	D	0.99751
246528_at	187.7	P	2.44e-4	0.3	NC	0.330589
246529_at	351.4	P	2.44e-4	0.2	NC	0.5
246530_at	17.5	A	0.095215	0.3	NC	0.5
246531_at	31.1	A	0.601074	0.6	NC	0.5
246532_at	210.3	P	2.44e-4	0.3	NC	0.213188
246533_at	169.5	P	0.01416	-0.3	NC	0.921063
246534_at	38.3	A	0.334473	0	NC	0.952736
246535_at	37.2	A	0.303711	0.4	NC	0.725952
246536_at	60.6	P	0.010742	-0.3	NC	0.971234
246537_at	33.4	A	0.219482	0.3	NC	0.5
246538_at	275.4	P	2.44e-4	0.1	NC	0.5
246539_at	106.4	P	0.01416	-0.2	NC	0.736659
246540_at	75.3	P	0.008057	-0.2	NC	0.703911
246541_at	202.4	P	0.030273	-0.1	NC	0.881991
246542_at	133.6	P	0.018555	-0.5	NC	0.977068
246543_at	29	A	0.246094	0.6	NC	0.416433
246544_at	25.9	A	0.171387	0.5	NC	0.153232
246545_at	28.8	A	0.27417	1	NC	0.51942
246546_at	1021.6	P	2.44e-4	0	NC	0.5
246547_at	124	P	0.001953	0	NC	0.5
246548_at	65.5	P	0.008057	0.1	NC	0.692594
246549_at	76.9	P	0.037598	0.2	NC	0.888286
246550_at	207	P	0.001953	-0.1	NC	0.905721
246551_at	62.6	A	0.334473	1.5	NC	0.506476
246552_at	74.5	P	0.00415	0.8	I	0.001201
246553_at	169.8	P	0.00415	-0.2	NC	0.715033
246554_at	64.9	P	0.001221	-0.8	NC	0.992212
246555_at	91	P	0.005859	-0.2	NC	0.888286
246556_at	14.4	A	0.366211	0.1	NC	0.318909
246557_at	26.9	A	0.303711	0.6	NC	0.558077
246558_at	153.2	P	0.018555	0.4	NC	0.429141
246559_at	225.1	P	0.018555	0.2	NC	0.5
246560_at	6.9	A	0.533936	2.8	NC	0.138386
246561_at	100	P	2.44e-4	0.1	NC	0.5
246562_at	98.5	P	7.32e-4	-0.2	NC	0.925732
246563_at	8.1	A	0.533936	1.5	NC	0.194801
246564_at	235.5	P	0.005859	0.2	NC	0.5
246565_at	263.1	P	2.44e-4	0.1	NC	0.5
246566_at	163.9	P	7.32e-4	-0.1	NC	0.669411
246567_at	214.2	P	2.44e-4	-0.1	NC	0.5
246568_at	47.9	M	0.056152	0	NC	0.838962
246569_at	32.7	A	0.398926	0.4	NC	0.5
246570_at	4.3	A	0.633789	-0.4	NC	0.307406
246571_at	42.7	A	0.219482	0.5	NC	0.099852
246572_at	12.7	A	0.72583	-0.4	NC	0.767451
246573_at	2.6	A	0.953857	0.2	NC	0.888286
246574_at	2.9	A	0.98584	0.3	NC	0.881991
246575_at	198.7	P	2.44e-4	0	NC	0.5
246576_at	74.6	P	0.00293	0.5	NC	0.441923
246577_at	2.3	A	0.828613	0.6	NC	0.39129
246578_at	0.5	A	0.969727	0.2	NC	0.888286
246579_at	18.3	A	0.366211	0.9	NC	0.203871
246580_at	305	P	7.32e-4	0.2	NC	0.5
246581_at	34.5	A	0.366211	-0.5	NC	0.596188
246582_at	6.7	A	0.633789	-3.1	NC	0.777251
246583_at	163.6	P	2.44e-4	0.4	NC	0.342437
246584_at	117.3	P	2.44e-4	-1.1	D	0.999954
246585_at	46	P	0.023926	0.5	NC	0.5
246586_at	34.5	P	0.037598	0.7	NC	0.054022
246587_at	18.2	A	0.567627	1.2	NC	0.124552
246588_at	10.2	A	0.246094	1.8	NC	0.454766
246589_at	12	A	0.533936	0.3	NC	0.5
246590_at	25.3	A	0.334473	0.3	NC	0.5
246591_at	391.2	P	0.001221	0.2	NC	0.5
246592_at	1.6	A	0.80542	-2	NC	0.633407
246593_at	152.7	P	0.018555	0.3	NC	0.5
246594_at	402.7	P	7.32e-4	-0.1	NC	0.5
246595_at	6.7	A	0.432373	-2.1	NC	0.545234
246596_at	36.4	A	0.080566	0.3	NC	0.222749
246597_at	62.5	A	0.080566	0.6	NC	0.124552
246598_at	97	P	0.037598	0.6	NC	0.5
246599_at	23.8	A	0.303711	-0.7	MD	0.995075
246600_at	107	P	0.001221	-0.1	NC	0.657563
246601_at	293.4	P	7.32e-4	-0.1	NC	0.881991
246602_at	71.7	P	7.32e-4	0	NC	0.5
246603_at	24.4	A	0.466064	-0.4	NC	0.354442
246604_at	15.9	A	0.5	-0.9	NC	0.138386
246605_at	25.8	A	0.095215	1.1	NC	0.177412
246606_at	22.6	A	0.129639	0.9	NC	0.252851
246607_at	229.9	P	2.44e-4	-0.1	NC	0.703911
246608_at	2.3	A	0.888428	-0.9	NC	0.5
246609_at	9.9	A	0.246094	-0.6	NC	0.5
246610_at	59.3	A	0.111572	0.8	NC	0.263341
246611_at	347	P	2.44e-4	-0.6	D	0.999911
246612_at	163.3	P	0.005859	0	NC	0.5
246613_at	764.9	P	2.44e-4	0.1	NC	0.5
246614_at	37.6	P	0.00415	-0.3	NC	0.822588
246615_at	5.3	A	0.533936	-1.6	NC	0.921063
246616_at	26.9	A	0.334473	-0.1	NC	0.570859
246617_at	51.5	P	0.010742	-0.4	NC	0.955851
246618_at	33.6	A	0.334473	0.1	NC	0.545234
246619_at	519	P	2.44e-4	0	NC	0.5
246620_at	27.7	A	0.219482	0.5	NC	0.5
246621_at	1212.6	P	2.44e-4	-0.2	NC	0.51942
246622_at	112.6	P	7.32e-4	0	NC	0.5
246623_at	1471.4	P	2.44e-4	-0.1	NC	0.5
246624_at	23.5	A	0.303711	0	NC	0.5
246625_at	40.7	P	0.046143	-0.2	NC	0.532344
246626_at	29.7	A	0.366211	-0.6	NC	0.900148
246627_s_at	951.9	P	2.44e-4	0.1	NC	0.5
246628_at	226.7	P	2.44e-4	-0.3	NC	0.60871
246629_at	1.2	A	0.969727	-0.1	NC	0.952736
246630_at	82.9	P	0.030273	0.3	NC	0.5
246631_at	543.1	P	0.001953	0.3	NC	0.094279
246632_at	16.3	A	0.366211	-0.1	NC	0.692594
246633_at	1.7	A	0.799316	0.6	NC	0.030967
246634_at	336.3	P	2.44e-4	0.3	NC	0.5
246635_at	12.4	A	0.567627	-1.4	NC	0.5
246636_at	566.8	P	2.44e-4	0	NC	0.5
246637_at	1.7	A	0.962402	0.4	NC	0.767451
246638_at	38.8	A	0.334473	1.7	NC	0.094279
246639_x_at	0.9	A	0.976074	-0.1	NC	0.838962
246640_x_at	83	P	0.046143	0.1	NC	0.5
246641_s_at	0.3	A	0.943848	0.5	NC	0.703911
246642_s_at	22.7	A	0.129639	0.4	NC	0.37888
246643_s_at	0.2	A	0.976074	0	NC	0.583567
246644_at	135.9	P	0.00415	0	NC	0.506476
246645_at	183.3	P	2.44e-4	0.2	NC	0.5
246646_at	1.6	A	0.932373	0.3	NC	0.703911
246647_at	20.1	A	0.080566	0.5	NC	0.111714
246648_at	1.4	A	0.976074	0.2	NC	0.881991
246649_at	3.6	A	0.72583	-2.7	NC	0.838962
246650_at	494.9	P	2.44e-4	-0.2	NC	0.861614
246651_at	78.7	A	0.111572	0.5	NC	0.5
246652_at	40.5	P	0.037598	0	NC	0.725952
246653_at	869.3	P	2.44e-4	0.3	NC	0.5
246654_s_at	153.8	P	0.010742	-0.3	NC	0.5
246655_at	10.7	A	0.398926	-0.9	NC	0.5
246656_at	2.7	A	0.567627	-2	NC	0.955851
246657_at	10.2	A	0.533936	-0.3	NC	0.911062
246658_at	18	P	0.016113	1.6	NC	0.012547
246659_at	19.8	A	0.27417	0.8	NC	0.454766
246660_at	414.1	P	2.44e-4	0.2	NC	0.5
246661_at	8.1	A	0.171387	3.8	NC	0.033304
246662_at	9.8	A	0.432373	-0.8	NC	0.964215
246663_at	4.4	A	0.72583	0.6	NC	0.252851
246664_at	6.4	A	0.753906	-0.3	NC	0.194801
246665_s_at	5.1	A	0.80542	0.3	NC	0.60871
246666_at	2.4	A	0.633789	-1.8	NC	0.51942
246667_at	25.6	A	0.366211	0.6	NC	0.5
246668_at	21.7	A	0.334473	3.7	NC	0.074268
246669_at	24.7	A	0.533936	-0.3	NC	0.964215
246670_at	7.7	A	0.080566	2.4	NC	0.078937
246671_at	35.1	A	0.171387	0.4	NC	0.366593
246672_at	19.2	A	0.067627	2.4	NC	0.009292
246673_at	232.4	P	7.32e-4	0.7	NC	0.024755
246674_at	45.7	P	0.018555	-0.5	NC	0.861614
246675_at	21.3	A	0.219482	0	NC	0.416433
246676_at	17.2	A	0.219482	2.5	NC	0.441923
246677_at	3.6	A	0.932373	0.2	NC	0.838962
246678_at	7.6	A	0.432373	-0.3	NC	0.185981
246679_at	4.9	A	0.633789	1.6	NC	0.51942
246680_at	48.8	A	0.246094	0.3	NC	0.5
246681_at	97.1	P	0.001221	-0.3	NC	0.938478
246682_at	165.6	P	0.001221	-0.4	D	0.999308
246683_at	69.3	P	2.44e-4	-0.1	NC	0.5
246684_at	22.5	A	0.219482	0.1	NC	0.5
246685_at	3.6	A	0.696289	-1.6	NC	0.786812
246686_at	6.9	A	0.870361	0	NC	0.854318
246687_at	11.3	A	0.533936	-1	NC	0.5
246688_at	15.8	A	0.067627	2.5	NC	0.026698
246689_at	8	A	0.466064	-0.4	NC	0.62112
246690_at	6.1	A	0.72583	0.7	NC	0.057676
246691_at	42.1	A	0.129639	0.3	NC	0.185981
246692_at	28.4	A	0.129639	3.4	NC	0.083826
246693_at	4.9	A	0.80542	1	NC	0.307406
246694_at	23.8	A	0.432373	0.7	NC	0.5
246695_at	4.3	A	0.870361	0.3	NC	0.796129
246696_at	28	A	0.303711	2.7	NC	0.37888
246697_at	2.6	A	0.888428	0.2	NC	0.916174
246698_at	19.9	A	0.219482	-0.1	NC	0.60871
246699_at	153.3	P	2.44e-4	-0.8	D	0.998664
246700_at	7.7	A	0.696289	-0.5	NC	0.5
246701_at	107	P	7.32e-4	-0.2	NC	0.930187
246702_at	607.1	P	2.44e-4	0.3	NC	0.054022
246703_at	147.6	P	0.001221	0.1	NC	0.467656
246704_at	4.4	A	0.246094	-0.6	NC	0.5
246705_x_at	10.8	A	0.334473	0.5	NC	0.232549
246706_at	37.3	A	0.149658	0.8	NC	0.161038
246707_at	13.1	A	0.533936	0.7	NC	0.318909
246708_at	160.2	P	7.32e-4	-0.3	NC	0.986922
246709_s_at	0.2	A	0.989258	-4.7	NC	0.966696
246710_at	10.6	A	0.19458	-0.4	NC	0.645558
246711_at	3.2	A	0.780518	-0.1	NC	0.747149
246712_at	2.8	A	0.633789	0.5	NC	0.105663
246713_at	29.6	A	0.149658	0.3	NC	0.274048
246714_at	98.3	A	0.067627	0.5	NC	0.5
246715_at	29.1	A	0.303711	-0.2	NC	0.5
246716_s_at	11.5	A	0.111572	-0.2	NC	0.570859
246717_at	28.5	A	0.466064	-0.1	NC	0.583567
246718_at	41.3	A	0.171387	1.6	NC	0.138386
246719_at	5.1	A	0.633789	-2.1	NC	0.854318
246720_at	7.7	A	0.366211	2.3	NC	0.342437
246721_at	4.1	A	0.334473	-2	NC	0.786812
246722_at	5.4	A	0.80542	-1	NC	0.39129
246723_at	2.6	A	0.80542	0.5	NC	0.330589
246724_at	92.8	P	0.01416	0	NC	0.596188
246725_at	28.2	A	0.219482	0.4	NC	0.161038
246726_at	20.3	A	0.5	0.3	NC	0.366593
246727_at	38.8	A	0.27417	0.1	NC	0.60871
246728_at	246.1	P	2.44e-4	0.1	NC	0.5
246729_at	0.9	A	0.870361	1	NC	0.131343
246730_at	850.4	P	2.44e-4	-0.7	D	0.999786
246731_at	22.6	P	0.030273	0.7	NC	0.318909
246732_at	147.7	P	0.046143	0.1	NC	0.5
246733_at	41.4	A	0.303711	-0.2	NC	0.5
246734_at	30	A	0.19458	0.4	NC	0.5
246735_at	177.1	P	2.44e-4	-0.3	NC	0.558077
246736_at	56.1	A	0.303711	0.2	NC	0.5
246737_at	68.4	P	2.44e-4	-0.3	NC	0.5
246738_at	139.2	P	0.001953	0	NC	0.62112
246739_at	26.7	P	0.005859	1.4	NC	0.131343
246740_at	0.3	A	0.98584	-0.1	NC	0.493524
246741_at	292.9	P	2.44e-4	0.1	NC	0.5
246742_at	345.6	P	2.44e-4	0	NC	0.5
246743_at	38	A	0.366211	-0.1	NC	0.5
246744_at	311.1	P	2.44e-4	0.3	NC	0.5
246745_at	1055.1	P	2.44e-4	-0.3	NC	0.925732
246746_at	114.5	P	0.010742	-0.5	NC	0.98579
246747_at	3334.8	P	2.44e-4	-0.1	NC	0.805199
246748_at	60.5	M	0.056152	0.1	NC	0.454766
246749_at	108.7	P	7.32e-4	0.1	NC	0.5
246750_at	75.6	P	0.005859	0.6	NC	0.5
246751_at	31.9	A	0.219482	1.6	NC	0.019624
246752_at	17.7	A	0.303711	2.8	NC	0.5
246753_at	12.4	A	0.601074	-0.2	NC	0.861614
246754_at	75.9	A	0.171387	0.3	NC	0.5
246755_at	738.2	P	2.44e-4	0.8	I	2.e-5
246756_at	184.6	P	0.010742	-0.6	D	0.99997
246757_at	12.9	A	0.753906	0.6	NC	0.5
246758_at	1968.1	P	2.44e-4	-0.1	NC	0.911062
246759_at	214.5	P	7.32e-4	0	NC	0.767451
246760_at	175.8	P	7.32e-4	0.2	NC	0.429141
246761_at	27.2	A	0.533936	0.8	NC	0.161038
246762_at	40.3	P	0.010742	-0.1	NC	0.5
246763_at	421.6	P	2.44e-4	-0.4	NC	0.669411
246764_s_at	1	A	0.943848	-1.1	NC	0.51942
246765_at	93.7	P	0.00293	0.4	NC	0.222749
246766_at	25.2	A	0.303711	3.3	NC	0.078937
246767_at	96.1	P	7.32e-4	0.1	NC	0.5
246768_at	123.1	P	2.44e-4	-0.1	NC	0.5
246769_at	7.4	A	0.601074	0.3	NC	0.5
246770_at	122.1	P	0.001221	-0.1	NC	0.5
246771_at	0.2	A	0.962402	0.3	NC	0.814019
246772_at	82.2	P	0.018555	-0.2	NC	0.955851
246773_at	51.2	A	0.149658	0.3	NC	0.5
246774_at	35.9	A	0.246094	1.9	NC	0.105663
246775_at	299.9	P	0.00293	0.2	NC	0.5
246776_at	67.3	A	0.19458	1	NC	0.078937
246777_at	394.5	P	2.44e-4	0.8	I	1.3e-4
246778_at	238.6	P	2.44e-4	0.3	NC	0.263341
246779_at	199	P	0.018555	-0.1	NC	0.669411
246780_at	818.9	P	2.44e-4	0	NC	0.5
246781_at	153.8	P	7.32e-4	0.4	NC	0.169098
246782_at	62.6	P	0.008057	0.6	NC	0.5
246783_at	35.3	M	0.056152	0.2	NC	0.5
246784_at	279.2	P	2.44e-4	-0.1	NC	0.657563
246785_at	345	P	2.44e-4	-0.2	NC	0.925732
246786_at	53.7	A	0.149658	0.2	NC	0.692594
246787_s_at	2.1	A	0.780518	-1.9	NC	0.736659
246788_at	22.2	P	0.030273	0.6	NC	0.5
246789_at	142.2	P	2.44e-4	0.2	NC	0.5
246790_at	19.6	A	0.219482	0.2	NC	0.657563
246791_at	139.2	P	7.32e-4	-0.6	D	0.999308
246792_at	43.3	P	0.037598	1.6	NC	0.013078
246793_at	161.1	P	2.44e-4	0	NC	0.570859
246794_s_at	31.5	M	0.056152	-0.3	NC	0.5
246795_at	21	A	0.303711	1.7	NC	0.37888
246796_at	29	A	0.19458	-0.6	NC	0.62112
246797_at	38.3	P	0.018555	0.3	NC	0.5
246798_at	25.3	A	0.466064	0.2	NC	0.583567
246799_at	72	P	0.023926	-0.3	D	0.999135
246800_at	276.5	P	2.44e-4	-0.6	D	0.997247
246801_at	562.5	P	2.44e-4	0.1	NC	0.5
246802_at	102.4	P	0.00293	-0.6	NC	0.990708
246803_at	49.9	P	0.037598	0	NC	0.5
246804_at	0.7	A	0.943848	0.3	NC	0.838962
246805_at	11.9	A	0.334473	0.2	NC	0.429141
246806_at	10.4	A	0.601074	3.2	NC	0.094279
246807_at	303.5	P	2.44e-4	0.7	I	0.001201
246808_at	55.1	P	0.008057	0.1	NC	0.5
246809_s_at	270	P	0.001221	0.4	NC	0.242585
246810_at	4.1	A	0.533936	-0.4	NC	0.5
246811_at	2.8	A	0.696289	-2	NC	0.881991
246812_at	5.1	A	0.466064	0.1	NC	0.467656
246813_at	0.5	A	0.870361	0.3	NC	0.307406
246814_at	42.9	A	0.27417	0.4	NC	0.5
246815_at	47.8	P	0.010742	0.3	NC	0.252851
246816_at	23.7	A	0.366211	0.4	NC	0.5
246817_at	25	A	0.334473	0.1	NC	0.5
246818_at	76.1	A	0.27417	0.2	NC	0.5
246819_at	0.2	A	0.98584	0.3	NC	0.429141
246820_at	56.4	P	0.00293	0	NC	0.5
246821_at	1756.5	P	2.44e-4	2.6	I	2.e-5
246822_at	91.4	P	0.001221	-0.2	NC	0.5
246823_at	14.6	A	0.27417	2.8	NC	0.296089
246824_at	252	P	0.00293	-0.1	NC	0.977068
246825_at	205.9	P	0.001953	-0.3	NC	0.977068
246826_at	62.7	A	0.219482	-0.4	NC	0.98579
246827_at	78.4	P	0.037598	0	NC	0.868657
246828_at	3.9	A	0.601074	-1.6	NC	0.242585
246829_at	136.9	P	0.00293	0	NC	0.5
246830_at	1112.8	P	2.44e-4	-0.3	NC	0.838962
246831_at	88.4	P	0.00415	0.3	NC	0.5
246832_at	280.8	P	2.44e-4	0	NC	0.5
246833_at	0.9	A	0.919434	0.3	NC	0.916174
246834_at	6.5	A	0.466064	0.5	NC	0.203871
246835_at	44.2	A	0.149658	0.3	NC	0.493524
246836_s_at	31.4	A	0.171387	0.4	NC	0.657563
246837_at	63.6	P	0.008057	0.5	NC	0.222749
246838_at	108.1	P	0.001953	0.5	NC	0.153232
246839_at	32.2	A	0.067627	-0.3	MD	0.994067
246840_at	206	P	0.00415	0.2	NC	0.5
246841_at	43.9	P	0.037598	1.1	NC	0.083826
246842_at	119.4	P	0.010742	-0.5	D	0.999965
246843_at	328.6	P	2.44e-4	0.1	NC	0.5
246844_at	83.2	P	0.008057	-0.4	NC	0.60871
246845_at	848	P	2.44e-4	0.2	NC	0.5
246846_at	247	P	0.01416	0.3	NC	0.5
246847_at	103	A	0.129639	0.2	NC	0.875448
246848_at	2.3	A	0.969727	0.1	NC	0.506476
246849_at	204.1	P	0.00293	0.2	NC	0.5
246850_at	76.2	P	0.037598	0.4	NC	0.5
246851_at	4.8	A	0.80542	-0.6	NC	0.796129
246852_at	146.5	P	0.010742	-0.4	NC	0.978776
246853_at	30.7	P	0.005859	0.6	NC	0.232549
246854_at	48.3	A	0.246094	4.3	I	0.001651
246855_at	2947.5	P	2.44e-4	0.1	NC	0.5
246856_at	262.5	P	2.44e-4	-0.4	NC	0.930187
246857_at	1	A	0.953857	0.6	NC	0.5
246858_at	402.5	P	2.44e-4	0.9	I	2.e-5
246859_at	4.7	A	0.696289	0.5	NC	0.366593
246860_at	2.6	A	0.696289	-2.1	NC	0.330589
246861_at	914.2	P	2.44e-4	-0.8	D	0.999693
246862_at	419.5	P	2.44e-4	-0.3	NC	0.916174
246863_at	452.6	P	7.32e-4	0.3	NC	0.5
246864_at	147.7	P	7.32e-4	0.4	NC	0.366593
246865_s_at	191	P	2.44e-4	-0.1	NC	0.570859
246866_at	18.2	A	0.665527	1.2	NC	0.454766
246867_at	1.3	A	0.633789	-1.5	NC	0.307406
246868_at	109.7	P	0.001953	0.4	NC	0.330589
246869_at	19.7	P	0.030273	1	NC	0.177412
246870_at	744.9	P	2.44e-4	0.6	NC	0.01421
246871_at	21.6	A	0.334473	0	NC	0.5
246872_at	46.4	P	0.00415	1	NC	0.083826
246873_at	57	A	0.19458	1	NC	0.5
246874_at	9	A	0.567627	0.4	NC	0.366593
246875_at	271.4	P	0.001221	-0.8	D	0.99998
246876_at	3.3	A	0.780518	-1	NC	0.60871
246877_at	5.9	A	0.888428	0.5	NC	0.5
246878_at	12.1	A	0.366211	3.2	I	1.67e-4
246879_at	44.1	P	2.44e-4	0.1	NC	0.342437
246880_s_at	24	A	0.246094	1.5	NC	0.203871
246881_at	97	P	0.001221	-0.6	NC	0.952736
246882_at	156.2	P	0.005859	0.6	NC	0.041201
246883_at	21.9	P	0.010742	-0.2	NC	0.5
246884_at	32.9	A	0.111572	0.5	NC	0.274048
246885_at	67.8	P	0.018555	0.2	NC	0.5
246886_at	141.8	P	0.001221	0.2	NC	0.5
246887_at	28.8	A	0.246094	0.2	NC	0.506476
246888_at	333.2	P	2.44e-4	-0.4	NC	0.966696
246889_at	39.3	A	0.149658	0.7	NC	0.39129
246890_at	25.8	A	0.067627	0.7	NC	0.429141
246891_at	36.4	P	0.010742	-0.2	NC	0.62112
246892_at	24.1	A	0.432373	0.1	NC	0.570859
246893_at	179.1	P	2.44e-4	0	NC	0.5
246894_at	48.3	P	0.046143	1.1	NC	0.007788
246895_at	809.4	P	2.44e-4	0.1	NC	0.5
246896_at	3.7	A	0.5	0.5	NC	0.354442
246897_at	352.6	P	2.44e-4	0.4	NC	0.013078
246898_at	34	A	0.149658	0	NC	0.5
246899_at	29.5	P	0.030273	-0.2	NC	0.846768
[truncated: 20,811 more rows]
