# Supplementary material for: Qualitative network models and genome-wide expression data define carbon/nitrogen-responsive molecular machines in Arabidopsis
Source: Genome Biol. 2007 Jan 11;8(1):R7. doi: 10.1186/gb-2007-8-1-r7 (PMC1839130; doi:10.1186/gb-2007-8-1-r7)
Supplement: Additional data file 5 — CHP files generated with the Affymetrix MAS v5.0 software as described in the Materials and methods. [file gb-2007-8-1-r7-S5.zip › CHPfiles/33.16.vs.LL43.1.CHP]

row.names	Ll33.16.vs.LL43.1.Signal	Ll33.16.vs.LL43.1.Detection	Ll33.16.vs.LL43.1.Detection.p.value	Ll33.16.vs.LL43.1.Signal.Log.Ratio	Ll33.16.vs.LL43.1.Change	Ll33.16.vs.LL43.1.Change.p.value
244901_at	67	P	7.32e-4	0.4	NC	0.021224
244902_at	52	P	2.44e-4	0.3	NC	0.054022
244903_at	90.5	P	0.008057	0	NC	0.5
244904_at	5.3	A	0.5	-0.1	NC	0.51942
244905_at	26.4	A	0.246094	2.7	NC	0.061522
244906_at	185.1	P	0.005859	0	NC	0.5
244907_at	5.2	A	0.533936	-0.6	NC	0.37888
244908_at	0.9	A	0.976074	-0.2	NC	0.028766
244909_at	30.2	A	0.149658	0.5	NC	0.5
244910_s_at	20.1	A	0.067627	-0.3	NC	0.900148
244911_at	1.2	A	0.665527	0.4	NC	0.069813
244912_at	253.9	P	0.001953	-0.1	NC	0.5
244913_at	6.6	A	0.753906	0	NC	0.177412
244914_at	9.8	A	0.334473	2.5	NC	0.022932
244915_s_at	28.6	A	0.303711	-0.1	NC	0.725952
244916_at	1.1	A	0.567627	-0.4	NC	0.5
244917_at	4	A	0.601074	1.7	NC	0.5
244918_at	21.2	A	0.19458	2.1	NC	0.026698
244919_at	36.9	A	0.111572	0.4	NC	0.5
244920_s_at	118.9	P	7.32e-4	0	NC	0.5
244921_s_at	69	P	7.32e-4	0.6	NC	0.065566
244922_s_at	31.2	P	0.037598	0.2	NC	0.203871
244923_s_at	20.1	A	0.19458	2.1	NC	0.467656
244924_at	39	A	0.095215	-0.2	NC	0.5
244925_at	15.4	P	0.046143	-0.3	NC	0.5
244926_s_at	43.3	A	0.219482	2	NC	0.074268
244927_at	29	A	0.27417	0.3	NC	0.39129
244928_s_at	64.6	M	0.056152	-0.5	NC	0.5
244929_at	226.6	P	0.01416	-0.3	NC	0.822588
244930_at	11.8	A	0.246094	3.3	NC	0.138386
244931_at	15.7	M	0.056152	0.1	NC	0.222749
244932_at	58.3	P	0.008057	1.4	MI	0.005933
244933_at	52.3	P	0.030273	1	I	0.004481
244934_at	54.1	P	0.005859	1.3	MI	0.005409
244935_at	644.6	P	2.44e-4	0.5	I	2.e-5
244936_at	141.1	P	2.44e-4	0.8	I	2.e-5
244937_at	25.8	P	0.030273	2.2	NC	0.018128
244938_at	51.8	P	0.005859	0.4	NC	0.194801
244939_at	99	M	0.056152	-0.8	D	0.998349
244940_at	155.8	P	2.44e-4	-1.4	D	0.999911
244941_at	32.6	P	0.00415	0.3	NC	0.39129
244942_at	24.2	A	0.398926	2.7	NC	0.008511
244943_at	196.1	P	7.32e-4	0.1	NC	0.5
244944_s_at	203.3	P	2.44e-4	-0.2	NC	0.692594
244945_at	63.5	P	0.005859	0.9	I	1.89e-4
244946_at	99.4	A	0.080566	0.6	NC	0.033304
244947_at	41.9	P	0.018555	0	NC	0.5
244948_at	11.8	A	0.466064	1.9	NC	0.252851
244949_at	23.2	A	0.27417	0.9	NC	0.814019
244950_at	56.8	P	2.44e-4	0.3	NC	0.083826
244951_s_at	267.3	P	2.44e-4	0.3	NC	0.038415
244952_at	33.9	P	0.008057	0.8	NC	0.284967
244953_s_at	29.5	P	0.001953	0.1	NC	0.274048
244954_s_at	13	A	0.111572	3	NC	0.012024
244955_at	18.5	A	0.171387	-0.4	NC	0.5
244956_s_at	21.7	A	0.080566	-0.2	NC	0.5
244957_at	36	P	0.010742	0.4	NC	0.318909
244958_at	17.7	A	0.067627	-0.2	NC	0.366593
244959_s_at	56.7	P	0.00293	0.1	NC	0.213188
244960_at	392	P	2.44e-4	0.3	NC	0.057676
244961_at	485.4	P	2.44e-4	0.3	NC	0.026698
244962_at	220.6	P	2.44e-4	0.5	I	3.5e-5
244963_at	306.3	P	2.44e-4	0.4	I	0.001832
244964_at	237.6	P	2.44e-4	0.4	I	0.001077
244965_at	50.7	P	0.001953	-0.6	D	0.99751
244966_at	34.1	P	0.00293	0.8	NC	0.013078
244967_at	369	P	2.44e-4	-0.1	NC	0.5
244968_at	476.2	P	7.32e-4	0	NC	0.054022
244969_at	176.6	P	2.44e-4	0.4	MI	0.005933
244970_at	46.5	P	0.008057	-0.2	NC	0.5
244971_at	2385.6	P	0.001221	0	NC	0.5
244972_at	86.7	P	0.010742	1.3	I	2.e-5
244973_at	18.5	P	2.44e-4	0.3	NC	0.011045
244974_at	16.6	A	0.129639	2.3	NC	0.057676
244975_at	170.8	P	7.32e-4	1.5	I	2.e-5
244976_at	1372.9	P	2.44e-4	0.4	I	3.46e-4
244977_at	19.6	M	0.056152	-0.2	NC	0.5
244978_at	115.4	P	0.00293	-1.8	D	0.996301
244979_at	84	P	0.01416	-2.4	D	0.99998
244980_at	37.6	P	0.030273	-1.8	D	0.999899
244981_at	69.6	P	0.00415	-1.1	D	0.999382
244982_at	34	P	2.44e-4	-2.5	D	0.999922
244983_at	90.8	P	0.001953	-2.8	D	0.99998
244984_at	621.8	P	2.44e-4	0.4	I	2.e-5
244985_at	360.6	P	2.44e-4	1.2	I	2.e-5
244986_at	564.3	P	2.44e-4	-0.1	NC	0.5
244987_s_at	1333.6	P	2.44e-4	-0.2	NC	0.5
244988_s_at	324.2	P	2.44e-4	0.8	I	2.e-5
244989_s_at	31.9	P	0.030273	0.4	NC	0.054022
244990_s_at	8.9	A	0.219482	0.2	MI	0.005933
244991_s_at	27.1	P	0.01416	0	NC	0.5
244992_s_at	385.7	P	2.44e-4	-1.7	D	0.99998
244993_s_at	175.3	P	2.44e-4	-0.5	D	0.996959
244994_at	14	P	0.001953	1.2	MI	0.005409
244995_at	8.9	A	0.432373	0	NC	0.583567
244996_at	140.6	P	0.001953	-0.1	NC	0.5
244997_at	29.4	P	0.001953	-0.4	NC	0.5
244998_at	324.6	P	2.44e-4	0.5	I	4.92e-4
244999_at	32	P	2.44e-4	0.5	NC	0.030967
245000_at	30.6	A	0.303711	1.2	I	0.004481
245001_at	1265.8	P	2.44e-4	0.5	I	4.6e-5
245002_at	37.7	P	0.046143	0.7	MI	0.005933
245003_at	71.9	P	0.00415	0.2	NC	0.429141
245004_at	65.8	P	7.32e-4	-0.5	NC	0.988955
245005_at	14.1	A	0.219482	-1.1	NC	0.222749
245006_at	307.3	P	2.44e-4	-0.7	D	0.999911
245007_at	54.8	P	0.046143	0.5	NC	0.030967
245008_at	35.4	P	0.001953	0.1	NC	0.5
245009_at	315.7	P	0.001953	-0.2	NC	0.5
245010_at	9.5	A	0.466064	-0.5	NC	0.5
245011_at	33.1	P	0.008057	0	NC	0.296089
245012_at	92.9	P	7.32e-4	-1.3	D	0.99998
245013_at	1275.9	P	2.44e-4	-0.7	D	0.99997
245014_at	1201.1	P	2.44e-4	0	NC	0.48058
245015_at	226.4	P	2.44e-4	0.3	NC	0.010135
245016_at	170.3	P	2.44e-4	0.1	NC	0.5
245017_at	301.5	P	7.32e-4	-0.4	D	0.998514
245018_at	70.3	P	0.046143	-0.3	NC	0.5
245019_at	71.6	P	7.32e-4	-0.9	D	0.999611
245020_at	126.5	P	2.44e-4	-1.5	D	0.99998
245021_at	226.1	P	2.44e-4	0.2	NC	0.307406
245022_at	84.3	P	0.001953	-0.3	NC	0.5
245023_at	395.2	P	2.44e-4	0.6	I	7.8e-5
245024_at	613.8	P	2.44e-4	-0.3	NC	0.838962
245025_at	115.1	P	7.32e-4	0.2	NC	0.725952
245026_at	49.1	P	2.44e-4	-0.4	NC	0.822588
245027_at	32.9	P	0.00415	-0.1	NC	0.5
245028_at	120.2	P	0.001953	-0.4	NC	0.894337
245029_at	7.5	M	0.056152	1.6	NC	0.296089
245030_at	1.3	A	0.533936	0.7	NC	0.022932
245031_at	69.9	P	0.001221	0.4	NC	0.194801
245032_at	18.9	A	0.19458	0.3	NC	0.493524
245033_at	6.6	A	0.601074	-0.7	NC	0.725952
245034_at	67	P	0.005859	-0.1	NC	0.5
245035_at	18.8	M	0.056152	-2.1	D	0.999899
245036_at	152.8	P	2.44e-4	-0.2	NC	0.5
245037_at	33.3	P	0.018555	0.9	MI	0.005933
245038_at	135.2	P	0.001953	-1.3	D	0.99998
245039_at	253.6	P	7.32e-4	-0.2	NC	0.881991
245040_at	11.2	A	0.466064	1.3	NC	0.467656
245041_at	147.3	P	2.44e-4	-0.7	D	0.99998
245042_at	26.8	A	0.432373	-0.3	NC	0.5
245043_at	245.8	P	2.44e-4	-0.2	NC	0.881991
245044_at	50.5	A	0.067627	0.7	I	0.004073
245045_at	392.5	P	2.44e-4	0	NC	0.5
245046_at	467.4	P	2.44e-4	0.3	NC	0.069813
245047_at	52.1	P	0.001953	0.6	NC	0.161038
245048_at	824.1	P	7.32e-4	0.4	I	0.003699
245049_at	47.9	P	0.001953	0.4	NC	0.006503
245050_at	265.8	P	7.32e-4	0.3	I	6.8e-5
245051_at	277.2	P	7.32e-4	0.2	NC	0.5
245052_at	45.9	P	0.037598	0.7	NC	0.010135
245053_at	22.1	A	0.129639	-0.4	NC	0.5
245054_at	86.6	P	2.44e-4	-0.3	NC	0.545234
245055_at	47.7	P	0.008057	0.3	NC	0.274048
245056_at	110.1	P	7.32e-4	0.3	I	0.001486
245057_at	3.3	A	0.696289	-1.6	NC	0.5
245058_at	10.4	A	0.466064	1.8	NC	0.570859
245059_at	232.2	P	7.32e-4	0.2	NC	0.041201
245060_at	813.1	P	2.44e-4	0.1	NC	0.284967
245061_at	83.2	P	7.32e-4	0.7	I	1.01e-4
245062_at	185.8	P	2.44e-4	-0.2	NC	0.62112
245063_at	113.5	P	2.44e-4	-0.2	NC	0.5
245064_at	68.1	P	7.32e-4	-0.2	NC	0.814019
245065_at	199.5	P	0.00415	0.3	I	0.003355
245066_at	178.1	P	0.001953	0	NC	0.5
245067_at	607.8	P	2.44e-4	-0.2	NC	0.5
245068_at	8.9	A	0.334473	1.6	NC	0.026698
245069_at	1.1	A	0.567627	-0.2	NC	0.5
245070_at	2.6	A	0.753906	-0.6	NC	0.354442
245071_at	2.7	A	0.780518	-0.5	NC	0.814019
245072_s_at	5.8	A	0.27417	0.6	NC	0.5
245073_at	10	A	0.601074	2	NC	0.242585
245074_at	68.7	P	0.005859	-0.4	NC	0.949447
245075_at	8.5	A	0.567627	-0.1	NC	0.846768
245076_at	2.9	A	0.870361	-2.8	NC	0.992212
245077_at	21.4	A	0.171387	-0.6	NC	0.846768
245078_at	168.4	P	0.001221	-1	D	0.999811
245079_at	46.2	A	0.080566	0	NC	0.5
245080_at	124.4	P	0.001953	0.1	NC	0.48058
245081_at	22.4	A	0.171387	-0.7	NC	0.5
245082_at	37.7	P	0.01416	0.5	NC	0.5
245083_at	402.8	P	2.44e-4	0.3	I	9.66e-4
245084_at	36.1	P	0.00415	-0.4	NC	0.868657
245085_at	777.6	P	2.44e-4	0.3	I	8.8e-5
245086_at	11.6	A	0.533936	1.5	NC	0.441923
245087_at	43.6	P	7.32e-4	-0.5	NC	0.715033
245088_at	13.2	A	0.567627	2.5	NC	0.263341
245089_at	208.6	P	2.44e-4	0.1	NC	0.054022
245090_at	686	P	2.44e-4	-0.2	NC	0.921063
245091_at	3.6	A	0.633789	-2.5	NC	0.633407
245092_at	160.1	P	0.00293	0.1	NC	0.105663
245093_at	41.4	A	0.067627	0.5	NC	0.153232
245094_at	254.1	P	0.001221	0.2	NC	0.024755
245095_at	21.7	A	0.095215	0.2	NC	0.012024
245096_at	136.8	P	7.32e-4	-0.7	NC	0.99288
245097_at	190.2	P	0.001221	-0.2	NC	0.5
245098_at	412.2	P	2.44e-4	0.2	NC	0.041201
245099_at	201.3	P	0.005859	0.1	NC	0.5
245100_at	130.1	P	0.001221	-0.1	NC	0.5
245101_at	838.9	P	2.44e-4	0	NC	0.296089
245102_at	11.5	P	0.030273	1.9	NC	0.011045
245103_at	2.8	A	0.533936	0	NC	0.5
245104_at	73	P	7.32e-4	-0.2	NC	0.5
245105_at	55.4	P	0.01416	0.7	NC	0.041201
245106_at	95.8	P	2.44e-4	-0.4	NC	0.894337
245107_at	16	A	0.398926	0.2	NC	0.5
245108_at	15.8	A	0.533936	-1.6	D	0.995519
245109_at	52.4	A	0.067627	2.9	NC	0.099852
245110_at	50.7	A	0.129639	-0.2	NC	0.570859
245111_at	2.2	A	0.567627	-2.4	NC	0.5
245112_at	270.6	P	2.44e-4	-1.1	D	0.99998
245113_at	428	P	2.44e-4	0.2	I	0.001201
245114_at	333.8	P	2.44e-4	-0.3	NC	0.5
245115_at	474.5	P	2.44e-4	-0.4	D	0.999135
245116_at	231.3	P	2.44e-4	-0.1	NC	0.5
245117_at	355.8	P	7.32e-4	1.4	I	2.3e-5
245118_at	85.4	P	7.32e-4	0.3	I	0.003041
245119_at	75.7	P	0.00415	0	NC	0.5
245120_at	79.5	P	0.030273	-0.2	NC	0.5
245121_at	1707.4	P	2.44e-4	0.1	NC	0.330589
245122_at	141.2	P	2.44e-4	0	NC	0.5
245123_at	35.3	A	0.149658	0.9	NC	0.026698
245124_at	214.2	P	7.32e-4	-0.4	D	0.999853
245125_at	5.1	A	0.72583	0.5	NC	0.945978
245126_at	105.7	P	2.44e-4	0.3	NC	0.033304
245127_at	93.2	P	0.00415	-0.3	NC	0.905721
245128_at	8.5	A	0.171387	-0.7	NC	0.757415
245129_at	8.8	A	0.5	2	NC	0.177412
245130_at	51.4	A	0.095215	0.1	NC	0.5
245131_s_at	368.2	P	2.44e-4	-0.2	NC	0.921063
245132_at	87.6	P	0.00415	0.2	NC	0.5
245133_at	53.4	P	0.001221	0.5	NC	0.013078
245134_s_at	77.3	P	0.00415	0.2	NC	0.5
245135_at	1.9	A	0.72583	0.2	NC	0.263341
245136_at	296.7	P	7.32e-4	0	NC	0.5
245137_at	70.7	P	0.001221	0.1	NC	0.5
245138_at	3.3	A	0.633789	-0.1	NC	0.185981
245139_at	489.6	P	2.44e-4	0.5	NC	0.016731
245140_at	18	A	0.246094	-0.1	NC	0.39129
245141_at	133.5	P	0.030273	0.1	NC	0.5
245142_at	8.6	A	0.665527	0.2	NC	0.307406
245143_at	25.8	P	0.023926	-0.4	NC	0.692594
245144_at	399.3	P	2.44e-4	-0.2	NC	0.558077
245145_at	143.9	P	2.44e-4	0.5	I	0.001077
245146_at	262.6	P	7.32e-4	0	NC	0.5
245147_at	41.8	P	0.023926	0.2	NC	0.37888
245148_at	169.8	P	0.001221	-0.5	MD	0.994067
245149_at	51.7	P	0.005859	-0.2	NC	0.5
245150_at	41.5	P	0.010742	0.1	NC	0.054022
245151_at	196.2	P	2.44e-4	-0.1	NC	0.5
245152_at	178.2	P	0.001953	0.3	I	0.00225
245153_at	3.8	A	0.080566	1.1	NC	0.153232
245154_at	5.1	A	0.665527	-1.2	NC	0.757415
245155_at	768.1	P	2.44e-4	0	NC	0.5
245156_at	107.8	P	2.44e-4	0	NC	0.5
245157_at	4.2	A	0.432373	0.7	NC	0.39129
245158_at	13.4	A	0.080566	-0.3	NC	0.854318
245159_at	20.8	A	0.432373	-0.2	NC	0.955851
245160_at	0.6	A	0.870361	-0.6	NC	0.5
245161_at	29.5	A	0.129639	-0.9	NC	0.958799
245162_at	5.1	A	0.398926	0.7	NC	0.354442
245163_at	7.6	A	0.5	-0.1	NC	0.5
245164_at	360.6	P	0.001221	0.2	NC	0.033304
245165_at	20.7	A	0.067627	-0.2	NC	0.5
245166_at	88.6	P	0.023926	0.6	NC	0.015426
245167_s_at	451.3	P	7.32e-4	-0.1	NC	0.5
245168_at	1034.4	P	2.44e-4	0	NC	0.5
245169_at	401.7	P	7.32e-4	-0.2	NC	0.5
245170_at	28.4	A	0.219482	0.8	NC	0.083826
245171_at	139.4	P	0.018555	-0.2	NC	0.888286
245172_at	184.5	P	0.001221	0.5	I	3.07e-4
245173_at	2.7	A	0.828613	-2.2	D	0.997247
245174_at	92.4	P	0.001953	-0.1	NC	0.5
245175_at	947.9	P	2.44e-4	0	NC	0.5
245176_at	181.2	P	0.00293	0.4	NC	0.007788
245177_at	12.9	A	0.111572	-0.5	NC	0.921063
245178_at	278.8	P	7.32e-4	-0.1	NC	0.5
245179_at	99.8	P	0.018555	0.4	NC	0.035785
245180_at	282.9	P	7.32e-4	0.2	NC	0.124552
245181_at	836	P	2.44e-4	-0.9	D	0.999977
245182_at	134.4	P	2.44e-4	0.4	I	0.001651
245183_at	102.3	P	0.010742	0.3	NC	0.194801
245184_at	18.8	P	0.010742	0.2	NC	0.105663
245185_at	66.6	P	0.023926	0.4	NC	0.026698
245186_at	193	P	0.001953	-0.1	NC	0.5
245187_s_at	241	P	7.32e-4	0.2	NC	0.00712
245188_at	79.7	P	0.005859	0	NC	0.5
245189_at	1.8	A	0.870361	-0.1	NC	0.057676
245190_at	23.8	P	0.030273	-0.7	NC	0.854318
245191_at	6	A	0.5	-1.3	NC	0.138386
245192_at	19.7	A	0.129639	1.3	NC	0.083826
245193_at	187.3	P	0.001221	-1.1	D	0.99998
245194_at	62.2	P	0.018555	-0.6	D	0.999786
245195_at	46.9	P	0.01416	1	NC	0.024755
245196_at	130.4	P	0.005859	-0.3	NC	0.830902
245197_at	516.9	P	2.44e-4	0	NC	0.5
245198_at	97.9	P	0.005859	0.3	NC	0.284967
245199_at	2042.9	P	2.44e-4	-0.1	NC	0.5
245200_at	79.6	P	0.030273	-0.3	NC	0.5
245201_at	95.2	P	0.00293	0.3	NC	0.074268
245202_at	116.9	P	0.001953	0.1	NC	0.5
245203_at	7	A	0.303711	3.6	I	6.18e-4
245204_at	21.1	A	0.366211	2.3	NC	0.006503
245205_at	26.2	A	0.129639	0.3	NC	0.038415
245206_at	178.7	P	2.44e-4	0	NC	0.5
245207_at	191.7	P	7.32e-4	0	NC	0.5
245208_at	66.8	P	2.44e-4	0	NC	0.5
245209_at	448	P	2.44e-4	-0.7	D	0.99998
245210_at	99.4	P	2.44e-4	0.4	I	7.74e-4
245211_at	395.6	P	2.44e-4	0	NC	0.274048
245212_at	14	A	0.129639	3	NC	0.007788
245213_at	64.9	A	0.111572	0.9	I	0.002753
245214_at	7.7	A	0.149658	-0.1	NC	0.057676
245215_at	20.6	A	0.129639	0	NC	0.5
245216_at	230.8	P	2.44e-4	0.7	I	2.e-5
245217_at	3.3	A	0.533936	-0.1	NC	0.252851
245218_s_at	19.6	A	0.149658	-0.1	NC	0.5
245219_at	30.7	A	0.111572	0.3	NC	0.37888
245220_at	3.7	A	0.432373	-2.2	D	0.999034
245221_s_at	24.4	A	0.171387	0.2	NC	0.838962
245222_at	1.9	A	0.780518	-0.3	NC	0.39129
245223_at	6.8	A	0.665527	1	NC	0.583567
245224_at	35.9	A	0.067627	0	NC	0.5
245225_at	2	A	0.953857	-0.5	NC	0.830902
245226_at	36.7	M	0.056152	-0.3	NC	0.5
245227_s_at	66.1	P	0.005859	0.5	I	7.74e-4
245228_at	158.8	P	2.44e-4	-0.7	D	0.999034
245229_at	119.7	P	7.32e-4	0.7	I	2.e-5
245230_at	22.8	P	0.030273	0	NC	0.5
245231_at	32.2	A	0.149658	-0.2	NC	0.657563
245232_at	0.7	A	0.919434	-1.1	NC	0.911062
245233_at	28.5	A	0.219482	3.1	NC	0.111714
245234_at	111.2	P	0.001953	-0.6	NC	0.99288
245235_at	319.1	P	2.44e-4	-0.1	NC	0.5
245236_at	78.7	P	0.00415	-0.1	NC	0.5
245237_at	83.7	P	2.44e-4	-0.5	NC	0.905721
245238_at	1318.9	P	2.44e-4	-0.3	NC	0.969033
245239_at	7.7	A	0.432373	-1	NC	0.838962
245240_at	13.8	A	0.696289	-0.4	NC	0.715033
245241_at	6.4	A	0.466064	0.4	NC	0.5
245242_at	17.2	A	0.27417	-0.4	NC	0.905721
245243_at	34.4	P	0.037598	0.2	NC	0.5
245244_at	35.4	P	0.023926	-1	NC	0.916174
245245_at	27.8	A	0.171387	0.1	NC	0.5
245246_at	1.6	A	0.828613	0.1	NC	0.354442
245247_at	182.1	P	2.44e-4	-0.2	NC	0.5
245248_at	145.4	P	2.44e-4	0.3	NC	0.016731
245249_at	509	P	2.44e-4	-0.1	NC	0.5
245250_at	67.6	P	0.008057	-0.3	NC	0.949447
245251_at	92	P	0.008057	-0.1	NC	0.60871
245252_at	151.9	P	2.44e-4	-0.6	D	0.999448
245253_at	8.5	A	0.366211	-0.4	NC	0.938478
245254_at	70.6	A	0.080566	-0.6	NC	0.975245
245255_at	261.1	P	7.32e-4	-0.3	NC	0.983269
245256_at	71.7	P	7.32e-4	-0.1	NC	0.5
245257_at	19.9	P	0.01416	0.5	NC	0.074268
245258_at	172.4	P	2.44e-4	0.4	NC	0.007788
245259_at	20.2	A	0.080566	-0.5	NC	0.822588
245260_at	162.4	P	2.44e-4	0.2	NC	0.015426
245261_at	107.4	P	2.44e-4	-0.6	NC	0.861614
245262_at	42.9	P	2.44e-4	-0.7	NC	0.5
245263_at	44.3	P	0.00293	0.4	NC	0.5
245264_at	7.8	A	0.334473	0.4	NC	0.232549
245265_at	8.3	A	0.366211	0.6	NC	0.274048
245266_at	160.4	P	7.32e-4	-0.3	NC	0.5
245267_at	62.8	P	2.44e-4	-1.6	D	0.99998
245268_at	72.2	P	0.01416	-0.3	NC	0.5
245269_at	313.9	P	2.44e-4	-0.1	NC	0.5
245270_at	1146.1	P	2.44e-4	0.2	I	9.66e-4
245271_at	179.5	P	2.44e-4	0.1	NC	0.5
245272_at	19	A	0.149658	2.3	I	0.00249
245273_at	165.8	M	0.056152	0.1	NC	0.5
245274_at	172.3	P	0.00415	0.6	I	0.00225
245275_at	5.5	A	0.72583	0.5	NC	0.506476
245276_at	129.1	P	0.005859	-0.2	NC	0.5
245277_at	33.7	A	0.080566	-0.6	NC	0.633407
245278_at	394.5	P	2.44e-4	-0.4	NC	0.986922
245279_at	270.7	P	2.44e-4	-0.2	NC	0.596188
245280_at	140.7	P	2.44e-4	-0.1	NC	0.5
245281_at	683	P	2.44e-4	0.2	NC	0.105663
245282_at	356.4	P	2.44e-4	0.2	NC	0.018128
245283_at	47.8	P	0.018555	-0.1	NC	0.5
245284_at	92	P	2.44e-4	-0.2	NC	0.5
245285_s_at	215.4	P	2.44e-4	0.3	NC	0.035785
245286_at	1708.6	P	2.44e-4	0	NC	0.5
245287_at	82.4	P	7.32e-4	-0.3	NC	0.861614
245288_at	152.7	P	7.32e-4	0	NC	0.5
245289_at	1532.4	P	2.44e-4	0.2	NC	0.203871
245290_at	296.4	P	0.001953	0.5	I	3.46e-4
245291_at	159.1	P	0.008057	0.5	NC	0.038415
245292_at	1088.4	P	2.44e-4	-0.2	NC	0.633407
245293_at	226.6	P	2.44e-4	0.2	NC	0.078937
245294_at	114.9	P	0.010742	-0.2	NC	0.5
245295_at	121.1	P	2.44e-4	-0.1	NC	0.5
245296_at	81	P	0.046143	0.7	NC	0.00712
245297_at	70.9	P	2.44e-4	-0.1	NC	0.5
245298_at	145.2	P	0.037598	-0.1	NC	0.5
245299_at	714.5	P	2.44e-4	-0.2	NC	0.5
245300_at	171.1	P	2.44e-4	0.5	NC	0.010135
245301_at	89.4	P	0.001953	0.2	NC	0.403812
245302_at	35.7	P	7.32e-4	-0.2	NC	0.757415
245303_at	105.9	P	0.008057	0	NC	0.5
245304_at	24.1	P	0.046143	-0.6	NC	0.921063
245305_at	334.7	P	2.44e-4	-1.2	D	0.99998
245306_at	32.7	P	0.030273	-0.2	NC	0.868657
245307_at	86.3	P	7.32e-4	-0.2	NC	0.5
245308_at	266	P	2.44e-4	-0.1	NC	0.5
245309_at	58.2	P	0.001221	-0.4	NC	0.921063
245310_at	50.6	P	0.001953	-0.5	NC	0.62112
245311_at	980.6	P	2.44e-4	-0.4	MD	0.994591
245312_at	48.4	P	0.005859	-0.5	NC	0.881991
245313_at	222.8	P	2.44e-4	-0.3	NC	0.669411
245314_at	40.1	A	0.27417	0.6	NC	0.429141
245315_at	553.6	P	2.44e-4	-0.3	NC	0.814019
245316_at	189.4	P	7.32e-4	0.2	NC	0.252851
245317_at	2106	P	2.44e-4	-0.4	D	0.999759
245318_at	67.9	P	0.008057	1.1	NC	0.00712
245319_at	43.7	P	0.023926	-0.4	NC	0.911062
245320_at	207.8	P	2.44e-4	-0.2	NC	0.5
245321_at	398.6	P	2.44e-4	-0.3	NC	0.984574
245322_at	31.9	A	0.080566	0.2	NC	0.284967
245323_at	583.1	P	2.44e-4	-0.2	NC	0.5
245324_at	202.2	P	2.44e-4	-0.1	NC	0.5
245325_at	314.5	P	2.44e-4	0.7	I	2.e-5
245326_at	25.7	A	0.171387	-0.2	NC	0.5
245327_at	157.5	P	0.001953	0	NC	0.5
245328_at	544.4	P	2.44e-4	-0.2	NC	0.51942
245329_at	274.8	P	2.44e-4	0.3	I	0.001336
245330_at	72.2	P	0.008057	-1.1	D	0.99987
245331_at	372.7	P	2.44e-4	-0.2	NC	0.5
245332_at	231.3	P	2.44e-4	-0.3	NC	0.757415
245333_at	331.5	P	2.44e-4	-0.1	NC	0.5
245334_at	408.4	P	2.44e-4	0.2	NC	0.078937
245335_at	11.4	A	0.601074	1.7	NC	0.263341
245336_at	25.4	A	0.466064	0.1	NC	0.5
245337_at	127.1	P	2.44e-4	-0.1	NC	0.5
245338_at	93.6	P	7.32e-4	-0.1	NC	0.5
245339_at	80.1	P	0.008057	0.2	NC	0.069813
245340_at	823.3	P	2.44e-4	0	NC	0.5
245341_at	176.8	P	2.44e-4	0.1	NC	0.37888
245342_at	2819.1	P	2.44e-4	0	NC	0.5
245343_at	87.2	P	2.44e-4	-0.6	MD	0.995075
245344_at	201.7	P	2.44e-4	0	NC	0.5
245345_at	63.3	P	0.00415	0.6	I	0.003355
245346_at	49.1	P	0.030273	0.2	NC	0.5
245347_at	39.7	P	7.32e-4	0.1	NC	0.047264
245348_at	248.5	P	2.44e-4	-0.5	NC	0.99288
245349_at	27.1	A	0.095215	-0.1	NC	0.5
245350_at	868.5	P	2.44e-4	-0.3	NC	0.805199
245351_at	280.5	P	2.44e-4	-0.2	NC	0.669411
245352_at	17.7	M	0.056152	-0.1	NC	0.5
245353_at	61.3	A	0.067627	0.2	NC	0.5
245354_at	10.8	P	0.037598	-0.5	NC	0.318909
245355_at	2390	P	2.44e-4	0.1	NC	0.194801
245356_at	7092.7	P	2.44e-4	-0.2	NC	0.5
245357_at	54.1	P	2.44e-4	0.1	NC	0.5
245358_at	254.9	P	0.001221	-0.1	NC	0.5
245359_at	188.4	P	2.44e-4	-0.1	NC	0.5
245360_at	315	P	7.32e-4	-0.2	NC	0.545234
245361_at	487.2	P	7.32e-4	-0.2	NC	0.645558
245362_at	115.7	P	2.44e-4	0	NC	0.5
245363_at	102.7	P	0.01416	-1	D	0.99998
245364_at	84.3	P	0.023926	0	NC	0.747149
245365_at	136.4	P	0.010742	-0.2	NC	0.545234
245366_at	125.8	P	2.44e-4	-0.1	NC	0.5
245367_at	79.2	P	0.00415	-0.6	D	0.999034
245368_at	42	P	0.008057	0.5	NC	0.012024
245369_at	9	A	0.753906	-0.2	NC	0.971234
245370_at	95.4	P	2.44e-4	0.1	NC	0.5
245371_at	27.6	P	0.037598	-0.6	NC	0.703911
245372_at	1165.4	P	2.44e-4	0.1	NC	0.5
245373_s_at	1390.8	P	2.44e-4	-0.2	NC	0.5
245374_at	217.1	P	2.44e-4	-0.2	NC	0.5
245375_at	24.4	P	0.046143	0.2	NC	0.416433
245376_at	13.9	P	0.023926	0.2	NC	0.37888
245377_at	1.9	A	0.466064	0	NC	0.441923
245378_at	42.6	A	0.466064	3.2	NC	0.5
245379_at	66.5	P	0.008057	-0.2	NC	0.938478
245380_at	38.8	P	0.01416	-0.2	NC	0.596188
245381_at	49.9	P	0.010742	0.2	NC	0.5
245382_at	644.2	P	7.32e-4	-0.2	NC	0.767451
245383_at	29.7	A	0.095215	-0.1	NC	0.5
245384_at	43.2	P	2.44e-4	0.2	NC	0.5
245385_at	14.6	P	0.00415	-1.5	MD	0.995075
245386_at	1378.9	P	2.44e-4	-0.6	D	0.99998
245387_at	151.7	P	2.44e-4	0.2	NC	0.252851
245388_at	19.2	A	0.366211	0.5	NC	0.441923
245389_at	24.6	A	0.432373	-1.6	D	0.99998
245390_at	79.2	P	0.001221	0.1	NC	0.39129
245391_at	1157.1	P	2.44e-4	-0.4	D	0.99751
245392_at	1.5	A	0.633789	-0.1	NC	0.252851
245393_at	974	P	7.32e-4	-0.3	NC	0.938478
245394_at	1140.7	P	7.32e-4	-0.3	NC	0.703911
245395_at	111.2	P	0.030273	0	NC	0.5
245396_at	74.5	A	0.149658	0	NC	0.5
245397_at	89.8	P	0.046143	0.4	NC	0.078937
245398_at	172.9	P	2.44e-4	-0.3	NC	0.5
245399_at	5109.7	P	2.44e-4	-0.5	D	0.999954
245400_at	460.3	P	2.44e-4	-0.2	NC	0.596188
245401_at	363.3	P	2.44e-4	-2	D	0.99998
245402_at	18.1	A	0.129639	1.1	NC	0.307406
245403_at	11.8	A	0.5	0.2	NC	0.645558
245404_at	108.7	P	2.44e-4	0.3	NC	0.016731
245405_at	24.6	A	0.111572	0.1	NC	0.006503
245406_at	14.9	A	0.432373	0	NC	0.5
245407_at	473.5	P	7.32e-4	0.2	NC	0.37888
245408_at	70.2	P	7.32e-4	-0.2	NC	0.5
245409_at	11.2	A	0.334473	1.6	NC	0.5
245410_at	34.9	P	0.00415	-0.2	NC	0.5
245411_at	16.3	A	0.171387	2.2	NC	0.51942
245412_at	530.8	P	2.44e-4	0.8	I	2.e-5
245413_at	47.4	P	0.00415	1.4	NC	0.047264
245414_at	63.3	A	0.149658	0.5	NC	0.138386
245415_at	383	P	2.44e-4	0.3	NC	0.008511
245416_at	96.1	P	2.44e-4	-0.4	NC	0.767451
245417_at	6.5	A	0.696289	0.3	NC	0.318909
245418_at	92.8	P	2.44e-4	-0.3	NC	0.888286
245419_at	2.2	A	0.601074	-0.7	NC	0.5
245420_at	36	A	0.27417	0.1	NC	0.403812
245421_at	69.3	P	0.001953	-0.1	NC	0.5
245422_at	16.4	A	0.5	0.7	NC	0.038415
245423_at	46.2	P	0.023926	1	NC	0.5
245424_at	0.6	A	0.99585	-2.3	NC	0.981872
245425_at	355.1	P	2.44e-4	-0.1	NC	0.5
245426_at	28	P	0.010742	-0.2	NC	0.703911
245427_at	100	P	0.005859	0.1	NC	0.5
245428_at	133.9	P	0.001221	-0.2	NC	0.5
245429_at	28.3	A	0.149658	0.2	NC	0.5
245430_at	189.6	P	0.005859	0.4	I	3.07e-4
245431_at	164.9	P	2.44e-4	0	NC	0.5
245432_at	185.1	P	0.00293	0.6	I	6.8e-5
245433_at	721.4	P	2.44e-4	0.4	I	6.e-5
245434_at	172.5	P	7.32e-4	0.8	I	2.7e-5
245435_at	46.6	P	0.037598	0.2	NC	0.429141
245436_at	23.3	A	0.432373	-0.6	D	0.997968
245437_at	41.9	P	0.046143	0.5	NC	0.024755
245438_at	82.9	P	0.001221	0.6	I	0.00249
245439_at	51.1	P	0.030273	0.5	NC	0.021224
245440_at	4.3	A	0.533936	0.8	NC	0.232549
245441_at	28.1	P	0.030273	0.2	NC	0.5
245442_at	110.2	P	2.44e-4	-0.1	NC	0.5
245443_at	6.9	A	0.533936	2	NC	0.747149
245444_at	33.2	A	0.171387	0.4	NC	0.307406
245445_at	33.9	P	0.001221	-0.8	NC	0.991489
245446_at	117.1	P	7.32e-4	0.1	NC	0.242585
245447_at	6.8	A	0.533936	-1	NC	0.454766
245448_at	14.3	A	0.19458	3.3	NC	0.011045
245449_at	36.3	A	0.111572	0	NC	0.5
245450_at	1.9	A	0.80542	0	NC	0.274048
245451_at	36	P	0.018555	0.1	NC	0.054022
245452_at	6.3	A	0.067627	-1.2	NC	0.532344
245453_at	4.7	A	0.366211	-0.1	NC	0.558077
245454_at	275.9	P	7.32e-4	1	I	3.e-5
245455_at	7.7	A	0.129639	2.6	NC	0.284967
245456_at	220.6	P	2.44e-4	1	I	1.47e-4
245457_s_at	64.2	P	0.046143	0.8	I	0.00225
245458_at	5.9	A	0.601074	-1.6	NC	0.657563
245459_at	2.7	A	0.850342	-1.9	NC	0.60871
245460_at	6.2	A	0.19458	3.1	NC	0.416433
245461_at	41	P	0.046143	-0.7	D	0.996645
245462_at	62.4	P	0.00293	0.3	NC	0.022932
245463_at	515.4	P	2.44e-4	-1.6	D	0.99998
245464_at	42.4	P	0.037598	0	NC	0.232549
245465_at	21.3	A	0.366211	-0.2	NC	0.5
245466_at	55.2	P	2.44e-4	-0.2	NC	0.5
245467_at	111.3	P	0.046143	0.4	NC	0.145682
245468_at	27.8	A	0.171387	-0.4	NC	0.736659
245469_at	2.1	A	0.633789	0	NC	0.5
245470_at	1.3	A	0.969727	-1.1	NC	0.921063
245471_at	9.9	A	0.432373	1.8	NC	0.736659
245472_at	2.4	A	0.601074	0.2	NC	0.242585
245473_at	2.5	A	0.696289	0	NC	0.232549
245474_at	73.1	M	0.056152	-0.2	NC	0.5
245475_at	30.9	A	0.111572	0	NC	0.242585
245476_at	1.3	A	0.696289	-0.1	NC	0.5
245477_at	218.6	P	2.44e-4	0.1	NC	0.5
245478_at	110.4	P	2.44e-4	0.2	NC	0.342437
245479_at	55.9	P	2.44e-4	0	NC	0.161038
245480_at	77.8	P	0.010742	0.3	NC	0.318909
245481_at	276.2	P	0.001221	0	NC	0.5
245482_at	158.8	P	2.44e-4	0.8	I	3.5e-5
245483_at	3736.3	P	2.44e-4	-0.8	D	0.99998
245484_at	187.1	P	2.44e-4	-0.2	NC	0.5
245485_at	40.1	P	0.001953	-1.1	D	0.998349
245486_x_at	47.9	A	0.398926	-0.9	NC	0.692594
245487_at	120.3	P	7.32e-4	0.5	NC	0.047264
245488_at	25.1	A	0.111572	0.6	NC	0.5
245489_at	71.4	P	0.018555	0.4	NC	0.169098
245490_at	12.3	A	0.171387	2.2	I	2.14e-4
245491_at	55.7	P	0.023926	0.2	NC	0.177412
245492_at	165.5	P	7.32e-4	0.4	NC	0.00712
245493_at	66.7	P	0.00293	0.4	NC	0.318909
245494_at	85.6	P	0.001221	0.2	NC	0.5
245495_at	107.5	P	0.008057	-0.5	NC	0.984574
245496_at	134.2	P	0.00415	0.1	NC	0.5
245497_at	10.2	A	0.533936	-1.1	NC	0.955851
245498_at	44.4	P	0.037598	-0.2	NC	0.645558
245499_at	65.5	M	0.056152	0.5	NC	0.194801
245500_at	6.1	A	0.665527	-0.2	NC	0.330589
245501_at	1.6	A	0.753906	0.5	NC	0.252851
245502_at	165.8	P	7.32e-4	0.4	I	9.66e-4
245503_at	1.9	A	0.398926	-2.1	NC	0.061522
245504_at	27.8	P	0.046143	0.9	I	0.003355
245505_at	0.4	A	0.99707	-0.4	NC	0.596188
245506_at	0.4	A	0.850342	-2	NC	0.5
245507_at	1.5	A	0.932373	-0.1	NC	0.094279
245508_at	10.3	A	0.753906	0.2	NC	0.5
245509_at	31.4	P	0.005859	-0.3	NC	0.5
245510_at	667.7	P	2.44e-4	-0.3	NC	0.767451
245511_at	7.9	A	0.27417	-0.4	NC	0.5
245512_at	483.8	P	2.44e-4	0.1	NC	0.366593
245513_at	148.4	P	0.00293	-0.2	NC	0.5
245514_at	87.8	P	2.44e-4	0.1	NC	0.069813
245515_at	2.2	A	0.466064	0.6	NC	0.5
245516_at	56.2	P	7.32e-4	0.1	NC	0.263341
245517_at	142.9	P	0.001221	-0.1	NC	0.5
245518_at	47.5	P	0.008057	0.2	NC	0.354442
245519_at	2.9	A	0.828613	-2.3	NC	0.854318
245520_at	0.6	A	0.828613	-2.5	NC	0.786812
245521_at	104.8	P	2.44e-4	-0.1	NC	0.5
245522_at	40.9	P	0.037598	0.6	NC	0.194801
245523_at	444.3	P	2.44e-4	0.1	NC	0.354442
245524_at	1109.6	P	7.32e-4	0	NC	0.5
245525_at	267.3	P	0.001953	-0.5	D	0.995927
245526_at	63.9	P	0.01416	0.1	NC	0.5
245527_at	38.2	A	0.149658	0.3	NC	0.041201
245528_at	131.1	A	0.067627	0.6	I	6.18e-4
245529_at	71.5	P	2.44e-4	0.2	NC	0.047264
245530_at	34.1	P	0.030273	0	NC	0.5
245531_at	40.6	P	2.44e-4	-3	D	0.99998
245532_at	82.1	P	0.001221	0.1	NC	0.5
245533_at	49.4	P	0.005859	-0.7	NC	0.767451
245534_at	3.1	A	0.888428	0.3	NC	0.354442
245535_at	72.1	A	0.067627	-0.3	NC	0.777251
245536_at	68.9	P	0.010742	0.5	NC	0.013078
245537_at	7.2	P	0.01416	-0.6	NC	0.177412
245538_at	2.4	A	0.828613	-0.1	NC	0.37888
245539_at	2.2	A	0.828613	0.1	NC	0.111714
245540_at	88.2	P	0.008057	0.7	I	0.001336
245541_at	58.8	P	0.00293	0.1	NC	0.035785
245542_at	6	A	0.567627	0.8	NC	0.5
245543_at	34.5	P	0.046143	0.5	NC	0.105663
245544_at	210.6	P	7.32e-4	-0.3	NC	0.796129
245545_at	16.9	A	0.27417	-0.6	NC	0.900148
245546_at	81.7	P	0.005859	0.7	I	3.e-5
245547_at	23.9	P	0.037598	0.7	NC	0.094279
245548_at	14.2	P	0.037598	0.4	NC	0.5
245549_at	12.7	A	0.5	0.9	NC	0.633407
245550_at	109.3	P	0.001953	-0.7	D	0.999135
245551_at	25.6	P	0.030273	4.1	I	2.41e-4
245552_at	62.8	P	7.32e-4	0.1	NC	0.429141
245553_at	28.2	A	0.149658	-0.4	NC	0.822588
245554_at	316.7	P	2.44e-4	-0.6	D	0.999911
245555_at	3310.4	P	2.44e-4	-0.3	NC	0.964215
245556_at	357.4	P	2.44e-4	-0.2	NC	0.5
245557_at	144.9	P	2.44e-4	0.1	NC	0.354442
245558_at	40.6	P	0.010742	-0.1	NC	0.5
245559_at	9.4	A	0.466064	1.3	NC	0.5
245560_at	3	A	0.904785	-0.1	NC	0.545234
245561_at	143.3	P	7.32e-4	-0.2	NC	0.5
245562_at	129.8	P	0.001221	-0.3	NC	0.814019
245563_at	469.9	P	7.32e-4	-0.9	D	0.999932
245564_at	56.8	P	0.046143	0	NC	0.5
245565_at	63.9	P	0.00415	-0.1	NC	0.5
245566_at	99.8	P	2.44e-4	-0.3	NC	0.657563
245567_at	4374.2	P	2.44e-4	-0.2	NC	0.583567
245568_at	63.2	P	0.023926	0.2	NC	0.454766
245569_at	30.8	P	0.005859	0	NC	0.5
245570_at	2	A	0.932373	0.2	NC	0.5
245571_at	11.8	A	0.19458	-0.3	NC	0.131343
245572_at	87.6	P	2.44e-4	-0.3	NC	0.5
245573_at	21.7	A	0.129639	-0.1	NC	0.5
245574_at	44.4	P	0.008057	1.4	NC	0.041201
245575_at	132.4	P	0.00293	0	NC	0.5
245576_at	111	P	0.010742	-0.3	NC	0.767451
245577_at	132	P	2.44e-4	0	NC	0.5
245578_at	130.9	P	2.44e-4	0.6	I	5.52e-4
245579_at	9.2	A	0.171387	-0.7	NC	0.5
245580_at	25.3	P	2.44e-4	0	NC	0.5
245581_at	33.8	A	0.171387	0.4	NC	0.057676
245582_at	27.8	P	0.030273	-0.1	NC	0.5
245583_at	89.8	P	2.44e-4	-0.1	NC	0.354442
245584_at	65.8	P	7.32e-4	0.5	NC	0.078937
245585_at	2.5	A	0.533936	0.8	NC	0.050553
245586_at	51.6	P	0.046143	0.1	NC	0.493524
245587_at	85.9	P	0.001953	0.4	NC	0.019624
245588_at	26.7	P	2.44e-4	-0.5	NC	0.757415
245589_at	4.7	A	0.665527	0.7	NC	0.5
245590_at	15.2	M	0.056152	-0.2	NC	0.5
245591_at	4.2	A	0.366211	1.1	NC	0.011045
245592_at	9.2	A	0.334473	-0.5	NC	0.467656
245593_at	105.4	P	2.44e-4	0.4	NC	0.00712
245594_at	130.1	P	0.001953	0.2	NC	0.013078
245595_at	20.3	A	0.27417	0	NC	0.5
245596_at	0.6	A	0.780518	-0.5	NC	0.5
245597_at	53.7	M	0.056152	-0.2	NC	0.5
245598_at	23.6	A	0.149658	0.3	NC	0.354442
245599_at	91.9	P	7.32e-4	0.3	NC	0.021224
245600_at	189	P	2.44e-4	-0.2	NC	0.814019
245601_at	101.8	P	7.32e-4	0.1	NC	0.5
245602_at	809.1	P	2.44e-4	-0.3	NC	0.506476
245603_at	33.2	A	0.080566	1.1	NC	0.011045
245604_at	56.4	P	0.001221	0.6	NC	0.019624
245605_at	255.4	P	0.001953	0.4	I	2.73e-4
245606_at	66.3	P	0.001953	0.3	NC	0.088938
245607_at	7.1	A	0.303711	-1.4	NC	0.5
245608_at	184.5	P	2.44e-4	0.2	NC	0.124552
245609_at	16.2	P	0.046143	2.2	NC	0.145682
245610_at	44.6	P	0.00293	0.8	NC	0.138386
245611_at	152.5	P	2.44e-4	-0.1	NC	0.5
245612_at	305	P	0.001221	-0.2	NC	0.633407
245613_at	2.7	A	0.665527	0	NC	0.5
245614_at	6.6	A	0.72583	2	NC	0.138386
245615_at	10.5	A	0.27417	-0.5	NC	0.868657
245616_at	13.3	A	0.303711	2.6	NC	0.5
245617_at	13.4	A	0.334473	0	NC	0.669411
245618_at	76	P	0.008057	0.3	NC	0.065566
245619_at	49.4	P	0.00415	-0.1	NC	0.5
245620_at	2.5	A	0.80542	-0.8	NC	0.692594
245621_at	53.9	P	0.018555	0.7	NC	0.48058
245622_at	0.7	A	0.780518	-1.3	NC	0.747149
245623_s_at	36.3	P	0.001953	0.1	NC	0.105663
245624_at	1.4	A	0.72583	-3	NC	0.657563
245625_at	407.5	P	2.44e-4	0.3	I	9.66e-4
245626_at	936.1	P	2.44e-4	-0.1	NC	0.5
245627_at	4.9	A	0.665527	-3.7	MD	0.994591
245628_at	17.2	A	0.246094	0.4	NC	0.242585
245629_at	303.3	P	2.44e-4	-0.5	D	0.99751
245630_at	52.1	A	0.219482	0.2	NC	0.366593
245631_at	321.8	P	2.44e-4	0.1	NC	0.242585
245632_at	43.6	P	0.010742	-0.3	NC	0.5
245633_at	434.5	P	2.44e-4	-0.1	NC	0.5
245634_at	2.8	A	0.780518	-2.4	NC	0.900148
245635_at	30.2	P	0.023926	0.2	NC	0.5
245636_at	20.5	A	0.080566	0.3	NC	0.263341
245637_at	444.6	P	2.44e-4	0.2	NC	0.083826
245638_s_at	378.7	P	2.44e-4	-0.3	NC	0.5
245639_at	1031.8	P	2.44e-4	0.3	NC	0.038415
245640_at	4.2	A	0.567627	-1	NC	0.5
245641_at	57.8	P	0.037598	-0.4	NC	0.930187
245642_at	722.7	P	2.44e-4	-0.4	NC	0.977068
245643_at	6.4	A	0.432373	-1.3	NC	0.342437
245644_at	126	P	0.001221	-0.2	NC	0.861614
245645_at	38.1	A	0.111572	-0.3	NC	0.715033
245646_x_at	3.6	A	0.533936	-1.1	NC	0.131343
245647_at	34.7	A	0.27417	0.5	NC	0.403812
245648_at	3.4	A	0.601074	0.6	NC	0.007788
245649_at	181.1	P	0.008057	0.1	NC	0.213188
245650_at	32.2	M	0.056152	0.2	NC	0.5
245651_s_at	743.2	P	2.44e-4	-0.3	NC	0.830902
245652_at	9.1	P	0.037598	2.4	NC	0.5
245653_at	12.1	A	0.432373	0.4	NC	0.5
245654_at	43.3	P	0.001953	0.1	NC	0.5
245655_at	2	A	0.5	2.4	NC	0.660442
245656_at	2.7	A	0.80542	-0.2	NC	0.366593
245657_at	55.3	P	2.44e-4	0.5	NC	0.028766
245658_at	2.3	A	0.753906	0.2	NC	0.354442
245659_at	244.6	P	2.44e-4	-0.7	D	0.999932
245660_at	107.8	P	0.001221	0.2	NC	0.007788
245661_at	51.8	P	0.001953	0.2	NC	0.033304
245662_at	45.7	A	0.149658	-0.9	D	0.999135
245663_at	10.7	A	0.366211	1.1	NC	0.5
245664_at	7.9	A	0.5	-0.8	NC	0.5
245665_at	289.9	P	2.44e-4	0	NC	0.5
245666_at	236.3	P	7.32e-4	0	NC	0.5
245667_at	518.6	P	2.44e-4	-0.1	NC	0.5
245668_at	1711.9	P	2.44e-4	-0.2	NC	0.875448
245669_at	19.1	A	0.067627	0.9	NC	0.145682
245670_at	44.9	P	0.023926	-0.1	NC	0.5
245671_at	57.9	P	0.018555	0.1	NC	0.203871
245672_at	20.1	A	0.366211	0.3	NC	0.5
245673_at	17.7	A	0.171387	-0.2	NC	0.48058
245674_at	69.1	P	0.018555	0.6	I	6.92e-4
245675_at	26.8	A	0.067627	0	NC	0.5
245676_at	27.7	A	0.080566	0.4	NC	0.177412
245677_at	8.7	M	0.056152	0.1	NC	0.48058
245678_at	68.4	P	0.023926	-0.1	NC	0.5
245679_at	163.8	P	2.44e-4	0	NC	0.5
245680_at	16.4	A	0.219482	1.8	NC	0.342437
245681_at	158.8	P	0.005859	0.2	NC	0.5
245682_at	131.3	P	0.01416	-0.1	NC	0.5
245683_at	163.3	P	7.32e-4	0.1	NC	0.5
245684_at	386	P	2.44e-4	0	NC	0.5
245685_at	67.2	P	0.00415	0	NC	0.5
245686_at	647.6	P	2.44e-4	0	NC	0.5
245687_at	258.2	P	2.44e-4	-0.1	NC	0.5
245688_at	2193.9	P	2.44e-4	0.5	I	2.e-5
245689_at	8.1	A	0.5	2.7	NC	0.342437
245690_at	26.6	P	0.030273	-0.3	NC	0.657563
245691_at	162.3	M	0.056152	0	NC	0.5
245692_at	32.6	A	0.080566	1.3	NC	0.01421
245693_at	103.9	P	0.023926	-0.2	NC	0.5
245694_at	248.8	P	2.44e-4	0.1	NC	0.232549
245695_at	94.9	P	0.00415	0.4	NC	0.274048
245696_at	4.3	A	0.696289	1.3	NC	0.213188
245697_at	211.2	P	0.001221	0	NC	0.5
245698_at	76.3	P	0.037598	3	I	0.001832
245699_at	91.6	P	2.44e-4	-0.3	NC	0.596188
245700_at	5.8	A	0.665527	-2.6	NC	0.975245
245701_at	10.9	A	0.567627	-0.6	NC	0.5
245702_at	43.4	P	0.005859	0	NC	0.5
245703_at	14.4	A	0.080566	0.8	NC	0.169098
245704_at	109.6	P	0.001953	0.1	NC	0.5
245705_at	18.8	A	0.111572	0.6	NC	0.5
245706_at	5	A	0.601074	-2.2	NC	0.5
245707_at	5.6	A	0.398926	-1.3	NC	0.5
245708_at	4.2	A	0.466064	-1.4	NC	0.596188
245709_at	91.8	P	0.001953	-0.2	NC	0.596188
245710_at	31.8	A	0.366211	-0.6	NC	0.854318
245711_at	278.2	P	2.44e-4	-0.2	NC	0.757415
245712_at	37.5	P	0.005859	0	NC	0.5
245713_at	19	A	0.067627	-0.5	NC	0.725952
245714_at	323.8	P	2.44e-4	0.3	NC	0.099852
245715_s_at	2908.8	P	2.44e-4	0.2	NC	0.185981
245716_at	59.1	P	0.001221	0.2	NC	0.403812
245717_at	31.1	A	0.111572	0.7	NC	0.493524
245718_at	163.6	P	0.005859	-0.2	NC	0.5
245719_at	38.3	P	0.023926	0.2	NC	0.5
245720_at	11.2	A	0.601074	-0.5	NC	0.805199
245721_s_at	159.5	P	2.44e-4	0	NC	0.5
245722_at	63.5	P	0.001953	0.2	NC	0.008511
245723_at	60.2	P	0.030273	0.2	NC	0.5
245724_at	326.3	P	0.001953	-0.3	NC	0.977068
245725_at	107.4	P	0.00415	0	NC	0.5
245726_at	30.5	A	0.129639	0.4	NC	0.284967
245727_at	67.3	P	0.008057	0.1	NC	0.274048
245728_at	41.9	A	0.095215	-0.5	NC	0.5
245729_at	273	P	2.44e-4	-0.4	NC	0.983269
245730_at	81.1	P	0.001221	0	NC	0.5
245731_at	158	P	2.44e-4	-0.8	D	0.999977
245732_at	110.4	P	7.32e-4	-0.3	NC	0.725952
245733_at	120.4	P	0.001221	-0.4	NC	0.875448
245734_at	84.9	P	7.32e-4	-0.5	NC	0.978776
245735_at	57.5	P	2.44e-4	-1.5	D	0.99996
245736_at	7572	P	2.44e-4	-0.6	D	0.99998
245737_at	181.1	P	2.44e-4	-0.4	NC	0.921063
245738_at	17.5	A	0.27417	0.9	NC	0.493524
245739_at	59.9	P	0.00415	-1.1	D	0.99998
245740_at	157	P	0.008057	-0.2	NC	0.669411
245741_at	7.9	A	0.19458	0	NC	0.5
245742_at	888.3	P	7.32e-4	-0.3	NC	0.993497
245743_at	1.4	A	0.753906	-2	NC	0.854318
245744_at	0.7	A	0.962402	-1.1	NC	0.532344
245745_at	3	A	0.567627	1.9	MI	0.004925
245746_at	897.7	P	2.44e-4	-0.4	NC	0.814019
245747_at	20.4	P	0.001953	0.3	NC	0.5
245748_at	92.8	P	7.32e-4	-0.7	D	0.999899
245749_at	10	A	0.303711	0.9	NC	0.296089
245750_at	923.6	P	2.44e-4	-0.5	D	0.999954
245751_s_at	100.9	P	2.44e-4	0.3	NC	0.213188
245752_at	10.6	A	0.171387	1.6	NC	0.5
245753_at	6.3	A	0.303711	0.2	NC	0.5
245754_at	0.1	A	0.953857	-2	NC	0.203871
245755_at	22.8	A	0.080566	-0.2	NC	0.416433
245756_at	428.6	P	2.44e-4	-0.8	D	0.999922
245757_at	13.4	A	0.095215	-0.7	D	0.996301
245758_at	67.8	P	2.44e-4	0	NC	0.5
245759_at	139.8	P	2.44e-4	0.2	NC	0.099852
245760_s_at	6.1	A	0.601074	2	NC	0.111714
245761_at	173.3	P	0.001221	-0.2	NC	0.747149
245762_at	30.7	P	0.00293	0.3	NC	0.138386
245763_at	115.1	P	2.44e-4	-0.1	NC	0.213188
245764_s_at	48.3	P	0.00293	0.6	I	0.001201
245765_at	12.9	A	0.366211	1.1	NC	0.296089
245766_at	15.8	A	0.095215	0.1	NC	0.5
245767_at	55.1	P	0.010742	0.4	NC	0.015426
245768_at	170.1	P	2.44e-4	-0.2	NC	0.596188
245769_at	34.7	P	0.00415	-0.4	NC	0.39129
245770_at	73.3	P	7.32e-4	0.3	I	0.003355
245771_at	18.9	A	0.095215	1.4	NC	0.5
245772_at	102.4	P	2.44e-4	0.2	NC	0.5
245773_at	77.6	P	7.32e-4	0.1	NC	0.5
245774_at	73	P	0.018555	0.5	MI	0.005409
245775_at	586.8	P	2.44e-4	0.7	I	3.07e-4
245776_at	316.4	P	2.44e-4	-0.3	NC	0.98579
245777_at	69.5	P	2.44e-4	-0.1	NC	0.645558
245778_at	55.5	M	0.056152	-0.3	NC	0.5
245779_at	5.9	A	0.398926	-0.5	NC	0.48058
245780_at	289.6	P	2.44e-4	-0.1	NC	0.5
245781_at	400.3	P	7.32e-4	-0.4	NC	0.838962
245782_at	2.8	A	0.633789	0	NC	0.5
245783_s_at	34.7	A	0.111572	0.8	I	0.004073
245784_at	83.4	P	0.00415	0	NC	0.213188
245785_at	1	A	0.991943	-0.2	NC	0.5
245786_at	123.4	P	0.001221	0.3	NC	0.050553
245787_at	408	P	2.44e-4	-0.3	NC	0.971234
245788_at	140.8	P	0.001221	0	NC	0.5
245789_at	259.3	P	2.44e-4	-0.2	NC	0.5
245790_at	81.8	P	0.005859	-0.5	NC	0.961585
245791_at	711.4	P	2.44e-4	-0.2	NC	0.5
245792_at	300.1	P	2.44e-4	0.3	I	0.004073
245793_at	65.7	P	0.046143	0	NC	0.5
245794_at	555.1	P	2.44e-4	0.3	I	6.92e-4
245795_at	89.8	P	2.44e-4	-0.1	NC	0.5
245796_at	813.2	P	2.44e-4	0	NC	0.5
245797_at	51	A	0.149658	-0.1	NC	0.5
245798_at	14.7	A	0.095215	0.3	NC	0.028766
245799_at	0.8	A	0.696289	-2.1	NC	0.978776
245800_at	78.7	P	0.00415	0	NC	0.5
245801_at	0.7	A	0.998047	-0.7	NC	0.703911
245802_at	15.6	M	0.056152	-0.1	NC	0.5
245803_at	1707.6	P	2.44e-4	-1	D	0.99998
245804_at	3.4	A	0.919434	-0.6	MD	0.994591
245805_at	3.5	A	0.567627	0	NC	0.5
245806_at	29.8	A	0.27417	-0.4	NC	0.645558
245807_at	95	M	0.056152	-0.1	NC	0.715033
245808_at	80	P	0.00293	-0.4	NC	0.983269
245809_at	154.3	P	2.44e-4	0.1	NC	0.307406
245810_at	121.4	P	0.010742	0.9	I	6.e-5
245811_at	5.1	A	0.19458	2.1	NC	0.467656
245812_at	6	A	0.828613	-0.3	NC	0.60871
245813_at	2.1	A	0.904785	0.3	NC	0.185981
245814_at	31	A	0.219482	-0.1	NC	0.5
245815_at	69.7	A	0.095215	-0.2	NC	0.5
245816_at	7.1	A	0.398926	0.8	NC	0.767451
245817_at	96.3	P	0.001221	0.4	NC	0.054022
245818_at	109.8	P	0.005859	0.2	NC	0.5
245819_at	25.9	P	0.023926	-0.4	NC	0.583567
245820_at	29.2	A	0.149658	1.1	NC	0.5
245821_at	485.2	P	2.44e-4	0	NC	0.5
245822_at	778.7	P	2.44e-4	0.6	I	3.e-5
245823_at	10.3	A	0.5	-0.7	NC	0.5
245824_at	2.8	A	0.633789	-0.1	NC	0.441923
245825_at	99.9	P	2.44e-4	0.2	NC	0.441923
245826_at	22.4	A	0.129639	-0.1	NC	0.5
245827_at	26	P	0.018555	-0.5	NC	0.5
245828_at	56.3	P	0.01416	-0.2	NC	0.5
245829_at	10.4	A	0.246094	2.9	NC	0.094279
245830_at	19.5	A	0.129639	0.8	NC	0.5
245831_at	68.4	P	7.32e-4	-0.1	NC	0.5
245832_at	547.8	P	2.44e-4	0	NC	0.5
245833_at	12.5	A	0.303711	-0.5	NC	0.532344
245834_at	3.3	A	0.696289	0.2	NC	0.074268
245835_at	8.3	A	0.303711	-0.7	NC	0.814019
245836_at	0.3	A	0.926758	-0.7	NC	0.85701
245837_at	12.9	P	0.037598	1.1	NC	0.009292
245838_at	115.5	P	0.001221	0.3	NC	0.105663
245839_at	2.6	A	0.533936	-0.7	NC	0.5
245840_at	33.9	P	0.023926	0	NC	0.5
245841_s_at	4505	P	2.44e-4	0.2	NC	0.011045
245842_at	1.7	A	0.72583	-2.7	NC	0.757415
245843_at	60	P	0.046143	0.6	NC	0.024755
245844_at	181.5	P	0.008057	0.4	MI	0.005933
245845_at	76.7	P	7.32e-4	0	NC	0.5
245846_at	53.4	P	0.005859	0.1	NC	0.5
245847_at	29	A	0.19458	-0.2	NC	0.532344
245848_at	88	P	2.44e-4	0.1	NC	0.5
245849_at	95.8	P	0.018555	0.1	NC	0.5
245850_at	46.7	P	0.005859	0.9	NC	0.033304
245851_at	168	P	2.44e-4	0.2	NC	0.194801
245852_at	167.8	P	7.32e-4	0.4	NC	0.105663
245853_at	111.3	P	7.32e-4	0.7	I	0.001336
245854_at	159.1	P	0.005859	0.5	I	1.67e-4
245855_at	217.8	P	2.44e-4	-0.2	NC	0.558077
245856_at	2.7	A	0.466064	-1.6	NC	0.5
245857_at	5.8	A	0.398926	-1.1	NC	0.583567
245858_at	12.2	A	0.466064	1.5	NC	0.429141
245859_at	90.6	P	0.008057	0.4	I	5.2e-5
245860_at	17.8	A	0.366211	1.4	NC	0.252851
245861_at	25.2	P	0.023926	0.7	NC	0.01421
245862_at	368.7	P	7.32e-4	0.4	I	0.00225
245863_s_at	61.1	P	0.010742	-0.2	NC	0.5
245864_at	54.6	M	0.056152	0.5	I	0.001651
245865_at	2.5	A	0.753906	-1.3	NC	0.5
245866_s_at	157.4	P	2.44e-4	0	NC	0.5
245867_at	316.3	P	2.44e-4	0.8	I	3.5e-5
245868_at	610	P	2.44e-4	-0.4	NC	0.868657
245869_at	25.1	A	0.432373	-0.8	NC	0.62112
245870_at	69.3	P	0.046143	-0.1	NC	0.5
245871_at	8.1	A	0.366211	-0.6	NC	0.583567
245872_at	46.7	P	0.008057	-0.3	NC	0.971234
245873_at	56.4	P	2.44e-4	0	NC	0.057676
245874_at	7058.2	P	0.001953	-0.4	NC	0.97214
245875_at	848.4	P	2.44e-4	-0.2	NC	0.5
245876_at	21.7	P	0.010742	1.1	NC	0.366593
245877_at	13.6	A	0.567627	3.2	NC	0.131343
245878_at	61	P	0.037598	0.3	NC	0.5
245879_at	77.8	P	0.00415	0.2	NC	0.124552
245880_at	17.8	A	0.246094	2.2	NC	0.318909
245881_at	125.6	P	7.32e-4	-0.1	NC	0.5
245882_at	9.3	A	0.567627	0.5	NC	0.493524
245883_at	19.9	A	0.111572	2.2	NC	0.232549
245884_at	69.9	P	7.32e-4	-0.2	NC	0.583567
245885_at	518.1	P	2.44e-4	-0.3	NC	0.838962
245886_at	376.3	P	2.44e-4	-0.2	NC	0.5
245887_at	241.2	P	2.44e-4	-0.3	NC	0.838962
245888_at	132.6	P	2.44e-4	0.2	NC	0.342437
245889_at	472.8	P	2.44e-4	-1.9	D	0.99998
245890_at	1.4	A	0.696289	0.5	NC	0.022932
245891_at	1673	P	2.44e-4	-0.2	NC	0.830902
245892_at	2.7	A	0.567627	-1.6	NC	0.5
245893_at	88.2	P	7.32e-4	-0.3	NC	0.777251
245894_at	315.9	P	2.44e-4	-0.1	NC	0.5
245895_at	71.3	P	0.008057	0.5	I	8.65e-4
245896_at	130.3	P	2.44e-4	-0.2	NC	0.583567
245897_at	110.1	P	0.01416	1.2	I	3.07e-4
245898_at	108.6	P	0.001953	0.4	I	2.73e-4
245899_at	94.1	P	0.00415	0.1	NC	0.5
245900_at	275.8	P	2.44e-4	0.4	I	0.001336
245901_at	35.5	P	0.046143	-0.4	MD	0.995075
245902_at	37.1	P	0.023926	0.1	NC	0.5
245903_at	42.8	P	0.018555	0	NC	0.961585
245904_at	69	P	0.001221	0.2	NC	0.094279
245905_at	924.6	P	2.44e-4	0.1	NC	0.222749
245906_at	36.1	A	0.149658	0.1	NC	0.274048
245907_at	0.6	A	0.932373	-1	NC	0.5
245908_at	9	A	0.533936	-0.8	NC	0.62112
245909_at	67	P	0.00293	0.1	NC	0.145682
245910_at	224.1	P	2.44e-4	0	NC	0.5
245911_at	671.4	P	2.44e-4	0.6	I	2.e-5
245912_at	447.1	P	0.023926	1.7	I	3.46e-4
245913_at	961.5	P	2.44e-4	0.1	NC	0.284967
245914_at	88.9	P	7.32e-4	0.6	NC	0.013078
245915_s_at	1708.7	P	2.44e-4	0.4	I	0.001201
245916_at	12.9	A	0.095215	0	NC	0.5
245917_at	236.4	P	2.44e-4	0.1	NC	0.5
245918_at	4.9	A	0.366211	-1.2	NC	0.506476
245919_at	6.6	A	0.334473	0.7	NC	0.429141
245920_at	22.7	P	0.023926	0.1	NC	0.5
245921_at	21.8	A	0.095215	0.5	NC	0.5
245922_at	0.6	A	0.567627	-2.5	NC	0.296089
245923_at	12.6	A	0.246094	0.3	NC	0.51942
245924_at	103.4	P	0.001221	-0.4	NC	0.894337
245925_at	539.3	P	2.44e-4	-0.3	NC	0.934434
245926_at	111.1	P	0.001953	0.4	I	6.92e-4
245927_at	27.6	A	0.303711	0.3	NC	0.5
245928_s_at	181	P	0.00293	-1.6	D	0.99998
245929_at	166.7	P	7.32e-4	-0.1	NC	0.5
245930_at	62.7	P	0.037598	-0.2	NC	0.5
245931_at	22.6	A	0.398926	-0.7	NC	0.681091
245932_at	347.7	P	2.44e-4	0.1	NC	0.354442
245933_at	38.6	A	0.129639	0	NC	0.263341
245934_at	383.9	P	7.32e-4	0.3	I	1.67e-4
245935_at	48.6	P	0.01416	0.8	NC	0.033304
245936_at	35	P	0.018555	-0.5	NC	0.955851
245937_at	151	P	2.44e-4	0.1	NC	0.061522
245938_at	225.4	P	2.44e-4	-0.3	NC	0.868657
245939_at	1808.4	P	2.44e-4	0.4	MI	0.004925
245940_at	164.3	P	2.44e-4	-0.4	NC	0.99288
245941_at	376	P	2.44e-4	0.7	I	3.e-5
245942_at	21.8	A	0.27417	0.2	NC	0.506476
245943_at	37	A	0.111572	-0.3	NC	0.830902
245944_at	164.4	P	2.44e-4	0.8	I	4.6e-5
245945_at	10	A	0.398926	1.6	NC	0.083826
245946_at	4	A	0.80542	-0.3	NC	0.881991
245947_at	454.2	P	7.32e-4	-0.5	D	0.998799
245948_at	133.1	P	0.030273	-0.5	D	0.999034
245949_at	3639.7	P	2.44e-4	0.1	NC	0.061522
245950_at	76.5	P	0.005859	0	NC	0.5
245951_at	559.2	P	2.44e-4	0.1	NC	0.5
245952_at	19	A	0.398926	0.8	NC	0.5
245953_at	6.4	A	0.943848	0	NC	0.493524
245954_at	54.5	P	0.046143	0.6	NC	0.105663
245955_at	19	A	0.149658	0.1	NC	0.583567
245956_s_at	1554.6	P	2.44e-4	0.3	I	0.001336
245957_at	596.8	P	2.44e-4	-0.1	NC	0.5
245958_at	10.5	A	0.533936	0.9	NC	0.403812
245959_at	8.8	A	0.601074	3.5	NC	0.284967
245960_at	165.1	P	0.005859	0	NC	0.307406
245961_at	72.8	P	0.01416	0.8	NC	0.39129
245962_at	84.4	M	0.056152	-0.3	NC	0.725952
245963_at	10.1	A	0.095215	0.9	NC	0.016731
245964_at	18.2	A	0.398926	-0.4	NC	0.5
245965_at	38.4	A	0.303711	-0.2	NC	0.5
245966_at	76.8	P	0.046143	1.3	I	0.001832
245967_at	55.3	P	0.010742	4.5	I	6.e-5
245968_at	10.2	A	0.665527	-1.3	NC	0.099852
245969_at	80	P	0.005859	0.3	NC	0.010135
245970_at	14	A	0.5	0.7	NC	0.5
245971_at	297.7	P	7.32e-4	0.1	NC	0.074268
245972_at	178.7	P	2.44e-4	0.6	I	2.3e-5
245973_at	1.3	A	0.696289	-4.1	NC	0.990708
245974_at	3	A	0.633789	-0.1	NC	0.60871
245975_at	174.5	P	0.008057	-0.2	NC	0.861614
245976_at	45.2	P	0.005859	-1.4	D	0.999562
245977_at	799.8	P	2.44e-4	1.1	I	2.e-5
245978_at	3.6	A	0.753906	0.8	NC	0.532344
245979_at	34.9	P	0.005859	0.7	I	0.001077
245980_at	9.8	A	0.303711	0.3	NC	0.296089
245981_at	266.5	P	0.00293	0.2	NC	0.342437
245982_at	19.6	A	0.466064	-1	NC	0.441923
245983_at	121.2	P	7.32e-4	-0.1	NC	0.5
245984_at	178.2	P	2.44e-4	-0.2	NC	0.5
245985_at	350.9	P	2.44e-4	-0.1	NC	0.5
245986_at	145.1	P	7.32e-4	0.2	NC	0.111714
245987_at	1802.9	P	2.44e-4	0	NC	0.5
245988_at	260.7	P	2.44e-4	0	NC	0.5
245989_s_at	363.9	P	7.32e-4	-0.7	D	0.999135
245990_at	91.8	P	0.001953	0	NC	0.5
245991_at	397.3	P	2.44e-4	0	NC	0.5
245992_at	20	P	0.030273	-0.1	NC	0.366593
245993_at	1089	P	2.44e-4	0.4	I	9.66e-4
245994_at	46.9	P	0.01416	0.3	NC	0.242585
245995_at	16	A	0.171387	1.1	NC	0.5
245996_at	1.9	A	0.932373	0	NC	0.232549
245997_at	19.8	A	0.129639	0.3	NC	0.185981
245998_at	386.4	P	7.32e-4	-0.5	D	0.99996
245999_at	1662.3	P	2.44e-4	-0.3	NC	0.916174
246000_at	15.2	A	0.149658	-0.5	NC	0.916174
246001_at	0.6	A	0.696289	-0.4	NC	0.366593
246002_at	1.5	A	0.962402	-1	NC	0.777251
246003_at	738.9	P	2.44e-4	0	NC	0.5
246004_at	160.3	P	2.44e-4	3	I	2.e-5
246005_at	141.9	P	2.44e-4	0.1	NC	0.454766
246006_at	1838.9	P	2.44e-4	-0.3	NC	0.958799
246007_at	104.8	P	2.44e-4	-0.2	NC	0.5
246008_at	92.5	P	0.008057	-0.5	NC	0.980376
246009_at	85.6	P	0.00415	-0.4	D	0.997968
246010_at	66	P	0.010742	-0.1	NC	0.5
246011_at	47.1	P	0.037598	1	I	0.003041
246012_at	127.5	P	2.44e-4	-0.3	NC	0.5
246013_at	13.8	A	0.067627	-0.3	NC	0.51942
246014_at	3.9	A	0.80542	0.7	NC	0.124552
246015_at	109.3	P	0.00415	-0.3	NC	0.961585
246016_at	142.9	P	2.44e-4	-0.1	NC	0.5
246017_at	133.5	P	0.001953	-0.2	NC	0.692594
246018_at	104.3	P	0.001953	-0.6	NC	0.854318
246019_at	18.1	A	0.219482	1	NC	0.5
246020_at	207.8	P	2.44e-4	-0.2	NC	0.558077
246021_at	2.4	A	0.665527	-0.3	NC	0.545234
246022_at	8.2	A	0.665527	2.2	NC	0.506476
246023_at	29.8	P	0.01416	0.4	NC	0.37888
246024_at	3.6	A	0.904785	0.1	NC	0.5
246025_at	22.1	A	0.466064	-0.7	NC	0.633407
246026_at	241.4	P	0.001221	0	NC	0.5
246027_at	66.6	P	0.00415	0.5	NC	0.016731
246028_at	579	P	2.44e-4	0.2	NC	0.094279
246029_at	2167.3	P	2.44e-4	0.1	NC	0.5
246030_at	161.3	P	0.001953	0	NC	0.5
246031_at	249.6	P	2.44e-4	0.6	I	3.07e-4
246032_s_at	4.7	A	0.246094	-0.3	NC	0.5
246033_at	143.9	P	7.32e-4	0.2	NC	0.028766
246034_at	263.9	P	0.00415	-0.1	NC	0.5
246035_at	564.6	P	2.44e-4	-0.1	NC	0.5
246036_at	64.4	P	0.005859	0.6	NC	0.018128
246037_at	114.8	P	2.44e-4	0.4	NC	0.263341
246038_s_at	29.5	P	0.023926	-0.3	NC	0.583567
246039_at	81.8	P	7.32e-4	-0.4	NC	0.98579
246040_at	164.9	P	2.44e-4	-0.1	NC	0.5
246041_at	137.8	P	7.32e-4	0.3	NC	0.131343
246042_at	490.8	P	2.44e-4	0.2	NC	0.035785
246043_at	73.2	P	0.046143	0.6	NC	0.307406
246044_at	176.3	P	2.44e-4	-0.3	NC	0.583567
246045_at	99.7	P	0.023926	-0.2	NC	0.861614
246046_at	12.6	A	0.080566	0.4	NC	0.194801
246047_at	27.9	A	0.149658	0.8	NC	0.011045
246048_at	3.1	A	0.466064	0.5	NC	0.185981
246049_at	13.4	A	0.432373	1.7	NC	0.318909
246050_s_at	325.5	P	2.44e-4	-0.1	NC	0.5
246051_at	259.8	P	2.44e-4	0	NC	0.5
246052_at	17.8	A	0.171387	0.7	NC	0.37888
246053_at	61	P	0.037598	-0.4	NC	0.973302
246054_at	59.7	A	0.095215	0.5	I	0.004073
246055_at	82.5	P	0.005859	-0.7	D	0.999508
246056_at	163.8	P	0.010742	0.2	NC	0.37888
246057_at	56.2	P	7.32e-4	0.1	NC	0.5
246058_at	185	P	2.44e-4	0.1	NC	0.5
246059_at	214.3	P	2.44e-4	0.1	NC	0.194801
246060_at	221.2	P	7.32e-4	-0.1	NC	0.5
246061_at	96.9	P	2.44e-4	0.1	NC	0.39129
246062_at	322.1	P	7.32e-4	0	NC	0.5
246063_at	100.9	P	2.44e-4	0.5	I	1.47e-4
246064_at	323.9	P	7.32e-4	-0.2	NC	0.5
246065_at	11.3	A	0.5	-1.2	NC	0.969033
246066_at	226.8	P	2.44e-4	0.8	I	2.e-5
246067_at	138.5	P	0.005859	-0.5	D	0.997247
246068_at	6644.8	P	2.44e-4	-0.1	NC	0.5
246069_at	6.5	M	0.056152	-1	NC	0.5
246070_at	994	P	2.44e-4	-0.1	NC	0.5
246071_at	171.4	P	0.001953	-0.2	NC	0.5
246072_at	33.6	P	0.018555	-0.1	NC	0.5
246073_at	353.1	P	2.44e-4	-0.2	NC	0.905721
246074_at	85.9	P	0.001953	0	NC	0.5
246075_at	20.6	P	0.037598	2.7	NC	0.145682
246076_at	151.2	P	0.001953	0.1	NC	0.5
246077_at	21	M	0.056152	1.9	NC	0.263341
246078_s_at	30.4	P	0.037598	-0.1	NC	0.633407
246079_at	39.2	P	0.023926	-0.2	NC	0.038415
246080_at	10.3	A	0.219482	1.3	NC	0.022932
246081_s_at	326.2	P	2.44e-4	0.4	I	0.001651
246082_at	1	A	0.567627	0.1	NC	0.5
246083_at	45.1	A	0.067627	-0.2	NC	0.5
246084_at	52.6	P	0.008057	0	NC	0.5
246085_at	76.5	P	0.010742	0	NC	0.5
246086_at	15.8	A	0.27417	-0.2	NC	0.5
246087_at	66.3	P	7.32e-4	-0.1	NC	0.5
246088_at	157.8	P	0.001953	0.4	NC	0.00712
246089_at	625.6	P	2.44e-4	-0.3	NC	0.98579
246090_at	467.8	P	2.44e-4	0.1	NC	0.5
246091_at	118.1	P	0.023926	0.3	NC	0.232549
246092_at	1030.5	P	2.44e-4	0	NC	0.5
246093_at	133.6	P	0.001221	-0.2	NC	0.633407
246094_at	51.9	P	2.44e-4	0	NC	0.5
246095_at	31.8	P	0.010742	-0.8	NC	0.796129
246096_at	19.8	A	0.219482	-0.3	NC	0.703911
246097_at	140.3	P	2.44e-4	-0.1	NC	0.633407
246098_at	223.5	P	2.44e-4	-0.4	NC	0.991489
246099_at	36.1	P	0.023926	-1.5	D	0.99998
246100_at	10	A	0.149658	0.2	NC	0.5
246101_at	6.1	A	0.533936	1.1	NC	0.5
246102_at	2.1	A	0.601074	0.4	NC	0.222749
246103_at	90.4	P	0.030273	0.1	NC	0.5
246104_at	123.9	P	7.32e-4	-0.3	NC	0.736659
246105_at	4.4	A	0.5	-1.1	NC	0.633407
246106_at	1.3	A	0.696289	-3	NC	0.945978
246107_at	14.5	A	0.129639	-0.4	NC	0.796129
246108_at	978.9	P	2.44e-4	-0.4	NC	0.905721
246109_at	116.3	P	0.001221	0	NC	0.5
246110_at	18.6	A	0.303711	0	NC	0.5
246111_at	96.1	P	0.001221	0	NC	0.5
246112_at	172	P	2.44e-4	0.3	NC	0.028766
246113_at	13.6	A	0.72583	0.6	NC	0.5
246114_at	2992.6	P	2.44e-4	0.3	MI	0.005933
246115_at	85.8	P	7.32e-4	0	NC	0.5
246116_at	25.7	P	0.030273	0.3	NC	0.5
246117_at	165	P	0.00415	0.3	NC	0.057676
246118_at	11.1	A	0.366211	0.2	NC	0.736659
246119_at	580.9	P	2.44e-4	0	NC	0.5
246120_at	51	P	2.44e-4	0.3	NC	0.010135
246121_at	17.9	A	0.19458	-0.6	NC	0.5
246122_at	23.4	P	0.008057	-0.2	NC	0.118009
246123_at	12	A	0.219482	-0.9	NC	0.777251
246124_at	302.7	P	2.44e-4	-0.2	NC	0.5
246125_at	172.2	P	2.44e-4	-0.2	NC	0.5
246126_at	130.9	P	0.001953	0	NC	0.5
246127_s_at	15.1	A	0.398926	1.6	NC	0.354442
246128_at	3.8	A	0.665527	-0.1	NC	0.506476
246129_at	9.7	A	0.533936	3.1	NC	0.39129
246130_at	11.8	A	0.303711	-0.7	NC	0.296089
246131_at	681.6	P	2.44e-4	0.6	I	1.47e-4
246132_at	15.8	A	0.533936	-1.5	NC	0.977068
246133_at	1246.5	P	2.44e-4	0.2	NC	0.111714
246134_at	141.6	P	2.44e-4	0.1	NC	0.342437
246135_at	1103.2	P	2.44e-4	0	NC	0.5
246136_at	18	A	0.5	0.5	NC	0.5
246137_at	3.7	A	0.828613	-0.2	NC	0.5
246138_at	33	P	0.001953	0.2	NC	0.307406
246139_at	141.2	P	2.44e-4	0.1	NC	0.403812
246140_at	119.2	P	0.005859	-0.3	NC	0.633407
246141_at	43.3	A	0.129639	0.3	NC	0.5
246142_at	338.2	P	2.44e-4	0.6	I	2.e-5
246143_at	193.5	P	2.44e-4	0.2	NC	0.024755
246144_at	64.1	P	2.44e-4	0	NC	0.441923
246145_at	14.7	A	0.303711	1.6	NC	0.124552
246146_at	180.1	P	7.32e-4	0	NC	0.5
246147_s_at	324.6	P	2.44e-4	-0.1	NC	0.5
246148_at	68	P	2.44e-4	-0.3	NC	0.747149
246149_at	2308.2	P	2.44e-4	-0.6	D	0.99998
246150_at	374.7	P	7.32e-4	-0.1	NC	0.5
246151_at	33.9	P	0.037598	-0.8	NC	0.838962
246152_at	50.3	P	0.030273	2.1	NC	0.441923
246153_s_at	798	P	2.44e-4	-0.4	MD	0.994067
246154_at	67.6	P	0.046143	0.7	NC	0.00712
246155_at	50.5	P	0.008057	-0.2	NC	0.506476
246156_at	1263.4	P	2.44e-4	-0.2	NC	0.5
246157_at	343.4	P	2.44e-4	0.3	NC	0.006503
246158_at	66.5	P	0.008057	-0.4	NC	0.900148
246159_at	16	A	0.398926	2.8	NC	0.041201
246160_at	129.3	P	2.44e-4	-0.1	NC	0.5
246161_at	802.5	P	2.44e-4	-0.4	D	0.998168
246162_at	88.6	P	2.44e-4	0.1	NC	0.222749
246163_at	3.2	A	0.633789	0.2	NC	0.118009
246164_at	21.4	A	0.219482	0	NC	0.558077
246165_at	1.3	A	0.80542	0.1	NC	0.161038
246166_at	8	A	0.665527	-1	NC	0.5
246167_at	51.6	A	0.171387	0.5	NC	0.145682
246168_at	0.5	A	0.888428	-0.5	NC	0.905721
246169_at	193.6	P	7.32e-4	0.3	NC	0.013078
246170_at	503.2	P	2.44e-4	-0.2	NC	0.822588
246171_at	394	P	2.44e-4	-0.2	NC	0.51942
246172_s_at	19.2	P	0.030273	0.4	NC	0.153232
246173_s_at	109.2	P	7.32e-4	0.1	NC	0.5
246174_s_at	16.5	A	0.27417	-0.3	NC	0.736659
246175_s_at	36.2	P	0.046143	1.3	NC	0.007788
246176_at	7.4	A	0.753906	1.3	NC	0.118009
246177_at	11.2	A	0.533936	2	NC	0.105663
246178_s_at	10.2	A	0.129639	-0.4	NC	0.467656
246179_at	6.5	A	0.567627	0	NC	0.105663
246180_at	148.1	P	2.44e-4	0.2	NC	0.118009
246181_at	21.5	A	0.067627	-0.4	NC	0.669411
246182_at	31.2	P	0.00293	-0.2	NC	0.60871
246183_at	14	A	0.665527	-0.3	NC	0.747149
246184_at	366.6	P	2.44e-4	0.9	I	6.18e-4
246185_at	121.4	P	0.001953	0.2	NC	0.047264
246186_at	26.6	A	0.246094	2.2	NC	0.033304
246187_at	118.9	P	7.32e-4	-0.2	NC	0.5
246188_at	40.6	A	0.067627	-0.2	NC	0.5
246189_at	95.6	P	0.005859	-0.2	NC	0.5
246190_at	100.4	P	2.44e-4	-0.3	NC	0.854318
246191_at	1208.2	P	2.44e-4	0.1	NC	0.296089
246192_at	653.3	P	2.44e-4	0	NC	0.5
246193_at	154.6	P	7.32e-4	0.1	NC	0.5
246194_at	149.5	P	0.00415	-0.3	NC	0.900148
246195_at	273.7	P	2.44e-4	-0.1	NC	0.5
246196_at	70.4	P	2.44e-4	0	NC	0.5
246197_at	287.5	P	2.44e-4	-0.8	D	0.99998
246198_at	108.2	P	0.001953	0.1	NC	0.5
246199_at	86.2	P	0.018555	0.1	NC	0.5
246200_at	49.7	A	0.095215	-0.1	NC	0.830902
246201_at	211.3	P	7.32e-4	-0.3	NC	0.925732
246202_at	100.1	P	7.32e-4	0.1	NC	0.5
246203_at	425.4	P	2.44e-4	0.1	NC	0.088938
246204_at	150.9	P	0.005859	-0.2	NC	0.596188
246205_at	84.9	P	0.001221	-0.6	D	0.996959
246206_at	12.5	A	0.466064	-0.7	NC	0.5
246207_at	127.5	P	2.44e-4	-0.1	NC	0.5
246208_at	3.2	A	0.633789	-1.4	NC	0.894337
246209_at	14.7	A	0.111572	0	NC	0.5
246210_at	80.9	P	0.01416	0.9	NC	0.024755
246211_at	438.4	P	2.44e-4	0.1	NC	0.416433
246212_at	81.9	P	2.44e-4	0	NC	0.5
246213_at	183.4	P	0.010742	0.4	I	6.92e-4
246214_at	737.8	P	2.44e-4	0	NC	0.5
246215_at	25.5	A	0.095215	-0.6	NC	0.796129
246216_at	184.6	P	2.44e-4	0.5	I	1.67e-4
246217_at	120.1	P	7.32e-4	0.1	NC	0.111714
246218_at	167.4	P	2.44e-4	-0.1	NC	0.5
246219_at	413.6	P	2.44e-4	-0.2	NC	0.633407
246220_at	326.6	P	7.32e-4	0.1	NC	0.5
246221_at	139.4	P	0.005859	-0.5	D	0.999833
246222_at	29.4	P	0.037598	-0.5	NC	0.5
246223_at	195.8	P	7.32e-4	0.6	I	6.18e-4
246224_at	18.7	A	0.219482	-0.4	NC	0.5
246225_at	104.8	P	0.001221	0.2	NC	0.145682
246226_at	85.1	P	0.037598	-0.1	NC	0.5
246227_at	10.6	A	0.665527	1.9	NC	0.242585
246228_at	790.3	P	2.44e-4	-1.5	D	0.99998
246229_at	180	P	2.44e-4	2.2	I	2.e-5
246230_at	71.5	P	0.037598	0.2	NC	0.5
246231_at	53.2	P	7.32e-4	-0.1	NC	0.5
246232_at	248.2	P	2.44e-4	0	NC	0.5
246233_at	158.5	P	7.32e-4	0	NC	0.5
246234_at	104.1	P	7.32e-4	-0.3	NC	0.5
246235_at	34.8	A	0.095215	-1.3	D	0.995927
246236_at	54.9	A	0.111572	0.2	NC	0.5
246237_at	127.6	P	7.32e-4	0	NC	0.5
246238_at	114.3	P	2.44e-4	0.6	I	0.001077
246239_at	202.3	P	0.00415	-0.1	NC	0.5
246240_at	132.6	P	0.00293	0	NC	0.354442
246241_at	41.9	M	0.056152	0.7	NC	0.033304
246242_at	14.6	A	0.466064	0.1	NC	0.296089
246243_at	190.2	P	2.44e-4	0	NC	0.5
246244_at	238.4	P	2.44e-4	0	NC	0.5
246245_at	386.3	P	2.44e-4	0.3	NC	0.008511
246246_at	26.7	A	0.129639	0.8	NC	0.203871
246247_at	266.1	P	2.44e-4	0	NC	0.5
246248_at	2.5	A	0.466064	1.3	NC	0.194801
246249_at	97.2	P	0.008057	0.3	NC	0.00712
246250_at	36.5	P	0.037598	0.6	NC	0.177412
246251_at	81.2	M	0.056152	1	I	4.38e-4
246252_s_at	544.7	P	2.44e-4	0.3	I	1.89e-4
246253_at	279.7	P	7.32e-4	-0.3	NC	0.725952
246254_at	19.4	A	0.398926	-0.5	NC	0.881991
246255_at	78.3	P	0.001221	-0.2	NC	0.5
246256_at	12.8	A	0.601074	3.4	NC	0.284967
246257_at	350.2	P	2.44e-4	0.3	I	2.73e-4
246258_at	25.1	P	0.010742	0	NC	0.5
246259_at	298.1	P	2.44e-4	-0.1	NC	0.5
246260_at	27	A	0.095215	0	NC	0.5
246261_at	151.3	P	0.001221	0.5	I	6.92e-4
246262_at	28	P	0.030273	0.6	NC	0.242585
246263_at	297	P	2.44e-4	-0.1	NC	0.5
246264_at	61	P	0.023926	0.1	NC	0.493524
246265_at	182	P	2.44e-4	0.4	I	8.65e-4
246266_at	105.8	P	7.32e-4	0.5	NC	0.021224
246267_at	2566.7	P	2.44e-4	-0.4	NC	0.986922
246268_at	65.7	P	0.001221	-0.8	D	0.99751
246269_at	30.7	P	0.046143	0.1	NC	0.252851
246270_at	221.5	P	7.32e-4	-1	D	0.99997
246271_at	27.3	A	0.432373	0.2	NC	0.48058
246272_at	50.9	P	0.046143	0	NC	0.506476
246273_at	4.7	A	0.633789	0.4	NC	0.532344
246274_at	38.2	P	0.010742	-0.1	NC	0.532344
246275_at	62.6	A	0.067627	0.5	I	0.003041
246276_at	126.1	P	2.44e-4	0	NC	0.5
246277_at	8.6	A	0.432373	1.1	NC	0.5
246278_at	61.2	P	0.00415	-0.2	NC	0.5
246279_at	20.2	A	0.27417	2.3	NC	0.5
246280_at	128.1	P	2.44e-4	0.2	NC	0.194801
246281_at	122.8	P	2.44e-4	0.3	NC	0.028766
246282_at	33.3	P	0.01416	0.4	NC	0.041201
246283_at	424.6	P	2.44e-4	0	NC	0.5
246284_at	117.9	P	2.44e-4	0.2	NC	0.161038
246285_at	310.7	P	7.32e-4	0.8	I	7.8e-5
246286_at	1069.7	P	2.44e-4	0	NC	0.5
246287_at	99.7	P	7.32e-4	0.1	NC	0.5
246288_at	405.8	P	0.001221	0.6	I	7.74e-4
246289_at	407.2	P	2.44e-4	-0.2	NC	0.945978
246290_at	1192.8	P	2.44e-4	0	NC	0.5
246291_at	129.3	P	0.001221	-0.1	NC	0.5
246292_at	239.6	P	0.001221	0.1	NC	0.065566
246293_at	54.1	P	0.001221	-0.5	NC	0.980376
246294_at	170.1	P	2.44e-4	-0.1	NC	0.203871
246295_at	60.1	P	0.030273	-0.2	NC	0.5
246296_at	110.5	P	0.018555	0.4	MI	0.004925
246297_at	5.1	A	0.696289	-1	NC	0.692594
246298_at	165.5	P	2.44e-4	0.7	MI	0.005409
246299_at	2.8	A	0.5	0.3	NC	0.185981
246300_at	109.2	P	2.44e-4	0.2	NC	0.5
246301_at	207.4	P	2.44e-4	0.1	NC	0.5
246302_at	90.4	P	2.44e-4	-1.5	D	0.99998
246303_at	42.8	A	0.067627	0.3	NC	0.48058
246304_at	743.2	P	2.44e-4	0	NC	0.5
246305_at	532.9	P	2.44e-4	-0.6	D	0.997247
246306_at	78.5	P	2.44e-4	0.1	NC	0.5
246307_at	659	P	2.44e-4	-0.1	NC	0.5
246308_at	30.8	P	0.008057	0.9	NC	0.054022
246309_at	60.5	P	0.001953	0.1	NC	0.177412
246310_at	32.3	P	0.00415	-0.2	NC	0.5
246311_at	281	P	2.44e-4	-0.2	NC	0.5
246312_at	232.8	P	2.44e-4	0.2	NC	0.153232
246313_at	0.7	A	0.919434	0.1	NC	0.5
246314_at	147.3	P	7.32e-4	-0.2	NC	0.5
246315_at	23.4	P	0.046143	0	NC	0.222749
246316_at	2.5	A	0.919434	0.1	NC	0.274048
246317_at	118.5	P	0.00293	0	NC	0.5
246318_at	137.4	P	0.001953	0.3	NC	0.057676
246319_at	314.6	P	2.44e-4	-0.1	NC	0.5
246320_at	276.6	P	2.44e-4	0.1	NC	0.088938
246321_at	6.1	A	0.334473	-2.2	NC	0.934434
246322_at	127.6	P	7.32e-4	0.5	I	3.5e-5
246323_at	108.2	P	0.018555	0.3	NC	0.318909
246324_at	169.5	P	0.001953	-0.5	NC	0.984574
246325_at	59.6	P	0.018555	0.2	NC	0.145682
246326_at	36.1	P	0.00293	0.4	NC	0.5
246327_at	214.4	P	2.44e-4	-0.4	NC	0.989865
246328_at	111.8	P	0.037598	0.1	NC	0.5
246329_at	82.9	P	2.44e-4	0.1	NC	0.177412
246330_at	152.7	P	2.44e-4	0.4	MI	0.005409
246331_at	105.1	P	0.001953	1.1	I	3.46e-4
246332_at	1.5	A	0.633789	-3.4	NC	0.964215
246333_at	162.3	P	2.44e-4	-0.6	D	0.995927
246334_at	78.2	P	2.44e-4	-0.5	NC	0.757415
246335_at	5.1	A	0.5	-1.7	NC	0.975245
246336_at	11.6	A	0.111572	1.1	NC	0.416433
246337_at	9.9	A	0.5	0.3	NC	0.5
246338_s_at	15.1	A	0.533936	2.1	NC	0.057676
246339_at	82.6	P	7.32e-4	0.1	NC	0.242585
246340_s_at	9.9	P	0.046143	-0.7	NC	0.980376
246341_x_at	0.7	A	0.828613	-0.1	NC	0.194801
246342_at	2.8	A	0.696289	0.5	NC	0.016731
246343_at	145.5	P	2.44e-4	-0.2	NC	0.5
246344_at	195.2	P	2.44e-4	0.2	NC	0.493524
246345_at	178.7	P	0.00415	-0.3	NC	0.60871
246346_at	79	P	2.44e-4	-0.3	NC	0.757415
246347_at	54.5	P	0.001221	0.1	NC	0.5
246348_at	187	P	2.44e-4	0.1	NC	0.5
246349_at	15.2	A	0.334473	2.5	NC	0.153232
246350_at	74.7	P	0.018555	0.4	NC	0.021224
246351_at	186	P	2.44e-4	0.1	NC	0.5
246352_at	2.4	A	0.870361	-0.3	NC	0.429141
246353_s_at	1.4	A	0.665527	-1.4	NC	0.681091
246354_at	3.3	A	0.753906	-2.5	NC	0.558077
246355_at	14.4	A	0.334473	-1.2	NC	0.846768
246356_x_at	16.1	P	0.005859	0.6	NC	0.242585
246357_x_at	2.5	A	0.533936	-1.2	NC	0.5
246358_x_at	1.8	A	0.780518	0.7	NC	0.01421
246359_x_at	25.6	P	0.046143	0	NC	0.5
246360_at	13.4	A	0.303711	1	NC	0.194801
246361_s_at	17.7	A	0.219482	0	NC	0.5
246362_at	0.2	A	0.884033	-2.2	NC	0.39129
246363_at	9.1	A	0.149658	0.5	NC	0.330589
246364_at	23	P	0.01416	0.5	NC	0.296089
246365_at	0.8	A	0.696289	-1.8	NC	0.875448
246366_at	307.6	P	2.44e-4	0.3	NC	0.153232
246367_at	12	A	0.27417	-1	NC	0.5
246368_at	526.4	P	2.44e-4	-0.1	NC	0.5
246369_at	10.8	A	0.095215	-0.6	NC	0.875448
246370_at	12.4	A	0.334473	1.6	NC	0.5
246371_at	67.7	P	0.018555	0.2	NC	0.094279
246372_at	14.1	P	0.030273	0.2	NC	0.545234
246373_at	198.5	P	2.44e-4	0.4	NC	0.088938
246374_at	126.5	P	0.005859	1.1	I	1.89e-4
246375_at	474.3	P	2.44e-4	-0.1	NC	0.5
246376_at	345.5	P	0.001221	-0.3	NC	0.930187
246377_at	43.2	A	0.111572	-0.2	NC	0.5
246378_at	230	P	2.44e-4	0	NC	0.5
246379_s_at	774.9	P	2.44e-4	-0.2	NC	0.5
246380_at	16	A	0.303711	0.1	NC	0.416433
246381_at	9.9	A	0.633789	2.1	NC	0.138386
246382_at	9.3	A	0.466064	0.1	NC	0.633407
246383_at	31	P	0.037598	1.8	NC	0.131343
246384_at	791.4	P	2.44e-4	-0.1	NC	0.5
246385_at	28.9	A	0.19458	2.6	NC	0.016731
246386_at	41.2	A	0.080566	0.6	NC	0.094279
246387_at	27	P	0.005859	0	NC	0.01421
246388_at	2.7	A	0.80542	-0.2	NC	0.307406
246389_at	75.8	P	0.01416	-0.1	NC	0.5
246390_at	492.9	P	2.44e-4	1.4	I	2.e-5
246391_at	420.8	P	2.44e-4	-0.2	NC	0.558077
246392_at	21	A	0.149658	-0.3	NC	0.692594
246393_at	26.8	M	0.056152	-0.9	NC	0.969033
246394_at	34.7	P	0.001953	0.7	NC	0.354442
246395_at	81.6	P	0.001221	-0.1	NC	0.5
246396_at	299.6	P	2.44e-4	0.4	I	0.00249
246397_at	38.2	M	0.056152	0.2	NC	0.111714
246398_at	431.2	P	7.32e-4	0.3	I	9.66e-4
246399_at	358.9	P	2.44e-4	0.1	NC	0.263341
246400_at	191.3	P	2.44e-4	-0.4	NC	0.736659
246401_at	32.5	P	0.046143	-0.3	NC	0.830902
246402_at	5.6	A	0.246094	1.7	NC	0.645558
246403_at	51.6	P	0.001953	3.3	I	4.6e-5
246404_at	160.7	P	0.00293	0.1	NC	0.242585
246405_at	49.1	P	0.010742	-0.5	NC	0.736659
246406_at	4	A	0.753906	-0.5	NC	0.838962
246407_at	36.9	A	0.366211	-0.2	NC	0.868657
246408_at	425.3	P	2.44e-4	0.1	NC	0.153232
246409_at	68.9	P	2.44e-4	-0.3	NC	0.5
246410_at	149.2	P	2.44e-4	-0.2	NC	0.703911
246411_at	14	A	0.5	2	NC	0.5
246412_at	70.8	P	7.32e-4	0.1	NC	0.5
246413_at	48.7	P	0.008057	-0.1	NC	0.5
246414_at	13.7	A	0.080566	3.2	NC	0.194801
246415_at	84.5	P	0.037598	-0.4	NC	0.955851
246416_at	1.3	A	0.665527	-3.1	NC	0.838962
246417_at	54.1	P	0.023926	-0.2	NC	0.5
246418_at	8.9	A	0.601074	0.1	NC	0.5
246419_at	1.2	A	0.828613	0.1	NC	0.177412
246420_at	42.2	P	0.00415	0.5	NC	0.009292
246421_at	1030	P	2.44e-4	-0.2	NC	0.5
246422_at	282.4	P	7.32e-4	-0.3	NC	0.854318
246423_at	31.6	P	0.001221	-0.5	NC	0.657563
246424_at	347.3	P	2.44e-4	0.2	NC	0.008511
246425_at	128.4	P	2.44e-4	0.7	I	2.e-5
246426_at	16.4	A	0.5	0.1	NC	0.5
246427_at	89.7	P	7.32e-4	-0.2	NC	0.545234
246428_at	70.5	P	0.010742	-0.2	NC	0.5
246429_at	22.6	A	0.334473	-0.1	NC	0.5
246430_at	9.4	A	0.398926	1.9	NC	0.5
246431_at	3.8	A	0.567627	2.6	NC	0.00712
246432_at	12.9	A	0.067627	-0.1	NC	0.5
246433_at	83.2	P	0.00415	0.5	I	0.001486
246434_at	123.2	P	0.00293	0.1	NC	0.5
246435_at	15.3	A	0.27417	3.4	NC	0.078937
246436_at	135.3	P	2.44e-4	0.3	I	0.004481
246437_at	10.5	A	0.303711	0.4	NC	0.5
246438_at	20.3	A	0.171387	0.2	NC	0.111714
246439_at	54.1	P	2.44e-4	0.2	NC	0.015426
246440_at	148.9	P	0.001953	-0.3	NC	0.894337
246441_at	235.6	P	0.001953	0	NC	0.5
246442_at	147	P	2.44e-4	-0.3	NC	0.888286
246443_at	132.5	P	2.44e-4	-0.1	NC	0.5
246444_at	60	P	0.00415	0.2	NC	0.203871
246445_at	205.1	P	7.32e-4	0.4	NC	0.094279
246446_at	176.8	P	2.44e-4	-0.4	NC	0.964215
246447_at	140.5	P	2.44e-4	0	NC	0.5
246448_at	292	P	2.44e-4	0	NC	0.5
246449_at	55.4	P	0.037598	0	NC	0.441923
246450_at	73.2	P	0.001221	-0.4	NC	0.5
246451_at	345.6	P	2.44e-4	0.1	NC	0.429141
246452_at	342.4	P	2.44e-4	0	NC	0.5
246453_at	355.4	P	2.44e-4	-0.5	D	0.999759
246454_at	145	P	2.44e-4	-0.5	NC	0.993497
246455_at	1	A	0.870361	-0.1	NC	0.5
246456_at	2	A	0.665527	-2.3	NC	0.757415
246457_at	146.2	P	2.44e-4	0.1	NC	0.330589
246458_at	23.9	A	0.171387	0.1	NC	0.5
246459_at	190.5	P	2.44e-4	0.1	NC	0.5
246460_at	613	P	2.44e-4	0.2	NC	0.099852
246461_at	49.7	P	0.00293	0.3	NC	0.026698
246462_at	85.3	P	2.44e-4	-0.4	NC	0.966696
246463_at	43.8	A	0.106445	-0.4	NC	0.102165
246464_at	1.2	A	0.753906	-1.3	NC	0.861614
246465_at	4.8	A	0.398926	-3.7	NC	0.5
246466_at	222	P	2.44e-4	0.3	I	1.47e-4
246467_at	2.3	A	0.953857	-0.4	NC	0.5
246468_at	72.5	P	0.037598	0.3	NC	0.069813
246469_at	90.4	P	7.32e-4	-0.2	NC	0.545234
246470_at	8.1	A	0.398926	-0.2	NC	0.5
246471_s_at	1.5	A	0.753906	1.6	NC	0.284967
246472_at	1.5	A	0.696289	-0.7	NC	0.777251
246473_at	17.2	P	0.023926	0.3	NC	0.5
246474_at	15.5	A	0.219482	1.8	NC	0.024755
246475_at	71.8	P	7.32e-4	-0.2	NC	0.5
246476_at	70.2	P	2.44e-4	-0.5	D	0.999611
246477_at	68.2	P	0.008057	-0.6	NC	0.925732
246478_at	166.5	P	2.44e-4	0.2	NC	0.296089
246479_at	183.9	P	7.32e-4	-0.1	NC	0.5
246480_at	356.2	P	2.44e-4	0.2	NC	0.169098
246481_s_at	98.8	P	0.001953	-0.6	NC	0.991489
246482_at	101.5	P	7.32e-4	0.3	NC	0.022932
246483_at	177.3	P	2.44e-4	0.2	NC	0.028766
246484_at	150.5	P	0.010742	0	NC	0.5
246485_at	13.6	A	0.533936	-0.9	NC	0.958799
246486_at	141	P	2.44e-4	0.1	NC	0.274048
246487_at	34.2	A	0.171387	3.4	I	0.004481
246488_at	133.4	P	2.44e-4	0.2	NC	0.222749
246489_at	1313.5	P	2.44e-4	-0.1	NC	0.5
246490_at	35.2	A	0.398926	0	NC	0.065566
246491_at	25.2	P	0.00293	0.2	NC	0.5
246492_at	31.4	A	0.111572	0	NC	0.5
246493_at	40.4	P	0.008057	0.1	NC	0.366593
246494_at	35.3	A	0.095215	0.5	NC	0.232549
246495_at	33.3	M	0.056152	-0.3	NC	0.966696
246496_at	108	P	7.32e-4	0.1	NC	0.429141
246497_at	192.8	P	2.44e-4	0.2	NC	0.044149
246498_at	6.5	A	0.171387	-1.5	NC	0.5
246499_at	137.2	P	2.44e-4	0	NC	0.5
246500_at	299.4	P	0.001221	-0.1	NC	0.5
246501_at	156.4	P	0.00415	0.4	I	0.001832
246502_at	49.3	P	0.010742	-0.8	D	0.99994
246503_at	1642.6	P	2.44e-4	0.1	NC	0.203871
246504_at	14.2	A	0.067627	-0.6	NC	0.5
246505_at	334.6	P	2.44e-4	-0.8	D	0.999611
246506_at	1304.1	P	2.44e-4	0.3	I	4.38e-4
246507_at	280.1	P	2.44e-4	0	NC	0.5
246508_at	419.5	P	2.44e-4	0	NC	0.263341
246509_at	63.5	A	0.149658	0.3	NC	0.39129
246510_at	18.7	A	0.111572	-0.1	NC	0.222749
246511_at	314.2	P	2.44e-4	0.3	I	0.002032
246512_at	82.7	P	2.44e-4	0.3	I	0.004481
246513_at	317.2	P	7.32e-4	0.5	NC	0.030967
246514_at	10.8	A	0.567627	0.1	NC	0.318909
246515_at	113.6	P	0.001953	0.1	NC	0.5
246516_at	84.4	P	7.32e-4	0.2	NC	0.099852
246517_at	24.9	A	0.149658	1.2	NC	0.330589
246518_at	45.6	P	7.32e-4	0.4	NC	0.318909
246519_at	37.1	A	0.171387	0.1	NC	0.050553
246520_at	104.5	P	0.001221	0.7	NC	0.012024
246521_at	374.8	P	7.32e-4	0.4	NC	0.022932
246522_at	414.4	P	2.44e-4	-0.1	NC	0.5
246523_at	3.4	A	0.932373	-0.3	NC	0.945978
246524_at	70.6	P	0.030273	-0.5	NC	0.757415
246525_at	2.1	A	0.5	-0.1	NC	0.429141
246526_at	10.4	A	0.149658	2.2	NC	0.37888
246527_at	255.1	P	2.44e-4	0	NC	0.5
246528_at	152	P	2.44e-4	0.1	NC	0.177412
246529_at	263.7	P	2.44e-4	-0.1	NC	0.5
246530_at	15.5	M	0.056152	0.2	NC	0.342437
246531_at	22.3	A	0.567627	0.5	NC	0.5
246532_at	126.4	P	2.44e-4	0.3	NC	0.011045
246533_at	148.9	P	2.44e-4	-0.3	NC	0.881991
246534_at	29.5	P	0.046143	0.4	NC	0.015426
246535_at	19.3	A	0.533936	-0.5	NC	0.252851
246536_at	100.1	P	2.44e-4	-0.1	NC	0.5
246537_at	34.7	P	0.046143	0.8	NC	0.263341
246538_at	231.1	P	2.44e-4	0.1	NC	0.5
246539_at	116.4	P	7.32e-4	-0.3	NC	0.645558
246540_at	49.3	P	0.008057	0	NC	0.069813
246541_at	197.1	P	7.32e-4	-0.1	NC	0.5
246542_at	164.7	P	0.00293	0	NC	0.069813
246543_at	21.7	A	0.366211	-0.4	NC	0.5
246544_at	13.9	A	0.398926	0.1	NC	0.5
246545_at	11.7	A	0.533936	-1.1	D	0.99751
246546_at	883.5	P	2.44e-4	0	NC	0.429141
246547_at	137.9	P	2.44e-4	-0.1	NC	0.5
246548_at	98.6	P	7.32e-4	0	NC	0.5
246549_at	73.6	P	0.001953	0.2	NC	0.111714
246550_at	250.5	P	0.001221	-0.1	NC	0.5
246551_at	14.6	A	0.366211	0.9	NC	0.041201
246552_at	23.3	P	0.030273	-0.3	NC	0.51942
246553_at	142.9	P	2.44e-4	-0.3	NC	0.736659
246554_at	71.7	P	2.44e-4	-0.5	D	0.996645
246555_at	56.6	P	2.44e-4	0	NC	0.232549
246556_at	4.7	A	0.696289	-1.1	NC	0.777251
246557_at	24.8	M	0.056152	-0.5	D	0.999833
246558_at	159.3	P	0.008057	0.5	NC	0.010135
246559_at	210.6	P	2.44e-4	0.2	NC	0.033304
246560_at	0.9	A	0.828613	-0.2	NC	0.736659
246561_at	108.7	P	7.32e-4	0.1	NC	0.5
246562_at	125	P	2.44e-4	1	I	2.e-5
246563_at	1.5	A	0.753906	0	NC	0.51942
246564_at	231.2	P	0.001953	0.5	NC	0.5
246565_at	253.5	P	2.44e-4	0.4	I	6.8e-5
246566_at	181.6	P	2.44e-4	0	NC	0.5
246567_at	219.3	P	2.44e-4	0.3	I	0.003699
246568_at	37.7	P	0.005859	-0.4	NC	0.5
246569_at	27.2	A	0.149658	0.5	NC	0.203871
246570_at	4.9	A	0.466064	0.1	NC	0.296089
246571_at	17.8	A	0.334473	0.3	NC	0.213188
246572_at	26.9	A	0.334473	1.1	NC	0.069813
246573_at	2.4	A	0.888428	-0.2	NC	0.5
246574_at	2.2	A	0.919434	-0.2	NC	0.545234
246575_at	228.4	P	7.32e-4	0.1	NC	0.131343
246576_at	39.4	P	0.018555	-0.3	NC	0.905721
246577_at	1.2	A	0.932373	-0.5	NC	0.777251
246578_at	2.1	A	0.72583	-1.9	NC	0.911062
246579_at	12.1	A	0.5	4.3	NC	0.274048
246580_at	312.5	P	2.44e-4	1	I	2.3e-5
246581_at	31.3	A	0.246094	-0.8	NC	0.888286
246582_at	21.1	A	0.095215	0.4	NC	0.118009
246583_at	148.9	P	2.44e-4	0.6	I	4.e-5
246584_at	123.6	P	7.32e-4	-0.8	D	0.99998
246585_at	24.1	P	2.44e-4	-0.1	NC	0.008511
246586_at	27.4	M	0.056152	-0.5	NC	0.5
246587_at	15	A	0.533936	2	NC	0.5
246588_at	6.6	A	0.19458	1.9	NC	0.37888
246589_at	10.9	A	0.601074	-0.3	NC	0.905721
246590_at	6.5	A	0.334473	-1.5	NC	0.747149
246591_at	543.2	P	2.44e-4	0.5	I	7.8e-5
246592_at	15	A	0.466064	1.8	NC	0.061522
246593_at	106.1	P	0.001953	0.3	NC	0.009292
246594_at	484.1	P	2.44e-4	0.4	I	0.001201
246595_at	38.5	P	0.008057	0	NC	0.5
246596_at	34.4	M	0.056152	0.6	NC	0.274048
246597_at	45.7	P	0.010742	-0.9	MD	0.994067
246598_at	62.5	P	0.001221	0.4	NC	0.069813
246599_at	27.1	A	0.067627	0	NC	0.5
246600_at	146.5	P	2.44e-4	-0.2	NC	0.5
246601_at	404.7	P	2.44e-4	-0.8	D	0.999973
246602_at	101.2	P	2.44e-4	0.5	NC	0.016731
246603_at	25.9	A	0.219482	-0.2	NC	0.5
246604_at	9.9	A	0.665527	1.6	NC	0.5
246605_at	18.8	A	0.219482	0.6	NC	0.054022
246606_at	18.9	P	0.00415	0.6	NC	0.074268
246607_at	234	P	2.44e-4	-0.2	NC	0.5
246608_at	2.3	A	0.780518	-0.4	NC	0.441923
246609_at	14.8	A	0.067627	2.2	NC	0.007788
246610_at	30.4	A	0.080566	0.5	NC	0.252851
246611_at	357.7	P	2.44e-4	-0.5	NC	0.945978
246612_at	215.1	P	0.001953	-0.1	NC	0.5
246613_at	800.7	P	2.44e-4	-0.1	NC	0.5
246614_at	58.9	P	0.008057	0.5	NC	0.083826
246615_at	5.8	A	0.72583	-1	NC	0.838962
246616_at	28.5	A	0.171387	2.8	NC	0.024755
246617_at	61.5	P	7.32e-4	1.2	NC	0.018128
246618_at	21.3	P	0.018555	0	NC	0.5
246619_at	520.8	P	2.44e-4	0.3	I	3.46e-4
246620_at	25.6	A	0.171387	-0.8	D	0.998664
246621_at	1220.7	P	2.44e-4	0.3	I	7.74e-4
246622_at	97.9	P	2.44e-4	-0.3	NC	0.645558
246623_at	1745.3	P	2.44e-4	0.5	I	1.67e-4
246624_at	15.4	A	0.366211	2.1	NC	0.5
246625_at	41.3	A	0.067627	-0.6	NC	0.5
246626_at	28.5	A	0.27417	-0.1	NC	0.583567
246627_s_at	1008.6	P	2.44e-4	-0.1	NC	0.5
246628_at	241.4	P	2.44e-4	0.2	NC	0.5
246629_at	0.7	A	0.888428	-0.4	NC	0.777251
246630_at	66.3	P	0.010742	0	NC	0.5
246631_at	476.5	P	0.001953	-0.4	D	0.996645
246632_at	19.2	P	0.030273	-0.7	D	0.995519
246633_at	1.4	A	0.870361	-0.3	NC	0.5
246634_at	348.4	P	2.44e-4	0.4	I	2.41e-4
246635_at	15	A	0.366211	2.3	NC	0.088938
246636_at	652.7	P	2.44e-4	0.4	NC	0.008511
246637_at	1.1	A	0.976074	-0.4	NC	0.736659
246638_at	12.7	A	0.466064	2.8	NC	0.5
246639_x_at	1.2	A	0.888428	-0.7	NC	0.830902
246640_x_at	82.4	P	0.046143	0.3	NC	0.124552
246641_s_at	1.3	A	0.904785	0.2	NC	0.454766
246642_s_at	13.9	M	0.056152	0.9	NC	0.041201
246643_s_at	0.8	A	0.780518	1	NC	0.044149
246644_at	115.4	P	0.001953	-0.3	NC	0.881991
246645_at	198.3	P	2.44e-4	-0.1	NC	0.5
246646_at	1.4	A	0.953857	-0.5	NC	0.934434
246647_at	15.3	A	0.129639	-0.1	NC	0.342437
246648_at	1	A	0.976074	-0.1	NC	0.786812
246649_at	15	P	0.023926	0	NC	0.5
246650_at	521	P	2.44e-4	0.6	I	4.e-5
246651_at	44.2	P	0.037598	0.9	NC	0.061522
246652_at	86	P	2.44e-4	3	I	3.5e-5
246653_at	757	P	2.44e-4	-0.1	NC	0.5
246654_s_at	219.8	P	7.32e-4	0.7	I	2.e-5
246655_at	14.4	A	0.129639	0.1	NC	0.429141
246656_at	1.9	A	0.780518	-3	NC	0.969033
246657_at	14.8	A	0.149658	2.8	NC	0.185981
246658_at	8.9	A	0.149414	3.8	NC	0.023929
246659_at	1.1	A	0.432373	-3.4	NC	0.5
246660_at	380.2	P	2.44e-4	0.5	I	6.92e-4
246661_at	3.5	A	0.753906	2.2	NC	0.5
246662_at	2.2	A	0.780518	-0.4	NC	0.62112
246663_at	6	A	0.828613	-1	NC	0.657563
246664_at	1.2	A	0.981445	-0.3	NC	0.747149
246665_s_at	23.3	A	0.601074	0.4	NC	0.570859
246666_at	10.4	A	0.303711	2.1	NC	0.105663
246667_at	18.2	A	0.219482	2.5	NC	0.263341
246668_at	5.9	A	0.828613	-0.1	NC	0.861614
246669_at	26.9	A	0.432373	0.4	NC	0.5
246670_at	6.6	P	0.00415	2.4	NC	0.099852
246671_at	17.1	A	0.129639	3.5	NC	0.010135
246672_at	1.9	A	0.533936	0	NC	0.37888
246673_at	243	P	2.44e-4	0.1	NC	0.252851
246674_at	70.1	P	0.005859	0.1	NC	0.5
246675_at	25.8	P	0.008057	1	NC	0.454766
246676_at	7.7	A	0.27417	2.4	NC	0.5
246677_at	1.8	A	0.919434	-0.7	NC	0.284967
246678_at	12.8	A	0.171387	1.8	NC	0.222749
246679_at	0.7	A	0.943848	-3	D	0.995927
246680_at	28.7	A	0.171387	0.4	NC	0.263341
246681_at	108.4	P	2.44e-4	0.3	NC	0.088938
246682_at	260.2	P	2.44e-4	-0.4	NC	0.989865
246683_at	71.4	P	2.44e-4	-0.6	NC	0.992212
246684_at	15.1	A	0.111572	2.6	NC	0.033304
246685_at	17.6	A	0.171387	2.1	NC	0.441923
246686_at	3.7	A	0.828613	-0.3	NC	0.5
246687_at	5.2	A	0.753906	-0.3	NC	0.5
246688_at	6.5	A	0.080566	-1.7	NC	0.692594
246689_at	9.7	A	0.27417	-0.7	NC	0.736659
246690_at	1.1	A	0.991943	-0.8	NC	0.868657
246691_at	11	A	0.466064	-0.9	NC	0.657563
246692_at	15.8	A	0.149658	3.1	NC	0.024755
246693_at	1.7	A	0.953857	0.3	NC	0.51942
246694_at	6.3	A	0.567627	1.9	NC	0.5
246695_at	4	A	0.72583	0.3	NC	0.047264
246696_at	10.7	A	0.466064	1.2	NC	0.342437
246697_at	3.9	A	0.828613	-0.2	NC	0.703911
246698_at	25.1	A	0.095215	0.1	NC	0.263341
246699_at	249.5	P	2.44e-4	-0.1	NC	0.5
246700_at	2.6	A	0.466064	0	NC	0.318909
246701_at	141.3	P	2.44e-4	0.1	NC	0.493524
246702_at	674.9	P	2.44e-4	0.1	NC	0.161038
246703_at	142.7	P	0.001221	0.2	NC	0.006503
246704_at	6.8	A	0.219482	0	NC	0.5
246705_x_at	1.4	A	0.870361	0.5	NC	0.185981
246706_at	16.7	A	0.246094	-0.2	NC	0.5
246707_at	5.6	A	0.466064	0	NC	0.169098
246708_at	172.9	P	2.44e-4	0.1	NC	0.5
246709_s_at	0.3	A	0.780518	-3.1	NC	0.934434
246710_at	11.2	A	0.27417	3.3	NC	0.429141
246711_at	2.1	A	0.780518	-0.6	NC	0.747149
246712_at	1.1	A	0.633789	0	NC	0.403812
246713_at	13.8	A	0.171387	0.5	NC	0.39129
246714_at	94.2	P	0.046143	-0.1	NC	0.5
246715_at	27.7	A	0.219482	2.3	NC	0.274048
246716_s_at	16.6	P	0.00293	-0.6	NC	0.5
246717_at	45.1	A	0.149658	0.3	NC	0.065566
246718_at	9.5	A	0.5	-0.4	NC	0.736659
246719_at	17	A	0.19458	2.8	NC	0.061522
246720_at	0.7	A	0.601074	0.4	NC	0.083826
246721_at	4.1	A	0.601074	-0.4	NC	0.669411
246722_at	3.5	A	0.696289	0.1	NC	0.185981
246723_at	2.5	A	0.888428	-0.1	NC	0.5
246724_at	120.8	P	2.44e-4	-0.3	NC	0.911062
246725_at	16.9	A	0.334473	-0.8	NC	0.980376
246726_at	5.2	A	0.567627	1.2	NC	0.274048
246727_at	35.2	A	0.095215	0	NC	0.5
246728_at	254.9	P	2.44e-4	0.3	I	0.003041
246729_at	1	A	0.80542	1.9	I	0.002032
246730_at	1259.6	P	2.44e-4	0	NC	0.5
246731_at	21.6	P	0.005859	-0.2	NC	0.5
246732_at	92.3	P	0.008057	-0.3	NC	0.5
246733_at	40.3	A	0.219482	0.9	NC	0.416433
246734_at	25.3	A	0.080566	0.8	NC	0.177412
246735_at	166.5	P	2.44e-4	-0.6	NC	0.988955
246736_at	63.8	A	0.129639	0.4	NC	0.5
246737_at	84.7	P	2.44e-4	0	NC	0.5
246738_at	96.3	P	0.001953	0	NC	0.5
246739_at	7.6	P	0.030273	0.7	NC	0.111714
246740_at	0.3	A	0.969727	-0.3	NC	0.60871
246741_at	230.1	P	2.44e-4	-0.6	NC	0.966696
246742_at	266.5	P	2.44e-4	-0.1	NC	0.5
246743_at	29.7	M	0.056152	-0.3	NC	0.5
246744_at	316.5	P	2.44e-4	-0.2	NC	0.5
246745_at	1244	P	2.44e-4	-0.1	NC	0.5
246746_at	131.6	P	0.005859	0	NC	0.5
246747_at	2892.5	P	2.44e-4	-0.1	NC	0.5
246748_at	67.2	P	0.005859	0.2	NC	0.213188
246749_at	108.4	P	2.44e-4	-0.1	NC	0.5
246750_at	50.8	P	2.44e-4	0	NC	0.5
246751_at	3	A	0.665527	-0.1	NC	0.39129
246752_at	0.9	A	0.981445	-0.7	NC	0.5
246753_at	8.8	A	0.533936	1.6	NC	0.5
246754_at	60.5	A	0.111572	0.2	NC	0.429141
246755_at	722.8	P	2.44e-4	0.5	I	7.8e-5
246756_at	236.2	P	0.00293	-0.1	NC	0.596188
246757_at	20.7	A	0.398926	1.4	NC	0.657563
246758_at	1915.9	P	2.44e-4	-0.2	NC	0.5
246759_at	210.4	P	2.44e-4	0.1	NC	0.318909
246760_at	184.9	P	2.44e-4	0.4	I	1.47e-4
246761_at	2	A	0.665527	-1.9	NC	0.5
246762_at	63.2	P	0.037598	0.1	NC	0.416433
246763_at	467.2	P	2.44e-4	0.1	NC	0.038415
246764_s_at	0.9	A	0.753906	0	NC	0.274048
246765_at	46.2	P	7.32e-4	0.7	I	6.8e-5
246766_at	8.6	A	0.303711	-1.5	NC	0.5
246767_at	85.9	P	2.44e-4	0.1	NC	0.024755
246768_at	161.8	P	2.44e-4	-0.3	NC	0.703911
246769_at	4	A	0.665527	0.3	NC	0.145682
246770_at	95.4	P	7.32e-4	-0.1	NC	0.5
246771_at	0.5	A	0.601074	0	NC	0.124552
246772_at	85.9	P	0.00293	0.5	NC	0.088938
246773_at	14.7	A	0.149658	0.4	NC	0.5
246774_at	9	A	0.466064	1.3	NC	0.061522
246775_at	307.1	P	0.001221	0.2	NC	0.263341
246776_at	22.7	A	0.171387	-0.7	NC	0.5
246777_at	232.3	P	2.44e-4	-0.3	NC	0.942324
246778_at	203.8	P	2.44e-4	0.3	NC	0.050553
246779_at	168	P	0.001953	-0.4	NC	0.980376
246780_at	717.1	P	2.44e-4	-0.2	NC	0.5
246781_at	206.6	P	2.44e-4	0	NC	0.429141
246782_at	55.1	P	0.001953	-0.4	NC	0.894337
246783_at	34.5	P	0.01416	0.2	NC	0.5
246784_at	251.1	P	2.44e-4	-0.2	NC	0.5
246785_at	386.6	P	2.44e-4	-0.1	NC	0.5
246786_at	69.7	P	0.001953	0.3	NC	0.030967
246787_s_at	2.2	A	0.633789	-1.6	NC	0.830902
246788_at	8.8	A	0.246094	-0.1	NC	0.5
246789_at	144.2	P	2.44e-4	-0.2	NC	0.5
246790_at	34.3	P	0.018555	0.3	NC	0.185981
246791_at	168.3	P	2.44e-4	-0.5	D	0.999954
246792_at	28.1	P	0.023926	0.6	NC	0.161038
246793_at	174.7	P	2.44e-4	-0.2	NC	0.596188
246794_s_at	52.1	P	0.001221	0.1	NC	0.088938
246795_at	14.1	P	0.037598	0.3	NC	0.5
246796_at	34.9	P	0.008057	0	NC	0.5
246797_at	20.3	P	0.001221	-0.2	NC	0.5
246798_at	23.9	A	0.398926	0.6	NC	0.185981
246799_at	78.3	P	0.008057	-0.1	NC	0.5
246800_at	290	P	2.44e-4	0.4	I	4.92e-4
246801_at	484.9	P	2.44e-4	0.6	I	2.e-5
246802_at	98.3	P	2.44e-4	-0.5	NC	0.987976
246803_at	44.5	P	0.005859	0	NC	0.5
246804_at	1	A	0.919434	0	NC	0.5
246805_at	5.2	A	0.533936	-0.6	NC	0.5
246806_at	1.8	A	0.72583	0.2	NC	0.038415
246807_at	327	P	2.44e-4	0.2	NC	0.026698
246808_at	35.9	P	0.00293	0.3	NC	0.307406
246809_s_at	183.4	P	2.44e-4	0.5	I	2.3e-5
246810_at	0.9	A	0.567627	-2.5	NC	0.51942
246811_at	20.3	A	0.246094	-0.3	NC	0.5
246812_at	2.7	A	0.334473	-0.1	NC	0.416433
246813_at	1.1	A	0.850342	-0.7	NC	0.222749
246814_at	31	A	0.095215	2.8	NC	0.161038
246815_at	36.2	P	7.32e-4	-0.2	NC	0.5
246816_at	21	A	0.19458	1	NC	0.5
246817_at	7.9	A	0.219482	-1.1	NC	0.5
246818_at	62.1	A	0.067627	0.5	NC	0.054022
246819_at	0.2	A	0.953857	0	NC	0.213188
246820_at	40.1	P	2.44e-4	-0.4	NC	0.905721
246821_at	719.5	P	2.44e-4	1.1	I	2.7e-5
246822_at	88.5	P	2.44e-4	-0.2	NC	0.5
246823_at	5.8	A	0.466064	-0.5	NC	0.5
246824_at	275	P	0.001221	0.2	NC	0.099852
246825_at	249.3	P	2.44e-4	0.2	NC	0.021224
246826_at	41.4	A	0.19458	-1.1	NC	0.846768
246827_at	45.4	P	0.023926	-0.1	NC	0.5
246828_at	3.9	A	0.567627	-1.9	NC	0.5
246829_at	128.9	P	2.44e-4	0	NC	0.118009
246830_at	855.6	P	2.44e-4	0.1	NC	0.131343
246831_at	74.7	P	7.32e-4	-1.1	D	0.999308
246832_at	224.4	P	2.44e-4	0	NC	0.5
246833_at	1.3	A	0.828613	-3.4	NC	0.98579
246834_at	2	A	0.665527	-0.3	NC	0.5
246835_at	30.9	A	0.080566	-0.2	NC	0.5
246836_s_at	24.1	P	0.030273	1.6	NC	0.009292
246837_at	35.8	P	0.01416	0.7	NC	0.030967
246838_at	53.7	P	0.005859	0	NC	0.5
246839_at	36	P	0.01416	0.2	NC	0.318909
246840_at	232	P	7.32e-4	-0.2	NC	0.934434
246841_at	15.5	A	0.080566	-0.6	NC	0.645558
246842_at	97.9	P	7.32e-4	-0.4	NC	0.881991
246843_at	384.7	P	2.44e-4	-0.1	NC	0.5
246844_at	107.1	P	2.44e-4	-0.4	NC	0.854318
246845_at	791.5	P	2.44e-4	0	NC	0.5
246846_at	219.7	P	0.00293	0.2	NC	0.118009
246847_at	92.6	P	0.005859	0.5	I	0.001486
246848_at	2.2	A	0.943848	-0.5	NC	0.5
246849_at	184.4	P	2.44e-4	0.4	I	0.003699
246850_at	46.4	P	0.00415	0.1	NC	0.038415
246851_at	2.3	A	0.753906	-0.6	NC	0.830902
246852_at	169.3	P	0.00415	-0.4	NC	0.900148
246853_at	18	P	0.023926	-0.2	NC	0.5
246854_at	102	P	0.001221	5.1	I	2.e-5
246855_at	2837.9	P	2.44e-4	0	NC	0.5
246856_at	382	P	2.44e-4	0	NC	0.5
246857_at	1.6	A	0.80542	0.2	NC	0.454766
246858_at	256.9	P	2.44e-4	-0.2	NC	0.5
246859_at	0.9	A	0.943848	0.3	NC	0.5
246860_at	3.9	A	0.533936	0.5	NC	0.194801
246861_at	1305	P	2.44e-4	-0.1	NC	0.5
246862_at	438.8	P	2.44e-4	0.1	NC	0.37888
246863_at	400.8	P	2.44e-4	-0.2	NC	0.5
246864_at	115.1	P	2.44e-4	0	NC	0.5
246865_s_at	159.4	P	2.44e-4	0.2	NC	0.019624
246866_at	1.7	A	0.888428	-1.7	NC	0.62112
246867_at	1.5	A	0.466064	0.2	NC	0.467656
246868_at	173.1	P	2.44e-4	1.1	I	3.e-5
246869_at	14.1	M	0.056152	0.2	NC	0.057676
246870_at	596.4	P	2.44e-4	0.7	I	2.e-5
246871_at	15.3	A	0.149658	1.1	NC	0.006503
246872_at	33.1	P	7.32e-4	1.1	I	1.89e-4
246873_at	50	M	0.056152	0.2	NC	0.5
246874_at	3.4	A	0.633789	0	NC	0.454766
246875_at	795	P	7.32e-4	-1.1	D	0.99998
246876_at	10.8	A	0.246094	2.7	NC	0.342437
246877_at	3.8	A	0.962402	-0.1	NC	0.5
246878_at	2.1	A	0.533936	-0.8	NC	0.354442
246879_at	87.9	P	2.44e-4	-0.1	NC	0.5
246880_s_at	168	P	2.44e-4	7.1	I	3.e-5
246881_at	83.2	P	2.44e-4	-0.1	NC	0.5
246882_at	114.3	P	0.008057	0.4	NC	0.024755
246883_at	29.2	P	0.010742	-0.4	NC	0.911062
246884_at	28.8	A	0.095215	-0.5	NC	0.990708
246885_at	50.4	P	0.018555	0.4	NC	0.078937
246886_at	203	P	2.44e-4	0.3	MI	0.005409
246887_at	23.9	A	0.27417	0.2	NC	0.5
246888_at	430.7	P	2.44e-4	-0.8	D	0.999448
246889_at	16.3	A	0.303711	3.2	NC	0.330589
246890_at	32.2	P	0.046143	0.9	NC	0.00712
246891_at	33.9	P	0.00293	-0.5	NC	0.822588
246892_at	24.6	A	0.27417	-0.3	NC	0.830902
246893_at	180.2	P	2.44e-4	-0.1	NC	0.5
246894_at	16.2	A	0.067627	1.9	NC	0.131343
246895_at	924.6	P	7.32e-4	0.2	NC	0.366593
246896_at	3	A	0.665527	0.9	NC	0.796129
246897_at	419.5	P	2.44e-4	0.5	I	2.e-5
246898_at	24.7	A	0.149658	-0.3	NC	0.747149
246899_at	28.7	P	7.32e-4	-0.2	NC	0.5
[truncated: 20,811 more rows]
