# Supplementary material for: Qualitative network models and genome-wide expression data define carbon/nitrogen-responsive molecular machines in Arabidopsis
Source: Genome Biol. 2007 Jan 11;8(1):R7. doi: 10.1186/gb-2007-8-1-r7 (PMC1839130; doi:10.1186/gb-2007-8-1-r7)
Supplement: Additional data file 5 — CHP files generated with the Affymetrix MAS v5.0 software as described in the Materials and methods. [file gb-2007-8-1-r7-S5.zip › CHPfiles/33.17.vs.LL42.1.CHP]

row.names	LL33.17.vs.LL42.1.Signal	LL33.17.vs.LL42.1.Detection	LL33.17.vs.LL42.1.Detection.p.value	LL33.17.vs.LL42.1.Signal.Log.Ratio	LL33.17.vs.LL42.1.Change	LL33.17.vs.LL42.1.Change.p.value
244901_at	75.1	P	0.008057	0.4	NC	0.5
244902_at	33.8	P	0.030273	-0.3	NC	0.681091
244903_at	157.5	P	2.44e-4	0.8	I	2.73e-4
244904_at	18.3	A	0.432373	1.8	NC	0.5
244905_at	33.2	A	0.149658	0.5	NC	0.083826
244906_at	207.6	P	0.008057	0.2	NC	0.5
244907_at	6.2	A	0.696289	-1.2	NC	0.854318
244908_at	1.7	A	0.991943	-1.8	NC	0.955851
244909_at	18.2	A	0.27417	-0.3	NC	0.403812
244910_s_at	30.2	A	0.149658	0.1	NC	0.5
244911_at	4.6	A	0.633789	-1.7	NC	0.60871
244912_at	733.6	P	0.001221	0.5	NC	0.022932
244913_at	17.6	A	0.665527	-0.5	NC	0.194801
244914_at	1.6	A	0.904785	-1.9	NC	0.5
244915_s_at	42.2	A	0.366211	1.9	NC	0.099852
244916_at	3.7	A	0.5	0.5	NC	0.37888
244917_at	2	A	0.976074	0	NC	0.945978
244918_at	6.7	A	0.567627	-0.5	NC	0.213188
244919_at	34.7	A	0.219482	0.2	NC	0.5
244920_s_at	229.6	P	0.001221	1.3	I	1.01e-4
244921_s_at	136.1	P	7.32e-4	1.5	I	1.67e-4
244922_s_at	44.7	A	0.129639	0.3	NC	0.5
244923_s_at	35.8	A	0.303711	0.5	NC	0.48058
244924_at	22.4	A	0.533936	-1.4	NC	0.796129
244925_at	23	A	0.27417	0.5	NC	0.5
244926_s_at	24.5	A	0.466064	-1.1	NC	0.767451
244927_at	48.1	A	0.246094	0.1	NC	0.318909
244928_s_at	154.6	P	0.01416	0.9	NC	0.088938
244929_at	186.9	P	0.01416	0	NC	0.5
244930_at	2.2	A	0.753906	-2.2	NC	0.633407
244931_at	10.3	A	0.246094	-0.2	NC	0.868657
244932_at	114.9	P	0.01416	1.4	I	7.74e-4
244933_at	47.6	P	0.037598	0.8	I	0.00249
244934_at	32.7	A	0.219482	1.1	NC	0.094279
244935_at	149.5	P	0.00293	-0.8	D	0.999886
244936_at	54.1	A	0.111572	-0.6	NC	0.988955
244937_at	8.6	A	0.665527	-1.3	NC	0.934434
244938_at	65.3	P	0.001953	0.3	MI	0.005409
244939_at	133.5	P	0.018555	0.5	NC	0.069813
244940_at	330	P	0.00415	0.8	I	0.003355
244941_at	55.8	P	0.037598	0.4	NC	0.441923
244942_at	14.1	A	0.72583	1.7	NC	0.5
244943_at	107.5	P	0.001953	-0.2	NC	0.692594
244944_s_at	191.5	P	2.44e-4	0.3	NC	0.48058
244945_at	65.5	P	0.046143	0.3	NC	0.138386
244946_at	41.4	A	0.303711	0.5	NC	0.366593
244947_at	25.5	A	0.149658	-0.3	NC	0.894337
244948_at	13	A	0.696289	0	NC	0.5
244949_at	4.7	A	0.969727	-0.5	NC	0.681091
244950_at	63.8	P	0.005859	0	NC	0.5
244951_s_at	222.8	P	7.32e-4	0.4	NC	0.5
244952_at	43.7	P	0.030273	1.1	NC	0.185981
244953_s_at	38.5	A	0.219482	0.8	NC	0.010135
244954_s_at	18.6	A	0.19458	1.1	NC	0.153232
244955_at	31.8	A	0.19458	0.1	NC	0.416433
244956_s_at	57.6	P	0.023926	1.1	NC	0.330589
244957_at	4.7	A	0.665527	-1.8	NC	0.988955
244958_at	22.8	A	0.129639	1.3	NC	0.083826
244959_s_at	175.2	P	2.44e-4	0.9	NC	0.006503
244960_at	112.5	P	7.32e-4	-0.7	D	0.999973
244961_at	549.6	P	2.44e-4	0.1	NC	0.5
244962_at	207.4	P	2.44e-4	0.7	I	0.002032
244963_at	80.9	P	0.001221	-0.2	NC	0.975245
244964_at	54.4	P	0.01416	-0.2	NC	0.961585
244965_at	33.3	P	0.023926	0.1	NC	0.5
244966_at	29.6	P	0.01416	2.7	I	6.8e-5
244967_at	282.4	P	2.44e-4	1.7	I	3.e-5
244968_at	138.3	P	0.008057	-0.5	D	0.998664
244969_at	41.1	P	0.001221	-0.4	MD	0.995075
244970_at	98.6	P	0.001953	0.9	I	0.002032
244971_at	2455.8	P	0.001953	0	NC	0.5
244972_at	71.4	A	0.095215	-0.2	NC	0.532344
244973_at	19.2	P	0.010742	-0.1	NC	0.318909
244974_at	7.2	A	0.533936	-0.5	NC	0.274048
244975_at	152.2	P	0.00415	-0.9	D	0.999977
244976_at	960	P	2.44e-4	-0.6	D	0.999727
244977_at	46	P	0.037598	0.8	NC	0.008511
244978_at	65.9	P	0.008057	-0.1	NC	0.657563
244979_at	73.2	A	0.149658	0.5	NC	0.5
244980_at	22.1	A	0.149658	-0.3	NC	0.5
244981_at	49.1	P	0.01416	0.8	NC	0.016731
244982_at	277.9	P	0.00415	1.8	I	5.52e-4
244983_at	420	P	2.44e-4	0.9	I	7.74e-4
244984_at	250.4	P	0.001221	-0.1	NC	0.949447
244985_at	143.6	P	0.001221	-0.1	NC	0.900148
244986_at	309.2	P	2.44e-4	-0.2	NC	0.669411
244987_s_at	1221.9	P	2.44e-4	0	NC	0.60871
244988_s_at	75.6	P	0.00415	-0.6	D	0.999833
244989_s_at	39.4	A	0.080566	0.5	NC	0.366593
244990_s_at	15.5	A	0.303711	2.3	NC	0.028766
244991_s_at	37.4	P	0.030273	0.7	NC	0.050553
244992_s_at	870.9	P	2.44e-4	0.4	NC	0.138386
244993_s_at	202.2	P	2.44e-4	-0.1	NC	0.558077
244994_at	3	A	0.567627	0.2	NC	0.5
244995_at	4.2	A	0.633789	-1.3	NC	0.62112
244996_at	100.5	P	0.008057	0.5	NC	0.5
244997_at	79.2	P	7.32e-4	0.4	NC	0.5
244998_at	269.5	P	2.44e-4	0.5	NC	0.065566
244999_at	32.8	P	7.32e-4	0.1	NC	0.5
245000_at	57.4	A	0.149658	1	NC	0.030967
245001_at	296.3	P	0.001953	-0.6	NC	0.992212
245002_at	48.2	P	0.030273	0.2	NC	0.5
245003_at	74.3	P	0.023926	0.1	NC	0.5
245004_at	59.9	P	0.046143	1	NC	0.054022
245005_at	36.6	A	0.149658	-0.4	NC	0.692594
245006_at	819.4	P	2.44e-4	0.7	I	2.73e-4
245007_at	129.2	P	0.008057	-0.1	NC	0.645558
245008_at	91	P	0.008057	1	I	0.001336
245009_at	577.3	P	2.44e-4	0.1	NC	0.583567
245010_at	58.4	A	0.19458	3.5	NC	0.007788
245011_at	52.2	P	0.01416	0.6	NC	0.057676
245012_at	13.1	A	0.432373	-1.4	D	0.999654
245013_at	1384.6	P	2.44e-4	-0.2	NC	0.830902
245014_at	1158.2	P	2.44e-4	-0.2	NC	0.99288
245015_at	213.1	P	2.44e-4	-0.3	D	0.999508
245016_at	422.2	P	2.44e-4	0.6	I	6.8e-5
245017_at	502.9	P	7.32e-4	0.5	NC	0.061522
245018_at	49.4	A	0.111572	-0.8	NC	0.777251
245019_at	70.5	P	2.44e-4	0	NC	0.558077
245020_at	93.2	P	2.44e-4	-0.3	NC	0.981872
245021_at	49.3	P	0.001953	-0.2	NC	0.767451
245022_at	16.4	A	0.334473	0.1	NC	0.5
245023_at	138.4	P	2.44e-4	0.3	NC	0.185981
245024_at	722.1	P	2.44e-4	3.3	I	2.e-5
245025_at	143.3	P	0.001221	1.3	I	0.002753
245026_at	130.7	P	2.44e-4	1	I	1.47e-4
245027_at	56.1	P	0.010742	-0.2	NC	0.5
245028_at	123.6	P	7.32e-4	-0.2	NC	0.545234
245029_at	27	A	0.533936	-0.1	NC	0.545234
245030_at	7	A	0.601074	0.7	NC	0.284967
245031_at	88.5	P	0.00293	0.2	NC	0.5
245032_at	9.6	A	0.366211	-1.4	NC	0.5
245033_at	18.8	A	0.398926	-1.2	NC	0.930187
245034_at	83.5	P	0.008057	0.2	NC	0.441923
245035_at	11.7	A	0.246094	-3.3	D	0.999911
245036_at	111.4	P	0.001221	-0.2	NC	0.838962
245037_at	24.4	A	0.095215	-0.2	NC	0.213188
245038_at	84.6	P	0.01416	-1.8	D	0.99998
245039_at	229.2	P	7.32e-4	-0.3	D	0.997968
245040_at	31	A	0.334473	0.6	NC	0.030967
245041_at	106.5	P	0.001953	-1.3	D	0.99998
245042_at	33.7	A	0.334473	-0.6	NC	0.888286
245043_at	116.9	P	0.00415	-0.4	D	0.998923
245044_at	26.4	A	0.432373	0	NC	0.296089
245045_at	256.8	P	7.32e-4	-0.2	NC	0.986922
245046_at	589.4	P	2.44e-4	0.1	NC	0.5
245047_at	194.6	P	0.008057	2	I	0.00225
245048_at	626.5	P	7.32e-4	0.9	I	4.92e-4
245049_at	32.3	P	0.037598	-0.2	NC	0.657563
245050_at	114.8	P	7.32e-4	1.1	I	2.3e-5
245051_at	152.9	P	0.030273	-0.7	D	0.999308
245052_at	29.9	A	0.067627	0.2	NC	0.105663
245053_at	10.7	A	0.601074	-1.8	NC	0.868657
245054_at	63	P	7.32e-4	-0.5	NC	0.814019
245055_at	23.5	P	0.030273	-0.9	NC	0.868657
245056_at	104.8	P	0.00415	0.4	NC	0.429141
245057_at	17.7	A	0.72583	2.4	I	0.001336
245058_at	2.8	A	0.80542	0.6	NC	0.232549
245059_at	107.4	P	0.037598	-0.5	D	0.998799
245060_at	1173.5	P	2.44e-4	0.4	NC	0.065566
245061_at	59.2	P	0.00415	0	NC	0.5
245062_at	196	P	2.44e-4	0	NC	0.5
245063_at	105	P	2.44e-4	0.1	NC	0.5
245064_at	53.1	P	0.018555	-0.2	NC	0.5
245065_at	246.3	P	0.00415	0.2	NC	0.5
245066_at	142.5	P	0.008057	0	NC	0.757415
245067_at	747.7	P	2.44e-4	0.1	NC	0.5
245068_at	2.4	A	0.870361	-0.7	NC	0.989865
245069_at	18.2	A	0.432373	2	NC	0.5
245070_at	7.9	A	0.466064	0.3	NC	0.5
245071_at	19.6	A	0.366211	2.9	NC	0.099852
245072_s_at	3.9	A	0.780518	0.9	NC	0.138386
245073_at	5.4	A	0.850342	-0.4	NC	0.942324
245074_at	28.9	A	0.665527	-0.2	NC	0.980376
245075_at	20.6	A	0.533936	-0.2	NC	0.429141
245076_at	7.3	A	0.870361	1.7	NC	0.213188
245077_at	19.6	A	0.432373	-0.4	NC	0.715033
245078_at	277.4	P	0.00293	0.1	NC	0.60871
245079_at	52.6	A	0.111572	-0.2	NC	0.868657
245080_at	184.7	P	7.32e-4	0.6	NC	0.00712
245081_at	42.7	A	0.27417	0	NC	0.5
245082_at	44.9	P	0.037598	0.6	NC	0.065566
245083_at	306.8	P	2.44e-4	0	NC	0.570859
245084_at	53.7	P	0.005859	0.5	NC	0.5
245085_at	837.6	P	7.32e-4	0.1	NC	0.5
245086_at	31.8	A	0.334473	2.9	NC	0.213188
245087_at	64.9	P	2.44e-4	0.1	NC	0.177412
245088_at	11.1	A	0.533936	-0.1	NC	0.454766
245089_at	311.7	P	2.44e-4	1	I	2.e-5
245090_at	465.2	P	2.44e-4	-1	D	0.99998
245091_at	5.8	A	0.828613	-1.8	NC	0.861614
245092_at	204.4	P	0.001221	0.4	NC	0.48058
245093_at	80.8	P	0.037598	0.7	NC	0.645558
245094_at	299	P	0.001221	0.6	I	9.66e-4
245095_at	10.5	A	0.366211	-0.1	NC	0.5
245096_at	39	P	0.008057	-0.4	NC	0.545234
245097_at	196.5	P	0.005859	0	MD	0.994067
245098_at	306.1	P	2.44e-4	-0.3	NC	0.988955
245099_at	250	P	0.010742	0	NC	0.875448
245100_at	131.7	P	0.005859	-0.2	NC	0.991489
245101_at	962.1	P	2.44e-4	0.1	NC	0.5
245102_at	3.1	A	0.696289	-1.1	NC	0.838962
245103_at	4.4	A	0.687744	-2.1	NC	0.657563
245104_at	65	P	0.00415	-0.4	NC	0.805199
245105_at	55.8	P	0.046143	0.5	NC	0.022932
245106_at	101.1	P	2.44e-4	0.2	NC	0.5
245107_at	34.8	A	0.095215	-0.4	NC	0.454766
245108_at	26.1	A	0.5	-0.1	NC	0.757415
245109_at	62.1	A	0.111572	-0.3	NC	0.938478
245110_at	29.6	A	0.398926	-0.2	NC	0.5
245111_at	5.9	A	0.780518	1.2	NC	0.050553
245112_at	351.2	P	2.44e-4	-0.5	D	0.99997
245113_at	388.1	P	2.44e-4	-0.1	NC	0.777251
245114_at	426.8	P	2.44e-4	-0.2	NC	0.961585
245115_at	529.5	P	2.44e-4	0.2	NC	0.5
245116_at	250	P	2.44e-4	0	NC	0.62112
245117_at	152.8	P	0.00415	0.4	NC	0.403812
245118_at	65	A	0.129639	-0.1	NC	0.5
245119_at	68.4	P	0.018555	0	NC	0.916174
245120_at	109.6	P	0.023926	-0.1	NC	0.894337
245121_at	2417.5	P	2.44e-4	0.4	NC	0.018128
245122_at	162.5	P	0.001221	-0.5	D	0.999965
245123_at	2	A	0.870361	0.3	NC	0.681091
245124_at	364.2	P	2.44e-4	0.5	NC	0.011045
245125_at	5.2	A	0.919434	-1.7	NC	0.681091
245126_at	189.5	P	2.44e-4	1.1	I	0.001486
245127_at	164.7	P	0.00293	0.6	NC	0.145682
245128_at	2	A	0.780518	-1.6	NC	0.692594
245129_at	18.8	A	0.633789	2.9	NC	0.242585
245130_at	31.4	A	0.334473	-0.4	NC	0.894337
245131_s_at	245.4	P	2.44e-4	-0.1	NC	0.645558
245132_at	76.6	A	0.111572	-0.3	NC	0.98579
245133_at	61.5	P	0.00415	1.3	NC	0.131343
245134_s_at	43.2	P	0.005859	-0.8	NC	0.796129
245135_at	28.1	A	0.246094	0.1	NC	0.37888
245136_at	153.2	P	0.00415	-0.4	D	0.99987
245137_at	58	P	0.01416	-0.5	MD	0.995075
245138_at	6.3	A	0.780518	0.2	NC	0.5
245139_at	402.3	P	2.44e-4	-0.2	NC	0.945978
245140_at	19.1	A	0.601074	-0.7	NC	0.955851
245141_at	218.9	M	0.056152	0.5	NC	0.019624
245142_at	6.7	A	0.904785	-0.6	NC	0.62112
245143_at	30.1	A	0.334473	-0.3	NC	0.969033
245144_at	416.5	P	2.44e-4	0.1	NC	0.5
245145_at	132.5	P	0.005859	0	NC	0.532344
245146_at	296.4	P	0.00415	0.2	NC	0.5
245147_at	24.5	A	0.246094	-0.3	NC	0.952736
245148_at	160.5	P	0.018555	-1	D	0.99998
245149_at	30.2	A	0.303711	-1	NC	0.888286
245150_at	74.5	P	0.037598	-0.1	NC	0.681091
245151_at	305	P	2.44e-4	0.6	I	0.001486
245152_at	265.5	P	0.008057	0.5	NC	0.252851
245153_at	1	A	0.567627	0.4	NC	0.429141
245154_at	44.7	A	0.5	0.4	NC	0.252851
245155_at	1176	P	2.44e-4	0.6	NC	0.00712
245156_at	87.9	P	0.005859	-0.3	NC	0.736659
245157_at	1.3	A	0.828613	-0.2	NC	0.916174
245158_at	6.8	A	0.466064	-1.8	NC	0.796129
245159_at	34.9	A	0.5	2.8	NC	0.48058
245160_at	4.4	A	0.72583	0.5	NC	0.429141
245161_at	52.6	A	0.149658	0	NC	0.633407
245162_at	41.8	P	0.01416	1.4	NC	0.105663
245163_at	5.6	A	0.601074	-0.1	NC	0.318909
245164_at	585.2	P	7.32e-4	0.9	I	0.002032
245165_at	24	A	0.27417	-0.5	NC	0.949447
245166_at	105	P	0.018555	0.2	NC	0.307406
245167_s_at	263	P	7.32e-4	-1	D	0.999977
245168_at	1174	P	2.44e-4	-0.3	NC	0.992212
245169_at	399.5	P	7.32e-4	0.2	NC	0.5
245170_at	35.3	A	0.533936	0.3	NC	0.307406
245171_at	10.3	A	0.696289	-3.9	D	0.99998
245172_at	202.5	P	7.32e-4	0.9	I	2.e-5
245173_at	2.6	A	0.943848	0.5	NC	0.596188
245174_at	137	P	0.001953	0.1	NC	0.48058
245175_at	1956.3	P	2.44e-4	0.6	I	0.004073
245176_at	280.8	P	0.00415	1.2	I	8.8e-5
245177_at	27.9	A	0.366211	1.1	NC	0.213188
245178_at	192.4	P	0.008057	-0.1	NC	0.98579
245179_at	68.1	A	0.080566	-0.5	D	0.999448
245180_at	284	P	7.32e-4	0.4	NC	0.342437
245181_at	904	P	2.44e-4	-0.6	D	0.99987
245182_at	144.5	P	0.005859	0.3	NC	0.5
245183_at	91.9	A	0.149658	0.3	NC	0.5
245184_at	5.4	A	0.567627	-1.2	NC	0.978776
245185_at	54	A	0.171387	-0.3	NC	0.5
245186_at	186.4	P	0.005859	-0.2	NC	0.99288
245187_s_at	215	P	7.32e-4	0.3	NC	0.232549
245188_at	53.6	A	0.067627	0	NC	0.921063
245189_at	2.7	A	0.888428	-0.1	NC	0.252851
245190_at	14.5	A	0.129639	-0.9	NC	0.583567
245191_at	29.3	A	0.246094	0.5	NC	0.354442
245192_at	19.4	A	0.27417	-0.1	NC	0.830902
245193_at	252.7	P	0.001953	-0.2	NC	0.921063
245194_at	74.7	P	0.018555	-0.1	NC	0.900148
245195_at	47.2	A	0.149658	1	NC	0.088938
245196_at	125	P	0.010742	-0.4	D	0.998349
245197_at	533.5	P	2.44e-4	-0.2	NC	0.945978
245198_at	85.7	A	0.19458	-0.3	NC	0.980376
245199_at	2420	P	2.44e-4	0.4	NC	0.203871
245200_at	131.9	P	0.018555	0.1	NC	0.5
245201_at	119.5	P	0.010742	0.1	NC	0.681091
245202_at	173.8	P	7.32e-4	0.1	NC	0.5
245203_at	1.9	A	0.962402	0.2	NC	0.681091
245204_at	15.3	A	0.466064	-0.5	NC	0.5
245205_at	51.8	M	0.056152	0.1	NC	0.5
245206_at	228.2	P	2.44e-4	0.1	NC	0.60871
245207_at	250	P	0.001221	-0.1	NC	0.945978
245208_at	58.9	P	0.001221	-1.1	D	0.999448
245209_at	343.8	P	2.44e-4	-0.7	D	0.999922
245210_at	72.2	P	0.001221	-0.3	NC	0.955851
245211_at	393.2	P	2.44e-4	0.2	NC	0.5
245212_at	1.7	A	0.919434	0.5	NC	0.5
245213_at	45.4	A	0.303711	0.3	NC	0.5
245214_at	3.2	A	0.633789	-2.1	NC	0.681091
245215_at	33.8	A	0.080566	1.4	NC	0.041201
245216_at	233.7	P	2.44e-4	-0.5	D	0.999135
245217_at	30.3	A	0.533936	2.7	NC	0.177412
245218_s_at	22.5	A	0.246094	0.1	NC	0.747149
245219_at	49.7	A	0.366211	0.4	NC	0.5
245220_at	1.2	A	0.780518	-3.8	NC	0.955851
245221_s_at	31	A	0.398926	1	NC	0.028766
245222_at	15.3	A	0.753906	-0.3	NC	0.900148
245223_at	3.9	A	0.888428	-0.4	NC	0.822588
245224_at	48.1	A	0.111572	1.1	NC	0.5
245225_at	4.3	A	0.919434	0.3	NC	0.39129
245226_at	23.4	A	0.334473	-0.6	NC	0.5
245227_s_at	49.7	A	0.080566	-0.4	NC	0.645558
245228_at	116.6	P	7.32e-4	-1	D	0.99998
245229_at	89.4	P	0.008057	0.2	NC	0.5
245230_at	44.8	A	0.111572	-0.3	NC	0.805199
245231_at	36.9	A	0.366211	0.6	NC	0.5
245232_at	1.3	A	0.932373	0.1	NC	0.633407
245233_at	29.3	A	0.432373	1.2	NC	0.429141
245234_at	153.1	P	0.008057	0.1	NC	0.354442
245235_at	285.6	P	2.44e-4	-0.3	D	0.998923
245236_at	77.1	P	7.32e-4	0.4	NC	0.5
245237_at	82.3	P	0.001221	-0.3	NC	0.99288
245238_at	1407.7	P	2.44e-4	-0.2	D	0.996645
245239_at	26.6	A	0.246094	0.9	NC	0.263341
245240_at	5.7	A	0.72583	0.5	NC	0.307406
245241_at	2.1	A	0.888428	0.2	NC	0.493524
245242_at	2.9	A	0.398926	-2	NC	0.570859
245243_at	45.7	A	0.111572	0.6	NC	0.252851
245244_at	47.1	A	0.095215	-0.3	NC	0.991489
245245_at	43.8	A	0.19458	0.4	NC	0.429141
245246_at	19.8	A	0.567627	1.7	NC	0.493524
245247_at	288.6	P	0.001953	0.1	NC	0.900148
245248_at	111.9	P	0.00415	-0.3	MD	0.994067
245249_at	425.2	P	2.44e-4	-0.7	D	0.99998
245250_at	92.3	P	0.030273	0.1	NC	0.777251
245251_at	88.7	M	0.056152	0.1	NC	0.5
245252_at	114.1	P	0.00415	-0.7	D	0.999759
245253_at	29.6	A	0.171387	3	NC	0.01421
245254_at	100.3	A	0.149658	-0.6	NC	0.975245
245255_at	264.8	P	0.001221	-0.6	D	0.99775
245256_at	91.5	P	7.32e-4	0	NC	0.5
245257_at	23.4	A	0.246094	0.3	NC	0.5
245258_at	47.1	P	0.005859	-1.5	D	0.99987
245259_at	32.8	A	0.129639	0.3	NC	0.5
245260_at	173.6	P	0.005859	0	NC	0.5
245261_at	135.6	P	0.005859	0.1	NC	0.692594
245262_at	40.7	P	0.001221	-0.4	NC	0.177412
245263_at	32.3	A	0.19458	0.2	NC	0.5
245264_at	30.6	A	0.111572	1.3	NC	0.013078
245265_at	13.3	A	0.72583	0.1	NC	0.416433
245266_at	181	P	7.32e-4	0.3	NC	0.454766
245267_at	62.4	P	0.00293	-0.9	D	0.99998
245268_at	96.3	P	0.01416	-0.2	NC	0.975245
245269_at	301.8	P	0.001221	0.1	NC	0.645558
245270_at	2716	P	2.44e-4	1	I	2.e-5
245271_at	147.8	P	0.00293	-0.4	D	0.999833
245272_at	12	A	0.533936	-1.1	NC	0.986922
245273_at	189.2	P	0.030273	0	NC	0.5
245274_at	211.8	P	0.00415	0.8	NC	0.061522
245275_at	7.8	A	0.72583	1.3	NC	0.030967
245276_at	118.3	P	0.046143	-0.2	NC	0.692594
245277_at	41.2	A	0.111572	0.1	NC	0.5
245278_at	409.9	P	2.44e-4	-0.5	D	0.999611
245279_at	315.3	P	2.44e-4	0.5	NC	0.022932
245280_at	151.1	P	2.44e-4	0.7	NC	0.050553
245281_at	753.6	P	2.44e-4	0.4	NC	0.5
245282_at	273.4	P	2.44e-4	-0.5	D	0.999034
245283_at	45.1	A	0.149658	-0.3	NC	0.777251
245284_at	95.9	P	0.001221	0.4	NC	0.416433
245285_s_at	87	P	0.00415	-0.9	D	0.999899
245286_at	1550.4	P	2.44e-4	0.1	NC	0.5
245287_at	83.1	P	7.32e-4	-0.1	NC	0.715033
245288_at	139.6	P	0.005859	-0.3	NC	0.986922
245289_at	1705.7	P	2.44e-4	0.1	NC	0.5
245290_at	207.5	P	0.008057	-1	D	0.99998
245291_at	277.9	P	0.018555	0.8	I	0.001077
245292_at	933.4	P	2.44e-4	-0.3	D	0.999948
245293_at	276.3	P	2.44e-4	0.2	NC	0.5
245294_at	93.5	P	0.037598	-0.2	NC	0.981872
245295_at	178.6	P	7.32e-4	0	NC	0.570859
245296_at	63.4	A	0.219482	0	NC	0.5
245297_at	76.4	P	2.44e-4	-0.4	NC	0.98579
245298_at	137.3	A	0.080566	-0.2	NC	0.975245
245299_at	759.3	P	2.44e-4	0.2	NC	0.5
245300_at	125.5	P	0.008057	0.2	NC	0.5
245301_at	199.4	P	0.001953	1.1	I	5.52e-4
245302_at	28.2	P	0.037598	0.1	NC	0.838962
245303_at	124.9	P	0.008057	0.8	NC	0.111714
245304_at	24.5	A	0.27417	-0.1	MD	0.994591
245305_at	224.8	P	2.44e-4	-1.3	D	0.99998
245306_at	91.1	P	0.030273	0.9	NC	0.354442
245307_at	133.6	P	0.01416	0	NC	0.838962
245308_at	139.6	P	0.010742	-0.7	D	0.99998
245309_at	95.5	P	0.001953	0.4	NC	0.5
245310_at	40.7	P	0.046143	0	NC	0.5
245311_at	1135.8	P	2.44e-4	0	NC	0.5
245312_at	45.6	A	0.095215	-0.6	D	0.996645
245313_at	237.4	P	0.001953	0.5	NC	0.5
245314_at	48.1	A	0.334473	0.1	NC	0.669411
245315_at	698.8	P	2.44e-4	0.1	NC	0.5
245316_at	188.5	P	7.32e-4	0	NC	0.747149
245317_at	1498	P	2.44e-4	-0.5	D	0.999886
245318_at	102.2	P	0.023926	1.4	NC	0.010135
245319_at	81.6	P	0.023926	0.2	NC	0.5
245320_at	153.4	P	2.44e-4	0	NC	0.532344
245321_at	355.5	P	2.44e-4	-0.4	NC	0.964215
245322_at	32.4	A	0.303711	0.7	NC	0.429141
245323_at	783.5	P	2.44e-4	0.3	NC	0.5
245324_at	328.2	P	2.44e-4	0.3	NC	0.403812
245325_at	567.5	P	2.44e-4	1.3	I	2.e-5
245326_at	26.7	A	0.27417	-0.2	NC	0.964215
245327_at	95.9	P	0.005859	-0.4	D	0.999135
245328_at	531.6	P	2.44e-4	-0.4	D	0.998923
245329_at	384.3	P	2.44e-4	0.8	I	1.3e-4
245330_at	64.5	P	0.023926	-1.7	D	0.999973
245331_at	300.9	P	2.44e-4	-0.3	NC	0.992212
245332_at	262	P	2.44e-4	0.1	NC	0.5
245333_at	268.1	P	2.44e-4	-0.2	NC	0.958799
245334_at	409.5	P	2.44e-4	0.1	NC	0.5
245335_at	5.1	A	0.850342	0.1	NC	0.5
245336_at	18.1	A	0.432373	1.3	NC	0.5
245337_at	119.5	P	0.001221	0.1	NC	0.5
245338_at	84.8	P	0.010742	-0.1	NC	0.991489
245339_at	183.7	P	0.001953	0.6	NC	0.050553
245340_at	901.1	P	2.44e-4	0	NC	0.51942
245341_at	180.6	P	0.001221	0.3	NC	0.5
245342_at	3169.4	P	2.44e-4	0.3	NC	0.441923
245343_at	109.5	P	7.32e-4	-0.6	D	0.999833
245344_at	170.2	P	7.32e-4	0	NC	0.796129
245345_at	119	P	2.44e-4	1.2	I	1.01e-4
245346_at	33	A	0.095215	0.5	NC	0.5
245347_at	34.2	P	0.01416	0	NC	0.5
245348_at	548.4	P	2.44e-4	0.6	NC	0.026698
245349_at	45.9	P	0.046143	0.9	NC	0.5
245350_at	789.1	P	2.44e-4	-0.4	D	0.99998
245351_at	250.4	P	2.44e-4	-0.1	NC	0.767451
245352_at	9.7	A	0.533936	-0.2	NC	0.5
245353_at	5.2	A	0.780518	-3	D	0.999948
245354_at	19.5	A	0.219482	1.4	NC	0.37888
245355_at	2956.8	P	2.44e-4	0.3	NC	0.429141
245356_at	1.09033e4	P	2.44e-4	0.1	NC	0.5
245357_at	65.7	P	0.01416	0	NC	0.570859
245358_at	284.3	P	0.001221	0.1	NC	0.596188
245359_at	155.7	P	0.00415	0	NC	0.938478
245360_at	200.3	P	7.32e-4	-0.7	D	0.99998
245361_at	678.7	P	2.44e-4	0.2	NC	0.5
245362_at	241	P	2.44e-4	0.9	NC	0.00712
245363_at	99.2	P	0.00415	-0.9	D	0.99775
245364_at	69.4	A	0.129639	-0.2	NC	0.757415
245365_at	199.3	P	0.00415	0.3	NC	0.5
245366_at	113.9	P	2.44e-4	-0.3	NC	0.969033
245367_at	94.3	P	0.010742	-0.1	NC	0.736659
245368_at	35.2	A	0.149658	-0.2	NC	0.822588
245369_at	13.1	A	0.665527	1.6	NC	0.342437
245370_at	102.5	P	0.001953	0	NC	0.949447
245371_at	47.1	A	0.067627	0.5	NC	0.061522
245372_at	1120.8	P	2.44e-4	0	NC	0.5
245373_s_at	1062.6	P	7.32e-4	-0.4	D	0.999308
245374_at	212.6	P	2.44e-4	0	NC	0.692594
245375_at	6.5	A	0.303711	-1.2	NC	0.978776
245376_at	21.7	A	0.567627	0.6	NC	0.900148
245377_at	24.5	A	0.398926	1.7	NC	0.5
245378_at	9.7	A	0.696289	0.3	NC	0.5
245379_at	60.6	P	0.037598	-0.1	NC	0.5
245380_at	49.9	A	0.067627	0.2	NC	0.5
245381_at	60.4	P	0.023926	0.3	NC	0.5
245382_at	580.5	P	7.32e-4	-0.8	D	0.99998
245383_at	34.6	A	0.466064	-0.3	NC	0.875448
245384_at	49.7	P	7.32e-4	-0.3	NC	0.703911
245385_at	78.7	P	0.00415	0.9	NC	0.012024
245386_at	969.9	P	2.44e-4	-0.7	D	0.99998
245387_at	250.8	P	2.44e-4	0.5	NC	0.124552
245388_at	28.6	A	0.432373	0.5	NC	0.5
245389_at	40.3	A	0.466064	-0.8	D	0.999693
245390_at	92	P	0.001953	0.3	NC	0.5
245391_at	738.1	P	2.44e-4	-0.8	D	0.99998
245392_at	11.8	A	0.398926	0.9	NC	0.041201
245393_at	140.5	P	7.32e-4	-2.7	D	0.999973
245394_at	1669.5	P	0.001221	0.4	NC	0.145682
245395_at	129.8	P	0.023926	0.4	NC	0.5
245396_at	43	A	0.533936	-0.8	NC	0.888286
245397_at	86.4	A	0.080566	0	NC	0.5
245398_at	223.4	P	0.001221	0.1	NC	0.5
245399_at	4029.6	P	2.44e-4	-0.7	D	0.99998
245400_at	388.7	P	2.44e-4	-0.5	D	0.99997
245401_at	881.1	P	2.44e-4	-0.3	D	0.99751
245402_at	1.3	A	0.72583	-2.2	NC	0.5
245403_at	4.3	A	0.780518	-1.4	NC	0.60871
245404_at	96.7	P	2.44e-4	0.2	NC	0.5
245405_at	29.4	A	0.149658	-0.5	NC	0.51942
245406_at	10.5	A	0.533936	-0.5	NC	0.747149
245407_at	431.5	P	2.44e-4	0	NC	0.506476
245408_at	90.4	P	0.008057	0.2	NC	0.5
245409_at	4.1	A	0.601074	-2.2	NC	0.5
245410_at	54.2	P	0.00415	1	NC	0.00712
245411_at	20	A	0.303711	0.5	NC	0.5
245412_at	1125.5	P	2.44e-4	1.6	I	2.e-5
245413_at	54.7	P	0.001221	0.4	NC	0.5
245414_at	71.5	A	0.27417	0.4	NC	0.213188
245415_at	434.7	P	2.44e-4	0	NC	0.5
245416_at	96.3	P	2.44e-4	-0.3	NC	0.945978
245417_at	31.6	A	0.601074	0.2	NC	0.506476
245418_at	144.8	P	2.44e-4	-0.1	NC	0.777251
245419_at	3.5	A	0.303711	-0.2	NC	0.099852
245420_at	32.3	A	0.466064	0.5	NC	0.977068
245421_at	80.5	P	2.44e-4	0.2	NC	0.5
245422_at	3.1	A	0.850342	0.4	NC	0.900148
245423_at	30.7	A	0.067627	-0.3	NC	0.506476
245424_at	6.2	A	0.932373	1.4	NC	0.222749
245425_at	307.1	P	0.001953	-0.1	NC	0.916174
245426_at	41	P	0.008057	0.8	NC	0.403812
245427_at	145.1	P	0.005859	0.4	NC	0.161038
245428_at	77.2	P	0.001953	-0.4	NC	0.5
245429_at	45.5	A	0.149658	0.1	NC	0.5
245430_at	163.2	P	0.008057	0.3	NC	0.296089
245431_at	166.9	P	7.32e-4	-0.1	NC	0.822588
245432_at	319.1	P	0.001221	1.2	I	8.8e-5
245433_at	570.2	P	2.44e-4	0	NC	0.5
245434_at	187.6	P	7.32e-4	-0.1	NC	0.894337
245435_at	68.4	P	0.01416	0.7	NC	0.124552
245436_at	6	A	0.633789	-3.3	D	0.997968
245437_at	36.3	A	0.111572	0.3	NC	0.5
245438_at	77.1	P	0.005859	-0.1	NC	0.5
245439_at	59.7	M	0.056152	0.2	NC	0.5
245440_at	2.1	A	0.98584	-1.8	D	0.996301
245441_at	36.5	P	0.046143	0.4	NC	0.725952
245442_at	99.3	P	0.001953	-0.1	NC	0.60871
245443_at	12.1	A	0.432373	2.4	NC	0.145682
245444_at	42.7	A	0.246094	0.9	NC	0.5
245445_at	39.5	A	0.095215	-0.1	NC	0.980376
245446_at	64.9	P	0.001953	0.2	NC	0.5
245447_at	17.9	A	0.5	3.5	NC	0.022932
245448_at	9	A	0.303711	1.3	NC	0.024755
245449_at	40.1	A	0.398926	0.1	NC	0.5
245450_at	3.1	A	0.850342	-2.7	NC	0.952736
245451_at	50.4	A	0.095215	-0.3	NC	0.692594
245452_at	15.8	A	0.19458	0.8	NC	0.099852
245453_at	31.2	A	0.246094	0.2	NC	0.5
245454_at	64.5	P	0.01416	-0.6	NC	0.989865
245455_at	1.2	A	0.919434	0.7	NC	0.5
245456_at	98.4	P	0.001221	-0.2	NC	0.930187
245457_s_at	11.9	A	0.219482	-2.1	NC	0.681091
245458_at	40.8	A	0.567627	1.8	NC	0.078937
245459_at	9.6	A	0.780518	1.6	NC	0.5
245460_at	35.5	A	0.171387	2.1	NC	0.033304
245461_at	32.6	P	0.023926	0.4	NC	0.5
245462_at	52.7	P	0.030273	0	NC	0.60871
245463_at	364.6	P	2.44e-4	-1.9	D	0.99998
245464_at	63.5	P	0.018555	0.8	NC	0.242585
245465_at	23.6	A	0.398926	0.1	NC	0.596188
245466_at	46.2	P	0.00415	-0.3	NC	0.757415
245467_at	94.2	P	0.046143	0.2	NC	0.5
245468_at	33.9	A	0.219482	0	NC	0.5
245469_at	1.5	A	0.72583	1.5	NC	0.194801
245470_at	1.9	A	0.981445	0.1	NC	0.905721
245471_at	0.9	A	0.72583	1.4	NC	0.252851
245472_at	24.9	A	0.5	1.5	NC	0.138386
245473_at	2.7	A	0.80542	-0.2	NC	0.5
245474_at	101.1	M	0.056152	0.4	NC	0.37888
245475_at	14.1	A	0.432373	-0.3	NC	0.5
245476_at	2.6	A	0.72583	0.1	NC	0.736659
245477_at	208.7	P	2.44e-4	-0.5	D	0.999308
245478_at	104.2	P	2.44e-4	0.1	NC	0.5
245479_at	85.8	P	2.44e-4	0.3	NC	0.111714
245480_at	78.1	P	0.01416	0.2	NC	0.5
245481_at	340.4	P	0.00293	-0.2	D	0.995927
245482_at	67	P	0.008057	-1.4	D	0.99998
245483_at	2884.7	P	2.44e-4	-0.8	D	0.99998
245484_at	201.9	P	2.44e-4	-0.3	NC	0.973302
245485_at	56.3	P	2.44e-4	-0.2	NC	0.5
245486_x_at	54.9	A	0.246094	0.1	NC	0.185981
245487_at	125.8	P	0.00293	0.2	NC	0.5
245488_at	29	A	0.219482	0.3	NC	0.5
245489_at	150	P	0.046143	0.4	NC	0.5
245490_at	10.6	A	0.334473	-1.3	NC	0.5
245491_at	105	P	0.023926	0.4	NC	0.5
245492_at	212.7	P	7.32e-4	0.4	NC	0.016731
245493_at	42	P	0.010742	-0.1	NC	0.830902
245494_at	82.6	P	0.005859	-0.2	NC	0.894337
245495_at	103.2	P	0.018555	0.4	NC	0.5
245496_at	148.6	P	0.005859	0.2	NC	0.5
245497_at	3.6	A	0.870361	0.5	NC	0.645558
245498_at	45.7	P	0.037598	-0.1	NC	0.5
245499_at	61.3	A	0.171387	0.8	NC	0.493524
245500_at	10.7	A	0.828613	0.5	NC	0.545234
245501_at	1.4	A	0.932373	0	NC	0.5
245502_at	191.6	P	0.001953	0.4	NC	0.403812
245503_at	2.8	A	0.665527	0.7	NC	0.213188
245504_at	2.2	A	0.696289	0.2	NC	0.330589
245505_at	0.9	A	0.99585	-0.1	NC	0.805199
245506_at	5.7	A	0.633789	1.4	NC	0.145682
245507_at	5.5	A	0.828613	0.1	NC	0.5
245508_at	12.2	A	0.753906	-0.3	NC	0.5
245509_at	49.4	P	2.44e-4	-0.1	NC	0.493524
245510_at	630	P	2.44e-4	-0.2	NC	0.990708
245511_at	17.6	A	0.432373	0.2	NC	0.703911
245512_at	327.1	P	2.44e-4	0	NC	0.5
245513_at	78.2	P	0.005859	-1.2	D	0.999308
245514_at	74.5	P	0.018555	0.2	NC	0.153232
245515_at	10.3	A	0.533936	-0.6	NC	0.5
245516_at	50.4	A	0.246094	-0.5	D	0.99775
245517_at	115.2	P	0.018555	-0.3	NC	0.925732
245518_at	60.1	P	0.018555	0.4	NC	0.5
245519_at	6.2	A	0.904785	-2.1	NC	0.966696
245520_at	1.5	A	0.943848	-1.3	NC	0.657563
245521_at	139.2	P	0.010742	0.5	NC	0.493524
245522_at	60.8	P	0.008057	0.4	NC	0.185981
245523_at	639.8	P	2.44e-4	0.6	NC	0.015426
245524_at	493.7	P	2.44e-4	-0.6	D	0.999226
245525_at	241.4	P	0.00293	-0.2	NC	0.991489
245526_at	54	P	0.037598	-0.2	NC	0.786812
245527_at	25.8	A	0.246094	-0.2	NC	0.5
245528_at	24	A	0.850342	-1.7	D	0.99998
245529_at	80.3	P	0.001953	0.2	NC	0.62112
245530_at	53	P	0.023926	1.2	NC	0.177412
245531_at	34.9	P	0.023926	-3.8	D	0.99998
245532_at	74	P	7.32e-4	-0.2	NC	0.868657
245533_at	65.8	A	0.080566	0.3	NC	0.5
245534_at	11.4	A	0.5	2.5	NC	0.013078
245535_at	65.8	P	0.037598	0.3	NC	0.161038
245536_at	102.2	P	0.023926	0	NC	0.545234
245537_at	21.1	P	0.023926	1.5	I	0.003355
245538_at	12.2	A	0.72583	-0.3	NC	0.777251
245539_at	15.6	A	0.567627	1	NC	0.296089
245540_at	6.2	A	0.303711	-3	NC	0.657563
245541_at	61.8	P	0.00415	0.2	NC	0.5
245542_at	34.8	A	0.19458	2.1	NC	0.033304
245543_at	18.9	A	0.171387	0	NC	0.403812
245544_at	119.3	P	2.44e-4	-0.5	D	0.99987
245545_at	30.2	A	0.466064	-0.9	MD	0.995075
245546_at	155.7	P	0.01416	1.2	I	2.73e-4
245547_at	74.1	P	0.001221	4.6	I	2.7e-5
245548_at	29.5	A	0.334473	1	NC	0.429141
245549_at	9.3	A	0.753906	0.7	NC	0.5
245550_at	31.9	P	0.037598	-2	D	0.999932
245551_at	10	A	0.533936	0.1	NC	0.161038
245552_at	92.3	P	0.005859	0.7	NC	0.00712
245553_at	26.5	A	0.334473	0.5	NC	0.51942
245554_at	205.2	P	0.001221	-0.8	D	0.99998
245555_at	6715.9	P	2.44e-4	0.7	I	3.07e-4
245556_at	172.6	P	0.001221	-1	D	0.99998
245557_at	232.4	P	0.001221	-0.1	NC	0.990708
245558_at	39.1	P	0.008057	-0.4	NC	0.60871
245559_at	2.3	A	0.943848	0.2	NC	0.725952
245560_at	5.3	A	0.888428	1.1	NC	0.169098
245561_at	266.3	P	7.32e-4	0.7	NC	0.010135
245562_at	101.7	P	0.00415	-0.2	NC	0.938478
245563_at	515.4	P	7.32e-4	-0.7	D	0.99997
245564_at	45.1	A	0.067627	0.2	NC	0.5
245565_at	57.6	P	0.030273	-0.6	NC	0.905721
245566_at	74.4	P	0.010742	-0.1	NC	0.715033
245567_at	2627.9	P	2.44e-4	-0.3	D	0.999922
245568_at	106.9	P	0.005859	1.3	I	0.003699
245569_at	31.5	M	0.056152	0.1	NC	0.5
245570_at	7.2	A	0.850342	1	NC	0.911062
245571_at	21.5	A	0.533936	0.6	NC	0.39129
245572_at	89.7	P	2.44e-4	0.2	NC	0.5
245573_at	32.5	A	0.171387	0.5	NC	0.222749
245574_at	40.9	P	0.018555	1.5	I	7.74e-4
245575_at	194	P	0.008057	0.4	NC	0.5
245576_at	107.8	P	0.023926	-0.7	NC	0.942324
245577_at	110	P	2.44e-4	-0.8	D	0.99998
245578_at	96.5	P	2.44e-4	0	NC	0.633407
245579_at	20.5	A	0.27417	0	NC	0.5
245580_at	23.3	A	0.067627	-0.2	NC	0.5
245581_at	45	A	0.303711	0.2	NC	0.925732
245582_at	39.8	P	0.030273	0	NC	0.881991
245583_at	111.5	P	0.005859	0.5	NC	0.441923
245584_at	112.2	P	0.001221	0.8	I	1.89e-4
245585_at	1.4	A	0.904785	0.1	NC	0.5
245586_at	8.7	A	0.303711	-2.3	NC	0.5
245587_at	69	P	0.030273	-0.1	NC	0.921063
245588_at	4.9	A	0.567627	-2.2	NC	0.900148
245589_at	3.4	A	0.780518	0.4	NC	0.161038
245590_at	8	A	0.466064	-1.3	NC	0.805199
245591_at	3.3	A	0.665527	1.1	NC	0.570859
245592_at	5.3	A	0.753906	0.1	NC	0.657563
245593_at	96.2	P	0.001221	0.7	NC	0.038415
245594_at	189.9	P	0.018555	-0.2	D	0.997247
245595_at	38	A	0.567627	2.3	NC	0.429141
245596_at	2.6	A	0.696289	-1.6	NC	0.60871
245597_at	59.4	A	0.080566	0	NC	0.60871
245598_at	34.3	A	0.067627	0.2	NC	0.5
245599_at	112.7	P	0.008057	0	NC	0.5
245600_at	175.4	P	2.44e-4	0	NC	0.5
245601_at	139.7	P	0.001953	0.1	NC	0.5
245602_at	723.2	P	2.44e-4	-0.1	NC	0.969033
245603_at	86.7	A	0.080566	1.7	NC	0.011045
245604_at	54.9	P	7.32e-4	-0.6	NC	0.983269
245605_at	236.2	P	0.00415	0	NC	0.645558
245606_at	148.9	P	0.010742	0.4	NC	0.5
245607_at	35.3	A	0.27417	-0.4	NC	0.558077
245608_at	239.9	P	2.44e-4	0	NC	0.5
245609_at	1.3	A	0.850342	-1.7	NC	0.645558
245610_at	76.4	P	7.32e-4	2.2	I	0.003355
245611_at	109.6	P	0.010742	-0.4	D	0.999654
245612_at	702.1	P	2.44e-4	0.9	I	0.003699
245613_at	5.9	A	0.665527	-1.5	NC	0.777251
245614_at	10.6	A	0.432373	0.4	NC	0.5
245615_at	34.5	A	0.111572	0.5	NC	0.5
245616_at	11.3	A	0.753906	-1.1	NC	0.5
245617_at	1.4	A	0.696289	-4.3	NC	0.911062
245618_at	71.9	P	0.030273	0.4	NC	0.232549
245619_at	68.9	P	0.018555	0.3	NC	0.441923
245620_at	5.9	A	0.753906	0.9	NC	0.5
245621_at	41.6	P	0.046143	-0.3	MD	0.994591
245622_at	18.5	A	0.303711	3.9	I	0.001651
245623_s_at	4.9	A	0.665527	-2.4	NC	0.983269
245624_at	2.7	A	0.904785	-1.4	NC	0.955851
245625_at	324.5	P	7.32e-4	0	NC	0.814019
245626_at	568.8	P	2.44e-4	-0.7	D	0.999932
245627_at	18.3	A	0.601074	2	NC	0.124552
245628_at	27.6	A	0.366211	-0.4	NC	0.830902
245629_at	526.2	P	2.44e-4	0.1	NC	0.5
245630_at	38.1	A	0.398926	0.6	NC	0.019624
245631_at	334.2	P	2.44e-4	0.1	NC	0.5
245632_at	19.5	A	0.303711	-0.9	NC	0.669411
245633_at	413.1	P	2.44e-4	0	NC	0.838962
245634_at	0.9	A	0.919434	0.3	NC	0.633407
245635_at	64.7	A	0.080566	0.5	NC	0.5
245636_at	18	A	0.466064	1.5	NC	0.441923
245637_at	335.1	P	0.001953	0.1	NC	0.5
245638_s_at	373.4	P	2.44e-4	-0.4	D	0.999508
245639_at	879.3	P	2.44e-4	0	NC	0.506476
245640_at	3.8	A	0.850342	-1.8	NC	0.493524
245641_at	77.7	A	0.149658	-0.2	NC	0.669411
245642_at	347	P	7.32e-4	-1.4	D	0.99998
245643_at	11.8	A	0.633789	-1.4	NC	0.990708
245644_at	185.6	P	0.001953	0.2	NC	0.39129
245645_at	60.6	P	0.01416	-0.2	NC	0.905721
245646_x_at	35.9	A	0.19458	3.4	NC	0.145682
245647_at	40.9	A	0.398926	1.1	NC	0.5
245648_at	2.7	A	0.919434	0.3	NC	0.669411
245649_at	246.5	P	0.037598	0.1	NC	0.715033
245650_at	56.8	A	0.171387	0.1	NC	0.5
245651_s_at	786	P	7.32e-4	0	NC	0.945978
245652_at	12.1	A	0.398926	-0.6	NC	0.213188
245653_at	19.3	A	0.366211	0.8	NC	0.138386
245654_at	26.8	P	0.023926	-0.7	NC	0.786812
245655_at	10.2	A	0.289063	3.8	NC	0.339558
245656_at	2.9	A	0.953857	0.3	NC	0.715033
245657_at	40.6	P	2.44e-4	0.7	NC	0.094279
245658_at	13.8	A	0.334473	3.9	NC	0.008511
245659_at	170.2	P	0.00293	-1	D	0.99998
245660_at	106.4	P	0.037598	0.2	NC	0.5
245661_at	54.5	P	0.008057	0.4	NC	0.454766
245662_at	27.6	A	0.633789	-0.5	NC	0.99288
245663_at	30.1	A	0.095215	0.7	NC	0.006503
245664_at	4.8	A	0.72583	-1.8	NC	0.62112
245665_at	138.5	P	2.44e-4	-0.5	NC	0.894337
245666_at	233.5	P	7.32e-4	-0.2	NC	0.978776
245667_at	582.7	P	7.32e-4	-0.2	NC	0.757415
245668_at	903.3	P	2.44e-4	-1.2	D	0.99998
245669_at	11.4	A	0.366211	-0.8	NC	0.881991
245670_at	52.2	A	0.19458	0.1	NC	0.558077
245671_at	53.5	A	0.080566	-0.2	NC	0.5
245672_at	17.4	A	0.633789	-1	NC	0.861614
245673_at	18.2	A	0.533936	0.5	NC	0.026698
245674_at	118.6	P	0.005859	0.7	NC	0.01421
245675_at	38.1	P	0.01416	0.5	NC	0.232549
245676_at	27.2	A	0.095215	0.9	NC	0.030967
245677_at	8.3	A	0.5	0.5	NC	0.232549
245678_at	64.2	P	0.030273	-0.3	NC	0.905721
245679_at	155.7	P	0.001221	0	NC	0.796129
245680_at	28.9	A	0.080566	-0.5	NC	0.441923
245681_at	149.5	P	0.037598	0.2	NC	0.875448
245682_at	113.1	P	0.046143	-0.4	NC	0.993497
245683_at	142.3	P	0.001953	0.3	NC	0.5
245684_at	284.9	P	2.44e-4	-0.3	NC	0.986922
245685_at	54.8	A	0.095215	0	NC	0.657563
245686_at	546.1	P	2.44e-4	-0.2	NC	0.894337
245687_at	188.5	P	2.44e-4	-0.1	NC	0.983269
245688_at	2621.1	P	2.44e-4	1.6	I	2.e-5
245689_at	63.5	P	0.018555	5.1	I	0.00249
245690_at	21.6	P	0.030273	-0.1	NC	0.153232
245691_at	104.5	P	0.037598	-0.5	NC	0.981872
245692_at	39.8	A	0.398926	1.8	NC	0.185981
245693_at	110.7	P	0.01416	0.2	NC	0.5
245694_at	259.4	P	2.44e-4	0	NC	0.767451
245695_at	105.2	P	0.010742	-0.1	NC	0.545234
245696_at	15.7	A	0.533936	1.9	NC	0.057676
245697_at	209.9	P	0.001221	-0.4	D	0.999932
245698_at	136.7	P	0.037598	1.6	I	0.001077
245699_at	65.3	P	2.44e-4	-0.1	NC	0.532344
245700_at	11.5	A	0.567627	-0.5	NC	0.570859
245701_at	22.7	A	0.366211	2.1	NC	0.088938
245702_at	35.9	P	0.037598	-0.6	NC	0.952736
245703_at	15.4	A	0.366211	-0.3	NC	0.715033
245704_at	106.7	P	2.44e-4	-0.9	NC	0.992212
245705_at	5.3	A	0.567627	-1.6	NC	0.5
245706_at	17.7	A	0.633789	0	NC	0.747149
245707_at	26.8	A	0.466064	0.4	NC	0.5
245708_at	14.6	A	0.5	2.8	NC	0.506476
245709_at	110.9	P	0.01416	0.2	NC	0.493524
245710_at	42.4	A	0.129639	0	NC	0.5
245711_at	159.4	P	0.001953	-0.8	NC	0.989865
245712_at	15.4	A	0.19458	-1	NC	0.570859
245713_at	2.2	A	0.969727	-3.4	NC	0.952736
245714_at	296.4	P	2.44e-4	0	NC	0.905721
245715_s_at	3877.2	P	2.44e-4	0.6	I	2.41e-4
245716_at	54.6	P	0.005859	-0.3	NC	0.881991
245717_at	49.6	A	0.129639	2	I	0.004073
245718_at	196.6	P	0.037598	0.3	NC	0.441923
245719_at	29.5	A	0.171387	-0.2	NC	0.900148
245720_at	2.2	A	0.976074	-2.4	NC	0.961585
245721_s_at	178.3	P	2.44e-4	0.1	NC	0.5
245722_at	83.3	P	0.001953	-0.1	NC	0.5
245723_at	38	A	0.398926	-0.9	NC	0.888286
245724_at	226.4	P	0.00293	-0.4	D	0.99775
245725_at	89.3	P	2.44e-4	-0.3	NC	0.645558
245726_at	42.2	A	0.27417	0.4	NC	0.169098
245727_at	91.7	M	0.056152	0.3	NC	0.5
245728_at	94.7	A	0.067627	0.2	NC	0.5
245729_at	355.9	P	2.44e-4	0.2	NC	0.5
245730_at	83.9	P	0.030273	0.2	NC	0.692594
245731_at	183.2	P	7.32e-4	-0.3	D	0.99998
245732_at	134.6	P	0.030273	-0.3	NC	0.703911
245733_at	116.7	P	0.010742	-0.3	NC	0.977068
245734_at	140.5	P	7.32e-4	-0.2	D	0.99751
245735_at	61.6	P	0.00415	-1.6	D	0.99998
245736_at	8748.2	P	2.44e-4	-0.4	D	0.999965
245737_at	146.5	P	0.001953	-0.1	NC	0.992212
245738_at	29.2	A	0.27417	0.6	NC	0.5
245739_at	71.1	P	0.00415	-0.7	D	0.998168
245740_at	141.2	P	0.037598	-0.3	D	0.997247
245741_at	39.1	P	0.030273	1.3	NC	0.441923
245742_at	798.2	P	7.32e-4	-0.2	NC	0.966696
245743_at	1.6	A	0.969727	0	NC	0.786812
245744_at	2.3	A	0.981445	0.3	NC	0.252851
245745_at	1.2	A	0.919434	1.6	NC	0.296089
245746_at	1429.4	P	2.44e-4	0.2	NC	0.5
245747_at	18.6	P	0.046143	0.1	NC	0.5
245748_at	194.9	P	2.44e-4	0.2	NC	0.5
245749_at	1.6	A	0.904785	-3.3	NC	0.583567
245750_at	814.1	P	2.44e-4	-0.2	D	0.999965
245751_s_at	64.2	P	0.001953	-0.3	NC	0.916174
245752_at	24.5	A	0.19458	0.2	NC	0.5
245753_at	17.7	A	0.149658	1.7	NC	0.038415
245754_at	0.3	A	0.828613	1.4	NC	0.203871
245755_at	22.1	A	0.129639	-0.3	NC	0.583567
245756_at	358.8	P	2.44e-4	-0.6	D	0.99998
245757_at	18.1	A	0.398926	-0.3	NC	0.805199
245758_at	57.5	P	0.001953	-0.1	NC	0.5
245759_at	179	P	0.008057	0.3	NC	0.805199
245760_s_at	3	A	0.828613	-1.8	NC	0.703911
245761_at	125	P	0.008057	-0.6	D	0.99998
245762_at	41.6	M	0.056152	1.4	NC	0.021224
245763_at	176.3	P	7.32e-4	0.4	NC	0.37888
245764_s_at	49.4	P	0.010742	-0.3	NC	0.981872
245765_at	3.3	A	0.870361	0.6	NC	0.5
245766_at	11.7	A	0.334473	0.2	NC	0.274048
245767_at	60.2	P	0.00415	0.3	NC	0.138386
245768_at	146.3	P	2.44e-4	-0.7	D	0.999308
245769_at	24.7	M	0.056152	-1.6	D	0.995519
245770_at	62.2	P	0.001221	0.2	NC	0.5
245771_at	14.4	A	0.149658	0.5	NC	0.094279
245772_at	116.5	P	2.44e-4	0.6	NC	0.083826
245773_at	120.7	P	0.001221	0.4	NC	0.5
245774_at	56.7	M	0.056152	0.1	NC	0.5
245775_at	174.2	P	2.44e-4	-1.7	D	0.99997
245776_at	170.3	P	7.32e-4	-0.9	D	0.99998
245777_at	95.7	P	2.44e-4	0.2	NC	0.645558
245778_at	50.5	A	0.303711	0.2	NC	0.5
245779_at	1.7	A	0.904785	-3.5	NC	0.911062
245780_at	320.4	P	7.32e-4	-0.2	NC	0.916174
245781_at	258	P	0.005859	-0.4	D	0.99994
245782_at	27.6	A	0.5	0.7	NC	0.263341
245783_s_at	63.6	A	0.149658	1.2	NC	0.019624
245784_at	133.3	P	0.001221	0.7	NC	0.021224
245785_at	7.2	A	0.888428	1.8	NC	0.008511
245786_at	168.1	P	0.008057	0.3	NC	0.5
245787_at	356.6	P	2.44e-4	-0.2	NC	0.952736
245788_at	113.2	P	0.005859	-0.1	NC	0.692594
245789_at	124.3	P	2.44e-4	-0.9	D	0.99998
245790_at	34.3	A	0.129639	-0.7	D	0.999611
245791_at	625.8	P	2.44e-4	-0.1	NC	0.938478
245792_at	358.3	P	2.44e-4	0.6	I	0.002753
245793_at	60.9	A	0.129639	-0.2	NC	0.657563
245794_at	571.4	P	2.44e-4	0.6	I	0.003355
245795_at	156.7	P	0.005859	0.1	NC	0.5
245796_at	680.7	P	2.44e-4	-0.3	D	0.996301
245797_at	36.6	A	0.432373	-0.9	D	0.997247
245798_at	34.6	P	0.001953	0.7	NC	0.018128
245799_at	8.1	A	0.696289	1.2	NC	0.185981
245800_at	81.1	P	0.008057	0.1	NC	0.5
245801_at	1.4	A	0.99585	0.2	NC	0.5
245802_at	40.8	M	0.056152	0.5	NC	0.177412
245803_at	2454.4	P	2.44e-4	-0.3	D	0.999611
245804_at	2.7	A	0.981445	0	NC	0.51942
245805_at	1.1	A	0.943848	1	NC	0.838962
245806_at	57.4	A	0.171387	0.4	NC	0.131343
245807_at	33.1	A	0.303711	-1.1	NC	0.975245
245808_at	93.3	P	0.001953	-0.2	NC	0.969033
245809_at	150.1	P	7.32e-4	-0.2	NC	0.757415
245810_at	179.4	P	0.046143	0.4	NC	0.161038
245811_at	9.1	A	0.533936	-0.5	NC	0.934434
245812_at	2.5	A	0.98584	-1.3	NC	0.98579
245813_at	12.9	A	0.696289	2.4	NC	0.5
245814_at	37.5	A	0.246094	0.2	NC	0.5
245815_at	81.1	A	0.171387	-0.1	NC	0.747149
245816_at	3.6	A	0.665527	-2.9	NC	0.5
245817_at	99	P	0.001953	0.1	NC	0.5
245818_at	167.8	P	0.001953	0.2	NC	0.5
245819_at	40.2	P	0.030273	0.2	NC	0.5
245820_at	40.1	A	0.171387	0.2	NC	0.583567
245821_at	730.1	P	2.44e-4	0.5	NC	0.065566
245822_at	502.7	P	2.44e-4	0.1	NC	0.5
245823_at	2.3	A	0.850342	-0.1	NC	0.429141
245824_at	4.6	A	0.696289	-1.3	NC	0.814019
245825_at	143.9	P	2.44e-4	0.1	NC	0.5
245826_at	30.1	A	0.149658	0.5	NC	0.318909
245827_at	22.4	P	0.01416	-0.2	NC	0.318909
245828_at	143.7	P	0.030273	0.5	NC	0.5
245829_at	9.6	A	0.334473	3.3	NC	0.145682
245830_at	9.2	A	0.466064	0.5	NC	0.354442
245831_at	57.8	M	0.056152	-0.4	NC	0.981872
245832_at	523.4	P	2.44e-4	0.1	NC	0.5
245833_at	46.7	P	0.037598	0.2	NC	0.5
245834_at	1.6	A	0.904785	0.6	NC	0.01421
245835_at	2.9	A	0.780518	-2.4	NC	0.868657
245836_at	0.4	A	0.803711	0.8	NC	0.339537
245837_at	21.9	A	0.246094	0.1	NC	0.263341
245838_at	82	P	0.00415	-0.2	NC	0.905721
245839_at	21.2	A	0.27417	0.6	NC	0.330589
245840_at	67.3	A	0.080566	0.5	NC	0.203871
245841_s_at	4701.8	P	2.44e-4	0.2	NC	0.5
245842_at	3.6	A	0.753906	-1.5	NC	0.5
245843_at	50	A	0.111572	-0.4	NC	0.777251
245844_at	229	P	0.005859	0.5	NC	0.342437
245845_at	86.2	P	0.008057	-0.1	NC	0.5
245846_at	82.3	P	0.018555	0.2	NC	0.5
245847_at	34	A	0.149658	0	NC	0.467656
245848_at	132.5	P	2.44e-4	0.2	NC	0.5
245849_at	184.2	P	0.010742	0.6	NC	0.111714
245850_at	72.9	P	0.023926	0.4	NC	0.5
245851_at	137.9	P	2.44e-4	-0.2	NC	0.911062
245852_at	128.4	P	0.001953	0	NC	0.5
245853_at	103.4	P	0.008057	0.7	NC	0.318909
245854_at	264.1	P	0.001953	0.9	I	6.92e-4
245855_at	273.2	P	2.44e-4	0.1	NC	0.5
245856_at	15	A	0.171387	1.5	NC	0.078937
245857_at	24.9	A	0.246094	1.4	NC	0.366593
245858_at	12.4	A	0.432373	-0.8	NC	0.5
245859_at	90.8	M	0.056152	0.5	NC	0.153232
245860_at	1.8	A	0.80542	-3.8	NC	0.930187
245861_at	40	A	0.171387	1.1	NC	0.118009
245862_at	288.3	P	7.32e-4	-0.6	D	0.999382
245863_s_at	48.4	P	0.037598	-0.4	NC	0.977068
245864_at	42.6	A	0.219482	-0.3	NC	0.5
245865_at	3.4	A	0.828613	-0.7	NC	0.757415
245866_s_at	89.2	P	0.001953	-0.5	D	0.999448
245867_at	202.5	P	7.32e-4	-0.5	D	0.998349
245868_at	346.1	P	2.44e-4	-1	D	0.99998
245869_at	37.3	A	0.466064	0.6	NC	0.131343
245870_at	75.3	A	0.219482	-0.8	D	0.998349
245871_at	8.6	A	0.665527	-2.1	NC	0.366593
245872_at	64.4	P	0.01416	0.3	NC	0.5
245873_at	52	P	7.32e-4	-0.1	NC	0.5
245874_at	8489.1	P	0.001953	0.6	I	0.001892
245875_at	1088.9	P	2.44e-4	1.1	I	2.3e-5
245876_at	31.9	A	0.149658	0.7	NC	0.37888
245877_at	21.6	A	0.696289	3.6	NC	0.018128
245878_at	79.3	M	0.056152	-0.3	NC	0.846768
245879_at	97.1	P	0.010742	0.3	NC	0.5
245880_at	15	A	0.432373	2.6	NC	0.124552
245881_at	119.7	P	2.44e-4	-0.2	NC	0.881991
245882_at	23.2	A	0.366211	-0.4	NC	0.5
245883_at	20.2	A	0.149658	0.4	NC	0.5
245884_at	123.6	P	7.32e-4	0.2	NC	0.169098
245885_at	652.5	P	2.44e-4	0.2	NC	0.5
245886_at	366	P	2.44e-4	0.3	NC	0.307406
245887_at	179.2	P	2.44e-4	-0.4	NC	0.854318
245888_at	66.7	P	0.008057	-0.2	NC	0.921063
245889_at	389.7	P	2.44e-4	-2.5	D	0.99998
245890_at	2.1	A	0.72583	0.4	NC	0.5
245891_at	1998.1	P	2.44e-4	-0.2	D	0.999448
245892_at	23.6	A	0.398926	2.9	NC	0.429141
245893_at	136.4	P	2.44e-4	0.3	NC	0.5
245894_at	248	P	2.44e-4	-0.3	D	0.999886
245895_at	29.4	A	0.129639	-0.7	NC	0.60871
245896_at	163.4	P	2.44e-4	0.6	I	0.003355
245897_at	61.4	P	0.030273	-0.7	NC	0.938478
245898_at	82.2	P	0.008057	0.3	NC	0.5
245899_at	61.7	P	2.44e-4	-0.8	NC	0.5
245900_at	299.6	P	2.44e-4	0.3	NC	0.366593
245901_at	37.5	A	0.080566	-0.1	NC	0.657563
245902_at	44.3	P	0.023926	1.5	NC	0.111714
245903_at	52.5	P	0.005859	0	NC	0.274048
245904_at	204.7	P	2.44e-4	1.9	I	2.e-5
245905_at	970.7	P	7.32e-4	0	NC	0.60871
245906_at	74.8	A	0.171387	3.3	NC	0.010135
245907_at	1.4	A	0.969727	-1.4	NC	0.894337
245908_at	11.1	A	0.665527	1	NC	0.5
245909_at	69.9	P	0.023926	0.4	NC	0.657563
245910_at	269.3	P	2.44e-4	0.3	NC	0.5
245911_at	968.3	P	2.44e-4	0.6	I	6.18e-4
245912_at	180.1	P	0.023926	0.1	NC	0.532344
245913_at	526.6	P	2.44e-4	-0.6	NC	0.987976
245914_at	76	P	0.005859	-0.3	NC	0.5
245915_s_at	2481	P	2.44e-4	0.8	I	1.47e-4
245916_at	2.1	A	0.625244	-2.3	NC	0.767451
245917_at	190.7	P	7.32e-4	-0.1	NC	0.5
245918_at	8.5	A	0.696289	-0.6	NC	0.5
245919_at	14.5	A	0.27417	0.6	NC	0.263341
245920_at	22.5	A	0.111572	-0.1	NC	0.5
245921_at	17.7	A	0.432373	-1	NC	0.62112
245922_at	1.5	A	0.943848	1.3	NC	0.263341
245923_at	30.5	A	0.149658	0.1	NC	0.5
245924_at	76	P	0.023926	-0.1	D	0.998168
245925_at	227.9	P	2.44e-4	-1.6	D	0.99998
245926_at	90.1	P	0.01416	-0.1	NC	0.822588
245927_at	17.4	A	0.567627	0.2	NC	0.138386
245928_s_at	118.2	P	0.030273	-2	D	0.99998
245929_at	195	P	2.44e-4	0.4	NC	0.131343
245930_at	84.6	A	0.111572	0.4	NC	0.5
245931_at	41.9	A	0.432373	2.1	NC	0.118009
245932_at	220.9	P	0.005859	-0.1	D	0.999382
245933_at	6	A	0.72583	-2.6	NC	0.916174
245934_at	301.6	P	7.32e-4	0.1	NC	0.570859
245935_at	46.2	A	0.149658	-0.6	NC	0.98579
245936_at	46.5	A	0.067627	0	NC	0.570859
245937_at	132.3	P	2.44e-4	-0.2	NC	0.596188
245938_at	185.7	P	2.44e-4	-0.4	NC	0.98579
245939_at	2883.5	P	2.44e-4	0.8	I	8.8e-5
245940_at	114.8	P	7.32e-4	-0.7	D	0.99997
245941_at	371.3	P	2.44e-4	0.1	NC	0.681091
245942_at	5.3	A	0.567627	-2.8	NC	0.633407
245943_at	46.4	A	0.095215	0.6	NC	0.131343
245944_at	173.8	P	2.44e-4	1.1	I	0.002753
245945_at	3.5	A	0.962402	0.1	NC	0.558077
245946_at	3	A	0.870361	0	NC	0.949447
245947_at	347.8	P	0.001953	-0.8	D	0.999911
245948_at	130	A	0.095215	-0.5	D	0.999611
245949_at	4173.7	P	2.44e-4	0.2	NC	0.5
245950_at	83.3	P	0.008057	0.1	NC	0.5
245951_at	635.7	P	2.44e-4	0.3	NC	0.441923
245952_at	3.4	A	0.904785	-1.4	NC	0.558077
245953_at	13.9	A	0.919434	0.3	NC	0.5
245954_at	47.1	A	0.219482	0	NC	0.888286
245955_at	19.9	A	0.129639	0.1	NC	0.645558
245956_s_at	2404.6	P	2.44e-4	0.5	NC	0.009292
245957_at	438.4	P	2.44e-4	-0.4	D	0.999922
245958_at	35.4	A	0.334473	2.9	NC	0.145682
245959_at	4	A	0.601074	0.2	NC	0.669411
245960_at	146.4	P	0.018555	0	NC	0.60871
245961_at	53.6	A	0.129639	-0.3	NC	0.506476
245962_at	194.7	P	0.008057	0.5	NC	0.030967
245963_at	9.2	A	0.366211	-0.2	NC	0.5
245964_at	19	A	0.567627	1.6	NC	0.5
245965_at	20.4	A	0.5	-1.3	NC	0.5
245966_at	120.6	M	0.056152	3.2	I	8.8e-5
245967_at	76.4	M	0.056152	5.1	I	1.3e-4
245968_at	16.1	A	0.567627	-0.6	NC	0.467656
245969_at	105.6	M	0.056152	0	NC	0.786812
245970_at	7.6	A	0.72583	-1	NC	0.5
245971_at	287.8	P	7.32e-4	0	NC	0.558077
245972_at	173	P	2.44e-4	0.1	NC	0.5
245973_at	18.6	A	0.533936	5.1	NC	0.047264
245974_at	5.5	A	0.753906	0.1	NC	0.296089
245975_at	170.4	P	0.008057	0.1	NC	0.5
245976_at	1.8	A	0.753906	-6.1	D	0.99998
245977_at	458.7	P	2.44e-4	0.1	NC	0.5
245978_at	1	A	0.969727	-2.9	NC	0.975245
245979_at	72.1	P	0.00293	1.4	I	5.2e-5
245980_at	7.5	A	0.601074	0.2	NC	0.441923
245981_at	200.4	P	2.44e-4	0.4	NC	0.065566
245982_at	45	A	0.19458	0.1	NC	0.153232
245983_at	118.2	P	0.001953	-0.3	NC	0.905721
245984_at	219.9	P	0.00293	-0.8	D	0.999562
245985_at	392	P	7.32e-4	0.2	NC	0.5
245986_at	183.6	P	0.005859	0.3	NC	0.5
245987_at	971.6	P	2.44e-4	-0.7	D	0.99998
245988_at	192.4	P	7.32e-4	-0.1	NC	0.854318
245989_s_at	359.8	P	7.32e-4	-0.4	D	0.999611
245990_at	96	P	0.01416	0	NC	0.5
245991_at	373.2	P	2.44e-4	0.1	NC	0.5
245992_at	30.5	A	0.111572	0.5	NC	0.5
245993_at	1348	P	2.44e-4	0.6	I	0.00225
245994_at	111.9	P	0.010742	0.3	NC	0.030967
245995_at	14.3	A	0.334473	-0.3	NC	0.703911
245996_at	26.1	A	0.366211	2.8	I	0.001336
245997_at	18.4	A	0.219482	-0.2	NC	0.5
245998_at	444.3	P	7.32e-4	-0.4	D	0.999654
245999_at	1331.6	P	2.44e-4	-0.2	MD	0.994591
246000_at	10.8	A	0.633789	-0.7	NC	0.725952
246001_at	5.1	A	0.466064	0	NC	0.5
246002_at	2.5	A	0.989258	0.3	NC	0.945978
246003_at	677.2	P	2.44e-4	0.1	NC	0.5
246004_at	22.5	A	0.246094	-0.6	NC	0.60871
246005_at	190.2	P	2.44e-4	0.5	NC	0.161038
246006_at	1779.9	P	2.44e-4	-0.2	NC	0.984574
246007_at	75.4	P	0.005859	-0.6	D	0.999911
246008_at	117.4	P	0.023926	-0.1	NC	0.645558
246009_at	91.1	P	0.010742	-0.3	D	0.997968
246010_at	71.4	P	0.023926	0	NC	0.975245
246011_at	47.9	A	0.067627	0.2	NC	0.5
246012_at	59.7	P	0.023926	-1.1	D	0.999977
246013_at	33.5	P	0.030273	0.4	NC	0.5
246014_at	1.8	A	0.888428	0.4	NC	0.657563
246015_at	118.7	P	0.018555	-0.3	NC	0.989865
246016_at	184.9	P	2.44e-4	0.3	NC	0.39129
246017_at	198.1	P	0.00415	0.5	NC	0.099852
246018_at	121.1	P	0.00293	-0.5	D	0.995927
246019_at	10.1	A	0.432373	1.1	NC	0.252851
246020_at	140.4	P	0.010742	-0.5	D	0.999932
246021_at	7.9	A	0.665527	-1.2	NC	0.5
246022_at	6.8	A	0.72583	-0.9	NC	0.60871
246023_at	44	A	0.149658	2.4	NC	0.263341
246024_at	4.9	A	0.888428	0.1	NC	0.5
246025_at	31.5	A	0.533936	-0.1	NC	0.416433
246026_at	219.8	P	0.001953	0.1	NC	0.5
246027_at	92.9	P	0.005859	1.6	I	4.38e-4
246028_at	312.7	P	2.44e-4	-0.5	D	0.999226
246029_at	1948.4	P	2.44e-4	-0.3	NC	0.945978
246030_at	332.7	P	0.001221	0.3	NC	0.284967
246031_at	253.9	P	2.44e-4	0.6	NC	0.078937
246032_s_at	9.9	A	0.432373	-1	NC	0.558077
246033_at	135.2	P	7.32e-4	0.3	NC	0.232549
246034_at	103.7	P	0.037598	-1.7	D	0.995519
246035_at	923	P	2.44e-4	1.1	I	2.7e-5
246036_at	79.3	P	0.018555	0.5	NC	0.185981
246037_at	99.8	P	7.32e-4	-0.5	NC	0.981872
246038_s_at	20.1	A	0.149658	-0.9	NC	0.669411
246039_at	100.9	P	2.44e-4	0.1	NC	0.5
246040_at	174.9	P	2.44e-4	0.5	NC	0.044149
246041_at	151.8	P	7.32e-4	-0.3	NC	0.747149
246042_at	611	P	2.44e-4	0.3	NC	0.5
246043_at	101.7	P	0.010742	0.6	NC	0.222749
246044_at	126.4	P	7.32e-4	-0.5	D	0.998799
246045_at	100.4	A	0.067627	0.1	NC	0.5
246046_at	23.8	A	0.466064	-0.4	NC	0.506476
246047_at	37.2	A	0.171387	2.3	MI	0.005409
246048_at	3.1	A	0.72583	-1.9	NC	0.570859
246049_at	25.5	A	0.27417	0.3	NC	0.532344
246050_s_at	311.4	P	2.44e-4	-0.3	NC	0.993497
246051_at	296.5	P	2.44e-4	0.2	NC	0.5
246052_at	27.4	P	0.030273	0.5	NC	0.153232
246053_at	59.6	A	0.111572	0.5	NC	0.822588
246054_at	39.7	A	0.27417	0	NC	0.846768
246055_at	86.5	P	0.023926	-0.5	D	0.999034
246056_at	163.8	P	0.023926	0.4	NC	0.5
246057_at	65.2	P	0.01416	0.5	NC	0.5
246058_at	160	P	2.44e-4	-0.1	NC	0.838962
246059_at	258.3	P	2.44e-4	0.2	NC	0.5
246060_at	323.8	P	7.32e-4	0.5	NC	0.274048
246061_at	139	P	0.001953	0.4	NC	0.37888
246062_at	244.9	P	7.32e-4	-0.4	NC	0.989865
246063_at	171.7	P	2.44e-4	0.8	I	3.5e-5
246064_at	290	P	7.32e-4	0	NC	0.570859
246065_at	10.4	A	0.366211	-1	NC	0.767451
246066_at	141.6	P	0.001221	0	NC	0.5
246067_at	351.1	P	2.44e-4	0.6	NC	0.016731
246068_at	1.00623e4	P	2.44e-4	0.2	NC	0.5
246069_at	3.4	A	0.533936	-1.8	NC	0.757415
246070_at	973.9	P	2.44e-4	0.4	NC	0.185981
246071_at	109	P	0.008057	-0.4	D	0.998923
246072_at	28.5	P	0.030273	0	NC	0.5
246073_at	398.9	P	2.44e-4	0.2	NC	0.5
246074_at	56	P	0.023926	-0.3	NC	0.703911
246075_at	38.2	A	0.077148	0	NC	0.138386
246076_at	276.8	P	7.32e-4	1.1	I	2.e-5
246077_at	17.5	A	0.334473	-1	NC	0.669411
246078_s_at	45.6	P	0.008057	0.5	NC	0.138386
246079_at	51.8	P	0.046143	0.5	NC	0.5
246080_at	29.2	A	0.080566	0.5	NC	0.5
246081_s_at	331.3	P	2.44e-4	0.1	NC	0.5
246082_at	1.7	A	0.601074	0.2	NC	0.054022
246083_at	65.2	A	0.095215	0	NC	0.681091
246084_at	62.3	P	0.00415	0.1	NC	0.5
246085_at	70.8	P	0.00293	-0.1	NC	0.583567
246086_at	20	A	0.398926	-0.2	NC	0.111714
246087_at	73.8	P	0.00293	0.3	NC	0.213188
246088_at	140.3	P	0.008057	-0.2	NC	0.955851
246089_at	497.4	P	2.44e-4	-0.5	D	0.999886
246090_at	282	P	0.001221	-0.8	D	0.999562
246091_at	95.7	A	0.129639	0.1	NC	0.822588
246092_at	1231.4	P	2.44e-4	0.3	NC	0.441923
246093_at	106.5	P	0.005859	-0.5	D	0.999654
246094_at	69.9	P	0.008057	0.3	NC	0.5
246095_at	55.8	P	0.030273	0.2	NC	0.5
246096_at	20.3	A	0.398926	0.4	NC	0.37888
246097_at	188.4	P	2.44e-4	0.3	NC	0.5
246098_at	208.7	P	0.001221	-0.1	NC	0.532344
246099_at	35.7	A	0.27417	-1.7	D	0.99998
246100_at	4.5	A	0.780518	1.1	NC	0.39129
246101_at	5.5	A	0.696289	0.4	NC	0.5
246102_at	1.3	A	0.850342	-0.3	NC	0.596188
246103_at	112.9	P	0.030273	0.3	NC	0.5
246104_at	65.4	P	0.037598	-1.2	D	0.999977
246105_at	8	A	0.466064	0.7	NC	0.354442
246106_at	0.6	A	0.962402	-0.4	NC	0.868657
246107_at	26.7	A	0.129639	0.7	NC	0.366593
246108_at	789.1	P	2.44e-4	0.4	NC	0.203871
246109_at	108.8	P	7.32e-4	-0.4	D	0.997968
246110_at	30.4	A	0.27417	0.8	NC	0.5
246111_at	59.4	P	0.008057	-0.4	D	0.999911
246112_at	240.5	P	7.32e-4	0.2	NC	0.5
246113_at	23.8	A	0.366211	0.1	NC	0.48058
246114_at	288.3	P	0.001221	-2.8	D	0.99998
246115_at	76.5	P	0.001953	0.3	NC	0.5
246116_at	16.1	A	0.5	-0.7	NC	0.5
246117_at	78.9	P	0.046143	-0.3	NC	0.905721
246118_at	8.9	A	0.366211	-1.2	NC	0.185981
246119_at	714.1	P	2.44e-4	0.1	NC	0.5
246120_at	48.4	P	0.01416	-0.1	NC	0.5
246121_at	45.4	A	0.111572	1.5	NC	0.307406
246122_at	37.4	A	0.219482	0.7	NC	0.5
246123_at	19.7	A	0.5	-0.3	NC	0.786812
246124_at	399	P	2.44e-4	0.3	NC	0.5
246125_at	174.2	P	2.44e-4	-0.1	NC	0.986922
246126_at	236.9	P	7.32e-4	0.6	NC	0.009292
246127_s_at	4.3	A	0.80542	-0.8	NC	0.62112
246128_at	4.7	A	0.780518	-1.9	NC	0.938478
246129_at	5	A	0.72583	1.1	NC	0.5
246130_at	19.5	A	0.366211	-0.2	NC	0.5
246131_at	367.8	P	2.44e-4	-0.3	NC	0.978776
246132_at	29.6	A	0.567627	0.7	NC	0.194801
246133_at	937.2	P	2.44e-4	-0.2	D	0.999226
246134_at	113.3	P	7.32e-4	0	NC	0.747149
246135_at	951.2	P	2.44e-4	-0.6	D	0.99998
246136_at	25.4	A	0.5	0.9	NC	0.5
246137_at	8	A	0.696289	0.1	NC	0.454766
246138_at	66.5	P	0.00415	0.8	NC	0.105663
246139_at	123.5	P	0.001953	-0.2	MD	0.994067
246140_at	101.3	P	2.44e-4	0.4	NC	0.307406
246141_at	51.4	A	0.246094	-0.2	NC	0.5
246142_at	108.5	P	7.32e-4	-0.6	D	0.999977
246143_at	167	P	2.44e-4	0	NC	0.681091
246144_at	82.2	P	0.018555	0.1	NC	0.5
246145_at	4	A	0.780518	0.4	NC	0.596188
246146_at	116	P	0.008057	-0.5	NC	0.966696
246147_s_at	371.1	P	7.32e-4	0.2	NC	0.5
246148_at	91.7	P	0.005859	0.2	NC	0.5
246149_at	752.4	P	2.44e-4	-2.1	D	0.99998
246150_at	404.4	P	7.32e-4	0.1	NC	0.5
246151_at	27.9	A	0.27417	-0.4	NC	0.930187
246152_at	47.8	A	0.067627	-0.1	NC	0.5
246153_s_at	754.5	P	2.44e-4	-0.3	D	0.999853
246154_at	45.4	A	0.129639	-0.3	NC	0.894337
246155_at	51.3	A	0.129639	-0.4	NC	0.98579
246156_at	1155.3	P	2.44e-4	-0.2	NC	0.986922
246157_at	548.1	P	0.001221	0.6	I	6.92e-4
246158_at	60.8	M	0.056152	-0.3	NC	0.952736
246159_at	19	A	0.27417	1	NC	0.274048
246160_at	144	P	0.001221	0.1	NC	0.5
246161_at	785.5	P	2.44e-4	-0.1	NC	0.861614
246162_at	78.3	P	2.44e-4	-0.4	NC	0.973302
246163_at	2.4	A	0.981445	-0.7	NC	0.854318
246164_at	3.1	A	0.72583	0.5	NC	0.153232
246165_at	3.1	A	0.943848	0	NC	0.681091
246166_at	6	A	0.80542	0.2	NC	0.5
246167_at	32	A	0.432373	-0.6	NC	0.5
246168_at	4.8	A	0.601074	0.2	NC	0.403812
246169_at	173.3	P	0.001953	0	NC	0.5
246170_at	414.2	P	7.32e-4	-0.1	NC	0.905721
246171_at	452.1	P	2.44e-4	-0.2	NC	0.988955
246172_s_at	31.5	A	0.171387	1	NC	0.185981
246173_s_at	109.9	P	0.005859	0.5	NC	0.5
246174_s_at	33.2	A	0.129639	0.5	NC	0.5
246175_s_at	41.2	A	0.095215	0	MD	0.995075
246176_at	4.4	A	0.80542	0	NC	0.416433
246177_at	13.2	A	0.633789	2.4	NC	0.657563
246178_s_at	2.2	A	0.80542	-1.7	NC	0.911062
246179_at	4.3	A	0.969727	-0.1	NC	0.854318
246180_at	152.5	P	2.44e-4	-0.1	NC	0.969033
246181_at	59.8	P	0.008057	1	NC	0.041201
246182_at	82.9	P	0.008057	0.1	NC	0.5
246183_at	9.8	A	0.828613	0.4	NC	0.118009
246184_at	593.9	P	2.44e-4	1	I	2.e-5
246185_at	245.4	P	0.010742	0.8	MI	0.005409
246186_at	22.1	A	0.432373	0.1	NC	0.263341
246187_at	122	P	0.001953	0.5	NC	0.009292
246188_at	59.4	P	0.046143	-0.1	NC	0.5
246189_at	119.3	P	0.005859	0	NC	0.62112
246190_at	122.4	P	0.001221	-0.3	NC	0.993497
246191_at	1690.4	P	2.44e-4	0.7	I	0.002753
246192_at	792.1	P	2.44e-4	0	NC	0.692594
246193_at	113.5	P	0.001221	0	NC	0.5
246194_at	110.4	P	0.010742	-0.3	D	0.999135
246195_at	188.5	P	0.001221	-0.4	D	0.999226
246196_at	63.2	P	2.44e-4	-0.3	NC	0.925732
246197_at	83.8	P	7.32e-4	-1.3	D	0.99998
246198_at	100.2	P	0.00293	-0.3	NC	0.975245
246199_at	121.5	P	0.023926	0.6	NC	0.454766
246200_at	111.5	P	0.046143	1	MI	0.005933
246201_at	255.1	P	0.01416	0	NC	0.5
246202_at	109.1	P	0.00415	0.1	NC	0.570859
246203_at	885.3	P	2.44e-4	0.9	I	2.e-5
246204_at	221.8	P	0.01416	0	NC	0.5
246205_at	88.7	P	2.44e-4	0.1	NC	0.429141
246206_at	6.9	A	0.665527	-2.7	NC	0.725952
246207_at	119.4	P	2.44e-4	-0.4	NC	0.975245
246208_at	6.1	A	0.72583	-2.3	NC	0.861614
246209_at	10.1	A	0.601074	-1.4	NC	0.916174
246210_at	80.5	P	0.001221	1	NC	0.028766
246211_at	205.4	P	2.44e-4	-0.6	D	0.99998
246212_at	62.2	P	0.00415	-0.3	NC	0.966696
246213_at	160.9	P	0.037598	0.2	NC	0.5
246214_at	651.5	P	2.44e-4	0	NC	0.715033
246215_at	65.1	M	0.056152	1.4	NC	0.044149
246216_at	97.6	P	2.44e-4	-0.4	D	0.999948
246217_at	138.1	P	0.018555	0	NC	0.725952
246218_at	38.3	P	0.005859	-0.3	NC	0.930187
246219_at	532.2	P	2.44e-4	0.3	NC	0.5
246220_at	298.8	P	0.001953	0.1	NC	0.60871
246221_at	171.9	P	0.008057	0.1	NC	0.822588
246222_at	26.2	A	0.334473	-0.4	NC	0.986922
246223_at	159.9	P	0.005859	0	NC	0.987976
246224_at	19.9	A	0.466064	-0.4	NC	0.757415
246225_at	89.2	P	0.001221	-0.3	NC	0.822588
246226_at	55.2	A	0.111572	0	NC	0.429141
246227_at	3.3	A	0.72583	0.7	NC	0.022932
246228_at	786.5	P	2.44e-4	-1.4	D	0.99998
246229_at	260.6	P	2.44e-4	2.7	I	2.e-5
246230_at	21	A	0.633789	-1.4	D	0.999811
246231_at	54.6	P	0.01416	0.3	NC	0.5
246232_at	316.2	P	2.44e-4	0	NC	0.5
246233_at	143.2	P	7.32e-4	-0.1	NC	0.645558
246234_at	126.9	P	0.001953	0.1	NC	0.5
246235_at	54.2	A	0.129639	-0.9	D	0.999562
246236_at	59.1	A	0.27417	0.1	NC	0.715033
246237_at	125.7	P	0.00293	0.4	NC	0.493524
246238_at	5.8	A	0.303711	-3.3	D	0.998349
246239_at	150.8	P	0.01416	-0.1	NC	0.978776
246240_at	113	P	0.00293	0.3	NC	0.5
246241_at	18.9	A	0.567627	0.2	NC	0.703911
246242_at	21.4	A	0.665527	0.8	NC	0.194801
246243_at	119.5	P	0.001221	-0.5	D	0.999448
246244_at	302.6	P	0.001221	0.4	NC	0.5
246245_at	274	P	2.44e-4	0	NC	0.5
246246_at	49.9	A	0.149658	0.1	NC	0.307406
246247_at	465.8	P	2.44e-4	0.5	NC	0.024755
246248_at	5	A	0.633789	0.3	NC	0.061522
246249_at	123.1	P	0.008057	1	NC	0.035785
246250_at	15	A	0.303711	0.8	NC	0.078937
246251_at	20.5	A	0.633789	-0.3	NC	0.545234
246252_s_at	231.3	P	2.44e-4	-0.3	D	0.999308
246253_at	312.9	P	0.001953	-0.4	NC	0.980376
246254_at	9.8	A	0.533936	-0.2	NC	0.5
246255_at	103.3	P	0.00293	0.5	NC	0.131343
246256_at	17.5	A	0.72583	1.5	NC	0.715033
246257_at	330.8	P	2.44e-4	-0.2	NC	0.99288
246258_at	43.5	P	7.32e-4	0.2	NC	0.5
246259_at	276.9	P	2.44e-4	-0.1	NC	0.854318
246260_at	24.5	A	0.27417	-0.4	NC	0.964215
246261_at	85	P	0.001953	-0.2	NC	0.5
246262_at	16.7	A	0.466064	-0.7	NC	0.796129
246263_at	388.8	P	2.44e-4	0.3	NC	0.403812
246264_at	80.5	A	0.111572	-0.1	NC	0.925732
246265_at	144.4	P	2.44e-4	0.2	NC	0.5
246266_at	122	P	0.001953	0.1	NC	0.48058
246267_at	2687.7	P	2.44e-4	-0.3	D	0.999562
246268_at	70.7	P	7.32e-4	0.5	NC	0.5
246269_at	49.7	A	0.067627	0.2	NC	0.5
246270_at	147.8	P	2.44e-4	-0.8	D	0.999759
246271_at	52.7	A	0.303711	0.4	NC	0.5
246272_at	59.9	A	0.095215	0.1	NC	0.5
246273_at	1.9	A	0.943848	0.4	NC	0.5
246274_at	9.7	A	0.334473	-1	NC	0.814019
246275_at	68.5	A	0.129639	1	NC	0.021224
246276_at	138	P	2.44e-4	0.1	NC	0.5
246277_at	5.3	A	0.80542	0.7	NC	0.118009
246278_at	64.5	P	0.030273	0.6	NC	0.169098
246279_at	33.1	A	0.466064	0.3	NC	0.657563
246280_at	136	P	0.001953	0.3	NC	0.5
246281_at	103.8	P	0.001221	-0.4	NC	0.5
246282_at	56.7	P	0.010742	0.5	NC	0.222749
246283_at	294.9	P	2.44e-4	-0.3	D	0.996301
246284_at	84.2	P	0.00415	-0.9	D	0.996301
246285_at	189.7	P	0.00415	-0.5	D	0.998514
246286_at	746.9	P	7.32e-4	0	NC	0.506476
246287_at	73	P	7.32e-4	0.1	NC	0.5
246288_at	411.8	P	7.32e-4	0.7	I	9.66e-4
246289_at	451.5	P	2.44e-4	-0.2	D	0.998923
246290_at	1653	P	2.44e-4	0.8	I	4.6e-5
246291_at	170.7	P	0.00415	-0.1	NC	0.983269
246292_at	277.4	P	0.001953	-0.3	NC	0.977068
246293_at	48.3	P	2.44e-4	-0.2	D	0.995927
246294_at	159.3	P	7.32e-4	-0.2	NC	0.861614
246295_at	41.4	A	0.095215	0.5	NC	0.5
246296_at	110.9	M	0.056152	0.9	NC	0.403812
246297_at	13.6	A	0.665527	1.5	NC	0.330589
246298_at	299.1	P	2.44e-4	0.4	NC	0.242585
246299_at	13.4	A	0.601074	2.5	NC	0.054022
246300_at	106.3	P	0.008057	-0.2	D	0.996959
246301_at	222.5	P	7.32e-4	-0.2	NC	0.757415
246302_at	186.1	P	0.001953	-0.8	D	0.99998
246303_at	37	A	0.149658	0.7	NC	0.342437
246304_at	414.5	P	2.44e-4	-0.8	D	0.99998
246305_at	470.2	P	2.44e-4	-0.4	D	0.999977
246306_at	84.3	P	0.00293	0.1	NC	0.657563
246307_at	1062.2	P	2.44e-4	0.4	NC	0.016731
246308_at	29.4	P	0.018555	0.3	NC	0.5
246309_at	63.7	P	0.001221	-0.3	NC	0.5
246310_at	61.5	P	0.046143	1.3	NC	0.213188
246311_at	227	P	7.32e-4	-0.3	D	0.997247
246312_at	200.8	P	2.44e-4	-0.2	NC	0.900148
246313_at	1.6	A	0.976074	-0.6	NC	0.977068
246314_at	150.2	P	0.00293	-0.5	D	0.999308
246315_at	31.4	A	0.246094	1	NC	0.284967
246316_at	3.8	A	0.870361	0.3	NC	0.5
246317_at	113.6	P	0.008057	0.5	NC	0.5
246318_at	113.6	P	0.008057	0.1	NC	0.596188
246319_at	261.8	P	2.44e-4	0.2	NC	0.5
246320_at	416.2	P	2.44e-4	0.4	NC	0.354442
246321_at	22.4	A	0.149658	-0.3	NC	0.5
246322_at	92.2	P	7.32e-4	-0.3	NC	0.993497
246323_at	88	A	0.111572	0.6	NC	0.222749
246324_at	151	P	0.005859	0.9	NC	0.222749
246325_at	46.4	A	0.303711	0	NC	0.767451
246326_at	48.5	P	0.037598	0.4	NC	0.5
246327_at	216	P	2.44e-4	-0.5	D	0.999759
246328_at	112.1	P	0.00415	0.2	NC	0.222749
246329_at	82.3	P	0.008057	0.1	NC	0.5
246330_at	217.5	P	2.44e-4	0.3	NC	0.307406
246331_at	91.1	P	0.037598	-0.1	NC	0.911062
246332_at	1.5	A	0.72583	0.3	NC	0.681091
246333_at	164.8	P	2.44e-4	-0.2	NC	0.969033
246334_at	130	P	2.44e-4	0.2	NC	0.5
246335_at	24.3	A	0.246094	-0.6	NC	0.5
246336_at	4.9	A	0.567627	-0.3	NC	0.60871
246337_at	18.8	A	0.696289	1.6	NC	0.669411
246338_s_at	6.4	A	0.780518	0.6	NC	0.757415
246339_at	109.7	P	0.001953	0.2	NC	0.5
246340_s_at	17.1	A	0.171387	-0.2	NC	0.894337
246341_x_at	1	A	0.962402	-0.1	NC	0.945978
246342_at	4.2	A	0.850342	-1.8	NC	0.545234
246343_at	105.2	P	2.44e-4	-0.5	D	0.999899
246344_at	165.9	P	2.44e-4	0.4	NC	0.203871
246345_at	242.8	P	0.008057	0	NC	0.5
246346_at	104.2	P	7.32e-4	-0.3	NC	0.987976
246347_at	60.9	P	0.00415	-0.3	NC	0.5
246348_at	151.8	P	2.44e-4	-0.3	D	0.999135
246349_at	27.7	A	0.27417	5.4	NC	0.145682
246350_at	66.5	A	0.27417	0.8	NC	0.786812
246351_at	165.3	P	2.44e-4	0	NC	0.5
246352_at	2.3	A	0.962402	-0.3	NC	0.888286
246353_s_at	1.1	A	0.932373	-3.4	NC	0.921063
246354_at	5.6	A	0.533936	0.3	NC	0.088938
246355_at	40.8	P	0.030273	0	NC	0.194801
246356_x_at	41.5	P	0.010742	0.4	NC	0.5
246357_x_at	5.1	A	0.780518	1.8	NC	0.065566
246358_x_at	10.8	A	0.72583	1.9	NC	0.069813
246359_x_at	48.4	A	0.080566	-0.1	NC	0.5
246360_at	9.7	A	0.533936	0	NC	0.118009
246361_s_at	22.2	A	0.219482	0.8	NC	0.284967
246362_at	0.9	A	0.904785	-0.1	NC	0.692594
246363_at	15.5	A	0.780518	-0.4	NC	0.796129
246364_at	31.2	P	0.01416	0.4	NC	0.054022
246365_at	20.3	A	0.780518	0.8	NC	0.715033
246366_at	299.2	P	2.44e-4	0.5	I	0.001651
246367_at	66.5	A	0.080566	3.6	MI	0.005933
246368_at	376.2	P	7.32e-4	-0.3	NC	0.993497
246369_at	52.5	P	0.01416	0.3	NC	0.5
246370_at	52.2	A	0.246094	3.2	NC	0.044149
246371_at	85.3	A	0.149658	0.2	NC	0.48058
246372_at	7.8	A	0.466064	-1.2	NC	0.5
246373_at	131.8	P	2.44e-4	-0.3	NC	0.583567
246374_at	71.8	A	0.129639	-1.2	D	0.99997
246375_at	427	P	2.44e-4	-0.1	NC	0.657563
246376_at	210.9	P	7.32e-4	-0.8	D	0.99998
246377_at	38.9	A	0.219482	0.4	NC	0.5
246378_at	291.7	P	2.44e-4	0.5	NC	0.013078
246379_s_at	796.1	P	2.44e-4	0.4	NC	0.035785
246380_at	26.3	A	0.366211	0.6	NC	0.5
246381_at	1.6	A	0.904785	0.6	NC	0.194801
246382_at	4	A	0.72583	0.7	NC	0.5
246383_at	33.4	A	0.246094	0	NC	0.5
246384_at	450.9	P	2.44e-4	-0.6	D	0.999811
246385_at	26.1	A	0.303711	0.6	NC	0.403812
246386_at	40.6	P	0.046143	0.6	NC	0.416433
246387_at	26.4	A	0.19458	-0.2	NC	0.454766
246388_at	5.7	A	0.870361	-0.2	NC	0.596188
246389_at	74.8	P	0.01416	-0.7	NC	0.987976
246390_at	596.5	P	2.44e-4	1.2	I	2.7e-5
246391_at	403.5	P	2.44e-4	0.1	NC	0.5
246392_at	26.2	A	0.5	-0.3	NC	0.930187
246393_at	30.8	P	0.018555	0.3	NC	0.725952
246394_at	25.2	A	0.111572	0.4	NC	0.454766
246395_at	91.9	P	0.001953	-0.1	NC	0.39129
246396_at	53.5	P	0.010742	-1.8	D	0.99998
246397_at	3.4	A	0.72583	-0.8	NC	0.596188
246398_at	206.3	P	7.32e-4	-0.4	D	0.999226
246399_at	286.7	P	0.001953	0	D	0.997968
246400_at	144.4	P	2.44e-4	-0.2	NC	0.814019
246401_at	85.6	P	7.32e-4	1.1	I	4.6e-5
246402_at	13.2	A	0.149658	1.1	NC	0.296089
246403_at	108.7	P	0.00415	1.7	I	7.8e-5
246404_at	137.1	P	0.005859	0.2	NC	0.5
246405_at	57.2	A	0.129639	-0.3	NC	0.5
246406_at	4	A	0.80542	0.4	NC	0.814019
246407_at	59.3	A	0.398926	1	NC	0.307406
246408_at	388.3	P	2.44e-4	-0.2	NC	0.993497
246409_at	87.6	P	2.44e-4	0	NC	0.5
246410_at	96.9	P	0.008057	0.2	NC	0.861614
246411_at	19	A	0.633789	2.6	NC	0.094279
246412_at	160	P	0.001221	0.6	NC	0.416433
246413_at	40	A	0.080566	0	NC	0.5
246414_at	6.8	A	0.567627	1.3	NC	0.074268
246415_at	152.6	M	0.056152	0	NC	0.875448
246416_at	21	A	0.432373	2.4	NC	0.161038
246417_at	49.9	A	0.171387	-0.2	NC	0.838962
246418_at	3.5	A	0.932373	-2.5	NC	0.777251
246419_at	5.1	A	0.932373	0.5	NC	0.213188
246420_at	36.1	M	0.056152	-0.6	D	0.99775
246421_at	689	P	2.44e-4	-0.5	D	0.999654
246422_at	285.1	P	0.001221	0.2	NC	0.5
246423_at	23.3	P	0.023926	0.3	NC	0.5
246424_at	268.8	P	0.001221	0.2	NC	0.5
246425_at	189.9	P	2.44e-4	0.9	I	2.e-5
246426_at	6.7	A	0.633789	-1.1	NC	0.5
246427_at	68.7	P	0.005859	0.6	NC	0.916174
246428_at	103	P	0.00415	0.4	NC	0.203871
246429_at	22	A	0.432373	2.8	NC	0.177412
246430_at	2	A	0.780518	-1.7	NC	0.958799
246431_at	0.8	A	0.999268	-1	NC	0.930187
246432_at	18.3	A	0.219482	0.5	NC	0.657563
246433_at	51.9	P	0.00293	-0.1	NC	0.60871
246434_at	151	P	0.00293	0	NC	0.5
246435_at	5.5	A	0.72583	-2.3	NC	0.657563
246436_at	127.1	P	0.005859	0.1	NC	0.805199
246437_at	24.3	A	0.246094	0.1	NC	0.263341
246438_at	11.3	A	0.601074	0	NC	0.583567
246439_at	51	P	0.037598	0.1	NC	0.838962
246440_at	126.1	P	0.030273	-0.5	D	0.99987
246441_at	216.6	P	0.008057	-0.2	NC	0.916174
246442_at	98.5	P	0.023926	-0.1	NC	0.973302
246443_at	201.9	P	0.001221	0.6	NC	0.153232
246444_at	66.1	P	7.32e-4	0.3	NC	0.296089
246445_at	314.6	P	7.32e-4	0.6	NC	0.065566
246446_at	168	P	2.44e-4	-0.6	D	0.99998
246447_at	133.3	P	2.44e-4	0	NC	0.5
246448_at	239.4	P	0.001221	-0.2	NC	0.966696
246449_at	44.9	A	0.149658	0.3	NC	0.5
246450_at	88.6	P	0.037598	-0.3	D	0.996301
246451_at	315.4	P	2.44e-4	0	NC	0.5
246452_at	306.9	P	7.32e-4	0.1	NC	0.5
246453_at	313.6	P	7.32e-4	-0.4	D	0.996645
246454_at	135.8	P	7.32e-4	-0.2	NC	0.980376
246455_at	1.3	A	0.962402	-0.2	NC	0.596188
246456_at	1.9	A	0.850342	0.4	NC	0.252851
246457_at	120	P	2.44e-4	0.7	NC	0.041201
246458_at	26.2	A	0.19458	2.3	NC	0.318909
246459_at	185	P	2.44e-4	0	NC	0.5
246460_at	460.3	P	2.44e-4	-0.2	MD	0.995075
246461_at	70.7	P	0.018555	0.3	NC	0.203871
246462_at	101.3	P	0.001953	0.5	NC	0.5
246463_at	47.6	A	0.29541	-0.1	NC	0.544587
246464_at	0.8	A	0.72583	-3.3	NC	0.715033
246465_at	28.7	A	0.334473	-0.3	NC	0.657563
246466_at	272.6	P	2.44e-4	0.6	NC	0.145682
246467_at	2.9	A	0.976074	0	NC	0.777251
246468_at	103.6	P	0.037598	1.5	I	1.67e-4
246469_at	101.3	P	7.32e-4	-0.1	NC	0.558077
246470_at	14.5	A	0.466064	1.9	NC	0.39129
246471_s_at	12.8	A	0.246094	4.5	NC	0.008511
246472_at	11.5	A	0.533936	2.4	NC	0.026698
246473_at	42.1	P	0.023926	0.5	NC	0.138386
246474_at	1.5	A	0.665527	-2.7	NC	0.703911
246475_at	70.9	P	0.018555	0.5	NC	0.035785
246476_at	77.8	P	0.001953	0.1	NC	0.5
246477_at	136.3	P	0.001953	0	NC	0.5
246478_at	180.5	P	2.44e-4	0.6	NC	0.009292
246479_at	219.9	P	2.44e-4	0.5	NC	0.099852
246480_at	496.8	P	2.44e-4	1	I	2.e-5
246481_s_at	205.7	P	2.44e-4	1.2	I	2.7e-5
246482_at	98.9	P	0.00293	0.5	NC	0.5
246483_at	184.4	P	2.44e-4	0.2	NC	0.5
246484_at	153.5	P	0.00415	0.1	NC	0.633407
246485_at	22.4	A	0.567627	-0.2	NC	0.5
246486_at	137.9	P	7.32e-4	-0.1	NC	0.645558
246487_at	14.1	A	0.780518	0.1	NC	0.5
246488_at	108.3	P	0.001953	0.2	NC	0.5
246489_at	1690.7	P	2.44e-4	0.1	NC	0.5
246490_at	27.6	A	0.533936	-0.6	NC	0.5
246491_at	42.2	P	0.008057	0.6	NC	0.145682
246492_at	44.7	A	0.149658	0.8	NC	0.5
246493_at	26.2	A	0.19458	-0.1	NC	0.973302
246494_at	53.5	P	0.030273	0.3	NC	0.318909
246495_at	26.9	A	0.246094	-1.2	NC	0.916174
246496_at	108.9	P	2.44e-4	0	NC	0.5
246497_at	210.1	P	2.44e-4	-0.1	NC	0.583567
246498_at	54.3	A	0.067627	0.4	NC	0.5
246499_at	151.6	P	7.32e-4	-0.1	NC	0.966696
246500_at	173.5	P	0.01416	-0.5	NC	0.993497
246501_at	136.5	P	0.018555	0	NC	0.5
246502_at	49.5	A	0.171387	-1.2	D	0.999886
246503_at	1944	P	2.44e-4	0.8	I	1.89e-4
246504_at	30.4	A	0.149658	0.8	NC	0.5
246505_at	549.5	P	2.44e-4	-0.5	D	0.999853
246506_at	654.1	P	2.44e-4	-1.5	D	0.99998
246507_at	136.4	P	2.44e-4	-0.8	D	0.997247
246508_at	527.3	P	7.32e-4	0.1	NC	0.5
246509_at	8.9	A	0.5	-1.6	NC	0.5
246510_at	47.1	A	0.19458	1.2	NC	0.083826
246511_at	600.8	P	2.44e-4	1.8	I	2.3e-5
246512_at	124.5	P	7.32e-4	0.6	NC	0.099852
246513_at	239.1	P	2.44e-4	0.2	NC	0.5
246514_at	11.3	A	0.696289	-1.3	NC	0.532344
246515_at	80.5	P	2.44e-4	0.6	NC	0.342437
246516_at	141	P	0.005859	0.6	NC	0.057676
246517_at	49.1	A	0.129639	1.1	NC	0.041201
246518_at	30.9	P	0.046143	0.1	NC	0.5
246519_at	19.1	A	0.334473	2.7	NC	0.083826
246520_at	87.9	P	0.005859	0.1	NC	0.5
246521_at	479.5	P	7.32e-4	0.6	NC	0.012024
246522_at	47.7	P	0.030273	-2	D	0.999977
246523_at	3.2	A	0.981445	0.2	NC	0.881991
246524_at	59.8	P	0.037598	-0.1	NC	0.777251
246525_at	5.9	A	0.828613	-0.9	NC	0.669411
246526_at	24.8	A	0.19458	2.7	NC	0.131343
246527_at	225.8	P	7.32e-4	-0.3	NC	0.905721
246528_at	165.7	P	2.44e-4	0	NC	0.5
246529_at	258.2	P	2.44e-4	0	NC	0.669411
246530_at	34.6	P	0.037598	0.8	I	0.003041
246531_at	9	A	0.567627	0.3	NC	0.5
246532_at	138	P	2.44e-4	0.2	NC	0.5
246533_at	169.6	P	0.001221	-0.2	NC	0.757415
246534_at	95.7	A	0.067627	4	I	8.65e-4
246535_at	49.2	A	0.5	0.8	NC	0.078937
246536_at	72.5	P	0.001953	-0.3	NC	0.532344
246537_at	30.6	A	0.5	-0.3	NC	0.5
246538_at	320.7	P	2.44e-4	0.4	NC	0.203871
246539_at	101.4	P	2.44e-4	0.2	NC	0.274048
246540_at	123.8	P	0.001953	1.2	I	6.e-5
246541_at	209.4	P	0.00293	0.2	NC	0.5
246542_at	151.6	P	0.01416	0.1	NC	0.532344
246543_at	28.1	A	0.27417	0.3	NC	0.5
246544_at	10.7	A	0.5	-0.4	NC	0.37888
246545_at	23.1	A	0.398926	0.4	NC	0.153232
246546_at	1617.6	P	2.44e-4	0.8	I	8.8e-5
246547_at	160.5	P	0.001953	-0.1	NC	0.925732
246548_at	41.5	P	0.030273	-0.5	NC	0.925732
246549_at	75.4	P	7.32e-4	1	MI	0.004925
246550_at	329.6	P	0.00293	0.3	NC	0.454766
246551_at	29.3	A	0.5	0.3	NC	0.153232
246552_at	77	P	0.008057	0.6	NC	0.232549
246553_at	140.3	P	2.44e-4	-0.2	NC	0.894337
246554_at	67.5	P	7.32e-4	-0.4	NC	0.986922
246555_at	101.9	P	0.001221	0.1	NC	0.5
246556_at	3.7	A	0.72583	-0.7	NC	0.5
246557_at	42.2	P	0.010742	0.4	NC	0.5
246558_at	161.4	P	0.023926	0.1	NC	0.5
246559_at	135.6	P	2.44e-4	0	NC	0.925732
246560_at	4.6	A	0.533936	0.6	NC	0.274048
246561_at	131.7	P	0.001953	-0.4	NC	0.645558
246562_at	160.3	P	2.44e-4	1	I	2.e-5
246563_at	7.5	A	0.466064	-1.4	NC	0.62112
246564_at	314.8	P	0.00415	0.4	NC	0.061522
246565_at	371.8	P	2.44e-4	0.5	NC	0.018128
246566_at	120.9	P	2.44e-4	-0.4	D	0.995927
246567_at	264.7	P	7.32e-4	-0.2	NC	0.988955
246568_at	34.5	A	0.432373	-0.9	NC	0.955851
246569_at	24.9	A	0.398926	2.8	NC	0.009292
246570_at	2	A	0.870361	-0.2	NC	0.545234
246571_at	20.1	A	0.366211	1.7	NC	0.5
246572_at	5.9	A	0.780518	-1.7	NC	0.838962
246573_at	3.1	A	0.969727	0.3	NC	0.838962
246574_at	6.2	A	0.80542	0.2	NC	0.5
246575_at	153	P	7.32e-4	0.2	NC	0.5
246576_at	61.1	P	7.32e-4	-0.1	NC	0.975245
246577_at	2.2	A	0.989258	-0.5	NC	0.757415
246578_at	20.9	A	0.067627	3.2	I	0.003699
246579_at	1.9	A	0.976074	-0.2	NC	0.830902
246580_at	141	P	2.44e-4	-0.4	NC	0.964215
246581_at	59.6	A	0.111572	0.9	NC	0.493524
246582_at	11.4	A	0.753906	1.3	NC	0.5
246583_at	178.7	P	2.44e-4	-0.2	NC	0.796129
246584_at	102.2	P	2.44e-4	-0.7	D	0.99997
246585_at	63.6	P	7.32e-4	0.8	I	2.3e-5
246586_at	38.1	P	0.023926	0.1	NC	0.5
246587_at	13.4	A	0.601074	-1.2	NC	0.545234
246588_at	23.1	A	0.129639	0	NC	0.5
246589_at	23.8	A	0.5	2.9	NC	0.5
246590_at	3.5	A	0.696289	0.3	NC	0.894337
246591_at	176.2	P	7.32e-4	-0.7	D	0.999973
246592_at	3.7	A	0.665527	0.2	NC	0.62112
246593_at	106.7	P	0.005859	0.8	NC	0.161038
246594_at	408	P	7.32e-4	-0.1	NC	0.681091
246595_at	7.1	A	0.567627	-1.7	NC	0.949447
246596_at	39.3	A	0.149658	0.3	NC	0.354442
246597_at	72.8	M	0.056152	0.2	NC	0.633407
246598_at	62	P	0.010742	-0.1	NC	0.5
246599_at	26.6	M	0.056152	0.6	NC	0.065566
246600_at	84.4	P	2.44e-4	0	NC	0.5
246601_at	405.4	P	2.44e-4	-0.8	D	0.999977
246602_at	73	A	0.095215	-1.4	D	0.99998
246603_at	5	A	0.601074	0.3	NC	0.5
246604_at	6.2	A	0.80542	-1.3	NC	0.493524
246605_at	13.2	A	0.5	-0.4	NC	0.861614
246606_at	15.6	P	0.030273	0.4	NC	0.105663
246607_at	161	P	2.44e-4	-0.4	NC	0.981872
246608_at	13.9	A	0.633789	2.7	NC	0.018128
246609_at	35.5	A	0.111572	0.2	NC	0.5
246610_at	45.8	A	0.219482	-0.4	NC	0.846768
246611_at	273.9	P	2.44e-4	-0.2	NC	0.875448
246612_at	192.5	A	0.067627	-0.1	NC	0.952736
246613_at	1140.7	P	2.44e-4	0.7	I	4.e-5
246614_at	34.7	P	0.001221	-0.3	NC	0.633407
246615_at	3.8	A	0.432373	-2.8	NC	0.777251
246616_at	31.6	A	0.188477	1	NC	0.094279
246617_at	106.4	P	0.00415	1.6	I	0.00225
246618_at	24.1	A	0.334473	0.6	NC	0.5
246619_at	516	P	2.44e-4	0.4	NC	0.088938
246620_at	7.1	A	0.601074	-3.3	D	0.999034
246621_at	1022.1	P	2.44e-4	0.3	NC	0.145682
246622_at	120.8	P	7.32e-4	0.4	NC	0.318909
246623_at	1193.7	P	2.44e-4	0.1	NC	0.5
246624_at	24.2	A	0.19458	0.5	NC	0.185981
246625_at	48.8	A	0.080566	-0.2	NC	0.5
246626_at	41.2	A	0.129639	0.2	NC	0.5
246627_s_at	1108.2	P	2.44e-4	0	NC	0.5
246628_at	335.7	P	2.44e-4	0.2	NC	0.5
246629_at	0.7	A	0.989258	-0.6	NC	0.905721
246630_at	78.7	P	0.037598	0	NC	0.506476
246631_at	522.1	P	0.00293	-0.3	D	0.99775
246632_at	19.9	A	0.19458	0.1	NC	0.5
246633_at	1.1	A	0.932373	0.3	NC	0.344684
246634_at	296.3	P	2.44e-4	-0.1	NC	0.888286
246635_at	29.9	A	0.149658	-0.3	NC	0.403812
246636_at	705.9	P	2.44e-4	0.8	I	2.41e-4
246637_at	2.3	A	0.994141	0.4	NC	0.5
246638_at	2.1	A	0.780518	0.4	NC	0.307406
246639_x_at	1.1	A	0.904785	0	NC	0.62112
246640_x_at	111	P	0.01416	0.8	NC	0.342437
246641_s_at	5.4	A	0.850342	1	NC	0.054022
246642_s_at	22.9	P	0.018555	2.4	NC	0.016731
246643_s_at	0.3	A	0.953857	-4.1	NC	0.645558
246644_at	111.4	P	0.008057	-0.5	NC	0.992212
246645_at	256.1	P	7.32e-4	0.4	NC	0.263341
246646_at	1	A	0.98584	0.1	NC	0.952736
246647_at	4.1	A	0.633789	-1.6	NC	0.645558
246648_at	1.5	A	0.989258	1.1	NC	0.805199
246649_at	24	A	0.219482	-0.8	NC	0.934434
246650_at	389.1	P	2.44e-4	0.1	NC	0.5
246651_at	49.5	A	0.171387	-0.1	NC	0.894337
246652_at	69.7	P	7.32e-4	6.1	I	3.89e-4
246653_at	665.2	P	2.44e-4	-0.2	NC	0.822588
246654_s_at	131.4	P	0.005859	-0.3	NC	0.681091
246655_at	19.9	A	0.246094	3.9	NC	0.330589
246656_at	33.7	A	0.303711	1.5	NC	0.088938
246657_at	14.1	A	0.633789	-0.3	NC	0.5
246658_at	7.2	A	0.596191	-0.3	NC	0.737173
246659_at	5	A	0.753906	-1.8	NC	0.506476
246660_at	436.9	P	2.44e-4	0.1	NC	0.5
246661_at	12.9	A	0.303711	0.9	NC	0.429141
246662_at	14.1	A	0.432373	1.7	NC	0.5
246663_at	2.3	A	0.753906	0.2	NC	0.213188
246664_at	5.3	A	0.850342	3	NC	0.153232
246665_s_at	27.2	A	0.567627	0	NC	0.354442
246666_at	24.4	A	0.5	2.6	NC	0.203871
246667_at	14.6	A	0.432373	1	NC	0.194801
246668_at	0.9	A	0.828613	-2.9	NC	0.5
246669_at	23.3	A	0.567627	0.2	NC	0.429141
246670_at	8.6	A	0.398926	0.3	NC	0.506476
246671_at	4.6	A	0.567627	-1.1	NC	0.545234
246672_at	17.4	A	0.303711	0.7	NC	0.099852
246673_at	263.7	P	2.44e-4	0	NC	0.5
246674_at	64.5	P	0.046143	-0.6	NC	0.989865
246675_at	46.2	P	0.005859	0.7	NC	0.078937
246676_at	4.7	A	0.753906	-0.1	NC	0.5
246677_at	1.4	A	0.991943	-0.3	NC	0.945978
246678_at	23.7	A	0.432373	3.5	NC	0.111714
246679_at	1	A	0.932373	-1.3	NC	0.736659
246680_at	29.5	M	0.056152	0.1	NC	0.232549
246681_at	114.8	P	7.32e-4	0.1	NC	0.5
246682_at	193.5	P	0.001953	-0.2	D	0.999448
246683_at	116.3	P	0.001221	0.4	NC	0.5
246684_at	31	A	0.095215	-0.3	NC	0.5
246685_at	31.6	A	0.398926	0.6	NC	0.185981
246686_at	9.8	A	0.567627	-0.2	NC	0.5
246687_at	7.3	A	0.828613	-0.2	NC	0.274048
246688_at	20.5	A	0.601074	0	NC	0.354442
246689_at	24.1	A	0.095215	0.7	NC	0.194801
246690_at	2.8	A	0.919434	0.4	NC	0.416433
246691_at	6.6	A	0.633789	-0.3	NC	0.5
246692_at	14.2	A	0.466064	0.3	NC	0.318909
246693_at	2	A	0.969727	0.3	NC	0.633407
246694_at	7.5	A	0.567627	1.6	NC	0.5
246695_at	2.8	A	0.850342	0.1	NC	0.570859
246696_at	18.1	A	0.5	-0.1	NC	0.861614
246697_at	6.4	A	0.828613	0.6	NC	0.185981
246698_at	27.9	P	0.023926	0.5	NC	0.429141
246699_at	218.1	P	0.001221	-0.3	NC	0.977068
246700_at	2.1	A	0.962402	1.2	NC	0.169098
246701_at	179.3	P	2.44e-4	-0.1	NC	0.657563
246702_at	621.7	P	2.44e-4	0.4	NC	0.203871
246703_at	110	P	0.001221	-0.1	NC	0.60871
246704_at	13	A	0.219482	0.3	NC	0.354442
246705_x_at	2.6	A	0.780518	1	NC	0.5
246706_at	18.7	A	0.219482	2.8	NC	0.203871
246707_at	7.6	A	0.665527	-1.2	NC	0.5
246708_at	152.9	P	2.44e-4	0.2	NC	0.5
246709_s_at	0.3	A	0.976074	0.6	NC	0.558077
246710_at	0.7	A	0.870361	-2.7	NC	0.830902
246711_at	3.7	A	0.665527	-1.3	NC	0.945978
246712_at	14.3	A	0.334473	0.9	NC	0.703911
246713_at	16	A	0.334473	0.7	NC	0.185981
246714_at	121.2	A	0.067627	0.7	NC	0.493524
246715_at	25.2	A	0.466064	0.6	NC	0.296089
246716_s_at	16.2	P	0.037598	-0.4	NC	0.5
246717_at	17.1	A	0.432373	1.4	NC	0.366593
246718_at	9.3	A	0.633789	-1.4	NC	0.861614
246719_at	43.8	M	0.056152	1.1	NC	0.074268
246720_at	1.9	A	0.850342	0.2	NC	0.5
246721_at	1.3	A	0.888428	-2.9	D	0.999448
246722_at	6.1	A	0.753906	0.3	NC	0.194801
246723_at	8.2	A	0.633789	0.7	NC	0.242585
246724_at	100.5	P	0.037598	-0.2	NC	0.973302
246725_at	41.5	A	0.111572	1.8	NC	0.057676
246726_at	16.1	A	0.753906	2.9	NC	0.118009
246727_at	58.5	A	0.111572	1.3	NC	0.5
246728_at	223.9	P	7.32e-4	0.1	NC	0.5
246729_at	0.8	A	0.953857	0.5	NC	0.62112
246730_at	1114.5	P	2.44e-4	0.5	NC	0.232549
246731_at	21.3	P	0.001953	0.2	NC	0.5
246732_at	138.7	P	0.030273	0.7	NC	0.007788
246733_at	41.7	A	0.19458	-1.1	NC	0.875448
246734_at	36.5	A	0.149658	0.5	NC	0.169098
246735_at	183.8	P	7.32e-4	-0.2	D	0.999562
246736_at	52.5	A	0.601074	-0.2	NC	0.955851
246737_at	110.9	P	2.44e-4	0.3	NC	0.416433
246738_at	120.5	P	0.00293	0.3	NC	0.454766
246739_at	23.2	A	0.27417	0.8	NC	0.185981
246740_at	1.8	A	0.962402	-0.2	NC	0.846768
246741_at	349.5	P	2.44e-4	-0.2	NC	0.977068
246742_at	211.9	P	7.32e-4	0	NC	0.830902
246743_at	39.4	A	0.246094	-0.2	NC	0.5
246744_at	284.4	P	2.44e-4	-0.3	NC	0.991489
246745_at	1174.1	P	2.44e-4	0.2	NC	0.493524
246746_at	171.3	P	0.00415	0.5	I	0.00225
246747_at	2584.7	P	2.44e-4	-0.1	NC	0.900148
246748_at	48.4	A	0.080566	0	NC	0.545234
246749_at	86.6	P	7.32e-4	-0.2	NC	0.703911
246750_at	46.5	P	0.018555	-0.1	NC	0.930187
246751_at	18.7	A	0.665527	-0.6	NC	0.532344
246752_at	3.4	A	0.919434	0.2	NC	0.5
246753_at	2	A	0.998047	0.1	NC	0.978776
246754_at	56.8	A	0.219482	-0.3	NC	0.60871
246755_at	287.5	P	2.44e-4	-0.5	D	0.999911
246756_at	214.2	P	7.32e-4	0.1	NC	0.5
246757_at	2.1	A	0.780518	0.3	NC	0.692594
246758_at	2589.6	P	2.44e-4	0.4	NC	0.284967
246759_at	139.3	P	2.44e-4	-0.8	D	0.999948
246760_at	192.8	P	7.32e-4	0.3	NC	0.5
246761_at	3.2	A	0.888428	-0.8	NC	0.506476
246762_at	53.6	P	0.030273	0.1	NC	0.51942
246763_at	379.9	P	2.44e-4	0.1	NC	0.5
246764_s_at	2.7	A	0.850342	-2.4	NC	0.506476
246765_at	81.5	P	0.01416	0.4	NC	0.493524
246766_at	23.7	A	0.366211	2.2	NC	0.318909
246767_at	80.1	P	0.001953	0.1	NC	0.5
246768_at	135	P	2.44e-4	0.2	NC	0.5
246769_at	5.4	A	0.80542	0.4	NC	0.284967
246770_at	99.3	P	0.046143	-0.1	NC	0.990708
246771_at	0.9	A	0.828613	-0.6	NC	0.583567
246772_at	104.4	P	0.010742	0.3	NC	0.078937
246773_at	36.6	A	0.432373	0	NC	0.767451
246774_at	6.2	A	0.665527	0.4	NC	0.441923
246775_at	339.7	P	0.001953	0	NC	0.5
246776_at	70.9	A	0.080566	-0.3	NC	0.969033
246777_at	197.2	P	2.44e-4	0	NC	0.5
246778_at	332	P	2.44e-4	0.7	I	0.004481
246779_at	197.6	P	0.01416	-0.2	NC	0.822588
246780_at	894.6	P	2.44e-4	0.2	NC	0.5
246781_at	75.3	P	0.010742	-1.8	D	0.99998
246782_at	51	P	0.023926	-0.4	NC	0.532344
246783_at	10.1	A	0.334473	-1.7	NC	0.888286
246784_at	303.5	P	2.44e-4	0	NC	0.5
246785_at	300.6	P	2.44e-4	-0.4	D	0.999508
246786_at	12.3	A	0.398926	-2.5	NC	0.964215
246787_s_at	2.7	A	0.567627	-2.8	NC	0.669411
246788_at	10	A	0.27417	0	NC	0.037072
246789_at	152.6	P	7.32e-4	0	NC	0.62112
246790_at	13.3	A	0.466064	-1.4	NC	0.814019
246791_at	172.2	P	0.001221	-0.4	D	0.999911
246792_at	36.9	A	0.19458	0.5	NC	0.454766
246793_at	121.2	P	2.44e-4	-0.3	NC	0.984574
246794_s_at	46.2	A	0.111572	0.6	NC	0.194801
246795_at	19.8	A	0.27417	0.6	NC	0.5
246796_at	9.3	A	0.432373	-1.6	NC	0.980376
246797_at	32.2	P	7.32e-4	0.9	NC	0.024755
246798_at	4.4	A	0.665527	-1.2	NC	0.057676
246799_at	113.4	P	0.01416	0.8	NC	0.041201
246800_at	480.8	P	2.44e-4	0.5	NC	0.050553
246801_at	580.1	P	2.44e-4	0.4	NC	0.203871
246802_at	204.7	P	2.44e-4	0.3	NC	0.274048
246803_at	42.9	A	0.149658	-0.1	NC	0.930187
246804_at	1.8	A	0.953857	-0.1	NC	0.830902
246805_at	25.3	A	0.171387	0.9	NC	0.429141
246806_at	1.6	A	0.962402	-3.3	NC	0.98579
246807_at	242.9	P	2.44e-4	0.1	NC	0.5
246808_at	43	P	0.005859	-0.1	NC	0.5
246809_s_at	193.1	P	0.001953	0.5	NC	0.222749
246810_at	1.3	A	0.919434	-2.4	NC	0.757415
246811_at	21.2	A	0.5	-0.1	NC	0.5
246812_at	4.3	A	0.601074	2.6	NC	0.5
246813_at	3	A	0.72583	-1	NC	0.37888
246814_at	42.5	A	0.111572	0.3	NC	0.5
246815_at	55.3	P	0.008057	0.2	NC	0.5
246816_at	20.9	A	0.303711	0	NC	0.48058
246817_at	15.5	A	0.466064	-0.4	NC	0.796129
246818_at	65.4	A	0.111572	0	NC	0.5
246819_at	0.7	A	0.850342	3.1	I	3.89e-4
246820_at	69.3	P	2.44e-4	0.4	NC	0.161038
246821_at	488.5	P	2.44e-4	0.3	NC	0.441923
246822_at	70.8	P	0.008057	-0.4	NC	0.949447
246823_at	21.8	A	0.219482	2.6	NC	0.028766
246824_at	214	P	0.005859	-0.5	D	0.998168
246825_at	146.4	P	7.32e-4	-0.1	NC	0.838962
246826_at	80.8	A	0.149658	0	NC	0.5
246827_at	98.1	A	0.111572	0.3	NC	0.5
246828_at	7.7	A	0.533936	1.9	NC	0.078937
246829_at	133.2	P	0.001953	0.2	NC	0.645558
246830_at	1156.1	P	2.44e-4	0.4	NC	0.054022
246831_at	46.3	P	0.005859	-2.3	D	0.999973
246832_at	179.6	P	2.44e-4	-0.5	D	0.99987
246833_at	2.2	A	0.888428	-0.4	NC	0.5
246834_at	5.1	A	0.432373	0	NC	0.284967
246835_at	35.1	A	0.27417	0.1	NC	0.5
246836_s_at	35.9	P	0.046143	1.1	NC	0.145682
246837_at	73.5	P	0.008057	0.6	I	9.66e-4
246838_at	85	P	0.01416	0	NC	0.5
246839_at	37.3	M	0.056152	-0.2	NC	0.846768
246840_at	240.4	P	0.001953	0.2	NC	0.545234
246841_at	22	A	0.334473	0.5	NC	0.5
246842_at	104.8	P	0.001221	0.1	NC	0.5
246843_at	356.1	P	2.44e-4	-0.1	NC	0.51942
246844_at	183	P	0.005859	0.5	NC	0.153232
246845_at	938.2	P	2.44e-4	-0.1	NC	0.846768
246846_at	197.6	P	0.018555	-0.2	NC	0.736659
246847_at	51.3	A	0.246094	-0.5	D	0.999654
246848_at	4.3	A	0.780518	0.5	NC	0.111714
246849_at	208.7	P	2.44e-4	0.2	NC	0.5
246850_at	58.2	P	7.32e-4	0.1	NC	0.008511
246851_at	4.7	A	0.904785	1.4	NC	0.657563
246852_at	160	P	7.32e-4	-0.5	D	0.996959
246853_at	21.6	M	0.056152	0.3	NC	0.5
246854_at	4.2	A	0.828613	0.4	NC	0.354442
246855_at	725.8	P	2.44e-4	-1.4	D	0.99998
246856_at	347.6	P	7.32e-4	-0.5	D	0.998923
246857_at	2.2	A	0.665527	-1.5	NC	0.252851
246858_at	272.4	P	2.44e-4	0	NC	0.5
246859_at	1.1	A	0.991943	-2.6	NC	0.921063
246860_at	1.2	A	0.870361	0.5	NC	0.736659
246861_at	1061.2	P	2.44e-4	-0.2	D	0.99996
246862_at	399.5	P	2.44e-4	0	NC	0.5
246863_at	403.1	P	0.001221	-0.3	D	0.998664
246864_at	120.9	P	2.44e-4	-0.1	NC	0.645558
246865_s_at	204.8	P	7.32e-4	0.1	NC	0.786812
246866_at	8.6	A	0.466064	0.9	NC	0.354442
246867_at	5.8	A	0.665527	1.2	NC	0.39129
246868_at	101.1	P	0.008057	-0.2	NC	0.5
246869_at	20.8	A	0.067627	0.3	NC	0.5
246870_at	611.1	P	2.44e-4	0.5	I	0.004481
246871_at	33.5	A	0.111572	1.2	NC	0.038415
246872_at	41.8	P	2.44e-4	1.5	I	3.89e-4
246873_at	68.3	A	0.246094	0.2	NC	0.342437
246874_at	7.2	A	0.567627	-1.3	NC	0.805199
246875_at	307.5	P	0.001221	-1.9	D	0.99998
246876_at	4	A	0.870361	1.1	NC	0.37888
246877_at	6.7	A	0.904785	0.6	NC	0.105663
246878_at	10.4	A	0.533936	2.4	NC	0.296089
246879_at	121	P	2.44e-4	0.8	NC	0.009292
246880_s_at	28.3	P	0.018555	3.2	I	0.001486
246881_at	83.7	P	0.00415	-0.3	NC	0.981872
246882_at	132.3	P	0.018555	0.6	NC	0.222749
246883_at	65.2	P	0.005859	0.7	NC	0.242585
246884_at	47.8	P	0.005859	0.1	NC	0.5
246885_at	84.8	P	0.030273	1.1	NC	0.403812
246886_at	146.9	P	2.44e-4	-0.4	NC	0.961585
246887_at	9	A	0.601074	-1.8	NC	0.5
246888_at	122.4	P	2.44e-4	-0.6	D	0.99994
246889_at	34.6	A	0.398926	1.3	NC	0.545234
246890_at	50.9	A	0.095215	0.2	NC	0.5
246891_at	46.8	P	0.001953	0.2	NC	0.5
246892_at	43.1	A	0.219482	0.9	NC	0.057676
246893_at	113.2	P	0.00293	-0.9	D	0.998168
246894_at	23.3	A	0.366211	3.6	NC	0.318909
246895_at	774.7	P	2.44e-4	-0.3	NC	0.983269
246896_at	14.3	A	0.601074	2.4	NC	0.493524
246897_at	304.6	P	2.44e-4	-0.5	D	0.999911
246898_at	6.3	A	0.19458	0.1	NC	0.5
246899_at	68.5	P	0.001953	0.4	NC	0.033304
[truncated: 20,811 more rows]
