# Supplementary material for: Qualitative network models and genome-wide expression data define carbon/nitrogen-responsive molecular machines in Arabidopsis
Source: Genome Biol. 2007 Jan 11;8(1):R7. doi: 10.1186/gb-2007-8-1-r7 (PMC1839130; doi:10.1186/gb-2007-8-1-r7)
Supplement: Additional data file 5 — CHP files generated with the Affymetrix MAS v5.0 software as described in the Materials and methods. [file gb-2007-8-1-r7-S5.zip › CHPfiles/33.18.vs.ll42.1.CHP]

row.names	LL33.18.vs.ll42.1.Signal	LL33.18.vs.ll42.1.Detection	LL33.18.vs.ll42.1.Detection.p.value	LL33.18.vs.ll42.1.Signal.Log.Ratio	LL33.18.vs.ll42.1.Change	LL33.18.vs.ll42.1.Change.p.value
244901_at	25.4	P	7.32e-4	-0.4	NC	0.881991
244902_at	39.9	P	0.010742	-0.1	NC	0.5
244903_at	72.3	P	0.023926	-0.1	NC	0.570859
244904_at	3.1	A	0.850342	0	NC	0.796129
244905_at	35.4	A	0.27417	0	NC	0.185981
244906_at	137.8	P	0.01416	-0.2	NC	0.767451
244907_at	16.9	A	0.303711	0.3	NC	0.645558
244908_at	1.7	A	0.932373	-1.4	NC	0.875448
244909_at	16.2	A	0.334473	-0.9	NC	0.5
244910_s_at	30.4	A	0.067627	0.1	NC	0.284967
244911_at	6.4	A	0.5	-1.5	NC	0.657563
244912_at	518.8	P	0.00293	-0.2	NC	0.971234
244913_at	4.4	A	0.850342	-2.1	NC	0.875448
244914_at	2.5	A	0.567627	-1.8	NC	0.307406
244915_s_at	23.3	A	0.533936	1.1	NC	0.570859
244916_at	0.9	A	0.753906	0	NC	0.545234
244917_at	1.3	A	0.962402	-0.3	NC	0.942324
244918_at	6.1	A	0.72583	-0.6	NC	0.467656
244919_at	26.9	A	0.19458	0.2	NC	0.5
244920_s_at	70.6	P	0.010742	-0.3	NC	0.5
244921_s_at	60.1	P	0.00293	0.5	NC	0.088938
244922_s_at	13.9	A	0.432373	-0.3	NC	0.51942
244923_s_at	12.2	A	0.398926	-1.4	NC	0.5
244924_at	38.5	A	0.432373	-0.4	NC	0.916174
244925_at	21.8	A	0.129639	1.1	NC	0.493524
244926_s_at	7.2	A	0.696289	-2.6	D	0.998168
244927_at	78.8	A	0.219482	0.5	NC	0.038415
244928_s_at	92.1	P	0.046143	0	NC	0.5
244929_at	117.7	P	0.037598	-0.5	NC	0.987976
244930_at	21.2	A	0.5	0.8	NC	0.416433
244931_at	25.4	A	0.19458	0.7	NC	0.5
244932_at	41.5	A	0.171387	0.7	NC	0.703911
244933_at	27	A	0.111572	-0.3	NC	0.846768
244934_at	19	A	0.366211	0.1	NC	0.5
244935_at	242.3	P	7.32e-4	-0.2	NC	0.888286
244936_at	79.5	P	0.018555	0	NC	0.545234
244937_at	1.6	A	0.80542	-4	D	0.995519
244938_at	97	P	0.00415	0.3	NC	0.065566
244939_at	75.8	P	0.030273	-0.1	NC	0.5
244940_at	111.5	P	7.32e-4	-0.3	NC	0.988955
244941_at	52	P	0.023926	0.4	NC	0.050553
244942_at	3.5	A	0.753906	0	NC	0.5
244943_at	115.7	P	0.001953	-0.5	NC	0.930187
244944_s_at	110.8	P	0.023926	-0.4	D	0.995927
244945_at	63.1	P	0.046143	0.2	NC	0.030967
244946_at	38.8	A	0.219482	0.1	NC	0.48058
244947_at	46.2	A	0.111572	0.4	NC	0.131343
244948_at	2.9	A	0.665527	-2.2	NC	0.441923
244949_at	7.5	A	0.753906	0.3	NC	0.583567
244950_at	57.3	P	0.010742	-0.1	NC	0.822588
244951_s_at	236.7	P	7.32e-4	0.1	NC	0.5
244952_at	11.5	A	0.111572	-0.5	NC	0.60871
244953_s_at	55.6	P	0.046143	1.3	I	6.92e-4
244954_s_at	1.6	A	0.5	-1.8	NC	0.881991
244955_at	5	A	0.633789	-2.4	NC	0.757415
244956_s_at	36.9	A	0.067627	0.6	NC	0.5
244957_at	17.3	A	0.129639	-0.9	NC	0.875448
244958_at	7.9	A	0.432373	-0.2	NC	0.62112
244959_s_at	60.1	P	0.001221	-0.6	NC	0.990708
244960_at	183.6	P	2.44e-4	0.1	NC	0.5
244961_at	350.4	P	2.44e-4	-0.2	NC	0.545234
244962_at	82.1	P	0.001953	-0.5	NC	0.988955
244963_at	174.5	P	2.44e-4	1	I	6.92e-4
244964_at	168.7	P	0.01416	0.6	NC	0.015426
244965_at	65.4	P	7.32e-4	-0.1	NC	0.124552
244966_at	9.4	A	0.111572	1.1	NC	0.48058
244967_at	173	P	0.001953	0.5	I	7.74e-4
244968_at	188.2	P	0.010742	-0.4	NC	0.5
244969_at	92	P	2.44e-4	-0.2	NC	0.5
244970_at	45.4	P	0.030273	0.4	NC	0.5
244971_at	1218.9	P	2.44e-4	-0.9	D	0.999811
244972_at	35.6	A	0.219482	-0.9	D	0.999226
244973_at	13.1	A	0.080566	-0.9	NC	0.51942
244974_at	22.4	A	0.334473	0.7	NC	0.5
244975_at	116.3	P	0.001221	-0.6	NC	0.992212
244976_at	744.9	P	2.44e-4	-0.9	D	0.999786
244977_at	32.9	A	0.080566	0.1	NC	0.467656
244978_at	205.5	P	2.44e-4	1.2	I	6.e-5
244979_at	87.8	P	0.037598	0.7	I	0.001336
244980_at	33.8	P	0.018555	0.2	NC	0.111714
244981_at	65.5	P	0.037598	0	NC	0.5
244982_at	63.3	P	0.001953	-0.1	NC	0.5
244983_at	121.5	P	2.44e-4	-1	D	0.999973
244984_at	442.2	P	2.44e-4	0.7	I	0.001336
244985_at	225	P	2.44e-4	0.4	NC	0.00712
244986_at	327.6	P	2.44e-4	-0.2	NC	0.942324
244987_s_at	1273.3	P	7.32e-4	-0.2	NC	0.583567
244988_s_at	320.1	P	0.005859	-0.1	NC	0.5
244989_s_at	28.9	A	0.149658	0.3	NC	0.5
244990_s_at	1	A	0.72583	0.2	NC	0.213188
244991_s_at	36.3	A	0.080566	0.9	NC	0.145682
244992_s_at	360.5	P	2.44e-4	-0.8	D	0.99998
244993_s_at	200.9	P	0.001221	-0.1	NC	0.5
244994_at	12.1	A	0.219482	2.2	NC	0.194801
244995_at	5.8	A	0.601074	-1.8	NC	0.669411
244996_at	134.3	P	0.00415	0.3	NC	0.5
244997_at	35.5	P	0.01416	-0.3	NC	0.975245
244998_at	60.4	P	0.00293	-1.3	D	0.99998
244999_at	29.2	A	0.095215	0.2	NC	0.657563
245000_at	28.7	A	0.27417	0.4	NC	0.035785
245001_at	783.4	P	2.44e-4	0.7	I	2.e-5
245002_at	37.8	A	0.129639	-0.5	NC	0.930187
245003_at	58.4	A	0.111572	-0.5	NC	0.99288
245004_at	83.6	P	0.010742	1.2	I	2.41e-4
245005_at	29.2	A	0.129639	-0.4	NC	0.5
245006_at	285.5	P	2.44e-4	-0.7	D	0.99775
245007_at	68	P	0.046143	-0.4	D	0.998799
245008_at	39.6	P	0.010742	-0.2	NC	0.5
245009_at	267.3	P	0.018555	-0.5	D	0.999448
245010_at	16.3	A	0.303711	1.8	NC	0.194801
245011_at	38.8	A	0.246094	0	NC	0.5
245012_at	111.4	P	2.44e-4	0.9	I	2.73e-4
245013_at	819.3	P	2.44e-4	-0.9	D	0.99998
245014_at	1133.2	P	2.44e-4	-0.4	NC	0.986922
245015_at	147.3	P	2.44e-4	-0.7	D	0.99994
245016_at	268.7	P	2.44e-4	-0.1	NC	0.5
245017_at	428.2	P	2.44e-4	0.1	NC	0.177412
245018_at	92.6	P	0.037598	0.2	NC	0.736659
245019_at	106.7	P	0.00293	0.1	NC	0.5
245020_at	130.8	P	2.44e-4	-0.3	NC	0.5
245021_at	128.2	P	2.44e-4	1.1	I	2.e-5
245022_at	86.3	P	0.01416	0.9	I	0.004481
245023_at	166.9	P	2.44e-4	0.7	I	0.001077
245024_at	459.9	P	0.001221	2.6	I	3.46e-4
245025_at	88.6	P	0.00415	0.1	NC	0.692594
245026_at	68.4	P	0.008057	-0.4	NC	0.583567
245027_at	31.1	P	0.023926	-0.2	NC	0.5
245028_at	142.7	P	0.010742	-0.1	NC	0.5
245029_at	11.1	A	0.149658	-0.7	NC	0.441923
245030_at	0.3	A	0.904785	-3.1	NC	0.894337
245031_at	72.5	P	2.44e-4	0	NC	0.342437
245032_at	9.4	A	0.334473	-1.6	NC	0.977068
245033_at	20.3	A	0.19458	-0.5	NC	0.796129
245034_at	119.2	P	0.001953	0.8	I	5.52e-4
245035_at	58.4	P	0.001953	-1.1	NC	0.987976
245036_at	100.2	P	7.32e-4	-0.3	NC	0.62112
245037_at	22.6	A	0.149658	-0.1	NC	0.48058
245038_at	372.7	P	0.00415	0.1	NC	0.5
245039_at	265	P	7.32e-4	0	NC	0.5
245040_at	68.3	A	0.095215	1.5	I	0.001486
245041_at	171.7	P	2.44e-4	-0.6	D	0.999727
245042_at	48.7	A	0.366211	-1	NC	0.888286
245043_at	169.8	P	7.32e-4	-0.6	D	0.998349
245044_at	46.3	A	0.27417	-0.1	NC	0.5
245045_at	289.7	P	7.32e-4	0	NC	0.5
245046_at	603.7	P	0.00293	-0.1	NC	0.5
245047_at	37.2	A	0.27417	0.3	NC	0.657563
245048_at	451.2	P	7.32e-4	-0.4	NC	0.969033
245049_at	43.9	P	0.018555	0.1	NC	0.767451
245050_at	134.7	P	0.001953	1	I	7.8e-5
245051_at	173.7	P	0.00293	0	NC	0.5
245052_at	22	A	0.171387	-0.7	NC	0.5
245053_at	24	A	0.171387	0.3	NC	0.429141
245054_at	98.3	M	0.056152	0.1	NC	0.925732
245055_at	40.3	P	0.008057	0.1	NC	0.5
245056_at	98.4	P	0.023926	0.4	NC	0.194801
245057_at	27.1	A	0.398926	3.7	I	6.18e-4
245058_at	3	A	0.753906	0.2	NC	0.5
245059_at	178.8	P	0.01416	-0.4	MD	0.994591
245060_at	1015.9	P	2.44e-4	0.3	I	8.65e-4
245061_at	30.4	A	0.171387	-0.9	NC	0.921063
245062_at	204.9	P	2.44e-4	0	NC	0.5
245063_at	161.2	P	7.32e-4	0.4	MI	0.005933
245064_at	61.7	P	0.01416	0.1	NC	0.5
245065_at	259.2	P	0.046143	0	NC	0.5
245066_at	239.6	P	0.001953	0.1	NC	0.416433
245067_at	735.6	P	2.44e-4	0.1	NC	0.169098
245068_at	3.7	A	0.696289	-0.4	NC	0.888286
245069_at	0.5	A	0.80542	-0.2	NC	0.916174
245070_at	5	A	0.80542	0.1	NC	0.5
245071_at	4.7	A	0.80542	0.6	NC	0.39129
245072_s_at	0.9	A	0.5	0.3	NC	0.252851
245073_at	9.8	A	0.753906	0.6	NC	0.786812
245074_at	34	A	0.246094	-0.3	NC	0.945978
245075_at	2.6	A	0.5	-2.8	NC	0.403812
245076_at	5.3	A	0.888428	0.6	NC	0.318909
245077_at	71.2	A	0.219482	0.5	NC	0.5
245078_at	199.2	P	0.00293	-0.3	D	0.999448
245079_at	46	A	0.366211	-0.6	NC	0.977068
245080_at	111.9	P	2.44e-4	0.3	NC	0.024755
245081_at	44.4	A	0.19458	0.4	NC	0.124552
245082_at	139.5	P	2.44e-4	2.2	I	2.e-5
245083_at	236.4	P	2.44e-4	-0.3	NC	0.945978
245084_at	42.5	P	0.001953	0.1	NC	0.416433
245085_at	1086.5	P	7.32e-4	0.3	NC	0.074268
245086_at	25.6	A	0.366211	1.9	NC	0.213188
245087_at	62	P	0.005859	0	NC	0.318909
245088_at	5.8	A	0.533936	-0.5	NC	0.39129
245089_at	229.9	P	2.44e-4	0.5	I	6.92e-4
245090_at	587.1	P	0.010742	-0.5	D	0.99998
245091_at	23.2	A	0.129639	0.5	NC	0.467656
245092_at	218.8	P	0.01416	0.4	NC	0.177412
245093_at	42.3	A	0.171387	-0.1	NC	0.645558
245094_at	299.5	P	0.001953	0.8	I	7.8e-5
245095_at	4	A	0.904785	-1.2	NC	0.945978
245096_at	72.9	P	0.01416	-0.2	NC	0.5
245097_at	179.6	P	0.023926	-0.6	D	0.99751
245098_at	324.2	P	2.44e-4	-0.1	NC	0.5
245099_at	154.8	P	0.037598	-0.9	D	0.999922
245100_at	119.5	P	2.44e-4	-0.4	NC	0.822588
245101_at	1070.7	P	2.44e-4	0	NC	0.5
245102_at	9.2	A	0.466064	0.4	NC	0.692594
245103_at	21.5	A	0.303711	0.3	NC	0.454766
245104_at	84.4	A	0.095215	0.4	NC	0.5
245105_at	50	P	0.030273	1	NC	0.069813
245106_at	114.1	P	0.005859	0	NC	0.5
245107_at	16.5	A	0.334473	-1.2	NC	0.645558
245108_at	4.2	A	0.753906	-3.3	NC	0.981872
245109_at	73.5	P	0.030273	-0.1	NC	0.5
245110_at	36	A	0.665527	-0.2	NC	0.945978
245111_at	3.1	A	0.567627	0.2	NC	0.366593
245112_at	341.1	P	2.44e-4	-0.3	D	0.99998
245113_at	479.1	P	7.32e-4	-0.1	NC	0.583567
245114_at	319.2	P	2.44e-4	-0.2	NC	0.916174
245115_at	454.4	P	0.001221	0.3	NC	0.5
245116_at	215.3	P	2.44e-4	-0.3	NC	0.990708
245117_at	130.2	P	0.010742	0.3	NC	0.145682
245118_at	67.4	P	0.010742	0	NC	0.318909
245119_at	85.9	P	0.037598	0.4	NC	0.5
245120_at	107.4	P	0.023926	0.1	NC	0.5
245121_at	2294	P	2.44e-4	0.4	I	8.8e-5
245122_at	230.3	P	0.001953	0.1	NC	0.5
245123_at	1.4	A	0.780518	-0.4	NC	0.990708
245124_at	394.8	P	2.44e-4	0.4	I	0.001336
245125_at	1.8	A	0.753906	-1.3	NC	0.296089
245126_at	120.9	P	2.44e-4	0.7	I	2.e-5
245127_at	104.4	P	0.023926	0.1	NC	0.5
245128_at	4.2	A	0.466064	-1.9	NC	0.5
245129_at	0.8	A	0.976074	-0.1	NC	0.5
245130_at	45.4	A	0.149658	-0.1	NC	0.949447
245131_s_at	251	P	2.44e-4	-0.3	NC	0.900148
245132_at	93.1	P	0.037598	0	NC	0.822588
245133_at	63.7	P	0.008057	0.8	NC	0.330589
245134_s_at	46.8	P	0.030273	-0.3	NC	0.796129
245135_at	2.3	A	0.932373	-3.4	MD	0.995075
245136_at	150.7	P	0.005859	-0.5	D	0.999562
245137_at	34.8	A	0.095215	-1	D	0.99998
245138_at	1.3	A	0.780518	0.1	NC	0.203871
245139_at	364	P	2.44e-4	-0.2	NC	0.633407
245140_at	6.1	A	0.696289	-2.5	NC	0.822588
245141_at	161.5	M	0.056152	0.4	NC	0.213188
245142_at	15.2	A	0.780518	0	NC	0.5
245143_at	22.8	A	0.303711	-0.7	NC	0.692594
245144_at	482.2	P	0.010742	0.2	NC	0.5
245145_at	187.6	P	7.32e-4	0.3	I	6.92e-4
245146_at	309.8	P	0.037598	0.2	NC	0.5
245147_at	40.7	A	0.111572	0	NC	0.596188
245148_at	156.3	P	0.030273	-0.9	D	0.99998
245149_at	55.4	A	0.067627	-0.1	NC	0.583567
245150_at	76.8	P	0.01416	0.4	NC	0.416433
245151_at	230.6	P	2.44e-4	-0.1	NC	0.5
245152_at	216.5	P	0.01416	0.6	NC	0.016731
245153_at	5.4	A	0.219482	0.7	NC	0.296089
245154_at	19.9	A	0.633789	-1.2	NC	0.596188
245155_at	1007.3	P	2.44e-4	0.4	I	1.47e-4
245156_at	115.4	P	2.44e-4	-0.1	NC	0.545234
245157_at	1.8	A	0.919434	0	NC	0.925732
245158_at	14.5	A	0.27417	-1.1	NC	0.5
245159_at	15.7	A	0.5	1.7	NC	0.5
245160_at	2.2	A	0.696289	-0.7	NC	0.5
245161_at	44.5	A	0.149658	-0.4	NC	0.5
245162_at	2.9	A	0.5	-1.4	NC	0.657563
245163_at	2.2	A	0.870361	-1.4	NC	0.777251
245164_at	613.7	P	0.001953	1.1	I	6.18e-4
245165_at	40.5	A	0.080566	0.5	NC	0.354442
245166_at	61.3	A	0.095215	-0.1	NC	0.5
245167_s_at	366.7	P	7.32e-4	-0.2	NC	0.925732
245168_at	1190.4	P	2.44e-4	-0.3	NC	0.989865
245169_at	427.1	P	0.001953	0	NC	0.5
245170_at	48.6	A	0.27417	0.5	NC	0.124552
245171_at	6.3	A	0.870361	-4.6	D	0.99998
245172_at	227.1	P	0.001221	1.2	I	2.e-5
245173_at	4.7	A	0.888428	-0.1	NC	0.822588
245174_at	123.3	P	0.00293	0.2	NC	0.5
245175_at	2098	P	2.44e-4	0.6	I	2.e-5
245176_at	182.6	P	0.037598	0.4	I	0.001077
245177_at	18.6	P	0.046143	1	I	3.46e-4
245178_at	180.9	P	0.008057	-0.2	NC	0.838962
245179_at	116.8	P	0.023926	-0.2	NC	0.715033
245180_at	239.5	P	7.32e-4	-0.1	NC	0.5
245181_at	1306.3	P	2.44e-4	-0.1	NC	0.5
245182_at	58.4	P	7.32e-4	-0.7	NC	0.992212
245183_at	75.3	A	0.171387	-0.1	NC	0.838962
245184_at	8.1	A	0.432373	-1.1	NC	0.830902
245185_at	101.7	M	0.056152	0.3	NC	0.429141
245186_at	196.2	P	0.00415	-0.5	NC	0.945978
245187_s_at	216.6	P	0.001221	0.1	NC	0.5
245188_at	59.2	A	0.095215	-0.2	NC	0.814019
245189_at	0.9	A	0.998047	-0.6	NC	0.725952
245190_at	36.6	A	0.129639	0.5	NC	0.467656
245191_at	4.1	A	0.888428	-2.5	NC	0.681091
245192_at	21.1	A	0.246094	0	NC	0.5
245193_at	280.2	P	0.023926	0.4	NC	0.041201
245194_at	53.9	P	0.023926	-0.6	NC	0.900148
245195_at	20.8	A	0.303711	0.2	NC	0.467656
245196_at	125	P	0.008057	-0.4	D	0.996645
245197_at	798.9	P	2.44e-4	0.4	MI	0.005409
245198_at	88.3	A	0.080566	-0.1	NC	0.5
245199_at	2522.1	P	2.44e-4	0.3	NC	0.111714
245200_at	119.7	P	0.030273	0.1	NC	0.5
245201_at	100.9	P	0.008057	-0.1	NC	0.5
245202_at	149.3	P	0.001953	-0.2	NC	0.5
245203_at	0.8	A	0.780518	-0.1	NC	0.583567
245204_at	34.4	A	0.366211	0.5	NC	0.354442
245205_at	78.1	A	0.111572	0.3	NC	0.131343
245206_at	186.7	P	7.32e-4	-0.1	NC	0.881991
245207_at	272.3	P	0.023926	-0.1	NC	0.62112
245208_at	68.7	P	2.44e-4	-1	MD	0.995075
245209_at	483.5	P	2.44e-4	-0.2	NC	0.786812
245210_at	39.2	A	0.129639	-1.1	D	0.99997
245211_at	272.1	P	7.32e-4	-0.1	NC	0.5
245212_at	11.8	A	0.5	1.6	NC	0.5
245213_at	53.6	A	0.246094	0.6	NC	0.37888
245214_at	26.5	M	0.056152	0.7	NC	0.105663
245215_at	15.8	A	0.27417	0.6	NC	0.5
245216_at	436.8	P	2.44e-4	0.2	NC	0.074268
245217_at	35.8	A	0.5	3.1	NC	0.145682
245218_s_at	29.5	P	0.01416	0	NC	0.822588
245219_at	41.8	A	0.19458	0.2	NC	0.5
245220_at	2.1	A	0.398926	-3.2	NC	0.692594
245221_s_at	15.8	A	0.303711	0.4	NC	0.429141
245222_at	13.6	A	0.5	0.7	NC	0.099852
245223_at	1.7	A	0.80542	-0.9	NC	0.861614
245224_at	62.5	A	0.129639	0.9	NC	0.284967
245225_at	4.7	A	0.919434	0.9	NC	0.39129
245226_at	29	A	0.149658	-0.3	NC	0.645558
245227_s_at	84.3	P	0.023926	0.2	NC	0.330589
245228_at	102.2	P	0.005859	-1.3	D	0.99998
245229_at	71.4	P	0.005859	-0.3	NC	0.894337
245230_at	27.3	A	0.111572	0	NC	0.5
245231_at	37.1	A	0.5	0.3	NC	0.5
245232_at	1.3	A	0.932373	0.3	NC	0.669411
245233_at	5.8	A	0.753906	-0.1	NC	0.669411
245234_at	166.3	P	0.00293	0.1	NC	0.213188
245235_at	314.4	P	2.44e-4	-0.2	NC	0.955851
245236_at	59.1	P	0.001221	0.3	NC	0.5
245237_at	60.5	P	2.44e-4	-0.5	NC	0.945978
245238_at	1519.8	P	2.44e-4	-0.2	NC	0.5
245239_at	33.7	A	0.19458	1.1	NC	0.232549
245240_at	39.6	A	0.696289	2.8	NC	0.145682
245241_at	2	A	0.904785	-0.3	NC	0.777251
245242_at	26.8	A	0.219482	0.3	NC	0.5
245243_at	71.6	P	0.01416	1	NC	0.009292
245244_at	56.5	A	0.219482	0.2	NC	0.5
245245_at	32.9	P	0.030273	0.8	NC	0.030967
245246_at	8.6	A	0.696289	0.2	NC	0.296089
245247_at	214.6	P	7.32e-4	-0.3	NC	0.955851
245248_at	125.9	P	2.44e-4	-0.2	NC	0.736659
245249_at	414.5	P	2.44e-4	-0.5	D	0.999308
245250_at	113.4	P	0.018555	0.3	NC	0.5
245251_at	105.9	P	0.023926	0.5	NC	0.083826
245252_at	129.7	P	7.32e-4	-0.8	D	0.999611
245253_at	2.7	A	0.533936	0.1	NC	0.5
245254_at	127	A	0.080566	-0.2	NC	0.51942
245255_at	266.5	P	0.001221	-0.4	NC	0.905721
245256_at	83.1	P	0.001953	0.3	NC	0.252851
245257_at	40.4	P	0.008057	1.1	NC	0.044149
245258_at	73.6	P	0.008057	-1.1	D	0.999654
245259_at	25.2	A	0.366211	-0.4	NC	0.757415
245260_at	182.4	P	7.32e-4	0.2	NC	0.078937
245261_at	102.9	P	0.018555	-0.1	NC	0.916174
245262_at	78.3	P	0.01416	0.4	NC	0.5
245263_at	53.6	P	0.018555	0.7	NC	0.274048
245264_at	21.3	A	0.095215	1.2	NC	0.138386
245265_at	4.3	A	0.633789	-1.8	NC	0.242585
245266_at	162.2	P	2.44e-4	0.1	NC	0.169098
245267_at	40.4	P	2.44e-4	-0.8	D	0.999786
245268_at	74.6	P	0.037598	-0.2	NC	0.868657
245269_at	207.8	P	2.44e-4	0	NC	0.5
245270_at	3141	P	2.44e-4	1.2	I	2.e-5
245271_at	161.5	P	0.010742	-0.5	MD	0.994067
245272_at	1.6	A	0.72583	-3.6	NC	0.934434
245273_at	171.3	P	0.037598	0	NC	0.5
245274_at	202.7	P	0.046143	1	NC	0.041201
245275_at	1.3	A	0.943848	-0.1	NC	0.5
245276_at	50.1	A	0.171387	-0.7	D	0.997968
245277_at	45.1	A	0.095215	0.5	NC	0.493524
245278_at	293.6	P	7.32e-4	-0.8	D	0.99998
245279_at	278.2	P	7.32e-4	0.5	NC	0.185981
245280_at	131.4	P	2.44e-4	0.1	NC	0.5
245281_at	777.5	P	2.44e-4	0.4	NC	0.009292
245282_at	238.5	P	7.32e-4	-0.6	NC	0.988955
245283_at	32.4	A	0.19458	-0.7	NC	0.838962
245284_at	155.6	P	2.44e-4	0.5	NC	0.01421
245285_s_at	74.9	P	0.010742	-0.8	D	0.99998
245286_at	1637.5	P	2.44e-4	0	NC	0.5
245287_at	92.5	P	7.32e-4	0.1	NC	0.5
245288_at	94.8	P	0.023926	-0.9	D	0.99996
245289_at	1676	P	2.44e-4	0.1	NC	0.5
245290_at	278.1	P	0.00293	-0.8	D	0.999977
245291_at	182.9	A	0.171387	0.4	NC	0.296089
245292_at	1279.8	P	2.44e-4	0	NC	0.5
245293_at	295.6	P	2.44e-4	0.5	NC	0.010135
245294_at	81.2	A	0.129639	-0.4	D	0.99996
245295_at	152.8	P	7.32e-4	-0.5	NC	0.830902
245296_at	60.4	A	0.303711	-0.4	NC	0.583567
245297_at	70.9	P	7.32e-4	-0.4	NC	0.62112
245298_at	83.9	A	0.27417	-0.8	NC	0.966696
245299_at	646.2	P	2.44e-4	0	NC	0.5
245300_at	141.9	P	0.005859	0.3	NC	0.124552
245301_at	142.8	P	0.001221	0.8	I	7.74e-4
245302_at	29.4	P	0.046143	-0.8	NC	0.99288
245303_at	64.1	P	0.023926	0.1	NC	0.5
245304_at	20.6	A	0.19458	-0.2	NC	0.916174
245305_at	371.9	P	2.44e-4	-0.8	D	0.999948
245306_at	62.9	A	0.111572	0.8	NC	0.307406
245307_at	92.2	P	0.008057	0	NC	0.5
245308_at	155	P	2.44e-4	-0.8	D	0.999693
245309_at	100.1	P	0.001953	0.5	NC	0.021224
245310_at	34.4	P	0.00293	0	NC	0.124552
245311_at	1087.2	P	7.32e-4	0.3	NC	0.061522
245312_at	56	P	0.018555	0.1	NC	0.5
245313_at	178	P	7.32e-4	-0.2	NC	0.60871
245314_at	46.2	A	0.567627	-0.2	NC	0.725952
245315_at	699.6	P	2.44e-4	0.3	NC	0.124552
245316_at	236.1	P	7.32e-4	0.2	NC	0.5
245317_at	2438.2	P	2.44e-4	-0.2	NC	0.532344
245318_at	76.3	P	0.046143	1.4	I	0.00225
245319_at	83.8	P	0.018555	0.5	NC	0.00712
245320_at	203	P	7.32e-4	-0.1	NC	0.5
245321_at	527.7	P	2.44e-4	-0.1	NC	0.5
245322_at	19.3	A	0.149658	0.6	NC	0.118009
245323_at	725.8	P	2.44e-4	0	NC	0.5
245324_at	328	P	2.44e-4	0.2	NC	0.007788
245325_at	406.3	P	2.44e-4	0.8	I	3.e-5
245326_at	15	A	0.5	-1.2	NC	0.945978
245327_at	127.1	P	0.00293	0	NC	0.5
245328_at	278.7	P	2.44e-4	-0.8	D	0.999654
245329_at	434.7	P	2.44e-4	0.9	I	2.e-5
245330_at	62.5	P	0.046143	-1.4	NC	0.987976
245331_at	287.9	P	2.44e-4	-0.2	NC	0.894337
245332_at	287.5	P	2.44e-4	0	NC	0.5
245333_at	253	P	2.44e-4	0.1	NC	0.5
245334_at	290	P	2.44e-4	0.2	NC	0.454766
245335_at	2.4	A	0.80542	-0.8	NC	0.736659
245336_at	32.9	A	0.246094	3	NC	0.069813
245337_at	75.9	P	0.001953	0	NC	0.5
245338_at	88.9	P	0.008057	-0.2	NC	0.5
245339_at	145.8	P	0.037598	0.3	NC	0.5
245340_at	1153.4	P	2.44e-4	0.1	NC	0.5
245341_at	160.5	P	2.44e-4	0.3	NC	0.015426
245342_at	3259	P	2.44e-4	0.3	NC	0.013078
245343_at	106	P	2.44e-4	-0.4	NC	0.911062
245344_at	157.5	P	7.32e-4	-0.1	NC	0.854318
245345_at	137.9	P	0.00415	1.2	I	0.003699
245346_at	39.9	P	0.001953	0.9	NC	0.177412
245347_at	29.8	P	0.023926	-0.4	NC	0.5
245348_at	347	P	7.32e-4	-0.1	NC	0.5
245349_at	26.3	A	0.303711	-0.5	NC	0.657563
245350_at	614.5	P	2.44e-4	-0.9	D	0.999948
245351_at	305.5	P	2.44e-4	0.1	NC	0.5
245352_at	2	A	0.633789	-1	NC	0.5
245353_at	14.4	A	0.665527	-1.7	NC	0.984574
245354_at	20.1	A	0.095215	2.1	NC	0.078937
245355_at	3013.1	P	2.44e-4	0.3	I	6.8e-5
245356_at	8986.1	P	2.44e-4	0	NC	0.5
245357_at	54.3	P	0.001953	-0.1	NC	0.5
245358_at	250.9	P	2.44e-4	0.1	NC	0.366593
245359_at	169.2	P	2.44e-4	0	NC	0.5
245360_at	250.7	P	0.001221	-0.3	NC	0.99288
245361_at	527.7	P	7.32e-4	0.1	NC	0.493524
245362_at	164	A	0.095215	0.4	NC	0.5
245363_at	162.6	P	0.005859	-0.3	NC	0.978776
245364_at	81.8	P	0.005859	0.2	NC	0.232549
245365_at	189	P	0.01416	0.1	NC	0.5
245366_at	123.8	P	0.008057	-0.3	NC	0.981872
245367_at	120	P	0.018555	0.1	NC	0.5
245368_at	45.3	A	0.067627	0.3	NC	0.5
245369_at	15.5	A	0.601074	3.3	NC	0.633407
245370_at	69.2	P	2.44e-4	-0.1	NC	0.5
245371_at	35.8	A	0.27417	0.4	NC	0.263341
245372_at	1186.7	P	2.44e-4	0.2	NC	0.177412
245373_s_at	1138.3	P	7.32e-4	-0.4	NC	0.938478
245374_at	181	P	2.44e-4	-0.3	NC	0.949447
245375_at	37.8	P	0.00415	1	NC	0.024755
245376_at	24.2	A	0.080566	0.5	NC	0.39129
245377_at	2.7	A	0.5	0.4	NC	0.51942
245378_at	23.6	A	0.567627	1.6	NC	0.5
245379_at	48.6	A	0.19458	-0.1	NC	0.900148
245380_at	52.8	P	0.008057	0.4	NC	0.284967
245381_at	123.2	P	0.01416	1.4	NC	0.009292
245382_at	557.1	P	0.001953	-1	D	0.99996
245383_at	38.4	A	0.111572	0.4	NC	0.124552
245384_at	40	P	0.01416	0	NC	0.767451
245385_at	75.3	P	7.32e-4	1	I	0.001832
245386_at	1013.7	P	2.44e-4	-0.8	D	0.99998
245387_at	336.5	P	2.44e-4	0.7	I	6.e-5
245388_at	20.9	A	0.334473	-0.1	NC	0.161038
245389_at	42.1	A	0.466064	-0.8	NC	0.938478
245390_at	140.3	P	7.32e-4	0.6	I	0.002753
245391_at	682.2	P	2.44e-4	-0.7	D	0.99998
245392_at	1.8	A	0.466064	-0.8	NC	0.131343
245393_at	497.2	P	7.32e-4	-0.9	D	0.999973
245394_at	1381.5	P	7.32e-4	0.3	NC	0.00712
245395_at	113.6	P	0.008057	0.4	NC	0.054022
245396_at	40	A	0.334473	-0.6	NC	0.467656
245397_at	95.5	A	0.080566	0.4	NC	0.441923
245398_at	255	P	7.32e-4	0.2	NC	0.5
245399_at	3544.8	P	2.44e-4	-0.8	D	0.99998
245400_at	301.4	P	2.44e-4	-0.7	D	0.99997
245401_at	768.8	P	2.44e-4	-0.5	D	0.999135
245402_at	1.7	A	0.780518	-2.7	NC	0.416433
245403_at	29.5	A	0.27417	0.7	NC	0.354442
245404_at	82.3	P	0.001953	0	NC	0.5
245405_at	68.7	A	0.171387	0.6	NC	0.145682
245406_at	9.1	A	0.567627	-0.2	NC	0.506476
245407_at	347.4	P	2.44e-4	-0.1	NC	0.5
245408_at	111.6	P	0.010742	0.6	NC	0.088938
245409_at	14.1	A	0.466064	-1.1	NC	0.62112
245410_at	45.2	P	7.32e-4	0.8	NC	0.024755
245411_at	18.9	A	0.171387	0.9	NC	0.5
245412_at	1238.2	P	2.44e-4	1.7	I	2.e-5
245413_at	43	P	0.001953	0.2	NC	0.5
245414_at	91.5	A	0.219482	0.7	NC	0.011045
245415_at	357.4	P	2.44e-4	-0.2	NC	0.725952
245416_at	87.6	P	2.44e-4	-0.3	NC	0.5
245417_at	19.6	A	0.633789	-0.5	NC	0.796129
245418_at	115.2	P	2.44e-4	-0.5	D	0.995519
245419_at	11.4	A	0.466064	0.9	NC	0.5
245420_at	45.2	A	0.334473	0.6	NC	0.921063
245421_at	81.7	P	0.00293	0.1	NC	0.5
245422_at	4.9	A	0.828613	0.3	NC	0.5
245423_at	28.3	A	0.171387	-0.6	NC	0.545234
245424_at	0.8	A	0.999756	0	NC	0.966696
245425_at	368	P	0.01416	-0.1	NC	0.5
245426_at	25.3	P	0.008057	0	NC	0.5
245427_at	110.4	P	0.010742	0.1	NC	0.5
245428_at	83.6	A	0.067627	-0.3	NC	0.5
245429_at	42.5	A	0.219482	0.2	NC	0.318909
245430_at	158.1	P	0.046143	0.3	NC	0.342437
245431_at	169.8	P	7.32e-4	0	NC	0.5
245432_at	362.6	P	0.001221	1.2	I	3.5e-5
245433_at	334.4	P	2.44e-4	-0.8	D	0.995927
245434_at	118.3	P	0.01416	-0.4	NC	0.981872
245435_at	42.1	P	0.037598	0.3	NC	0.041201
245436_at	7.7	A	0.567627	-3	D	0.999448
245437_at	31.7	A	0.171387	-0.1	NC	0.169098
245438_at	84.6	P	0.010742	0	NC	0.5
245439_at	34.2	A	0.111572	-1	NC	0.980376
245440_at	1	A	0.919434	-2.6	NC	0.633407
245441_at	40.3	A	0.129639	0.5	NC	0.5
245442_at	58	P	2.44e-4	-0.1	NC	0.5
245443_at	15	A	0.19458	2.6	NC	0.035785
245444_at	3.4	A	0.696289	-3	NC	0.964215
245445_at	46.3	P	0.018555	0	NC	0.5
245446_at	83.8	P	2.44e-4	0	NC	0.5
245447_at	3.6	A	0.633789	0.2	NC	0.5
245448_at	2.2	A	0.870361	0.3	NC	0.532344
245449_at	55.8	A	0.27417	0.3	NC	0.5
245450_at	14.6	A	0.533936	-0.3	NC	0.60871
245451_at	45.2	A	0.149658	-0.2	NC	0.583567
245452_at	6.1	A	0.334473	-0.5	NC	0.153232
245453_at	1.4	A	0.919434	-2.9	MD	0.995075
245454_at	90.4	P	0.001953	-0.4	NC	0.725952
245455_at	0.5	A	0.780518	0.3	NC	0.454766
245456_at	119.7	P	7.32e-4	0.1	NC	0.5
245457_s_at	75.3	P	0.037598	0.1	NC	0.5
245458_at	8.8	A	0.601074	0.2	NC	0.065566
245459_at	1.9	A	0.976074	-0.6	NC	0.854318
245460_at	14.4	A	0.171387	1	NC	0.124552
245461_at	33.6	A	0.129639	0.4	NC	0.177412
245462_at	51.4	P	0.023926	0.2	NC	0.232549
245463_at	314.8	P	2.44e-4	-2.2	D	0.99998
245464_at	20.7	P	0.010742	0	NC	0.5
245465_at	33.4	A	0.398926	-0.5	NC	0.888286
245466_at	60	P	2.44e-4	-0.1	NC	0.39129
245467_at	114.4	P	0.037598	0.6	NC	0.008511
245468_at	48.4	A	0.129639	0.5	NC	0.161038
245469_at	1.2	A	0.533936	0.3	NC	0.48058
245470_at	2	A	0.943848	-0.3	NC	0.545234
245471_at	0.4	A	0.633789	0.4	NC	0.37888
245472_at	22.3	A	0.366211	2.8	NC	0.00712
245473_at	3.4	A	0.466064	0.8	NC	0.010135
245474_at	78.3	A	0.095215	-0.4	NC	0.905721
245475_at	18.6	A	0.432373	0.4	NC	0.284967
245476_at	5.9	A	0.601074	0	NC	0.657563
245477_at	131.4	P	7.32e-4	-0.6	D	0.99994
245478_at	126.2	P	0.001221	-0.2	NC	0.894337
245479_at	125.8	P	2.44e-4	0.9	I	4.e-5
245480_at	78.9	P	0.023926	0.1	NC	0.596188
245481_at	319.8	P	0.001221	-0.3	NC	0.830902
245482_at	143.6	P	0.005859	-0.6	D	0.999508
245483_at	2409.3	P	2.44e-4	-1.2	D	0.99998
245484_at	210.4	P	2.44e-4	-0.1	NC	0.736659
245485_at	51.5	P	0.001953	-0.4	NC	0.5
245486_x_at	91	A	0.111572	0.4	NC	0.105663
245487_at	107	P	0.001221	-0.1	NC	0.5
245488_at	36.6	A	0.432373	0.1	NC	0.5
245489_at	87	A	0.067627	-0.1	NC	0.5
245490_at	7	A	0.366211	-2.1	NC	0.736659
245491_at	58.6	P	0.030273	0.1	NC	0.681091
245492_at	198.1	P	7.32e-4	0.4	I	8.65e-4
245493_at	62.4	P	0.001953	0.4	NC	0.429141
245494_at	101.7	P	0.00415	0.4	NC	0.5
245495_at	74	P	0.018555	-0.5	NC	0.964215
245496_at	106.4	P	0.046143	-0.4	D	0.99751
245497_at	4.4	A	0.466064	0.6	NC	0.307406
245498_at	36.6	A	0.19458	-0.5	NC	0.633407
245499_at	53.7	A	0.246094	0.8	NC	0.5
245500_at	3.9	A	0.850342	0	NC	0.596188
245501_at	1.4	A	0.953857	0	NC	0.894337
245502_at	184.2	P	2.44e-4	0.7	I	0.004481
245503_at	5.3	A	0.5	2.2	NC	0.065566
245504_at	12	A	0.219482	2.1	NC	0.203871
245505_at	1	A	0.72583	0.7	NC	0.124552
245506_at	6.6	A	0.432373	0.1	NC	0.5
245507_at	2.6	A	0.943848	0	NC	0.570859
245508_at	6.6	A	0.753906	-0.7	NC	0.5
245509_at	55.7	A	0.567627	-0.1	NC	0.5
245510_at	449.3	P	2.44e-4	-0.3	NC	0.838962
245511_at	5.6	A	0.633789	-1.8	NC	0.830902
245512_at	457	P	2.44e-4	0.4	I	0.001336
245513_at	122.6	P	0.00415	-0.4	NC	0.989865
245514_at	50.8	P	0.018555	0.1	NC	0.177412
245515_at	14.3	A	0.149658	0.2	NC	0.342437
245516_at	19.9	A	0.19458	-1	NC	0.966696
245517_at	104.4	P	0.01416	-0.5	NC	0.975245
245518_at	91.5	P	0.037598	0.4	NC	0.5
245519_at	4.5	A	0.828613	-2.6	NC	0.854318
245520_at	2.1	A	0.850342	-1.3	NC	0.645558
245521_at	76.8	P	2.44e-4	-0.5	NC	0.5
245522_at	41.8	P	0.018555	0	NC	0.5
245523_at	326.8	P	2.44e-4	-0.1	NC	0.5
245524_at	561.9	P	0.001221	-0.6	D	0.999954
245525_at	456.9	P	0.00415	0.3	NC	0.5
245526_at	93.3	P	0.008057	0	NC	0.5
245527_at	66.8	A	0.129639	0.2	NC	0.296089
245528_at	4.3	A	0.780518	-3.9	D	0.99987
245529_at	77.5	P	0.001953	-0.3	NC	0.875448
245530_at	35.5	A	0.067627	0.5	NC	0.416433
245531_at	45.6	P	0.00293	-3.7	D	0.99998
245532_at	69.5	P	0.030273	-0.1	NC	0.669411
245533_at	70.8	P	0.030273	-0.2	NC	0.506476
245534_at	4.9	A	0.904785	-0.3	NC	0.296089
245535_at	96.8	P	0.018555	0.7	MI	0.005933
245536_at	64.5	P	0.037598	-0.3	NC	0.925732
245537_at	10.5	A	0.149658	0.6	NC	0.030967
245538_at	11.2	A	0.850342	-0.6	NC	0.875448
245539_at	3.8	A	0.953857	-0.3	NC	0.900148
245540_at	36.5	A	0.246094	-1.2	NC	0.5
245541_at	63.2	P	0.001953	0.4	NC	0.145682
245542_at	42.4	A	0.432373	2.2	NC	0.069813
245543_at	25.8	P	0.046143	0	NC	0.124552
245544_at	151.5	P	0.00415	-0.8	D	0.998923
245545_at	37	A	0.27417	-0.7	NC	0.814019
245546_at	117.3	P	0.018555	1.3	I	2.41e-4
245547_at	59.1	P	0.01416	3.7	I	1.14e-4
245548_at	29	A	0.111572	0.9	NC	0.035785
245549_at	2.2	A	0.904785	-0.6	NC	0.757415
245550_at	82.4	P	0.023926	-1.5	D	0.999759
245551_at	39.3	A	0.149658	1.4	NC	0.013078
245552_at	179.3	P	0.001221	1.5	I	1.89e-4
245553_at	37.1	P	0.037598	-0.1	NC	0.5
245554_at	223.5	P	2.44e-4	-0.6	D	0.99998
245555_at	4802.2	P	2.44e-4	0.2	NC	0.074268
245556_at	211.7	P	2.44e-4	-0.7	D	0.999811
245557_at	178.2	P	2.44e-4	-0.4	D	0.99775
245558_at	43.7	P	0.046143	-0.3	NC	0.62112
245559_at	6.6	A	0.72583	1.2	NC	0.088938
245560_at	4.8	A	0.870361	0.6	NC	0.015426
245561_at	288.3	P	0.005859	0.7	I	0.004481
245562_at	151.3	P	0.00415	0.1	NC	0.5
245563_at	437.6	P	7.32e-4	-1	D	0.99998
245564_at	43.8	P	0.037598	0.2	NC	0.263341
245565_at	45.2	A	0.095215	-0.8	NC	0.961585
245566_at	96.5	P	0.010742	0.2	NC	0.5
245567_at	2692.3	P	2.44e-4	-0.3	NC	0.988955
245568_at	109.9	P	0.008057	1.4	I	3.46e-4
245569_at	36.5	P	0.046143	0	NC	0.5
245570_at	3.2	A	0.828613	0.3	NC	0.506476
245571_at	21.2	A	0.246094	0.3	NC	0.019624
245572_at	119.9	P	2.44e-4	0.1	NC	0.441923
245573_at	5	A	0.19458	-1.3	NC	0.026698
245574_at	81.4	P	0.00415	2.2	I	1.47e-4
245575_at	161.2	P	0.005859	-0.3	NC	0.881991
245576_at	103.7	P	0.030273	-0.6	NC	0.905721
245577_at	163.3	P	7.32e-4	-0.3	NC	0.900148
245578_at	110.2	P	2.44e-4	0.1	NC	0.5
245579_at	38.7	A	0.067627	0.1	NC	0.111714
245580_at	18.4	A	0.095215	-0.1	NC	0.5
245581_at	31.2	A	0.334473	-0.1	NC	0.777251
245582_at	14.3	A	0.246094	-0.6	NC	0.822588
245583_at	87.5	P	2.44e-4	0.4	NC	0.028766
245584_at	93.1	P	0.001221	0.5	I	2.14e-4
245585_at	4.2	A	0.665527	-0.1	NC	0.493524
245586_at	58.8	A	0.067627	0.5	NC	0.242585
245587_at	85.8	P	0.00415	-0.2	NC	0.5
245588_at	17.7	P	0.01416	-0.6	NC	0.942324
245589_at	2.1	A	0.753906	0.3	NC	0.318909
245590_at	21.5	P	0.005859	-0.3	NC	0.296089
245591_at	1.2	A	0.432373	0.6	NC	0.354442
245592_at	3.8	A	0.665527	0.1	NC	0.5
245593_at	103.2	P	7.32e-4	0.5	NC	0.01421
245594_at	160.7	P	0.00415	-0.2	NC	0.894337
245595_at	6.5	A	0.5	0.3	NC	0.242585
245596_at	5.8	A	0.696289	-1.6	NC	0.905721
245597_at	58.8	A	0.149658	-0.6	NC	0.838962
245598_at	62.6	P	0.030273	0.5	I	0.003699
245599_at	122.9	P	0.01416	0.2	NC	0.284967
245600_at	131.7	P	0.001221	-0.1	NC	0.786812
245601_at	120.4	P	0.008057	0.1	NC	0.5
245602_at	664.8	P	2.44e-4	-0.2	NC	0.911062
245603_at	32.3	A	0.095215	0.8	NC	0.069813
245604_at	53.2	P	0.010742	-0.7	NC	0.888286
245605_at	310.2	P	0.00293	0.2	NC	0.5
245606_at	93.7	P	0.00415	0.7	MI	0.005933
245607_at	35.7	A	0.19458	-0.3	NC	0.5
245608_at	174.2	P	7.32e-4	0.1	NC	0.5
245609_at	19.6	A	0.334473	1.6	NC	0.232549
245610_at	40.4	P	0.001953	1.8	I	5.2e-5
245611_at	114.6	P	7.32e-4	-0.2	NC	0.888286
245612_at	682.9	P	2.44e-4	0.8	I	5.52e-4
245613_at	8.6	A	0.696289	-1.5	NC	0.777251
245614_at	19.8	A	0.366211	1.2	NC	0.5
245615_at	2	A	0.432373	-3	NC	0.777251
245616_at	23.4	A	0.219482	0.4	NC	0.493524
245617_at	14.8	P	0.005859	-0.3	NC	0.354442
245618_at	58.8	A	0.149658	-0.4	NC	0.715033
245619_at	80.3	P	0.008057	0.5	NC	0.242585
245620_at	2.5	A	0.633789	0.5	NC	0.5
245621_at	34.8	P	0.008057	-0.6	NC	0.60871
245622_at	3.2	A	0.5	1.6	NC	0.009292
245623_s_at	27.3	P	0.005859	-0.1	NC	0.5
245624_at	3.7	A	0.696289	-1.2	NC	0.5
245625_at	476.4	P	0.010742	0.4	NC	0.013078
245626_at	655.5	P	2.44e-4	-0.6	D	0.999135
245627_at	9	A	0.533936	1.1	NC	0.078937
245628_at	26.4	A	0.334473	-0.6	NC	0.5
245629_at	473.7	P	2.44e-4	0.2	NC	0.145682
245630_at	95.9	A	0.080566	1.4	I	1.47e-4
245631_at	373.8	P	2.44e-4	0.2	NC	0.330589
245632_at	15.5	A	0.533936	-1.8	NC	0.838962
245633_at	454.6	P	2.44e-4	-0.1	NC	0.5
245634_at	16.7	A	0.246094	2.5	NC	0.078937
245635_at	43.8	P	0.023926	0.4	NC	0.5
245636_at	29.2	A	0.095215	2.6	I	0.001651
245637_at	366.7	P	7.32e-4	0.1	NC	0.5
245638_s_at	218.1	P	7.32e-4	-0.7	D	0.99987
245639_at	767.1	P	2.44e-4	0.1	NC	0.5
245640_at	16.2	A	0.665527	-0.1	NC	0.545234
245641_at	63.2	A	0.171387	-0.3	NC	0.767451
245642_at	461.7	P	0.001221	-1.1	D	0.99998
245643_at	15.8	A	0.533936	-0.2	NC	0.5
245644_at	120.1	P	0.005859	-0.2	NC	0.5
245645_at	38.7	P	0.037598	-0.7	NC	0.916174
245646_x_at	3	A	0.567627	0.2	NC	0.51942
245647_at	68.9	A	0.27417	0.9	NC	0.145682
245648_at	1.7	A	0.696289	0.2	NC	0.177412
245649_at	111.4	P	0.023926	-0.3	NC	0.5
245650_at	58.6	P	0.008057	0.1	NC	0.185981
245651_s_at	942.8	P	0.001953	0	NC	0.5
245652_at	19.4	A	0.111572	0.1	NC	0.5
245653_at	2.4	A	0.962402	-3.2	NC	0.60871
245654_at	34.8	P	0.00293	-0.6	NC	0.657563
245655_at	6.8	A	0.345703	4.5	NC	0.089405
245656_at	1.7	A	0.943848	0.3	NC	0.232549
245657_at	81.8	P	7.32e-4	1.3	I	3.e-5
245658_at	2.3	A	0.870361	0.6	NC	0.185981
245659_at	174.9	P	2.44e-4	-1.2	D	0.996645
245660_at	125.3	P	0.010742	0.3	NC	0.232549
245661_at	80	P	0.00415	0.9	NC	0.010135
245662_at	40.8	A	0.219482	0.3	NC	0.725952
245663_at	5.8	A	0.27417	-1	NC	0.074268
245664_at	0.8	A	0.850342	-2.4	NC	0.814019
245665_at	139	P	7.32e-4	-0.6	NC	0.757415
245666_at	257.1	P	2.44e-4	-0.1	NC	0.5
245667_at	592.3	P	2.44e-4	0	NC	0.5
245668_at	523.2	P	0.023926	-1.9	D	0.99998
245669_at	26.7	A	0.149658	-0.2	NC	0.441923
245670_at	39.8	A	0.334473	-0.4	NC	0.736659
245671_at	80.6	P	0.037598	0.2	NC	0.5
245672_at	45.5	A	0.080566	0.5	NC	0.028766
245673_at	18.3	A	0.27417	0.7	NC	0.038415
245674_at	113.6	P	0.010742	0.7	I	0.003041
245675_at	50.5	P	0.008057	1	NC	0.078937
245676_at	25.8	A	0.19458	0.9	NC	0.013078
245677_at	26.6	P	0.008057	2.1	NC	0.006503
245678_at	78	A	0.149658	0	NC	0.558077
245679_at	161.5	P	2.44e-4	-0.2	NC	0.786812
245680_at	24.5	A	0.111572	-0.5	NC	0.5
245681_at	142.3	A	0.111572	0.3	NC	0.506476
245682_at	92.1	P	0.030273	-0.5	D	0.999382
245683_at	170.1	P	7.32e-4	0.3	NC	0.194801
245684_at	326.6	P	2.44e-4	-0.4	D	0.996301
245685_at	67.9	A	0.246094	0.4	NC	0.5
245686_at	501.9	P	2.44e-4	-0.1	NC	0.5
245687_at	190.5	P	2.44e-4	-0.6	D	0.998664
245688_at	3348.2	P	2.44e-4	1.7	I	2.e-5
245689_at	59.6	P	0.046143	4.7	NC	0.007788
245690_at	32.1	A	0.080566	0.3	NC	0.296089
245691_at	92.3	A	0.067627	-0.6	D	0.99998
245692_at	14.2	A	0.601074	0.4	NC	0.318909
245693_at	89.3	P	0.010742	0	NC	0.583567
245694_at	302.1	P	2.44e-4	-0.1	NC	0.5
245695_at	115.2	P	0.005859	0.2	NC	0.099852
245696_at	4.8	A	0.5	0.4	NC	0.232549
245697_at	239.7	P	0.001221	-0.5	D	0.997968
245698_at	135.4	P	0.023926	1.5	I	0.001201
245699_at	85	P	2.44e-4	0.3	NC	0.033304
245700_at	46.3	A	0.334473	1	NC	0.416433
245701_at	36.1	A	0.432373	3.2	NC	0.094279
245702_at	47.3	P	0.046143	-0.2	NC	0.767451
245703_at	24.6	A	0.219482	0.6	NC	0.5
245704_at	70.6	P	7.32e-4	-0.8	D	0.999034
245705_at	14.3	A	0.432373	0.2	NC	0.5
245706_at	5	A	0.633789	-1.3	NC	0.767451
245707_at	62.6	A	0.171387	1.3	NC	0.088938
245708_at	2.6	A	0.633789	-0.1	NC	0.5
245709_at	76.7	A	0.080566	-0.4	NC	0.98579
245710_at	16.9	A	0.219482	-1.2	NC	0.532344
245711_at	273.6	P	0.001953	-0.2	NC	0.881991
245712_at	21.4	M	0.056152	-0.8	NC	0.60871
245713_at	27.3	A	0.095215	0.4	NC	0.074268
245714_at	274.5	P	2.44e-4	-0.4	NC	0.983269
245715_s_at	3447.1	P	2.44e-4	0.5	I	4.6e-5
245716_at	77.3	P	0.001953	0.3	NC	0.131343
245717_at	47.8	A	0.129639	1.4	NC	0.37888
245718_at	131.9	P	0.010742	-0.2	NC	0.284967
245719_at	23.9	A	0.27417	-0.6	NC	0.814019
245720_at	5	A	0.72583	-2.5	NC	0.60871
245721_s_at	123	P	7.32e-4	-0.3	NC	0.961585
245722_at	106	A	0.080566	0.2	NC	0.596188
245723_at	45.2	A	0.366211	-0.5	NC	0.545234
245724_at	237.1	P	0.005859	-0.6	D	0.999226
245725_at	88.1	P	2.44e-4	-0.7	NC	0.747149
245726_at	28.9	A	0.334473	0.6	NC	0.5
245727_at	53.8	A	0.080566	0	NC	0.5
245728_at	77	A	0.080566	0.2	NC	0.5
245729_at	396.3	P	0.008057	0.3	NC	0.145682
245730_at	51.6	A	0.095215	-0.6	NC	0.925732
245731_at	148.9	P	7.32e-4	-0.5	NC	0.980376
245732_at	99	P	0.001221	0.1	NC	0.284967
245733_at	118.7	P	0.00293	-0.4	NC	0.955851
245734_at	150.2	P	2.44e-4	0	NC	0.5
245735_at	98.4	P	2.44e-4	-0.6	D	0.99987
245736_at	7525.4	P	2.44e-4	-0.6	D	0.99998
245737_at	167.2	P	0.00415	-0.3	NC	0.984574
245738_at	9	A	0.246094	-0.3	NC	0.274048
245739_at	169.5	P	2.44e-4	0	NC	0.5
245740_at	186.6	M	0.056152	-0.2	NC	0.506476
245741_at	21.5	P	0.023926	1.2	NC	0.065566
245742_at	1116.6	P	0.00293	0	NC	0.5
245743_at	1	A	0.870361	-0.3	NC	0.48058
245744_at	3.9	A	0.780518	0	NC	0.131343
245745_at	0.5	A	0.850342	0.2	NC	0.354442
245746_at	994.2	P	0.001221	-0.1	NC	0.5
245747_at	15.1	A	0.095215	0	NC	0.747149
245748_at	221.5	P	7.32e-4	0.1	NC	0.5
245749_at	14.4	A	0.633789	0.4	NC	0.5
245750_at	976.1	P	7.32e-4	-0.2	NC	0.5
245751_s_at	55.2	P	0.001953	-0.4	NC	0.681091
245752_at	9.9	A	0.5	-0.2	NC	0.681091
245753_at	9.6	M	0.056152	1.1	NC	0.124552
245754_at	0.5	A	0.828613	1.2	NC	0.558077
245755_at	37.5	P	0.018555	0.2	NC	0.222749
245756_at	413.3	P	2.44e-4	-0.5	D	0.999308
245757_at	2.2	A	0.466064	-3.5	NC	0.955851
245758_at	53	P	2.44e-4	0	NC	0.5
245759_at	105	P	0.046143	0.1	NC	0.822588
245760_s_at	1.5	A	0.904785	-2.9	NC	0.861614
245761_at	131.6	P	0.005859	-0.6	D	0.99998
245762_at	50.5	P	0.01416	2.2	I	0.002753
245763_at	186.5	P	2.44e-4	0.3	NC	0.118009
245764_s_at	38.6	P	0.030273	-0.4	NC	0.861614
245765_at	7.7	A	0.567627	1.3	NC	0.5
245766_at	16.5	A	0.27417	0.4	NC	0.330589
245767_at	77.8	P	0.018555	1.1	NC	0.028766
245768_at	116.2	P	2.44e-4	-0.9	D	0.999448
245769_at	45	P	0.00415	0.1	NC	0.558077
245770_at	92.9	P	0.005859	0.3	NC	0.429141
245771_at	32.5	P	0.01416	0.5	NC	0.030967
245772_at	119.6	P	2.44e-4	0.4	NC	0.028766
245773_at	123.2	P	0.01416	0.6	NC	0.441923
245774_at	81.5	P	0.030273	0.4	NC	0.252851
245775_at	311.6	P	2.44e-4	-0.5	D	0.999308
245776_at	186.4	P	0.00293	-0.8	D	0.999727
245777_at	48.5	M	0.056152	-0.1	NC	0.888286
245778_at	56.6	A	0.19458	0.6	NC	0.5
245779_at	1.5	A	0.633789	-3.5	NC	0.570859
245780_at	435.1	P	2.44e-4	-0.1	NC	0.5
245781_at	315	P	0.008057	-0.7	D	0.999977
245782_at	4.5	A	0.567627	-1.1	NC	0.354442
245783_s_at	78.8	A	0.067627	1.7	I	3.89e-4
245784_at	148.5	P	0.001953	0.3	NC	0.013078
245785_at	1.7	A	0.994141	0.1	NC	0.692594
245786_at	106.7	P	0.018555	-0.3	NC	0.987976
245787_at	325.2	P	2.44e-4	-0.5	NC	0.934434
245788_at	148.3	A	0.080566	0.3	NC	0.5
245789_at	123.6	P	7.32e-4	-1.2	D	0.999977
245790_at	56.7	P	0.00415	-0.8	NC	0.916174
245791_at	934.6	P	7.32e-4	0.3	NC	0.033304
245792_at	384.1	P	2.44e-4	0.7	I	5.52e-4
245793_at	72.9	A	0.19458	-0.2	NC	0.5
245794_at	735.1	P	2.44e-4	0.8	I	2.7e-5
245795_at	89.3	P	2.44e-4	-0.2	NC	0.5
245796_at	902.7	P	2.44e-4	-0.1	NC	0.5
245797_at	50.5	A	0.366211	-0.3	NC	0.558077
245798_at	18.1	A	0.246094	-0.8	NC	0.681091
245799_at	6.7	A	0.601074	1	NC	0.48058
245800_at	135.1	P	0.046143	0.7	NC	0.161038
245801_at	2	A	0.919434	0.1	NC	0.5
245802_at	20.1	P	0.023926	-0.2	NC	0.330589
245803_at	1851.7	P	2.44e-4	-0.8	D	0.997247
245804_at	4	A	0.888428	0.1	NC	0.725952
245805_at	2.1	A	0.601074	1.7	NC	0.5
245806_at	22.3	A	0.466064	-1.2	NC	0.5
245807_at	30.5	A	0.466064	-0.9	D	0.996301
245808_at	101.1	P	0.005859	-0.4	D	0.995519
245809_at	269.1	A	0.111572	0	NC	0.5
245810_at	128.1	A	0.067627	0.5	I	0.00249
245811_at	1.3	A	0.696289	-3.9	NC	0.921063
245812_at	1.4	A	0.991943	-2.8	NC	0.969033
245813_at	3.6	A	0.919434	0.1	NC	0.5
245814_at	37.1	A	0.246094	0	NC	0.5
245815_at	92.7	A	0.219482	-0.3	NC	0.861614
245816_at	12.6	A	0.432373	-1.2	NC	0.454766
245817_at	76.2	P	7.32e-4	-0.1	NC	0.5
245818_at	135.4	P	0.00415	-0.1	NC	0.5
245819_at	38.6	P	0.00415	0.2	NC	0.131343
245820_at	64.5	A	0.111572	0.7	NC	0.39129
245821_at	357.1	P	2.44e-4	-0.1	NC	0.5
245822_at	511.9	P	2.44e-4	-0.1	NC	0.5
245823_at	22	A	0.5	2.2	NC	0.60871
245824_at	3.9	A	0.696289	-1.7	NC	0.881991
245825_at	122.2	P	2.44e-4	0	NC	0.5
245826_at	37.5	A	0.129639	0.7	NC	0.169098
245827_at	22.6	A	0.19458	0	NC	0.403812
245828_at	76.4	A	0.171387	0	NC	0.757415
245829_at	0.3	A	0.696289	0.6	NC	0.284967
245830_at	12.6	A	0.567627	-0.7	NC	0.061522
245831_at	59.7	P	0.023926	-0.3	NC	0.983269
245832_at	711.2	P	2.44e-4	0.4	I	5.2e-5
245833_at	33.5	A	0.533936	-0.2	NC	0.905721
245834_at	1.8	A	0.932373	0	NC	0.5
245835_at	1.2	A	0.334473	-2.6	NC	0.39129
245836_at	0.2	A	0.926758	-0.3	NC	0.85701
245837_at	26.8	P	0.046143	0.8	NC	0.252851
245838_at	77.8	P	0.00293	-0.2	NC	0.633407
245839_at	1.8	A	0.753906	-2.2	NC	0.5
245840_at	83.9	P	0.037598	0.9	NC	0.006503
245841_s_at	5063.5	P	2.44e-4	0.3	I	9.66e-4
245842_at	4.1	A	0.633789	-1.6	NC	0.506476
245843_at	70	P	0.023926	0.4	NC	0.054022
245844_at	210.1	P	0.030273	-0.2	NC	0.60871
245845_at	66.7	P	0.01416	-0.3	NC	0.975245
245846_at	51.9	P	0.001221	-0.4	NC	0.5
245847_at	24.5	A	0.27417	-0.2	NC	0.467656
245848_at	90.7	P	2.44e-4	0.1	NC	0.5
245849_at	154.8	P	0.00293	0.6	I	0.00225
245850_at	64.9	P	0.037598	0.1	NC	0.5
245851_at	132.9	P	2.44e-4	-0.5	NC	0.991489
245852_at	162.7	P	0.018555	0.3	NC	0.454766
245853_at	230.3	P	0.001953	1.6	I	0.001832
245854_at	329.8	P	0.001953	1.2	I	3.e-5
245855_at	276	P	7.32e-4	-0.1	NC	0.5
245856_at	10.1	A	0.334473	0.7	NC	0.5
245857_at	2.3	A	0.696289	-1.4	NC	0.5
245858_at	5.6	A	0.753906	-2.3	NC	0.875448
245859_at	87.1	P	0.037598	0.5	NC	0.145682
245860_at	19.8	A	0.432373	-0.6	NC	0.5
245861_at	25.7	A	0.080566	0.6	NC	0.263341
245862_at	358.7	P	0.00293	-0.4	NC	0.900148
245863_s_at	41.6	A	0.334473	-0.8	NC	0.99288
245864_at	137.9	A	0.095215	0.7	NC	0.145682
245865_at	2.1	A	0.850342	0.3	NC	0.645558
245866_s_at	79.2	P	0.008057	-0.2	NC	0.911062
245867_at	253.5	P	0.005859	0.2	NC	0.5
245868_at	323.7	P	2.44e-4	-1.2	D	0.99997
245869_at	28.9	A	0.398926	0.4	NC	0.454766
245870_at	136.3	A	0.095215	-0.3	NC	0.905721
245871_at	18.2	A	0.466064	-0.4	NC	0.583567
245872_at	46.9	P	0.046143	-0.2	NC	0.5
245873_at	70.1	P	0.010742	0.4	NC	0.5
245874_at	1.09198e4	P	0.001953	1.2	I	0.002617
245875_at	2185.5	P	2.44e-4	2.7	I	4.e-5
245876_at	31.4	P	0.037598	0.8	NC	0.074268
245877_at	3.3	A	0.904785	-0.5	NC	0.493524
245878_at	83.4	A	0.095215	-0.2	NC	0.558077
245879_at	78.6	P	0.005859	-0.2	NC	0.5
245880_at	20.8	A	0.171387	2.5	NC	0.118009
245881_at	118.5	P	0.00293	-0.1	NC	0.5
245882_at	1.4	A	0.919434	-3.5	NC	0.911062
245883_at	18.4	A	0.080566	0.1	NC	0.5
245884_at	122.8	P	0.001221	0.2	NC	0.145682
245885_at	481.3	P	0.001221	-0.4	NC	0.989865
245886_at	431.3	P	2.44e-4	0.5	I	9.66e-4
245887_at	192.1	P	2.44e-4	-0.5	NC	0.900148
245888_at	118.6	P	0.030273	-0.1	NC	0.5
245889_at	397.9	P	2.44e-4	-2.4	D	0.99998
245890_at	5.8	A	0.696289	2.6	NC	0.022932
245891_at	1809.5	P	2.44e-4	-0.3	MD	0.995075
245892_at	31.7	A	0.149658	3.6	NC	0.030967
245893_at	127.5	P	7.32e-4	0.8	NC	0.124552
245894_at	249.4	P	7.32e-4	-0.6	D	0.999654
245895_at	54.5	A	0.19458	-0.2	NC	0.5
245896_at	138.3	P	0.001221	0.3	NC	0.047264
245897_at	101.3	P	0.00415	0.3	NC	0.041201
245898_at	84.1	P	0.00293	0.4	NC	0.088938
245899_at	119.4	P	0.001221	-0.4	NC	0.5
245900_at	266.8	P	2.44e-4	0.1	NC	0.5
245901_at	33.6	A	0.27417	-0.2	NC	0.934434
245902_at	45.5	A	0.080566	1.6	NC	0.222749
245903_at	66.3	P	0.001221	0.4	NC	0.194801
245904_at	207.1	P	2.44e-4	2	I	2.e-5
245905_at	922	P	7.32e-4	0	NC	0.5
245906_at	34.7	P	0.046143	2.1	NC	0.008511
245907_at	0.7	A	0.904785	-1.6	NC	0.838962
245908_at	5.4	A	0.567627	0.2	NC	0.506476
245909_at	73.7	P	0.018555	0.3	NC	0.5
245910_at	181.2	P	7.32e-4	-0.1	NC	0.5
245911_at	954.5	P	2.44e-4	0.7	I	2.e-5
245912_at	214.2	P	0.037598	0.5	NC	0.078937
245913_at	717.3	P	2.44e-4	0	NC	0.5
245914_at	88.6	P	0.001221	-0.1	NC	0.5
245915_s_at	2708.6	P	2.44e-4	0.7	I	1.89e-4
245916_at	6.9	A	0.567627	-1.2	NC	0.454766
245917_at	258.7	P	0.001953	0.2	NC	0.48058
245918_at	10.4	A	0.432373	-0.3	NC	0.62112
245919_at	27.9	A	0.171387	0.9	NC	0.203871
245920_at	31.3	A	0.067627	0.7	NC	0.39129
245921_at	33.9	P	0.010742	0.6	NC	0.024755
245922_at	1	A	0.753906	0	NC	0.403812
245923_at	19	A	0.246094	-0.3	NC	0.5
245924_at	71.9	P	0.005859	-0.4	NC	0.978776
245925_at	189.4	P	2.44e-4	-1.9	D	0.99998
245926_at	61.3	A	0.067627	-0.2	D	0.997247
245927_at	6.6	A	0.780518	-1.1	NC	0.894337
245928_s_at	243.8	P	0.018555	-1.2	D	0.99998
245929_at	196.2	P	2.44e-4	0.4	NC	0.01421
245930_at	77.3	P	0.023926	0.6	NC	0.008511
245931_at	26.4	A	0.303711	2.3	NC	0.263341
245932_at	270.4	P	0.00293	-0.4	NC	0.921063
245933_at	12.4	A	0.601074	-1.3	NC	0.961585
245934_at	299.5	P	7.32e-4	0	NC	0.5
245935_at	55.4	A	0.080566	-0.1	NC	0.5
245936_at	54.4	P	0.037598	0.5	NC	0.274048
245937_at	113.7	P	2.44e-4	0.1	NC	0.441923
245938_at	214.6	P	2.44e-4	0	NC	0.5
245939_at	2608.6	P	2.44e-4	0.6	I	2.e-5
245940_at	165.4	P	7.32e-4	-0.6	D	0.999034
245941_at	437.5	P	7.32e-4	0.2	NC	0.185981
245942_at	25.5	A	0.334473	-0.2	NC	0.5
245943_at	56.8	A	0.080566	0.7	NC	0.366593
245944_at	199.7	P	0.001953	1.1	I	0.00225
245945_at	2.8	A	0.665527	0.4	NC	0.185981
245946_at	4.7	A	0.888428	0.2	NC	0.881991
245947_at	279.4	P	0.010742	-0.9	D	0.99998
245948_at	82.9	A	0.303711	-0.7	D	0.999922
245949_at	4158.3	P	2.44e-4	0	NC	0.5
245950_at	77.8	P	0.030273	0.3	NC	0.5
245951_at	496.2	P	2.44e-4	0	NC	0.5
245952_at	31.2	A	0.171387	1.8	NC	0.185981
245953_at	28.8	A	0.753906	2.1	NC	0.441923
245954_at	59.1	A	0.219482	0.5	NC	0.645558
245955_at	54	M	0.056152	1	NC	0.169098
245956_s_at	2904.7	P	2.44e-4	0.6	I	5.2e-5
245957_at	587.7	P	2.44e-4	0	NC	0.5
245958_at	15.8	A	0.696289	1.8	NC	0.786812
245959_at	5.5	A	0.753906	0.5	NC	0.830902
245960_at	115.2	P	0.046143	-0.1	NC	0.5
245961_at	67.4	A	0.27417	0.1	NC	0.5
245962_at	245.3	P	0.005859	0.5	I	0.001077
245963_at	16.7	A	0.171387	0.2	NC	0.681091
245964_at	70.9	A	0.129639	2.6	NC	0.222749
245965_at	24.8	A	0.432373	-0.5	NC	0.5
245966_at	108.2	A	0.171387	2.8	NC	0.026698
245967_at	77.9	A	0.067627	5.6	I	3.46e-4
245968_at	41.6	A	0.432373	0.9	NC	0.118009
245969_at	51.4	P	0.030273	-0.5	NC	0.854318
245970_at	24.5	A	0.567627	0.5	NC	0.48058
245971_at	195.4	P	0.00293	-0.6	D	0.999382
245972_at	144.2	P	2.44e-4	-0.2	NC	0.777251
245973_at	1.1	A	0.19458	2.1	I	0.002753
245974_at	9.4	A	0.633789	1.7	NC	0.177412
245975_at	152	P	0.023926	0.1	NC	0.5
245976_at	20.8	A	0.095215	-1.1	D	0.999973
245977_at	598.9	P	2.44e-4	0.4	I	2.41e-4
245978_at	7.4	A	0.72583	-1.3	NC	0.894337
245979_at	54	P	0.008057	1.1	I	3.46e-4
245980_at	19.3	A	0.111572	1.1	NC	0.035785
245981_at	259.3	P	0.00293	0.5	NC	0.011045
245982_at	10.2	A	0.696289	-2.3	NC	0.558077
245983_at	83.3	P	7.32e-4	-0.3	NC	0.715033
245984_at	181.7	P	0.001221	-0.3	NC	0.98579
245985_at	388.7	P	2.44e-4	0	NC	0.5
245986_at	130.3	P	0.001953	-0.1	NC	0.5
245987_at	876.1	P	2.44e-4	-1	D	0.99998
245988_at	171.1	P	2.44e-4	0	NC	0.5
245989_s_at	599.6	P	0.00415	-0.2	NC	0.984574
245990_at	109.1	P	0.005859	-0.1	NC	0.5
245991_at	341.9	P	0.001221	0.1	NC	0.5
245992_at	28.7	A	0.080566	0.6	NC	0.5
245993_at	1062.6	P	2.44e-4	0.3	NC	0.013078
245994_at	38.6	M	0.056152	-0.4	NC	0.5
245995_at	30.1	A	0.171387	0	NC	0.5
245996_at	0.8	A	0.996826	0.2	NC	0.703911
245997_at	27.3	A	0.398926	0	NC	0.51942
245998_at	618.5	P	7.32e-4	-0.2	NC	0.868657
245999_at	1304.9	P	2.44e-4	-0.2	NC	0.875448
246000_at	28.3	A	0.19458	0.7	NC	0.5
246001_at	0.9	A	0.753906	-1.1	NC	0.633407
246002_at	2.1	A	0.98584	-0.2	NC	0.692594
246003_at	793.5	P	2.44e-4	0	NC	0.5
246004_at	36.6	A	0.149658	0.2	NC	0.5
246005_at	186.4	P	2.44e-4	0.3	NC	0.01421
246006_at	1921.6	P	2.44e-4	-0.3	NC	0.942324
246007_at	93.2	P	2.44e-4	-0.3	NC	0.900148
246008_at	87.9	A	0.129639	-0.1	NC	0.875448
246009_at	98.5	P	0.01416	-0.3	NC	0.98579
246010_at	108.9	M	0.056152	0	NC	0.5
246011_at	61.9	P	0.046143	0.4	NC	0.105663
246012_at	88.5	P	0.00415	-0.9	D	0.999833
246013_at	38	P	0.005859	0.6	NC	0.094279
246014_at	1.3	A	0.976074	-0.7	NC	0.757415
246015_at	109.3	P	0.018555	-0.7	D	0.999034
246016_at	129.2	P	2.44e-4	-0.1	NC	0.645558
246017_at	230.6	P	7.32e-4	0.7	I	4.38e-4
246018_at	83.5	P	0.001953	-0.8	NC	0.715033
246019_at	32.5	A	0.19458	3.4	NC	0.078937
246020_at	156.2	P	0.01416	-0.5	NC	0.986922
246021_at	4.6	A	0.80542	-1.7	NC	0.736659
246022_at	25.5	A	0.219482	2.1	NC	0.5
246023_at	25.9	A	0.27417	1.3	NC	0.177412
246024_at	4.5	A	0.696289	0.1	NC	0.366593
246025_at	11.4	A	0.533936	-1	NC	0.5
246026_at	223.8	P	7.32e-4	0.1	NC	0.5
246027_at	90.6	A	0.080566	1	MI	0.005933
246028_at	283.6	P	2.44e-4	-0.7	D	0.999833
246029_at	1901.9	P	2.44e-4	-0.3	NC	0.777251
246030_at	235.3	P	0.01416	0.1	NC	0.48058
246031_at	229.7	P	7.32e-4	0.1	NC	0.232549
246032_s_at	1.8	A	0.696289	-3	NC	0.5
246033_at	144.8	P	7.32e-4	0.5	I	0.00249
246034_at	88.2	A	0.067627	-2	D	0.999654
246035_at	751.1	P	2.44e-4	0.6	I	6.92e-4
246036_at	71.2	P	0.030273	0.3	NC	0.429141
246037_at	103	P	0.00293	-0.6	NC	0.921063
246038_s_at	49.4	P	0.00415	0.3	NC	0.177412
246039_at	119.8	P	0.001953	-0.2	NC	0.991489
246040_at	174.1	P	2.44e-4	0.4	NC	0.088938
246041_at	239.7	P	7.32e-4	0.7	I	2.14e-4
246042_at	597.1	P	2.44e-4	0.2	NC	0.024755
246043_at	150.4	M	0.056152	0.5	NC	0.099852
246044_at	151	P	2.44e-4	-0.6	NC	0.991489
246045_at	74.8	A	0.080566	-0.4	NC	0.894337
246046_at	2.7	A	0.780518	-2.4	NC	0.894337
246047_at	21.8	A	0.303711	1.5	NC	0.035785
246048_at	10.8	A	0.303711	-0.1	NC	0.274048
246049_at	2.3	A	0.567627	-1.5	NC	0.48058
246050_s_at	330.5	P	2.44e-4	-0.1	NC	0.5
246051_at	299.1	P	0.001221	0.2	NC	0.342437
246052_at	12.3	A	0.5	-0.7	NC	0.5
246053_at	37	A	0.149658	-0.2	NC	0.942324
246054_at	24.2	A	0.5	-0.9	NC	0.921063
246055_at	102.7	P	0.01416	-0.4	D	0.999034
246056_at	197.1	P	0.023926	0.9	NC	0.008511
246057_at	72.4	P	0.005859	0.6	NC	0.318909
246058_at	143.6	P	2.44e-4	-0.5	NC	0.916174
246059_at	207.7	P	0.001953	0.1	NC	0.5
246060_at	285.2	P	0.00415	0.2	NC	0.429141
246061_at	170.5	P	0.001221	0.7	NC	0.105663
246062_at	289	P	7.32e-4	-0.3	NC	0.942324
246063_at	135	P	0.001221	0.8	I	1.67e-4
246064_at	276.3	P	0.005859	-0.2	NC	0.596188
246065_at	23.5	A	0.398926	-0.1	NC	0.62112
246066_at	158	P	0.001953	-0.3	NC	0.725952
246067_at	379.9	P	2.44e-4	0.8	I	2.3e-5
246068_at	7961.8	P	2.44e-4	-0.1	NC	0.5
246069_at	14.9	A	0.171387	-0.2	NC	0.5
246070_at	1297.6	P	2.44e-4	0.3	I	6.e-5
246071_at	79.4	M	0.056152	-0.7	NC	0.987976
246072_at	14.3	A	0.303711	-1.5	NC	0.796129
246073_at	491.5	P	0.001221	0.2	NC	0.39129
246074_at	105.5	P	0.030273	0.1	NC	0.161038
246075_at	23.3	A	0.067627	-0.2	NC	0.454766
246076_at	199.4	P	0.023926	1	I	3.46e-4
246077_at	3.7	A	0.432373	-2.9	NC	0.868657
246078_s_at	85.8	A	0.129639	0.9	NC	0.441923
246079_at	46.7	A	0.149658	0.1	NC	0.37888
246080_at	7.4	A	0.303711	-2.3	NC	0.888286
246081_s_at	246.8	P	7.32e-4	-0.3	D	0.997968
246082_at	1.2	A	0.72583	0.1	NC	0.5
246083_at	68.2	A	0.219482	-0.2	NC	0.934434
246084_at	88.2	P	0.010742	0.3	NC	0.366593
246085_at	67.3	P	2.44e-4	0.2	NC	0.019624
246086_at	46.7	A	0.171387	0.3	NC	0.065566
246087_at	65.8	P	0.00293	-0.2	NC	0.5
246088_at	145.2	P	0.00415	-0.1	NC	0.875448
246089_at	587	P	0.005859	-0.3	D	0.998168
246090_at	394.7	P	7.32e-4	-0.7	D	0.999135
246091_at	141.9	A	0.129639	0.2	NC	0.354442
246092_at	1384.5	P	2.44e-4	0.4	I	1.67e-4
246093_at	105.1	P	0.010742	-0.8	D	0.999886
246094_at	66.8	P	2.44e-4	0.1	NC	0.5
246095_at	14.7	A	0.19458	-1.1	NC	0.991489
246096_at	21.9	A	0.246094	0.2	NC	0.48058
246097_at	342.5	P	7.32e-4	0.8	I	6.18e-4
246098_at	219.6	P	0.001221	-0.2	NC	0.5
246099_at	27.3	A	0.246094	-1.7	D	0.99751
246100_at	11.4	A	0.466064	2.6	NC	0.145682
246101_at	5.4	A	0.601074	-0.1	NC	0.583567
246102_at	22.3	A	0.432373	1.9	NC	0.318909
246103_at	111.8	P	0.046143	0.4	NC	0.5
246104_at	79.2	P	0.046143	-1.1	NC	0.986922
246105_at	9.3	A	0.19458	0.6	NC	0.48058
246106_at	16.2	A	0.398926	3.8	NC	0.088938
246107_at	17.2	P	0.008057	0.3	NC	0.366593
246108_at	731.2	P	2.44e-4	0.1	NC	0.5
246109_at	135.8	P	0.001221	-0.3	NC	0.888286
246110_at	25.9	A	0.466064	1	NC	0.5
246111_at	74.5	A	0.111572	-0.7	D	0.999226
246112_at	170.7	P	0.001221	0.1	NC	0.5
246113_at	26.2	A	0.533936	0.5	NC	0.330589
246114_at	257.5	P	0.018555	-3.2	D	0.99998
246115_at	72.5	P	0.001953	0	NC	0.5
246116_at	45.9	P	0.01416	0.3	NC	0.044149
246117_at	10.3	A	0.466064	-3.1	NC	0.981872
246118_at	31.5	A	0.303711	1.5	NC	0.138386
246119_at	525.1	P	2.44e-4	-0.1	NC	0.5
246120_at	71.9	P	0.001221	0.4	NC	0.252851
246121_at	18.6	A	0.27417	0.6	NC	0.284967
246122_at	10.1	A	0.533936	-1.1	NC	0.786812
246123_at	5.2	A	0.432373	-2.7	NC	0.736659
246124_at	387.1	P	2.44e-4	0.3	NC	0.007788
246125_at	220.2	P	2.44e-4	0.2	NC	0.105663
246126_at	216.3	P	7.32e-4	0.6	I	4.38e-4
246127_s_at	18.7	A	0.111572	1.2	NC	0.111714
246128_at	5.5	A	0.601074	-1.8	NC	0.5
246129_at	4.1	A	0.72583	0	NC	0.583567
246130_at	11.6	A	0.601074	-1.1	NC	0.5
246131_at	358.8	P	7.32e-4	-0.5	D	0.999759
246132_at	9.3	A	0.601074	-0.6	NC	0.5
246133_at	905.4	P	2.44e-4	-0.4	D	0.99751
246134_at	97.4	P	0.030273	-0.3	NC	0.846768
246135_at	1138.3	P	2.44e-4	-0.6	D	0.997968
246136_at	9.8	A	0.5	-1.2	NC	0.5
246137_at	1.3	A	0.943848	-0.1	NC	0.633407
246138_at	31.4	P	0.001221	-0.2	NC	0.5
246139_at	128.3	P	2.44e-4	-0.3	NC	0.767451
246140_at	141.7	P	0.005859	0.2	NC	0.263341
246141_at	35.3	A	0.303711	-0.6	NC	0.838962
246142_at	149.4	P	2.44e-4	-0.5	NC	0.977068
246143_at	272.3	P	2.44e-4	0.6	I	6.8e-5
246144_at	61.2	P	0.00415	-0.1	NC	0.5
246145_at	1.5	A	0.633789	0.1	NC	0.39129
246146_at	150.8	P	0.018555	-0.2	NC	0.5
246147_s_at	346.5	P	2.44e-4	0.2	NC	0.203871
246148_at	45.1	P	0.00293	-1.2	D	0.999853
246149_at	906.9	P	2.44e-4	-1.8	D	0.99998
246150_at	351.6	P	0.00415	0	NC	0.5
246151_at	39.1	P	0.046143	0	NC	0.5
246152_at	15.6	A	0.246094	-1.3	NC	0.830902
246153_s_at	843.7	P	2.44e-4	-0.3	NC	0.900148
246154_at	32.1	A	0.432373	-0.2	NC	0.980376
246155_at	59.8	P	0.008057	-0.2	NC	0.5
246156_at	1319.9	P	2.44e-4	-0.2	NC	0.5
246157_at	602.4	P	2.44e-4	0.9	I	2.e-5
246158_at	43.6	P	0.046143	-0.8	NC	0.777251
246159_at	9.5	A	0.633789	-0.1	NC	0.681091
246160_at	177.8	P	0.001953	0.3	NC	0.5
246161_at	721.2	P	2.44e-4	-0.2	D	0.996301
246162_at	69.4	P	2.44e-4	-0.1	NC	0.558077
246163_at	9.5	A	0.466064	1.3	NC	0.296089
246164_at	29	A	0.080566	3.5	NC	0.038415
246165_at	2.3	A	0.828613	0.1	NC	0.5
246166_at	14	A	0.366211	1.9	NC	0.138386
246167_at	25.1	A	0.366211	-0.9	NC	0.5
246168_at	4.6	A	0.80542	-0.7	NC	0.62112
246169_at	144.2	P	0.008057	0.2	NC	0.5
246170_at	360.8	P	7.32e-4	-0.3	NC	0.900148
246171_at	369	P	2.44e-4	-0.2	NC	0.900148
246172_s_at	16	A	0.633789	-0.6	NC	0.5
246173_s_at	115.4	P	0.001953	0.6	NC	0.01421
246174_s_at	33.6	A	0.171387	0.6	NC	0.39129
246175_s_at	37.4	A	0.067627	-0.2	NC	0.971234
246176_at	10.7	A	0.665527	2.6	NC	0.069813
246177_at	7.3	A	0.633789	-0.1	NC	0.5
246178_s_at	14.2	A	0.466064	0.1	NC	0.583567
246179_at	3.3	A	0.753906	0.5	NC	0.5
246180_at	135.3	P	2.44e-4	-0.4	NC	0.5
246181_at	66.9	P	0.001221	1	I	5.52e-4
246182_at	30.7	A	0.171387	-1	NC	0.881991
246183_at	3.9	A	0.870361	-0.1	NC	0.5
246184_at	616.2	P	7.32e-4	1.1	I	1.3e-4
246185_at	205.7	P	2.44e-4	0.5	NC	0.010135
246186_at	27.4	A	0.398926	0.1	NC	0.185981
246187_at	115.5	P	0.046143	0.1	NC	0.252851
246188_at	54	P	0.046143	0.5	NC	0.263341
246189_at	165.6	P	0.010742	0.4	NC	0.118009
246190_at	99.7	P	0.00293	-0.6	D	0.999308
246191_at	1675	P	2.44e-4	0.5	I	2.e-5
246192_at	848.7	P	2.44e-4	0.1	NC	0.5
246193_at	118.2	P	0.046143	0.2	NC	0.5
246194_at	148.8	P	7.32e-4	0.2	NC	0.5
246195_at	178.8	P	2.44e-4	-0.6	D	0.999911
246196_at	86.3	P	0.008057	0.1	NC	0.5
246197_at	165.6	P	2.44e-4	-1	D	0.999853
246198_at	77.7	P	0.001221	-0.2	NC	0.725952
246199_at	92.9	P	0.023926	0	NC	0.5
246200_at	70.5	P	0.037598	0.3	NC	0.366593
246201_at	222.8	P	0.010742	-0.2	NC	0.971234
246202_at	100.3	P	0.001953	0	NC	0.5
246203_at	1085	P	2.44e-4	1.3	I	3.e-5
246204_at	180.6	P	0.01416	-0.1	NC	0.5
246205_at	119.7	P	0.00415	0.2	NC	0.757415
246206_at	27.5	A	0.334473	-0.6	NC	0.5
246207_at	128.5	P	0.01416	-0.4	NC	0.881991
246208_at	37	A	0.466064	0	NC	0.633407
246209_at	26.1	A	0.432373	-0.1	NC	0.274048
246210_at	96.3	P	0.005859	0.9	NC	0.131343
246211_at	192.8	P	0.001221	-0.9	D	0.998514
246212_at	66.8	P	2.44e-4	-0.1	NC	0.5
246213_at	181.3	P	0.037598	0.2	NC	0.124552
246214_at	463.7	P	2.44e-4	-0.7	D	0.999727
246215_at	33.1	P	0.023926	0.5	NC	0.01421
246216_at	144.8	P	2.44e-4	-0.1	NC	0.657563
246217_at	97.1	P	0.00415	-0.2	NC	0.441923
246218_at	112.6	P	2.44e-4	0	NC	0.5
246219_at	348.9	P	2.44e-4	-0.3	NC	0.796129
246220_at	292.8	P	2.44e-4	-0.1	NC	0.5
246221_at	229.9	P	0.005859	-0.4	NC	0.99288
246222_at	31.8	A	0.19458	-0.6	NC	0.796129
246223_at	224.6	P	0.001221	0.2	NC	0.354442
246224_at	17.2	A	0.567627	-1.1	NC	0.583567
246225_at	102	P	0.00293	0.2	NC	0.5
246226_at	72.9	P	0.01416	0.4	NC	0.069813
246227_at	6.1	A	0.72583	0.3	NC	0.194801
246228_at	1219.9	P	2.44e-4	-1.2	D	0.99998
246229_at	330.9	P	2.44e-4	2.7	I	2.e-5
246230_at	53.4	A	0.366211	-0.5	NC	0.934434
246231_at	46.4	P	0.005859	0	NC	0.5
246232_at	241.8	P	2.44e-4	-0.3	NC	0.777251
246233_at	186.1	P	0.005859	0.2	NC	0.5
246234_at	158.2	P	0.001953	0.6	NC	0.018128
246235_at	43.3	M	0.056152	-0.8	D	0.998664
246236_at	32.6	A	0.366211	-1.1	NC	0.62112
246237_at	108.2	P	0.00415	0.4	NC	0.307406
246238_at	34.6	P	7.32e-4	-0.7	NC	0.894337
246239_at	104.5	P	0.023926	-0.5	D	0.999693
246240_at	185.6	P	0.001953	0.5	NC	0.021224
246241_at	25.3	A	0.27417	0.6	NC	0.083826
246242_at	2.6	A	0.696289	-1.8	NC	0.242585
246243_at	122.1	P	0.001221	-0.4	NC	0.945978
246244_at	180.2	P	7.32e-4	-0.2	NC	0.657563
246245_at	304.8	P	2.44e-4	0.2	NC	0.403812
246246_at	15.1	A	0.303711	-0.8	NC	0.5
246247_at	497.1	P	2.44e-4	0.5	I	7.8e-5
246248_at	2.9	A	0.665527	-0.8	NC	0.213188
246249_at	136.3	P	0.023926	0.8	I	7.74e-4
246250_at	48.4	P	0.037598	1.1	NC	0.012024
246251_at	15	A	0.601074	-1.1	NC	0.846768
246252_s_at	171.2	P	2.44e-4	-0.3	NC	0.894337
246253_at	287.9	P	0.001221	-0.6	NC	0.964215
246254_at	25.1	A	0.432373	1.4	NC	0.454766
246255_at	59.4	P	0.005859	0.1	NC	0.5
246256_at	3.7	A	0.780518	-0.3	NC	0.975245
246257_at	195.8	P	7.32e-4	-0.7	D	0.999135
246258_at	28.6	M	0.056152	-0.5	NC	0.532344
246259_at	297.6	P	2.44e-4	0	NC	0.5
246260_at	43	A	0.111572	0.3	NC	0.441923
246261_at	81.5	P	0.001953	-0.1	NC	0.5
246262_at	6.3	A	0.633789	-2.9	NC	0.570859
246263_at	291.5	P	2.44e-4	-0.3	NC	0.596188
246264_at	69.1	A	0.129639	0.1	NC	0.342437
246265_at	141.6	P	2.44e-4	0.2	NC	0.318909
246266_at	131.5	P	2.44e-4	0.6	I	9.66e-4
246267_at	2708.4	P	2.44e-4	-0.1	NC	0.5
246268_at	80.1	P	0.018555	0.5	NC	0.5
246269_at	48.3	P	0.046143	0.6	NC	0.061522
246270_at	266.9	P	0.00293	-0.1	NC	0.5
246271_at	29.4	A	0.533936	-0.1	NC	0.5
246272_at	80.7	M	0.056152	0.6	NC	0.138386
246273_at	2.8	A	0.981445	-0.1	NC	0.977068
246274_at	41.5	A	0.111572	0.2	NC	0.5
246275_at	59.9	A	0.466064	0.6	NC	0.094279
246276_at	106.5	P	2.44e-4	-0.2	NC	0.5
246277_at	15.3	A	0.466064	2.4	NC	0.013078
246278_at	70.3	P	0.001221	0.7	NC	0.054022
246279_at	25	A	0.27417	0.6	NC	0.5
246280_at	222.1	P	7.32e-4	0.8	NC	0.008511
246281_at	149.8	P	0.008057	0.3	NC	0.088938
246282_at	37.1	A	0.067627	-0.1	NC	0.5
246283_at	256.6	P	2.44e-4	-0.4	D	0.999899
246284_at	114.1	P	0.001953	-0.5	D	0.999508
246285_at	143	P	0.010742	-0.9	D	0.99996
246286_at	722.4	P	2.44e-4	-0.1	NC	0.5
246287_at	78.1	P	0.001221	-0.1	NC	0.715033
246288_at	491.3	P	0.01416	0.8	I	4.38e-4
246289_at	478.6	P	2.44e-4	-0.2	NC	0.596188
246290_at	1406.6	P	2.44e-4	0.7	I	2.e-5
246291_at	133	P	0.001953	-0.3	NC	0.854318
246292_at	253.5	P	0.001953	-0.1	NC	0.5
246293_at	72.2	P	2.44e-4	-0.1	NC	0.5
246294_at	173.6	P	0.001221	0	NC	0.5
246295_at	103.6	P	0.018555	1.5	NC	0.094279
246296_at	67.5	A	0.303711	-0.1	NC	0.757415
246297_at	13.4	A	0.533936	0	NC	0.5
246298_at	187.1	P	0.001221	-0.2	NC	0.747149
246299_at	11.4	A	0.601074	2	NC	0.131343
246300_at	126.3	P	0.00293	0	NC	0.777251
246301_at	229.1	P	2.44e-4	-0.1	NC	0.5
246302_at	144.2	P	0.001953	-1.4	D	0.999308
246303_at	56.8	P	0.030273	0.7	I	0.003041
246304_at	311.8	P	2.44e-4	-1.1	D	0.99998
246305_at	380.8	P	0.001953	-0.6	D	0.999727
246306_at	83.6	P	0.00415	0	NC	0.5
246307_at	1154	P	2.44e-4	0.8	I	8.8e-5
246308_at	18.1	A	0.171387	-1	NC	0.5
246309_at	78.8	P	7.32e-4	-0.2	NC	0.263341
246310_at	31.3	A	0.111572	0.2	NC	0.39129
246311_at	285.7	P	0.001953	-0.2	NC	0.786812
246312_at	177.6	P	0.00293	-0.3	D	0.997247
246313_at	1	A	0.976074	-0.4	NC	0.966696
246314_at	162.6	P	0.005859	-0.2	NC	0.938478
246315_at	28.1	A	0.171387	0.2	NC	0.467656
246316_at	1.5	A	0.99585	-0.4	NC	0.861614
246317_at	130.7	P	0.00415	0.2	NC	0.252851
246318_at	147.9	P	0.00415	0	NC	0.5
246319_at	242.2	P	2.44e-4	-0.2	NC	0.5
246320_at	520.6	P	2.44e-4	0.7	I	6.8e-5
246321_at	4.8	A	0.398926	-1.9	NC	0.5
246322_at	86.5	P	0.001953	-0.3	NC	0.786812
246323_at	152.9	A	0.19458	0.4	NC	0.493524
246324_at	189	A	0.095215	1	NC	0.008511
246325_at	34.1	A	0.246094	-0.3	NC	0.991489
246326_at	42.8	P	0.023926	0.3	NC	0.48058
246327_at	235	P	2.44e-4	-0.3	D	0.996645
246328_at	178.6	P	0.030273	0.5	NC	0.030967
246329_at	83.9	P	0.001221	0.1	NC	0.5
246330_at	165.7	A	0.080566	0.3	NC	0.925732
246331_at	83.4	P	0.008057	-0.3	NC	0.60871
246332_at	1.8	A	0.780518	0	NC	0.838962
246333_at	161.6	P	2.44e-4	0.2	NC	0.5
246334_at	86	P	0.005859	-0.2	NC	0.5
246335_at	17.2	A	0.466064	-0.7	NC	0.846768
246336_at	4.6	A	0.432373	-0.5	NC	0.715033
246337_at	13	A	0.398926	1.3	NC	0.493524
246338_s_at	2.7	A	0.962402	-0.3	NC	0.930187
246339_at	105.9	P	0.001953	0.5	NC	0.5
246340_s_at	25.9	M	0.056152	-0.5	NC	0.757415
246341_x_at	1.2	A	0.850342	-0.2	NC	0.48058
246342_at	7.1	A	0.633789	-1.1	NC	0.354442
246343_at	108.3	P	7.32e-4	-0.4	NC	0.875448
246344_at	217.1	P	2.44e-4	0.7	I	1.01e-4
246345_at	85.7	P	0.00415	-0.4	NC	0.5
246346_at	78.2	P	2.44e-4	0	NC	0.5
246347_at	89	P	0.005859	0.4	NC	0.5
246348_at	142.1	P	2.44e-4	-0.3	NC	0.964215
246349_at	31	A	0.27417	4.9	NC	0.252851
246350_at	65.3	A	0.129639	0.9	NC	0.203871
246351_at	171	P	2.44e-4	0	NC	0.5
246352_at	3.7	A	0.80542	-0.1	NC	0.354442
246353_s_at	1.7	A	0.567627	-2.5	NC	0.60871
246354_at	4.1	A	0.567627	0.1	NC	0.354442
246355_at	26.7	A	0.246094	-0.4	NC	0.177412
246356_x_at	26	P	0.046143	-0.2	NC	0.5
246357_x_at	1.8	A	0.850342	0.8	NC	0.138386
246358_x_at	3.2	A	0.753906	0.9	NC	0.088938
246359_x_at	47.4	M	0.056152	-0.3	NC	0.570859
246360_at	29.5	A	0.466064	0.5	NC	0.5
246361_s_at	17.6	A	0.303711	0.8	NC	0.454766
246362_at	0.3	A	0.962402	-1.3	NC	0.854318
246363_at	7	A	0.753906	-0.5	NC	0.958799
246364_at	45.2	P	0.001221	0.7	I	0.003041
246365_at	8.2	A	0.398926	1.6	NC	0.545234
246366_at	365.3	P	2.44e-4	0.1	NC	0.284967
246367_at	51	P	0.046143	3	I	3.89e-4
246368_at	439.8	P	2.44e-4	0.1	NC	0.5
246369_at	44.4	P	0.018555	-0.1	NC	0.242585
246370_at	59.5	M	0.056152	1.4	I	5.52e-4
246371_at	73.6	A	0.095215	0	NC	0.5
246372_at	31	P	0.030273	0.1	NC	0.099852
246373_at	172.8	P	2.44e-4	0.2	NC	0.099852
246374_at	83.7	P	0.018555	-0.8	NC	0.942324
246375_at	307.8	P	2.44e-4	-0.5	D	0.998168
246376_at	199	P	0.001221	-0.8	D	0.999886
246377_at	42.6	A	0.129639	0.4	NC	0.083826
246378_at	295	P	2.44e-4	0.6	NC	0.011045
246379_s_at	960.3	P	2.44e-4	0.1	NC	0.185981
246380_at	30.2	A	0.303711	0.5	NC	0.493524
246381_at	2.9	A	0.932373	0.5	NC	0.222749
246382_at	7.7	A	0.5	0.1	NC	0.296089
246383_at	68.4	A	0.067627	0.5	NC	0.263341
246384_at	576.9	P	2.44e-4	-0.2	NC	0.814019
246385_at	4.1	A	0.665527	-1.3	NC	0.5
246386_at	41.9	A	0.111572	0.8	NC	0.138386
246387_at	40.7	P	0.030273	0.2	NC	0.111714
246388_at	15.4	A	0.432373	2	NC	0.5
246389_at	197	P	0.023926	0.4	NC	0.008511
246390_at	570.4	P	7.32e-4	1.4	I	1.01e-4
246391_at	577	P	7.32e-4	0.5	NC	0.011045
246392_at	15.7	A	0.567627	0.1	NC	0.5
246393_at	18.7	A	0.149658	-0.5	NC	0.938478
246394_at	19.9	A	0.129639	0.6	NC	0.118009
246395_at	134.6	P	7.32e-4	0.6	I	6.18e-4
246396_at	114.2	P	0.030273	-1	D	0.99998
246397_at	11.6	A	0.398926	-0.3	NC	0.169098
246398_at	182.9	P	0.001221	-0.7	D	0.999977
246399_at	258.6	P	0.01416	-0.5	D	0.999508
246400_at	161.8	P	2.44e-4	-0.2	NC	0.545234
246401_at	70.6	P	0.005859	0.3	I	1.89e-4
246402_at	12.6	A	0.334473	-0.6	NC	0.5
246403_at	100.5	P	2.44e-4	2.2	I	2.e-5
246404_at	153.7	A	0.067627	0.1	NC	0.921063
246405_at	53.6	A	0.095215	0	NC	0.194801
246406_at	2.8	A	0.850342	0	NC	0.506476
246407_at	45.9	A	0.27417	0.7	NC	0.069813
246408_at	397.8	P	2.44e-4	-0.2	NC	0.703911
246409_at	79	P	0.018555	0.1	NC	0.5
246410_at	256.8	P	0.00415	0.4	NC	0.263341
246411_at	3.8	A	0.828613	0.1	NC	0.583567
246412_at	119.2	P	7.32e-4	0.2	NC	0.5
246413_at	36.9	P	0.001953	0.1	NC	0.5
246414_at	10.5	A	0.303711	3	NC	0.222749
246415_at	178.5	P	0.023926	0.4	NC	0.169098
246416_at	17.8	A	0.398926	2.9	NC	0.177412
246417_at	47	M	0.056152	-0.3	NC	0.5
246418_at	28	A	0.303711	-0.1	NC	0.274048
246419_at	12.9	A	0.601074	2.2	NC	0.194801
246420_at	24.2	A	0.398926	-0.8	NC	0.861614
246421_at	628.3	P	2.44e-4	-0.7	D	0.999922
246422_at	365.7	P	7.32e-4	0.2	NC	0.069813
246423_at	14	A	0.303711	-0.9	NC	0.715033
246424_at	311.1	P	0.001953	0.2	NC	0.5
246425_at	157	P	2.44e-4	0.5	I	2.41e-4
246426_at	24.9	A	0.466064	0.6	NC	0.657563
246427_at	70.8	P	0.00293	0.2	NC	0.5
246428_at	72.5	A	0.095215	-0.1	NC	0.757415
246429_at	56.6	A	0.171387	5	NC	0.022932
246430_at	1.8	A	0.828613	-2.3	NC	0.881991
246431_at	11.6	A	0.398926	3.1	NC	0.493524
246432_at	24.1	A	0.246094	1	NC	0.5
246433_at	54.2	P	0.00293	-0.3	NC	0.5
246434_at	152.4	P	0.005859	-0.2	NC	0.5
246435_at	18.3	A	0.219482	-0.6	NC	0.5
246436_at	94.4	P	0.00293	-0.2	NC	0.911062
246437_at	4	A	0.633789	-2.3	NC	0.5
246438_at	11.1	A	0.398926	-0.4	NC	0.657563
246439_at	44.3	P	0.008057	0	NC	0.242585
246440_at	109.2	P	0.018555	-0.5	NC	0.925732
246441_at	306.3	P	0.00293	0.3	NC	0.5
246442_at	140.3	P	2.44e-4	0.2	NC	0.5
246443_at	171.1	P	2.44e-4	0.3	NC	0.37888
246444_at	62.7	P	0.010742	0.3	NC	0.5
246445_at	359.5	P	2.44e-4	0.9	I	0.003699
246446_at	134.4	P	2.44e-4	-1.1	D	0.999954
246447_at	134.4	P	7.32e-4	-0.1	NC	0.681091
246448_at	204	P	7.32e-4	-0.4	MD	0.994067
246449_at	62.5	P	0.046143	0.6	NC	0.061522
246450_at	41.2	A	0.366211	-1.1	D	0.999922
246451_at	436.1	P	2.44e-4	0.3	NC	0.213188
246452_at	316.2	P	7.32e-4	-0.1	NC	0.5
246453_at	303.4	P	2.44e-4	-0.3	NC	0.934434
246454_at	136.1	P	7.32e-4	-0.3	NC	0.681091
246455_at	1.7	A	0.919434	0.1	NC	0.777251
246456_at	1	A	0.828613	-0.4	NC	0.905721
246457_at	122.4	P	2.44e-4	0.3	NC	0.185981
246458_at	17.9	A	0.19458	1.1	NC	0.48058
246459_at	118.9	P	2.44e-4	-0.5	D	0.995519
246460_at	531.3	P	2.44e-4	-0.1	NC	0.5
246461_at	87.9	P	0.001953	0.1	NC	0.033304
246462_at	56.9	P	7.32e-4	-0.2	NC	0.881991
246463_at	75.1	A	0.330078	0.6	NC	0.313723
246464_at	19	A	0.334473	0.1	NC	0.354442
246465_at	37	A	0.095215	0.2	NC	0.467656
246466_at	368	P	7.32e-4	0.7	I	6.18e-4
246467_at	5.8	A	0.904785	-0.2	NC	0.786812
246468_at	143	P	0.046143	1.9	I	0.001832
246469_at	150.2	P	0.001221	0.7	NC	0.024755
246470_at	2.5	A	0.72583	-0.4	NC	0.51942
246471_s_at	5.5	A	0.567627	3.4	I	0.003041
246472_at	16.5	A	0.334473	1.5	NC	0.050553
246473_at	16.4	A	0.27417	-0.4	NC	0.888286
246474_at	13.9	A	0.398926	0.1	NC	0.5
246475_at	55.3	P	0.01416	0	NC	0.5
246476_at	71.1	P	0.001221	-0.1	NC	0.5
246477_at	240	P	0.001221	0.6	I	3.46e-4
246478_at	212.8	P	2.44e-4	0.7	I	0.001486
246479_at	168.5	P	0.001221	0	NC	0.5
246480_at	340	P	2.44e-4	0.7	MI	0.004925
246481_s_at	410.1	P	7.32e-4	2.1	I	2.e-5
246482_at	122.9	P	7.32e-4	0.4	NC	0.105663
246483_at	147.8	P	2.44e-4	0	NC	0.692594
246484_at	137	P	0.01416	0	NC	0.5
246485_at	14.2	A	0.601074	-0.2	NC	0.5
246486_at	150.4	P	2.44e-4	-0.1	NC	0.5
246487_at	19.5	A	0.567627	0.6	NC	0.252851
246488_at	155.7	P	7.32e-4	0.9	NC	0.00712
246489_at	1929	P	2.44e-4	0.2	NC	0.088938
246490_at	28.4	A	0.466064	0	NC	0.094279
246491_at	43	P	2.44e-4	0.2	NC	0.050553
246492_at	20.1	A	0.095215	-0.4	NC	0.5
246493_at	21.7	A	0.149658	-0.6	D	0.999226
246494_at	48.4	P	0.046143	0	NC	0.416433
246495_at	30.7	A	0.27417	-1.4	NC	0.983269
246496_at	113.4	P	7.32e-4	-0.3	NC	0.545234
246497_at	172.7	P	2.44e-4	-0.1	NC	0.5
246498_at	34.1	A	0.080566	0.4	NC	0.5
246499_at	154	P	0.001953	-0.2	NC	0.725952
246500_at	182.4	P	0.00415	-0.1	NC	0.757415
246501_at	140.6	P	0.023926	0	NC	0.5
246502_at	73.2	P	0.046143	-0.9	D	0.99751
246503_at	2017.6	P	2.44e-4	0.8	I	2.e-5
246504_at	27.1	A	0.219482	0	NC	0.242585
246505_at	421.1	P	2.44e-4	-0.7	D	0.999448
246506_at	675.4	P	2.44e-4	-1	D	0.99994
246507_at	141.2	P	2.44e-4	-0.8	NC	0.992212
246508_at	529.9	P	0.001221	0	NC	0.5
246509_at	59.4	A	0.246094	0.3	NC	0.118009
246510_at	28.9	A	0.303711	0.2	NC	0.213188
246511_at	843.9	P	2.44e-4	1.8	I	2.e-5
246512_at	88	P	2.44e-4	0.6	NC	0.038415
246513_at	182.2	P	0.00415	-0.4	MD	0.995075
246514_at	15	A	0.665527	-0.4	NC	0.692594
246515_at	107.3	P	0.001953	0.5	NC	0.5
246516_at	143.5	P	0.001953	0.5	NC	0.008511
246517_at	9.4	A	0.334473	-1.1	NC	0.177412
246518_at	51.4	P	2.44e-4	0.7	I	8.8e-5
246519_at	29.8	A	0.366211	2.3	NC	0.026698
246520_at	98.7	P	0.008057	0.2	NC	0.39129
246521_at	416.9	P	7.32e-4	0.2	NC	0.057676
246522_at	93.6	P	0.005859	-1.3	D	0.999654
246523_at	3.3	A	0.919434	0	NC	0.366593
246524_at	91.9	P	0.008057	-0.2	NC	0.203871
246525_at	3.2	A	0.665527	-1.8	NC	0.633407
246526_at	5.8	A	0.696289	0.3	NC	0.296089
246527_at	285.7	P	2.44e-4	0.2	NC	0.454766
246528_at	177.9	P	2.44e-4	0.4	NC	0.194801
246529_at	281	P	2.44e-4	0.1	NC	0.5
246530_at	37.4	M	0.056152	0.7	NC	0.028766
246531_at	17.5	A	0.533936	2	NC	0.203871
246532_at	164.6	P	2.44e-4	0.3	NC	0.161038
246533_at	169	P	0.005859	0.1	NC	0.454766
246534_at	75.8	A	0.067627	3.3	I	0.001651
246535_at	30.9	A	0.219482	0.6	NC	0.008511
246536_at	56.1	P	0.00415	-0.4	NC	0.5
246537_at	50	A	0.080566	1.1	I	0.00249
246538_at	360	P	2.44e-4	0.7	I	5.52e-4
246539_at	185.7	P	0.001953	0.7	NC	0.016731
246540_at	118.4	P	0.00293	1	I	3.07e-4
246541_at	214.9	P	0.046143	0.4	NC	0.5
246542_at	90.1	P	0.01416	-0.4	NC	0.934434
246543_at	38.1	A	0.27417	0.8	NC	0.213188
246544_at	14.9	A	0.398926	-0.1	NC	0.5
246545_at	1.7	A	0.919434	-3.6	NC	0.838962
246546_at	1600.1	P	2.44e-4	0.8	I	2.e-5
246547_at	163.6	P	0.00415	0.1	NC	0.5
246548_at	63.5	P	0.023926	0.1	NC	0.558077
246549_at	72.2	P	2.44e-4	0.9	I	0.001651
246550_at	143.1	P	0.00415	-0.3	MD	0.994067
246551_at	46.2	A	0.303711	0.6	NC	0.041201
246552_at	52.2	P	0.037598	0.4	NC	0.429141
246553_at	174.5	P	0.018555	-0.2	NC	0.805199
246554_at	90.6	P	2.44e-4	-0.2	NC	0.736659
246555_at	123.1	P	0.023926	0	NC	0.5
246556_at	19.4	A	0.432373	2.2	NC	0.284967
246557_at	30.4	A	0.219482	-0.5	NC	0.949447
246558_at	147.2	P	0.030273	-0.3	NC	0.905721
246559_at	195.1	P	0.030273	0.1	NC	0.5
246560_at	1.3	A	0.828613	0.5	NC	0.232549
246561_at	96.6	P	2.44e-4	-0.1	NC	0.5
246562_at	135.3	P	2.44e-4	0.5	I	0.002753
246563_at	2.3	A	0.828613	-2.8	NC	0.966696
246564_at	208.7	P	0.00415	0.2	NC	0.330589
246565_at	333.5	P	2.44e-4	0.7	I	6.8e-5
246566_at	111.4	P	0.001953	-0.6	D	0.998799
246567_at	202.2	P	7.32e-4	0	NC	0.5
246568_at	49.6	P	0.037598	-0.1	NC	0.692594
246569_at	4.8	A	0.533936	0.6	NC	0.038415
246570_at	8.6	A	0.5	2.4	NC	0.757415
246571_at	26.8	A	0.171387	2.3	NC	0.061522
246572_at	6.1	A	0.696289	-1.8	NC	0.570859
246573_at	2.9	A	0.919434	-0.1	NC	0.570859
246574_at	4.2	A	0.953857	-0.5	NC	0.983269
246575_at	227.5	P	7.32e-4	0.1	NC	0.083826
246576_at	49.7	P	0.046143	-0.4	NC	0.930187
246577_at	2.6	A	0.870361	-0.1	NC	0.342437
246578_at	0.8	A	0.633789	1.3	NC	0.161038
246579_at	21.7	A	0.466064	3.6	NC	0.274048
246580_at	297.7	P	7.32e-4	0.5	NC	0.169098
246581_at	46.2	A	0.334473	0.5	NC	0.5
246582_at	16.6	A	0.219482	1.6	NC	0.493524
246583_at	114.7	P	7.32e-4	-0.6	NC	0.894337
246584_at	204.6	P	7.32e-4	0.1	NC	0.5
246585_at	61.5	P	2.44e-4	1.1	I	3.07e-4
246586_at	21.8	A	0.129639	-0.4	NC	0.633407
246587_at	44.2	A	0.111572	0.7	NC	0.088938
246588_at	8.1	A	0.303711	-1.2	NC	0.966696
246589_at	4.3	A	0.601074	0	NC	0.62112
246590_at	28.1	A	0.27417	3.4	NC	0.069813
246591_at	187.9	P	0.023926	-0.6	D	0.99775
246592_at	14.6	A	0.533936	1.6	NC	0.545234
246593_at	110.1	P	0.018555	0.6	NC	0.018128
246594_at	455.9	P	7.32e-4	-0.1	NC	0.5
246595_at	8	A	0.398926	-0.7	NC	0.570859
246596_at	27.4	A	0.171387	-0.1	NC	0.493524
246597_at	33.6	P	0.010742	-0.8	NC	0.786812
246598_at	92.3	P	0.018555	0.3	NC	0.169098
246599_at	24.7	A	0.067627	0.7	NC	0.153232
246600_at	66.7	P	7.32e-4	-0.6	MD	0.995075
246601_at	340.7	P	7.32e-4	-1	D	0.99998
246602_at	86.7	P	0.001221	-1	D	0.999973
246603_at	47.2	A	0.129639	2.9	NC	0.047264
246604_at	8	A	0.753906	-0.8	NC	0.203871
246605_at	22.6	A	0.334473	0.3	NC	0.5
246606_at	6.1	A	0.149658	-0.2	NC	0.242585
246607_at	207.2	P	7.32e-4	-0.6	D	0.99775
246608_at	4.1	A	0.753906	1.1	NC	0.124552
246609_at	20.2	A	0.095215	-0.8	NC	0.681091
246610_at	39.5	A	0.067627	-0.4	NC	0.284967
246611_at	202.3	P	2.44e-4	-0.8	D	0.999135
246612_at	135.7	P	0.01416	-0.1	NC	0.5
246613_at	1129.9	P	2.44e-4	0.6	I	4.38e-4
246614_at	24.5	P	0.001953	-0.3	NC	0.715033
246615_at	5.8	A	0.466064	-1.2	NC	0.736659
246616_at	41.7	A	0.171387	1.5	NC	0.065566
246617_at	77.2	P	2.44e-4	1.4	I	6.e-5
246618_at	5.6	A	0.567627	-1.6	NC	0.993497
246619_at	666.9	P	2.44e-4	0.5	I	1.67e-4
246620_at	27.8	A	0.219482	-1.4	D	0.999308
246621_at	1189.3	P	2.44e-4	0.4	I	6.e-5
246622_at	66.6	P	0.018555	-0.3	NC	0.991489
246623_at	1761.6	P	2.44e-4	0.4	MI	0.005933
246624_at	22.9	A	0.129639	0.3	NC	0.284967
246625_at	59.9	P	0.046143	0.6	NC	0.177412
246626_at	52.5	A	0.19458	0	NC	0.645558
246627_s_at	1052.5	P	2.44e-4	0	NC	0.5
246628_at	254.6	P	7.32e-4	-0.4	NC	0.747149
246629_at	0.9	A	0.943848	0	NC	0.39129
246630_at	57.6	P	0.046143	-0.5	NC	0.5
246631_at	568.8	P	0.001953	-0.1	NC	0.5
246632_at	28.2	P	0.005859	0.4	NC	0.342437
246633_at	9.6	A	0.696289	3.2	NC	0.033304
246634_at	266.7	P	2.44e-4	-0.1	NC	0.5
246635_at	56.8	A	0.171387	0.4	NC	0.078937
246636_at	575.4	P	2.44e-4	0.4	I	8.65e-4
246637_at	1.5	A	0.981445	0	NC	0.681091
246638_at	9.4	A	0.5	2.2	NC	0.041201
246639_x_at	2.2	A	0.850342	0.3	NC	0.057676
246640_x_at	68.9	A	0.080566	0.5	NC	0.467656
246641_s_at	1.3	A	0.953857	0.1	NC	0.62112
246642_s_at	6.8	A	0.533936	1.1	NC	0.441923
246643_s_at	0.3	A	0.981445	-4.4	NC	0.964215
246644_at	118.7	P	0.001953	-0.1	NC	0.5
246645_at	198.5	P	2.44e-4	0.4	NC	0.131343
246646_at	1.6	A	0.976074	0	NC	0.854318
246647_at	7.5	A	0.303711	-0.8	NC	0.145682
246648_at	1.2	A	0.962402	0.4	NC	0.846768
246649_at	16.1	A	0.567627	0.3	NC	0.558077
246650_at	629.1	P	2.44e-4	0.8	I	2.e-5
246651_at	66.4	A	0.111572	0.3	NC	0.5
246652_at	84	P	0.008057	4.5	I	2.41e-4
246653_at	728.5	P	2.44e-4	-0.2	NC	0.51942
246654_s_at	109.3	P	0.018555	-0.4	NC	0.777251
246655_at	3.7	A	0.633789	0.2	NC	0.558077
246656_at	6.5	A	0.753906	-0.6	NC	0.881991
246657_at	11.2	A	0.111572	0.3	NC	0.131343
246658_at	3.9	A	0.669922	-1.4	NC	0.760937
246659_at	24.1	A	0.19458	0.3	NC	0.185981
246660_at	398.3	P	2.44e-4	-0.1	NC	0.5
246661_at	7.8	A	0.27417	-0.2	NC	0.5
246662_at	13	A	0.398926	1.8	NC	0.875448
246663_at	5.5	A	0.888428	0.3	NC	0.429141
246664_at	8.6	A	0.398926	2.9	I	6.18e-4
246665_s_at	7.7	A	0.696289	-1.8	NC	0.467656
246666_at	20.4	A	0.432373	2.1	NC	0.354442
246667_at	11.7	A	0.466064	0.9	NC	0.37888
246668_at	2.2	A	0.828613	-1.9	NC	0.570859
246669_at	7.3	A	0.665527	-2	NC	0.284967
246670_at	4.7	A	0.696289	-0.7	NC	0.925732
246671_at	22.8	A	0.246094	0.2	NC	0.185981
246672_at	3.8	A	0.303711	-0.4	NC	0.131343
246673_at	231.2	P	7.32e-4	-0.2	NC	0.633407
246674_at	98.2	P	0.01416	-0.3	NC	0.5
246675_at	21.5	A	0.111572	-0.2	NC	0.5
246676_at	13.3	A	0.358154	1	NC	0.035785
246677_at	1.9	A	0.888428	-0.1	NC	0.570859
246678_at	13.2	A	0.334473	2	NC	0.138386
246679_at	16.5	A	0.334473	1.5	NC	0.5
246680_at	29.2	A	0.19458	0.2	NC	0.145682
246681_at	107.3	P	0.005859	-0.4	NC	0.767451
246682_at	153.3	P	2.44e-4	-0.7	D	0.999448
246683_at	135.4	P	2.44e-4	0.6	NC	0.124552
246684_at	23.8	M	0.056152	-0.1	NC	0.5
246685_at	33.2	A	0.334473	0.4	NC	0.177412
246686_at	13.1	A	0.780518	0.3	NC	0.861614
246687_at	9.2	A	0.633789	0	NC	0.454766
246688_at	2.5	A	0.466064	-2.8	NC	0.570859
246689_at	32.6	A	0.129639	0.9	NC	0.185981
246690_at	5.9	A	0.828613	0.3	NC	0.39129
246691_at	23.8	A	0.398926	0.3	NC	0.284967
246692_at	2	A	0.5	-1.9	NC	0.669411
246693_at	2.6	A	0.953857	-0.3	NC	0.5
246694_at	0.7	A	0.72583	-0.3	NC	0.736659
246695_at	2.3	A	0.828613	-0.2	NC	0.5
246696_at	4.4	A	0.870361	-2	NC	0.925732
246697_at	5.5	A	0.696289	0.2	NC	0.124552
246698_at	3.6	A	0.633789	-2	NC	0.681091
246699_at	169.6	P	0.008057	-0.1	NC	0.990708
246700_at	1.1	A	0.953857	-0.2	NC	0.284967
246701_at	103.2	P	0.001221	-0.2	NC	0.973302
246702_at	501.8	P	2.44e-4	0.1	NC	0.5
246703_at	112.4	P	0.001221	-0.1	NC	0.5
246704_at	11.2	A	0.334473	-0.4	NC	0.5
246705_x_at	1.3	A	0.941406	-0.5	NC	0.992212
246706_at	10.4	A	0.129639	1.2	NC	0.5
246707_at	5.2	A	0.72583	-1.6	NC	0.37888
246708_at	211.3	P	2.44e-4	0.3	NC	0.078937
246709_s_at	0.2	A	0.981445	-0.5	NC	0.942324
246710_at	2.4	A	0.366211	-1.7	NC	0.5
246711_at	2.7	A	0.80542	-1.8	NC	0.868657
246712_at	10.1	A	0.533936	0.4	NC	0.416433
246713_at	4.6	A	0.334473	-1.2	NC	0.284967
246714_at	107.5	A	0.111572	0.3	NC	0.5
246715_at	35.7	A	0.366211	1.2	NC	0.013078
246716_s_at	20.2	P	0.030273	0.3	NC	0.318909
246717_at	58.9	A	0.27417	2.1	NC	0.028766
246718_at	27.5	A	0.366211	-0.2	NC	0.736659
246719_at	21.1	A	0.533936	0.9	NC	0.185981
246720_at	3.9	A	0.850342	1.6	NC	0.545234
246721_at	17.8	A	0.27417	-0.3	NC	0.5
246722_at	8.6	A	0.601074	1.8	NC	0.177412
246723_at	3.5	A	0.888428	-0.1	NC	0.669411
246724_at	93.1	P	0.00293	-0.4	NC	0.958799
246725_at	33.3	A	0.080566	1.9	NC	0.078937
246726_at	2.1	A	0.953857	0.2	NC	0.822588
246727_at	46.6	A	0.171387	1	NC	0.493524
246728_at	237.9	P	2.44e-4	-0.3	NC	0.958799
246729_at	2	A	0.72583	0.1	NC	0.318909
246730_at	1094.5	P	2.44e-4	0.1	NC	0.5
246731_at	41.1	P	0.010742	0.2	NC	0.403812
246732_at	110.8	P	0.046143	0.4	NC	0.194801
246733_at	38.2	A	0.219482	-1.1	NC	0.5
246734_at	26.3	A	0.334473	0	NC	0.5
246735_at	217	P	2.44e-4	0	NC	0.5
246736_at	28.3	A	0.633789	-1.1	NC	0.98579
246737_at	82.8	P	2.44e-4	-0.2	NC	0.5
246738_at	133.3	P	2.44e-4	0.6	I	3.07e-4
246739_at	22.1	A	0.095215	1.1	NC	0.061522
246740_at	1.4	A	0.976074	-0.4	NC	0.558077
246741_at	259.6	P	7.32e-4	-0.2	NC	0.938478
246742_at	260.5	P	2.44e-4	0	NC	0.5
246743_at	52.7	A	0.303711	0.2	NC	0.545234
246744_at	399.8	P	2.44e-4	0.6	NC	0.013078
246745_at	1309.8	P	2.44e-4	0.3	I	5.52e-4
246746_at	211.8	P	0.00415	0.9	I	1.47e-4
246747_at	3435.2	P	2.44e-4	0.1	NC	0.5
246748_at	32.5	A	0.129639	-0.1	NC	0.558077
246749_at	96.4	P	2.44e-4	-0.1	NC	0.5
246750_at	69.1	P	0.00415	0	NC	0.5
246751_at	12.3	A	0.398926	-0.1	NC	0.307406
246752_at	13.2	A	0.665527	1.5	NC	0.177412
246753_at	10.8	A	0.72583	1.5	NC	0.681091
246754_at	92.3	A	0.27417	0.4	NC	0.37888
246755_at	401.2	P	2.44e-4	-0.7	NC	0.958799
246756_at	218.8	P	0.00415	-0.3	NC	0.830902
246757_at	26.2	A	0.432373	2.1	NC	0.01421
246758_at	2871.1	P	2.44e-4	0.5	I	3.07e-4
246759_at	168.2	P	7.32e-4	-0.3	D	0.996959
246760_at	193.8	P	0.00293	0.2	NC	0.252851
246761_at	3.2	A	0.888428	-2	NC	0.596188
246762_at	72.3	P	0.010742	0.3	NC	0.307406
246763_at	330.9	P	2.44e-4	0	NC	0.5
246764_s_at	7.3	A	0.5	-0.3	NC	0.645558
246765_at	72	P	2.44e-4	0.9	I	3.07e-4
246766_at	20.2	A	0.432373	1.5	NC	0.5
246767_at	108.2	P	7.32e-4	0.6	NC	0.37888
246768_at	121.1	P	2.44e-4	0	NC	0.5
246769_at	4.7	A	0.80542	0.1	NC	0.5
246770_at	109.7	P	0.00415	0.1	NC	0.5
246771_at	0.5	A	0.976074	0.3	NC	0.966696
246772_at	145.4	P	0.023926	0.7	NC	0.011045
246773_at	35.6	A	0.27417	-0.2	NC	0.5
246774_at	5.1	A	0.5	-0.1	NC	0.416433
246775_at	298.5	P	0.001221	0.1	NC	0.37888
246776_at	81.4	A	0.171387	-0.6	NC	0.838962
246777_at	204.2	P	2.44e-4	0.2	NC	0.318909
246778_at	249.8	P	2.44e-4	0.5	NC	0.213188
246779_at	197.5	P	0.008057	-0.1	NC	0.669411
246780_at	804.2	P	2.44e-4	0.1	NC	0.5
246781_at	81.1	P	0.00415	-1.8	D	0.999977
246782_at	38.6	A	0.095215	-0.6	NC	0.942324
246783_at	42.6	P	0.030273	0	NC	0.5
246784_at	350.4	P	2.44e-4	0.3	NC	0.026698
246785_at	322	P	2.44e-4	-0.3	NC	0.988955
246786_at	37.2	A	0.334473	-0.8	NC	0.958799
246787_s_at	1	A	0.904785	-4.1	MD	0.995075
246788_at	8.7	A	0.366211	-0.2	NC	0.429141
246789_at	109.2	P	2.44e-4	-0.3	NC	0.786812
246790_at	19.2	A	0.27417	-0.9	NC	0.868657
246791_at	201.1	P	2.44e-4	-0.5	NC	0.988955
246792_at	12.2	A	0.432373	-1	NC	0.506476
246793_at	188.4	P	2.44e-4	0.1	NC	0.493524
246794_s_at	26	A	0.171387	-0.4	NC	0.5
246795_at	16.4	A	0.171387	0.7	NC	0.354442
246796_at	14.1	A	0.27417	-0.5	NC	0.854318
246797_at	28.3	P	0.005859	0.2	NC	0.105663
246798_at	20.4	A	0.601074	0.3	NC	0.124552
246799_at	81.5	P	0.018555	-0.1	NC	0.5
246800_at	445.6	P	2.44e-4	0.5	NC	0.041201
246801_at	548.9	P	2.44e-4	0.5	I	0.001077
246802_at	144.7	P	0.008057	-0.2	NC	0.989865
246803_at	22.9	A	0.129639	-0.7	D	0.998799
246804_at	0.9	A	0.850342	0.1	NC	0.194801
246805_at	15.2	A	0.466064	0.2	NC	0.284967
246806_at	1	A	0.828613	-3.9	D	0.996645
246807_at	272.6	P	7.32e-4	0.2	NC	0.5
246808_at	39.4	P	0.008057	-0.3	NC	0.5
246809_s_at	307.8	P	0.001953	0.6	I	2.14e-4
246810_at	1.2	A	0.665527	-1.7	NC	0.5
246811_at	8.8	A	0.366211	-1.3	NC	0.5
246812_at	12	A	0.19458	1.8	NC	0.252851
246813_at	0.5	A	0.919434	-2.4	NC	0.875448
246814_at	36.7	A	0.466064	0.4	NC	0.296089
246815_at	65.8	P	0.01416	0.5	NC	0.252851
246816_at	29.7	A	0.466064	0	NC	0.5
246817_at	12	A	0.398926	-1	NC	0.958799
246818_at	46.4	A	0.466064	-0.8	NC	0.966696
246819_at	0.5	A	0.976074	1.9	NC	0.296089
246820_at	98.3	P	0.005859	-0.2	NC	0.5
246821_at	720.1	P	2.44e-4	0.7	I	3.46e-4
246822_at	58.2	P	0.00415	-0.5	NC	0.958799
246823_at	18.7	A	0.19458	2.5	NC	0.138386
246824_at	245.1	P	0.001953	-0.1	NC	0.814019
246825_at	318.5	P	0.001953	0.8	NC	0.022932
246826_at	77.1	A	0.095215	-0.2	NC	0.5
246827_at	100.6	P	0.008057	0.5	NC	0.038415
246828_at	16.8	A	0.219482	2.5	NC	0.013078
246829_at	156.2	P	0.001953	0.2	NC	0.757415
246830_at	1141.5	P	2.44e-4	0.7	I	2.14e-4
246831_at	106.9	P	0.001221	-1	D	0.99998
246832_at	264.8	P	2.44e-4	-0.2	NC	0.838962
246833_at	3.8	A	0.601074	1	NC	0.010135
246834_at	4.9	A	0.533936	-0.5	NC	0.5
246835_at	30.4	A	0.149658	-0.1	NC	0.467656
246836_s_at	15	P	0.046143	-0.4	NC	0.583567
246837_at	116.8	P	0.005859	1.1	I	9.66e-4
246838_at	105.4	P	0.010742	-0.1	NC	0.5
246839_at	37.7	A	0.129639	-0.1	NC	0.5
246840_at	281.2	P	0.023926	-0.4	NC	0.986922
246841_at	26.2	A	0.067627	0.8	NC	0.429141
246842_at	125.1	P	0.00293	0.3	NC	0.131343
246843_at	349	P	2.44e-4	-0.3	NC	0.934434
246844_at	152.8	P	0.008057	0.3	NC	0.131343
246845_at	828.4	P	2.44e-4	-0.1	NC	0.5
246846_at	207.2	P	0.01416	0.2	NC	0.5
246847_at	66.9	A	0.219482	-0.5	NC	0.921063
246848_at	1.9	A	0.919434	-0.1	NC	0.645558
246849_at	160.8	P	7.32e-4	-0.2	NC	0.558077
246850_at	84.6	P	0.030273	0.5	NC	0.041201
246851_at	1	A	0.888428	-0.5	NC	0.822588
246852_at	258.1	P	0.023926	-0.2	NC	0.942324
246853_at	27.9	A	0.27417	1	NC	0.583567
246854_at	2.6	A	0.943848	0.1	NC	0.596188
246855_at	1279.6	P	2.44e-4	-0.8	D	0.99998
246856_at	330.4	P	0.001953	-0.8	NC	0.966696
246857_at	2.2	A	0.5	-1.8	NC	0.669411
246858_at	250.6	P	2.44e-4	-0.1	NC	0.5
246859_at	2	A	0.904785	-1.9	NC	0.5
246860_at	7.9	A	0.432373	0.5	NC	0.5
246861_at	1011.1	P	2.44e-4	-0.5	NC	0.911062
246862_at	438.1	P	2.44e-4	0.2	NC	0.161038
246863_at	401.8	P	7.32e-4	-0.3	NC	0.900148
246864_at	154.8	P	7.32e-4	0	NC	0.5
246865_s_at	225.9	P	2.44e-4	0.3	NC	0.153232
246866_at	23.9	A	0.398926	2.4	NC	0.284967
246867_at	2.1	A	0.334473	0.9	NC	0.01421
246868_at	128	P	0.00415	0.1	NC	0.5
246869_at	19.2	A	0.080566	0.5	NC	0.5
246870_at	717.3	P	2.44e-4	0.5	I	1.14e-4
246871_at	28.3	A	0.246094	1.2	NC	0.041201
246872_at	64.5	P	0.00293	2.3	I	9.66e-4
246873_at	48.3	A	0.219482	-0.1	NC	0.596188
246874_at	6.5	A	0.696289	-1.4	NC	0.692594
246875_at	374.7	P	0.001221	-1.7	D	0.99998
246876_at	15.8	A	0.432373	3.2	NC	0.024755
246877_at	4.9	A	0.943848	-0.1	NC	0.5
246878_at	1	A	0.828613	0.8	NC	0.307406
246879_at	111.3	P	0.001221	0.7	MI	0.004925
246880_s_at	8.7	A	0.466064	1.6	NC	0.5
246881_at	96.3	P	0.001221	-0.4	NC	0.989865
246882_at	165.6	P	0.046143	0.4	NC	0.033304
246883_at	34.2	P	0.046143	0.3	NC	0.5
246884_at	76.3	P	0.008057	0.4	NC	0.131343
246885_at	72.1	P	0.01416	0.4	NC	0.242585
246886_at	127.1	P	0.010742	-0.3	NC	0.796129
246887_at	20.8	A	0.334473	-0.7	NC	0.5
246888_at	212.2	P	2.44e-4	-0.4	NC	0.715033
246889_at	27.9	A	0.303711	0.8	NC	0.48058
246890_at	60.4	A	0.19458	-0.1	NC	0.5
246891_at	30.7	P	0.001953	-0.1	NC	0.5
246892_at	27.4	A	0.366211	-0.2	NC	0.5
246893_at	117	P	0.001221	-0.7	NC	0.983269
246894_at	18.9	A	0.366211	3.2	NC	0.493524
246895_at	786.4	P	2.44e-4	-0.2	NC	0.830902
246896_at	25.1	A	0.19458	3.9	NC	0.318909
246897_at	268.2	P	2.44e-4	-0.7	D	0.999911
246898_at	25.6	A	0.219482	2.8	NC	0.284967
246899_at	22.4	P	0.001953	-0.8	NC	0.5
[truncated: 20,811 more rows]
