# Supplementary material for: Qualitative network models and genome-wide expression data define carbon/nitrogen-responsive molecular machines in Arabidopsis
Source: Genome Biol. 2007 Jan 11;8(1):R7. doi: 10.1186/gb-2007-8-1-r7 (PMC1839130; doi:10.1186/gb-2007-8-1-r7)
Supplement: Additional data file 5 — CHP files generated with the Affymetrix MAS v5.0 software as described in the Materials and methods. [file gb-2007-8-1-r7-S5.zip › CHPfiles/33.18.vs.ll43.1.CHP]

row.names	LL33.18.vs.ll43.1.Signal	LL33.18.vs.ll43.1.Detection	LL33.18.vs.ll43.1.Detection.p.value	LL33.18.vs.ll43.1.Signal.Log.Ratio	LL33.18.vs.ll43.1.Change	LL33.18.vs.ll43.1.Change.p.value
244901_at	25.4	P	7.32e-4	-1.1	NC	0.921063
244902_at	39.9	P	0.010742	-0.3	NC	0.854318
244903_at	72.3	P	0.023926	-0.4	NC	0.930187
244904_at	3.1	A	0.850342	0.6	NC	0.252851
244905_at	35.4	A	0.27417	2.7	NC	0.009292
244906_at	137.8	P	0.01416	-0.3	NC	0.786812
244907_at	16.9	A	0.303711	0.8	NC	0.078937
244908_at	1.7	A	0.932373	1.3	NC	0.118009
244909_at	16.2	A	0.334473	0	NC	0.318909
244910_s_at	30.4	A	0.067627	0.5	NC	0.5
244911_at	6.4	A	0.5	3.1	NC	0.008511
244912_at	518.8	P	0.00293	0.6	NC	0.01421
244913_at	4.4	A	0.850342	0.5	NC	0.5
244914_at	2.5	A	0.567627	1.8	NC	0.069813
244915_s_at	23.3	A	0.533936	-0.7	NC	0.875448
244916_at	0.9	A	0.753906	0.5	NC	0.5
244917_at	1.3	A	0.962402	0.5	NC	0.213188
244918_at	6.1	A	0.72583	0.3	NC	0.454766
244919_at	26.9	A	0.19458	0.8	NC	0.467656
244920_s_at	70.6	P	0.010742	-0.5	NC	0.757415
244921_s_at	60.1	P	0.00293	0.1	NC	0.441923
244922_s_at	13.9	A	0.432373	-0.4	NC	0.403812
244923_s_at	12.2	A	0.398926	0.9	NC	0.274048
244924_at	38.5	A	0.432373	0	NC	0.558077
244925_at	21.8	A	0.129639	0.5	NC	0.185981
244926_s_at	7.2	A	0.696289	-1	NC	0.657563
244927_at	78.8	A	0.219482	1.6	NC	0.041201
244928_s_at	92.1	P	0.046143	0	NC	0.5
244929_at	117.7	P	0.037598	-0.7	D	0.999611
244930_at	21.2	A	0.5	3.9	NC	0.232549
244931_at	25.4	A	0.19458	0.5	NC	0.213188
244932_at	41.5	A	0.171387	1.2	NC	0.493524
244933_at	27	A	0.111572	-0.2	NC	0.814019
244934_at	19	A	0.366211	-0.1	NC	0.5
244935_at	242.3	P	7.32e-4	-0.9	D	0.99998
244936_at	79.5	P	0.018555	-0.3	NC	0.981872
244937_at	1.6	A	0.80542	-0.4	NC	0.62112
244938_at	97	P	0.00415	0.7	NC	0.026698
244939_at	75.8	P	0.030273	-0.4	NC	0.961585
244940_at	111.5	P	7.32e-4	-1.3	D	0.999811
244941_at	52	P	0.023926	1	NC	0.026698
244942_at	3.5	A	0.753906	0.3	NC	0.5
244943_at	115.7	P	0.001953	-0.8	D	0.99775
244944_s_at	110.8	P	0.023926	-1.3	D	0.999965
244945_at	63.1	P	0.046143	0.7	NC	0.054022
244946_at	38.8	A	0.219482	-0.2	NC	0.5
244947_at	46.2	A	0.111572	0.4	NC	0.222749
244948_at	2.9	A	0.665527	1.2	NC	0.111714
244949_at	7.5	A	0.753906	-1.5	NC	0.681091
244950_at	57.3	P	0.010742	0.1	NC	0.5
244951_s_at	236.7	P	7.32e-4	0.3	NC	0.416433
244952_at	11.5	A	0.111572	-0.8	NC	0.715033
244953_s_at	55.6	P	0.046143	1.3	NC	0.145682
244954_s_at	1.6	A	0.5	0.2	NC	0.5
244955_at	5	A	0.633789	-2.2	NC	0.681091
244956_s_at	36.9	A	0.067627	0.4	NC	0.5
244957_at	17.3	A	0.129639	-0.2	NC	0.60871
244958_at	7.9	A	0.432373	-1.6	NC	0.545234
244959_s_at	60.1	P	0.001221	0	NC	0.5
244960_at	183.6	P	2.44e-4	-0.8	D	0.999932
244961_at	350.4	P	2.44e-4	-0.2	NC	0.5
244962_at	82.1	P	0.001953	-0.6	D	0.998799
244963_at	174.5	P	2.44e-4	-0.4	NC	0.981872
244964_at	168.7	P	0.01416	-0.3	NC	0.757415
244965_at	65.4	P	7.32e-4	-0.5	NC	0.830902
244966_at	9.4	A	0.111572	-0.9	NC	0.532344
244967_at	173	P	0.001953	-1.5	D	0.99997
244968_at	188.2	P	0.010742	-1	D	0.998923
244969_at	92	P	2.44e-4	-0.6	NC	0.993497
244970_at	45.4	P	0.030273	0.3	NC	0.5
244971_at	1218.9	P	2.44e-4	-0.8	D	0.999886
244972_at	35.6	A	0.219482	0.2	NC	0.5
244973_at	13.1	A	0.080566	-0.2	NC	0.330589
244974_at	22.4	A	0.334473	3.7	NC	0.021224
244975_at	116.3	P	0.001221	0.8	I	0.004073
244976_at	744.9	P	2.44e-4	-0.7	D	0.999308
244977_at	32.9	A	0.080566	0.5	NC	0.138386
244978_at	205.5	P	2.44e-4	-1.7	NC	0.633407
244979_at	87.8	P	0.037598	-1.7	D	0.999448
244980_at	33.8	P	0.018555	-1.2	NC	0.990708
244981_at	65.5	P	0.037598	-1.4	D	0.999853
244982_at	63.3	P	0.001953	-1.2	D	0.999727
244983_at	121.5	P	2.44e-4	-2	D	0.99998
244984_at	442.2	P	2.44e-4	0	NC	0.5
244985_at	225	P	2.44e-4	0.5	NC	0.018128
244986_at	327.6	P	2.44e-4	-0.8	D	0.999308
244987_s_at	1273.3	P	7.32e-4	-0.3	NC	0.830902
244988_s_at	320.1	P	0.005859	0.7	MI	0.004925
244989_s_at	28.9	A	0.149658	0.7	NC	0.105663
244990_s_at	1	A	0.72583	-2.2	NC	0.5
244991_s_at	36.3	A	0.080566	1.3	NC	0.074268
244992_s_at	360.5	P	2.44e-4	-1.8	D	0.99998
244993_s_at	200.9	P	0.001221	-0.5	NC	0.973302
244994_at	12.1	A	0.219482	0.7	NC	0.069813
244995_at	5.8	A	0.601074	-0.7	NC	0.39129
244996_at	134.3	P	0.00415	-0.5	NC	0.966696
244997_at	35.5	P	0.01416	0	NC	0.5
244998_at	60.4	P	0.00293	-1.4	D	0.99998
244999_at	29.2	A	0.095215	0.4	NC	0.5
245000_at	28.7	A	0.27417	1.5	NC	0.013078
245001_at	783.4	P	2.44e-4	0.2	NC	0.366593
245002_at	37.8	A	0.129639	0.9	NC	0.416433
245003_at	58.4	A	0.111572	0.1	NC	0.5
245004_at	83.6	P	0.010742	-0.4	NC	0.703911
245005_at	29.2	A	0.129639	0.4	NC	0.118009
245006_at	285.5	P	2.44e-4	-0.9	D	0.998168
245007_at	68	P	0.046143	1	NC	0.041201
245008_at	39.6	P	0.010742	0	NC	0.5
245009_at	267.3	P	0.018555	-0.5	NC	0.921063
245010_at	16.3	A	0.303711	0.4	NC	0.5
245011_at	38.8	A	0.246094	0	NC	0.222749
245012_at	111.4	P	2.44e-4	-0.9	D	0.999948
245013_at	819.3	P	2.44e-4	-1.4	D	0.99998
245014_at	1133.2	P	2.44e-4	-0.2	NC	0.657563
245015_at	147.3	P	2.44e-4	-0.2	NC	0.5
245016_at	268.7	P	2.44e-4	0.6	I	1.01e-4
245017_at	428.2	P	2.44e-4	0	NC	0.5
245018_at	92.6	P	0.037598	0.3	NC	0.5
245019_at	106.7	P	0.00293	-0.3	NC	0.725952
245020_at	130.8	P	2.44e-4	-1.4	D	0.999973
245021_at	128.2	P	2.44e-4	-0.5	D	0.999977
245022_at	86.3	P	0.01416	-0.3	NC	0.888286
245023_at	166.9	P	2.44e-4	-0.4	NC	0.846768
245024_at	459.9	P	0.001221	-0.9	D	0.997247
245025_at	88.6	P	0.00415	-0.7	NC	0.975245
245026_at	68.4	P	0.008057	-0.4	NC	0.971234
245027_at	31.1	P	0.023926	0.3	NC	0.416433
245028_at	142.7	P	0.010742	-0.4	NC	0.925732
245029_at	11.1	A	0.149658	3.9	I	0.001832
245030_at	0.3	A	0.904785	0.3	NC	0.633407
245031_at	72.5	P	2.44e-4	0.3	NC	0.050553
245032_at	9.4	A	0.334473	0.3	NC	0.366593
245033_at	20.3	A	0.19458	0	NC	0.467656
245034_at	119.2	P	0.001953	0.7	I	4.e-5
245035_at	58.4	P	0.001953	-1	NC	0.981872
245036_at	100.2	P	7.32e-4	-0.8	D	0.99998
245037_at	22.6	A	0.149658	0.8	NC	0.050553
245038_at	372.7	P	0.00415	-0.4	D	0.999811
245039_at	265	P	7.32e-4	-0.2	NC	0.725952
245040_at	68.3	A	0.095215	3.2	I	3.07e-4
245041_at	171.7	P	2.44e-4	-0.5	D	0.999135
245042_at	48.7	A	0.366211	0.2	NC	0.366593
245043_at	169.8	P	7.32e-4	-1	D	0.99998
245044_at	46.3	A	0.27417	0.5	NC	0.5
245045_at	289.7	P	7.32e-4	-0.2	NC	0.703911
245046_at	603.7	P	0.00293	0.3	NC	0.5
245047_at	37.2	A	0.27417	0.2	NC	0.669411
245048_at	451.2	P	7.32e-4	-0.4	D	0.999508
245049_at	43.9	P	0.018555	0.2	NC	0.633407
245050_at	134.7	P	0.001953	-0.6	D	0.999853
245051_at	173.7	P	0.00293	-0.2	NC	0.796129
245052_at	22	A	0.171387	0.1	NC	0.342437
245053_at	24	A	0.171387	-0.1	NC	0.177412
245054_at	98.3	M	0.056152	0	NC	0.925732
245055_at	40.3	P	0.008057	0.1	NC	0.657563
245056_at	98.4	P	0.023926	0.2	NC	0.318909
245057_at	27.1	A	0.398926	1.4	NC	0.061522
245058_at	3	A	0.753906	0.1	NC	0.506476
245059_at	178.8	P	0.01416	0	NC	0.881991
245060_at	1015.9	P	2.44e-4	0.5	I	6.8e-5
245061_at	30.4	A	0.171387	-0.3	NC	0.796129
245062_at	204.9	P	2.44e-4	0.1	NC	0.5
245063_at	161.2	P	7.32e-4	0.3	NC	0.061522
245064_at	61.7	P	0.01416	-0.3	NC	0.964215
245065_at	259.2	P	0.046143	0.4	MI	0.005933
245066_at	239.6	P	0.001953	0	NC	0.467656
245067_at	735.6	P	2.44e-4	0	NC	0.5
245068_at	3.7	A	0.696289	0.2	NC	0.441923
245069_at	0.5	A	0.80542	-0.3	NC	0.942324
245070_at	5	A	0.80542	0	NC	0.39129
245071_at	4.7	A	0.80542	0.2	NC	0.5
245072_s_at	0.9	A	0.5	0	NC	0.366593
245073_at	9.8	A	0.753906	1.7	NC	0.242585
245074_at	34	A	0.246094	-0.7	D	0.999448
245075_at	2.6	A	0.5	-1.3	NC	0.342437
245076_at	5.3	A	0.888428	-2.3	NC	0.846768
245077_at	71.2	A	0.219482	0.6	NC	0.5
245078_at	199.2	P	0.00293	-0.7	D	0.999922
245079_at	46	A	0.366211	-0.4	NC	0.830902
245080_at	111.9	P	2.44e-4	0.4	I	0.003041
245081_at	44.4	A	0.19458	0.7	NC	0.342437
245082_at	139.5	P	2.44e-4	2.6	I	2.e-5
245083_at	236.4	P	2.44e-4	-0.4	NC	0.986922
245084_at	42.5	P	0.001953	-0.1	NC	0.5
245085_at	1086.5	P	7.32e-4	0.8	I	3.5e-5
245086_at	25.6	A	0.366211	2	NC	0.37888
245087_at	62	P	0.005859	0.2	NC	0.39129
245088_at	5.8	A	0.533936	0.9	NC	0.044149
245089_at	229.9	P	2.44e-4	0.2	MI	0.005933
245090_at	587.1	P	0.010742	0	NC	0.814019
245091_at	23.2	A	0.129639	0.2	NC	0.232549
245092_at	218.8	P	0.01416	0.2	NC	0.138386
245093_at	42.3	A	0.171387	0.3	NC	0.222749
245094_at	299.5	P	0.001953	0.7	I	7.74e-4
245095_at	4	A	0.904785	-1.9	NC	0.558077
245096_at	72.9	P	0.01416	-1.2	D	0.999135
245097_at	179.6	P	0.023926	-0.6	MD	0.994067
245098_at	324.2	P	2.44e-4	0	NC	0.5
245099_at	154.8	P	0.037598	-0.7	D	0.999948
245100_at	119.5	P	2.44e-4	-0.1	NC	0.532344
245101_at	1070.7	P	2.44e-4	0.4	NC	0.030967
245102_at	9.2	A	0.466064	2.4	NC	0.177412
245103_at	21.5	A	0.303711	2.3	NC	0.131343
245104_at	84.4	A	0.095215	0.3	NC	0.5
245105_at	50	P	0.030273	0.7	NC	0.012024
245106_at	114.1	P	0.005859	-0.3	NC	0.645558
245107_at	16.5	A	0.334473	0.4	NC	0.454766
245108_at	4.2	A	0.753906	-4.4	D	0.996301
245109_at	73.5	P	0.030273	3.1	NC	0.010135
245110_at	36	A	0.665527	0.1	NC	0.938478
245111_at	3.1	A	0.567627	-2.8	NC	0.5
245112_at	341.1	P	2.44e-4	-0.7	D	0.99998
245113_at	479.1	P	7.32e-4	0.1	NC	0.5
245114_at	319.2	P	2.44e-4	-0.3	NC	0.99288
245115_at	454.4	P	0.001221	-0.2	NC	0.805199
245116_at	215.3	P	2.44e-4	-0.4	NC	0.971234
245117_at	130.2	P	0.010742	0	NC	0.5
245118_at	67.4	P	0.010742	0.1	NC	0.5
245119_at	85.9	P	0.037598	-0.1	NC	0.532344
245120_at	107.4	P	0.023926	0	NC	0.5
245121_at	2294	P	2.44e-4	0.7	I	2.e-5
245122_at	230.3	P	0.001953	0	NC	0.5
245123_at	1.4	A	0.780518	-1.8	NC	0.975245
245124_at	394.8	P	2.44e-4	0.3	NC	0.044149
245125_at	1.8	A	0.753906	1.2	NC	0.5
245126_at	120.9	P	2.44e-4	0.7	I	6.18e-4
245127_at	104.4	P	0.023926	-0.1	NC	0.5
245128_at	4.2	A	0.466064	-1.8	NC	0.5
245129_at	0.8	A	0.976074	-0.1	NC	0.60871
245130_at	45.4	A	0.149658	0.2	NC	0.570859
245131_s_at	251	P	2.44e-4	-0.7	D	0.999977
245132_at	93.1	P	0.037598	-0.2	NC	0.958799
245133_at	63.7	P	0.008057	0.5	I	0.001832
245134_s_at	46.8	P	0.030273	-0.5	NC	0.736659
245135_at	2.3	A	0.932373	0	NC	0.51942
245136_at	150.7	P	0.005859	-0.7	D	0.99997
245137_at	34.8	A	0.095215	-0.9	D	0.999226
245138_at	1.3	A	0.780518	0.7	NC	0.124552
245139_at	364	P	2.44e-4	0	NC	0.5
245140_at	6.1	A	0.696289	-1.9	NC	0.645558
245141_at	161.5	M	0.056152	0.4	NC	0.194801
245142_at	15.2	A	0.780518	0.8	NC	0.342437
245143_at	22.8	A	0.303711	-0.8	NC	0.558077
245144_at	482.2	P	0.010742	-0.2	NC	0.596188
245145_at	187.6	P	7.32e-4	0.8	I	4.92e-4
245146_at	309.8	P	0.037598	0.2	NC	0.5
245147_at	40.7	A	0.111572	0	NC	0.854318
245148_at	156.3	P	0.030273	-0.8	D	0.99987
245149_at	55.4	A	0.067627	-0.5	NC	0.786812
245150_at	76.8	P	0.01416	1.2	NC	0.016731
245151_at	230.6	P	2.44e-4	0.1	NC	0.403812
245152_at	216.5	P	0.01416	0.8	NC	0.00712
245153_at	5.4	A	0.219482	1.6	NC	0.047264
245154_at	19.9	A	0.633789	-0.2	NC	0.454766
245155_at	1007.3	P	2.44e-4	0.4	MI	0.004925
245156_at	115.4	P	2.44e-4	-0.2	NC	0.5
245157_at	1.8	A	0.919434	1	NC	0.5
245158_at	14.5	A	0.27417	-0.1	NC	0.441923
245159_at	15.7	A	0.5	-0.6	NC	0.5
245160_at	2.2	A	0.696289	0.3	NC	0.252851
245161_at	44.5	A	0.149658	-0.5	NC	0.5
245162_at	2.9	A	0.5	0.2	NC	0.5
245163_at	2.2	A	0.870361	-1.5	NC	0.633407
245164_at	613.7	P	0.001953	1.1	I	4.92e-4
245165_at	40.5	A	0.080566	0.7	NC	0.296089
245166_at	61.3	A	0.095215	0.1	NC	0.5
245167_s_at	366.7	P	7.32e-4	-0.4	D	0.995519
245168_at	1190.4	P	2.44e-4	-0.3	NC	0.786812
245169_at	427.1	P	0.001953	0	NC	0.5
245170_at	48.6	A	0.27417	0.8	NC	0.161038
245171_at	6.3	A	0.870361	-4.3	D	0.99998
245172_at	227.1	P	0.001221	1.2	I	2.e-5
245173_at	4.7	A	0.888428	-2.2	NC	0.888286
245174_at	123.3	P	0.00293	0.4	NC	0.010135
245175_at	2098	P	2.44e-4	0.9	I	3.e-5
245176_at	182.6	P	0.037598	0.4	NC	0.37888
245177_at	18.6	P	0.046143	0.4	NC	0.047264
245178_at	180.9	P	0.008057	-0.6	D	0.999034
245179_at	116.8	P	0.023926	0.7	NC	0.069813
245180_at	239.5	P	7.32e-4	-0.2	NC	0.5
245181_at	1306.3	P	2.44e-4	0	NC	0.5
245182_at	58.4	P	7.32e-4	-0.5	NC	0.570859
245183_at	75.3	A	0.171387	-0.3	NC	0.645558
245184_at	8.1	A	0.432373	-1.6	NC	0.5
245185_at	101.7	M	0.056152	1.1	NC	0.074268
245186_at	196.2	P	0.00415	-0.7	NC	0.916174
245187_s_at	216.6	P	0.001221	0.2	NC	0.5
245188_at	59.2	A	0.095215	-0.4	NC	0.888286
245189_at	0.9	A	0.998047	0.2	NC	0.767451
245190_at	36.6	A	0.129639	0.3	NC	0.5
245191_at	4.1	A	0.888428	-2.7	NC	0.725952
245192_at	21.1	A	0.246094	0.5	NC	0.467656
245193_at	280.2	P	0.023926	-0.1	NC	0.570859
245194_at	53.9	P	0.023926	-0.8	NC	0.971234
245195_at	20.8	A	0.303711	0.2	NC	0.296089
245196_at	125	P	0.008057	-0.3	NC	0.861614
245197_at	798.9	P	2.44e-4	0.6	I	0.002753
245198_at	88.3	A	0.080566	0	NC	0.583567
245199_at	2522.1	P	2.44e-4	0.1	NC	0.48058
245200_at	119.7	P	0.030273	0.2	NC	0.342437
245201_at	100.9	P	0.008057	0.7	NC	0.083826
245202_at	149.3	P	0.001953	0.1	NC	0.441923
245203_at	0.8	A	0.780518	0.2	NC	0.124552
245204_at	34.4	A	0.366211	3.2	MI	0.005409
245205_at	78.1	A	0.111572	1	NC	0.010135
245206_at	186.7	P	7.32e-4	0	NC	0.5
245207_at	272.3	P	0.023926	-0.1	NC	0.5
245208_at	68.7	P	2.44e-4	-0.2	NC	0.5
245209_at	483.5	P	2.44e-4	-0.7	D	0.999562
245210_at	39.2	A	0.129639	-0.6	D	0.999833
245211_at	272.1	P	7.32e-4	0	NC	0.5
245212_at	11.8	A	0.5	2.2	NC	0.124552
245213_at	53.6	A	0.246094	0.6	NC	0.274048
245214_at	26.5	M	0.056152	1	NC	0.030967
245215_at	15.8	A	0.27417	-0.2	NC	0.715033
245216_at	436.8	P	2.44e-4	1.4	I	2.e-5
245217_at	35.8	A	0.5	3.5	NC	0.169098
245218_s_at	29.5	P	0.01416	0.9	NC	0.006503
245219_at	41.8	A	0.19458	0.3	NC	0.5
245220_at	2.1	A	0.398926	-3.7	NC	0.921063
245221_s_at	15.8	A	0.303711	-0.1	NC	0.5
245222_at	13.6	A	0.5	2.9	NC	0.018128
245223_at	1.7	A	0.80542	-0.1	NC	0.5
245224_at	62.5	A	0.129639	0.3	NC	0.5
245225_at	4.7	A	0.919434	1.3	NC	0.5
245226_at	29	A	0.149658	0.3	NC	0.194801
245227_s_at	84.3	P	0.023926	0.8	I	0.004073
245228_at	102.2	P	0.005859	-1.4	D	0.99998
245229_at	71.4	P	0.005859	-0.1	NC	0.5
245230_at	27.3	A	0.111572	0.3	NC	0.5
245231_at	37.1	A	0.5	0.1	NC	0.5
245232_at	1.3	A	0.932373	0.4	NC	0.403812
245233_at	5.8	A	0.753906	0.2	NC	0.5
245234_at	166.3	P	0.00293	0	NC	0.5
245235_at	314.4	P	2.44e-4	-0.2	NC	0.633407
245236_at	59.1	P	0.001221	0.4	NC	0.083826
245237_at	60.5	P	2.44e-4	-0.9	NC	0.993497
245238_at	1519.8	P	2.44e-4	-0.2	NC	0.715033
245239_at	33.7	A	0.19458	0.7	NC	0.213188
245240_at	39.6	A	0.696289	1.3	NC	0.354442
245241_at	2	A	0.904785	-0.5	NC	0.805199
245242_at	26.8	A	0.219482	0.5	NC	0.48058
245243_at	71.6	P	0.01416	0.2	NC	0.041201
245244_at	56.5	A	0.219482	-0.1	NC	0.5
245245_at	32.9	P	0.030273	1.5	I	0.00249
245246_at	8.6	A	0.696289	1	NC	0.044149
245247_at	214.6	P	7.32e-4	0	NC	0.5
245248_at	125.9	P	2.44e-4	0.1	NC	0.5
245249_at	414.5	P	2.44e-4	-0.4	NC	0.958799
245250_at	113.4	P	0.018555	0.1	NC	0.506476
245251_at	105.9	P	0.023926	0.5	NC	0.5
245252_at	129.7	P	7.32e-4	-0.9	D	0.999833
245253_at	2.7	A	0.533936	-2.1	NC	0.657563
245254_at	127	A	0.080566	0.3	NC	0.5
245255_at	266.5	P	0.001221	-0.3	NC	0.930187
245256_at	83.1	P	0.001953	0.1	NC	0.284967
245257_at	40.4	P	0.008057	1.2	NC	0.006503
245258_at	73.6	P	0.008057	-1.3	NC	0.977068
245259_at	25.2	A	0.366211	-0.6	NC	0.747149
245260_at	182.4	P	7.32e-4	0.5	NC	0.008511
245261_at	102.9	P	0.018555	-0.3	NC	0.984574
245262_at	78.3	P	0.01416	-0.1	NC	0.545234
245263_at	53.6	P	0.018555	0.7	NC	0.454766
245264_at	21.3	A	0.095215	3.2	MI	0.005933
245265_at	4.3	A	0.633789	-1.4	NC	0.318909
245266_at	162.2	P	2.44e-4	0	NC	0.5
245267_at	40.4	P	2.44e-4	-1.5	D	0.99998
245268_at	74.6	P	0.037598	-0.3	NC	0.5
245269_at	207.8	P	2.44e-4	-0.1	NC	0.633407
245270_at	3141	P	2.44e-4	1.7	I	2.e-5
245271_at	161.5	P	0.010742	-0.3	NC	0.942324
245272_at	1.6	A	0.72583	0.5	NC	0.078937
245273_at	171.3	P	0.037598	0.2	NC	0.153232
245274_at	202.7	P	0.046143	1	NC	0.011045
245275_at	1.3	A	0.943848	0	NC	0.814019
245276_at	50.1	A	0.171387	-1.4	D	0.999911
245277_at	45.1	A	0.095215	0.2	NC	0.5
245278_at	293.6	P	7.32e-4	-1	D	0.99998
245279_at	278.2	P	7.32e-4	-0.2	NC	0.558077
245280_at	131.4	P	2.44e-4	-0.1	NC	0.5
245281_at	777.5	P	2.44e-4	0.2	NC	0.038415
245282_at	238.5	P	7.32e-4	-0.1	NC	0.596188
245283_at	32.4	A	0.19458	-0.5	NC	0.911062
245284_at	155.6	P	2.44e-4	0.3	NC	0.088938
245285_s_at	74.9	P	0.010742	-0.7	D	0.999693
245286_at	1637.5	P	2.44e-4	0.1	NC	0.5
245287_at	92.5	P	7.32e-4	0	NC	0.5
245288_at	94.8	P	0.023926	-0.6	D	0.998799
245289_at	1676	P	2.44e-4	0.1	NC	0.5
245290_at	278.1	P	0.00293	0.3	NC	0.061522
245291_at	182.9	A	0.171387	0.4	NC	0.37888
245292_at	1279.8	P	2.44e-4	-0.1	NC	0.5
245293_at	295.6	P	2.44e-4	0.7	I	0.003355
245294_at	81.2	A	0.129639	-0.5	D	0.998664
245295_at	152.8	P	7.32e-4	-0.1	NC	0.5
245296_at	60.4	A	0.303711	0.3	NC	0.5
245297_at	70.9	P	7.32e-4	-0.3	NC	0.5
245298_at	83.9	A	0.27417	-0.3	NC	0.952736
245299_at	646.2	P	2.44e-4	-0.1	NC	0.5
245300_at	141.9	P	0.005859	0.4	NC	0.330589
245301_at	142.8	P	0.001221	0.8	I	1.89e-4
245302_at	29.4	P	0.046143	-0.8	D	0.998349
245303_at	64.1	P	0.023926	-0.2	NC	0.51942
245304_at	20.6	A	0.19458	-0.6	D	0.996645
245305_at	371.9	P	2.44e-4	-1	D	0.999977
245306_at	62.9	A	0.111572	0.8	NC	0.307406
245307_at	92.2	P	0.008057	0	NC	0.5
245308_at	155	P	2.44e-4	-0.9	MD	0.994591
245309_at	100.1	P	0.001953	0.6	I	0.001201
245310_at	34.4	P	0.00293	-0.8	NC	0.681091
245311_at	1087.2	P	7.32e-4	0.1	NC	0.5
245312_at	56	P	0.018555	-0.1	NC	0.558077
245313_at	178	P	7.32e-4	-0.5	NC	0.992212
245314_at	46.2	A	0.567627	0.7	NC	0.467656
245315_at	699.6	P	2.44e-4	0.2	NC	0.318909
245316_at	236.1	P	7.32e-4	0.3	NC	0.177412
245317_at	2438.2	P	2.44e-4	-0.3	NC	0.958799
245318_at	76.3	P	0.046143	1.9	I	0.002753
245319_at	83.8	P	0.018555	0.3	I	2.73e-4
245320_at	203	P	7.32e-4	-0.3	NC	0.952736
245321_at	527.7	P	2.44e-4	0	NC	0.5
245322_at	19.3	A	0.149658	-0.3	NC	0.5
245323_at	725.8	P	2.44e-4	-0.2	NC	0.5
245324_at	328	P	2.44e-4	0.7	I	3.e-5
245325_at	406.3	P	2.44e-4	0.9	I	1.3e-4
245326_at	15	A	0.5	-1.3	NC	0.703911
245327_at	127.1	P	0.00293	0	NC	0.5
245328_at	278.7	P	2.44e-4	-0.6	D	0.998349
245329_at	434.7	P	2.44e-4	0.8	I	2.7e-5
245330_at	62.5	P	0.046143	-1.4	NC	0.983269
245331_at	287.9	P	2.44e-4	-0.3	D	0.99751
245332_at	287.5	P	2.44e-4	-0.2	NC	0.5
245333_at	253	P	2.44e-4	-0.4	NC	0.969033
245334_at	290	P	2.44e-4	-0.2	NC	0.583567
245335_at	2.4	A	0.80542	0.9	NC	0.5
245336_at	32.9	A	0.246094	0.5	NC	0.366593
245337_at	75.9	P	0.001953	-0.2	NC	0.633407
245338_at	88.9	P	0.008057	-0.1	NC	0.5
245339_at	145.8	P	0.037598	1.1	NC	0.011045
245340_at	1153.4	P	2.44e-4	0.2	NC	0.145682
245341_at	160.5	P	2.44e-4	0	NC	0.5
245342_at	3259	P	2.44e-4	0.3	I	7.74e-4
245343_at	106	P	2.44e-4	-0.3	NC	0.757415
245344_at	157.5	P	7.32e-4	-0.2	NC	0.911062
245345_at	137.9	P	0.00415	1.2	I	3.46e-4
245346_at	39.9	P	0.001953	1.3	NC	0.021224
245347_at	29.8	P	0.023926	-0.2	NC	0.5
245348_at	347	P	7.32e-4	0.1	NC	0.5
245349_at	26.3	A	0.303711	-0.7	NC	0.545234
245350_at	614.5	P	2.44e-4	-0.8	D	0.99998
245351_at	305.5	P	2.44e-4	-0.2	NC	0.583567
245352_at	2	A	0.633789	-1.8	NC	0.5
245353_at	14.4	A	0.665527	-1.4	NC	0.990708
245354_at	20.1	A	0.095215	1	NC	0.065566
245355_at	3013.1	P	2.44e-4	0.5	I	5.2e-5
245356_at	8986.1	P	2.44e-4	0.2	NC	0.057676
245357_at	54.3	P	0.001953	0	NC	0.5
245358_at	250.9	P	2.44e-4	0	NC	0.493524
245359_at	169.2	P	2.44e-4	-0.1	NC	0.5
245360_at	250.7	P	0.001221	-0.6	D	0.998514
245361_at	527.7	P	7.32e-4	-0.2	NC	0.657563
245362_at	164	A	0.095215	0.2	NC	0.5
245363_at	162.6	P	0.005859	-0.4	D	0.998168
245364_at	81.8	P	0.005859	0.7	NC	0.242585
245365_at	189	P	0.01416	0.1	NC	0.5
245366_at	123.8	P	0.008057	-0.3	NC	0.854318
245367_at	120	P	0.018555	-0.3	NC	0.949447
245368_at	45.3	A	0.067627	0.3	NC	0.39129
245369_at	15.5	A	0.601074	0.3	NC	0.725952
245370_at	69.2	P	2.44e-4	-0.3	NC	0.736659
245371_at	35.8	A	0.27417	0.2	NC	0.5
245372_at	1186.7	P	2.44e-4	0.2	NC	0.242585
245373_s_at	1138.3	P	7.32e-4	-0.6	D	0.999308
245374_at	181	P	2.44e-4	-0.5	MD	0.994067
245375_at	37.8	P	0.00415	1	I	0.001336
245376_at	24.2	A	0.080566	1.2	NC	0.252851
245377_at	2.7	A	0.5	1.9	NC	0.074268
245378_at	23.6	A	0.567627	1.8	NC	0.054022
245379_at	48.6	A	0.19458	-0.3	NC	0.905721
245380_at	52.8	P	0.008057	0.6	NC	0.232549
245381_at	123.2	P	0.01416	1.7	I	0.00249
245382_at	557.1	P	0.001953	-0.6	D	0.999308
245383_at	38.4	A	0.111572	0.9	NC	0.057676
245384_at	40	P	0.01416	-0.3	NC	0.888286
245385_at	75.3	P	7.32e-4	-0.1	NC	0.48058
245386_at	1013.7	P	2.44e-4	-1.2	D	0.99998
245387_at	336.5	P	2.44e-4	1.1	I	5.2e-5
245388_at	20.9	A	0.334473	0.6	NC	0.177412
245389_at	42.1	A	0.466064	-0.4	NC	0.938478
245390_at	140.3	P	7.32e-4	0.9	I	6.e-5
245391_at	682.2	P	2.44e-4	-1.1	D	0.99998
245392_at	1.8	A	0.466064	0.9	NC	0.078937
245393_at	497.2	P	7.32e-4	-1	D	0.999973
245394_at	1381.5	P	7.32e-4	0.1	NC	0.5
245395_at	113.6	P	0.008057	0.1	NC	0.222749
245396_at	40	A	0.334473	-0.6	NC	0.506476
245397_at	95.5	A	0.080566	1	NC	0.094279
245398_at	255	P	7.32e-4	0.2	NC	0.099852
245399_at	3544.8	P	2.44e-4	-1	D	0.99998
245400_at	301.4	P	2.44e-4	-0.9	D	0.999448
245401_at	768.8	P	2.44e-4	-0.9	D	0.99998
245402_at	1.7	A	0.780518	-2.1	NC	0.467656
245403_at	29.5	A	0.27417	1.7	NC	0.242585
245404_at	82.3	P	0.001953	-0.3	NC	0.5
245405_at	68.7	A	0.171387	1.5	NC	0.161038
245406_at	9.1	A	0.567627	-0.7	NC	0.5
245407_at	347.4	P	2.44e-4	0	NC	0.5
245408_at	111.6	P	0.010742	0.5	NC	0.050553
245409_at	14.1	A	0.466064	2.2	NC	0.024755
245410_at	45.2	P	7.32e-4	0.1	NC	0.274048
245411_at	18.9	A	0.171387	4.1	NC	0.252851
245412_at	1238.2	P	2.44e-4	1.9	I	2.e-5
245413_at	43	P	0.001953	1.3	NC	0.028766
245414_at	91.5	A	0.219482	1	NC	0.153232
245415_at	357.4	P	2.44e-4	0.2	NC	0.5
245416_at	87.6	P	2.44e-4	-0.4	NC	0.558077
245417_at	19.6	A	0.633789	2.1	NC	0.185981
245418_at	115.2	P	2.44e-4	-0.4	NC	0.900148
245419_at	11.4	A	0.466064	0.9	NC	0.467656
245420_at	45.2	A	0.334473	0.3	NC	0.5
245421_at	81.7	P	0.00293	0	NC	0.5
245422_at	4.9	A	0.828613	-0.5	NC	0.213188
245423_at	28.3	A	0.171387	0.1	NC	0.532344
245424_at	0.8	A	0.999756	-2.4	MD	0.995075
245425_at	368	P	0.01416	-0.1	NC	0.5
245426_at	25.3	P	0.008057	-0.3	NC	0.633407
245427_at	110.4	P	0.010742	0.4	NC	0.038415
245428_at	83.6	A	0.067627	-0.2	NC	0.838962
245429_at	42.5	A	0.219482	1	NC	0.284967
245430_at	158.1	P	0.046143	0.4	NC	0.296089
245431_at	169.8	P	7.32e-4	-0.1	NC	0.5
245432_at	362.6	P	0.001221	1.4	I	5.2e-5
245433_at	334.4	P	2.44e-4	-0.6	NC	0.989865
245434_at	118.3	P	0.01416	0.6	NC	0.083826
245435_at	42.1	P	0.037598	0.1	NC	0.050553
245436_at	7.7	A	0.567627	-2.5	D	0.995927
245437_at	31.7	A	0.171387	0.7	NC	0.028766
245438_at	84.6	P	0.010742	0.6	NC	0.057676
245439_at	34.2	A	0.111572	0	NC	0.5
245440_at	1	A	0.919434	0.1	NC	0.37888
245441_at	40.3	A	0.129639	0.7	NC	0.354442
245442_at	58	P	2.44e-4	-0.5	NC	0.958799
245443_at	15	A	0.19458	1.8	NC	0.318909
245444_at	3.4	A	0.696289	-2.9	NC	0.715033
245445_at	46.3	P	0.018555	-0.3	NC	0.60871
245446_at	83.8	P	2.44e-4	-0.1	NC	0.5
245447_at	3.6	A	0.633789	-0.7	NC	0.681091
245448_at	2.2	A	0.870361	0.6	NC	0.094279
245449_at	55.8	A	0.27417	0.6	NC	0.263341
245450_at	14.6	A	0.533936	2.6	NC	0.37888
245451_at	45.2	A	0.149658	-0.4	NC	0.921063
245452_at	6.1	A	0.334473	-0.5	NC	0.330589
245453_at	1.4	A	0.919434	-1.9	NC	0.992212
245454_at	90.4	P	0.001953	-0.1	NC	0.964215
245455_at	0.5	A	0.780518	0.6	NC	0.60871
245456_at	119.7	P	7.32e-4	0.5	NC	0.222749
245457_s_at	75.3	P	0.037598	1.1	I	0.003041
245458_at	8.8	A	0.601074	-1.2	NC	0.5
245459_at	1.9	A	0.976074	-1.8	NC	0.900148
245460_at	14.4	A	0.171387	3.9	NC	0.454766
245461_at	33.6	A	0.129639	-0.4	NC	0.5
245462_at	51.4	P	0.023926	0.3	NC	0.021224
245463_at	314.8	P	2.44e-4	-2.4	D	0.99998
245464_at	20.7	P	0.010742	-0.2	NC	0.5
245465_at	33.4	A	0.398926	0.1	NC	0.5
245466_at	60	P	2.44e-4	0.2	NC	0.083826
245467_at	114.4	P	0.037598	0.5	I	9.66e-4
245468_at	48.4	A	0.129639	0.5	NC	0.177412
245469_at	1.2	A	0.533936	-1.3	NC	0.342437
245470_at	2	A	0.943848	-1	NC	0.942324
245471_at	0.4	A	0.633789	-0.3	NC	0.596188
245472_at	22.3	A	0.366211	3	NC	0.00712
245473_at	3.4	A	0.466064	0.7	NC	0.069813
245474_at	78.3	A	0.095215	-0.1	NC	0.930187
245475_at	18.6	A	0.432373	-0.5	NC	0.284967
245476_at	5.9	A	0.601074	-0.1	NC	0.5
245477_at	131.4	P	7.32e-4	-0.3	NC	0.868657
245478_at	126.2	P	0.001221	0	NC	0.532344
245479_at	125.8	P	2.44e-4	1.1	I	8.8e-5
245480_at	78.9	P	0.023926	0.5	NC	0.5
245481_at	319.8	P	0.001221	-0.2	NC	0.747149
245482_at	143.6	P	0.005859	0.6	I	3.46e-4
245483_at	2409.3	P	2.44e-4	-1.5	D	0.99998
245484_at	210.4	P	2.44e-4	-0.3	NC	0.814019
245485_at	51.5	P	0.001953	-0.4	NC	0.5
245486_x_at	91	A	0.111572	-0.1	NC	0.284967
245487_at	107	P	0.001221	0.3	NC	0.194801
245488_at	36.6	A	0.432373	0.9	NC	0.274048
245489_at	87	A	0.067627	0.2	NC	0.5
245490_at	7	A	0.366211	0.6	NC	0.024755
245491_at	58.6	P	0.030273	0.4	NC	0.284967
245492_at	198.1	P	7.32e-4	0.6	I	2.14e-4
245493_at	62.4	P	0.001953	0.4	NC	0.5
245494_at	101.7	P	0.00415	0.3	NC	0.5
245495_at	74	P	0.018555	-1	NC	0.990708
245496_at	106.4	P	0.046143	-0.1	NC	0.830902
245497_at	4.4	A	0.466064	-1.1	NC	0.39129
245498_at	36.6	A	0.19458	-0.1	NC	0.51942
245499_at	53.7	A	0.246094	0.3	NC	0.715033
245500_at	3.9	A	0.850342	0.1	NC	0.5
245501_at	1.4	A	0.953857	-0.5	NC	0.715033
245502_at	184.2	P	2.44e-4	0.9	I	1.89e-4
245503_at	5.3	A	0.5	0.3	NC	0.069813
245504_at	12	A	0.219482	0.4	NC	0.169098
245505_at	1	A	0.72583	0.3	NC	0.099852
245506_at	6.6	A	0.432373	1.2	NC	0.069813
245507_at	2.6	A	0.943848	0.3	NC	0.177412
245508_at	6.6	A	0.753906	-1	NC	0.5
245509_at	55.7	A	0.567627	0.7	NC	0.5
245510_at	449.3	P	2.44e-4	-0.4	NC	0.805199
245511_at	5.6	A	0.633789	-1.6	NC	0.441923
245512_at	457	P	2.44e-4	0.1	NC	0.342437
245513_at	122.6	P	0.00415	-0.5	NC	0.961585
245514_at	50.8	P	0.018555	0	NC	0.5
245515_at	14.3	A	0.149658	2.6	NC	0.37888
245516_at	19.9	A	0.19458	-1	NC	0.905721
245517_at	104.4	P	0.01416	-0.3	NC	0.881991
245518_at	91.5	P	0.037598	0.2	NC	0.454766
245519_at	4.5	A	0.828613	-1.9	NC	0.747149
245520_at	2.1	A	0.850342	-0.7	NC	0.48058
245521_at	76.8	P	2.44e-4	-0.1	NC	0.558077
245522_at	41.8	P	0.018555	0.9	MI	0.005933
245523_at	326.8	P	2.44e-4	-0.3	NC	0.5
245524_at	561.9	P	0.001221	-0.8	D	0.999911
245525_at	456.9	P	0.00415	0	NC	0.786812
245526_at	93.3	P	0.008057	0.4	NC	0.5
245527_at	66.8	A	0.129639	0.6	NC	0.016731
245528_at	4.3	A	0.780518	-4.1	D	0.999833
245529_at	77.5	P	0.001953	-0.1	NC	0.5
245530_at	35.5	A	0.067627	0.3	NC	0.145682
245531_at	45.6	P	0.00293	-3.3	D	0.99997
245532_at	69.5	P	0.030273	0	NC	0.5
245533_at	70.8	P	0.030273	-0.4	NC	0.861614
245534_at	4.9	A	0.904785	0.2	NC	0.5
245535_at	96.8	P	0.018555	0.3	NC	0.318909
245536_at	64.5	P	0.037598	0.3	NC	0.354442
245537_at	10.5	A	0.149658	3.1	NC	0.057676
245538_at	11.2	A	0.850342	1.7	NC	0.177412
245539_at	3.8	A	0.953857	0.3	NC	0.5
245540_at	36.5	A	0.246094	-0.5	NC	0.911062
245541_at	63.2	P	0.001953	0.4	NC	0.006503
245542_at	42.4	A	0.432373	2.4	NC	0.044149
245543_at	25.8	P	0.046143	0.1	NC	0.307406
245544_at	151.5	P	0.00415	-0.8	D	0.999562
245545_at	37	A	0.27417	-0.3	NC	0.5
245546_at	117.3	P	0.018555	1.5	I	9.66e-4
245547_at	59.1	P	0.01416	1.8	I	3.89e-4
245548_at	29	A	0.111572	0.9	NC	0.252851
245549_at	2.2	A	0.904785	-0.4	NC	0.814019
245550_at	82.4	P	0.023926	-1.7	D	0.999562
245551_at	39.3	A	0.149658	5.4	I	0.003355
245552_at	179.3	P	0.001221	0.9	I	4.92e-4
245553_at	37.1	P	0.037598	0.2	NC	0.069813
245554_at	223.5	P	2.44e-4	-1.3	D	0.99998
245555_at	4802.2	P	2.44e-4	0.1	NC	0.010135
245556_at	211.7	P	2.44e-4	-0.6	D	0.999226
245557_at	178.2	P	2.44e-4	0.2	NC	0.416433
245558_at	43.7	P	0.046143	0.1	NC	0.5
245559_at	6.6	A	0.72583	0.3	NC	0.366593
245560_at	4.8	A	0.870361	0.8	NC	0.088938
245561_at	288.3	P	0.005859	0.6	NC	0.019624
245562_at	151.3	P	0.00415	0	NC	0.5
245563_at	437.6	P	7.32e-4	-0.8	D	0.999973
245564_at	43.8	P	0.037598	-0.2	NC	0.177412
245565_at	45.2	A	0.095215	0	NC	0.532344
245566_at	96.5	P	0.010742	-0.8	D	0.999654
245567_at	2692.3	P	2.44e-4	-0.8	D	0.99998
245568_at	109.9	P	0.008057	1.1	I	3.07e-4
245569_at	36.5	P	0.046143	-0.3	NC	0.5
245570_at	3.2	A	0.828613	0.4	NC	0.354442
245571_at	21.2	A	0.246094	0.5	NC	0.015426
245572_at	119.9	P	2.44e-4	-0.4	NC	0.5
245573_at	5	A	0.19458	-2.5	NC	0.030967
245574_at	81.4	P	0.00415	2.6	I	0.003041
245575_at	161.2	P	0.005859	-0.4	NC	0.978776
245576_at	103.7	P	0.030273	-0.2	NC	0.596188
245577_at	163.3	P	7.32e-4	0.2	NC	0.5
245578_at	110.2	P	2.44e-4	0.9	I	3.5e-5
245579_at	38.7	A	0.067627	1	NC	0.105663
245580_at	18.4	A	0.095215	0	NC	0.5
245581_at	31.2	A	0.334473	0.3	NC	0.467656
245582_at	14.3	A	0.246094	-0.4	NC	0.5
245583_at	87.5	P	2.44e-4	0	NC	0.105663
245584_at	93.1	P	0.001221	1	I	2.7e-5
245585_at	4.2	A	0.665527	0.5	NC	0.124552
245586_at	58.8	A	0.067627	0.4	NC	0.099852
245587_at	85.8	P	0.00415	0.6	NC	0.050553
245588_at	17.7	P	0.01416	-0.5	NC	0.905721
245589_at	2.1	A	0.753906	0.1	NC	0.5
245590_at	21.5	P	0.005859	0.5	NC	0.019624
245591_at	1.2	A	0.432373	-0.3	NC	0.37888
245592_at	3.8	A	0.665527	-1.4	NC	0.416433
245593_at	103.2	P	7.32e-4	0.7	I	0.001201
245594_at	160.7	P	0.00415	0.5	NC	0.009292
245595_at	6.5	A	0.5	-1.5	NC	0.48058
245596_at	5.8	A	0.696289	0.1	NC	0.5
245597_at	58.8	A	0.149658	0.1	NC	0.5
245598_at	62.6	P	0.030273	1	I	7.74e-4
245599_at	122.9	P	0.01416	0.6	NC	0.024755
245600_at	131.7	P	0.001221	-0.7	NC	0.988955
245601_at	120.4	P	0.008057	-0.1	NC	0.5
245602_at	664.8	P	2.44e-4	-0.5	NC	0.987976
245603_at	32.3	A	0.095215	1	I	0.003355
245604_at	53.2	P	0.010742	0.8	NC	0.028766
245605_at	310.2	P	0.00293	0.7	I	4.92e-4
245606_at	93.7	P	0.00415	0.7	I	0.002753
245607_at	35.7	A	0.19458	0.7	NC	0.242585
245608_at	174.2	P	7.32e-4	0.5	NC	0.441923
245609_at	19.6	A	0.334473	2.5	NC	0.194801
245610_at	40.4	P	0.001953	1.4	NC	0.019624
245611_at	114.6	P	7.32e-4	-0.1	NC	0.558077
245612_at	682.9	P	2.44e-4	1	I	1.67e-4
245613_at	8.6	A	0.696289	-0.1	NC	0.900148
245614_at	19.8	A	0.366211	3.4	NC	0.153232
245615_at	2	A	0.432373	-2.1	NC	0.838962
245616_at	23.4	A	0.219482	3.1	NC	0.185981
245617_at	14.8	P	0.005859	0.1	NC	0.105663
245618_at	58.8	A	0.149658	0	NC	0.669411
245619_at	80.3	P	0.008057	0.6	NC	0.083826
245620_at	2.5	A	0.633789	0	NC	0.5
245621_at	34.8	P	0.008057	-0.1	NC	0.454766
245622_at	3.2	A	0.5	0.6	NC	0.013078
245623_s_at	27.3	P	0.005859	0.2	NC	0.5
245624_at	3.7	A	0.696289	-1.6	NC	0.5
245625_at	476.4	P	0.010742	0.7	NC	0.01421
245626_at	655.5	P	2.44e-4	-0.7	D	0.99998
245627_at	9	A	0.533936	-2.6	NC	0.681091
245628_at	26.4	A	0.334473	1	NC	0.024755
245629_at	473.7	P	2.44e-4	0	NC	0.5
245630_at	95.9	A	0.080566	0.9	I	0.002753
245631_at	373.8	P	2.44e-4	0.3	NC	0.185981
245632_at	15.5	A	0.533936	-2	NC	0.921063
245633_at	454.6	P	2.44e-4	-0.2	NC	0.757415
245634_at	16.7	A	0.246094	0.3	NC	0.403812
245635_at	43.8	P	0.023926	0.6	NC	0.48058
245636_at	29.2	A	0.095215	1.7	NC	0.006503
245637_at	366.7	P	7.32e-4	-0.3	NC	0.984574
245638_s_at	218.1	P	7.32e-4	-0.9	D	0.999853
245639_at	767.1	P	2.44e-4	-0.2	NC	0.570859
245640_at	16.2	A	0.665527	1.5	NC	0.061522
245641_at	63.2	A	0.171387	-0.2	NC	0.868657
245642_at	461.7	P	0.001221	-1.2	D	0.99998
245643_at	15.8	A	0.533936	0	NC	0.318909
245644_at	120.1	P	0.005859	-0.1	NC	0.5
245645_at	38.7	P	0.037598	-0.6	NC	0.5
245646_x_at	3	A	0.567627	-0.9	NC	0.145682
245647_at	68.9	A	0.27417	1.1	NC	0.111714
245648_at	1.7	A	0.696289	0.6	NC	0.054022
245649_at	111.4	P	0.023926	0	NC	0.5
245650_at	58.6	P	0.008057	1	I	0.001336
245651_s_at	942.8	P	0.001953	0	NC	0.558077
245652_at	19.4	A	0.111572	3	NC	0.5
245653_at	2.4	A	0.962402	-2.9	NC	0.51942
245654_at	34.8	P	0.00293	-0.3	NC	0.777251
245655_at	6.8	A	0.345703	2	NC	0.250724
245656_at	1.7	A	0.943848	0.4	NC	0.441923
245657_at	81.8	P	7.32e-4	0.8	I	0.001201
245658_at	2.3	A	0.870361	0.5	NC	0.284967
245659_at	174.9	P	2.44e-4	-1	D	0.996645
245660_at	125.3	P	0.010742	0.8	NC	0.028766
245661_at	80	P	0.00415	0.5	I	6.18e-4
245662_at	40.8	A	0.219482	0	NC	0.736659
245663_at	5.8	A	0.27417	2	NC	0.030967
245664_at	0.8	A	0.850342	-4.5	NC	0.633407
245665_at	139	P	7.32e-4	-0.9	D	0.996645
245666_at	257.1	P	2.44e-4	-0.2	NC	0.51942
245667_at	592.3	P	2.44e-4	0.1	NC	0.5
245668_at	523.2	P	0.023926	-2	D	0.99998
245669_at	26.7	A	0.149658	0.9	NC	0.242585
245670_at	39.8	A	0.334473	-0.6	NC	0.757415
245671_at	80.6	P	0.037598	0.6	NC	0.061522
245672_at	45.5	A	0.080566	2	NC	0.010135
245673_at	18.3	A	0.27417	0.2	NC	0.138386
245674_at	113.6	P	0.010742	1.2	NC	0.01421
245675_at	50.5	P	0.008057	0.5	MI	0.005409
245676_at	25.8	A	0.19458	0.6	NC	0.054022
245677_at	26.6	P	0.008057	1.2	NC	0.010135
245678_at	78	A	0.149658	0.1	NC	0.5
245679_at	161.5	P	2.44e-4	0	NC	0.5
245680_at	24.5	A	0.111572	1.8	NC	0.078937
245681_at	142.3	A	0.111572	-0.1	NC	0.5
245682_at	92.1	P	0.030273	-0.4	D	0.998514
245683_at	170.1	P	7.32e-4	0.4	NC	0.050553
245684_at	326.6	P	2.44e-4	-0.1	NC	0.583567
245685_at	67.9	A	0.246094	0.2	NC	0.429141
245686_at	501.9	P	2.44e-4	-0.2	NC	0.747149
245687_at	190.5	P	2.44e-4	-0.6	NC	0.987976
245688_at	3348.2	P	2.44e-4	1.1	I	2.3e-5
245689_at	59.6	P	0.046143	4.6	NC	0.007788
245690_at	32.1	A	0.080566	0	NC	0.657563
245691_at	92.3	A	0.067627	-0.5	NC	0.955851
245692_at	14.2	A	0.601074	-0.1	NC	0.307406
245693_at	89.3	P	0.010742	-0.4	NC	0.916174
245694_at	302.1	P	2.44e-4	0.5	NC	0.00712
245695_at	115.2	P	0.005859	0.7	NC	0.008511
245696_at	4.8	A	0.5	0.7	NC	0.232549
245697_at	239.7	P	0.001221	-0.2	NC	0.5
245698_at	135.4	P	0.023926	3.5	I	0.003041
245699_at	85	P	2.44e-4	-0.1	NC	0.5
245700_at	46.3	A	0.334473	0.7	NC	0.429141
245701_at	36.1	A	0.432373	1.2	NC	0.242585
245702_at	47.3	P	0.046143	0.1	NC	0.5
245703_at	24.6	A	0.219482	1.3	NC	0.078937
245704_at	70.6	P	7.32e-4	-0.2	NC	0.861614
245705_at	14.3	A	0.432373	-0.1	NC	0.5
245706_at	5	A	0.633789	-1.8	NC	0.5
245707_at	62.6	A	0.171387	1.9	NC	0.054022
245708_at	2.6	A	0.633789	-2.8	NC	0.5
245709_at	76.7	A	0.080566	-0.5	MD	0.994067
245710_at	16.9	A	0.219482	-0.7	NC	0.5
245711_at	273.6	P	0.001953	-0.3	D	0.996959
245712_at	21.4	M	0.056152	0	NC	0.318909
245713_at	27.3	A	0.095215	0.3	NC	0.131343
245714_at	274.5	P	2.44e-4	0.1	NC	0.48058
245715_s_at	3447.1	P	2.44e-4	0.2	NC	0.37888
245716_at	77.3	P	0.001953	0.3	NC	0.099852
245717_at	47.8	A	0.129639	1	NC	0.011045
245718_at	131.9	P	0.010742	0	NC	0.5
245719_at	23.9	A	0.27417	-0.7	NC	0.875448
245720_at	5	A	0.72583	-2.6	NC	0.5
245721_s_at	123	P	7.32e-4	0.1	NC	0.558077
245722_at	106	A	0.080566	0.2	NC	0.5
245723_at	45.2	A	0.366211	-0.2	NC	0.5
245724_at	237.1	P	0.005859	-0.5	D	0.998799
245725_at	88.1	P	2.44e-4	-0.4	NC	0.681091
245726_at	28.9	A	0.334473	1.8	NC	0.274048
245727_at	53.8	A	0.080566	-0.1	NC	0.5
245728_at	77	A	0.080566	0.3	NC	0.5
245729_at	396.3	P	0.008057	0.2	NC	0.5
245730_at	51.6	A	0.095215	-0.5	NC	0.925732
245731_at	148.9	P	7.32e-4	-0.6	D	0.999562
245732_at	99	P	0.001221	-0.2	NC	0.5
245733_at	118.7	P	0.00293	-0.5	NC	0.977068
245734_at	150.2	P	2.44e-4	0.1	NC	0.194801
245735_at	98.4	P	2.44e-4	-0.8	D	0.999973
245736_at	7525.4	P	2.44e-4	-0.7	D	0.99998
245737_at	167.2	P	0.00415	-0.3	D	0.99751
245738_at	9	A	0.246094	-0.2	NC	0.169098
245739_at	169.5	P	2.44e-4	0.1	NC	0.5
245740_at	186.6	M	0.056152	-0.3	NC	0.975245
245741_at	21.5	P	0.023926	0.8	NC	0.078937
245742_at	1116.6	P	0.00293	-0.1	NC	0.5
245743_at	1	A	0.870361	-1.8	NC	0.945978
245744_at	3.9	A	0.780518	0.3	NC	0.354442
245745_at	0.5	A	0.850342	0.1	NC	0.242585
245746_at	994.2	P	0.001221	-0.3	NC	0.5
245747_at	15.1	A	0.095215	0.3	NC	0.5
245748_at	221.5	P	7.32e-4	0.3	I	0.004073
245749_at	14.4	A	0.633789	1.3	NC	0.232549
245750_at	976.1	P	7.32e-4	-0.5	NC	0.990708
245751_s_at	55.2	P	0.001953	0	NC	0.5
245752_at	9.9	A	0.5	1.5	NC	0.532344
245753_at	9.6	M	0.056152	1.3	NC	0.083826
245754_at	0.5	A	0.828613	1	NC	0.342437
245755_at	37.5	P	0.018555	0.3	NC	0.030967
245756_at	413.3	P	2.44e-4	-0.8	D	0.99998
245757_at	2.2	A	0.466064	-3.2	NC	0.971234
245758_at	53	P	2.44e-4	-0.2	NC	0.5
245759_at	105	P	0.046143	0.1	NC	0.60871
245760_s_at	1.5	A	0.904785	1.2	NC	0.177412
245761_at	131.6	P	0.005859	-0.8	D	0.999886
245762_at	50.5	P	0.01416	1	I	0.002753
245763_at	186.5	P	2.44e-4	0.5	MI	0.005409
245764_s_at	38.6	P	0.030273	0.4	NC	0.099852
245765_at	7.7	A	0.567627	0.3	NC	0.366593
245766_at	16.5	A	0.27417	0.4	NC	0.5
245767_at	77.8	P	0.018555	1.4	MI	0.004925
245768_at	116.2	P	2.44e-4	-0.7	D	0.999034
245769_at	45	P	0.00415	0.6	NC	0.035785
245770_at	92.9	P	0.005859	0.5	NC	0.252851
245771_at	32.5	P	0.01416	1.1	NC	0.330589
245772_at	119.6	P	2.44e-4	0.1	NC	0.5
245773_at	123.2	P	0.01416	0.8	NC	0.454766
245774_at	81.5	P	0.030273	0.4	NC	0.330589
245775_at	311.6	P	2.44e-4	0	NC	0.5
245776_at	186.4	P	0.00293	-1.1	D	0.999899
245777_at	48.5	M	0.056152	-0.6	D	0.99775
245778_at	56.6	A	0.19458	-0.2	NC	0.506476
245779_at	1.5	A	0.633789	-1.2	NC	0.5
245780_at	435.1	P	2.44e-4	0.2	NC	0.318909
245781_at	315	P	0.008057	-1	D	0.99998
245782_at	4.5	A	0.567627	1.2	NC	0.177412
245783_s_at	78.8	A	0.067627	2.9	I	6.92e-4
245784_at	148.5	P	0.001953	0.6	I	0.003041
245785_at	1.7	A	0.994141	0.3	NC	0.5
245786_at	106.7	P	0.018555	0.3	NC	0.5
245787_at	325.2	P	2.44e-4	-0.8	NC	0.981872
245788_at	148.3	A	0.080566	-0.2	NC	0.703911
245789_at	123.6	P	7.32e-4	-1.2	D	0.999973
245790_at	56.7	P	0.00415	-0.3	NC	0.805199
245791_at	934.6	P	7.32e-4	0.2	NC	0.493524
245792_at	384.1	P	2.44e-4	0.3	I	0.001336
245793_at	72.9	A	0.19458	-0.1	NC	0.532344
245794_at	735.1	P	2.44e-4	0.7	I	1.14e-4
245795_at	89.3	P	2.44e-4	-0.1	NC	0.5
245796_at	902.7	P	2.44e-4	0.1	NC	0.5
245797_at	50.5	A	0.366211	-0.2	NC	0.681091
245798_at	18.1	A	0.246094	0.6	NC	0.203871
245799_at	6.7	A	0.601074	0	NC	0.736659
245800_at	135.1	P	0.046143	0.8	NC	0.366593
245801_at	2	A	0.919434	0.3	NC	0.37888
245802_at	20.1	P	0.023926	0.6	NC	0.024755
245803_at	1851.7	P	2.44e-4	-0.9	D	0.99775
245804_at	4	A	0.888428	0.2	NC	0.846768
245805_at	2.1	A	0.601074	-0.9	NC	0.5
245806_at	22.3	A	0.466064	-0.5	NC	0.5
245807_at	30.5	A	0.466064	-1	D	0.997968
245808_at	101.1	P	0.005859	-0.2	NC	0.905721
245809_at	269.1	A	0.111572	0.3	NC	0.318909
245810_at	128.1	A	0.067627	0.9	I	0.002753
245811_at	1.3	A	0.696289	0.3	NC	0.5
245812_at	1.4	A	0.991943	-1.5	NC	0.5
245813_at	3.6	A	0.919434	0	NC	0.366593
245814_at	37.1	A	0.246094	0	NC	0.094279
245815_at	92.7	A	0.219482	-0.1	NC	0.633407
245816_at	12.6	A	0.432373	1.4	NC	0.153232
245817_at	76.2	P	7.32e-4	0.4	NC	0.403812
245818_at	135.4	P	0.00415	0.1	NC	0.5
245819_at	38.6	P	0.00415	0.1	NC	0.057676
245820_at	64.5	A	0.111572	1.6	NC	0.094279
245821_at	357.1	P	2.44e-4	-0.4	NC	0.942324
245822_at	511.9	P	2.44e-4	0.1	NC	0.5
245823_at	22	A	0.5	0.1	NC	0.5
245824_at	3.9	A	0.696289	0.2	NC	0.5
245825_at	122.2	P	2.44e-4	0.2	NC	0.284967
245826_at	37.5	A	0.129639	0.7	NC	0.105663
245827_at	22.6	A	0.19458	-0.2	NC	0.5
245828_at	76.4	A	0.171387	-0.1	NC	0.583567
245829_at	0.3	A	0.696289	0.4	NC	0.083826
245830_at	12.6	A	0.567627	-1.1	NC	0.222749
245831_at	59.7	P	0.023926	-0.7	MD	0.994067
245832_at	711.2	P	2.44e-4	0.5	I	3.07e-4
245833_at	33.5	A	0.533936	0.4	NC	0.5
245834_at	1.8	A	0.932373	0.2	NC	0.669411
245835_at	1.2	A	0.334473	-2.7	NC	0.48058
245836_at	0.2	A	0.926758	1.5	NC	0.70691
245837_at	26.8	P	0.046143	1.9	I	0.002753
245838_at	77.8	P	0.00293	-0.3	NC	0.905721
245839_at	1.8	A	0.753906	-0.7	NC	0.105663
245840_at	83.9	P	0.037598	1.2	MI	0.005409
245841_s_at	5063.5	P	2.44e-4	0.3	I	2.14e-4
245842_at	4.1	A	0.633789	-1.4	NC	0.5
245843_at	70	P	0.023926	0.6	I	0.004073
245844_at	210.1	P	0.030273	0.2	NC	0.088938
245845_at	66.7	P	0.01416	-0.5	NC	0.98579
245846_at	51.9	P	0.001221	0.1	NC	0.5
245847_at	24.5	A	0.27417	-0.1	NC	0.5
245848_at	90.7	P	2.44e-4	0.3	NC	0.074268
245849_at	154.8	P	0.00293	0.6	I	1.67e-4
245850_at	64.9	P	0.037598	0.8	I	0.004481
245851_at	132.9	P	2.44e-4	-0.4	NC	0.747149
245852_at	162.7	P	0.018555	0	NC	0.5
245853_at	230.3	P	0.001953	0.9	I	2.73e-4
245854_at	329.8	P	0.001953	1.4	I	3.e-5
245855_at	276	P	7.32e-4	-0.1	NC	0.5
245856_at	10.1	A	0.334473	-0.1	NC	0.274048
245857_at	2.3	A	0.696289	-2	NC	0.5
245858_at	5.6	A	0.753906	0.8	NC	0.366593
245859_at	87.1	P	0.037598	0.8	NC	0.153232
245860_at	19.8	A	0.432373	1.7	NC	0.078937
245861_at	25.7	A	0.080566	1.4	NC	0.054022
245862_at	358.7	P	0.00293	0.5	NC	0.041201
245863_s_at	41.6	A	0.334473	-1.2	D	0.995519
245864_at	137.9	A	0.095215	1.1	NC	0.028766
245865_at	2.1	A	0.850342	-1.7	NC	0.583567
245866_s_at	79.2	P	0.008057	-0.6	D	0.996301
245867_at	253.5	P	0.005859	0.6	I	4.92e-4
245868_at	323.7	P	2.44e-4	-1.1	D	0.999965
245869_at	28.9	A	0.398926	-0.1	NC	0.5
245870_at	136.3	A	0.095215	0.4	NC	0.318909
245871_at	18.2	A	0.466064	1.4	NC	0.657563
245872_at	46.9	P	0.046143	-0.1	NC	0.949447
245873_at	70.1	P	0.010742	0	NC	0.169098
245874_at	1.09198e4	P	0.001953	0.2	NC	0.127645
245875_at	2185.5	P	2.44e-4	1.5	I	2.14e-4
245876_at	31.4	P	0.037598	1.2	NC	0.018128
245877_at	3.3	A	0.904785	0.1	NC	0.596188
245878_at	83.4	A	0.095215	0.4	NC	0.252851
245879_at	78.6	P	0.005859	0.5	NC	0.019624
245880_at	20.8	A	0.171387	1.6	NC	0.124552
245881_at	118.5	P	0.00293	0.2	NC	0.48058
245882_at	1.4	A	0.919434	-2.5	NC	0.725952
245883_at	18.4	A	0.080566	2	NC	0.024755
245884_at	122.8	P	0.001221	0.3	NC	0.047264
245885_at	481.3	P	0.001221	-0.3	NC	0.987976
245886_at	431.3	P	2.44e-4	0.1	NC	0.057676
245887_at	192.1	P	2.44e-4	-0.7	D	0.999833
245888_at	118.6	P	0.030273	0.2	NC	0.5
245889_at	397.9	P	2.44e-4	-2.5	D	0.99998
245890_at	5.8	A	0.696289	3.1	NC	0.024755
245891_at	1809.5	P	2.44e-4	-0.3	NC	0.777251
245892_at	31.7	A	0.149658	1.4	I	0.001077
245893_at	127.5	P	7.32e-4	0.3	NC	0.307406
245894_at	249.4	P	7.32e-4	-0.4	D	0.998514
245895_at	54.5	A	0.19458	-0.5	NC	0.5
245896_at	138.3	P	0.001221	0	NC	0.5
245897_at	101.3	P	0.00415	1.6	I	5.2e-5
245898_at	84.1	P	0.00293	0.1	NC	0.37888
245899_at	119.4	P	0.001221	-0.3	NC	0.5
245900_at	266.8	P	2.44e-4	0.2	NC	0.403812
245901_at	33.6	A	0.27417	-0.2	NC	0.942324
245902_at	45.5	A	0.080566	1.3	NC	0.083826
245903_at	66.3	P	0.001221	0.5	I	0.002753
245904_at	207.1	P	2.44e-4	1.7	I	2.e-5
245905_at	922	P	7.32e-4	0.2	NC	0.342437
245906_at	34.7	P	0.046143	0.2	NC	0.026698
245907_at	0.7	A	0.904785	-0.5	NC	0.558077
245908_at	5.4	A	0.567627	-1.7	NC	0.5
245909_at	73.7	P	0.018555	0.1	NC	0.177412
245910_at	181.2	P	7.32e-4	-0.2	NC	0.5
245911_at	954.5	P	2.44e-4	1	I	2.e-5
245912_at	214.2	P	0.037598	0.1	NC	0.5
245913_at	717.3	P	2.44e-4	-0.3	NC	0.984574
245914_at	88.6	P	0.001221	0.8	I	5.52e-4
245915_s_at	2708.6	P	2.44e-4	0.8	I	2.e-5
245916_at	6.9	A	0.567627	-0.8	NC	0.274048
245917_at	258.7	P	0.001953	0.5	NC	0.153232
245918_at	10.4	A	0.432373	-0.4	NC	0.703911
245919_at	27.9	A	0.171387	4.2	NC	0.078937
245920_at	31.3	A	0.067627	0.1	NC	0.284967
245921_at	33.9	P	0.010742	1.2	NC	0.006503
245922_at	1	A	0.753906	-0.7	NC	0.747149
245923_at	19	A	0.246094	0.8	NC	0.403812
245924_at	71.9	P	0.005859	-0.7	D	0.995519
245925_at	189.4	P	2.44e-4	-2.2	D	0.99998
245926_at	61.3	A	0.067627	-0.4	NC	0.881991
245927_at	6.6	A	0.780518	-2	NC	0.796129
245928_s_at	243.8	P	0.018555	-1.3	D	0.99998
245929_at	196.2	P	2.44e-4	0.1	NC	0.138386
245930_at	77.3	P	0.023926	0.4	NC	0.021224
245931_at	26.4	A	0.303711	-0.2	NC	0.570859
245932_at	270.4	P	0.00293	-0.4	NC	0.777251
245933_at	12.4	A	0.601074	-0.8	NC	0.657563
245934_at	299.5	P	7.32e-4	-0.1	NC	0.5
245935_at	55.4	A	0.080566	1	NC	0.018128
245936_at	54.4	P	0.037598	0.4	NC	0.403812
245937_at	113.7	P	2.44e-4	0.2	NC	0.099852
245938_at	214.6	P	2.44e-4	-0.4	NC	0.894337
245939_at	2608.6	P	2.44e-4	1	I	3.e-5
245940_at	165.4	P	7.32e-4	-0.7	D	0.999562
245941_at	437.5	P	7.32e-4	0.7	I	2.73e-4
245942_at	25.5	A	0.334473	0.8	NC	0.169098
245943_at	56.8	A	0.080566	0.6	NC	0.232549
245944_at	199.7	P	0.001953	0.7	I	0.003355
245945_at	2.8	A	0.665527	-0.1	NC	0.074268
245946_at	4.7	A	0.888428	0.2	NC	0.861614
245947_at	279.4	P	0.010742	-1.3	D	0.99998
245948_at	82.9	A	0.303711	-1.1	D	0.999382
245949_at	4158.3	P	2.44e-4	0.2	NC	0.078937
245950_at	77.8	P	0.030273	0.1	NC	0.5
245951_at	496.2	P	2.44e-4	0	NC	0.5
245952_at	31.2	A	0.171387	1.8	NC	0.035785
245953_at	28.8	A	0.753906	3.4	NC	0.044149
245954_at	59.1	A	0.219482	0.5	NC	0.5
245955_at	54	M	0.056152	0.9	NC	0.018128
245956_s_at	2904.7	P	2.44e-4	1.1	I	4.6e-5
245957_at	587.7	P	2.44e-4	-0.1	NC	0.5
245958_at	15.8	A	0.696289	2	NC	0.583567
245959_at	5.5	A	0.753906	3.8	NC	0.131343
245960_at	115.2	P	0.046143	-0.2	NC	0.596188
245961_at	67.4	A	0.27417	0.2	NC	0.5
245962_at	245.3	P	0.005859	1.1	NC	0.011045
245963_at	16.7	A	0.171387	1.5	NC	0.026698
245964_at	70.9	A	0.129639	1	NC	0.028766
245965_at	24.8	A	0.432373	-0.4	NC	0.354442
245966_at	108.2	A	0.171387	1.4	NC	0.069813
245967_at	77.9	A	0.067627	5.6	I	0.001832
245968_at	41.6	A	0.432373	1.2	NC	0.050553
245969_at	51.4	P	0.030273	0	NC	0.493524
245970_at	24.5	A	0.567627	1	NC	0.5
245971_at	195.4	P	0.00293	-0.6	NC	0.983269
245972_at	144.2	P	2.44e-4	0.3	NC	0.296089
245973_at	1.1	A	0.19458	-3.5	NC	0.5
245974_at	9.4	A	0.633789	2.1	NC	0.274048
245975_at	152	P	0.023926	-0.4	D	0.99751
245976_at	20.8	A	0.095215	-1.4	D	0.999973
245977_at	598.9	P	2.44e-4	0.4	I	0.001486
245978_at	7.4	A	0.72583	2.2	NC	0.48058
245979_at	54	P	0.008057	0.7	I	6.18e-4
245980_at	19.3	A	0.111572	1.1	NC	0.033304
245981_at	259.3	P	0.00293	0.5	NC	0.054022
245982_at	10.2	A	0.696289	-1.6	NC	0.416433
245983_at	83.3	P	7.32e-4	-0.1	NC	0.5
245984_at	181.7	P	0.001221	-0.5	NC	0.952736
245985_at	388.7	P	2.44e-4	0	NC	0.5
245986_at	130.3	P	0.001953	0	NC	0.5
245987_at	876.1	P	2.44e-4	-1.3	D	0.99998
245988_at	171.1	P	2.44e-4	-0.1	NC	0.703911
245989_s_at	599.6	P	0.00415	0	NC	0.861614
245990_at	109.1	P	0.005859	0.1	NC	0.5
245991_at	341.9	P	0.001221	-0.2	NC	0.60871
245992_at	28.7	A	0.080566	0.6	NC	0.099852
245993_at	1062.6	P	2.44e-4	0.3	NC	0.007788
245994_at	38.6	M	0.056152	0.2	NC	0.263341
245995_at	30.1	A	0.171387	1.5	NC	0.330589
245996_at	0.8	A	0.996826	-0.7	NC	0.703911
245997_at	27.3	A	0.398926	0.9	NC	0.153232
245998_at	618.5	P	7.32e-4	0	NC	0.5
245999_at	1304.9	P	2.44e-4	-0.4	D	0.999911
246000_at	28.3	A	0.19458	0	NC	0.633407
246001_at	0.9	A	0.753906	0.6	NC	0.5
246002_at	2.1	A	0.98584	-1.1	NC	0.767451
246003_at	793.5	P	2.44e-4	-0.2	NC	0.5
246004_at	36.6	A	0.149658	0.6	NC	0.111714
246005_at	186.4	P	2.44e-4	0.4	NC	0.026698
246006_at	1921.6	P	2.44e-4	-0.2	NC	0.747149
246007_at	93.2	P	2.44e-4	-0.4	NC	0.958799
246008_at	87.9	A	0.129639	-0.7	D	0.999508
246009_at	98.5	P	0.01416	-0.3	NC	0.983269
246010_at	108.9	M	0.056152	0.1	NC	0.5
246011_at	61.9	P	0.046143	1.3	NC	0.016731
246012_at	88.5	P	0.00415	-1	NC	0.991489
246013_at	38	P	0.005859	1	NC	0.015426
246014_at	1.3	A	0.976074	0.2	NC	0.354442
246015_at	109.3	P	0.018555	-0.9	NC	0.992212
246016_at	129.2	P	2.44e-4	-0.1	NC	0.5
246017_at	230.6	P	7.32e-4	0.4	NC	0.024755
246018_at	83.5	P	0.001953	-0.7	NC	0.692594
246019_at	32.5	A	0.19458	2.2	NC	0.284967
246020_at	156.2	P	0.01416	-0.4	NC	0.983269
246021_at	4.6	A	0.80542	0.1	NC	0.736659
246022_at	25.5	A	0.219482	3.7	NC	0.094279
246023_at	25.9	A	0.27417	0.5	NC	0.222749
246024_at	4.5	A	0.696289	0.6	NC	0.061522
246025_at	11.4	A	0.533936	-0.7	NC	0.570859
246026_at	223.8	P	7.32e-4	-0.1	NC	0.5
246027_at	90.6	A	0.080566	0.9	NC	0.019624
246028_at	283.6	P	2.44e-4	-0.9	D	0.999811
246029_at	1901.9	P	2.44e-4	-0.1	NC	0.5
246030_at	235.3	P	0.01416	0.4	NC	0.078937
246031_at	229.7	P	7.32e-4	0.6	NC	0.010135
246032_s_at	1.8	A	0.696289	-2.9	NC	0.203871
246033_at	144.8	P	7.32e-4	0.3	NC	0.012024
246034_at	88.2	A	0.067627	-1.8	D	0.999727
246035_at	751.1	P	2.44e-4	0.4	NC	0.035785
246036_at	71.2	P	0.030273	0.7	NC	0.007788
246037_at	103	P	0.00293	-0.3	NC	0.5
246038_s_at	49.4	P	0.00415	0.1	NC	0.296089
246039_at	119.8	P	0.001953	-0.2	NC	0.930187
246040_at	174.1	P	2.44e-4	0.3	NC	0.153232
246041_at	239.7	P	7.32e-4	1	I	3.5e-5
246042_at	597.1	P	2.44e-4	0.4	NC	0.011045
246043_at	150.4	M	0.056152	1	NC	0.009292
246044_at	151	P	2.44e-4	-0.4	NC	0.830902
246045_at	74.8	A	0.080566	-0.7	D	0.996645
246046_at	2.7	A	0.780518	-1.7	NC	0.506476
246047_at	21.8	A	0.303711	0.9	NC	0.078937
246048_at	10.8	A	0.303711	2.3	NC	0.284967
246049_at	2.3	A	0.567627	1.2	NC	0.145682
246050_s_at	330.5	P	2.44e-4	0	NC	0.5
246051_at	299.1	P	0.001221	0.4	NC	0.038415
246052_at	12.3	A	0.5	0.4	NC	0.5
246053_at	37	A	0.149658	-0.9	MD	0.994591
246054_at	24.2	A	0.5	-0.6	NC	0.5
246055_at	102.7	P	0.01416	-0.4	D	0.999654
246056_at	197.1	P	0.023926	1	NC	0.012024
246057_at	72.4	P	0.005859	0.8	NC	0.366593
246058_at	143.6	P	2.44e-4	-0.5	NC	0.921063
246059_at	207.7	P	0.001953	0.2	NC	0.5
246060_at	285.2	P	0.00415	0.3	NC	0.296089
246061_at	170.5	P	0.001221	0.6	NC	0.118009
246062_at	289	P	7.32e-4	0	NC	0.5
246063_at	135	P	0.001221	0.9	I	7.74e-4
246064_at	276.3	P	0.005859	-0.3	NC	0.938478
246065_at	23.5	A	0.398926	0.7	NC	0.493524
246066_at	158	P	0.001953	0.4	NC	0.161038
246067_at	379.9	P	2.44e-4	0.7	I	2.7e-5
246068_at	7961.8	P	2.44e-4	0	NC	0.5
246069_at	14.9	A	0.171387	-1	NC	0.5
246070_at	1297.6	P	2.44e-4	0.2	NC	0.213188
246071_at	79.4	M	0.056152	-1.2	MD	0.994591
246072_at	14.3	A	0.303711	-0.6	NC	0.596188
246073_at	491.5	P	0.001221	-0.1	NC	0.5
246074_at	105.5	P	0.030273	0	NC	0.5
246075_at	23.3	A	0.067627	2.8	I	0.004073
246076_at	199.4	P	0.023926	1.1	I	6.92e-4
246077_at	3.7	A	0.432373	0.3	NC	0.5
246078_s_at	85.8	A	0.129639	0.6	NC	0.403812
246079_at	46.7	A	0.149658	0	NC	0.274048
246080_at	7.4	A	0.303711	0.7	NC	0.467656
246081_s_at	246.8	P	7.32e-4	0	NC	0.5
246082_at	1.2	A	0.72583	0.8	NC	0.416433
246083_at	68.2	A	0.219482	0.5	NC	0.583567
246084_at	88.2	P	0.010742	0.8	NC	0.019624
246085_at	67.3	P	2.44e-4	0.3	NC	0.026698
246086_at	46.7	A	0.171387	1.4	NC	0.019624
246087_at	65.8	P	0.00293	-0.3	NC	0.5
246088_at	145.2	P	0.00415	0.3	NC	0.429141
246089_at	587	P	0.005859	-0.4	D	0.999922
246090_at	394.7	P	7.32e-4	-0.4	NC	0.905721
246091_at	141.9	A	0.129639	0.6	NC	0.5
246092_at	1384.5	P	2.44e-4	0.4	NC	0.012024
246093_at	105.1	P	0.010742	-0.7	D	0.999853
246094_at	66.8	P	2.44e-4	0.5	NC	0.296089
246095_at	14.7	A	0.19458	-1.1	D	0.998168
246096_at	21.9	A	0.246094	-0.6	NC	0.545234
246097_at	342.5	P	7.32e-4	0.8	I	3.07e-4
246098_at	219.6	P	0.001221	-0.5	NC	0.980376
246099_at	27.3	A	0.246094	-1.8	D	0.998923
246100_at	11.4	A	0.466064	0.2	NC	0.5
246101_at	5.4	A	0.601074	0.6	NC	0.161038
246102_at	22.3	A	0.432373	3.4	NC	0.145682
246103_at	111.8	P	0.046143	0.2	NC	0.454766
246104_at	79.2	P	0.046143	-0.9	NC	0.987976
246105_at	9.3	A	0.19458	0	NC	0.5
246106_at	16.2	A	0.398926	0.9	NC	0.5
246107_at	17.2	P	0.008057	-0.3	NC	0.124552
246108_at	731.2	P	2.44e-4	-0.5	D	0.997968
246109_at	135.8	P	0.001221	0.2	NC	0.5
246110_at	25.9	A	0.466064	0.6	NC	0.5
246111_at	74.5	A	0.111572	-0.2	NC	0.993497
246112_at	170.7	P	0.001221	0.3	NC	0.169098
246113_at	26.2	A	0.533936	2	NC	0.124552
246114_at	257.5	P	0.018555	-3.6	D	0.99998
246115_at	72.5	P	0.001953	-0.3	NC	0.945978
246116_at	45.9	P	0.01416	1	NC	0.054022
246117_at	10.3	A	0.466064	-2.8	NC	0.966696
246118_at	31.5	A	0.303711	2.1	NC	0.016731
246119_at	525.1	P	2.44e-4	-0.3	NC	0.949447
246120_at	71.9	P	0.001221	0.8	I	0.001077
246121_at	18.6	A	0.27417	0.7	NC	0.099852
246122_at	10.1	A	0.533936	-1.4	NC	0.669411
246123_at	5.2	A	0.432373	-2.1	NC	0.60871
246124_at	387.1	P	2.44e-4	0.4	NC	0.038415
246125_at	220.2	P	2.44e-4	0.3	NC	0.050553
246126_at	216.3	P	7.32e-4	0.8	I	2.14e-4
246127_s_at	18.7	A	0.111572	2.7	NC	0.050553
246128_at	5.5	A	0.601074	1.2	NC	0.5
246129_at	4.1	A	0.72583	0.9	NC	0.403812
246130_at	11.6	A	0.601074	-0.7	NC	0.242585
246131_at	358.8	P	7.32e-4	-0.1	NC	0.5
246132_at	9.3	A	0.601074	-2.2	NC	0.5
246133_at	905.4	P	2.44e-4	-0.3	NC	0.952736
246134_at	97.4	P	0.030273	-0.6	NC	0.930187
246135_at	1138.3	P	2.44e-4	-0.2	NC	0.596188
246136_at	9.8	A	0.5	-0.2	NC	0.111714
246137_at	1.3	A	0.943848	0.1	NC	0.493524
246138_at	31.4	P	0.001221	0.3	NC	0.022932
246139_at	128.3	P	2.44e-4	0.1	NC	0.5
246140_at	141.7	P	0.005859	0.2	NC	0.354442
246141_at	35.3	A	0.303711	0.1	NC	0.5
246142_at	149.4	P	2.44e-4	-0.5	D	0.998664
246143_at	272.3	P	2.44e-4	0.8	I	3.e-5
246144_at	61.2	P	0.00415	-0.2	NC	0.5
246145_at	1.5	A	0.633789	0.5	NC	0.054022
246146_at	150.8	P	0.018555	-0.2	NC	0.796129
246147_s_at	346.5	P	2.44e-4	0.1	NC	0.5
246148_at	45.1	P	0.00293	-1.4	D	0.999853
246149_at	906.9	P	2.44e-4	-1.7	D	0.99998
246150_at	351.6	P	0.00415	-0.1	NC	0.5
246151_at	39.1	P	0.046143	-0.6	NC	0.767451
246152_at	15.6	A	0.246094	0.7	NC	0.5
246153_s_at	843.7	P	2.44e-4	-0.4	NC	0.989865
246154_at	32.1	A	0.432373	0	NC	0.532344
246155_at	59.8	P	0.008057	0.1	NC	0.5
246156_at	1319.9	P	2.44e-4	-0.4	NC	0.861614
246157_at	602.4	P	2.44e-4	1	I	3.e-5
246158_at	43.6	P	0.046143	-0.6	NC	0.971234
246159_at	9.5	A	0.633789	1.7	NC	0.078937
246160_at	177.8	P	0.001953	0.4	NC	0.5
246161_at	721.2	P	2.44e-4	-0.6	D	0.999786
246162_at	69.4	P	2.44e-4	-0.1	NC	0.5
246163_at	9.5	A	0.466064	1.9	NC	0.118009
246164_at	29	A	0.080566	0.9	NC	0.403812
246165_at	2.3	A	0.828613	0.6	NC	0.145682
246166_at	14	A	0.366211	1.1	NC	0.094279
246167_at	25.1	A	0.366211	-0.5	NC	0.5
246168_at	4.6	A	0.80542	0.8	NC	0.5
246169_at	144.2	P	0.008057	0.3	NC	0.5
246170_at	360.8	P	7.32e-4	-0.7	D	0.996959
246171_at	369	P	2.44e-4	-0.2	NC	0.822588
246172_s_at	16	A	0.633789	-0.2	NC	0.318909
246173_s_at	115.4	P	0.001953	0.3	NC	0.296089
246174_s_at	33.6	A	0.171387	0.6	NC	0.5
246175_s_at	37.4	A	0.067627	1	NC	0.011045
246176_at	10.7	A	0.665527	2.5	NC	0.284967
246177_at	7.3	A	0.633789	1.1	NC	0.242585
246178_s_at	14.2	A	0.466064	-0.3	NC	0.5
246179_at	3.3	A	0.753906	0.5	NC	0.263341
246180_at	135.3	P	2.44e-4	0.2	NC	0.118009
246181_at	66.9	P	0.001221	1.6	I	6.e-5
246182_at	30.7	A	0.171387	-0.2	NC	0.506476
246183_at	3.9	A	0.870361	-2.6	NC	0.777251
246184_at	616.2	P	7.32e-4	1.4	I	2.3e-5
246185_at	205.7	P	2.44e-4	0.8	I	0.001336
246186_at	27.4	A	0.398926	2	NC	0.021224
246187_at	115.5	P	0.046143	-0.4	NC	0.981872
246188_at	54	P	0.046143	0.4	NC	0.131343
246189_at	165.6	P	0.010742	0.6	NC	0.111714
246190_at	99.7	P	0.00293	-0.5	NC	0.930187
246191_at	1675	P	2.44e-4	0.6	I	2.7e-5
246192_at	848.7	P	2.44e-4	0.3	NC	0.366593
246193_at	118.2	P	0.046143	0	NC	0.5
246194_at	148.8	P	7.32e-4	-0.2	NC	0.5
246195_at	178.8	P	2.44e-4	-1	D	0.999654
246196_at	86.3	P	0.008057	0.3	NC	0.5
246197_at	165.6	P	2.44e-4	-1.6	D	0.99997
246198_at	77.7	P	0.001221	-0.4	NC	0.888286
246199_at	92.9	P	0.023926	0.3	NC	0.274048
246200_at	70.5	P	0.037598	0.5	NC	0.307406
246201_at	222.8	P	0.010742	-0.1	NC	0.5
246202_at	100.3	P	0.001953	0.4	NC	0.232549
246203_at	1085	P	2.44e-4	1.4	I	2.3e-5
246204_at	180.6	P	0.01416	0.1	NC	0.5
246205_at	119.7	P	0.00415	0	NC	0.925732
246206_at	27.5	A	0.334473	-0.2	NC	0.5
246207_at	128.5	P	0.01416	-0.2	NC	0.767451
246208_at	37	A	0.466064	1	NC	0.5
246209_at	26.1	A	0.432373	0.7	NC	0.145682
246210_at	96.3	P	0.005859	0.9	NC	0.044149
246211_at	192.8	P	0.001221	-1	D	0.996301
246212_at	66.8	P	2.44e-4	-0.3	NC	0.757415
246213_at	181.3	P	0.037598	0.4	NC	0.010135
246214_at	463.7	P	2.44e-4	-0.3	D	0.995927
246215_at	33.1	P	0.023926	0	NC	0.252851
246216_at	144.8	P	2.44e-4	0	NC	0.5
246217_at	97.1	P	0.00415	0.2	NC	0.131343
246218_at	112.6	P	2.44e-4	-0.7	NC	0.990708
246219_at	348.9	P	2.44e-4	-0.4	NC	0.984574
246220_at	292.8	P	2.44e-4	0	NC	0.5
246221_at	229.9	P	0.005859	-0.3	NC	0.934434
246222_at	31.8	A	0.19458	-0.4	NC	0.5
246223_at	224.6	P	0.001221	0.8	I	2.73e-4
246224_at	17.2	A	0.567627	-0.9	NC	0.570859
246225_at	102	P	0.00293	0.4	NC	0.105663
246226_at	72.9	P	0.01416	-0.1	NC	0.830902
246227_at	6.1	A	0.72583	0.2	NC	0.5
246228_at	1219.9	P	2.44e-4	-0.9	D	0.99998
246229_at	330.9	P	2.44e-4	3	I	2.e-5
246230_at	53.4	A	0.366211	-0.4	NC	0.966696
246231_at	46.4	P	0.005859	-0.2	NC	0.5
246232_at	241.8	P	2.44e-4	-0.2	NC	0.506476
246233_at	186.1	P	0.005859	0.4	NC	0.493524
246234_at	158.2	P	0.001953	0.2	NC	0.213188
246235_at	43.3	M	0.056152	-1.2	D	0.995927
246236_at	32.6	A	0.366211	-0.6	NC	0.5
246237_at	108.2	P	0.00415	-0.1	NC	0.838962
246238_at	34.6	P	7.32e-4	-1	NC	0.987976
246239_at	104.5	P	0.023926	-1	D	0.99998
246240_at	185.6	P	0.001953	0.4	NC	0.284967
246241_at	25.3	A	0.27417	-0.1	NC	0.5
246242_at	2.6	A	0.696289	-2.5	NC	0.48058
246243_at	122.1	P	0.001221	-0.3	NC	0.987976
246244_at	180.2	P	7.32e-4	-0.3	NC	0.868657
246245_at	304.8	P	2.44e-4	0.1	NC	0.5
246246_at	15.1	A	0.303711	0.1	NC	0.161038
246247_at	497.1	P	2.44e-4	0.6	I	4.e-5
246248_at	2.9	A	0.665527	1	NC	0.429141
246249_at	136.3	P	0.023926	0.8	MI	0.005409
246250_at	48.4	P	0.037598	1.4	I	0.00225
246251_at	15	A	0.601074	-1.7	NC	0.532344
246252_s_at	171.2	P	2.44e-4	-0.5	D	0.999611
246253_at	287.9	P	0.001221	-0.6	NC	0.955851
246254_at	25.1	A	0.432373	0	NC	0.5
246255_at	59.4	P	0.005859	-0.5	NC	0.5
246256_at	3.7	A	0.780518	0	NC	0.786812
246257_at	195.8	P	7.32e-4	-0.4	NC	0.961585
246258_at	28.6	M	0.056152	0.6	NC	0.467656
246259_at	297.6	P	2.44e-4	-0.4	D	0.995927
246260_at	43	A	0.111572	0.7	NC	0.069813
246261_at	81.5	P	0.001953	0.1	NC	0.60871
246262_at	6.3	A	0.633789	-2.1	NC	0.5
246263_at	291.5	P	2.44e-4	-0.1	NC	0.5
246264_at	69.1	A	0.129639	-0.1	NC	0.274048
246265_at	141.6	P	2.44e-4	0.2	NC	0.088938
246266_at	131.5	P	2.44e-4	0.9	I	3.07e-4
246267_at	2708.4	P	2.44e-4	-0.2	NC	0.875448
246268_at	80.1	P	0.018555	0.5	NC	0.532344
246269_at	48.3	P	0.046143	0.6	NC	0.022932
246270_at	266.9	P	0.00293	-0.5	D	0.999853
246271_at	29.4	A	0.533936	0.7	NC	0.145682
246272_at	80.7	M	0.056152	0.3	NC	0.354442
246273_at	2.8	A	0.981445	0.3	NC	0.669411
246274_at	41.5	A	0.111572	0.3	NC	0.5
246275_at	59.9	A	0.466064	0.5	NC	0.054022
246276_at	106.5	P	2.44e-4	-0.5	NC	0.955851
246277_at	15.3	A	0.466064	2.8	NC	0.009292
246278_at	70.3	P	0.001221	0.2	NC	0.263341
246279_at	25	A	0.27417	2.1	NC	0.274048
246280_at	222.1	P	7.32e-4	0.9	I	4.38e-4
246281_at	149.8	P	0.008057	0.8	MI	0.004925
246282_at	37.1	A	0.067627	1	NC	0.021224
246283_at	256.6	P	2.44e-4	-0.5	D	0.999811
246284_at	114.1	P	0.001953	0.2	NC	0.5
246285_at	143	P	0.010742	0.1	NC	0.5
246286_at	722.4	P	2.44e-4	-0.3	NC	0.945978
246287_at	78.1	P	0.001221	-0.1	NC	0.934434
246288_at	491.3	P	0.01416	1	I	4.92e-4
246289_at	478.6	P	2.44e-4	-0.1	NC	0.5
246290_at	1406.6	P	2.44e-4	0.2	NC	0.022932
246291_at	133	P	0.001953	-0.1	NC	0.5
246292_at	253.5	P	0.001953	0.3	NC	0.024755
246293_at	72.2	P	2.44e-4	0.1	NC	0.5
246294_at	173.6	P	0.001221	-0.1	NC	0.5
246295_at	103.6	P	0.018555	0.1	NC	0.242585
246296_at	67.5	A	0.303711	0	NC	0.822588
246297_at	13.4	A	0.533936	0.2	NC	0.078937
246298_at	187.1	P	0.001221	0.8	I	2.41e-4
246299_at	11.4	A	0.601074	1.6	NC	0.118009
246300_at	126.3	P	0.00293	0.3	NC	0.441923
246301_at	229.1	P	2.44e-4	0.4	NC	0.013078
246302_at	144.2	P	0.001953	-1.4	D	0.998923
246303_at	56.8	P	0.030273	0.3	NC	0.213188
246304_at	311.8	P	2.44e-4	-1.2	D	0.99998
246305_at	380.8	P	0.001953	-0.9	D	0.999226
246306_at	83.6	P	0.00415	0.4	NC	0.5
246307_at	1154	P	2.44e-4	0.8	I	3.e-5
246308_at	18.1	A	0.171387	-0.1	NC	0.5
246309_at	78.8	P	7.32e-4	0.7	NC	0.083826
246310_at	31.3	A	0.111572	0.2	NC	0.5
246311_at	285.7	P	0.001953	-0.1	NC	0.558077
246312_at	177.6	P	0.00293	-0.2	NC	0.983269
246313_at	1	A	0.976074	0.6	NC	0.805199
246314_at	162.6	P	0.005859	0.1	NC	0.5
246315_at	28.1	A	0.171387	0.4	NC	0.296089
246316_at	1.5	A	0.99585	0.4	NC	0.558077
246317_at	130.7	P	0.00415	0.3	NC	0.078937
246318_at	147.9	P	0.00415	0.4	NC	0.318909
246319_at	242.2	P	2.44e-4	-0.5	D	0.998664
246320_at	520.6	P	2.44e-4	0.9	I	2.e-5
246321_at	4.8	A	0.398926	-2	NC	0.5
246322_at	86.5	P	0.001953	0.1	NC	0.416433
246323_at	152.9	A	0.19458	0.9	NC	0.330589
246324_at	189	A	0.095215	0	NC	0.545234
246325_at	34.1	A	0.246094	-0.3	NC	0.657563
246326_at	42.8	P	0.023926	1	NC	0.5
246327_at	235	P	2.44e-4	-0.3	NC	0.854318
246328_at	178.6	P	0.030273	0.6	NC	0.252851
246329_at	83.9	P	0.001221	0.1	NC	0.012024
246330_at	165.7	A	0.080566	0.5	NC	0.5
246331_at	83.4	P	0.008057	0.9	MI	0.004925
246332_at	1.8	A	0.780518	-2.6	NC	0.822588
246333_at	161.6	P	2.44e-4	-0.4	D	0.999226
246334_at	86	P	0.005859	0.1	NC	0.5
246335_at	17.2	A	0.466064	-0.3	NC	0.692594
246336_at	4.6	A	0.432373	0.4	NC	0.5
246337_at	13	A	0.398926	1.2	NC	0.39129
246338_s_at	2.7	A	0.962402	-0.5	NC	0.861614
246339_at	105.9	P	0.001953	0.3	NC	0.213188
246340_s_at	25.9	M	0.056152	0	NC	0.583567
246341_x_at	1.2	A	0.850342	0.6	NC	0.145682
246342_at	7.1	A	0.633789	1.5	NC	0.065566
246343_at	108.3	P	7.32e-4	-0.4	NC	0.945978
246344_at	217.1	P	2.44e-4	0.3	NC	0.047264
246345_at	85.7	P	0.00415	-0.5	NC	0.900148
246346_at	78.2	P	2.44e-4	-0.2	NC	0.5
246347_at	89	P	0.005859	0.6	NC	0.274048
246348_at	142.1	P	2.44e-4	-0.3	NC	0.854318
246349_at	31	A	0.27417	4.3	I	0.004073
246350_at	65.3	A	0.129639	0	NC	0.467656
246351_at	171	P	2.44e-4	0.3	NC	0.061522
246352_at	3.7	A	0.80542	0.2	NC	0.416433
246353_s_at	1.7	A	0.567627	-1.4	NC	0.213188
246354_at	4.1	A	0.567627	-1.9	NC	0.5
246355_at	26.7	A	0.246094	-0.4	NC	0.274048
246356_x_at	26	P	0.046143	1.5	NC	0.065566
246357_x_at	1.8	A	0.850342	-0.5	NC	0.48058
246358_x_at	3.2	A	0.753906	0.9	NC	0.047264
246359_x_at	47.4	M	0.056152	0.3	NC	0.013078
246360_at	29.5	A	0.466064	1.8	NC	0.5
246361_s_at	17.6	A	0.303711	0	NC	0.545234
246362_at	0.3	A	0.962402	0.3	NC	0.715033
246363_at	7	A	0.753906	0.3	NC	0.703911
246364_at	45.2	P	0.001221	0.9	I	0.001077
246365_at	8.2	A	0.398926	0.1	NC	0.5
246366_at	365.3	P	2.44e-4	0.3	NC	0.366593
246367_at	51	P	0.046143	0.3	I	0.003041
246368_at	439.8	P	2.44e-4	-0.2	NC	0.692594
246369_at	44.4	P	0.018555	0.7	NC	0.138386
246370_at	59.5	M	0.056152	3.1	I	4.92e-4
246371_at	73.6	A	0.095215	0.2	NC	0.5
246372_at	31	P	0.030273	1	NC	0.169098
246373_at	172.8	P	2.44e-4	0.2	NC	0.177412
246374_at	83.7	P	0.018555	1.3	I	0.004481
246375_at	307.8	P	2.44e-4	-0.6	D	0.999759
246376_at	199	P	0.001221	-0.9	D	0.999448
246377_at	42.6	A	0.129639	0.5	NC	0.088938
246378_at	295	P	2.44e-4	0.3	NC	0.050553
246379_s_at	960.3	P	2.44e-4	-0.2	NC	0.5
246380_at	30.2	A	0.303711	0.7	NC	0.177412
246381_at	2.9	A	0.932373	0.2	NC	0.5
246382_at	7.7	A	0.5	-0.6	NC	0.467656
246383_at	68.4	A	0.067627	1.8	NC	0.024755
246384_at	576.9	P	2.44e-4	-0.6	D	0.998923
246385_at	4.1	A	0.665527	0.1	NC	0.330589
246386_at	41.9	A	0.111572	0.8	NC	0.065566
246387_at	40.7	P	0.030273	0.6	I	0.004481
246388_at	15.4	A	0.432373	2.2	NC	0.074268
246389_at	197	P	0.023926	0.8	I	0.001651
246390_at	570.4	P	7.32e-4	1.6	I	1.47e-4
246391_at	577	P	7.32e-4	0.3	NC	0.296089
246392_at	15.7	A	0.567627	0	NC	0.692594
246393_at	18.7	A	0.149658	-1.5	NC	0.986922
246394_at	19.9	A	0.129639	0	NC	0.354442
246395_at	134.6	P	7.32e-4	0.7	I	0.003355
246396_at	114.2	P	0.030273	-1	D	0.99998
246397_at	11.6	A	0.398926	-1.7	NC	0.5
246398_at	182.9	P	0.001221	-0.8	D	0.999948
246399_at	258.6	P	0.01416	-0.5	D	0.999448
246400_at	161.8	P	2.44e-4	-0.6	NC	0.955851
246401_at	70.6	P	0.005859	1.1	NC	0.015426
246402_at	12.6	A	0.334473	1.5	NC	0.645558
246403_at	100.5	P	2.44e-4	4.2	I	2.e-5
246404_at	153.7	A	0.067627	0	NC	0.881991
246405_at	53.6	A	0.095215	-0.2	NC	0.921063
246406_at	2.8	A	0.850342	-0.2	NC	0.747149
246407_at	45.9	A	0.27417	-0.1	NC	0.124552
246408_at	397.8	P	2.44e-4	0	NC	0.5
246409_at	79	P	0.018555	-0.2	NC	0.60871
246410_at	256.8	P	0.00415	0.3	NC	0.5
246411_at	3.8	A	0.828613	0.2	NC	0.725952
246412_at	119.2	P	7.32e-4	0.4	NC	0.026698
246413_at	36.9	P	0.001953	0	NC	0.050553
246414_at	10.5	A	0.303711	3.1	NC	0.153232
246415_at	178.5	P	0.023926	0.8	I	0.001077
246416_at	17.8	A	0.398926	0.3	NC	0.37888
246417_at	47	M	0.056152	0.5	NC	0.088938
246418_at	28	A	0.303711	1.2	NC	0.028766
246419_at	12.9	A	0.601074	2.7	NC	0.131343
246420_at	24.2	A	0.398926	-0.1	NC	0.5
246421_at	628.3	P	2.44e-4	-0.8	D	0.999954
246422_at	365.7	P	7.32e-4	-0.1	NC	0.5
246423_at	14	A	0.303711	-1.5	D	0.995519
246424_at	311.1	P	0.001953	0.5	NC	0.441923
246425_at	157	P	2.44e-4	0.7	I	8.8e-5
246426_at	24.9	A	0.466064	0.5	NC	0.5
246427_at	70.8	P	0.00293	-0.6	NC	0.921063
246428_at	72.5	A	0.095215	0	NC	0.949447
246429_at	56.6	A	0.171387	1.1	NC	0.088938
246430_at	1.8	A	0.828613	-0.8	NC	0.715033
246431_at	11.6	A	0.398926	4.4	NC	0.099852
246432_at	24.1	A	0.246094	1.2	NC	0.307406
246433_at	54.2	P	0.00293	0.4	NC	0.232549
246434_at	152.4	P	0.005859	0.2	NC	0.153232
246435_at	18.3	A	0.219482	3.3	NC	0.054022
246436_at	94.4	P	0.00293	-0.1	NC	0.736659
246437_at	4	A	0.633789	-0.7	NC	0.5
246438_at	11.1	A	0.398926	-0.9	NC	0.5
246439_at	44.3	P	0.008057	0.1	NC	0.252851
246440_at	109.2	P	0.018555	-0.7	NC	0.961585
246441_at	306.3	P	0.00293	0.1	NC	0.5
246442_at	140.3	P	2.44e-4	-0.5	NC	0.942324
246443_at	171.1	P	2.44e-4	-0.1	NC	0.5
246444_at	62.7	P	0.010742	0.4	NC	0.069813
246445_at	359.5	P	2.44e-4	1.2	I	2.3e-5
246446_at	134.4	P	2.44e-4	-1.1	D	0.998664
246447_at	134.4	P	7.32e-4	-0.4	D	0.995519
246448_at	204	P	7.32e-4	-0.5	NC	0.993497
246449_at	62.5	P	0.046143	0.2	NC	0.213188
246450_at	41.2	A	0.366211	-1	D	0.998349
246451_at	436.1	P	2.44e-4	0.3	NC	0.007788
246452_at	316.2	P	7.32e-4	-0.1	NC	0.5
246453_at	303.4	P	2.44e-4	-0.7	D	0.999135
246454_at	136.1	P	7.32e-4	-0.5	NC	0.846768
246455_at	1.7	A	0.919434	-0.3	NC	0.868657
246456_at	1	A	0.828613	-3.5	NC	0.805199
246457_at	122.4	P	2.44e-4	-0.3	NC	0.814019
246458_at	17.9	A	0.19458	0.4	NC	0.131343
246459_at	118.9	P	2.44e-4	-0.7	D	0.997968
246460_at	531.3	P	2.44e-4	-0.1	NC	0.5
246461_at	87.9	P	0.001953	1.1	I	0.004073
246462_at	56.9	P	7.32e-4	-0.3	MD	0.994591
246463_at	75.1	A	0.330078	0.5	NC	0.058444
246464_at	19	A	0.334473	1.9	NC	0.213188
246465_at	37	A	0.095215	0.3	NC	0.074268
246466_at	368	P	7.32e-4	1.2	I	4.92e-4
246467_at	5.8	A	0.904785	0.2	NC	0.5
246468_at	143	P	0.046143	1	NC	0.010135
246469_at	150.2	P	0.001221	0.4	NC	0.038415
246470_at	2.5	A	0.72583	-1.5	NC	0.767451
246471_s_at	5.5	A	0.567627	2.8	NC	0.024755
246472_at	16.5	A	0.334473	0.5	NC	0.570859
246473_at	16.4	A	0.27417	-0.6	NC	0.633407
246474_at	13.9	A	0.398926	2.2	NC	0.131343
246475_at	55.3	P	0.01416	-0.4	NC	0.894337
246476_at	71.1	P	0.001221	-0.5	D	0.996645
246477_at	240	P	0.001221	0.5	I	1.89e-4
246478_at	212.8	P	2.44e-4	0.7	NC	0.013078
246479_at	168.5	P	0.001221	-0.2	NC	0.5
246480_at	340	P	2.44e-4	0.1	NC	0.416433
246481_s_at	410.1	P	7.32e-4	1.7	I	6.e-5
246482_at	122.9	P	7.32e-4	0.5	NC	0.094279
246483_at	147.8	P	2.44e-4	-0.1	NC	0.5
246484_at	137	P	0.01416	0.2	NC	0.5
246485_at	14.2	A	0.601074	-0.9	NC	0.330589
246486_at	150.4	P	2.44e-4	0.1	NC	0.5
246487_at	19.5	A	0.567627	2.5	NC	0.354442
246488_at	155.7	P	7.32e-4	0.7	NC	0.006503
246489_at	1929	P	2.44e-4	0.2	NC	0.047264
246490_at	28.4	A	0.466064	0.2	NC	0.078937
246491_at	43	P	2.44e-4	0.6	I	0.002032
246492_at	20.1	A	0.095215	0.1	NC	0.5
246493_at	21.7	A	0.149658	-0.4	NC	0.986922
246494_at	48.4	P	0.046143	0.6	NC	0.038415
246495_at	30.7	A	0.27417	-0.6	MD	0.994067
246496_at	113.4	P	7.32e-4	0.2	NC	0.5
246497_at	172.7	P	2.44e-4	0	NC	0.5
246498_at	34.1	A	0.080566	-0.1	NC	0.5
246499_at	154	P	0.001953	0	NC	0.5
246500_at	182.4	P	0.00415	-0.2	NC	0.945978
246501_at	140.6	P	0.023926	0.4	NC	0.5
246502_at	73.2	P	0.046143	-0.6	D	0.99751
246503_at	2017.6	P	2.44e-4	0.7	I	0.001077
246504_at	27.1	A	0.219482	0.6	NC	0.222749
246505_at	421.1	P	2.44e-4	-0.1	NC	0.681091
246506_at	675.4	P	2.44e-4	-0.6	D	0.999693
246507_at	141.2	P	2.44e-4	-0.8	D	0.996645
246508_at	529.9	P	0.001221	0	NC	0.5
246509_at	59.4	A	0.246094	0.4	NC	0.194801
246510_at	28.9	A	0.303711	0.9	NC	0.429141
246511_at	843.9	P	2.44e-4	1.7	I	2.e-5
246512_at	88	P	2.44e-4	0.8	I	1.01e-4
246513_at	182.2	P	0.00415	0.1	NC	0.51942
246514_at	15	A	0.665527	2	NC	0.5
246515_at	107.3	P	0.001953	0.1	NC	0.5
246516_at	143.5	P	0.001953	0.8	I	2.41e-4
246517_at	9.4	A	0.334473	-0.5	NC	0.252851
246518_at	51.4	P	2.44e-4	1	I	0.002753
246519_at	29.8	A	0.366211	0.2	NC	0.016731
246520_at	98.7	P	0.008057	0.3	NC	0.354442
246521_at	416.9	P	7.32e-4	0.3	NC	0.111714
246522_at	93.6	P	0.005859	-1.9	D	0.99998
246523_at	3.3	A	0.919434	0.1	NC	0.786812
246524_at	91.9	P	0.008057	0	NC	0.083826
246525_at	3.2	A	0.665527	0.9	NC	0.342437
246526_at	5.8	A	0.696289	0.7	NC	0.416433
246527_at	285.7	P	2.44e-4	0.1	NC	0.5
246528_at	177.9	P	2.44e-4	0.5	NC	0.024755
246529_at	281	P	2.44e-4	0	NC	0.5
246530_at	37.4	M	0.056152	1.2	I	0.001201
246531_at	17.5	A	0.533936	0.1	NC	0.284967
246532_at	164.6	P	2.44e-4	0.5	NC	0.00712
246533_at	169	P	0.005859	-0.2	NC	0.645558
246534_at	75.8	A	0.067627	1.6	NC	0.00712
246535_at	30.9	A	0.219482	0.7	NC	0.00712
246536_at	56.1	P	0.00415	-0.4	NC	0.681091
246537_at	50	A	0.080566	1.7	MI	0.005409
246538_at	360	P	2.44e-4	0.5	I	2.e-5
246539_at	185.7	P	0.001953	0.4	NC	0.044149
246540_at	118.4	P	0.00293	1.4	I	4.92e-4
246541_at	214.9	P	0.046143	-0.1	NC	0.715033
246542_at	90.1	P	0.01416	-0.2	NC	0.62112
246543_at	38.1	A	0.27417	0.8	NC	0.366593
246544_at	14.9	A	0.398926	0.6	NC	0.5
246545_at	1.7	A	0.919434	-3.7	NC	0.966696
246546_at	1600.1	P	2.44e-4	1	I	2.e-5
246547_at	163.6	P	0.00415	0	NC	0.60871
246548_at	63.5	P	0.023926	-0.7	NC	0.955851
246549_at	72.2	P	2.44e-4	0.4	NC	0.018128
246550_at	143.1	P	0.00415	-1.2	D	0.99994
246551_at	46.2	A	0.303711	2.4	NC	0.019624
246552_at	52.2	P	0.037598	0.6	NC	0.153232
246553_at	174.5	P	0.018555	0	NC	0.747149
246554_at	90.6	P	2.44e-4	-0.4	NC	0.964215
246555_at	123.1	P	0.023926	0.7	NC	0.016731
246556_at	19.4	A	0.432373	0.8	NC	0.296089
246557_at	30.4	A	0.219482	-0.2	NC	0.975245
246558_at	147.2	P	0.030273	0.1	NC	0.5
246559_at	195.1	P	0.030273	-0.2	NC	0.5
246560_at	1.3	A	0.828613	0.3	NC	0.203871
246561_at	96.6	P	2.44e-4	0.5	NC	0.177412
246562_at	135.3	P	2.44e-4	1.1	I	2.e-5
246563_at	2.3	A	0.828613	0.4	NC	0.296089
246564_at	208.7	P	0.00415	0	NC	0.5
246565_at	333.5	P	2.44e-4	1	I	2.e-5
246566_at	111.4	P	0.001953	-0.9	D	0.99775
246567_at	202.2	P	7.32e-4	0.4	NC	0.069813
246568_at	49.6	P	0.037598	0	NC	0.757415
246569_at	4.8	A	0.533936	-1.4	NC	0.194801
246570_at	8.6	A	0.5	1.1	NC	0.061522
246571_at	26.8	A	0.171387	1.2	NC	0.01421
246572_at	6.1	A	0.696289	-1.4	NC	0.5
246573_at	2.9	A	0.919434	0.3	NC	0.5
246574_at	4.2	A	0.953857	0	NC	0.736659
246575_at	227.5	P	7.32e-4	0.3	NC	0.099852
246576_at	49.7	P	0.046143	-0.2	NC	0.5
246577_at	2.6	A	0.870361	0	NC	0.5
246578_at	0.8	A	0.633789	-2.8	NC	0.5
246579_at	21.7	A	0.466064	4.1	NC	0.088938
246580_at	297.7	P	7.32e-4	0.7	I	0.00225
246581_at	46.2	A	0.334473	0	NC	0.736659
246582_at	16.6	A	0.219482	-0.2	NC	0.5
246583_at	114.7	P	7.32e-4	0.5	I	0.003355
246584_at	204.6	P	7.32e-4	0	NC	0.5
246585_at	61.5	P	2.44e-4	1.8	I	2.e-5
246586_at	21.8	A	0.129639	-0.2	NC	0.5
246587_at	44.2	A	0.111572	3.5	NC	0.054022
246588_at	8.1	A	0.303711	2.7	NC	0.645558
246589_at	4.3	A	0.601074	-1.6	NC	0.532344
246590_at	28.1	A	0.27417	0.7	NC	0.018128
246591_at	187.9	P	0.023926	-0.3	NC	0.916174
246592_at	14.6	A	0.533936	2.5	NC	0.274048
246593_at	110.1	P	0.018555	0.9	NC	0.008511
246594_at	455.9	P	7.32e-4	0.1	NC	0.5
246595_at	8	A	0.398926	-2	NC	0.838962
246596_at	27.4	A	0.171387	0.3	NC	0.5
246597_at	33.6	P	0.010742	-0.7	NC	0.657563
246598_at	92.3	P	0.018555	0.4	NC	0.050553
246599_at	24.7	A	0.067627	0.2	NC	0.222749
246600_at	66.7	P	7.32e-4	-1.1	D	0.99998
246601_at	340.7	P	7.32e-4	-0.9	D	0.999973
246602_at	86.7	P	0.001221	0.6	NC	0.009292
246603_at	47.2	A	0.129639	0.8	NC	0.124552
246604_at	8	A	0.753906	0.3	NC	0.105663
246605_at	22.6	A	0.334473	1.7	NC	0.161038
246606_at	6.1	A	0.149658	-0.2	NC	0.48058
246607_at	207.2	P	7.32e-4	-0.6	NC	0.993497
246608_at	4.1	A	0.753906	0.2	NC	0.441923
246609_at	20.2	A	0.095215	2.8	NC	0.041201
246610_at	39.5	A	0.067627	0.9	NC	0.018128
246611_at	202.3	P	2.44e-4	-1.1	D	0.999382
246612_at	135.7	P	0.01416	-0.2	NC	0.657563
246613_at	1129.9	P	2.44e-4	0.3	NC	0.105663
246614_at	24.5	P	0.001953	-0.7	NC	0.796129
246615_at	5.8	A	0.466064	-1.6	NC	0.5
246616_at	41.7	A	0.171387	3.1	NC	0.069813
246617_at	77.2	P	2.44e-4	1.6	I	1.89e-4
246618_at	5.6	A	0.567627	-2.2	NC	0.977068
246619_at	666.9	P	2.44e-4	0.6	I	5.2e-5
246620_at	27.8	A	0.219482	-0.4	NC	0.934434
246621_at	1189.3	P	2.44e-4	0.5	I	8.65e-4
246622_at	66.6	P	0.018555	-0.7	D	0.999911
246623_at	1761.6	P	2.44e-4	0.6	I	0.002032
246624_at	22.9	A	0.129639	2.8	NC	0.021224
246625_at	59.9	P	0.046143	0.1	NC	0.242585
246626_at	52.5	A	0.19458	0.1	NC	0.558077
246627_s_at	1052.5	P	2.44e-4	0.1	NC	0.5
246628_at	254.6	P	7.32e-4	-0.1	NC	0.5
246629_at	0.9	A	0.943848	0	NC	0.805199
246630_at	57.6	P	0.046143	-0.1	NC	0.506476
246631_at	568.8	P	0.001953	-0.2	NC	0.669411
246632_at	28.2	P	0.005859	-0.4	NC	0.925732
246633_at	9.6	A	0.696289	2.8	NC	0.284967
246634_at	266.7	P	2.44e-4	0.1	NC	0.232549
246635_at	56.8	A	0.171387	4	NC	0.019624
246636_at	575.4	P	2.44e-4	0.2	NC	0.054022
246637_at	1.5	A	0.981445	0.3	NC	0.786812
246638_at	9.4	A	0.5	2.5	NC	0.232549
246639_x_at	2.2	A	0.850342	0	NC	0.5
246640_x_at	68.9	A	0.080566	0.7	I	4.38e-4
246641_s_at	1.3	A	0.953857	0.2	NC	0.5
246642_s_at	6.8	A	0.533936	0.4	NC	0.454766
246643_s_at	0.3	A	0.981445	0.2	NC	0.703911
246644_at	118.7	P	0.001953	0.1	NC	0.5
246645_at	198.5	P	2.44e-4	-0.1	NC	0.5
246646_at	1.6	A	0.976074	-0.3	NC	0.964215
246647_at	7.5	A	0.303711	-0.1	NC	0.232549
246648_at	1.2	A	0.962402	0.8	NC	0.736659
246649_at	16.1	A	0.567627	0.3	NC	0.5
246650_at	629.1	P	2.44e-4	0.6	I	2.3e-5
246651_at	66.4	A	0.111572	1	NC	0.274048
246652_at	84	P	0.008057	3	I	1.3e-4
246653_at	728.5	P	2.44e-4	-0.2	NC	0.583567
246654_s_at	109.3	P	0.018555	0.1	NC	0.5
246655_at	3.7	A	0.633789	-1.5	NC	0.467656
246656_at	6.5	A	0.753906	-1.5	NC	0.777251
246657_at	11.2	A	0.111572	3.5	NC	0.047264
246658_at	3.9	A	0.669922	1.8	NC	0.139482
246659_at	24.1	A	0.19458	0.7	NC	0.009292
246660_at	398.3	P	2.44e-4	0.2	NC	0.065566
246661_at	7.8	A	0.27417	4	NC	0.222749
246662_at	13	A	0.398926	2.2	NC	0.5
246663_at	5.5	A	0.888428	-0.4	NC	0.5
246664_at	8.6	A	0.398926	3.3	I	0.003041
246665_s_at	7.7	A	0.696289	-1.2	NC	0.645558
246666_at	20.4	A	0.432373	3.1	NC	0.252851
246667_at	11.7	A	0.466064	2.8	I	0.001832
246668_at	2.2	A	0.828613	-1.4	NC	0.703911
246669_at	7.3	A	0.665527	-1.8	NC	0.5
246670_at	4.7	A	0.696289	1.7	NC	0.39129
246671_at	22.8	A	0.246094	2.3	I	0.003699
246672_at	3.8	A	0.303711	2.8	NC	0.038415
246673_at	231.2	P	7.32e-4	0	NC	0.5
246674_at	98.2	P	0.01416	-0.1	NC	0.5
246675_at	21.5	A	0.111572	1.1	NC	0.232549
246676_at	13.3	A	0.358154	1.7	NC	0.274048
246677_at	1.9	A	0.888428	-0.2	NC	0.050553
246678_at	13.2	A	0.334473	1.3	NC	0.131343
246679_at	16.5	A	0.334473	1.1	NC	0.506476
246680_at	29.2	A	0.19458	0.4	NC	0.416433
246681_at	107.3	P	0.005859	-0.2	NC	0.5
246682_at	153.3	P	2.44e-4	-1	D	0.99998
246683_at	135.4	P	2.44e-4	0.2	NC	0.39129
246684_at	23.8	M	0.056152	3.6	NC	0.015426
246685_at	33.2	A	0.334473	2.4	NC	0.088938
246686_at	13.1	A	0.780518	1.7	NC	0.725952
246687_at	9.2	A	0.633789	0.5	NC	0.213188
246688_at	2.5	A	0.466064	-2.2	NC	0.5
246689_at	32.6	A	0.129639	0.7	NC	0.39129
246690_at	5.9	A	0.828613	1	NC	0.354442
246691_at	23.8	A	0.398926	-0.1	NC	0.37888
246692_at	2	A	0.5	1.1	NC	0.185981
246693_at	2.6	A	0.953857	0	NC	0.5
246694_at	0.7	A	0.72583	0.1	NC	0.5
246695_at	2.3	A	0.828613	0.2	NC	0.5
246696_at	4.4	A	0.870361	-0.1	NC	0.51942
246697_at	5.5	A	0.696289	0.3	NC	0.284967
246698_at	3.6	A	0.633789	-2.7	NC	0.633407
246699_at	169.6	P	0.008057	-0.4	D	0.999562
246700_at	1.1	A	0.953857	-0.6	NC	0.830902
246701_at	103.2	P	0.001221	-0.1	NC	0.916174
246702_at	501.8	P	2.44e-4	0	NC	0.5
246703_at	112.4	P	0.001221	0	NC	0.5
246704_at	11.2	A	0.334473	0.4	NC	0.185981
246705_x_at	1.3	A	0.941406	0.6	NC	0.5
246706_at	10.4	A	0.129639	0	NC	0.48058
246707_at	5.2	A	0.72583	0.7	NC	0.213188
246708_at	211.3	P	2.44e-4	0.1	NC	0.416433
246709_s_at	0.2	A	0.981445	-3.8	NC	0.992212
246710_at	2.4	A	0.366211	1.2	NC	0.194801
246711_at	2.7	A	0.80542	0.2	NC	0.5
246712_at	10.1	A	0.533936	2.5	NC	0.057676
246713_at	4.6	A	0.334473	-0.3	NC	0.330589
246714_at	107.5	A	0.111572	-0.1	NC	0.5
246715_at	35.7	A	0.366211	2.1	NC	0.009292
246716_s_at	20.2	P	0.030273	-0.4	NC	0.5
246717_at	58.9	A	0.27417	0.8	NC	0.006503
246718_at	27.5	A	0.366211	0	NC	0.814019
246719_at	21.1	A	0.533936	3.7	NC	0.124552
246720_at	3.9	A	0.850342	3.3	NC	0.39129
246721_at	17.8	A	0.27417	0.7	NC	0.467656
246722_at	8.6	A	0.601074	2	NC	0.203871
246723_at	3.5	A	0.888428	0.8	NC	0.145682
246724_at	93.1	P	0.00293	-0.8	D	0.998514
246725_at	33.3	A	0.080566	0.1	NC	0.5
246726_at	2.1	A	0.953857	0.5	NC	0.330589
246727_at	46.6	A	0.171387	0.1	NC	0.5
246728_at	237.9	P	2.44e-4	-0.2	NC	0.558077
246729_at	2	A	0.72583	3	NC	0.022932
246730_at	1094.5	P	2.44e-4	-0.4	D	0.998664
246731_at	41.1	P	0.010742	0.4	NC	0.057676
246732_at	110.8	P	0.046143	0	NC	0.558077
246733_at	38.2	A	0.219482	1	NC	0.050553
246734_at	26.3	A	0.334473	0.7	NC	0.48058
246735_at	217	P	2.44e-4	-0.3	NC	0.964215
246736_at	28.3	A	0.633789	-0.6	NC	0.900148
246737_at	82.8	P	2.44e-4	0.2	NC	0.39129
246738_at	133.3	P	2.44e-4	0.2	NC	0.124552
246739_at	22.1	A	0.095215	1.6	MI	0.005409
246740_at	1.4	A	0.976074	0.1	NC	0.467656
246741_at	259.6	P	7.32e-4	-0.4	NC	0.888286
246742_at	260.5	P	2.44e-4	-0.1	NC	0.570859
246743_at	52.7	A	0.303711	0.7	NC	0.39129
246744_at	399.8	P	2.44e-4	0.2	NC	0.013078
246745_at	1309.8	P	2.44e-4	0.1	NC	0.5
246746_at	211.8	P	0.00415	0.9	NC	0.007788
246747_at	3435.2	P	2.44e-4	-0.1	NC	0.5
246748_at	32.5	A	0.129639	-0.5	NC	0.5
246749_at	96.4	P	2.44e-4	-0.2	NC	0.5
246750_at	69.1	P	0.00415	-0.2	NC	0.60871
246751_at	12.3	A	0.398926	2.8	NC	0.145682
246752_at	13.2	A	0.665527	2	NC	0.016731
246753_at	10.8	A	0.72583	1.2	NC	0.736659
246754_at	92.3	A	0.27417	0.5	NC	0.296089
246755_at	401.2	P	2.44e-4	-0.7	NC	0.961585
246756_at	218.8	P	0.00415	-0.4	NC	0.955851
246757_at	26.2	A	0.432373	1.5	NC	0.069813
246758_at	2871.1	P	2.44e-4	0.3	NC	0.022932
246759_at	168.2	P	7.32e-4	-0.3	NC	0.861614
246760_at	193.8	P	0.00293	0.7	NC	0.022932
246761_at	3.2	A	0.888428	-1.4	NC	0.868657
246762_at	72.3	P	0.010742	0.5	NC	0.030967
246763_at	330.9	P	2.44e-4	-0.1	NC	0.5
246764_s_at	7.3	A	0.5	2.8	NC	0.242585
246765_at	72	P	2.44e-4	1.4	I	2.e-5
246766_at	20.2	A	0.432373	-0.3	NC	0.5
246767_at	108.2	P	7.32e-4	0.6	I	4.38e-4
246768_at	121.1	P	2.44e-4	-0.3	NC	0.961585
246769_at	4.7	A	0.80542	0.4	NC	0.441923
246770_at	109.7	P	0.00415	-0.1	NC	0.777251
246771_at	0.5	A	0.976074	0.4	NC	0.942324
246772_at	145.4	P	0.023926	0.8	NC	0.022932
246773_at	35.6	A	0.27417	1.5	NC	0.047264
246774_at	5.1	A	0.5	0.4	NC	0.041201
246775_at	298.5	P	0.001221	0.3	NC	0.054022
246776_at	81.4	A	0.171387	0.7	NC	0.041201
246777_at	204.2	P	2.44e-4	-0.3	NC	0.669411
246778_at	249.8	P	2.44e-4	0.3	NC	0.099852
246779_at	197.5	P	0.008057	-0.3	NC	0.916174
246780_at	804.2	P	2.44e-4	0	NC	0.5
246781_at	81.1	P	0.00415	-1.8	D	0.999977
246782_at	38.6	A	0.095215	-0.5	NC	0.99288
246783_at	42.6	P	0.030273	0.3	NC	0.274048
246784_at	350.4	P	2.44e-4	0	NC	0.5
246785_at	322	P	2.44e-4	-0.4	NC	0.987976
246786_at	37.2	A	0.334473	-0.5	NC	0.814019
246787_s_at	1	A	0.904785	-3.1	NC	0.942324
246788_at	8.7	A	0.366211	0	NC	0.715033
246789_at	109.2	P	2.44e-4	-0.4	NC	0.900148
246790_at	19.2	A	0.27417	-0.6	NC	0.881991
246791_at	201.1	P	2.44e-4	-0.7	D	0.997968
246792_at	12.2	A	0.432373	-0.1	NC	0.5
246793_at	188.4	P	2.44e-4	0.1	NC	0.5
246794_s_at	26	A	0.171387	-0.7	NC	0.767451
246795_at	16.4	A	0.171387	0.2	NC	0.429141
246796_at	14.1	A	0.27417	-1.3	NC	0.971234
246797_at	28.3	P	0.005859	0.3	NC	0.185981
246798_at	20.4	A	0.601074	-0.1	NC	0.263341
246799_at	81.5	P	0.018555	-0.2	NC	0.830902
246800_at	445.6	P	2.44e-4	1	I	8.8e-5
246801_at	548.9	P	2.44e-4	0.8	I	2.3e-5
246802_at	144.7	P	0.008057	-0.3	NC	0.966696
246803_at	22.9	A	0.129639	-0.9	D	0.99751
246804_at	0.9	A	0.850342	0.4	NC	0.307406
246805_at	15.2	A	0.466064	0.7	NC	0.145682
246806_at	1	A	0.828613	0.5	NC	0.342437
246807_at	272.6	P	7.32e-4	0.2	NC	0.37888
246808_at	39.4	P	0.008057	0.2	NC	0.5
246809_s_at	307.8	P	0.001953	1.2	I	2.14e-4
246810_at	1.2	A	0.665527	-2.3	NC	0.467656
246811_at	8.8	A	0.366211	-1.1	NC	0.48058
246812_at	12	A	0.19458	0.5	NC	0.416433
246813_at	0.5	A	0.919434	-1.3	NC	0.307406
246814_at	36.7	A	0.466064	2.3	NC	0.057676
246815_at	65.8	P	0.01416	0.5	NC	0.177412
246816_at	29.7	A	0.466064	2.6	NC	0.5
246817_at	12	A	0.398926	-0.6	NC	0.777251
246818_at	46.4	A	0.466064	-0.5	NC	0.796129
246819_at	0.5	A	0.976074	1.5	NC	0.669411
246820_at	98.3	P	0.005859	-0.2	NC	0.814019
246821_at	720.1	P	2.44e-4	1	I	4.38e-4
246822_at	58.2	P	0.00415	0	NC	0.5
246823_at	18.7	A	0.19458	1.3	NC	0.118009
246824_at	245.1	P	0.001953	0.1	NC	0.5
246825_at	318.5	P	0.001953	0.4	NC	0.222749
246826_at	77.1	A	0.095215	-0.1	NC	0.5
246827_at	100.6	P	0.008057	1	I	1.89e-4
246828_at	16.8	A	0.219482	0.1	NC	0.296089
246829_at	156.2	P	0.001953	0.1	NC	0.5
246830_at	1141.5	P	2.44e-4	0.6	I	2.e-5
246831_at	106.9	P	0.001221	-0.6	D	0.999948
246832_at	264.8	P	2.44e-4	-0.4	NC	0.777251
246833_at	3.8	A	0.601074	-1.7	NC	0.5
246834_at	4.9	A	0.533936	0.6	NC	0.222749
246835_at	30.4	A	0.149658	-0.2	NC	0.5
246836_s_at	15	P	0.046143	1	NC	0.094279
246837_at	116.8	P	0.005859	2	I	9.66e-4
246838_at	105.4	P	0.010742	0.5	NC	0.111714
246839_at	37.7	A	0.129639	0.4	NC	0.5
246840_at	281.2	P	0.023926	-0.5	D	0.998923
246841_at	26.2	A	0.067627	0.5	NC	0.5
246842_at	125.1	P	0.00293	-0.3	NC	0.5
246843_at	349	P	2.44e-4	-0.4	NC	0.991489
246844_at	152.8	P	0.008057	0	NC	0.48058
246845_at	828.4	P	2.44e-4	0	NC	0.5
246846_at	207.2	P	0.01416	0.2	NC	0.39129
246847_at	66.9	A	0.219482	-0.5	NC	0.905721
246848_at	1.9	A	0.919434	0.3	NC	0.416433
246849_at	160.8	P	7.32e-4	0.3	NC	0.330589
246850_at	84.6	P	0.030273	1.2	MI	0.005933
246851_at	1	A	0.888428	-1	NC	0.830902
246852_at	258.1	P	0.023926	0.1	NC	0.545234
246853_at	27.9	A	0.27417	-0.1	NC	0.747149
246854_at	2.6	A	0.943848	-0.2	NC	0.964215
246855_at	1279.6	P	2.44e-4	-1.3	D	0.99998
246856_at	330.4	P	0.001953	-0.5	NC	0.952736
246857_at	2.2	A	0.5	0.6	NC	0.213188
246858_at	250.6	P	2.44e-4	-0.4	NC	0.949447
246859_at	2	A	0.904785	0.7	NC	0.099852
246860_at	7.9	A	0.432373	0.7	NC	0.342437
246861_at	1011.1	P	2.44e-4	-0.6	D	0.99775
246862_at	438.1	P	2.44e-4	0.1	NC	0.37888
246863_at	401.8	P	7.32e-4	-0.5	D	0.99775
246864_at	154.8	P	7.32e-4	0.2	NC	0.5
246865_s_at	225.9	P	2.44e-4	0.6	I	0.002032
246866_at	23.9	A	0.398926	2	NC	0.111714
246867_at	2.1	A	0.334473	1	NC	0.035785
246868_at	128	P	0.00415	0.5	NC	0.5
246869_at	19.2	A	0.080566	0.3	NC	0.038415
246870_at	717.3	P	2.44e-4	0.9	I	2.e-5
246871_at	28.3	A	0.246094	1.5	NC	0.010135
246872_at	64.5	P	0.00293	1.8	I	2.73e-4
246873_at	48.3	A	0.219482	0.1	NC	0.5
246874_at	6.5	A	0.696289	0.6	NC	0.5
246875_at	374.7	P	0.001221	-2.1	D	0.999977
246876_at	15.8	A	0.432373	2.8	NC	0.099852
246877_at	4.9	A	0.943848	0.2	NC	0.633407
246878_at	1	A	0.828613	-1.1	NC	0.545234
246879_at	111.3	P	0.001221	0.3	NC	0.467656
246880_s_at	8.7	A	0.466064	3.8	NC	0.057676
246881_at	96.3	P	0.001221	0	NC	0.5
246882_at	165.6	P	0.046143	1.1	NC	0.038415
246883_at	34.2	P	0.046143	0	NC	0.5
246884_at	76.3	P	0.008057	0.2	NC	0.169098
246885_at	72.1	P	0.01416	1	NC	0.050553
246886_at	127.1	P	0.010742	-0.2	NC	0.5
246887_at	20.8	A	0.334473	0.1	NC	0.5
246888_at	212.2	P	2.44e-4	-1.9	D	0.996959
246889_at	27.9	A	0.303711	3.3	NC	0.366593
246890_at	60.4	A	0.19458	1.2	NC	0.041201
246891_at	30.7	P	0.001953	0	NC	0.5
246892_at	27.4	A	0.366211	-0.5	NC	0.60871
246893_at	117	P	0.001221	-0.5	NC	0.986922
246894_at	18.9	A	0.366211	2.5	NC	0.318909
246895_at	786.4	P	2.44e-4	-0.1	NC	0.545234
246896_at	25.1	A	0.19458	3.7	NC	0.5
246897_at	268.2	P	2.44e-4	-0.2	NC	0.5
246898_at	25.6	A	0.219482	0.2	NC	0.5
246899_at	22.4	P	0.001953	-0.6	NC	0.5
[truncated: 20,811 more rows]
