# Supplementary material for: Qualitative network models and genome-wide expression data define carbon/nitrogen-responsive molecular machines in Arabidopsis
Source: Genome Biol. 2007 Jan 11;8(1):R7. doi: 10.1186/gb-2007-8-1-r7 (PMC1839130; doi:10.1186/gb-2007-8-1-r7)
Supplement: Additional data file 5 — CHP files generated with the Affymetrix MAS v5.0 software as described in the Materials and methods. [file gb-2007-8-1-r7-S5.zip › CHPfiles/33.19.vs.LL43.1.CHP]

row.names	Ll33.19.vs.LL43.1.Signal	Ll33.19.vs.LL43.1.Detection	Ll33.19.vs.LL43.1.Detection.p.value	Ll33.19.vs.LL43.1.Signal.Log.Ratio	Ll33.19.vs.LL43.1.Change	Ll33.19.vs.LL43.1.Change.p.value
244901_at	40.8	P	2.44e-4	-0.2	NC	0.5
244902_at	58	P	0.00293	0	NC	0.5
244903_at	120.2	P	2.44e-4	0.4	I	0.001486
244904_at	15.1	A	0.303711	1.7	NC	0.185981
244905_at	33.9	A	0.246094	2.3	NC	0.074268
244906_at	266.1	P	0.00293	0.2	NC	0.429141
244907_at	8	A	0.5	-0.1	NC	0.532344
244908_at	0.8	A	0.989258	0.1	NC	0.232549
244909_at	14	A	0.567627	-0.8	NC	0.854318
244910_s_at	29.1	P	0.001953	0.3	NC	0.5
244911_at	8.5	A	0.567627	3.8	NC	0.111714
244912_at	405.1	P	0.001221	0.4	I	0.00225
244913_at	26.3	A	0.633789	2.1	NC	0.033304
244914_at	6.2	A	0.303711	2	MI	0.005933
244915_s_at	7	A	0.72583	-2	NC	0.99288
244916_at	0.6	A	0.533936	-0.1	NC	0.39129
244917_at	0.7	A	0.888428	-0.1	NC	0.416433
244918_at	11	A	0.27417	2.7	NC	0.061522
244919_at	33.1	A	0.149658	0.6	NC	0.454766
244920_s_at	137.2	P	7.32e-4	0.2	NC	0.030967
244921_s_at	88.2	P	7.32e-4	0.9	I	6.18e-4
244922_s_at	36.6	P	0.023926	0.8	NC	0.01421
244923_s_at	17.2	A	0.366211	1.6	NC	0.044149
244924_at	50.8	A	0.129639	0.3	NC	0.318909
244925_at	16.2	M	0.056152	0.1	NC	0.5
244926_s_at	53.3	P	0.046143	2.2	I	0.004481
244927_at	58.1	A	0.27417	1	NC	0.035785
244928_s_at	76.9	P	0.046143	-0.3	NC	0.558077
244929_at	193.8	P	0.01416	-0.4	MD	0.994067
244930_at	12.6	A	0.19458	3.5	NC	0.083826
244931_at	11.7	A	0.27417	-1	NC	0.5
244932_at	25.8	M	0.056152	0.6	NC	0.054022
244933_at	30.4	P	0.030273	0.5	NC	0.038415
244934_at	43	A	0.067627	1.2	NC	0.024755
244935_at	467.8	P	7.32e-4	0	NC	0.5
244936_at	60.4	P	2.44e-4	-0.1	NC	0.5
244937_at	12.3	A	0.219482	2.5	NC	0.069813
244938_at	56.8	P	0.018555	0.5	NC	0.057676
244939_at	39.1	A	0.19458	-1.5	D	0.99994
244940_at	86.1	P	0.001953	-1.8	D	0.99998
244941_at	32.8	P	0.01416	0	NC	0.057676
244942_at	34.1	A	0.149658	3.2	I	0.003041
244943_at	135	P	2.44e-4	-0.5	NC	0.992212
244944_s_at	216.5	P	7.32e-4	-0.3	NC	0.925732
244945_at	81.3	P	0.030273	1.2	I	0.004073
244946_at	82.3	A	0.080566	0.7	NC	0.010135
244947_at	38	P	0.023926	0.1	NC	0.5
244948_at	3.4	A	0.466064	0.5	NC	0.118009
244949_at	25.1	A	0.27417	1.1	NC	0.583567
244950_at	70.9	P	2.44e-4	0.7	I	8.8e-5
244951_s_at	343	P	2.44e-4	0.7	I	2.73e-4
244952_at	29.8	P	7.32e-4	0.7	NC	0.354442
244953_s_at	36.1	P	0.046143	0.2	NC	0.5
244954_s_at	6.9	A	0.246094	2.8	NC	0.078937
244955_at	10.8	A	0.567627	-1.6	NC	0.934434
244956_s_at	35.3	A	0.27417	0	NC	0.669411
244957_at	34.8	P	0.018555	0.6	NC	0.429141
244958_at	22.4	P	0.046143	-0.1	NC	0.342437
244959_s_at	71.6	P	2.44e-4	0.6	I	0.00249
244960_at	295	P	2.44e-4	-0.3	NC	0.894337
244961_at	407.5	P	2.44e-4	-0.1	NC	0.5
244962_at	179.3	P	7.32e-4	0.3	NC	0.124552
244963_at	180	P	2.44e-4	-0.3	NC	0.942324
244964_at	150.3	P	0.001953	-0.3	NC	0.868657
244965_at	46.3	P	0.00415	-0.7	D	0.99994
244966_at	14.6	P	0.001221	-0.3	NC	0.5
244967_at	240.8	P	2.44e-4	-1	D	0.99998
244968_at	222.8	P	0.00293	-0.6	D	0.999562
244969_at	93.6	P	2.44e-4	-0.4	NC	0.934434
244970_at	39.6	P	0.00415	-0.3	NC	0.830902
244971_at	2325.2	P	2.44e-4	-0.3	D	0.996301
244972_at	54.9	P	0.023926	1.1	I	3.46e-4
244973_at	19	P	7.32e-4	0.3	NC	0.016731
244974_at	11.5	A	0.111572	2.2	NC	0.018128
244975_at	97.5	P	0.001221	0.7	I	0.001486
244976_at	829.6	P	2.44e-4	-0.3	NC	0.992212
244977_at	26.1	P	0.018555	0.5	I	0.001201
244978_at	170	P	0.00415	-2.5	NC	0.921063
244979_at	79	P	0.023926	-2.4	D	0.99998
244980_at	23.3	A	0.080566	-2.4	D	0.998349
244981_at	55.9	P	0.00293	-1.5	D	0.999759
244982_at	15.8	P	0.037598	-2.4	D	0.999922
244983_at	63.1	P	0.001953	-3.1	D	0.99998
244984_at	411.6	P	2.44e-4	-0.1	NC	0.5
244985_at	227.1	P	2.44e-4	0.3	NC	0.035785
244986_at	336.3	P	2.44e-4	-0.8	D	0.99998
244987_s_at	739.6	P	7.32e-4	-0.9	D	0.998349
244988_s_at	211.2	P	0.00415	0.2	NC	0.111714
244989_s_at	35.5	P	0.018555	0.7	I	0.003699
244990_s_at	7.9	A	0.129639	0.2	NC	0.065566
244991_s_at	50	P	0.023926	1	NC	0.078937
244992_s_at	308.1	P	2.44e-4	-2	D	0.99998
244993_s_at	177.4	P	2.44e-4	-0.7	D	0.999948
244994_at	9.1	P	0.01416	1	NC	0.016731
244995_at	12	A	0.398926	0.5	NC	0.5
244996_at	118.7	P	0.00415	-0.5	D	0.999226
244997_at	39.5	P	2.44e-4	-0.4	NC	0.5
244998_at	332.3	P	2.44e-4	0.5	I	3.46e-4
244999_at	28.5	P	0.00415	-0.1	NC	0.044149
245000_at	27.4	A	0.246094	1	MI	0.005409
245001_at	585.8	P	2.44e-4	-0.2	NC	0.5
245002_at	38.4	A	0.067627	0.9	NC	0.044149
245003_at	28.2	A	0.149658	-0.8	NC	0.583567
245004_at	57.3	P	0.00293	-0.7	D	0.995519
245005_at	27.8	A	0.149658	0.2	NC	0.153232
245006_at	235.8	P	2.44e-4	-1.3	D	0.999973
245007_at	47.1	P	0.037598	0.7	NC	0.050553
245008_at	17.1	P	0.010742	-0.5	NC	0.777251
245009_at	219.3	P	0.001953	-0.3	NC	0.838962
245010_at	22.1	A	0.601074	0.4	NC	0.964215
245011_at	29.7	P	0.023926	-0.3	NC	0.5
245012_at	50.7	P	0.001953	-1.9	D	0.999977
245013_at	1126.4	P	2.44e-4	-0.8	D	0.99998
245014_at	818.9	P	2.44e-4	-0.5	D	0.999508
245015_at	161	P	2.44e-4	-0.1	NC	0.5
245016_at	135.4	P	2.44e-4	-0.3	NC	0.988955
245017_at	212.4	P	2.44e-4	-0.6	D	0.99775
245018_at	47.3	P	0.008057	-0.9	NC	0.980376
245019_at	60.6	P	0.00415	-0.8	D	0.999448
245020_at	129.6	P	0.001221	-1.6	D	0.999886
245021_at	153.9	P	2.44e-4	-0.4	NC	0.986922
245022_at	39.7	P	0.001221	-0.9	NC	0.993497
245023_at	202.8	P	2.44e-4	-0.2	NC	0.5
245024_at	518.4	P	7.32e-4	-0.6	D	0.999727
245025_at	60.2	P	0.001221	-0.7	NC	0.977068
245026_at	35	A	0.149658	-1.3	D	0.999786
245027_at	24.4	M	0.056152	0.3	NC	0.493524
245028_at	103.1	P	0.001953	-0.2	NC	0.570859
245029_at	10.4	A	0.334473	2.8	I	0.002753
245030_at	0.9	A	0.601074	0.1	NC	0.213188
245031_at	65.1	P	0.00293	0.1	NC	0.5
245032_at	13.2	A	0.129639	0.2	NC	0.354442
245033_at	2.9	A	0.601074	-2.1	NC	0.822588
245034_at	75.4	P	0.005859	0	NC	0.5
245035_at	22	A	0.080566	-2.1	D	0.99997
245036_at	106.3	P	2.44e-4	-0.6	D	0.999965
245037_at	35.4	P	0.023926	1.5	NC	0.010135
245038_at	171.6	P	0.001953	-1.3	D	0.99998
245039_at	245.3	P	7.32e-4	-0.3	NC	0.977068
245040_at	20.6	A	0.466064	2.2	NC	0.105663
245041_at	85.8	P	2.44e-4	-1.3	D	0.99998
245042_at	46.9	A	0.219482	0.7	NC	0.222749
245043_at	161	P	2.44e-4	-0.8	D	0.999853
245044_at	24.7	A	0.27417	-0.2	NC	0.558077
245045_at	260.7	P	2.44e-4	-0.1	NC	0.786812
245046_at	619.3	P	2.44e-4	0.6	I	0.00249
245047_at	38	P	0.010742	0.1	NC	0.429141
245048_at	491.5	P	0.001221	-0.1	NC	0.5
245049_at	45.5	P	0.00415	0.3	NC	0.330589
245050_at	137.8	P	7.32e-4	-0.2	NC	0.868657
245051_at	311.6	P	0.001221	0.2	NC	0.5
245052_at	30.4	M	0.056152	0.5	NC	0.041201
245053_at	9	A	0.398926	-0.9	NC	0.692594
245054_at	72.8	P	2.44e-4	-0.5	D	0.997968
245055_at	25	P	0.005859	-0.2	NC	0.645558
245056_at	85.8	P	0.001221	0.2	NC	0.094279
245057_at	8.3	A	0.72583	-0.4	NC	0.194801
245058_at	3.6	A	0.696289	0	NC	0.416433
245059_at	233.6	P	0.001953	0.4	NC	0.177412
245060_at	843.7	P	2.44e-4	0.3	NC	0.015426
245061_at	72.6	P	0.01416	0.3	NC	0.5
245062_at	141.4	P	2.44e-4	-0.7	D	0.999922
245063_at	151.8	P	2.44e-4	0.3	NC	0.069813
245064_at	65.1	P	7.32e-4	-0.4	NC	0.964215
245065_at	272.6	P	0.00415	0.6	I	1.47e-4
245066_at	214	P	0.001221	0.2	NC	0.222749
245067_at	756.1	P	2.44e-4	0	NC	0.5
245068_at	2.7	A	0.72583	-0.3	NC	0.736659
245069_at	5.9	A	0.466064	1.7	NC	0.5
245070_at	4.1	A	0.780518	-0.6	NC	0.715033
245071_at	16.1	A	0.665527	-0.1	NC	0.747149
245072_s_at	7.2	A	0.533936	0.4	NC	0.5
245073_at	3.3	A	0.919434	-0.5	NC	0.777251
245074_at	70.6	P	0.037598	-0.6	D	0.998923
245075_at	1.5	A	0.780518	-2.2	D	0.996959
245076_at	2.6	A	0.953857	-3.5	NC	0.978776
245077_at	32.1	A	0.219482	0.1	NC	0.881991
245078_at	253.5	P	0.001953	-0.3	NC	0.868657
245079_at	49.2	A	0.080566	0.2	NC	0.5
245080_at	232.4	P	2.44e-4	1.1	I	2.e-5
245081_at	35.7	A	0.246094	0.1	NC	0.725952
245082_at	90.8	P	7.32e-4	2	I	5.2e-5
245083_at	473.7	P	2.44e-4	0.6	I	2.14e-4
245084_at	62.6	P	0.008057	-0.3	NC	0.5
245085_at	1527.4	P	2.44e-4	1.3	I	2.e-5
245086_at	5	A	0.533936	0.5	NC	0.5
245087_at	66.5	P	0.010742	-0.1	NC	0.725952
245088_at	3.7	A	0.366211	0.3	NC	0.5
245089_at	274.1	P	2.44e-4	0.8	I	8.8e-5
245090_at	1110.6	P	2.44e-4	0.7	NC	0.01421
245091_at	4.1	A	0.633789	-2	NC	0.757415
245092_at	211.2	P	0.010742	0.2	NC	0.5
245093_at	32.6	A	0.067627	0.2	NC	0.493524
245094_at	330.7	P	0.001953	0.4	I	0.003699
245095_at	9	A	0.398926	-0.9	NC	0.5
245096_at	78	P	0.001221	-0.7	NC	0.980376
245097_at	185.2	P	0.00415	-0.5	D	0.998168
245098_at	253.7	P	2.44e-4	-0.3	D	0.997247
245099_at	275.2	P	0.00415	0.1	NC	0.5
245100_at	80.8	P	0.001221	-0.6	NC	0.983269
245101_at	1504.9	P	2.44e-4	0.9	I	2.7e-5
245102_at	7.2	A	0.753906	1.2	NC	0.5
245103_at	15.9	A	0.432373	2.2	NC	0.213188
245104_at	62.1	P	0.01416	-0.3	NC	0.925732
245105_at	48.2	P	0.010742	0.6	NC	0.035785
245106_at	105.7	P	2.44e-4	-0.1	NC	0.5
245107_at	30.5	P	0.037598	1.2	NC	0.307406
245108_at	14.1	A	0.696289	-1.5	D	0.997247
245109_at	41	P	0.046143	2	NC	0.307406
245110_at	25	A	0.27417	-0.7	NC	0.978776
245111_at	6.2	A	0.601074	-0.6	NC	0.5
245112_at	392.9	P	2.44e-4	-0.7	D	0.99997
245113_at	760.6	P	2.44e-4	1	I	1.01e-4
245114_at	298.2	P	2.44e-4	-0.3	NC	0.838962
245115_at	284.1	P	7.32e-4	-1	D	0.99998
245116_at	188.3	P	2.44e-4	-0.4	D	0.999759
245117_at	113.6	P	0.001953	-0.1	NC	0.570859
245118_at	73.5	P	0.005859	0	NC	0.5
245119_at	76.8	P	0.030273	-0.3	NC	0.868657
245120_at	93.6	P	0.030273	-0.3	NC	0.868657
245121_at	1540.7	P	2.44e-4	0.2	NC	0.01421
245122_at	163.5	P	0.010742	-0.4	NC	0.988955
245123_at	1.3	A	0.633789	-1.6	NC	0.875448
245124_at	238.7	P	7.32e-4	-0.3	NC	0.966696
245125_at	2.1	A	0.943848	-0.9	MD	0.994067
245126_at	257.6	P	2.44e-4	1.7	I	2.e-5
245127_at	137.7	P	0.001953	0.3	NC	0.00712
245128_at	6.2	A	0.19458	-0.4	NC	0.558077
245129_at	1.7	A	0.870361	0.1	NC	0.5
245130_at	37.1	P	0.023926	0.2	NC	0.429141
245131_s_at	210.5	P	2.44e-4	-0.6	D	0.99994
245132_at	67.8	P	0.00415	0.1	NC	0.942324
245133_at	58.1	P	0.001221	0.4	NC	0.088938
245134_s_at	48.2	P	0.023926	-0.6	D	0.999135
245135_at	2.1	A	0.828613	0	NC	0.532344
245136_at	160	P	7.32e-4	-0.6	D	0.999811
245137_at	50.1	P	0.001953	-0.4	NC	0.971234
245138_at	1.1	A	0.904785	0.2	NC	0.596188
245139_at	529.5	P	2.44e-4	0.6	NC	0.018128
245140_at	19	A	0.219482	-0.2	NC	0.51942
245141_at	241.5	P	0.018555	0.9	I	0.003355
245142_at	11	A	0.633789	0.4	NC	0.213188
245143_at	33.5	A	0.149658	-0.7	NC	0.5
245144_at	341.6	P	2.44e-4	-0.3	NC	0.894337
245145_at	131.2	P	0.001221	0.3	NC	0.232549
245146_at	245.7	P	0.001953	-0.1	NC	0.5
245147_at	41	P	0.01416	-0.1	NC	0.5
245148_at	217.2	P	0.001221	-0.2	NC	0.767451
245149_at	50.9	P	0.030273	-0.5	NC	0.692594
245150_at	73.9	P	0.01416	0.8	NC	0.011045
245151_at	128.1	P	2.44e-4	-0.5	D	0.999654
245152_at	265	P	7.32e-4	0.8	I	2.e-5
245153_at	2.2	A	0.72583	0	NC	0.633407
245154_at	29.7	A	0.567627	0.3	NC	0.37888
245155_at	1080.8	P	2.44e-4	0.6	I	2.e-5
245156_at	81.1	P	2.44e-4	-0.4	NC	0.62112
245157_at	2.2	A	0.753906	0.1	NC	0.493524
245158_at	10.6	A	0.129639	-1	NC	0.894337
245159_at	14.9	A	0.398926	-0.8	NC	0.657563
245160_at	1.2	A	0.753906	-0.1	NC	0.5
245161_at	27.4	A	0.129639	-0.8	NC	0.875448
245162_at	12.5	A	0.27417	2.2	NC	0.069813
245163_at	15.2	A	0.432373	0.8	NC	0.307406
245164_at	667.5	P	7.32e-4	1.6	I	2.e-5
245165_at	19	A	0.19458	-0.3	NC	0.822588
245166_at	69.9	P	0.023926	0	NC	0.284967
245167_s_at	326.4	P	7.32e-4	-0.5	D	0.999954
245168_at	968.8	P	2.44e-4	-0.3	NC	0.938478
245169_at	604.2	P	7.32e-4	0.4	I	0.001336
245170_at	20.4	A	0.466064	-0.3	NC	0.570859
245171_at	3.5	A	0.828613	-4.7	D	0.99998
245172_at	234.1	P	0.001221	1.1	I	2.e-5
245173_at	2.3	A	0.870361	-2.2	NC	0.984574
245174_at	111	P	0.001953	0.3	NC	0.019624
245175_at	1065.8	P	2.44e-4	0.1	NC	0.5
245176_at	191.6	P	0.005859	0.8	I	1.3e-4
245177_at	20.1	A	0.246094	-0.2	NC	0.905721
245178_at	210.4	P	0.005859	-0.3	D	0.998664
245179_at	158.5	M	0.056152	0.4	NC	0.5
245180_at	198.4	P	7.32e-4	-0.4	NC	0.925732
245181_at	1227.1	P	2.44e-4	-0.1	NC	0.5
245182_at	105.1	P	7.32e-4	0.3	I	0.003355
245183_at	86.9	P	0.010742	0.2	NC	0.5
245184_at	13.5	A	0.533936	-0.3	NC	0.736659
245185_at	41.7	P	0.023926	0.6	NC	0.065566
245186_at	215.1	P	0.001953	0	NC	0.5
245187_s_at	205.8	P	2.44e-4	0.3	NC	0.015426
245188_at	67.9	P	0.037598	-0.2	NC	0.669411
245189_at	0.8	A	0.994141	0.4	NC	0.330589
245190_at	25	P	0.008057	-0.2	NC	0.5
245191_at	8	A	0.633789	-0.6	NC	0.777251
245192_at	1.2	A	0.665527	-1.3	NC	0.888286
245193_at	280.7	P	0.001953	-0.4	D	0.995927
245194_at	47.2	P	0.01416	-0.8	MD	0.995075
245195_at	28.5	A	0.095215	0.6	NC	0.403812
245196_at	74.7	P	0.008057	-1	MD	0.995075
245197_at	475.3	P	2.44e-4	-0.2	NC	0.5
245198_at	74.9	A	0.095215	-0.3	NC	0.987976
245199_at	3119.7	P	2.44e-4	0.4	I	2.3e-5
245200_at	87.4	P	0.037598	-0.1	NC	0.5
245201_at	75.8	P	0.001953	0.1	NC	0.242585
245202_at	124.5	P	0.00415	0.1	NC	0.5
245203_at	1.4	A	0.870361	0.6	NC	0.033304
245204_at	24.2	A	0.334473	2.5	I	0.003041
245205_at	36.3	A	0.095215	0.1	NC	0.284967
245206_at	143.4	P	2.44e-4	-0.4	NC	0.900148
245207_at	246.7	P	0.01416	0.1	NC	0.5
245208_at	74.9	P	2.44e-4	-0.7	NC	0.596188
245209_at	327.6	P	7.32e-4	-1.3	D	0.99998
245210_at	83.3	P	7.32e-4	0.2	NC	0.222749
245211_at	317.7	P	7.32e-4	0.2	NC	0.111714
245212_at	3.7	A	0.696289	1.6	NC	0.441923
245213_at	54.7	A	0.27417	0.3	NC	0.252851
245214_at	10.4	A	0.080566	0.5	NC	0.5
245215_at	16	A	0.219482	-0.2	NC	0.60871
245216_at	294.3	P	2.44e-4	1.1	I	2.e-5
245217_at	2.2	A	0.828613	-0.1	NC	0.252851
245218_s_at	26	A	0.067627	0.1	NC	0.467656
245219_at	25.7	A	0.432373	-0.3	NC	0.966696
245220_at	1.2	A	0.80542	-3.8	NC	0.986922
245221_s_at	21.9	A	0.171387	0.3	NC	0.307406
245222_at	1.4	A	0.828613	-0.3	NC	0.558077
245223_at	1.4	A	0.919434	-0.5	NC	0.978776
245224_at	35.9	A	0.149658	0	NC	0.5
245225_at	1.7	A	0.904785	-0.2	NC	0.814019
245226_at	15.4	A	0.171387	-0.9	NC	0.747149
245227_s_at	50.7	P	0.008057	0	NC	0.284967
245228_at	107.5	P	2.44e-4	-1.3	D	0.99998
245229_at	64.6	P	0.00415	-0.1	NC	0.5
245230_at	29.3	P	0.023926	0.3	NC	0.5
245231_at	23.7	A	0.398926	-0.5	NC	0.703911
245232_at	1.4	A	0.962402	-0.3	NC	0.854318
245233_at	21.3	A	0.303711	2.2	NC	0.203871
245234_at	129.8	P	0.00293	-0.3	NC	0.98579
245235_at	258.2	P	2.44e-4	-0.2	NC	0.796129
245236_at	55.2	P	7.32e-4	-0.1	NC	0.5
245237_at	76.5	P	2.44e-4	-0.7	NC	0.992212
245238_at	1557.8	P	2.44e-4	-0.1	NC	0.5
245239_at	13.9	A	0.466064	-0.4	NC	0.767451
245240_at	5.5	A	0.72583	-2.1	NC	0.62112
245241_at	2.6	A	0.665527	-0.4	NC	0.715033
245242_at	15.4	A	0.432373	-0.4	NC	0.934434
245243_at	31.8	P	0.008057	0.1	NC	0.169098
245244_at	58.9	A	0.19458	-0.2	NC	0.861614
245245_at	37.3	M	0.056152	1	NC	0.078937
245246_at	3.1	A	0.919434	0.4	NC	0.39129
245247_at	314	P	2.44e-4	0.4	I	6.8e-5
245248_at	152.6	P	2.44e-4	0.1	NC	0.5
245249_at	663.8	P	2.44e-4	0.1	NC	0.5
245250_at	95.3	P	0.00293	0.2	NC	0.5
245251_at	102.9	P	0.00415	0.4	NC	0.441923
245252_at	210.7	P	7.32e-4	-0.4	NC	0.975245
245253_at	14.4	A	0.398926	-0.1	NC	0.805199
245254_at	98.6	A	0.080566	-0.1	NC	0.5
245255_at	222.9	P	7.32e-4	-0.5	D	0.999948
245256_at	77.2	P	7.32e-4	-0.1	NC	0.5
245257_at	13.7	P	0.030273	-0.4	NC	0.5
245258_at	43.4	P	0.001953	-1.5	D	0.999727
245259_at	25.8	A	0.246094	0.1	NC	0.5
245260_at	165	P	2.44e-4	0.3	NC	0.019624
245261_at	94.5	P	0.005859	-0.6	NC	0.99288
245262_at	77.2	P	2.44e-4	0.3	MI	0.004925
245263_at	38.5	A	0.080566	0.3	NC	0.736659
245264_at	11.1	A	0.334473	2	NC	0.118009
245265_at	2.4	A	0.665527	-2.6	NC	0.5
245266_at	185.6	P	2.44e-4	0.4	I	5.2e-5
245267_at	78.4	P	2.44e-4	-1.2	D	0.99998
245268_at	81.1	P	0.01416	-0.1	NC	0.5
245269_at	279.4	P	2.44e-4	0.1	NC	0.5
245270_at	1637.3	P	2.44e-4	0.9	I	2.e-5
245271_at	233.4	P	0.001221	0.4	NC	0.044149
245272_at	13.6	A	0.27417	1.8	NC	0.366593
245273_at	162.3	P	0.037598	0.1	NC	0.5
245274_at	253.3	P	0.00415	1	I	0.001486
245275_at	1.9	A	0.828613	-0.4	NC	0.558077
245276_at	116.1	P	0.008057	-0.4	NC	0.977068
245277_at	38.2	P	0.030273	0.1	NC	0.161038
245278_at	297.7	P	2.44e-4	-1.1	D	0.99998
245279_at	232.5	P	2.44e-4	-0.3	NC	0.921063
245280_at	127.9	P	2.44e-4	-0.3	NC	0.854318
245281_at	629.7	P	2.44e-4	0	NC	0.5
245282_at	257.9	P	2.44e-4	-0.2	NC	0.583567
245283_at	25.2	A	0.149658	-0.5	NC	0.911062
245284_at	96	P	2.44e-4	-0.2	NC	0.583567
245285_s_at	113.3	P	7.32e-4	-0.7	D	0.999811
245286_at	1146.3	P	2.44e-4	-0.3	MD	0.994067
245287_at	66.7	P	0.001953	-0.3	NC	0.934434
245288_at	105	P	0.00293	-0.5	D	0.999833
245289_at	1696.3	P	2.44e-4	0.3	NC	0.065566
245290_at	346.8	P	7.32e-4	0.7	I	2.e-5
245291_at	208.2	P	0.01416	0.9	I	0.001077
245292_at	731.3	P	2.44e-4	-0.4	D	0.999948
245293_at	285.7	P	2.44e-4	0.7	I	3.46e-4
245294_at	78	A	0.067627	-0.5	D	0.999562
245295_at	143.5	P	7.32e-4	0	NC	0.5
245296_at	91.6	P	0.037598	0.7	I	0.002753
245297_at	90.1	P	2.44e-4	-0.3	NC	0.5
245298_at	99.1	A	0.111572	-0.5	D	0.998923
245299_at	835.9	P	2.44e-4	0.1	NC	0.5
245300_at	118.1	P	0.00415	0.2	NC	0.5
245301_at	127.6	P	7.32e-4	0.7	I	2.14e-4
245302_at	32	P	0.001221	-0.5	NC	0.854318
245303_at	69.3	P	0.001953	-0.2	NC	0.657563
245304_at	19.5	A	0.27417	-1	MD	0.994067
245305_at	425.3	P	2.44e-4	-0.9	D	0.999977
245306_at	93.7	P	0.010742	1.3	I	5.2e-5
245307_at	123.3	P	0.010742	0	NC	0.5
245308_at	187	P	2.44e-4	-1	D	0.998514
245309_at	87.8	P	0.001221	0.3	NC	0.050553
245310_at	43.7	P	2.44e-4	-0.6	NC	0.715033
245311_at	754.8	P	2.44e-4	-0.2	NC	0.900148
245312_at	61.9	P	0.001953	-0.1	NC	0.5
245313_at	164.5	P	7.32e-4	-0.7	D	0.998923
245314_at	41.8	A	0.334473	0.7	NC	0.5
245315_at	720.8	P	2.44e-4	0.2	NC	0.284967
245316_at	200.8	P	0.00415	0.3	NC	0.203871
245317_at	2938.9	P	2.44e-4	0	NC	0.5
245318_at	141.4	P	0.001221	2.1	I	1.67e-4
245319_at	132.3	P	7.32e-4	1.1	I	2.e-5
245320_at	225.1	P	2.44e-4	-0.2	NC	0.5
245321_at	354.1	P	2.44e-4	-0.4	D	0.99998
245322_at	29.2	A	0.111572	0.1	NC	0.39129
245323_at	861.2	P	2.44e-4	0.3	NC	0.024755
245324_at	306.3	P	2.44e-4	0.5	I	2.41e-4
245325_at	415.2	P	2.44e-4	1	I	6.8e-5
245326_at	31.9	A	0.219482	-0.2	NC	0.506476
245327_at	136.5	P	7.32e-4	0.3	NC	0.5
245328_at	563.7	P	2.44e-4	0.1	NC	0.5
245329_at	443.5	P	2.44e-4	0.9	I	4.e-5
245330_at	64.8	P	0.00415	-1.3	D	0.999308
245331_at	159.1	P	2.44e-4	-1.2	D	0.99998
245332_at	292.6	P	2.44e-4	0	NC	0.5
245333_at	254.5	P	2.44e-4	-0.3	NC	0.930187
245334_at	329.3	P	2.44e-4	0.2	NC	0.5
245335_at	1.1	A	0.962402	0.1	NC	0.736659
245336_at	25.8	A	0.366211	-0.3	NC	0.5
245337_at	108	P	0.001953	-0.3	NC	0.881991
245338_at	106.6	P	0.001221	0.3	NC	0.242585
245339_at	170.9	P	0.001953	1.3	I	4.e-5
245340_at	861.8	P	2.44e-4	0.2	NC	0.5
245341_at	138.3	P	2.44e-4	0.1	NC	0.5
245342_at	2853.1	P	2.44e-4	0.2	NC	0.213188
245343_at	124.8	P	2.44e-4	-0.5	NC	0.973302
245344_at	189.9	P	2.44e-4	0	NC	0.5
245345_at	212.3	P	2.44e-4	1.9	I	2.e-5
245346_at	25.8	P	2.44e-4	0.4	NC	0.057676
245347_at	27.6	P	0.001953	-0.5	NC	0.5
245348_at	422.6	P	2.44e-4	0.4	I	0.001486
245349_at	23.1	A	0.171387	-0.9	NC	0.5
245350_at	862.7	P	2.44e-4	-0.2	NC	0.830902
245351_at	287.3	P	2.44e-4	-0.2	NC	0.934434
245352_at	20.7	A	0.19458	0.1	NC	0.767451
245353_at	3.5	A	0.828613	-3.6	D	0.999977
245354_at	11	A	0.246094	-1.1	NC	0.5
245355_at	3006.9	P	2.44e-4	0.5	I	2.e-5
245356_at	1.10681e4	P	2.44e-4	0.4	I	2.e-5
245357_at	59.8	P	0.001953	-0.4	NC	0.945978
245358_at	192	P	0.001221	-0.3	NC	0.934434
245359_at	242.6	P	2.44e-4	0.4	NC	0.185981
245360_at	330.8	P	2.44e-4	-0.2	NC	0.5
245361_at	550.5	P	7.32e-4	-0.1	NC	0.5
245362_at	129.3	P	0.001221	-0.1	NC	0.796129
245363_at	121.6	P	0.005859	-0.2	D	0.997247
245364_at	92	P	0.01416	0.3	NC	0.5
245365_at	184.6	P	0.00415	0	NC	0.5
245366_at	114.3	P	2.44e-4	-0.3	NC	0.822588
245367_at	97.6	P	0.001221	-0.4	NC	0.978776
245368_at	32.3	P	0.037598	0.1	NC	0.5
245369_at	12.8	A	0.432373	0.8	NC	0.5
245370_at	76.9	P	0.001221	-0.4	D	0.996301
245371_at	17.8	A	0.246094	-0.9	NC	0.969033
245372_at	1493.2	P	2.44e-4	0.4	I	4.e-5
245373_s_at	1366.7	P	7.32e-4	-0.2	NC	0.506476
245374_at	188.2	P	2.44e-4	-0.3	MD	0.994067
245375_at	16.4	A	0.129639	-0.1	NC	0.545234
245376_at	15.6	M	0.056152	0.3	NC	0.5
245377_at	3	A	0.366211	0.4	NC	0.138386
245378_at	6.9	A	0.72583	0.1	NC	0.274048
245379_at	58.7	P	0.023926	0	NC	0.596188
245380_at	34.6	P	0.001953	0.3	NC	0.222749
245381_at	50.5	P	0.00415	0.5	NC	0.011045
245382_at	603.6	P	7.32e-4	-0.1	NC	0.583567
245383_at	37.6	A	0.149658	0.4	NC	0.467656
245384_at	52.5	P	2.44e-4	0.2	NC	0.5
245385_at	104.7	P	2.44e-4	0.6	I	0.004073
245386_at	1089.3	P	2.44e-4	-1.1	D	0.99998
245387_at	198.3	P	2.44e-4	0.7	I	2.41e-4
245388_at	35.3	A	0.366211	1.2	NC	0.318909
245389_at	19.7	A	0.5	-0.8	D	0.99998
245390_at	90.2	P	7.32e-4	0.3	NC	0.078937
245391_at	714.1	P	2.44e-4	-1.1	D	0.99998
245392_at	1.3	A	0.696289	0.2	NC	0.596188
245393_at	158.7	P	2.44e-4	-2.4	D	0.999973
245394_at	1463.6	P	7.32e-4	0.2	NC	0.203871
245395_at	123.9	P	0.010742	0.1	NC	0.099852
245396_at	68.9	A	0.219482	-0.1	NC	0.5
245397_at	119.4	P	0.023926	1	NC	0.088938
245398_at	186.6	P	2.44e-4	0.1	NC	0.5
245399_at	4852.3	P	2.44e-4	-0.5	D	0.999977
245400_at	340	P	2.44e-4	-0.7	D	0.999977
245401_at	919.8	P	2.44e-4	-0.6	D	0.999954
245402_at	1.7	A	0.72583	-2.1	NC	0.692594
245403_at	18.5	A	0.095215	1.1	NC	0.111714
245404_at	65.7	P	7.32e-4	0	NC	0.493524
245405_at	31.1	A	0.149658	0.3	NC	0.5
245406_at	8.1	A	0.171387	-0.2	NC	0.37888
245407_at	475.5	P	7.32e-4	0.1	NC	0.5
245408_at	72.3	P	0.00415	-0.1	NC	0.5
245409_at	7.4	A	0.601074	1.4	NC	0.429141
245410_at	35.3	P	0.00293	-0.3	NC	0.5
245411_at	7.2	A	0.567627	1.1	NC	0.861614
245412_at	1545	P	2.44e-4	2.4	I	2.e-5
245413_at	34.2	P	2.44e-4	1	NC	0.013078
245414_at	79.9	A	0.149658	0.7	NC	0.061522
245415_at	499.3	P	2.44e-4	0.5	I	2.e-5
245416_at	97.6	P	2.44e-4	-0.2	NC	0.5
245417_at	10	A	0.753906	1	NC	0.5
245418_at	78.8	P	2.44e-4	-0.4	D	0.99775
245419_at	0.8	A	0.466064	-0.3	NC	0.429141
245420_at	41.8	A	0.27417	0.4	NC	0.354442
245421_at	74.6	P	7.32e-4	0.2	NC	0.429141
245422_at	1.1	A	0.888428	-2.2	NC	0.767451
245423_at	39.5	A	0.080566	0.8	NC	0.633407
245424_at	1.4	A	0.981445	-0.5	NC	0.955851
245425_at	395.3	P	7.32e-4	-0.1	NC	0.5
245426_at	37	P	0.008057	0.3	NC	0.5
245427_at	158.8	P	0.001953	0.9	I	1.67e-4
245428_at	78.6	P	0.01416	-0.3	NC	0.977068
245429_at	29.8	A	0.219482	0.5	NC	0.153232
245430_at	181.3	P	0.005859	0.7	I	3.46e-4
245431_at	165	P	2.44e-4	0	NC	0.5
245432_at	417	P	0.001953	1.6	I	7.8e-5
245433_at	759	P	2.44e-4	0.5	I	1.89e-4
245434_at	217	P	0.001953	0.9	I	6.92e-4
245435_at	55.8	P	0.023926	0.5	NC	0.105663
245436_at	5.5	A	0.533936	-3.2	D	0.99775
245437_at	36.1	A	0.129639	0.7	NC	0.041201
245438_at	47.1	P	0.008057	0.1	NC	0.5
245439_at	51.5	P	0.018555	0.4	NC	0.050553
245440_at	1.5	A	0.80542	0.1	NC	0.252851
245441_at	30.6	P	0.023926	0.4	NC	0.416433
245442_at	61.3	P	2.44e-4	-0.5	D	0.999308
245443_at	8.6	A	0.366211	1.2	NC	0.786812
245444_at	27.3	A	0.171387	0.2	NC	0.284967
245445_at	86.1	P	7.32e-4	0.8	I	1.01e-4
245446_at	100.7	P	2.44e-4	0.3	NC	0.39129
245447_at	13	A	0.753906	-0.3	NC	0.506476
245448_at	3.2	A	0.633789	1.2	NC	0.078937
245449_at	28.1	A	0.27417	0.1	NC	0.5
245450_at	3.8	A	0.665527	0	NC	0.5
245451_at	31.9	P	0.046143	-0.3	NC	0.692594
245452_at	12.2	A	0.149658	-0.3	NC	0.777251
245453_at	10.3	A	0.601074	0.4	NC	0.583567
245454_at	114.8	P	0.001953	-0.2	NC	0.989865
245455_at	0.9	A	0.80542	-0.9	NC	0.645558
245456_at	91.1	P	7.32e-4	0	NC	0.5
245457_s_at	33.1	A	0.19458	-0.2	NC	0.5
245458_at	15.9	A	0.601074	-0.2	NC	0.5
245459_at	2.7	A	0.888428	-2	NC	0.545234
245460_at	7.6	A	0.149658	2.6	NC	0.39129
245461_at	30.5	P	0.018555	-0.6	NC	0.703911
245462_at	48.3	P	0.010742	-0.1	NC	0.342437
245463_at	500.8	P	2.44e-4	-1.6	D	0.99998
245464_at	37.4	P	0.023926	-0.2	NC	0.5
245465_at	20.2	A	0.466064	-0.1	NC	0.558077
245466_at	32.5	P	0.005859	-0.8	NC	0.958799
245467_at	106	P	0.023926	0.7	I	8.8e-5
245468_at	23	A	0.149658	-0.2	NC	0.777251
245469_at	1.6	A	0.753906	-1.3	NC	0.596188
245470_at	1.5	A	0.976074	-1	NC	0.983269
245471_at	0.9	A	0.904785	-0.7	NC	0.934434
245472_at	5.7	A	0.780518	0.5	NC	0.5
245473_at	1.7	A	0.780518	0.6	NC	0.274048
245474_at	65.4	A	0.111572	-0.2	NC	0.916174
245475_at	20.1	A	0.398926	-0.4	NC	0.583567
245476_at	1.6	A	0.943848	-0.7	NC	0.888286
245477_at	191	P	2.44e-4	-0.2	NC	0.5
245478_at	116.3	P	7.32e-4	0.2	NC	0.5
245479_at	59.6	P	2.44e-4	0.4	NC	0.013078
245480_at	89.5	P	0.01416	0.6	NC	0.284967
245481_at	331.2	P	0.001953	-0.1	NC	0.5
245482_at	147.2	P	2.44e-4	0.5	I	5.2e-5
245483_at	3715.4	P	2.44e-4	-1	D	0.99998
245484_at	245.1	P	2.44e-4	-0.2	NC	0.62112
245485_at	35	P	2.44e-4	-1.3	NC	0.983269
245486_x_at	70.2	A	0.111572	-0.3	NC	0.48058
245487_at	122	P	2.44e-4	0.5	I	0.00249
245488_at	16.7	A	0.219482	0.1	NC	0.37888
245489_at	67.3	P	0.037598	0.1	NC	0.5
245490_at	4.3	A	0.27417	0.4	NC	0.145682
245491_at	57.5	P	0.01416	0.3	NC	0.232549
245492_at	276.2	P	7.32e-4	1.2	I	2.e-5
245493_at	80.1	P	0.001221	0.7	I	0.004481
245494_at	78.3	P	0.005859	0.2	NC	0.5
245495_at	96.7	P	0.018555	-0.8	NC	0.987976
245496_at	90.2	P	0.00293	-0.3	NC	0.5
245497_at	2.5	A	0.633789	-2.7	NC	0.894337
245498_at	27	A	0.111572	-0.5	NC	0.916174
245499_at	60.1	A	0.067627	0.2	NC	0.296089
245500_at	3.9	A	0.850342	-0.2	NC	0.5
245501_at	2	A	0.888428	-0.3	NC	0.5
245502_at	154.5	P	7.32e-4	0.6	I	8.65e-4
245503_at	3.3	A	0.696289	-0.8	NC	0.5
245504_at	4.5	A	0.633789	-1.4	NC	0.657563
245505_at	0.4	A	0.999268	-0.5	NC	0.545234
245506_at	0.7	A	0.780518	-1	NC	0.570859
245507_at	1.2	A	0.962402	0	NC	0.111714
245508_at	3.7	A	0.943848	-0.6	NC	0.966696
245509_at	21.2	A	0.095215	-0.3	NC	0.5
245510_at	469.2	P	2.44e-4	-0.8	D	0.999786
245511_at	6.7	A	0.466064	-0.8	NC	0.467656
245512_at	527.8	P	2.44e-4	0.3	I	0.00225
245513_at	87.2	P	0.00415	-0.7	D	0.999034
245514_at	75.4	P	2.44e-4	0.6	I	0.00249
245515_at	15.1	A	0.246094	1.3	NC	0.545234
245516_at	26.5	A	0.219482	-0.3	NC	0.992212
245517_at	97.1	P	0.023926	-0.3	NC	0.930187
245518_at	46.9	P	0.00415	0.2	NC	0.467656
245519_at	20.8	A	0.753906	0.9	NC	0.868657
245520_at	1	A	0.976074	-2.9	NC	0.911062
245521_at	102.3	P	7.32e-4	-0.3	NC	0.830902
245522_at	46.2	P	0.008057	0.9	NC	0.010135
245523_at	493.3	P	2.44e-4	0.3	NC	0.044149
245524_at	618.4	P	7.32e-4	-0.8	D	0.999954
245525_at	285	P	0.001221	-0.3	NC	0.930187
245526_at	88.6	P	0.005859	0.3	NC	0.5
245527_at	69.3	P	0.030273	1	I	1.01e-4
245528_at	8.8	A	0.5	-3	D	0.999899
245529_at	50	P	7.32e-4	0.1	NC	0.5
245530_at	19	A	0.27417	-1.1	NC	0.830902
245531_at	36.8	P	0.008057	-3.1	D	0.99998
245532_at	98.3	P	7.32e-4	0.3	NC	0.094279
245533_at	45.3	P	0.023926	-0.8	NC	0.911062
245534_at	1.3	A	0.932373	0	NC	0.242585
245535_at	69.1	P	0.018555	-0.1	NC	0.5
245536_at	40.4	P	0.030273	-0.7	NC	0.5
245537_at	6.2	A	0.432373	1.8	NC	0.5
245538_at	8.5	A	0.828613	0.7	NC	0.5
245539_at	3.1	A	0.780518	0	NC	0.222749
245540_at	66.5	P	0.023926	0	NC	0.5
245541_at	43.1	P	0.001221	0.2	NC	0.284967
245542_at	3	A	0.567627	0.3	NC	0.194801
245543_at	22.8	A	0.080566	0	NC	0.5
245544_at	150.1	P	2.44e-4	-0.9	D	0.996959
245545_at	25.6	A	0.303711	-0.4	NC	0.703911
245546_at	119.8	P	0.005859	1.3	I	2.14e-4
245547_at	41.8	P	0.018555	1.2	I	0.004073
245548_at	9.8	A	0.219482	-0.6	NC	0.916174
245549_at	1.4	A	0.828613	-1.4	NC	0.796129
245550_at	13.6	A	0.19458	-3	D	0.99996
245551_at	2.9	A	0.780518	1.2	NC	0.318909
245552_at	80.4	P	0.00415	-0.2	NC	0.5
245553_at	27.7	A	0.067627	-0.3	NC	0.945978
245554_at	224.3	P	2.44e-4	-1	D	0.99998
245555_at	6377.6	P	2.44e-4	0.4	I	2.e-5
245556_at	230	P	2.44e-4	-1	D	0.99998
245557_at	204.2	P	2.44e-4	0.8	I	3.5e-5
245558_at	27.1	A	0.067627	-0.4	NC	0.838962
245559_at	3	A	0.828613	-0.3	NC	0.5
245560_at	53.3	P	0.037598	4	I	3.07e-4
245561_at	221.1	P	7.32e-4	0.6	NC	0.041201
245562_at	110.5	P	0.001221	-0.5	NC	0.986922
245563_at	552.8	P	7.32e-4	-0.5	MD	0.995075
245564_at	30.7	A	0.129639	-0.9	D	0.996959
245565_at	64.5	P	0.018555	0	NC	0.532344
245566_at	81.6	P	0.008057	-0.9	D	0.999562
245567_at	2567.3	P	2.44e-4	-1	D	0.99998
245568_at	86.2	P	0.00415	0.6	I	3.e-5
245569_at	37.2	A	0.095215	-0.3	NC	0.725952
245570_at	2.2	A	0.888428	0	NC	0.5
245571_at	25.6	A	0.27417	0.9	I	0.00225
245572_at	121.6	P	2.44e-4	-0.5	NC	0.5
245573_at	18.5	A	0.171387	-0.3	NC	0.138386
245574_at	61.1	P	0.005859	1.7	I	0.003041
245575_at	97	P	7.32e-4	0.2	NC	0.318909
245576_at	169	P	0.01416	0	NC	0.5
245577_at	85.2	P	2.44e-4	-0.5	NC	0.875448
245578_at	88.8	P	7.32e-4	0.5	NC	0.169098
245579_at	17.9	A	0.067627	-0.1	NC	0.570859
245580_at	17.6	P	0.023926	-0.4	NC	0.5
245581_at	33	A	0.19458	0.4	NC	0.138386
245582_at	20.8	A	0.129639	0	NC	0.60871
245583_at	98.5	P	0.00415	0.5	NC	0.01421
245584_at	125.8	P	2.44e-4	1.3	I	2.e-5
245585_at	1.5	A	0.850342	0.2	NC	0.39129
245586_at	27.9	A	0.19458	-0.6	NC	0.830902
245587_at	89.5	P	0.00293	0.3	NC	0.011045
245588_at	16.5	P	0.00415	-1.4	D	0.99775
245589_at	7.9	A	0.665527	1.8	NC	0.5
245590_at	17.4	P	0.01416	0.3	NC	0.213188
245591_at	0.6	A	0.72583	-1.5	NC	0.441923
245592_at	13.7	A	0.246094	-0.3	NC	0.441923
245593_at	107.8	P	7.32e-4	0.4	I	2.14e-4
245594_at	121.6	P	0.010742	0	NC	0.5
245595_at	19.3	A	0.366211	0	NC	0.403812
245596_at	0.6	A	0.943848	-0.4	NC	0.961585
245597_at	28.1	A	0.111572	-0.8	D	0.999727
245598_at	19	P	0.037598	0.6	NC	0.145682
245599_at	72.3	P	0.010742	0	NC	0.703911
245600_at	166.9	P	2.44e-4	-0.5	D	0.999382
245601_at	92.4	P	0.00293	-0.4	NC	0.925732
245602_at	1032.8	P	2.44e-4	0.1	NC	0.5
245603_at	40	A	0.171387	1.1	NC	0.013078
245604_at	45.6	P	0.010742	-0.2	NC	0.252851
245605_at	246.3	P	0.01416	0.5	NC	0.012024
245606_at	96.5	P	0.010742	0.3	NC	0.5
245607_at	23.4	A	0.129639	0.1	NC	0.232549
245608_at	167.6	P	2.44e-4	0	NC	0.5
245609_at	17.3	A	0.19458	3.3	NC	0.169098
245610_at	37.2	P	0.001953	1.6	NC	0.099852
245611_at	94.3	P	2.44e-4	-0.5	D	0.995519
245612_at	887.3	P	2.44e-4	1.3	I	2.e-5
245613_at	12.6	A	0.246094	0.3	NC	0.008511
245614_at	6.4	A	0.366211	2	NC	0.366593
245615_at	16.1	A	0.19458	-0.1	NC	0.757415
245616_at	20.4	A	0.432373	2.2	NC	0.493524
245617_at	10.3	A	0.27417	-0.4	NC	0.725952
245618_at	69	P	0.046143	0.3	NC	0.161038
245619_at	71.8	P	0.008057	0.1	NC	0.493524
245620_at	2.3	A	0.633789	-0.4	NC	0.736659
245621_at	56.9	P	0.005859	0.8	NC	0.416433
245622_at	0.7	A	0.904785	-0.6	NC	0.814019
245623_s_at	20.2	P	0.010742	-0.2	NC	0.796129
245624_at	5.1	A	0.696289	-1.4	NC	0.5
245625_at	323.5	P	7.32e-4	0.1	NC	0.441923
245626_at	743.9	P	2.44e-4	-0.3	D	0.998664
245627_at	26.5	A	0.219482	-0.8	NC	0.5
245628_at	14.9	A	0.334473	0	NC	0.403812
245629_at	601.2	P	2.44e-4	0.4	I	7.8e-5
245630_at	48.9	A	0.149658	-0.2	NC	0.296089
245631_at	260.2	P	2.44e-4	-0.1	NC	0.5
245632_at	33.9	A	0.129639	-0.4	NC	0.62112
245633_at	296.9	P	2.44e-4	-0.5	D	0.999886
245634_at	8.7	A	0.633789	-0.7	NC	0.911062
245635_at	31.6	P	0.037598	0.4	NC	0.5
245636_at	23.4	A	0.129639	0.5	NC	0.242585
245637_at	437.2	P	7.32e-4	-0.1	NC	0.5
245638_s_at	301	P	2.44e-4	-0.5	NC	0.958799
245639_at	928.1	P	2.44e-4	-0.2	NC	0.5
245640_at	11	A	0.466064	0.8	NC	0.296089
245641_at	82.5	P	0.023926	0.3	NC	0.5
245642_at	324.3	P	2.44e-4	-1.3	D	0.99998
245643_at	2.3	A	0.80542	-1.9	NC	0.830902
245644_at	92.7	P	0.001221	-0.3	NC	0.5
245645_at	38.5	P	0.018555	0.1	NC	0.39129
245646_x_at	4	A	0.5	-0.4	NC	0.044149
245647_at	36.7	A	0.27417	0.8	NC	0.252851
245648_at	5.6	A	0.5	2.3	NC	0.013078
245649_at	157.8	P	0.018555	-0.2	NC	0.558077
245650_at	50.3	A	0.149658	0.9	NC	0.088938
245651_s_at	759.7	P	2.44e-4	-0.4	D	0.999135
245652_at	19.4	P	0.037598	2.8	NC	0.5
245653_at	9.8	A	0.567627	0.2	NC	0.416433
245654_at	45	P	2.44e-4	0.1	NC	0.5
245655_at	4.8	A	0.251953	1.3	NC	0.561639
245656_at	4	A	0.850342	-0.2	NC	0.645558
245657_at	43.4	P	2.44e-4	0.1	NC	0.169098
245658_at	1.1	A	0.981445	-0.4	NC	0.822588
245659_at	173.7	P	7.32e-4	-1.3	D	0.996645
245660_at	113.7	P	0.00293	0.2	NC	0.078937
245661_at	50.5	P	0.008057	-0.1	NC	0.124552
245662_at	46.4	A	0.219482	-0.6	NC	0.961585
245663_at	11	A	0.334473	2.1	NC	0.5
245664_at	16.2	A	0.601074	-0.5	NC	0.777251
245665_at	251.7	P	2.44e-4	0	NC	0.5
245666_at	172.3	P	2.44e-4	-0.3	NC	0.830902
245667_at	746.3	P	2.44e-4	0.5	NC	0.013078
245668_at	915.1	P	0.001221	-1	D	0.99998
245669_at	25.6	A	0.129639	0.9	NC	0.5
245670_at	37	P	0.046143	-0.3	NC	0.725952
245671_at	51.2	P	0.046143	0.1	NC	0.111714
245672_at	23.2	A	0.303711	0.2	NC	0.213188
245673_at	22.1	A	0.219482	0	NC	0.5
245674_at	91.4	P	0.008057	1	I	0.002753
245675_at	23.4	A	0.149658	0.3	NC	0.5
245676_at	32.9	A	0.129639	0.7	NC	0.021224
245677_at	15.7	P	0.030273	0.4	NC	0.118009
245678_at	66.5	A	0.067627	-0.7	D	0.996959
245679_at	117.9	P	7.32e-4	-0.2	NC	0.5
245680_at	21.8	A	0.149658	2.5	NC	0.099852
245681_at	169.6	M	0.056152	0.2	NC	0.5
245682_at	81.3	P	0.018555	-0.7	D	0.995519
245683_at	127	P	7.32e-4	0.2	NC	0.069813
245684_at	315.1	P	2.44e-4	-0.4	NC	0.938478
245685_at	62	P	0.01416	0.1	NC	0.5
245686_at	475.1	P	2.44e-4	-0.3	D	0.995927
245687_at	188.8	P	2.44e-4	-0.6	D	0.998514
245688_at	3308.5	P	2.44e-4	1.1	I	3.e-5
245689_at	63.9	M	0.056152	5.8	I	0.001077
245690_at	30.7	P	0.046143	-0.2	NC	0.868657
245691_at	98.6	P	0.037598	-0.1	NC	0.5
245692_at	37.5	A	0.219482	1.5	I	0.003699
245693_at	110.5	P	0.00293	-0.2	NC	0.725952
245694_at	340.5	P	2.44e-4	0.6	I	2.e-5
245695_at	91.7	P	0.00293	0.4	NC	0.047264
245696_at	2.9	A	0.665527	-0.1	NC	0.429141
245697_at	223.2	P	0.001221	0	NC	0.5
245698_at	182.4	P	0.008057	3.6	I	2.e-5
245699_at	60.9	P	2.44e-4	-0.7	NC	0.961585
245700_at	23.3	A	0.366211	-0.3	NC	0.5
245701_at	3.3	A	0.696289	-1.9	NC	0.570859
245702_at	57.2	P	0.023926	0.4	NC	0.185981
245703_at	14.3	A	0.171387	0.7	NC	0.5
245704_at	101.5	P	2.44e-4	-0.2	NC	0.5
245705_at	17	A	0.366211	0.1	NC	0.5
245706_at	15.2	A	0.432373	-0.1	NC	0.5
245707_at	21.4	A	0.303711	0.4	NC	0.185981
245708_at	2.6	A	0.696289	-3	NC	0.975245
245709_at	84.4	P	0.010742	-0.6	D	0.997247
245710_at	24.5	P	0.01416	-0.3	NC	0.5
245711_at	254.6	P	2.44e-4	-0.4	NC	0.99288
245712_at	23	P	0.008057	-0.4	NC	0.5
245713_at	39.7	P	0.010742	1	I	0.001201
245714_at	302.7	P	2.44e-4	0.2	NC	0.161038
245715_s_at	4121.6	P	2.44e-4	0.7	I	6.e-5
245716_at	50.3	P	7.32e-4	-0.2	NC	0.5
245717_at	38.9	A	0.129639	0.7	NC	0.185981
245718_at	127	P	0.00293	-0.2	NC	0.5
245719_at	23.1	A	0.129639	-0.6	NC	0.894337
245720_at	10.4	A	0.633789	-0.6	NC	0.5
245721_s_at	168.7	P	2.44e-4	0.1	NC	0.441923
245722_at	135.1	P	0.005859	0.5	NC	0.021224
245723_at	52.4	A	0.19458	-0.3	NC	0.881991
245724_at	192.2	P	0.001953	-0.9	D	0.99994
245725_at	97	P	2.44e-4	0.1	NC	0.5
245726_at	26.6	A	0.080566	0.8	NC	0.078937
245727_at	46.9	P	0.01416	0	NC	0.5
245728_at	69.6	P	0.046143	0.1	NC	0.5
245729_at	366.4	P	2.44e-4	0.2	NC	0.203871
245730_at	64.5	P	0.037598	0.1	NC	0.838962
245731_at	221.7	P	2.44e-4	0	NC	0.5
245732_at	113	P	0.001953	-0.3	NC	0.952736
245733_at	85.7	P	0.00293	-0.7	D	0.999135
245734_at	188.7	P	2.44e-4	0.5	I	2.14e-4
245735_at	123	P	2.44e-4	-1.2	D	0.999853
245736_at	7253.5	P	2.44e-4	-0.7	D	0.99998
245737_at	164.2	P	2.44e-4	-0.7	D	0.995519
245738_at	19.8	A	0.219482	0.7	NC	0.213188
245739_at	90.1	P	0.00293	0	NC	0.925732
245740_at	130.1	P	0.046143	-0.4	D	0.999911
245741_at	8.7	A	0.432373	0.1	NC	0.715033
245742_at	914.9	P	0.001221	-0.3	NC	0.991489
245743_at	0.6	A	0.994141	-2.7	NC	0.988955
245744_at	1.4	A	0.981445	-0.5	NC	0.583567
245745_at	0.3	A	0.888428	0.4	NC	0.105663
245746_at	903.2	P	2.44e-4	-0.3	NC	0.949447
245747_at	16.6	P	7.32e-4	-0.2	NC	0.5
245748_at	230	P	2.44e-4	0.4	I	2.e-5
245749_at	3.4	A	0.5	-0.9	NC	0.354442
245750_at	767.6	P	2.44e-4	-0.7	D	0.99997
245751_s_at	72.7	P	7.32e-4	0	NC	0.5
245752_at	0.8	A	0.601074	-1.3	NC	0.596188
245753_at	3.2	A	0.366211	-1.2	NC	0.703911
245754_at	0.5	A	0.753906	0.6	NC	0.169098
245755_at	28.5	M	0.056152	0.4	NC	0.054022
245756_at	350.8	P	2.44e-4	-0.9	D	0.99998
245757_at	22.1	A	0.246094	-0.2	MD	0.994067
245758_at	58.9	P	2.44e-4	0	NC	0.5
245759_at	108.1	P	2.44e-4	0.1	NC	0.330589
245760_s_at	1.3	A	0.696289	0.1	NC	0.012024
245761_at	168.1	P	7.32e-4	-0.4	NC	0.938478
245762_at	37.8	P	0.010742	1	NC	0.009292
245763_at	132.6	P	2.44e-4	0.2	NC	0.054022
245764_s_at	13.8	A	0.398926	-1.3	NC	0.990708
245765_at	6.9	A	0.466064	0.5	NC	0.024755
245766_at	13.2	A	0.334473	0.1	NC	0.545234
245767_at	30.8	P	0.023926	-0.2	NC	0.5
245768_at	123.5	P	2.44e-4	-0.8	D	0.999932
245769_at	40.3	P	0.005859	-0.2	NC	0.138386
245770_at	98.4	P	0.001953	0.3	I	0.004481
245771_at	15.2	A	0.129639	0.4	NC	0.5
245772_at	91.3	P	2.44e-4	0	NC	0.5
245773_at	77.1	P	0.00415	0.2	NC	0.5
245774_at	53.1	P	0.018555	0.1	NC	0.5
245775_at	200.1	P	2.44e-4	-1	D	0.99998
245776_at	240.5	P	0.001221	-0.8	D	0.999853
245777_at	50.9	P	2.44e-4	-0.6	NC	0.989865
245778_at	63	A	0.067627	-0.3	NC	0.715033
245779_at	10.1	A	0.432373	0.4	NC	0.62112
245780_at	405.5	P	2.44e-4	0.2	NC	0.169098
245781_at	168.1	P	0.001953	-1.5	D	0.99998
245782_at	15.6	A	0.567627	2.3	NC	0.467656
245783_s_at	93	A	0.067627	2.5	I	3.46e-4
245784_at	117.7	P	0.001953	0.3	I	0.001486
245785_at	1.8	A	0.976074	0	NC	0.263341
245786_at	102.6	P	0.008057	0.3	NC	0.161038
245787_at	254.9	P	2.44e-4	-0.8	D	0.999911
245788_at	122.6	P	0.010742	-0.2	NC	0.5
245789_at	127.9	P	2.44e-4	-1	D	0.99998
245790_at	58	P	0.00415	-0.9	D	0.999611
245791_at	858.7	P	2.44e-4	0	NC	0.5
245792_at	392.6	P	2.44e-4	0.6	I	2.e-5
245793_at	50	A	0.067627	-0.4	NC	0.875448
245794_at	773.6	P	2.44e-4	0.7	I	2.e-5
245795_at	71.7	P	2.44e-4	-0.3	NC	0.681091
245796_at	591.4	P	2.44e-4	-0.5	D	0.999308
245797_at	51.2	P	0.046143	-0.1	NC	0.5
245798_at	18	A	0.095215	0.6	NC	0.021224
245799_at	1.5	A	0.850342	-1.8	NC	0.984574
245800_at	105.1	P	0.008057	0.1	NC	0.5
245801_at	1	A	0.981445	-0.4	NC	0.633407
245802_at	16.5	A	0.095215	-0.2	NC	0.5
245803_at	2637.4	P	2.44e-4	-0.4	D	0.999811
245804_at	4.1	A	0.850342	-0.1	NC	0.905721
245805_at	6.9	A	0.27417	0.4	NC	0.60871
245806_at	33.1	A	0.398926	-0.3	NC	0.796129
245807_at	57	A	0.334473	-0.9	D	0.999508
245808_at	51	P	0.001953	-0.7	MD	0.994067
245809_at	146.7	P	0.001221	0.2	NC	0.169098
245810_at	121.7	P	0.010742	0.8	I	7.8e-5
245811_at	11.3	A	0.067627	2.2	NC	0.161038
245812_at	0.7	A	0.943848	-1.1	NC	0.805199
245813_at	3.6	A	0.828613	1.2	NC	0.232549
245814_at	33	A	0.246094	-0.2	NC	0.416433
245815_at	77.8	A	0.067627	-0.1	NC	0.5
245816_at	7.2	A	0.432373	0.6	NC	0.532344
245817_at	81	P	7.32e-4	0.4	NC	0.403812
245818_at	143	P	0.00293	0.5	NC	0.5
245819_at	22.8	P	0.037598	-0.6	NC	0.715033
245820_at	22.4	A	0.149658	0.8	NC	0.39129
245821_at	416.3	P	2.44e-4	-0.2	NC	0.854318
245822_at	826.8	P	2.44e-4	0.9	I	2.3e-5
245823_at	2.9	A	0.601074	-2.7	NC	0.657563
245824_at	2.4	A	0.850342	-0.1	NC	0.945978
245825_at	119.7	P	2.44e-4	0.2	NC	0.284967
245826_at	14.7	A	0.27417	0	NC	0.5
245827_at	11.9	A	0.095215	-0.8	NC	0.596188
245828_at	70.3	P	0.037598	0.1	NC	0.5
245829_at	0.7	A	0.753906	-0.2	NC	0.39129
245830_at	7.3	A	0.432373	-1.5	NC	0.493524
245831_at	77	P	0.001953	-0.2	NC	0.757415
245832_at	614.8	P	2.44e-4	0.2	NC	0.008511
245833_at	23.7	A	0.366211	-0.3	NC	0.725952
245834_at	1.6	A	0.850342	0.1	NC	0.330589
245835_at	4.5	A	0.398926	-1.4	NC	0.715033
245836_at	0.6	A	0.611328	2.7	NC	0.323735
245837_at	9.8	A	0.303711	-0.4	NC	0.153232
245838_at	70.9	P	0.001953	-0.6	D	0.998349
245839_at	11.2	A	0.219482	1.9	NC	0.078937
245840_at	66.2	P	0.005859	0.8	MI	0.005933
245841_s_at	6150.8	P	2.44e-4	0.6	I	2.e-5
245842_at	2.6	A	0.601074	-2.3	NC	0.5
245843_at	57.2	P	0.023926	0.6	NC	0.054022
245844_at	184	P	0.023926	0.4	NC	0.041201
245845_at	50.3	P	0.001953	-0.5	NC	0.925732
245846_at	33.3	P	0.010742	-0.5	NC	0.645558
245847_at	32.2	P	0.046143	-0.3	NC	0.838962
245848_at	116.9	P	2.44e-4	0.4	I	2.7e-5
245849_at	154.6	P	0.001953	0.7	I	3.e-5
245850_at	61.8	P	0.01416	0.9	I	0.003699
245851_at	131.1	P	2.44e-4	0	NC	0.5
245852_at	147	P	0.00415	0.1	NC	0.5
245853_at	103.1	P	0.001953	0.2	NC	0.099852
245854_at	252.4	P	0.001953	1.1	I	6.e-5
245855_at	302.4	P	2.44e-4	0	NC	0.5
245856_at	12	A	0.19458	0.1	NC	0.5
245857_at	8.7	A	0.398926	-0.2	NC	0.5
245858_at	10.4	A	0.466064	2.4	NC	0.194801
245859_at	73.9	M	0.056152	0.6	I	0.001201
245860_at	22.4	A	0.27417	1.4	NC	0.074268
245861_at	26.1	P	0.00293	1.2	I	2.41e-4
245862_at	316.1	P	7.32e-4	0	NC	0.5
245863_s_at	39.2	P	0.010742	-0.4	NC	0.894337
245864_at	50.3	M	0.056152	0.3	NC	0.069813
245865_at	4.1	A	0.828613	-1.8	NC	0.570859
245866_s_at	81.9	P	0.001953	-0.7	D	0.999786
245867_at	169.6	P	2.44e-4	0.2	NC	0.263341
245868_at	270.9	P	2.44e-4	-1.2	D	0.99998
245869_at	41.2	A	0.366211	0	NC	0.5
245870_at	66.3	P	0.018555	0	NC	0.307406
245871_at	3.6	A	0.466064	-1.6	NC	0.532344
245872_at	44.1	P	0.001953	-0.7	D	0.999973
245873_at	33.6	M	0.056152	-0.7	D	0.996301
245874_at	4285.3	P	0.001953	-0.9	D	0.999781
245875_at	660	P	2.44e-4	-0.8	D	0.998168
245876_at	18.6	A	0.149658	0.5	NC	0.5
245877_at	3.2	A	0.696289	0.3	NC	0.366593
245878_at	41.2	A	0.111572	-0.6	NC	0.796129
245879_at	93.6	P	0.001953	0.8	I	0.001201
245880_at	15.3	A	0.219482	1.2	NC	0.232549
245881_at	74.5	P	2.44e-4	-0.6	NC	0.875448
245882_at	11.2	A	0.398926	0.2	NC	0.318909
245883_at	12.7	A	0.171387	1.5	NC	0.044149
245884_at	104.7	P	0.001221	0.3	NC	0.203871
245885_at	834.5	P	2.44e-4	0.1	NC	0.493524
245886_at	391.9	P	2.44e-4	0.2	NC	0.035785
245887_at	190.1	P	2.44e-4	-0.8	D	0.999973
245888_at	113.2	P	0.00293	-0.2	NC	0.558077
245889_at	308.7	P	2.44e-4	-2.1	D	0.99998
245890_at	1	A	0.850342	-0.1	NC	0.284967
245891_at	2403.2	P	2.44e-4	0.1	NC	0.5
245892_at	9.1	A	0.398926	0.3	NC	0.185981
245893_at	130.9	P	0.001221	-0.1	NC	0.5
245894_at	317.6	P	2.44e-4	0.1	NC	0.5
245895_at	65.4	P	0.030273	0.1	NC	0.118009
245896_at	171.5	P	2.44e-4	0.3	NC	0.061522
245897_at	91.2	P	0.00415	1.1	I	6.e-5
245898_at	68.6	P	0.010742	-0.1	NC	0.506476
245899_at	130.6	A	0.067627	-0.1	NC	0.5
245900_at	368.9	P	2.44e-4	0.8	I	3.e-5
245901_at	48.3	P	0.010742	0.3	NC	0.454766
245902_at	52.1	A	0.171387	0.3	NC	0.161038
245903_at	44	P	0.018555	0	NC	0.5
245904_at	578	P	2.44e-4	3.3	I	2.e-5
245905_at	1132.7	P	2.44e-4	0.4	I	0.001486
245906_at	50.2	P	0.037598	0.7	I	9.66e-4
245907_at	1.4	A	0.850342	-0.5	NC	0.5
245908_at	0.9	A	0.780518	-3.1	NC	0.747149
245909_at	51.5	P	0.018555	-0.2	NC	0.5
245910_at	209.2	P	2.44e-4	0	NC	0.5
245911_at	986.6	P	2.44e-4	1.1	I	2.e-5
245912_at	159.3	P	0.037598	-0.1	NC	0.558077
245913_at	560.5	P	2.44e-4	-0.6	D	0.99998
245914_at	94	P	2.44e-4	0.8	I	9.66e-4
245915_s_at	2051.3	P	2.44e-4	0.7	I	5.2e-5
245916_at	8.1	A	0.366211	-0.1	NC	0.366593
245917_at	248.3	P	0.001221	0.1	NC	0.5
245918_at	8.9	A	0.366211	-0.7	NC	0.894337
245919_at	0.3	A	0.665527	-1.2	NC	0.467656
245920_at	19	M	0.056152	-0.2	NC	0.5
245921_at	44	P	0.010742	1.4	NC	0.015426
245922_at	0.3	A	0.904785	-2.5	NC	0.786812
245923_at	4.3	A	0.366211	-1.2	NC	0.342437
245924_at	78.9	P	0.005859	-0.7	D	0.99998
245925_at	123.6	P	2.44e-4	-2.7	D	0.999977
245926_at	80.4	P	0.008057	0.1	NC	0.416433
245927_at	24.5	A	0.466064	-0.4	NC	0.5
245928_s_at	96.8	P	0.01416	-2.2	D	0.99998
245929_at	189.8	P	2.44e-4	0.3	NC	0.024755
245930_at	83.9	P	0.030273	0.1	NC	0.39129
245931_at	17.2	A	0.533936	-0.9	NC	0.715033
245932_at	167.5	P	0.001953	-0.7	D	0.999135
245933_at	29.4	A	0.219482	0.2	NC	0.5
245934_at	258.8	P	0.001221	-0.1	NC	0.5
245935_at	33.7	A	0.067627	0	NC	0.5
245936_at	28.5	P	0.037598	-0.4	MD	0.995075
245937_at	206.5	P	2.44e-4	0.6	I	2.14e-4
245938_at	230	P	2.44e-4	-0.3	D	0.998799
245939_at	2648.8	P	2.44e-4	1	I	2.e-5
245940_at	142	P	2.44e-4	-0.5	NC	0.958799
245941_at	418.7	P	2.44e-4	0.8	I	2.7e-5
245942_at	21.5	A	0.149658	0.1	NC	0.5
245943_at	57.1	A	0.111572	0.9	NC	0.5
245944_at	155	P	2.44e-4	0.6	I	2.e-5
245945_at	5	A	0.601074	-0.2	NC	0.054022
245946_at	3.5	A	0.828613	-0.4	NC	0.964215
245947_at	264.8	P	0.00415	-1.1	D	0.99998
245948_at	47.7	A	0.149658	-2	D	0.999977
245949_at	4479.8	P	2.44e-4	0.4	I	2.73e-4
245950_at	110.8	P	0.001953	0.7	MI	0.005933
245951_at	539.2	P	2.44e-4	0.2	NC	0.094279
245952_at	18.2	A	0.334473	0	NC	0.37888
245953_at	9.2	A	0.888428	0.2	NC	0.065566
245954_at	40.8	A	0.111572	0.5	NC	0.5
245955_at	41.9	P	0.001953	0.9	I	2.41e-4
245956_s_at	2129.6	P	2.44e-4	0.7	I	3.e-5
245957_at	493	P	2.44e-4	-0.3	NC	0.921063
245958_at	3.7	A	0.780518	-0.3	NC	0.669411
245959_at	2	A	0.601074	0.4	NC	0.493524
245960_at	168.7	P	0.018555	-0.1	NC	0.5
245961_at	58	A	0.171387	0.3	NC	0.5
245962_at	257.3	P	0.001221	1.5	I	5.2e-5
245963_at	10	A	0.303711	2.5	NC	0.169098
245964_at	3.5	A	0.533936	-2.7	NC	0.5
245965_at	37.8	A	0.246094	0	NC	0.5
245966_at	126.8	P	0.023926	1.7	I	1.67e-4
245967_at	79.6	A	0.067627	4.5	I	4.38e-4
245968_at	8.9	A	0.567627	-1.2	NC	0.296089
245969_at	44.2	P	0.01416	-0.6	NC	0.934434
245970_at	18.3	A	0.633789	1.1	NC	0.5
245971_at	277.1	P	0.001221	0.1	NC	0.296089
245972_at	119.8	P	2.44e-4	0.2	NC	0.232549
245973_at	2.9	A	0.567627	-1.9	NC	0.958799
245974_at	1.3	A	0.696289	-0.5	NC	0.366593
245975_at	195.4	P	0.010742	-0.2	NC	0.777251
245976_at	13.5	A	0.219482	-3	D	0.999977
245977_at	396	P	2.44e-4	0.1	NC	0.5
245978_at	1	A	0.969727	-0.9	NC	0.942324
245979_at	53.1	P	0.001953	1.1	I	4.6e-5
245980_at	6.4	A	0.466064	0.1	NC	0.5
245981_at	367.7	P	2.44e-4	0.8	I	4.6e-5
245982_at	8.3	A	0.567627	-2.4	NC	0.454766
245983_at	100	P	2.44e-4	0.1	NC	0.5
245984_at	155.8	P	2.44e-4	-0.6	NC	0.964215
245985_at	335.3	P	2.44e-4	0.1	NC	0.5
245986_at	126.1	P	0.001221	-0.3	NC	0.5
245987_at	1512.2	P	2.44e-4	-0.2	D	0.999611
245988_at	176.1	P	0.001221	-0.3	NC	0.830902
245989_s_at	244.3	P	7.32e-4	-0.7	D	0.99987
245990_at	71.7	P	0.00293	-0.3	NC	0.888286
245991_at	366.1	P	2.44e-4	-0.1	NC	0.5
245992_at	9.5	A	0.219482	-0.5	NC	0.5
245993_at	1410.4	P	2.44e-4	0.8	I	2.e-5
245994_at	60.9	M	0.056152	0.6	NC	0.274048
245995_at	18	A	0.149658	1.2	NC	0.5
245996_at	2.4	A	0.80542	0.2	NC	0.030967
245997_at	4.7	A	0.432373	-0.8	NC	0.5
245998_at	436.8	P	7.32e-4	0	NC	0.5
245999_at	2045.1	P	2.44e-4	0	NC	0.5
246000_at	23.1	A	0.246094	-0.2	NC	0.657563
246001_at	3.6	A	0.601074	1	NC	0.5
246002_at	1.4	A	0.989258	-1.3	NC	0.830902
246003_at	766.3	P	2.44e-4	0	NC	0.5
246004_at	30.7	A	0.080566	0.5	I	0.004073
246005_at	196.3	P	2.44e-4	0.5	I	4.38e-4
246006_at	1990.9	P	2.44e-4	0	NC	0.5
246007_at	111.9	P	2.44e-4	-0.1	NC	0.5
246008_at	92.9	P	0.01416	-0.7	NC	0.993497
246009_at	58	P	0.030273	-0.9	D	0.99997
246010_at	63.4	P	0.030273	0	NC	0.5
246011_at	67.2	P	0.030273	1.5	I	0.001201
246012_at	67.2	P	0.001953	-1	D	0.998349
246013_at	13.4	A	0.067627	-0.1	NC	0.5
246014_at	1.5	A	0.943848	-0.4	NC	0.506476
246015_at	122.6	P	0.001221	-0.5	NC	0.942324
246016_at	134.7	P	2.44e-4	0.1	NC	0.5
246017_at	230.1	P	0.001953	0.3	NC	0.37888
246018_at	71.4	P	0.001221	-0.6	NC	0.98579
246019_at	26.4	A	0.219482	1.5	NC	0.5
246020_at	124.6	P	2.44e-4	-0.5	D	0.999508
246021_at	5.5	A	0.567627	0.8	NC	0.5
246022_at	1.7	A	0.888428	-0.2	NC	0.570859
246023_at	24	P	0.01416	0.2	NC	0.094279
246024_at	3.6	A	0.80542	0.4	NC	0.252851
246025_at	10.1	A	0.665527	-0.7	NC	0.51942
246026_at	228.3	P	0.001221	-0.1	NC	0.5
246027_at	71.5	P	7.32e-4	0.9	I	5.52e-4
246028_at	395.4	P	2.44e-4	-0.4	NC	0.969033
246029_at	1769.5	P	2.44e-4	-0.2	NC	0.669411
246030_at	202.4	P	0.001221	0.4	NC	0.01421
246031_at	292.4	P	2.44e-4	0.6	I	2.e-5
246032_s_at	7.5	A	0.171387	-0.1	NC	0.038415
246033_at	88.5	P	7.32e-4	-0.4	NC	0.747149
246034_at	86.7	P	0.037598	-1.8	D	0.999693
246035_at	832.2	P	2.44e-4	0.3	MI	0.004925
246036_at	81.3	P	0.008057	0.6	MI	0.004925
246037_at	115.6	P	7.32e-4	-0.2	NC	0.570859
246038_s_at	48.6	P	0.005859	-0.1	NC	0.5
246039_at	100.4	P	0.01416	-0.5	D	0.999853
246040_at	184.8	P	2.44e-4	0.4	NC	0.021224
246041_at	221.9	P	7.32e-4	0.9	I	5.2e-5
246042_at	566.3	P	2.44e-4	0.3	NC	0.028766
246043_at	118.2	P	0.01416	0.9	NC	0.010135
246044_at	107.4	P	2.44e-4	-0.8	D	0.999922
246045_at	95.6	P	0.018555	-0.3	NC	0.984574
246046_at	17.4	A	0.246094	-0.4	NC	0.5
246047_at	10.4	A	0.27417	-0.5	NC	0.5
246048_at	4.2	A	0.567627	1.3	NC	0.747149
246049_at	11.3	A	0.432373	1.6	NC	0.5
246050_s_at	226.2	P	2.44e-4	-0.5	D	0.999382
246051_at	209.4	P	2.44e-4	-0.2	NC	0.5
246052_at	25.3	A	0.27417	1.3	NC	0.62112
246053_at	38	A	0.129639	-1	D	0.999382
246054_at	9.4	A	0.601074	-2.1	NC	0.747149
246055_at	67.7	P	0.037598	-0.9	D	0.999977
246056_at	155.8	P	0.010742	0.4	NC	0.015426
246057_at	55.4	P	0.00415	0	NC	0.5
246058_at	137.7	P	2.44e-4	-0.3	NC	0.916174
246059_at	220.4	P	2.44e-4	0.1	NC	0.124552
246060_at	187.8	P	0.001221	-0.2	NC	0.5
246061_at	116.7	P	7.32e-4	0.1	NC	0.5
246062_at	315.5	P	7.32e-4	0	NC	0.5
246063_at	126.4	P	2.44e-4	0.8	I	3.07e-4
246064_at	364	P	7.32e-4	-0.2	NC	0.681091
246065_at	5	A	0.366211	-1.3	NC	0.757415
246066_at	158.7	P	0.001953	0.3	I	0.004481
246067_at	294.5	P	2.44e-4	0.8	I	2.e-5
246068_at	8062.4	P	2.44e-4	0.2	NC	0.263341
246069_at	16.9	P	0.023926	-0.4	NC	0.5
246070_at	985.8	P	2.44e-4	-0.1	NC	0.5
246071_at	124.5	P	0.008057	-0.6	NC	0.988955
246072_at	20.9	A	0.080566	-0.7	NC	0.633407
246073_at	410.4	P	2.44e-4	-0.1	NC	0.5
246074_at	77.2	P	0.005859	-0.2	NC	0.942324
246075_at	21.4	P	0.030273	2.9	NC	0.00712
246076_at	301.3	P	7.32e-4	1.4	I	2.e-5
246077_at	1.7	A	0.72583	-0.4	D	0.999654
246078_s_at	23	A	0.129639	-0.2	NC	0.645558
246079_at	37.7	P	0.023926	-0.2	NC	0.050553
246080_at	17.1	A	0.171387	1.5	NC	0.094279
246081_s_at	204.4	P	2.44e-4	-0.3	NC	0.725952
246082_at	0.7	A	0.665527	0.2	NC	0.185981
246083_at	19.8	A	0.27417	-1.1	NC	0.861614
246084_at	67.4	P	0.01416	0.5	NC	0.222749
246085_at	70.9	P	7.32e-4	0.5	I	0.003041
246086_at	16.1	A	0.366211	0.3	NC	0.041201
246087_at	71.7	P	0.00415	-0.3	NC	0.805199
246088_at	114.3	P	0.001953	-0.2	NC	0.715033
246089_at	551.5	P	2.44e-4	-0.5	D	0.999508
246090_at	284.9	P	7.32e-4	-0.7	D	0.999977
246091_at	155.5	P	0.01416	0.7	NC	0.009292
246092_at	1391.6	P	2.44e-4	0.4	I	0.003699
246093_at	91.2	P	0.00415	-0.8	D	0.999135
246094_at	52.8	P	2.44e-4	0.2	NC	0.5
246095_at	34.3	P	0.018555	-0.8	NC	0.916174
246096_at	2.7	A	0.633789	-2	NC	0.955851
246097_at	302.4	P	2.44e-4	1	I	2.e-5
246098_at	176.9	P	0.001221	-0.9	D	0.999965
246099_at	37.1	A	0.080566	-1.8	D	0.999727
246100_at	0.8	A	0.943848	-3.5	NC	0.846768
246101_at	1.8	A	0.753906	-0.2	NC	0.5
246102_at	0.8	A	0.888428	0.5	NC	0.5
246103_at	83.2	P	0.030273	0.1	NC	0.5
246104_at	40.7	A	0.111572	-1.5	D	0.99998
246105_at	2.1	A	0.633789	-2.3	NC	0.796129
246106_at	4.6	A	0.601074	-1	NC	0.692594
246107_at	7	A	0.149658	-0.6	NC	0.570859
246108_at	732.8	P	2.44e-4	-1.1	D	0.999965
246109_at	88.9	P	0.001953	-0.2	NC	0.506476
246110_at	24.7	A	0.219482	0.1	NC	0.5
246111_at	76.7	P	0.008057	0.1	NC	0.5
246112_at	183	P	2.44e-4	0.2	I	0.00225
246113_at	5.2	A	0.696289	-0.9	NC	0.454766
246114_at	225.3	P	0.010742	-3.5	D	0.99998
246115_at	77.6	P	0.001221	-0.2	NC	0.5
246116_at	20.1	A	0.111572	0	NC	0.681091
246117_at	93.6	P	0.018555	-0.7	NC	0.777251
246118_at	0.7	A	0.533936	-1.7	NC	0.441923
246119_at	461.5	P	2.44e-4	-0.6	D	0.998349
246120_at	41.6	P	2.44e-4	-0.2	NC	0.5
246121_at	22.2	A	0.19458	0.1	NC	0.00712
246122_at	10.6	A	0.246094	-1	NC	0.5
246123_at	2.6	A	0.665527	-3.1	NC	0.992212
246124_at	392	P	2.44e-4	0.3	I	2.14e-4
246125_at	608.6	P	2.44e-4	1.5	I	2.e-5
246126_at	193.7	P	2.44e-4	0.9	I	7.8e-5
246127_s_at	8	A	0.567627	0.7	NC	0.506476
246128_at	21	A	0.567627	3.7	NC	0.657563
246129_at	7.4	A	0.5	2.9	NC	0.065566
246130_at	9.6	A	0.398926	-0.9	NC	0.5
246131_at	572.2	P	2.44e-4	0.3	I	0.003355
246132_at	6.2	A	0.5	-2.9	NC	0.925732
246133_at	982.1	P	2.44e-4	-0.2	NC	0.5
246134_at	115.1	P	7.32e-4	0	NC	0.5
246135_at	1070.9	P	2.44e-4	-0.3	NC	0.888286
246136_at	15.8	A	0.665527	0.5	NC	0.441923
246137_at	6.7	A	0.601074	-0.2	NC	0.203871
246138_at	33.8	P	7.32e-4	0.4	NC	0.007788
246139_at	179.7	P	7.32e-4	0.5	I	1.3e-4
246140_at	100.5	P	0.00415	-0.3	MD	0.994067
246141_at	37.4	A	0.19458	0.2	NC	0.5
246142_at	179.9	P	2.44e-4	-0.2	NC	0.545234
246143_at	118.1	P	2.44e-4	0	NC	0.5
246144_at	68.1	P	0.00415	0	NC	0.5
246145_at	9.5	A	0.366211	0.8	NC	0.131343
246146_at	129.5	P	0.01416	-0.4	NC	0.986922
246147_s_at	313.1	P	7.32e-4	-0.1	NC	0.5
246148_at	59.2	P	0.005859	-0.7	D	0.999786
246149_at	391.4	P	2.44e-4	-2.9	D	0.99998
246150_at	430.2	P	7.32e-4	0.1	NC	0.5
246151_at	41.9	P	0.046143	-0.5	NC	0.692594
246152_at	52.5	A	0.080566	1.5	NC	0.010135
246153_s_at	812.5	P	2.44e-4	0	NC	0.5
246154_at	43.5	A	0.080566	0.2	NC	0.5
246155_at	45	P	0.01416	-0.4	NC	0.934434
246156_at	1374.5	P	2.44e-4	-0.1	NC	0.5
246157_at	623.1	P	7.32e-4	1.2	I	3.e-5
246158_at	40.7	A	0.129639	-1	D	0.999727
246159_at	6.4	A	0.466064	1.1	NC	0.124552
246160_at	126.5	P	0.001221	-0.3	NC	0.955851
246161_at	1037.4	P	2.44e-4	0.1	NC	0.5
246162_at	69.4	P	2.44e-4	-0.3	NC	0.973302
246163_at	20.5	A	0.72583	3.2	NC	0.138386
246164_at	5.3	A	0.5	-1.2	NC	0.958799
246165_at	2.1	A	0.80542	0.2	NC	0.284967
246166_at	5.8	A	0.633789	-0.1	NC	0.274048
246167_at	26.4	A	0.334473	0.3	NC	0.366593
246168_at	2	A	0.850342	0	NC	0.725952
246169_at	213.4	P	0.001953	0.6	I	0.003041
246170_at	377.9	P	2.44e-4	-0.7	D	0.999977
246171_at	242.7	P	2.44e-4	-0.9	D	0.99998
246172_s_at	8.7	A	0.432373	-1.1	NC	0.5
246173_s_at	128.5	P	7.32e-4	0.3	NC	0.203871
246174_s_at	10.5	A	0.601074	-0.6	MD	0.994591
246175_s_at	31.1	P	0.046143	0.6	NC	0.018128
246176_at	2.9	A	0.888428	0.5	NC	0.545234
246177_at	5	A	0.665527	0.7	NC	0.5
246178_s_at	7.9	A	0.366211	-0.7	NC	0.532344
246179_at	3.2	A	0.780518	-0.2	NC	0.506476
246180_at	141.8	P	2.44e-4	0.1	NC	0.5
246181_at	68.3	P	2.44e-4	1.3	I	2.e-5
246182_at	55.7	P	0.001953	0.3	NC	0.48058
246183_at	19.8	A	0.533936	-0.2	NC	0.5
246184_at	526.6	P	2.44e-4	1.3	I	2.e-5
246185_at	165.2	P	2.44e-4	0.6	I	3.89e-4
246186_at	15.9	A	0.303711	0.9	NC	0.203871
246187_at	89.9	P	0.001953	-0.3	NC	0.966696
246188_at	62.4	P	0.008057	0.7	I	0.001336
246189_at	90	P	0.005859	-0.2	NC	0.681091
246190_at	108.9	P	0.001221	-0.1	NC	0.5
246191_at	1196.3	P	2.44e-4	0.1	NC	0.37888
246192_at	510.2	P	2.44e-4	-0.3	D	0.999308
246193_at	152.2	P	7.32e-4	0.3	NC	0.185981
246194_at	115	P	0.001221	-0.3	NC	0.5
246195_at	142.8	P	2.44e-4	-1	D	0.999977
246196_at	85.3	P	2.44e-4	0.1	NC	0.5
246197_at	175.4	P	2.44e-4	-1.6	D	0.99998
246198_at	54.5	P	0.008057	-0.6	NC	0.981872
246199_at	116.6	P	0.010742	0.4	NC	0.111714
246200_at	98.7	A	0.067627	0.4	NC	0.011045
246201_at	269.7	P	7.32e-4	0.3	NC	0.177412
246202_at	86	P	2.44e-4	0.1	NC	0.48058
246203_at	1126.5	P	2.44e-4	1.5	I	3.e-5
246204_at	156.4	P	0.010742	0	NC	0.757415
246205_at	81.7	P	0.001953	-0.8	NC	0.990708
246206_at	17.3	A	0.533936	-0.7	NC	0.5
246207_at	165.2	P	2.44e-4	0.1	NC	0.213188
246208_at	16.4	A	0.466064	0.4	NC	0.51942
246209_at	7.1	A	0.567627	-1.1	NC	0.570859
246210_at	109.3	P	2.44e-4	1.4	I	2.e-5
246211_at	196.4	P	2.44e-4	-0.8	D	0.99998
246212_at	61.6	P	0.001953	-0.1	NC	0.942324
246213_at	154.7	P	0.010742	0.4	NC	0.009292
246214_at	1077.3	P	2.44e-4	0.7	I	2.e-5
246215_at	41.5	P	0.018555	0.1	NC	0.493524
246216_at	144	P	7.32e-4	0	NC	0.5
246217_at	165.4	P	7.32e-4	0.6	I	6.18e-4
246218_at	110.2	P	2.44e-4	-0.7	NC	0.983269
246219_at	396.8	P	2.44e-4	-0.2	NC	0.757415
246220_at	342.8	P	2.44e-4	0.1	NC	0.37888
246221_at	191.5	P	0.008057	-0.8	D	0.999727
246222_at	62.7	P	0.008057	0.3	NC	0.009292
246223_at	280.4	P	7.32e-4	1.4	I	2.e-5
246224_at	7.5	A	0.466064	-1.7	NC	0.921063
246225_at	93.8	P	0.001953	-0.2	NC	0.5
246226_at	55.7	A	0.067627	-0.3	NC	0.934434
246227_at	3.7	A	0.72583	0.2	NC	0.118009
246228_at	747.2	P	2.44e-4	-1.6	D	0.99998
246229_at	339.4	P	2.44e-4	3	I	2.e-5
246230_at	63.9	A	0.19458	-0.3	NC	0.983269
246231_at	48.7	P	0.00415	-0.2	NC	0.703911
246232_at	271.7	P	2.44e-4	0	NC	0.5
246233_at	103.2	P	2.44e-4	-0.7	NC	0.984574
246234_at	149.5	P	7.32e-4	0.2	NC	0.177412
246235_at	53.6	P	0.030273	-0.9	NC	0.938478
246236_at	44.2	A	0.246094	-0.5	NC	0.805199
246237_at	111.7	P	0.001221	-0.1	NC	0.5
246238_at	46	P	0.01416	-0.9	D	0.999954
246239_at	111.9	P	0.030273	-0.8	D	0.999965
246240_at	146.9	P	0.001953	0.2	NC	0.39129
246241_at	29.5	A	0.111572	0	NC	0.5
246242_at	15.4	A	0.246094	0.7	NC	0.153232
246243_at	106.7	P	2.44e-4	-0.2	NC	0.942324
246244_at	355.4	P	2.44e-4	0.6	I	1.47e-4
246245_at	346.6	P	2.44e-4	0.3	NC	0.083826
246246_at	27	A	0.095215	1.2	NC	0.185981
246247_at	372.6	P	2.44e-4	0.4	I	0.00225
246248_at	3.9	A	0.567627	2	NC	0.48058
246249_at	115.5	P	0.023926	0.8	I	8.65e-4
246250_at	38.3	A	0.111572	0.6	NC	0.078937
246251_at	11.7	A	0.665527	-1.8	NC	0.545234
246252_s_at	117.2	P	0.00415	-1.8	D	0.999977
246253_at	288.1	P	7.32e-4	-0.2	NC	0.5
246254_at	1.6	A	0.665527	-3.1	D	0.997247
246255_at	76.8	P	0.00293	-0.4	NC	0.736659
246256_at	5.4	A	0.696289	0.9	NC	0.506476
246257_at	319	P	2.44e-4	0.1	NC	0.5
246258_at	23	P	0.001953	0.1	NC	0.366593
246259_at	276.3	P	2.44e-4	-0.1	NC	0.5
246260_at	28.7	A	0.19458	-0.1	NC	0.715033
246261_at	226.1	P	2.44e-4	0.8	I	1.67e-4
246262_at	8.9	A	0.366211	-1.2	NC	0.5
246263_at	425.2	P	2.44e-4	0.5	I	5.52e-4
246264_at	53.1	M	0.056152	-0.5	NC	0.5
246265_at	164.9	P	2.44e-4	0.2	NC	0.069813
246266_at	122.7	P	0.010742	0.8	I	6.18e-4
246267_at	2956.7	P	2.44e-4	-0.3	NC	0.881991
246268_at	90.5	P	0.001953	0.3	NC	0.5
246269_at	36.1	M	0.056152	-0.1	NC	0.403812
246270_at	232.8	P	2.44e-4	-0.8	D	0.99997
246271_at	28.1	A	0.303711	0.5	NC	0.203871
246272_at	56.9	M	0.056152	-0.1	NC	0.5
246273_at	2.4	A	0.850342	-0.4	NC	0.296089
246274_at	30.4	M	0.056152	-0.4	NC	0.5
246275_at	50.6	A	0.080566	0.4	NC	0.015426
246276_at	144.6	P	2.44e-4	0.1	NC	0.467656
246277_at	3.7	A	0.601074	0	NC	0.105663
246278_at	55.5	P	0.023926	-0.6	D	0.998168
246279_at	37.6	M	0.056152	2.5	NC	0.012024
246280_at	154.2	P	2.44e-4	0.6	NC	0.047264
246281_at	113.6	P	2.44e-4	0.4	I	0.00225
246282_at	45.6	P	0.01416	1.2	I	0.00249
246283_at	281.7	P	2.44e-4	-0.5	D	0.99996
246284_at	84.4	P	7.32e-4	-0.3	NC	0.921063
246285_at	163.8	P	0.001953	-0.2	NC	0.5
246286_at	846.6	P	2.44e-4	0	NC	0.5
246287_at	89.9	P	2.44e-4	-0.2	NC	0.596188
246288_at	455.6	P	2.44e-4	1.2	I	2.e-5
246289_at	511.8	P	2.44e-4	0.1	NC	0.5
246290_at	1601.3	P	2.44e-4	0.5	I	0.003699
246291_at	144.4	P	2.44e-4	-0.1	NC	0.5
246292_at	314	P	0.001221	0.6	I	3.46e-4
246293_at	38.5	P	2.44e-4	-0.7	D	0.999226
246294_at	146.4	P	0.001221	-0.2	NC	0.5
246295_at	13	A	0.334473	-2.3	MD	0.995075
246296_at	97	P	0.005859	0.4	I	0.004073
246297_at	5.2	A	0.633789	-0.5	NC	0.715033
246298_at	230.1	P	2.44e-4	1.1	I	1.14e-4
246299_at	0.8	A	0.72583	0.3	NC	0.222749
246300_at	75.8	P	0.00293	-0.4	NC	0.949447
246301_at	311.7	P	2.44e-4	0.7	I	6.8e-5
246302_at	152.4	P	0.001953	-1.1	D	0.99998
246303_at	46.9	P	0.037598	0.7	NC	0.342437
246304_at	343.9	P	2.44e-4	-1.2	D	0.99998
246305_at	282.9	P	2.44e-4	-1.4	D	0.999135
246306_at	78.8	P	2.44e-4	-0.2	NC	0.5
246307_at	755.7	P	2.44e-4	0.1	NC	0.5
246308_at	20.6	P	0.023926	0.3	NC	0.5
246309_at	88.8	P	7.32e-4	0.6	I	0.001336
246310_at	37.5	P	0.001221	0.7	NC	0.026698
246311_at	195.8	P	2.44e-4	-0.7	D	0.995927
246312_at	159.6	P	2.44e-4	-0.3	D	0.997247
246313_at	0.7	A	0.976074	0.2	NC	0.633407
246314_at	169.3	P	7.32e-4	0.2	NC	0.118009
246315_at	17.9	A	0.303711	-0.1	NC	0.5
246316_at	1.8	A	0.981445	-0.3	NC	0.814019
246317_at	80.4	P	0.00293	-0.2	NC	0.5
246318_at	142.5	P	0.001221	0.4	I	0.001651
246319_at	244	P	2.44e-4	-0.5	D	0.995519
246320_at	286.6	P	2.44e-4	0.1	NC	0.307406
246321_at	4.6	A	0.398926	-1.8	NC	0.822588
246322_at	86.8	P	0.001953	0.1	NC	0.39129
246323_at	71.2	A	0.080566	0	NC	0.5
246324_at	171.5	P	0.00415	-0.1	NC	0.5
246325_at	40.9	M	0.056152	-0.2	NC	0.558077
246326_at	25.6	A	0.067627	0.4	NC	0.838962
246327_at	162.6	P	2.44e-4	-1.2	D	0.99998
246328_at	98.3	A	0.129639	-0.3	NC	0.846768
246329_at	99.8	P	7.32e-4	0.3	I	3.07e-4
246330_at	205.7	P	0.01416	0.4	NC	0.035785
246331_at	56.8	P	0.005859	0.5	NC	0.131343
246332_at	19.8	A	0.067627	0	NC	0.467656
246333_at	139.4	P	2.44e-4	-0.7	D	0.99998
246334_at	97.3	P	0.001221	0	NC	0.5
246335_at	7.7	A	0.696289	-1.5	NC	0.814019
246336_at	8.4	A	0.171387	0.9	NC	0.5
246337_at	3.1	A	0.665527	-0.5	NC	0.274048
246338_s_at	2.3	A	0.904785	-0.1	NC	0.657563
246339_at	60.9	P	0.00415	-0.5	NC	0.868657
246340_s_at	7.6	A	0.533936	-1.9	NC	0.986922
246341_x_at	0.6	A	0.953857	-0.3	NC	0.570859
246342_at	1	A	0.943848	-0.2	NC	0.467656
246343_at	82.2	P	2.44e-4	-0.8	D	0.99996
246344_at	200.1	P	2.44e-4	0.1	NC	0.5
246345_at	145.3	P	0.005859	-0.1	NC	0.5
246346_at	87.7	P	2.44e-4	-0.2	NC	0.757415
246347_at	50.2	P	0.00293	-0.1	NC	0.5
246348_at	160.7	P	2.44e-4	-0.2	NC	0.736659
246349_at	2.2	A	0.665527	0	NC	0.51942
246350_at	41.9	A	0.246094	-0.1	NC	0.60871
246351_at	144.3	P	2.44e-4	0.1	NC	0.5
246352_at	4.2	A	0.780518	-0.4	NC	0.429141
246353_s_at	0.6	A	0.943848	-2.6	NC	0.888286
246354_at	19.6	A	0.5	0.3	NC	0.5
246355_at	31.9	A	0.095215	0.1	NC	0.307406
246356_x_at	14.2	A	0.080566	0.8	NC	0.429141
246357_x_at	2.3	A	0.665527	-0.8	NC	0.307406
246358_x_at	3.5	A	0.665527	0.8	NC	0.009292
246359_x_at	21.6	M	0.056152	-0.3	NC	0.5
246360_at	10.3	A	0.533936	-0.2	NC	0.868657
246361_s_at	10.9	A	0.334473	-0.7	NC	0.934434
246362_at	0.4	A	0.850342	-0.6	NC	0.39129
246363_at	6.4	A	0.466064	-0.2	NC	0.5
246364_at	31	P	0.023926	0.4	NC	0.153232
246365_at	1	A	0.633789	-1.4	NC	0.786812
246366_at	242	P	2.44e-4	0.4	NC	0.018128
246367_at	31.1	A	0.171387	0.3	NC	0.342437
246368_at	361	P	2.44e-4	-0.6	D	0.998168
246369_at	26.8	P	0.023926	0.7	NC	0.5
246370_at	56.1	P	0.046143	3.3	I	0.001486
246371_at	66.7	M	0.056152	0.1	NC	0.5
246372_at	14.8	A	0.095215	0.4	NC	0.5
246373_at	118.4	P	2.44e-4	-0.3	NC	0.986922
246374_at	104.8	P	0.010742	1	I	7.8e-5
246375_at	459.3	P	2.44e-4	-0.1	NC	0.5
246376_at	195.8	P	0.001221	-1.3	D	0.999973
246377_at	29.9	A	0.111572	0	NC	0.5
246378_at	252.7	P	2.44e-4	0.1	NC	0.5
246379_s_at	693.3	P	2.44e-4	0	NC	0.48058
246380_at	13.7	A	0.246094	0.3	NC	0.242585
246381_at	1.3	A	0.888428	-0.1	NC	0.5
246382_at	14	A	0.303711	0.5	NC	0.39129
246383_at	38.5	A	0.080566	1.5	NC	0.506476
246384_at	725.5	P	2.44e-4	-0.3	NC	0.838962
246385_at	2.7	A	0.567627	0.1	NC	0.403812
246386_at	30.5	A	0.111572	0.2	NC	0.5
246387_at	48.6	P	0.00293	0.4	I	3.46e-4
246388_at	5	A	0.633789	0.5	NC	0.105663
246389_at	204.4	P	0.00293	1	I	3.89e-4
246390_at	629	P	2.44e-4	1.8	I	2.e-5
246391_at	569.3	P	7.32e-4	0.2	NC	0.403812
246392_at	23.4	A	0.27417	-0.1	NC	0.916174
246393_at	35.2	A	0.149658	-0.7	D	0.99751
246394_at	22.1	P	0.008057	0.4	NC	0.252851
246395_at	147.4	P	2.44e-4	0.7	I	1.89e-4
246396_at	82.2	P	0.00415	-1.6	D	0.99998
246397_at	28.7	P	0.030273	-0.1	NC	0.252851
246398_at	325	P	7.32e-4	-0.1	NC	0.5
246399_at	114.4	P	0.005859	-1.4	D	0.999965
246400_at	147	P	2.44e-4	-0.7	NC	0.989865
246401_at	45.9	P	0.001953	0.3	NC	0.161038
246402_at	2.2	A	0.601074	-1.3	NC	0.875448
246403_at	107.9	P	0.001953	4	I	2.e-5
246404_at	102.7	P	0.008057	-0.3	NC	0.854318
246405_at	37.7	A	0.111572	-0.8	NC	0.983269
246406_at	17.2	A	0.111572	1.6	NC	0.366593
246407_at	34	A	0.466064	-0.4	NC	0.558077
246408_at	279.7	P	2.44e-4	-0.7	D	0.999382
246409_at	63.8	P	2.44e-4	-0.3	NC	0.681091
246410_at	198.1	P	7.32e-4	-0.2	NC	0.881991
246411_at	1.7	A	0.943848	-0.2	NC	0.905721
246412_at	78.5	P	7.32e-4	0.5	NC	0.318909
246413_at	33.7	P	0.023926	-0.2	NC	0.5
246414_at	0.9	A	0.72583	-1.5	NC	0.905721
246415_at	84.1	P	0.010742	0.1	NC	0.5
246416_at	9.5	A	0.398926	-0.2	NC	0.39129
246417_at	32.7	P	0.030273	0	NC	0.5
246418_at	4	A	0.753906	-1	NC	0.454766
246419_at	1.2	A	0.989258	-0.3	NC	0.596188
246420_at	50	M	0.056152	0	NC	0.5
246421_at	622.8	P	2.44e-4	-0.9	D	0.99998
246422_at	204.9	P	7.32e-4	-0.7	D	0.999786
246423_at	34.1	P	0.001221	-0.8	NC	0.966696
246424_at	298.7	P	0.001953	0.2	NC	0.5
246425_at	243.2	P	2.44e-4	1.7	I	2.e-5
246426_at	18.6	A	0.5	0.4	NC	0.692594
246427_at	57	P	0.00293	-0.9	D	0.999611
246428_at	68.2	M	0.056152	-0.1	NC	0.786812
246429_at	24	A	0.149658	0.3	NC	0.026698
246430_at	2.1	A	0.753906	-0.1	NC	0.681091
246431_at	2.2	A	0.753906	1.9	NC	0.5
246432_at	17	A	0.466064	0.5	NC	0.51942
246433_at	64.6	P	0.00293	0.6	I	0.001336
246434_at	151.6	P	0.001953	0.4	I	3.07e-4
246435_at	5.4	A	0.633789	1.3	NC	0.681091
246436_at	122.9	P	7.32e-4	0	NC	0.5
246437_at	3.9	A	0.533936	-1.2	NC	0.5
246438_at	4.2	A	0.533936	-2.1	NC	0.888286
246439_at	76.1	P	2.44e-4	0.9	I	2.14e-4
246440_at	132.8	P	0.00415	-0.5	NC	0.969033
246441_at	315.3	P	0.001953	0.1	NC	0.5
246442_at	102.5	P	7.32e-4	-0.6	NC	0.99288
246443_at	155.2	P	7.32e-4	0.1	NC	0.5
246444_at	61.3	P	0.001221	0.2	NC	0.021224
246445_at	297.5	P	2.44e-4	0.7	I	2.3e-5
246446_at	184.8	P	2.44e-4	-0.4	NC	0.846768
246447_at	125.1	P	2.44e-4	-0.3	NC	0.786812
246448_at	209.3	P	2.44e-4	-0.4	NC	0.977068
246449_at	48.7	P	0.023926	-0.1	NC	0.307406
246450_at	57.7	P	0.030273	-0.7	D	0.999226
246451_at	337.9	P	2.44e-4	0.1	NC	0.5
246452_at	425	P	2.44e-4	0.6	MI	0.005409
246453_at	317.3	P	2.44e-4	-0.5	NC	0.98579
246454_at	220.4	P	2.44e-4	-0.3	NC	0.583567
246455_at	1.2	A	0.962402	-0.2	NC	0.925732
246456_at	10.8	A	0.533936	0.2	NC	0.5
246457_at	140	P	2.44e-4	-0.1	NC	0.5
246458_at	16.1	P	0.046143	0.5	NC	0.026698
246459_at	137.3	P	2.44e-4	-0.5	D	0.999786
246460_at	671.6	P	2.44e-4	0.4	I	3.07e-4
246461_at	51.2	P	0.001221	0.5	NC	0.016731
246462_at	75.6	P	2.44e-4	-0.5	NC	0.975245
246463_at	49.3	A	0.20166	-0.2	NC	0.5
246464_at	1.2	A	0.533936	-0.4	NC	0.5
246465_at	24.2	A	0.27417	-0.5	NC	0.5
246466_at	310.9	P	2.44e-4	1.4	I	7.8e-5
246467_at	9.4	A	0.753906	-0.1	NC	0.131343
246468_at	294.9	P	7.32e-4	1.8	I	2.e-5
246469_at	104.1	P	0.00293	0	NC	0.5
246470_at	0.6	A	0.932373	-3.2	NC	0.987976
246471_s_at	0.7	A	0.850342	1.5	NC	0.083826
246472_at	1.5	A	0.904785	-0.1	NC	0.822588
246473_at	10.8	P	0.023926	-0.3	NC	0.5
246474_at	6.1	A	0.432373	1.1	NC	0.5
246475_at	65.5	P	0.005859	-0.1	NC	0.5
246476_at	86.1	P	2.44e-4	-0.5	NC	0.971234
246477_at	136.4	P	0.001953	0	NC	0.5
246478_at	182.3	P	2.44e-4	0.3	NC	0.061522
246479_at	243.6	P	2.44e-4	0.2	NC	0.366593
246480_at	360.2	P	2.44e-4	0.2	NC	0.118009
246481_s_at	1439.2	P	2.44e-4	3.5	I	2.e-5
246482_at	111.2	P	7.32e-4	0.5	MI	0.005409
246483_at	125.5	P	2.44e-4	-0.2	NC	0.5
246484_at	150.9	P	0.005859	0.1	NC	0.5
246485_at	25.4	A	0.246094	0	NC	0.633407
246486_at	138.6	P	2.44e-4	0	NC	0.5
246487_at	5.1	A	0.850342	0.4	NC	0.48058
246488_at	163.8	P	2.44e-4	0.7	I	2.3e-5
246489_at	1123.1	P	2.44e-4	0	NC	0.5
246490_at	48.8	A	0.334473	0.5	NC	0.138386
246491_at	22.8	P	2.44e-4	-0.6	NC	0.5
246492_at	15.7	A	0.246094	-0.3	NC	0.822588
246493_at	16.6	A	0.095215	-0.1	NC	0.846768
246494_at	22.5	A	0.27417	-0.6	NC	0.757415
246495_at	28.1	A	0.219482	-0.8	MD	0.995075
246496_at	115.7	P	2.44e-4	0.3	NC	0.057676
246497_at	186.1	P	2.44e-4	0.2	NC	0.124552
246498_at	47.2	P	0.008057	0	NC	0.177412
246499_at	108.6	P	7.32e-4	-0.4	D	0.999611
246500_at	259.9	P	0.001221	-0.5	NC	0.978776
246501_at	134.7	P	0.00415	0.3	NC	0.044149
246502_at	70.3	A	0.080566	-0.7	D	0.999886
246503_at	2180.4	P	2.44e-4	0.5	MI	0.005933
246504_at	17.5	A	0.111572	-0.3	NC	0.5
246505_at	478	P	2.44e-4	0.1	NC	0.5
246506_at	449.2	P	2.44e-4	-1.4	D	0.999965
246507_at	150	P	2.44e-4	-0.3	NC	0.822588
246508_at	381.7	P	7.32e-4	-0.2	NC	0.5
246509_at	70.5	A	0.171387	0.4	NC	0.5
246510_at	20	A	0.398926	0	NC	0.5
246511_at	601.6	P	2.44e-4	1.4	I	2.e-5
246512_at	105.5	P	2.44e-4	0.6	I	2.3e-5
246513_at	252.6	P	2.44e-4	0.5	I	2.3e-5
246514_at	11.5	A	0.633789	0.2	NC	0.161038
246515_at	78.5	P	0.008057	-0.3	NC	0.894337
246516_at	134.8	P	0.001221	0.6	I	4.6e-5
246517_at	16.4	A	0.366211	0.7	NC	0.429141
246518_at	44.6	P	7.32e-4	0.6	NC	0.263341
246519_at	23	A	0.303711	0.5	NC	0.111714
246520_at	92.7	P	0.001221	0.5	NC	0.057676
246521_at	329.9	P	7.32e-4	0.2	NC	0.330589
246522_at	64.6	P	0.030273	-2.4	D	0.99998
246523_at	4.2	A	0.870361	-0.4	NC	0.966696
246524_at	125.8	P	0.00293	0.5	I	3.e-5
246525_at	4.5	A	0.533936	0.7	NC	0.467656
246526_at	2.3	A	0.72583	0.3	NC	0.441923
246527_at	250.5	P	2.44e-4	-0.1	NC	0.5
246528_at	138.8	P	2.44e-4	0	NC	0.5
246529_at	199.8	P	2.44e-4	-0.5	D	0.99751
246530_at	11.8	P	0.023926	-0.1	NC	0.274048
246531_at	5.1	A	0.567627	-1.5	NC	0.48058
246532_at	194.2	P	2.44e-4	1	I	2.73e-4
246533_at	197.7	P	0.001221	-0.1	NC	0.5
246534_at	53.3	P	0.008057	1.5	I	8.65e-4
246535_at	11	A	0.533936	-0.7	NC	0.274048
246536_at	61	P	2.44e-4	-0.4	NC	0.5
246537_at	40.5	A	0.067627	1.1	NC	0.161038
246538_at	272.1	P	2.44e-4	0.3	I	1.14e-4
246539_at	95.7	P	0.001221	-0.8	NC	0.952736
246540_at	144.5	P	0.00415	1.4	I	3.07e-4
246541_at	176.7	P	0.005859	-0.3	NC	0.938478
246542_at	120.9	P	0.005859	0.1	NC	0.5
246543_at	33.4	A	0.303711	0.2	NC	0.330589
246544_at	17.5	A	0.27417	0.3	NC	0.60871
246545_at	14.2	A	0.303711	-1.1	NC	0.786812
246546_at	1179.2	P	2.44e-4	0.6	I	2.e-5
246547_at	103.7	P	2.44e-4	-0.7	D	0.999922
246548_at	69.6	P	0.001221	-0.7	NC	0.964215
246549_at	89.3	P	0.001953	0.5	NC	0.074268
246550_at	124.9	P	0.00293	-1	D	0.999965
246551_at	23.7	A	0.334473	1.5	NC	0.010135
246552_at	31.9	P	0.023926	0.2	NC	0.5
246553_at	95.5	P	2.44e-4	-0.8	D	0.996301
246554_at	102.3	P	2.44e-4	-0.4	NC	0.978776
246555_at	109.7	P	7.32e-4	0.8	I	0.001486
246556_at	8.6	A	0.390625	0.2	NC	0.5
246557_at	25	P	0.030273	-0.2	NC	0.958799
246558_at	149.2	P	0.010742	0.3	NC	0.222749
246559_at	168.5	P	0.001221	-0.3	NC	0.868657
246560_at	8.4	A	0.5	1.1	NC	0.441923
246561_at	102	P	2.44e-4	-0.1	NC	0.5
246562_at	108.2	P	2.44e-4	1.2	I	1.67e-4
246563_at	3	A	0.80542	0.5	NC	0.5
246564_at	180.3	P	0.00293	-0.1	NC	0.703911
246565_at	300	P	2.44e-4	0.7	I	2.e-5
246566_at	132.9	P	7.32e-4	-0.5	NC	0.987976
246567_at	229.8	P	2.44e-4	0.4	I	0.00249
246568_at	36.4	P	0.046143	0	NC	0.805199
246569_at	19.7	A	0.567627	0.6	NC	0.5
246570_at	1.2	A	0.665527	-2.4	NC	0.5
246571_at	5.7	A	0.398926	-1	NC	0.145682
246572_at	10.6	A	0.696289	-0.2	NC	0.868657
246573_at	2.5	A	0.932373	0.2	NC	0.506476
246574_at	4.1	A	0.953857	-0.1	NC	0.62112
246575_at	249.6	P	2.44e-4	0.4	I	1.67e-4
246576_at	19.1	P	0.010742	-1	NC	0.992212
246577_at	1.2	A	0.904785	0.5	NC	0.5
246578_at	0.2	A	0.888428	-4.3	NC	0.925732
246579_at	0.7	A	0.969727	-0.5	NC	0.725952
246580_at	184.9	P	7.32e-4	-0.1	NC	0.62112
246581_at	19	A	0.334473	-1.5	NC	0.966696
246582_at	16.1	A	0.334473	0	NC	0.5
246583_at	182.2	P	2.44e-4	1	I	2.e-5
246584_at	250.8	P	2.44e-4	0	NC	0.5
246585_at	62.9	P	2.44e-4	1.6	I	2.e-5
246586_at	42.5	P	0.030273	-0.1	NC	0.5
246587_at	5	A	0.601074	0.9	NC	0.5
246588_at	4.5	A	0.303711	1.6	NC	0.545234
246589_at	10.9	A	0.633789	-0.1	NC	0.692594
246590_at	8.7	A	0.72583	-1.4	NC	0.725952
246591_at	239.9	P	0.010742	-0.2	NC	0.861614
246592_at	14.3	A	0.432373	2.6	NC	0.177412
246593_at	131.3	P	0.00293	0.8	I	0.003355
246594_at	603.6	P	2.44e-4	0.8	I	5.2e-5
246595_at	11.6	A	0.432373	-1.2	NC	0.930187
246596_at	23.9	A	0.080566	0.5	NC	0.5
246597_at	42.1	A	0.149658	-0.8	D	0.999508
246598_at	61.9	P	0.001953	0.4	NC	0.145682
246599_at	16.8	A	0.303711	-0.4	NC	0.786812
246600_at	64	P	2.44e-4	-1.4	D	0.99998
246601_at	391.6	P	2.44e-4	-0.8	D	0.999973
246602_at	99.5	P	2.44e-4	0.7	I	0.00249
246603_at	24.6	A	0.149658	-0.6	NC	0.37888
246604_at	13.4	A	0.567627	1.2	NC	0.429141
246605_at	25.1	A	0.095215	1.5	NC	0.296089
246606_at	11.5	A	0.171387	-0.7	NC	0.5
246607_at	222.3	P	2.44e-4	-0.2	NC	0.777251
246608_at	2.4	A	0.80542	0.2	NC	0.5
246609_at	7	A	0.246094	1.5	NC	0.284967
246610_at	31.4	M	0.056152	0.3	NC	0.145682
246611_at	254	P	2.44e-4	-1.2	D	0.999508
246612_at	165.5	P	0.005859	-0.3	NC	0.934434
246613_at	1398.5	P	2.44e-4	0.4	I	0.001077
246614_at	35	P	0.005859	-0.4	NC	0.942324
246615_at	1.1	A	0.850342	-3.3	NC	0.767451
246616_at	24.5	A	0.246094	2.9	NC	0.111714
246617_at	110	P	2.44e-4	2	I	2.3e-5
246618_at	12.3	A	0.111572	-1	NC	0.814019
246619_at	487	P	2.44e-4	0.3	I	3.07e-4
246620_at	7.5	A	0.567627	-2.7	D	0.999853
246621_at	1003.6	P	2.44e-4	0.2	NC	0.050553
246622_at	82.7	P	7.32e-4	-0.5	NC	0.969033
246623_at	1869.4	P	2.44e-4	0.7	I	1.01e-4
246624_at	5.3	A	0.432373	0.9	NC	0.5
246625_at	59	P	0.010742	0	NC	0.105663
246626_at	51.5	A	0.129639	-0.1	NC	0.5
246627_s_at	1057.7	P	2.44e-4	0.2	NC	0.078937
246628_at	273	P	2.44e-4	0.2	NC	0.118009
246629_at	0.8	A	0.998779	-0.2	NC	0.973302
246630_at	53.8	P	0.01416	-0.1	NC	0.5
246631_at	603.3	P	0.001953	-0.2	NC	0.570859
246632_at	27.4	P	0.010742	-0.1	NC	0.5
246633_at	2.4	A	0.80542	-0.7	NC	0.692594
246634_at	348.7	P	2.44e-4	0.4	I	3.46e-4
246635_at	5.7	A	0.533936	0.3	NC	0.028766
246636_at	678	P	2.44e-4	0.4	I	1.89e-4
246637_at	1.1	A	0.989258	-0.2	NC	0.830902
246638_at	10	A	0.466064	2.5	NC	0.5
246639_x_at	0.6	A	0.932373	-0.4	NC	0.987976
246640_x_at	88.3	P	0.046143	0.3	NC	0.232549
246641_s_at	2.6	A	0.80542	0.7	NC	0.725952
246642_s_at	10.5	A	0.303711	0.7	NC	0.5
246643_s_at	0.4	A	0.904785	0.2	NC	0.124552
246644_at	101.6	P	0.00293	-0.4	NC	0.916174
246645_at	197.8	P	2.44e-4	-0.1	NC	0.5
246646_at	1.2	A	0.969727	-0.3	NC	0.747149
246647_at	10.5	A	0.432373	0.1	NC	0.62112
246648_at	1.8	A	0.904785	1	NC	0.094279
246649_at	15.1	A	0.432373	-0.5	NC	0.583567
246650_at	616.9	P	2.44e-4	0.8	I	2.e-5
246651_at	53.4	A	0.095215	1	NC	0.185981
246652_at	105	P	2.44e-4	4.1	I	2.e-5
246653_at	578	P	2.44e-4	-0.3	MD	0.994591
246654_s_at	161.1	P	0.00415	0.3	NC	0.252851
246655_at	2.9	A	0.466064	-2.4	NC	0.493524
246656_at	10.4	A	0.334473	-0.8	NC	0.5
246657_at	12.8	A	0.095215	3.1	NC	0.145682
246658_at	10	P	0.011719	3	I	0.001102
246659_at	14.7	A	0.171387	-0.1	NC	0.493524
246660_at	384.3	P	2.44e-4	0.4	I	9.66e-4
246661_at	7.6	A	0.72583	2.4	NC	0.37888
246662_at	7.2	A	0.466064	1.2	NC	0.5
246663_at	8.3	A	0.533936	-0.4	NC	0.429141
246664_at	0.9	A	0.888428	0.1	NC	0.342437
246665_s_at	15.6	A	0.696289	0.2	NC	0.725952
246666_at	4	A	0.5	1	NC	0.330589
246667_at	2.9	A	0.633789	1.1	NC	0.044149
246668_at	1	A	0.888428	-3	NC	0.945978
246669_at	22.3	A	0.466064	-0.2	NC	0.736659
246670_at	1.5	A	0.72583	0.1	NC	0.692594
246671_at	2.6	A	0.696289	0.2	NC	0.366593
246672_at	7	A	0.246094	2.6	NC	0.016731
246673_at	207.8	P	2.44e-4	-0.1	NC	0.5
246674_at	35.7	P	0.010742	-0.3	NC	0.911062
246675_at	18.1	M	0.056152	0.7	NC	0.62112
246676_at	0.2	A	0.888428	-1.7	NC	0.703911
246677_at	1.8	A	0.962402	-0.9	NC	0.429141
246678_at	4.5	A	0.753906	0	NC	0.62112
246679_at	3.5	A	0.72583	-0.9	NC	0.966696
246680_at	19	A	0.27417	-0.3	NC	0.429141
246681_at	77	P	2.44e-4	-0.1	NC	0.5
246682_at	204.1	P	2.44e-4	-0.7	D	0.999977
246683_at	107	P	2.44e-4	-0.4	NC	0.942324
246684_at	4.3	A	0.432373	0.3	NC	0.203871
246685_at	4.9	A	0.633789	0.4	NC	0.875448
246686_at	1.4	A	0.904785	0.3	NC	0.5
246687_at	7	A	0.753906	0.1	NC	0.454766
246688_at	1.3	A	0.601074	-2.9	NC	0.952736
246689_at	7.8	A	0.303711	-0.8	NC	0.958799
246690_at	1.8	A	0.991943	0	NC	0.532344
246691_at	16	A	0.27417	-0.1	NC	0.37888
246692_at	2.7	A	0.533936	0.8	NC	0.252851
246693_at	1.3	A	0.969727	-0.6	NC	0.692594
246694_at	1.7	A	0.696289	-0.3	NC	0.725952
246695_at	2.6	A	0.753906	0.3	NC	0.177412
246696_at	6.6	A	0.5	1	NC	0.5
246697_at	1.4	A	0.633789	-0.1	NC	0.5
246698_at	22	A	0.219482	0.1	NC	0.252851
246699_at	247.1	P	2.44e-4	-0.2	NC	0.830902
246700_at	0.5	A	0.932373	-1.2	NC	0.715033
246701_at	117	P	2.44e-4	0	NC	0.5
246702_at	630.7	P	2.44e-4	0	NC	0.5
246703_at	134.6	P	0.001221	0.3	NC	0.028766
246704_at	0.7	A	0.633789	-1.5	NC	0.681091
246705_x_at	6.1	A	0.665527	3.4	NC	0.083826
246706_at	8.2	A	0.366211	-0.1	NC	0.5
246707_at	2.6	A	0.753906	0.3	NC	0.454766
246708_at	195.5	P	2.44e-4	0.2	NC	0.232549
246709_s_at	1.7	A	0.753906	-1.6	NC	0.949447
246710_at	12.3	A	0.19458	3.4	NC	0.185981
246711_at	2.8	A	0.753906	-0.2	NC	0.945978
246712_at	1.8	A	0.633789	0	NC	0.454766
246713_at	4.2	A	0.432373	-0.8	NC	0.5
246714_at	98.7	P	0.046143	0.1	NC	0.5
246715_at	18.2	A	0.432373	0.8	NC	0.131343
246716_s_at	12.6	P	0.030273	-0.6	NC	0.5
246717_at	24.3	A	0.366211	-0.1	NC	0.5
246718_at	13.9	A	0.533936	-0.2	NC	0.838962
246719_at	10.4	A	0.303711	1.9	NC	0.054022
246720_at	0.7	A	0.780518	0.3	NC	0.429141
246721_at	11.3	A	0.366211	1.3	NC	0.715033
246722_at	2.9	A	0.80542	-0.3	NC	0.5
246723_at	4	A	0.850342	-0.2	NC	0.5
246724_at	102.5	P	0.001953	-0.7	D	0.99998
246725_at	19.4	A	0.303711	-0.4	NC	0.725952
246726_at	2.4	A	0.850342	0.1	NC	0.5
246727_at	31.5	A	0.219482	-0.4	NC	0.961585
246728_at	304.7	P	2.44e-4	0.6	I	1.3e-4
246729_at	0.7	A	0.994141	1.6	NC	0.39129
246730_at	1145.4	P	2.44e-4	-0.1	NC	0.5
246731_at	25.1	P	2.44e-4	-0.2	NC	0.5
246732_at	82.9	A	0.080566	-0.4	D	0.999308
246733_at	41.7	A	0.19458	1.2	NC	0.050553
246734_at	19.7	A	0.366211	-0.2	NC	0.5
246735_at	210.5	P	2.44e-4	-0.3	NC	0.900148
246736_at	61.8	A	0.171387	0.1	NC	0.5
246737_at	91.7	P	2.44e-4	0.3	NC	0.061522
246738_at	88.6	P	0.00293	-0.5	D	0.996301
246739_at	20.7	P	0.018555	1.7	NC	0.015426
246740_at	1.7	A	0.888428	1.5	NC	0.099852
246741_at	232.6	P	2.44e-4	-0.5	D	0.995927
246742_at	142.6	P	2.44e-4	-0.6	D	0.999693
246743_at	44.8	A	0.246094	-0.1	NC	0.747149
246744_at	520.3	P	2.44e-4	0.2	NC	0.011045
246745_at	1307.7	P	2.44e-4	0	NC	0.5
246746_at	206.1	P	0.001953	0.7	NC	0.008511
246747_at	2877.1	P	2.44e-4	-0.2	NC	0.830902
246748_at	50	P	0.030273	0.4	NC	0.5
246749_at	101.1	P	2.44e-4	-0.3	NC	0.633407
246750_at	57.5	P	7.32e-4	-0.1	NC	0.5
246751_at	18.6	A	0.466064	3.6	NC	0.019624
246752_at	3.2	A	0.828613	-0.2	NC	0.252851
246753_at	6.5	A	0.80542	1.1	NC	0.736659
246754_at	73.2	A	0.219482	0.6	NC	0.161038
246755_at	286.4	P	2.44e-4	-0.5	D	0.999811
246756_at	192.4	P	0.001953	0	NC	0.5
246757_at	6.2	A	0.633789	0.2	NC	0.366593
246758_at	2448.8	P	2.44e-4	0.1	NC	0.5
246759_at	123.7	P	2.44e-4	-0.8	D	0.999977
246760_at	215.7	P	2.44e-4	0.6	I	1.89e-4
246761_at	7.1	A	0.780518	-1.5	NC	0.596188
246762_at	47.3	P	0.023926	0	NC	0.5
246763_at	502.2	P	2.44e-4	0.5	I	3.07e-4
246764_s_at	0.7	A	0.888428	-0.8	NC	0.5
246765_at	37.3	P	2.44e-4	0.8	I	7.74e-4
246766_at	2.6	A	0.665527	-2	NC	0.945978
246767_at	70.6	P	2.44e-4	0.4	NC	0.038415
246768_at	117.5	P	2.44e-4	-0.6	D	0.99775
246769_at	4	A	0.828613	0.2	NC	0.342437
246770_at	62.7	P	0.001953	-0.8	NC	0.986922
246771_at	1.9	A	0.753906	2	NC	0.083826
246772_at	81.7	P	0.00415	0.4	NC	0.083826
246773_at	21.7	A	0.219482	0.8	NC	0.366593
246774_at	27.3	A	0.533936	1.3	NC	0.213188
246775_at	297.6	P	0.001953	0.3	NC	0.493524
246776_at	39.1	A	0.067627	-0.2	NC	0.5
246777_at	310.7	P	2.44e-4	-0.2	NC	0.570859
246778_at	190.1	P	2.44e-4	-0.1	NC	0.5
246779_at	177.5	P	0.001953	-0.3	NC	0.703911
246780_at	706.5	P	2.44e-4	-0.1	NC	0.5
246781_at	87.7	P	0.00415	-1.6	D	0.99998
246782_at	58.1	P	0.030273	-0.9	D	0.999448
246783_at	25.6	P	0.01416	-0.1	NC	0.5
246784_at	307.9	P	2.44e-4	0.1	NC	0.5
246785_at	231.6	P	2.44e-4	-0.7	D	0.99998
246786_at	16.4	A	0.19458	-1.1	NC	0.98579
246787_s_at	1	A	0.780518	-3.5	NC	0.854318
246788_at	7.9	A	0.246094	0	NC	0.366593
246789_at	120.2	P	2.44e-4	-0.4	NC	0.868657
246790_at	17.2	A	0.080566	-0.4	NC	0.5
246791_at	197.4	P	2.44e-4	-0.4	D	0.999811
246792_at	21.8	A	0.129639	0.1	NC	0.5
246793_at	144.2	P	2.44e-4	-0.4	D	0.998799
246794_s_at	24.4	P	0.030273	-0.6	NC	0.570859
246795_at	7.7	A	0.366211	-0.4	NC	0.736659
246796_at	24	P	0.046143	-1	NC	0.905721
246797_at	25.6	P	0.001953	0.3	NC	0.222749
246798_at	14	A	0.432373	-0.1	NC	0.263341
246799_at	85.6	P	0.01416	-0.1	NC	0.5
246800_at	311.8	P	2.44e-4	0.4	I	0.001486
246801_at	410.8	P	2.44e-4	0.5	I	2.e-5
246802_at	125.7	P	2.44e-4	-0.3	NC	0.5
246803_at	42.9	P	0.046143	-0.9	D	0.999135
246804_at	0.7	A	0.981445	0	NC	0.545234
246805_at	2.4	A	0.567627	-0.3	NC	0.5
246806_at	0.9	A	0.888428	-0.1	NC	0.366593
246807_at	228.2	P	2.44e-4	-0.1	NC	0.5
246808_at	37.1	P	0.00293	0.2	NC	0.296089
246809_s_at	140.8	P	0.001221	1.1	I	2.73e-4
246810_at	0.5	A	0.718506	-3.8	NC	0.48058
246811_at	10.5	A	0.303711	0.1	NC	0.5
246812_at	0.7	A	0.904785	-4.2	NC	0.961585
246813_at	0.8	A	0.665527	-0.5	NC	0.078937
246814_at	20.3	A	0.171387	2.6	NC	0.047264
246815_at	34.4	P	0.00415	-0.3	NC	0.545234
246816_at	12.5	A	0.432373	1.4	NC	0.5
246817_at	22.7	A	0.366211	-0.2	NC	0.777251
246818_at	64.4	A	0.149658	0.1	NC	0.5
246819_at	0.1	A	0.998047	-1.5	NC	0.692594
246820_at	58.4	P	7.32e-4	-0.3	NC	0.805199
246821_at	701.8	P	2.44e-4	1	I	6.8e-5
246822_at	106.2	P	2.44e-4	0.3	I	1.3e-4
246823_at	0.6	A	0.72583	-3.1	NC	0.888286
246824_at	216.1	P	0.001953	0	NC	0.5
246825_at	187.8	P	0.00293	-0.2	NC	0.669411
246826_at	101.6	P	0.023926	0.3	NC	0.026698
246827_at	136.4	P	0.001953	1.2	I	2.e-5
246828_at	4.7	A	0.533936	-1.8	NC	0.366593
246829_at	137.1	P	7.32e-4	0.1	NC	0.429141
246830_at	939.3	P	2.44e-4	0.2	NC	0.019624
246831_at	62.5	P	0.00415	-1.3	D	0.999853
246832_at	159.4	P	2.44e-4	-0.7	D	0.999135
246833_at	1.1	A	0.969727	-3.7	MD	0.994591
246834_at	2.9	A	0.665527	-0.1	NC	0.570859
246835_at	7.6	A	0.398926	-1.8	NC	0.814019
246836_s_at	16.5	A	0.219482	1	NC	0.416433
246837_at	47.9	P	0.005859	0.8	I	8.65e-4
246838_at	105.4	P	0.00415	0.4	NC	0.105663
246839_at	33.4	P	0.023926	0.3	NC	0.5
246840_at	224.5	P	0.001953	-0.5	D	0.999727
246841_at	1.1	A	0.466064	-2.4	NC	0.868657
246842_at	107.6	P	0.001221	-0.5	NC	0.861614
246843_at	280.7	P	2.44e-4	-0.6	D	0.99994
246844_at	128	P	0.001953	-0.1	NC	0.545234
246845_at	669.4	P	2.44e-4	-0.2	NC	0.854318
246846_at	157.9	P	0.037598	-0.5	NC	0.988955
246847_at	81.2	A	0.067627	0	NC	0.5
246848_at	3.5	A	0.850342	-0.1	NC	0.416433
246849_at	176	P	2.44e-4	0.4	NC	0.006503
246850_at	61.4	P	2.44e-4	0.9	I	3.46e-4
246851_at	0.5	A	0.976074	-1.9	NC	0.988955
246852_at	141.6	P	0.008057	-0.5	D	0.998923
246853_at	15.4	P	0.001953	-0.3	NC	0.5
246854_at	2	A	0.696289	-0.2	NC	0.846768
246855_at	738.1	P	2.44e-4	-1.9	D	0.99998
246856_at	308.8	P	0.001221	-0.5	NC	0.978776
246857_at	2.6	A	0.665527	1.9	NC	0.021224
246858_at	263.2	P	2.44e-4	-0.4	D	0.996645
246859_at	1.5	A	0.80542	0.6	NC	0.416433
246860_at	2.8	A	0.601074	0.4	NC	0.5
246861_at	1293.4	P	2.44e-4	-0.2	NC	0.736659
246862_at	448.4	P	2.44e-4	0	NC	0.5
246863_at	531.5	P	2.44e-4	0.1	NC	0.5
246864_at	110.9	P	7.32e-4	-0.2	NC	0.757415
246865_s_at	203	P	7.32e-4	0.3	NC	0.284967
246866_at	14.6	A	0.129639	1.8	NC	0.153232
246867_at	5.1	A	0.567627	1.5	NC	0.467656
246868_at	90.3	P	0.001953	0	NC	0.5
246869_at	23.5	P	0.023926	0.4	NC	0.00712
246870_at	665	P	2.44e-4	0.7	I	2.e-5
246871_at	16.6	A	0.219482	1	NC	0.033304
246872_at	32.9	P	2.44e-4	0.7	I	6.18e-4
246873_at	23.9	A	0.398926	-1.1	NC	0.938478
246874_at	1.5	A	0.888428	-0.6	NC	0.757415
246875_at	327.4	P	7.32e-4	-2.3	D	0.99998
246876_at	2.7	A	0.633789	0.1	NC	0.5
246877_at	2.8	A	0.953857	-0.4	NC	0.62112
246878_at	4.6	A	0.567627	-0.2	NC	0.48058
246879_at	92.3	P	2.44e-4	-0.3	NC	0.5
246880_s_at	18.5	A	0.080566	3.5	NC	0.011045
246881_at	101.5	P	0.005859	-0.1	NC	0.894337
246882_at	96.1	P	0.023926	0.3	NC	0.041201
246883_at	24.5	A	0.080566	-0.6	NC	0.973302
246884_at	55.9	P	0.00415	0.4	NC	0.5
246885_at	58.6	P	0.00293	1.1	I	0.002753
246886_at	191.2	P	2.44e-4	0.2	NC	0.094279
246887_at	14.6	A	0.567627	-0.4	NC	0.633407
246888_at	236.7	P	2.44e-4	-1.6	D	0.99994
246889_at	15.6	A	0.171387	3.8	NC	0.366593
246890_at	21.5	A	0.095215	-0.2	NC	0.5
246891_at	39.1	P	2.44e-4	-0.3	NC	0.5
246892_at	33.4	A	0.334473	0	NC	0.596188
246893_at	112.4	P	7.32e-4	-0.4	NC	0.952736
246894_at	7.3	A	0.466064	1.8	NC	0.161038
246895_at	803.6	P	2.44e-4	-0.1	NC	0.5
246896_at	1.7	A	0.696289	-0.5	NC	0.830902
246897_at	236.9	P	2.44e-4	-0.4	NC	0.633407
246898_at	32.1	A	0.080566	0.4	NC	0.5
246899_at	56.5	P	0.001221	0.6	NC	0.061522
[truncated: 20,811 more rows]
