# Supplementary material for: Qualitative network models and genome-wide expression data define carbon/nitrogen-responsive molecular machines in Arabidopsis
Source: Genome Biol. 2007 Jan 11;8(1):R7. doi: 10.1186/gb-2007-8-1-r7 (PMC1839130; doi:10.1186/gb-2007-8-1-r7)
Supplement: Additional data file 5 — CHP files generated with the Affymetrix MAS v5.0 software as described in the Materials and methods. [file gb-2007-8-1-r7-S5.zip › CHPfiles/33.20.vs.LL42.1.CHP]

row.names	LL33.20.vs.LL42.1.Signal	LL33.20.vs.LL42.1.Detection	LL33.20.vs.LL42.1.Detection.p.value	LL33.20.vs.LL42.1.Signal.Log.Ratio	LL33.20.vs.LL42.1.Change	LL33.20.vs.LL42.1.Change.p.value
244901_at	68	P	2.44e-4	0.1	NC	0.118009
244902_at	48.9	P	0.001221	0.4	NC	0.016731
244903_at	112.2	P	2.44e-4	0.6	I	8.65e-4
244904_at	20.1	P	0.01416	2	NC	0.5
244905_at	25.3	A	0.246094	-0.3	NC	0.5
244906_at	177.7	P	0.00293	0	NC	0.5
244907_at	20.8	A	0.466064	-0.1	NC	0.830902
244908_at	1.4	A	0.850342	-1.1	NC	0.692594
244909_at	18.8	A	0.171387	-0.3	NC	0.131343
244910_s_at	18.2	P	0.008057	-0.4	NC	0.5
244911_at	2.2	A	0.5	-2.9	NC	0.5
244912_at	462.2	P	0.001221	-0.1	NC	0.5
244913_at	16.4	A	0.753906	-0.6	NC	0.5
244914_at	5.6	A	0.219482	-0.1	NC	0.596188
244915_s_at	25.7	A	0.303711	1.7	NC	0.342437
244916_at	4.1	A	0.601074	-0.3	NC	0.645558
244917_at	1.1	A	0.72583	-0.4	NC	0.945978
244918_at	14.3	A	0.219482	-0.5	NC	0.185981
244919_at	9.2	A	0.246094	-1.3	NC	0.532344
244920_s_at	180.2	P	7.32e-4	1.2	I	8.8e-5
244921_s_at	128.3	P	7.32e-4	1.3	I	1.89e-4
244922_s_at	45.5	P	0.030273	-0.3	NC	0.703911
244923_s_at	23.1	A	0.129639	-0.4	NC	0.429141
244924_at	35.8	A	0.129639	-0.3	NC	0.5
244925_at	16.2	A	0.067627	0.6	NC	0.767451
244926_s_at	54.8	A	0.067627	-0.6	NC	0.5
244927_at	44.2	A	0.366211	-0.3	NC	0.5
244928_s_at	118	P	0.00293	0.5	NC	0.047264
244929_at	303.6	P	0.008057	0.2	NC	0.099852
244930_at	5.7	A	0.398926	-0.7	NC	0.5
244931_at	6	A	0.27417	-0.4	NC	0.930187
244932_at	59.2	P	0.023926	0.7	NC	0.022932
244933_at	68.5	P	0.008057	1.1	I	4.e-5
244934_at	33.8	P	0.008057	1.6	NC	0.041201
244935_at	265.7	P	2.44e-4	-0.1	NC	0.467656
244936_at	72.9	P	2.44e-4	0.3	NC	0.008511
244937_at	25.2	P	0.030273	-0.2	NC	0.429141
244938_at	50.1	P	2.44e-4	0.4	NC	0.105663
244939_at	111.3	P	0.008057	0.4	NC	0.131343
244940_at	220	P	2.44e-4	0.2	I	0.00225
244941_at	49.8	P	0.018555	-0.4	NC	0.5
244942_at	6.6	A	0.366211	0.6	NC	0.078937
244943_at	142.2	P	7.32e-4	0	NC	0.105663
244944_s_at	262	P	2.44e-4	0.8	I	2.e-5
244945_at	51.2	P	0.00293	0.8	I	1.67e-4
244946_at	49.5	A	0.111572	0.4	NC	0.012024
244947_at	25.3	P	0.00415	-0.4	NC	0.583567
244948_at	9.3	A	0.334473	-1.1	NC	0.441923
244949_at	30.8	A	0.246094	1.8	NC	0.008511
244950_at	75.3	P	7.32e-4	0.1	NC	0.177412
244951_s_at	277.2	P	2.44e-4	0.4	I	3.e-5
244952_at	26.7	P	0.008057	0.1	NC	0.454766
244953_s_at	37.6	P	7.32e-4	0.7	I	8.8e-5
244954_s_at	9.7	A	0.219482	0.8	NC	0.105663
244955_at	30.4	A	0.19458	-0.3	NC	0.274048
244956_s_at	43.8	P	0.018555	0.4	NC	0.5
244957_at	28.4	P	0.008057	-0.2	NC	0.5
244958_at	6.9	A	0.19458	-0.5	NC	0.118009
244959_s_at	147.1	P	2.44e-4	0.6	I	3.07e-4
244960_at	357.5	P	2.44e-4	0.9	I	5.2e-5
244961_at	514.1	P	2.44e-4	0.2	NC	0.038415
244962_at	223.5	P	2.44e-4	0.7	I	6.18e-4
244963_at	108.9	P	2.44e-4	0.3	NC	0.050553
244964_at	61.9	P	7.32e-4	0.2	NC	0.296089
244965_at	91.6	P	0.00293	0.9	I	2.73e-4
244966_at	38.4	P	2.44e-4	2.8	I	2.e-5
244967_at	304.2	P	2.44e-4	1.5	I	2.e-5
244968_at	315.8	P	0.001953	0	NC	0.354442
244969_at	125.1	P	2.44e-4	0.8	MI	0.005409
244970_at	93.3	P	2.44e-4	0.7	I	0.002032
244971_at	2053.1	P	2.44e-4	-0.4	NC	0.868657
244972_at	66.1	P	0.030273	-0.5	NC	0.51942
244973_at	26	P	0.00293	0.2	I	0.003041
244974_at	10.8	A	0.303711	-0.3	NC	0.5
244975_at	143.4	P	7.32e-4	-0.5	NC	0.5
244976_at	1235.4	P	2.44e-4	0	NC	0.5
244977_at	38.3	P	0.001953	0.2	NC	0.024755
244978_at	105.2	P	0.001221	-0.2	NC	0.330589
244979_at	56.1	P	0.037598	-0.3	NC	0.416433
244980_at	41	P	0.001953	-0.3	NC	0.5
244981_at	114.2	P	0.00293	0.8	I	9.66e-4
244982_at	169.4	P	2.44e-4	1.1	I	0.001832
244983_at	454.8	P	2.44e-4	0.6	I	3.e-5
244984_at	449.2	P	2.44e-4	0.6	I	3.5e-5
244985_at	300.1	P	2.44e-4	0.8	I	2.e-5
244986_at	469.5	P	2.44e-4	0.3	NC	0.050553
244987_s_at	1470.1	P	2.44e-4	0.1	NC	0.330589
244988_s_at	324.6	P	0.001221	0.4	MI	0.004925
244989_s_at	25.6	P	0.046143	-0.4	NC	0.838962
244990_s_at	12.8	A	0.129639	1.6	MI	0.004925
244991_s_at	53.4	P	0.005859	0.6	NC	0.01421
244992_s_at	745.7	P	2.44e-4	0.2	NC	0.016731
244993_s_at	285.2	P	2.44e-4	0.5	I	3.46e-4
244994_at	9.2	A	0.19458	2	I	0.00225
244995_at	16	P	0.018555	-0.2	NC	0.5
244996_at	155	P	0.00293	0.2	NC	0.5
244997_at	63.4	P	2.44e-4	0.6	NC	0.403812
244998_at	261.2	P	2.44e-4	0.4	I	2.73e-4
244999_at	27.9	P	2.44e-4	-0.4	NC	0.5
245000_at	36.9	A	0.171387	0.4	NC	0.330589
245001_at	1034.8	P	2.44e-4	0.7	I	1.47e-4
245002_at	41.2	P	0.030273	-0.4	NC	0.5
245003_at	60.8	P	0.001953	-0.5	NC	0.62112
245004_at	91.6	P	2.44e-4	1.4	I	3.5e-5
245005_at	34.7	A	0.149658	-0.5	NC	0.934434
245006_at	599.9	P	2.44e-4	0.3	I	7.74e-4
245007_at	104	P	0.008057	-0.1	NC	0.5
245008_at	77.7	P	7.32e-4	0.9	I	2.14e-4
245009_at	443.4	P	2.44e-4	0.4	I	0.003699
245010_at	11.1	A	0.246094	1.9	NC	0.019624
245011_at	36.8	P	0.00415	0.2	NC	0.030967
245012_at	73	P	0.001221	0.4	NC	0.054022
245013_at	1185.4	P	2.44e-4	-0.3	NC	0.725952
245014_at	1219.1	P	2.44e-4	-0.1	NC	0.5
245015_at	190.6	P	2.44e-4	-0.3	NC	0.703911
245016_at	536.9	P	2.44e-4	0.7	I	3.5e-5
245017_at	740.2	P	2.44e-4	0.9	I	2.e-5
245018_at	104.4	P	2.44e-4	0.5	NC	0.088938
245019_at	117.7	P	7.32e-4	0.7	I	0.001336
245020_at	150.8	P	2.44e-4	-0.2	NC	0.5
245021_at	80	P	7.32e-4	0.4	MI	0.004925
245022_at	10.6	P	0.030273	-0.4	NC	0.252851
245023_at	341.4	P	2.44e-4	1.3	I	2.e-5
245024_at	1092.6	P	2.44e-4	3.5	I	2.e-5
245025_at	240.5	P	2.44e-4	1.2	I	2.e-5
245026_at	181.5	P	2.44e-4	1.4	I	2.e-5
245027_at	53.9	P	0.00415	0	NC	0.5
245028_at	89.2	P	0.001221	-0.4	NC	0.969033
245029_at	8.6	A	0.129639	-1.7	NC	0.822588
245030_at	4.1	A	0.601074	0.6	NC	0.5
245031_at	78.4	P	0.001953	0.3	I	0.004073
245032_at	16.3	A	0.095215	-1.1	NC	0.981872
245033_at	9.4	A	0.246094	-2	NC	0.983269
245034_at	105.3	P	0.01416	0.3	NC	0.203871
245035_at	29.1	P	0.008057	-2.1	D	0.999786
245036_at	100.4	P	2.44e-4	-0.1	NC	0.5
245037_at	39	P	0.018555	0.4	I	2.73e-4
245038_at	85.5	P	0.030273	-1.9	D	0.99998
245039_at	249	P	7.32e-4	0.1	NC	0.5
245040_at	23.8	A	0.171387	0.2	NC	0.012024
245041_at	101	P	7.32e-4	-1.1	D	0.99996
245042_at	48.2	P	0.030273	-0.4	NC	0.5
245043_at	191.5	P	2.44e-4	-0.3	NC	0.777251
245044_at	25	A	0.246094	-0.7	NC	0.296089
245045_at	311.3	P	2.44e-4	0.1	NC	0.153232
245046_at	426.4	P	2.44e-4	-0.3	NC	0.506476
245047_at	44.8	P	0.010742	0.8	NC	0.019624
245048_at	1128.1	P	2.44e-4	1	I	2.7e-5
245049_at	52.8	P	0.001221	0.5	I	0.002753
245050_at	150.3	P	7.32e-4	1.3	I	2.e-5
245051_at	181.8	P	7.32e-4	-0.5	NC	0.583567
245052_at	31	A	0.067627	0	NC	0.105663
245053_at	13.5	A	0.219482	-0.3	NC	0.894337
245054_at	76.8	P	2.44e-4	-0.1	NC	0.5
245055_at	39.9	P	0.01416	-0.2	NC	0.366593
245056_at	57.3	P	0.00415	-0.4	NC	0.681091
245057_at	3.1	A	0.850342	0.4	NC	0.124552
245058_at	2	A	0.753906	0	NC	0.222749
245059_at	153.6	P	2.44e-4	-0.7	NC	0.949447
245060_at	847.3	P	2.44e-4	0.1	NC	0.118009
245061_at	55.5	P	0.005859	-0.5	NC	0.747149
245062_at	280.1	P	2.44e-4	0.2	NC	0.026698
245063_at	128.1	P	2.44e-4	0.3	NC	0.038415
245064_at	53.4	P	7.32e-4	-0.1	NC	0.5
245065_at	220.6	P	0.005859	-0.2	NC	0.5
245066_at	235	P	7.32e-4	0.3	MI	0.005409
245067_at	792.2	P	2.44e-4	0.3	I	3.46e-4
245068_at	2.1	A	0.72583	-0.9	NC	0.868657
245069_at	0.6	A	0.633789	-0.5	NC	0.955851
245070_at	2.5	A	0.633789	0	NC	0.558077
245071_at	8.7	A	0.567627	0.5	NC	0.51942
245072_s_at	0.8	A	0.533936	-0.3	NC	0.39129
245073_at	6.5	A	0.780518	0.1	NC	0.506476
245074_at	50.5	A	0.080566	0.2	NC	0.558077
245075_at	4.9	A	0.696289	-1.7	NC	0.633407
245076_at	2	A	0.976074	-0.2	NC	0.441923
245077_at	22.8	A	0.129639	-0.5	NC	0.5
245078_at	269.5	P	7.32e-4	-0.1	NC	0.5
245079_at	34.7	A	0.129639	-0.7	NC	0.971234
245080_at	88.2	P	7.32e-4	-0.1	NC	0.5
245081_at	15.8	A	0.533936	-1.2	NC	0.5
245082_at	48.9	P	0.008057	0.8	I	8.65e-4
245083_at	303.8	P	2.44e-4	0	NC	0.342437
245084_at	53.9	P	2.44e-4	-0.1	NC	0.5
245085_at	1289.3	P	2.44e-4	0.4	I	2.e-5
245086_at	3.1	A	0.5	-0.1	NC	0.354442
245087_at	53.5	P	2.44e-4	0	NC	0.366593
245088_at	2.6	A	0.533936	-1.5	NC	0.777251
245089_at	172	P	2.44e-4	0.2	I	0.001336
245090_at	445.6	P	2.44e-4	-1.1	D	0.99998
245091_at	4.3	A	0.533936	-1.9	NC	0.669411
245092_at	175.3	P	0.00293	0.1	NC	0.307406
245093_at	40.7	P	0.023926	-0.3	NC	0.5
245094_at	219	P	0.001953	0	NC	0.153232
245095_at	26	M	0.056152	1	NC	0.274048
245096_at	86.8	P	7.32e-4	-0.2	NC	0.5
245097_at	144.3	P	0.00415	-0.5	D	0.996645
245098_at	363.1	P	2.44e-4	0	NC	0.493524
245099_at	196.1	P	0.010742	-0.6	NC	0.984574
245100_at	115.8	P	0.001953	-0.5	NC	0.881991
245101_at	707.9	P	2.44e-4	-0.4	NC	0.990708
245102_at	10.9	A	0.366211	0.2	NC	0.645558
245103_at	25	A	0.303711	0.3	NC	0.5
245104_at	72.8	P	2.44e-4	0.2	MI	0.005409
245105_at	59.4	P	0.010742	0.4	NC	0.028766
245106_at	190.3	P	2.44e-4	0.7	I	0.00225
245107_at	20.5	A	0.19458	-1.3	NC	0.930187
245108_at	5.2	A	0.567627	-3.2	NC	0.964215
245109_at	43.6	P	0.046143	-0.5	NC	0.938478
245110_at	35.8	A	0.095215	-0.2	NC	0.5
245111_at	2.3	A	0.753906	0.3	NC	0.342437
245112_at	257.9	P	2.44e-4	-0.9	D	0.99997
245113_at	752.8	P	2.44e-4	0.4	I	2.7e-5
245114_at	290.2	P	2.44e-4	-0.2	NC	0.5
245115_at	442.5	P	2.44e-4	0	NC	0.441923
245116_at	203.1	P	2.44e-4	-0.4	NC	0.949447
245117_at	497.1	P	2.44e-4	2.1	I	2.e-5
245118_at	65.5	P	2.44e-4	0.2	NC	0.099852
245119_at	72.3	P	0.001221	0.2	NC	0.5
245120_at	106.3	M	0.056152	-0.1	NC	0.441923
245121_at	2595.7	P	2.44e-4	0.6	I	2.3e-5
245122_at	231.1	P	2.44e-4	0	NC	0.5
245123_at	0.8	A	0.696289	-1.1	NC	0.881991
245124_at	269.8	P	2.44e-4	0.1	NC	0.5
245125_at	0.9	A	0.696289	-2.7	NC	0.177412
245126_at	90.6	P	2.44e-4	0.1	NC	0.252851
245127_at	80.6	P	0.005859	-0.3	NC	0.545234
245128_at	8.2	A	0.303711	-0.7	NC	0.5
245129_at	4.6	A	0.432373	-0.1	NC	0.5
245130_at	41.8	A	0.095215	0	NC	0.60871
245131_s_at	262.3	P	7.32e-4	0.2	NC	0.5
245132_at	83	P	0.005859	-0.1	NC	0.5
245133_at	66.3	P	0.001221	1.1	NC	0.016731
245134_s_at	71.8	P	0.001953	-0.3	NC	0.5
245135_at	3.4	A	0.780518	-2.3	D	0.99751
245136_at	208.6	P	7.32e-4	-0.1	NC	0.5
245137_at	33.4	P	0.018555	-1.2	D	0.99996
245138_at	2.7	A	0.80542	-0.3	NC	0.48058
245139_at	466.2	P	2.44e-4	0	NC	0.5
245140_at	20.6	A	0.246094	-0.7	D	0.998514
245141_at	229.4	P	0.01416	1.1	I	0.001336
245142_at	3.8	A	0.828613	-1.2	NC	0.633407
245143_at	26.1	A	0.149658	-0.6	NC	0.934434
245144_at	468.2	P	2.44e-4	0.1	NC	0.366593
245145_at	183.2	P	2.44e-4	0.5	I	6.18e-4
245146_at	203.4	P	2.44e-4	0.1	NC	0.232549
245147_at	39.3	A	0.067627	0.1	NC	0.203871
245148_at	209.4	P	0.001221	-0.6	NC	0.992212
245149_at	52.8	P	0.005859	0.2	NC	0.252851
245150_at	65	P	0.00415	-0.1	NC	0.263341
245151_at	244.9	P	2.44e-4	0	NC	0.342437
245152_at	192	P	0.001953	0.2	I	0.001077
245153_at	0.3	A	0.432373	-1.6	NC	0.558077
245154_at	28.2	A	0.5	-0.4	NC	0.570859
245155_at	692.7	P	2.44e-4	-0.1	NC	0.5
245156_at	121.9	P	2.44e-4	0.2	NC	0.493524
245157_at	1.5	A	0.72583	-0.7	NC	0.868657
245158_at	7	A	0.533936	-1.7	D	0.997247
245159_at	3.6	A	0.398926	-0.9	NC	0.945978
245160_at	0.9	A	0.870361	-0.7	NC	0.822588
245161_at	54.5	A	0.080566	0.3	NC	0.5
245162_at	1.2	A	0.567627	-2.4	NC	0.961585
245163_at	14.3	A	0.334473	1	NC	0.5
245164_at	753.2	P	7.32e-4	1	I	2.e-5
245165_at	26.1	M	0.056152	-0.3	NC	0.5
245166_at	93.5	P	0.010742	0.4	NC	0.016731
245167_s_at	529.8	P	2.44e-4	0.2	NC	0.015426
245168_at	1083.4	P	2.44e-4	-0.3	NC	0.5
245169_at	413.4	P	7.32e-4	0	NC	0.203871
245170_at	38.6	A	0.366211	-0.2	NC	0.5
245171_at	63.7	P	0.030273	-1.2	D	0.999611
245172_at	268.4	P	7.32e-4	1.4	I	2.e-5
245173_at	5	A	0.72583	-0.1	NC	0.5
245174_at	108.1	P	0.001953	-0.1	NC	0.5
245175_at	1965.2	P	2.44e-4	0.6	I	3.46e-4
245176_at	119	P	0.00293	0.3	I	3.89e-4
245177_at	6.1	A	0.27417	-0.5	NC	0.5
245178_at	174.8	P	0.001221	-0.3	NC	0.681091
245179_at	126.5	P	0.00415	0.1	NC	0.493524
245180_at	242.7	P	7.32e-4	0	NC	0.366593
245181_at	872.6	P	2.44e-4	-0.7	D	0.999932
245182_at	116.6	P	2.44e-4	-0.2	NC	0.5
245183_at	74.8	P	0.008057	-0.3	NC	0.5
245184_at	8.5	A	0.171387	-0.9	NC	0.980376
245185_at	78.6	P	0.008057	-0.2	NC	0.5
245186_at	101.9	P	0.010742	-1.3	D	0.99998
245187_s_at	212.5	P	7.32e-4	0.3	NC	0.019624
245188_at	75.4	P	0.010742	0.1	NC	0.185981
245189_at	0.4	A	0.753906	0	NC	0.153232
245190_at	44	P	0.00293	0.4	NC	0.065566
245191_at	5	A	0.533936	-1.3	NC	0.342437
245192_at	7.8	A	0.095215	-1	NC	0.545234
245193_at	77.1	P	0.023926	-1.7	D	0.99998
245194_at	50.2	P	0.010742	-0.6	D	0.996645
245195_at	20.8	A	0.111572	-0.1	NC	0.5
245196_at	225.7	P	7.32e-4	0.3	NC	0.013078
245197_at	319.9	P	2.44e-4	-0.9	D	0.99997
245198_at	67.1	M	0.056152	-0.4	NC	0.633407
245199_at	1782.9	P	2.44e-4	-0.2	NC	0.5
245200_at	79.7	P	0.01416	-0.5	NC	0.846768
245201_at	72.2	P	0.00415	-0.7	NC	0.881991
245202_at	110.2	P	0.010742	-0.5	NC	0.984574
245203_at	0.7	A	0.696289	0.3	NC	0.194801
245204_at	18.8	A	0.334473	-0.5	NC	0.5
245205_at	27.4	A	0.171387	-0.4	NC	0.545234
245206_at	167.7	P	2.44e-4	-0.3	NC	0.570859
245207_at	209.5	P	7.32e-4	-0.4	NC	0.657563
245208_at	64.8	P	2.44e-4	-1.2	D	0.999034
245209_at	392.4	P	2.44e-4	-0.6	NC	0.986922
245210_at	60.3	P	2.44e-4	-0.4	NC	0.905721
245211_at	266.6	P	2.44e-4	-0.4	NC	0.786812
245212_at	1.1	A	0.567627	-0.9	NC	0.570859
245213_at	56.1	A	0.246094	0.1	NC	0.5
245214_at	9.5	A	0.246094	-1	NC	0.952736
245215_at	24.5	P	0.046143	1.4	NC	0.013078
245216_at	331.3	P	2.44e-4	0	NC	0.5
245217_at	18.5	A	0.533936	2.6	NC	0.5
245218_s_at	26.9	A	0.095215	-0.3	NC	0.990708
245219_at	18.3	A	0.219482	-0.4	NC	0.532344
245220_at	11.6	A	0.080566	-1	NC	0.894337
245221_s_at	19.5	A	0.246094	0.6	NC	0.5
245222_at	2.2	A	0.828613	-2	NC	0.645558
245223_at	2.7	A	0.753906	-1.4	NC	0.814019
245224_at	17.5	P	0.030273	-0.3	NC	0.692594
245225_at	2	A	0.953857	-0.6	NC	0.307406
245226_at	58	P	0.030273	0	NC	0.5
245227_s_at	42.7	P	0.01416	-0.9	NC	0.583567
245228_at	128.4	P	2.44e-4	-1.1	D	0.99987
245229_at	118.2	P	7.32e-4	0.4	I	0.00249
245230_at	39.2	P	0.001221	0.4	I	0.003699
245231_at	32.4	A	0.095215	0.1	NC	0.429141
245232_at	0.9	A	0.870361	-0.6	NC	0.814019
245233_at	13.9	A	0.466064	0.6	NC	0.757415
245234_at	100.4	P	0.005859	-0.5	NC	0.868657
245235_at	358.1	P	2.44e-4	-0.1	NC	0.5
245236_at	53.3	P	0.001221	-0.1	NC	0.5
245237_at	85.9	P	2.44e-4	-0.1	NC	0.5
245238_at	1351.9	P	2.44e-4	-0.3	NC	0.777251
245239_at	32.3	A	0.129639	1.1	NC	0.354442
245240_at	36.3	A	0.5	3	NC	0.454766
245241_at	2.5	A	0.665527	-0.9	NC	0.692594
245242_at	26	A	0.303711	-0.4	NC	0.949447
245243_at	33.8	P	0.030273	0.3	NC	0.296089
245244_at	57.8	P	0.018555	0.1	NC	0.5
245245_at	28.2	P	0.046143	-0.1	NC	0.5
245246_at	1.7	A	0.932373	-0.3	NC	0.988955
245247_at	187	P	2.44e-4	-0.6	NC	0.98579
245248_at	140.9	P	2.44e-4	0.2	NC	0.194801
245249_at	371.5	P	2.44e-4	-0.9	D	0.99996
245250_at	80.6	P	0.010742	0	NC	0.5
245251_at	73.6	P	0.01416	0.1	NC	0.354442
245252_at	140.4	P	7.32e-4	-0.7	D	0.99751
245253_at	13.5	A	0.219482	2.1	NC	0.099852
245254_at	103.6	P	0.046143	-0.4	NC	0.5
245255_at	307.8	P	7.32e-4	0	NC	0.5
245256_at	56.9	P	7.32e-4	-0.4	NC	0.532344
245257_at	17.5	P	0.001953	0.2	NC	0.050553
245258_at	172.4	P	2.44e-4	-0.1	NC	0.5
245259_at	19.1	M	0.056152	-0.4	NC	0.5
245260_at	204.4	P	2.44e-4	0.3	I	6.18e-4
245261_at	106.2	P	0.001953	-0.4	NC	0.583567
245262_at	47.2	P	7.32e-4	-0.3	NC	0.5
245263_at	24.7	M	0.056152	-0.6	NC	0.925732
245264_at	22.6	A	0.149658	1.2	NC	0.177412
245265_at	8	A	0.567627	-0.6	NC	0.203871
245266_at	115.4	P	0.001221	-0.2	NC	0.5
245267_at	91.7	P	7.32e-4	-0.7	D	0.999562
245268_at	92.5	P	0.010742	-0.5	NC	0.905721
245269_at	320.8	P	2.44e-4	0.2	NC	0.366593
245270_at	2287.8	P	2.44e-4	0.7	I	2.e-5
245271_at	150	P	2.44e-4	-0.3	NC	0.5
245272_at	11.1	A	0.366211	-1.2	NC	0.978776
245273_at	159.4	A	0.067627	-0.3	NC	0.5
245274_at	231.7	P	7.32e-4	0.8	I	2.3e-5
245275_at	2.2	A	0.696289	0	NC	0.194801
245276_at	75.8	P	0.010742	-0.4	NC	0.5
245277_at	33.9	A	0.080566	-0.4	NC	0.805199
245278_at	348.4	P	7.32e-4	-0.8	D	0.999977
245279_at	269.8	P	2.44e-4	0.1	NC	0.296089
245280_at	133.8	P	2.44e-4	-0.1	NC	0.5
245281_at	531.2	P	2.44e-4	-0.2	NC	0.5
245282_at	292.7	P	2.44e-4	-0.6	D	0.999811
245283_at	50.5	P	0.005859	-0.6	NC	0.5
245284_at	99.1	P	2.44e-4	0.4	NC	0.013078
245285_s_at	168	P	2.44e-4	0.1	NC	0.307406
245286_at	1685.3	P	2.44e-4	0.1	NC	0.242585
245287_at	67.6	P	0.001221	-0.3	NC	0.692594
245288_at	126.8	P	0.001221	-0.4	NC	0.955851
245289_at	1389.9	P	2.44e-4	-0.2	NC	0.5
245290_at	416	P	2.44e-4	-0.4	NC	0.905721
245291_at	154.6	P	0.005859	0.4	I	0.002032
245292_at	1103.3	P	2.44e-4	-0.1	NC	0.5
245293_at	357.5	P	2.44e-4	0.6	I	2.7e-5
245294_at	93.1	P	0.018555	-0.3	NC	0.715033
245295_at	139.3	P	2.44e-4	-0.4	NC	0.633407
245296_at	121.8	P	0.01416	0.7	I	2.41e-4
245297_at	82.7	P	2.44e-4	-0.2	NC	0.5
245298_at	112.2	M	0.056152	-0.5	NC	0.657563
245299_at	622.7	P	2.44e-4	-0.2	NC	0.5
245300_at	136.2	P	7.32e-4	0.2	NC	0.118009
245301_at	168.8	P	2.44e-4	0.7	I	2.7e-5
245302_at	31.2	P	0.030273	-0.5	NC	0.964215
245303_at	74.9	P	0.00293	0.3	NC	0.047264
245304_at	14.6	A	0.19458	-1.2	NC	0.942324
245305_at	374.7	P	2.44e-4	-0.9	D	0.999853
245306_at	29.3	P	0.030273	-0.3	NC	0.5
245307_at	108.2	P	7.32e-4	-0.2	NC	0.5
245308_at	206.6	P	2.44e-4	-0.6	NC	0.992212
245309_at	94.4	P	7.32e-4	0.4	I	3.e-5
245310_at	65.1	P	7.32e-4	0.4	NC	0.099852
245311_at	1613.8	P	2.44e-4	0.6	I	2.3e-5
245312_at	91.7	P	0.00293	-0.1	NC	0.5
245313_at	143.5	P	2.44e-4	-0.8	NC	0.861614
245314_at	21.8	A	0.5	-1	NC	0.952736
245315_at	704.3	P	2.44e-4	0.2	NC	0.069813
245316_at	194	P	7.32e-4	0.1	NC	0.39129
245317_at	958.9	P	2.44e-4	-1.3	D	0.999977
245318_at	82.2	P	0.018555	0.9	NC	0.007788
245319_at	78.4	P	0.001221	0.1	NC	0.242585
245320_at	176.5	P	2.44e-4	-0.1	NC	0.5
245321_at	443.8	P	2.44e-4	-0.1	NC	0.5
245322_at	30.1	A	0.171387	0.6	NC	0.138386
245323_at	793.8	P	2.44e-4	0.5	I	5.2e-5
245324_at	353.5	P	2.44e-4	0.4	I	3.e-5
245325_at	306.2	P	2.44e-4	0.4	I	3.07e-4
245326_at	29.9	A	0.19458	-0.2	NC	0.5
245327_at	172.2	P	2.44e-4	0.1	NC	0.222749
245328_at	402.4	P	2.44e-4	-0.7	MD	0.994591
245329_at	184.9	P	2.44e-4	0.1	NC	0.177412
245330_at	68	P	0.010742	-1.5	D	0.99996
245331_at	459.7	P	2.44e-4	0.1	NC	0.161038
245332_at	279.7	P	2.44e-4	-0.1	NC	0.5
245333_at	355.8	P	2.44e-4	-0.1	NC	0.5
245334_at	419.4	P	2.44e-4	0.4	I	2.7e-5
245335_at	1.5	A	0.919434	-1.6	NC	0.945978
245336_at	5.4	A	0.780518	-0.5	NC	0.274048
245337_at	92.7	P	2.44e-4	-0.3	NC	0.757415
245338_at	104.4	P	0.001221	-0.1	NC	0.441923
245339_at	94.3	P	0.001953	-0.1	NC	0.5
245340_at	1210.2	P	2.44e-4	0.4	I	3.07e-4
245341_at	180.5	P	7.32e-4	0.4	NC	0.033304
245342_at	3248.5	P	2.44e-4	0.2	NC	0.01421
245343_at	175.1	P	2.44e-4	0.1	NC	0.5
245344_at	128.5	P	2.44e-4	-0.3	NC	0.692594
245345_at	86.3	P	7.32e-4	0.8	I	1.67e-4
245346_at	15.3	P	0.005859	-1.1	NC	0.911062
245347_at	39.1	P	0.008057	0	NC	0.5
245348_at	242.3	P	2.44e-4	-0.6	D	0.996959
245349_at	13.3	A	0.111572	-0.7	NC	0.911062
245350_at	634.8	P	2.44e-4	-1	D	0.999034
245351_at	309.1	P	2.44e-4	0	NC	0.342437
245352_at	15.7	A	0.067627	0.7	NC	0.213188
245353_at	32.3	A	0.149658	-0.6	NC	0.980376
245354_at	15.6	A	0.067627	0.9	NC	0.111714
245355_at	3104.1	P	2.44e-4	0.4	I	0.001651
245356_at	6191.4	P	2.44e-4	-0.5	NC	0.973302
245357_at	66	P	2.44e-4	-0.2	NC	0.138386
245358_at	272.4	P	2.44e-4	0.3	NC	0.028766
245359_at	186.2	P	2.44e-4	0	NC	0.39129
245360_at	223.4	P	7.32e-4	-0.5	NC	0.98579
245361_at	518.1	P	2.44e-4	-0.1	NC	0.5
245362_at	160.2	P	2.44e-4	0.4	NC	0.074268
245363_at	147.3	P	0.00415	-0.5	D	0.99775
245364_at	83.7	P	2.44e-4	0.3	NC	0.009292
245365_at	217.4	P	0.00293	0.2	MI	0.005409
245366_at	104.7	P	2.44e-4	-0.2	NC	0.532344
245367_at	131	P	0.001221	0.3	I	7.74e-4
245368_at	42.3	P	0.023926	0	NC	0.5
245369_at	4	A	0.72583	-0.1	NC	0.5
245370_at	85.4	P	2.44e-4	0.2	NC	0.026698
245371_at	23.7	A	0.111572	-0.3	NC	0.5
245372_at	1701	P	2.44e-4	0.4	I	2.e-5
245373_s_at	1296.6	P	7.32e-4	-0.1	NC	0.5
245374_at	165.9	P	2.44e-4	-0.5	NC	0.938478
245375_at	11.7	A	0.080566	-1	NC	0.961585
245376_at	18.7	P	0.01416	-0.7	NC	0.814019
245377_at	10.9	A	0.27417	0.6	NC	0.60871
245378_at	27.2	A	0.5	1.6	NC	0.532344
245379_at	48.7	P	0.008057	-0.4	NC	0.747149
245380_at	36.9	P	0.01416	0	NC	0.5
245381_at	49.7	P	0.010742	-0.1	NC	0.5
245382_at	610.3	P	7.32e-4	-0.6	D	0.999034
245383_at	27.3	A	0.171387	0	NC	0.5
245384_at	72	P	2.44e-4	0.2	NC	0.467656
245385_at	28.7	P	0.00415	-0.6	NC	0.988955
245386_at	1034.4	P	2.44e-4	-0.6	D	0.999911
245387_at	405	P	2.44e-4	1.1	I	6.8e-5
245388_at	35.5	A	0.366211	0.1	NC	0.48058
245389_at	6.1	A	0.567627	-2.8	D	0.999562
245390_at	115.3	P	0.001221	0.3	NC	0.030967
245391_at	699	P	2.44e-4	-0.7	D	0.999786
245392_at	24.3	A	0.398926	1.6	NC	0.033304
245393_at	590.7	P	7.32e-4	-0.7	D	0.999833
245394_at	1408.8	P	7.32e-4	0.4	I	0.003355
245395_at	138.7	P	0.00293	0.6	I	8.65e-4
245396_at	64.4	A	0.246094	0	NC	0.030967
245397_at	109.5	A	0.129639	0	NC	0.194801
245398_at	143.9	P	7.32e-4	-0.4	NC	0.971234
245399_at	3729.4	P	2.44e-4	-0.8	D	0.999811
245400_at	398.1	P	2.44e-4	-0.6	NC	0.990708
245401_at	267.8	P	2.44e-4	-2.1	D	0.99998
245402_at	1.6	A	0.870361	-2.7	NC	0.596188
245403_at	9.5	A	0.601074	-1.1	NC	0.669411
245404_at	68.2	P	2.44e-4	-0.1	NC	0.467656
245405_at	68	P	0.008057	0.3	NC	0.050553
245406_at	5.3	A	0.398926	-2	NC	0.921063
245407_at	420.4	P	2.44e-4	0	NC	0.5
245408_at	91.4	P	7.32e-4	0.3	NC	0.069813
245409_at	3.2	A	0.334473	-2.9	NC	0.725952
245410_at	44.4	P	0.00293	0.4	NC	0.022932
245411_at	24.4	M	0.056152	0.6	NC	0.252851
245412_at	920.4	P	2.44e-4	1.3	I	2.e-5
245413_at	39.8	P	0.00293	-0.3	NC	0.969033
245414_at	85.8	A	0.129639	0.4	I	0.004481
245415_at	387.3	P	2.44e-4	0	NC	0.5
245416_at	98.9	P	2.44e-4	-0.2	NC	0.5
245417_at	19.2	A	0.5	-0.4	NC	0.747149
245418_at	108.2	P	2.44e-4	-0.4	D	0.99751
245419_at	1.3	A	0.533936	-0.9	NC	0.532344
245420_at	17.1	A	0.334473	-0.5	NC	0.868657
245421_at	83.3	P	2.44e-4	0.3	NC	0.00712
245422_at	1.6	A	0.780518	-0.2	NC	0.881991
245423_at	35.2	P	0.037598	-0.6	NC	0.633407
245424_at	0.6	A	0.98584	-0.7	NC	0.633407
245425_at	325.6	P	0.001221	-0.1	NC	0.5
245426_at	45.1	P	7.32e-4	0.8	NC	0.01421
245427_at	125.6	P	0.005859	-0.4	NC	0.5
245428_at	69.3	P	0.018555	-0.6	NC	0.5
245429_at	26.4	A	0.246094	-0.3	NC	0.5
245430_at	181.5	P	0.005859	0.4	I	6.92e-4
245431_at	139.5	P	2.44e-4	-0.4	NC	0.767451
245432_at	333.5	P	0.001221	1.1	I	2.e-5
245433_at	411.1	P	2.44e-4	-0.5	NC	0.975245
245434_at	131.2	P	7.32e-4	-0.2	NC	0.747149
245435_at	33.9	A	0.080566	0.1	NC	0.274048
245436_at	17.2	A	0.303711	-1.8	NC	0.938478
245437_at	63	P	0.01416	0.3	NC	0.011045
245438_at	91.1	P	0.008057	0	NC	0.5
245439_at	38.1	P	0.046143	-0.4	NC	0.645558
245440_at	0.7	A	0.80542	-2.3	NC	0.964215
245441_at	40.6	P	0.023926	0.4	NC	0.203871
245442_at	98.3	P	7.32e-4	0.1	NC	0.416433
245443_at	14.8	A	0.334473	1.1	NC	0.429141
245444_at	26	A	0.303711	-0.5	NC	0.5
245445_at	34.5	P	0.01416	-0.5	NC	0.992212
245446_at	133.4	P	7.32e-4	0.3	I	0.002753
245447_at	8.1	A	0.533936	1.6	NC	0.39129
245448_at	7.7	A	0.567627	1.9	NC	0.747149
245449_at	42.8	A	0.149658	-0.2	NC	0.5
245450_at	2.8	A	0.5	-2.4	NC	0.5
245451_at	49.1	P	0.005859	-0.3	NC	0.194801
245452_at	7.7	A	0.067627	-0.4	NC	0.307406
245453_at	2.7	A	0.665527	-2.2	NC	0.973302
245454_at	116.8	P	2.44e-4	0.4	I	6.92e-4
245455_at	0.6	A	0.919434	-0.4	NC	0.570859
245456_at	178.5	P	2.44e-4	0.3	I	8.65e-4
245457_s_at	83.7	P	0.01416	0	NC	0.5
245458_at	19.6	A	0.466064	1.2	MI	0.005409
245459_at	5.4	A	0.366211	1.6	NC	0.441923
245460_at	8.9	A	0.080566	0.1	NC	0.105663
245461_at	34.2	P	0.00415	-0.1	NC	0.5
245462_at	55.6	P	0.001953	0	NC	0.5
245463_at	174.4	P	7.32e-4	-3.2	D	0.99998
245464_at	41	P	0.01416	-0.1	NC	0.5
245465_at	20	A	0.5	-0.6	NC	0.669411
245466_at	57	P	7.32e-4	-0.1	NC	0.454766
245467_at	79.1	P	0.046143	-0.1	NC	0.5
245468_at	34.8	P	0.037598	0	NC	0.429141
245469_at	3.7	A	0.633789	2.9	NC	0.342437
245470_at	1.9	A	0.888428	-0.2	NC	0.5
245471_at	2.8	A	0.567627	1.2	NC	0.318909
245472_at	8.8	A	0.533936	-0.2	NC	0.354442
245473_at	3.3	A	0.72583	1.1	NC	0.105663
245474_at	89.2	P	0.023926	-0.2	NC	0.5
245475_at	18.1	A	0.19458	0.3	NC	0.296089
245476_at	3.8	A	0.665527	0.1	NC	0.669411
245477_at	117.4	P	2.44e-4	-0.7	D	0.999911
245478_at	96.1	P	2.44e-4	-0.5	D	0.998168
245479_at	66.7	P	2.44e-4	0.2	NC	0.39129
245480_at	90.3	P	0.01416	-0.2	NC	0.5
245481_at	316.6	P	0.001953	-0.3	NC	0.570859
245482_at	117.5	P	0.00293	-0.7	D	0.99996
245483_at	1523.7	P	2.44e-4	-1.7	D	0.99998
245484_at	211.8	P	2.44e-4	-0.2	NC	0.5
245485_at	32.8	P	2.44e-4	-1.2	NC	0.975245
245486_x_at	62.2	A	0.149658	0.1	NC	0.39129
245487_at	105.5	P	2.44e-4	0.1	NC	0.37888
245488_at	33.1	A	0.067627	0.1	NC	0.5
245489_at	65.8	M	0.056152	-0.6	NC	0.881991
245490_at	5.3	A	0.334473	-2.4	NC	0.757415
245491_at	67.3	P	0.01416	-0.2	NC	0.5
245492_at	140.3	P	7.32e-4	0	NC	0.194801
245493_at	34.4	P	0.023926	-0.3	NC	0.263341
245494_at	88	P	0.001221	0.3	NC	0.5
245495_at	80.4	P	0.001953	-0.5	NC	0.894337
245496_at	103.4	P	0.00293	-0.2	NC	0.657563
245497_at	3	A	0.5	-0.8	NC	0.596188
245498_at	39.1	P	0.030273	-0.8	NC	0.725952
245499_at	62.3	P	0.037598	1.1	NC	0.074268
245500_at	2.4	A	0.72583	-0.4	NC	0.5
245501_at	3.1	A	0.80542	-0.4	NC	0.5
245502_at	180.5	P	2.44e-4	0.6	I	1.67e-4
245503_at	8.6	P	0.046143	2.8	NC	0.161038
245504_at	46.8	P	0.001953	2.8	I	8.65e-4
245505_at	1.4	A	0.981445	0.6	NC	0.111714
245506_at	5.5	A	0.533936	-0.1	NC	0.532344
245507_at	1.6	A	0.919434	-0.4	NC	0.596188
245508_at	6.9	A	0.633789	-0.6	NC	0.596188
245509_at	42	P	0.01416	0.1	NC	0.203871
245510_at	448.5	P	2.44e-4	-0.7	D	0.997247
245511_at	10.9	A	0.366211	-0.4	NC	0.961585
245512_at	574.5	P	2.44e-4	0.6	I	2.e-5
245513_at	152.2	P	0.001953	-0.2	NC	0.5
245514_at	54	P	0.01416	0.1	NC	0.232549
245515_at	4.6	A	0.334473	-1.6	NC	0.633407
245516_at	42.2	P	0.001953	-0.1	NC	0.5
245517_at	100.8	P	0.01416	-0.8	NC	0.977068
245518_at	86.9	P	0.005859	0.9	NC	0.177412
245519_at	4	A	0.780518	-2.9	NC	0.5
245520_at	2.1	A	0.753906	-0.2	NC	0.5
245521_at	134.6	P	2.44e-4	0.1	NC	0.307406
245522_at	24.7	P	0.00415	-0.5	NC	0.558077
245523_at	345.7	P	2.44e-4	-0.2	NC	0.5
245524_at	1076.4	P	7.32e-4	0.1	NC	0.044149
245525_at	312.1	P	0.001953	0	NC	0.5
245526_at	97	P	0.008057	-0.1	NC	0.5
245527_at	39.9	A	0.111572	-0.2	NC	0.5
245528_at	3.5	A	0.633789	-4.5	D	0.999034
245529_at	93.5	P	2.44e-4	0.1	NC	0.5
245530_at	21	P	0.023926	-0.2	NC	0.5
245531_at	33.7	P	0.001221	-3.5	D	0.99998
245532_at	47.6	P	2.44e-4	-0.4	NC	0.570859
245533_at	41.4	P	0.010742	-0.3	NC	0.596188
245534_at	0.8	A	0.943848	-1.3	NC	0.830902
245535_at	73.4	P	0.018555	0.2	NC	0.022932
245536_at	129.9	P	0.01416	0.2	NC	0.050553
245537_at	11.4	A	0.129639	-0.5	NC	0.5
245538_at	4.9	A	0.753906	-1.8	NC	0.961585
245539_at	2.1	A	0.888428	-0.5	NC	0.958799
245540_at	66.8	P	0.046143	0.1	NC	0.094279
245541_at	58.5	P	0.001953	0.1	NC	0.330589
245542_at	8.6	A	0.398926	0.4	NC	0.131343
245543_at	16	P	0.00415	-0.5	NC	0.583567
245544_at	240.4	P	7.32e-4	-0.4	NC	0.881991
245545_at	16.7	A	0.27417	-1	NC	0.993497
245546_at	149	P	0.001953	1.3	I	2.7e-5
245547_at	63.4	P	0.00415	3.6	I	4.e-5
245548_at	11.1	A	0.149658	-0.7	NC	0.5
245549_at	1	A	0.919434	-1.4	NC	0.570859
245550_at	89.5	P	2.44e-4	-0.9	D	0.999886
245551_at	28.4	P	0.046143	1.3	NC	0.284967
245552_at	111.6	P	2.44e-4	1	I	0.001201
245553_at	32.3	P	0.018555	-0.8	NC	0.830902
245554_at	185.7	P	2.44e-4	-0.8	D	0.999382
245555_at	2647.7	P	2.44e-4	-0.7	NC	0.993497
245556_at	294.9	P	2.44e-4	-0.4	NC	0.992212
245557_at	168	P	2.44e-4	-0.3	NC	0.5
245558_at	38.1	P	0.023926	-0.3	NC	0.861614
245559_at	8.1	A	0.334473	2.7	NC	0.177412
245560_at	2.5	A	0.780518	0	NC	0.232549
245561_at	171.8	P	2.44e-4	0.3	I	0.003355
245562_at	156.2	P	2.44e-4	-0.1	NC	0.5
245563_at	375.1	P	7.32e-4	-1.3	D	0.999977
245564_at	58	P	0.01416	0	NC	0.5
245565_at	53.2	P	0.010742	-0.6	NC	0.905721
245566_at	107	P	0.00293	0.3	NC	0.006503
245567_at	3514.9	P	2.44e-4	0	NC	0.5
245568_at	84.8	P	0.023926	0.6	NC	0.010135
245569_at	35.7	P	0.01416	-0.1	NC	0.5
245570_at	8.8	A	0.80542	0.8	NC	0.830902
245571_at	22.1	P	0.037598	0.3	NC	0.007788
245572_at	141.5	P	2.44e-4	0.4	NC	0.01421
245573_at	31.6	P	0.001221	0.5	NC	0.018128
245574_at	67.9	P	0.001953	1.6	I	4.92e-4
245575_at	98.8	P	2.44e-4	-0.4	NC	0.5
245576_at	129.8	P	0.018555	-0.5	NC	0.814019
245577_at	152.1	P	2.44e-4	-0.7	MD	0.994591
245578_at	113.3	P	7.32e-4	-0.2	NC	0.5
245579_at	9.9	A	0.19458	-1.2	NC	0.5
245580_at	35.6	P	0.018555	0	NC	0.5
245581_at	12.6	A	0.19458	-1.2	NC	0.583567
245582_at	20	A	0.067627	-0.2	NC	0.934434
245583_at	99.2	P	0.001221	0.2	NC	0.094279
245584_at	103	P	7.32e-4	0.6	I	1.3e-4
245585_at	14.9	A	0.19458	2.4	NC	0.37888
245586_at	89.4	P	0.001953	1.6	I	7.74e-4
245587_at	95.4	P	0.00293	0	NC	0.5
245588_at	30	P	7.32e-4	0.1	NC	0.5
245589_at	9.7	A	0.696289	1.5	NC	0.047264
245590_at	9.8	A	0.095215	-1.2	NC	0.945978
245591_at	0.3	A	0.80542	-0.7	NC	0.5
245592_at	9.8	A	0.398926	1.9	NC	0.5
245593_at	140.5	P	2.44e-4	1.1	I	4.6e-5
245594_at	147.6	P	0.001953	-0.5	D	0.998349
245595_at	30.3	A	0.19458	3	NC	0.185981
245596_at	2	A	0.80542	-3	NC	0.911062
245597_at	62.2	P	0.037598	0.1	NC	0.342437
245598_at	34	P	0.01416	0.1	NC	0.111714
245599_at	115.1	P	0.001953	-0.1	NC	0.232549
245600_at	180.1	P	2.44e-4	-0.2	NC	0.5
245601_at	87.7	P	2.44e-4	-0.3	NC	0.5
245602_at	503.7	P	2.44e-4	-0.6	D	0.999654
245603_at	12.1	A	0.246094	-0.8	NC	0.5
245604_at	80	P	7.32e-4	-0.2	NC	0.5
245605_at	258.4	P	0.00415	0	NC	0.5
245606_at	79.6	P	0.01416	-0.2	NC	0.583567
245607_at	30.7	A	0.080566	-0.4	NC	0.5
245608_at	248.9	P	2.44e-4	0.3	I	8.8e-5
245609_at	2.2	A	0.398926	-2.2	NC	0.506476
245610_at	46.1	P	7.32e-4	1.4	I	3.46e-4
245611_at	111.4	P	2.44e-4	-0.4	NC	0.777251
245612_at	455.1	P	7.32e-4	0.1	NC	0.5
245613_at	6.9	A	0.366211	-1.3	NC	0.088938
245614_at	2.8	A	0.665527	-1.2	NC	0.570859
245615_at	10.6	A	0.398926	-1.5	NC	0.969033
245616_at	1.2	A	0.932373	-3.4	NC	0.958799
245617_at	14.3	A	0.095215	-0.2	NC	0.583567
245618_at	52.4	P	0.01416	-0.5	NC	0.5
245619_at	61.2	P	0.01416	0.2	NC	0.307406
245620_at	7.8	A	0.601074	1	NC	0.5
245621_at	33.9	P	0.023926	-0.5	NC	0.894337
245622_at	1	A	0.943848	0.2	NC	0.131343
245623_s_at	41	P	2.44e-4	0.5	I	0.003355
245624_at	3.5	A	0.72583	-0.7	NC	0.945978
245625_at	504.1	P	7.32e-4	0.4	I	3.46e-4
245626_at	715.3	P	2.44e-4	-0.4	NC	0.767451
245627_at	3	A	0.850342	-0.2	NC	0.5
245628_at	11.3	A	0.366211	-1.5	NC	0.633407
245629_at	478.3	P	2.44e-4	0.3	NC	0.007788
245630_at	49.5	A	0.219482	0.7	MI	0.005933
245631_at	342.1	P	2.44e-4	0.2	NC	0.153232
245632_at	32.4	A	0.111572	-0.5	NC	0.5
245633_at	385.4	P	2.44e-4	-0.2	NC	0.5
245634_at	1.5	A	0.80542	0.1	NC	0.330589
245635_at	37.9	P	0.023926	0.2	NC	0.177412
245636_at	26.4	P	0.046143	1.6	NC	0.01421
245637_at	386	P	2.44e-4	0.2	I	4.38e-4
245638_s_at	130	P	7.32e-4	-1.9	D	0.99997
245639_at	861.8	P	2.44e-4	0.2	NC	0.069813
245640_at	2.4	A	0.633789	-2.5	NC	0.570859
245641_at	75.9	P	0.01416	0	NC	0.5
245642_at	750.8	P	7.32e-4	-0.5	D	0.999508
245643_at	13.9	A	0.334473	-0.7	NC	0.830902
245644_at	110.8	P	0.00293	-0.4	NC	0.703911
245645_at	48.6	P	2.44e-4	-0.3	NC	0.454766
245646_x_at	8.4	A	0.432373	1.9	NC	0.145682
245647_at	43.3	A	0.19458	1.7	NC	0.354442
245648_at	7.9	A	0.5	2.3	NC	0.5
245649_at	133.2	P	0.005859	-0.5	NC	0.934434
245650_at	30.7	P	0.037598	-0.9	NC	0.5
245651_s_at	929.1	P	2.44e-4	0	NC	0.5
245652_at	14.4	A	0.095215	-0.5	NC	0.633407
245653_at	5.1	A	0.5	-1.7	NC	0.37888
245654_at	30.9	P	7.32e-4	-0.8	NC	0.99288
245655_at	0.5	A	0.654297	1	NC	0.52062
245656_at	2.2	A	0.828613	-0.2	NC	0.118009
245657_at	84.3	P	7.32e-4	1.3	I	5.2e-5
245658_at	2.4	A	0.888428	-0.2	NC	0.242585
245659_at	49.9	P	0.023926	-2.3	D	0.999977
245660_at	79.8	P	0.001221	-0.4	NC	0.5
245661_at	47.4	P	0.010742	0	NC	0.213188
245662_at	35.9	A	0.095215	-0.6	NC	0.961585
245663_at	15.5	A	0.111572	-0.2	NC	0.145682
245664_at	17.5	A	0.466064	1.1	NC	0.145682
245665_at	179.7	P	2.44e-4	-0.1	NC	0.5
245666_at	212.4	P	2.44e-4	-0.1	NC	0.5
245667_at	461.1	P	2.44e-4	-0.3	NC	0.633407
245668_at	973.9	P	2.44e-4	-1.1	D	0.99998
245669_at	24.6	P	0.037598	-0.3	NC	0.5
245670_at	36.2	A	0.111572	-0.4	NC	0.905721
245671_at	39.9	P	0.037598	-0.3	NC	0.725952
245672_at	23.8	A	0.19458	-0.6	NC	0.645558
245673_at	22.6	P	0.046143	1.1	NC	0.050553
245674_at	154.6	P	0.001221	0.8	I	2.73e-4
245675_at	42.3	P	0.005859	0.3	NC	0.222749
245676_at	29.7	A	0.080566	1.3	MI	0.005933
245677_at	14.2	P	2.44e-4	1.2	NC	0.078937
245678_at	74	P	0.030273	0	NC	0.5
245679_at	158.3	P	2.44e-4	-0.1	NC	0.5
245680_at	9.8	A	0.466064	-1.9	NC	0.958799
245681_at	113.8	P	0.008057	0.1	NC	0.715033
245682_at	104	P	0.008057	-0.6	NC	0.949447
245683_at	99.5	P	2.44e-4	0	NC	0.296089
245684_at	225.1	P	2.44e-4	-0.9	D	0.999508
245685_at	45.5	P	0.005859	-0.4	NC	0.558077
245686_at	591.5	P	2.44e-4	-0.1	NC	0.5
245687_at	173.6	P	2.44e-4	-0.6	NC	0.988955
245688_at	2298.8	P	2.44e-4	1.3	I	8.8e-5
245689_at	1.6	A	0.665527	-0.6	NC	0.669411
245690_at	35.2	P	0.005859	0.3	NC	0.047264
245691_at	110.7	P	0.030273	-0.6	NC	0.973302
245692_at	22.8	A	0.466064	1.6	NC	0.284967
245693_at	93.5	P	0.00415	0.1	NC	0.354442
245694_at	284.9	P	2.44e-4	-0.3	NC	0.5
245695_at	106.1	P	7.32e-4	0.1	NC	0.274048
245696_at	5.4	A	0.665527	0.5	NC	0.307406
245697_at	166.6	P	0.001221	-0.7	D	0.99998
245698_at	103.4	P	0.005859	1.4	I	1.14e-4
245699_at	100.2	P	2.44e-4	0.3	NC	0.118009
245700_at	22.8	A	0.366211	0.5	NC	0.725952
245701_at	3.7	A	0.601074	-0.4	NC	0.5
245702_at	44.9	P	0.030273	-0.4	NC	0.900148
245703_at	18	A	0.149658	-0.5	NC	0.725952
245704_at	78.1	P	0.00293	-0.6	D	0.999886
245705_at	18.3	A	0.111572	-0.2	NC	0.5
245706_at	13.7	A	0.27417	0.2	NC	0.570859
245707_at	22.1	A	0.149658	-0.6	NC	0.657563
245708_at	3.2	A	0.567627	-0.2	NC	0.366593
245709_at	86.6	P	0.005859	-0.3	NC	0.669411
245710_at	19	P	0.023926	-0.8	NC	0.51942
245711_at	202.7	P	2.44e-4	-0.6	D	0.998168
245712_at	33.7	P	0.023926	-0.5	NC	0.692594
245713_at	26.4	P	0.046143	-0.2	NC	0.194801
245714_at	232.6	P	2.44e-4	-0.6	NC	0.983269
245715_s_at	2490.4	P	2.44e-4	0.2	I	2.73e-4
245716_at	72.4	P	7.32e-4	0.2	NC	0.041201
245717_at	22.5	A	0.067627	1.4	NC	0.213188
245718_at	125.4	P	0.005859	0	NC	0.118009
245719_at	36.1	P	0.030273	-0.2	NC	0.5
245720_at	16.6	A	0.533936	-0.1	NC	0.318909
245721_s_at	153.7	P	2.44e-4	-0.4	NC	0.62112
245722_at	91.1	P	0.005859	0.2	NC	0.094279
245723_at	60.1	A	0.080566	-0.1	NC	0.5
245724_at	295.1	P	0.001953	-0.5	NC	0.888286
245725_at	98.8	P	2.44e-4	0.1	NC	0.5
245726_at	28.5	A	0.219482	-0.5	NC	0.5
245727_at	41.8	P	0.018555	-0.5	NC	0.60871
245728_at	76.1	P	0.01416	0.1	NC	0.284967
245729_at	290.7	P	2.44e-4	-0.3	NC	0.5
245730_at	46.7	P	0.030273	-0.7	NC	0.977068
245731_at	100.2	P	7.32e-4	-1.3	D	0.999977
245732_at	106	P	2.44e-4	-0.1	NC	0.416433
245733_at	138.7	P	7.32e-4	-0.5	NC	0.983269
245734_at	89.8	P	7.32e-4	-0.7	D	0.999811
245735_at	73.9	P	2.44e-4	-1.4	D	0.999948
245736_at	5970.1	P	2.44e-4	-1	D	0.99998
245737_at	142.6	P	7.32e-4	-0.4	NC	0.98579
245738_at	15.8	A	0.129639	0.3	NC	0.307406
245739_at	125.6	P	2.44e-4	-0.3	NC	0.596188
245740_at	212.4	P	0.00293	0.1	I	0.00249
245741_at	12.4	M	0.056152	0.8	NC	0.5
245742_at	900.6	P	2.44e-4	-0.3	NC	0.5
245743_at	5.7	A	0.601074	2.4	NC	0.01421
245744_at	5.3	A	0.780518	0.1	NC	0.232549
245745_at	0.5	A	0.976074	-0.8	NC	0.60871
245746_at	877.4	P	2.44e-4	-0.3	NC	0.777251
245747_at	28.3	P	0.005859	-0.1	NC	0.532344
245748_at	99.5	P	7.32e-4	-1.2	D	0.998664
245749_at	5.4	A	0.466064	-0.9	NC	0.868657
245750_at	1081.4	P	2.44e-4	-0.2	NC	0.5
245751_s_at	74.7	P	2.44e-4	-0.3	NC	0.5
245752_at	14.3	A	0.303711	-0.1	NC	0.5
245753_at	11.1	A	0.398926	0.7	NC	0.194801
245754_at	0.1	A	0.696289	-2.4	NC	0.5
245755_at	23.4	M	0.056152	-0.2	NC	0.5
245756_at	294.4	P	2.44e-4	-0.9	D	0.999977
245757_at	23.1	A	0.129639	-0.4	NC	0.786812
245758_at	54.2	P	7.32e-4	0	NC	0.5
245759_at	115.6	P	7.32e-4	-0.1	NC	0.5
245760_s_at	0.8	A	0.919434	-4.2	NC	0.969033
245761_at	133.5	P	0.001221	-0.4	NC	0.861614
245762_at	28.3	P	0.010742	0.6	NC	0.274048
245763_at	151.2	P	2.44e-4	0.4	NC	0.118009
245764_s_at	63.2	P	0.005859	-0.3	NC	0.5
245765_at	13.6	A	0.567627	3.1	NC	0.194801
245766_at	19.5	A	0.067627	0.3	NC	0.131343
245767_at	60.2	P	0.001953	0.6	NC	0.019624
245768_at	220.1	P	2.44e-4	0	NC	0.5
245769_at	46.1	P	0.001221	-0.2	NC	0.5
245770_at	103.1	P	0.001953	0.2	NC	0.016731
245771_at	12.8	A	0.19458	0.4	NC	0.467656
245772_at	117.5	P	2.44e-4	0.6	I	4.38e-4
245773_at	76.3	P	7.32e-4	-0.2	NC	0.5
245774_at	85.6	P	0.018555	0.5	NC	0.030967
245775_at	683.7	P	2.44e-4	0.3	I	0.004073
245776_at	249.3	P	2.44e-4	-0.2	NC	0.5
245777_at	61.7	P	2.44e-4	0.1	NC	0.48058
245778_at	33.5	A	0.171387	-0.2	NC	0.5
245779_at	0.6	A	0.696289	-3.2	NC	0.681091
245780_at	399	P	2.44e-4	0	NC	0.5
245781_at	295.4	P	0.001221	-0.7	NC	0.977068
245782_at	1	A	0.753906	-3.7	NC	0.822588
245783_s_at	63.8	A	0.171387	1.1	MI	0.005933
245784_at	104.6	P	0.001953	0.2	NC	0.041201
245785_at	1.2	A	0.969727	-0.3	NC	0.094279
245786_at	135.2	P	0.008057	-0.3	NC	0.894337
245787_at	399.5	P	2.44e-4	-0.2	NC	0.5
245788_at	137	P	0.00293	0.1	NC	0.263341
245789_at	156.2	P	2.44e-4	-1.1	D	0.999833
245790_at	60.3	P	0.010742	-0.8	NC	0.99288
245791_at	951.9	P	2.44e-4	0.4	I	1.67e-4
245792_at	373.3	P	2.44e-4	0.6	I	0.001336
245793_at	46.9	A	0.080566	-0.6	NC	0.330589
245794_at	562.1	P	2.44e-4	0.4	I	3.89e-4
245795_at	69.5	P	2.44e-4	-0.4	NC	0.757415
245796_at	797.7	P	2.44e-4	-0.3	NC	0.657563
245797_at	31.4	A	0.080566	-0.5	NC	0.545234
245798_at	22.2	P	0.010742	-0.5	NC	0.454766
245799_at	4.1	A	0.567627	1.8	NC	0.118009
245800_at	119.6	P	0.00415	0.3	NC	0.118009
245801_at	2.2	A	0.953857	-0.4	NC	0.37888
245802_at	21.4	P	0.046143	-0.5	NC	0.5
245803_at	987.9	P	2.44e-4	-1.7	D	0.99998
245804_at	2.1	A	0.870361	-0.3	NC	0.354442
245805_at	3.5	A	0.303711	2.6	NC	0.263341
245806_at	30.6	A	0.466064	-0.8	NC	0.747149
245807_at	41.9	A	0.129639	-1.1	NC	0.973302
245808_at	72.2	P	0.001953	-0.9	D	0.999786
245809_at	169.9	P	2.44e-4	-0.1	NC	0.39129
245810_at	101.9	P	0.018555	0.2	NC	0.065566
245811_at	7.5	A	0.129639	-0.5	NC	0.5
245812_at	0.6	A	0.953857	-2.4	D	0.997247
245813_at	4.4	A	0.696289	0.1	NC	0.138386
245814_at	51.8	A	0.129639	0.3	NC	0.047264
245815_at	71.9	M	0.056152	-0.5	NC	0.703911
245816_at	8.5	A	0.366211	-1	NC	0.5
245817_at	100.9	P	2.44e-4	0.3	NC	0.024755
245818_at	135.5	P	7.32e-4	0.1	NC	0.5
245819_at	29.9	P	0.00293	0	NC	0.161038
245820_at	20.9	A	0.19458	-0.4	NC	0.5
245821_at	305.1	P	2.44e-4	-0.4	NC	0.987976
245822_at	478.5	P	2.44e-4	-0.2	NC	0.5
245823_at	10.9	A	0.533936	1.3	NC	0.354442
245824_at	3.5	A	0.72583	-2.2	NC	0.657563
245825_at	119.9	P	2.44e-4	-0.3	NC	0.5
245826_at	21.1	A	0.219482	0.2	NC	0.5
245827_at	16.8	P	0.030273	-0.5	NC	0.5
245828_at	59.5	P	0.001221	-0.4	NC	0.429141
245829_at	4.9	A	0.466064	2.5	NC	0.454766
245830_at	20.9	A	0.080566	0.6	NC	0.118009
245831_at	64.4	P	2.44e-4	-0.2	NC	0.805199
245832_at	696.4	P	2.44e-4	0.3	NC	0.011045
245833_at	27.3	A	0.111572	-0.7	NC	0.961585
245834_at	1.4	A	0.850342	-0.3	NC	0.307406
245835_at	10.1	A	0.067627	-0.6	NC	0.5
245836_at	1.8	A	0.567383	0.9	NC	0.491314
245837_at	19.5	A	0.095215	0.2	NC	0.454766
245838_at	107.7	P	2.44e-4	-0.2	NC	0.5
245839_at	5.7	A	0.366211	-1.4	NC	0.5
245840_at	58.5	P	0.00293	0.8	I	0.001486
245841_s_at	4319.3	P	2.44e-4	0.1	NC	0.054022
245842_at	10.5	A	0.432373	-0.5	NC	0.62112
245843_at	44.1	A	0.067627	-0.2	NC	0.5
245844_at	149	P	0.00293	-0.3	NC	0.5
245845_at	56.1	P	2.44e-4	-0.3	NC	0.558077
245846_at	42.2	P	2.44e-4	-0.2	NC	0.5
245847_at	36.1	A	0.129639	-0.4	NC	0.307406
245848_at	65.5	P	2.44e-4	-0.7	NC	0.767451
245849_at	162	P	0.001953	0.5	I	2.73e-4
245850_at	42.2	P	0.01416	-0.4	NC	0.5
245851_at	132.9	P	2.44e-4	-0.4	NC	0.987976
245852_at	130.5	P	0.005859	-0.2	NC	0.5
245853_at	125.9	P	7.32e-4	0.2	NC	0.074268
245854_at	321.3	P	7.32e-4	1.2	I	2.e-5
245855_at	204.6	P	2.44e-4	-0.2	NC	0.5
245856_at	9.6	A	0.19458	1	NC	0.330589
245857_at	19	A	0.149658	0.2	NC	0.296089
245858_at	3.5	A	0.432373	-2.6	NC	0.757415
245859_at	63.8	P	0.037598	-0.3	NC	0.454766
245860_at	27.6	A	0.334473	-0.2	NC	0.5
245861_at	19	A	0.111572	0.3	NC	0.5
245862_at	355.8	P	2.44e-4	-0.4	NC	0.532344
245863_s_at	51.6	P	0.005859	-0.4	NC	0.570859
245864_at	54.6	P	0.023926	0.1	NC	0.033304
245865_at	1.4	A	0.904785	-0.8	NC	0.493524
245866_s_at	114.9	P	7.32e-4	-0.2	NC	0.5
245867_at	461.7	P	2.44e-4	0.9	I	5.2e-5
245868_at	304.3	P	2.44e-4	-1.5	D	0.99998
245869_at	35.1	A	0.171387	0.5	NC	0.088938
245870_at	82.3	P	0.001953	-0.3	NC	0.5
245871_at	6.8	A	0.366211	-1.6	NC	0.703911
245872_at	51.7	P	0.001953	-0.2	NC	0.5
245873_at	62.6	P	0.001953	0.1	NC	0.5
245874_at	3791.3	P	0.001953	-0.5	NC	0.978134
245875_at	444	P	2.44e-4	0.1	NC	0.5
245876_at	27.1	P	0.023926	0.7	NC	0.161038
245877_at	19.3	A	0.398926	4.1	NC	0.021224
245878_at	66.6	P	0.010742	0	NC	0.5
245879_at	86.5	P	0.001221	0.2	NC	0.047264
245880_at	16.8	A	0.246094	2.2	NC	0.203871
245881_at	102.4	P	2.44e-4	-0.7	NC	0.934434
245882_at	9.9	A	0.601074	-1.1	NC	0.925732
245883_at	16.8	A	0.129639	-0.3	NC	0.5
245884_at	69.8	P	7.32e-4	-0.6	NC	0.805199
245885_at	389.4	P	2.44e-4	-0.6	D	0.998168
245886_at	652.2	P	2.44e-4	0.8	I	2.7e-5
245887_at	187	P	2.44e-4	-0.3	NC	0.5
245888_at	167.5	P	0.001221	0.3	NC	0.010135
245889_at	449.7	P	2.44e-4	-2.2	D	0.99998
245890_at	9.2	A	0.303711	2.9	NC	0.016731
245891_at	1162.7	P	2.44e-4	-1.1	D	0.99998
245892_at	4.4	A	0.432373	-0.6	NC	0.441923
245893_at	191.5	P	2.44e-4	0.7	MI	0.005409
245894_at	314.2	P	2.44e-4	-0.2	NC	0.5
245895_at	76.5	P	0.01416	0.1	NC	0.416433
245896_at	105.7	P	2.44e-4	0.2	NC	0.307406
245897_at	102.4	P	0.008057	-0.2	NC	0.5
245898_at	107.8	P	7.32e-4	0.5	I	3.89e-4
245899_at	70	P	0.00293	-0.1	NC	0.5
245900_at	230.3	P	2.44e-4	-0.1	NC	0.5
245901_at	26.5	M	0.056152	-0.2	NC	0.5
245902_at	14	A	0.19458	-0.7	NC	0.703911
245903_at	54.1	P	0.001953	0	NC	0.39129
245904_at	60.2	P	7.32e-4	0.2	NC	0.016731
245905_at	726.4	P	7.32e-4	-0.4	NC	0.961585
245906_at	45.4	A	0.129639	2.9	NC	0.015426
245907_at	15	A	0.171387	1.5	NC	0.5
245908_at	3.4	A	0.601074	-0.4	NC	0.900148
245909_at	76	P	0.005859	0.2	NC	0.094279
245910_at	155.7	P	2.44e-4	-0.3	NC	0.5
245911_at	919.2	P	2.44e-4	0.6	I	2.e-5
245912_at	452.6	P	7.32e-4	1.9	I	2.e-5
245913_at	801.9	P	2.44e-4	0.2	NC	0.074268
245914_at	78.3	P	7.32e-4	-0.5	NC	0.894337
245915_s_at	1934.1	P	2.44e-4	0.3	I	3.89e-4
245916_at	19.8	P	0.01416	0.3	NC	0.570859
245917_at	243.8	P	2.44e-4	0.1	NC	0.284967
245918_at	1.2	A	0.5	-3	NC	0.925732
245919_at	2.2	A	0.72583	-2.3	NC	0.900148
245920_at	25.1	P	0.030273	0.4	NC	0.5
245921_at	24.9	P	0.030273	0	NC	0.105663
245922_at	14.7	A	0.366211	3.5	NC	0.213188
245923_at	6.5	A	0.432373	-1.4	NC	0.5
245924_at	117.4	P	7.32e-4	0	NC	0.366593
245925_at	465.1	P	2.44e-4	-0.6	NC	0.989865
245926_at	87.1	P	0.00293	-0.2	NC	0.5
245927_at	20.6	A	0.5	0.7	NC	0.454766
245928_s_at	234.7	P	7.32e-4	-0.7	D	0.999611
245929_at	185.2	P	2.44e-4	0	NC	0.019624
245930_at	90.2	P	0.023926	0.3	NC	0.169098
245931_at	25.1	A	0.366211	0.8	NC	0.5
245932_at	162.5	P	0.001953	-0.7	D	0.999911
245933_at	42.9	A	0.080566	-0.1	NC	0.145682
245934_at	266.8	P	2.44e-4	-0.2	NC	0.5
245935_at	44.5	A	0.080566	-0.3	NC	0.736659
245936_at	31.6	P	0.030273	-0.2	NC	0.692594
245937_at	212.8	P	2.44e-4	0.6	I	2.14e-4
245938_at	305.4	P	2.44e-4	0.1	NC	0.028766
245939_at	2057.4	P	2.44e-4	0.4	I	7.8e-5
245940_at	166.3	P	2.44e-4	-0.3	NC	0.757415
245941_at	381.1	P	2.44e-4	0.3	NC	0.006503
245942_at	13.7	A	0.5	-1.3	NC	0.990708
245943_at	45.5	A	0.149658	0.2	NC	0.5
245944_at	271.3	P	2.44e-4	1.5	I	2.e-5
245945_at	21.9	P	0.046143	2.3	NC	0.050553
245946_at	3.6	A	0.888428	-0.4	NC	0.5
245947_at	313	P	0.001953	-0.9	D	0.999654
245948_at	136.2	P	0.018555	-0.5	NC	0.989865
245949_at	3386.1	P	2.44e-4	-0.1	NC	0.5
245950_at	91.1	P	7.32e-4	0.5	NC	0.033304
245951_at	588.8	P	2.44e-4	0.4	I	3.07e-4
245952_at	27.5	A	0.067627	1.1	NC	0.088938
245953_at	3.8	A	0.919434	-0.5	NC	0.5
245954_at	37.6	A	0.111572	-0.4	NC	0.633407
245955_at	18.2	A	0.171387	-0.3	NC	0.757415
245956_s_at	3417.8	P	2.44e-4	0.5	I	2.e-5
245957_at	576.3	P	2.44e-4	0	NC	0.330589
245958_at	16.8	A	0.398926	1.9	NC	0.596188
245959_at	9.5	A	0.398926	0.5	NC	0.5
245960_at	138.9	P	0.001953	0.1	NC	0.429141
245961_at	49.9	A	0.067627	-0.4	NC	0.692594
245962_at	168.3	P	0.00415	0.5	I	8.8e-5
245963_at	13.3	P	0.023926	-1	NC	0.875448
245964_at	6.3	A	0.303711	-0.2	NC	0.5
245965_at	61.9	A	0.129639	0.6	NC	0.038415
245966_at	132.9	P	0.01416	2.9	I	3.e-5
245967_at	118.8	P	7.32e-4	5.9	I	2.e-5
245968_at	10	A	0.633789	-1.1	NC	0.5
245969_at	55	P	0.030273	-1	NC	0.747149
245970_at	4.1	A	0.72583	-1.6	NC	0.545234
245971_at	186.4	P	7.32e-4	-0.6	MD	0.995075
245972_at	174.5	P	2.44e-4	0.1	NC	0.5
245973_at	2.9	A	0.633789	1.7	MI	0.005933
245974_at	3.6	A	0.5	0.5	NC	0.111714
245975_at	179.4	P	0.00293	0.2	MI	0.005409
245976_at	26.5	A	0.095215	-2.2	D	0.999965
245977_at	1088.1	P	2.44e-4	1.4	I	2.e-5
245978_at	9.7	A	0.5	-0.5	NC	0.981872
245979_at	56.1	P	0.00415	1.2	I	2.73e-4
245980_at	4.6	A	0.27417	-0.5	NC	0.429141
245981_at	301.9	P	2.44e-4	1	I	2.3e-5
245982_at	29	A	0.246094	-0.6	NC	0.307406
245983_at	77.5	P	2.44e-4	-0.5	NC	0.5
245984_at	184	P	2.44e-4	-0.2	NC	0.5
245985_at	421.6	P	2.44e-4	0.2	NC	0.011045
245986_at	148.1	P	7.32e-4	-0.2	NC	0.5
245987_at	828.7	P	2.44e-4	-1.1	D	0.99998
245988_at	192.7	P	2.44e-4	0	NC	0.5
245989_s_at	450.4	P	2.44e-4	-0.2	NC	0.5
245990_at	107	P	0.001953	0	NC	0.5
245991_at	282.1	P	2.44e-4	0	NC	0.5
245992_at	30.8	P	0.023926	0.3	NC	0.5
245993_at	1048.6	P	2.44e-4	0.3	I	3.89e-4
245994_at	35.5	P	0.037598	-0.5	NC	0.703911
245995_at	32.6	P	0.030273	-0.7	NC	0.5
245996_at	8.6	A	0.432373	1.6	NC	0.232549
245997_at	23.9	A	0.080566	-0.1	NC	0.786812
245998_at	430.3	P	2.44e-4	-0.4	NC	0.973302
245999_at	1332.6	P	2.44e-4	-0.2	NC	0.506476
246000_at	27.3	A	0.067627	1	NC	0.366593
246001_at	1.5	A	0.72583	-2.2	NC	0.703911
246002_at	2.4	A	0.932373	-0.2	NC	0.5
246003_at	906.1	P	2.44e-4	0.4	I	6.92e-4
246004_at	32.1	A	0.080566	0.1	NC	0.5
246005_at	168.8	P	2.44e-4	0.3	NC	0.009292
246006_at	1704.4	P	2.44e-4	-0.4	NC	0.969033
246007_at	98.7	P	2.44e-4	-0.2	NC	0.5
246008_at	91.9	P	0.01416	-0.4	NC	0.5
246009_at	93.4	P	0.001953	-0.4	NC	0.60871
246010_at	48.5	P	0.008057	-0.6	NC	0.558077
246011_at	49.8	P	0.030273	0.3	I	9.66e-4
246012_at	62.9	P	7.32e-4	-1.4	D	0.99994
246013_at	16	P	0.046143	-0.8	NC	0.971234
246014_at	1.3	A	0.943848	-0.8	NC	0.777251
246015_at	75.8	P	7.32e-4	-0.8	NC	0.942324
246016_at	111.3	P	2.44e-4	-0.2	NC	0.5
246017_at	148.1	P	0.001221	0.1	NC	0.222749
246018_at	80.5	P	0.001953	-0.7	D	0.999135
246019_at	22.8	A	0.27417	2.3	NC	0.5
246020_at	122.6	P	2.44e-4	-0.7	D	0.998923
246021_at	5.8	A	0.601074	-1.9	NC	0.725952
246022_at	15.5	A	0.303711	1.3	NC	0.5
246023_at	23.5	M	0.056152	1.2	NC	0.094279
246024_at	9.9	A	0.567627	2.1	NC	0.532344
246025_at	14.1	A	0.398926	-0.9	NC	0.814019
246026_at	211.8	P	7.32e-4	0	NC	0.242585
246027_at	77.6	P	2.44e-4	1.3	I	8.8e-5
246028_at	292.2	P	2.44e-4	-0.6	D	0.999922
246029_at	1913.2	P	2.44e-4	-0.3	NC	0.692594
246030_at	274.5	P	0.001221	0.2	NC	0.006503
246031_at	285.6	P	2.44e-4	0.4	I	2.73e-4
246032_s_at	0.7	A	0.828613	-4.4	D	0.998664
246033_at	183.3	P	7.32e-4	0.3	I	7.74e-4
246034_at	191.3	P	0.00415	-0.8	D	0.999899
246035_at	697.8	P	2.44e-4	0.5	I	6.8e-5
246036_at	74.7	P	0.00293	0.3	NC	0.065566
246037_at	89.4	P	0.001221	-0.7	D	0.999448
246038_s_at	41.7	P	0.01416	0.1	NC	0.467656
246039_at	90.5	P	2.44e-4	-0.1	NC	0.5
246040_at	162.2	P	2.44e-4	0.3	NC	0.00712
246041_at	231	P	7.32e-4	0.7	I	2.e-5
246042_at	623.4	P	2.44e-4	0.4	NC	0.038415
246043_at	74.6	P	0.008057	0.1	NC	0.194801
246044_at	203.5	P	2.44e-4	-0.1	NC	0.5
246045_at	86.6	P	0.030273	-0.3	NC	0.532344
246046_at	18.6	A	0.219482	-0.4	NC	0.545234
246047_at	15	A	0.398926	0.7	NC	0.111714
246048_at	2.5	A	0.533936	-2.5	NC	0.633407
246049_at	12.1	A	0.432373	-0.3	NC	0.5
246050_s_at	404.7	P	2.44e-4	0.1	NC	0.203871
246051_at	290.9	P	2.44e-4	0.1	NC	0.296089
246052_at	31.2	P	0.046143	0.6	NC	0.021224
246053_at	39.9	P	0.030273	-0.3	NC	0.767451
246054_at	67.8	P	0.023926	0.6	NC	0.033304
246055_at	75.1	P	0.005859	-0.8	D	0.999382
246056_at	113.7	P	0.00415	0	NC	0.5
246057_at	44.2	P	7.32e-4	0.4	NC	0.065566
246058_at	153.7	P	2.44e-4	-0.1	NC	0.5
246059_at	186.1	P	7.32e-4	-0.3	NC	0.5
246060_at	271.5	P	7.32e-4	0.1	NC	0.232549
246061_at	167.6	P	7.32e-4	0.6	I	0.001336
246062_at	261.7	P	7.32e-4	-0.7	NC	0.986922
246063_at	123.4	P	2.44e-4	0.7	I	8.8e-5
246064_at	276.6	P	7.32e-4	-0.2	NC	0.5
246065_at	8.6	A	0.334473	-1.9	NC	0.964215
246066_at	136.9	P	0.001221	-0.3	NC	0.5
246067_at	133.7	P	0.005859	-0.5	NC	0.796129
246068_at	6094.6	P	2.44e-4	-0.3	NC	0.5
246069_at	18.2	A	0.19458	-0.1	NC	0.786812
246070_at	1317	P	2.44e-4	0.5	I	5.2e-5
246071_at	78.4	P	0.023926	-0.8	D	0.999853
246072_at	22.7	P	0.046143	-0.8	NC	0.861614
246073_at	540.5	P	2.44e-4	0.4	I	9.66e-4
246074_at	80.4	P	0.00293	0.3	I	0.003699
246075_at	20.6	A	0.111572	-0.4	NC	0.736659
246076_at	139.7	P	0.00293	0.4	NC	0.012024
246077_at	18.7	A	0.27417	-0.7	NC	0.736659
246078_s_at	24.9	A	0.111572	-0.7	NC	0.945978
246079_at	40.7	P	0.030273	-0.4	NC	0.5
246080_at	13.6	A	0.219482	-0.3	NC	0.786812
246081_s_at	299.4	P	2.44e-4	-0.1	NC	0.5
246082_at	8.7	A	0.533936	1.9	NC	0.5
246083_at	41.5	M	0.056152	-0.6	NC	0.558077
246084_at	80.5	P	0.023926	0.1	NC	0.094279
246085_at	92.6	P	2.44e-4	0	NC	0.099852
246086_at	24	A	0.398926	-0.2	NC	0.5
246087_at	53.7	P	0.001953	-0.2	NC	0.5
246088_at	163.9	P	0.001221	0	NC	0.5
246089_at	665.4	P	2.44e-4	-0.1	NC	0.5
246090_at	379.4	P	7.32e-4	-0.4	NC	0.930187
246091_at	106.2	P	0.005859	0.2	NC	0.007788
246092_at	1267.6	P	2.44e-4	0.3	I	4.92e-4
246093_at	156.5	P	0.001953	-0.1	NC	0.5
246094_at	56.3	P	2.44e-4	0.1	NC	0.429141
246095_at	42.5	P	0.010742	-0.4	NC	0.846768
246096_at	10.4	A	0.432373	-1	NC	0.715033
246097_at	176.4	P	7.32e-4	-0.2	NC	0.5
246098_at	248.1	P	7.32e-4	0	NC	0.5
246099_at	37.2	P	0.018555	-1.7	D	0.999911
246100_at	1.6	A	0.633789	-0.9	NC	0.252851
246101_at	1.1	A	0.753906	-1.1	NC	0.633407
246102_at	8.5	A	0.27417	1.1	NC	0.5
246103_at	105.3	P	0.030273	0.3	NC	0.078937
246104_at	122.4	P	2.44e-4	-0.1	NC	0.5
246105_at	16	A	0.366211	1	NC	0.5
246106_at	3.2	A	0.5	0.6	NC	0.009292
246107_at	12.2	A	0.067627	-0.3	NC	0.5
246108_at	1330.7	P	2.44e-4	1	I	2.e-5
246109_at	107.2	P	0.001953	-0.5	D	0.995519
246110_at	30.7	A	0.149658	0.9	I	0.003699
246111_at	108.5	P	0.00415	-0.2	NC	0.767451
246112_at	159.6	P	7.32e-4	-0.1	NC	0.5
246113_at	16.8	A	0.398926	-0.3	NC	0.5
246114_at	862.5	P	2.44e-4	-1.4	D	0.999977
246115_at	59	P	2.44e-4	-0.1	NC	0.5
246116_at	23.3	P	0.01416	-0.3	NC	0.5
246117_at	81	P	0.023926	-0.6	D	0.999759
246118_at	15.4	A	0.466064	-0.3	NC	0.5
246119_at	496.9	P	2.44e-4	-0.4	NC	0.900148
246120_at	81.7	P	2.44e-4	0.5	MI	0.004925
246121_at	11.2	A	0.246094	-0.2	NC	0.506476
246122_at	1.5	A	0.567627	-2.5	NC	0.921063
246123_at	15.9	A	0.303711	-0.7	NC	0.681091
246124_at	342.5	P	2.44e-4	0	NC	0.232549
246125_at	139.2	P	7.32e-4	-0.7	D	0.999833
246126_at	130.2	P	2.44e-4	0	NC	0.5
246127_s_at	17.2	A	0.567627	1.3	NC	0.62112
246128_at	23.2	A	0.533936	0	NC	0.558077
246129_at	0.6	A	0.932373	-0.7	NC	0.822588
246130_at	12.6	A	0.129639	-0.5	NC	0.366593
246131_at	527	P	2.44e-4	0	NC	0.5
246132_at	48.4	A	0.19458	0.8	NC	0.203871
246133_at	948.6	P	2.44e-4	-0.3	NC	0.558077
246134_at	113.4	P	2.44e-4	-0.1	NC	0.5
246135_at	1219.4	P	2.44e-4	-0.1	NC	0.5
246136_at	11.8	A	0.334473	-0.6	NC	0.736659
246137_at	6.2	A	0.567627	-0.9	NC	0.5
246138_at	53.1	P	0.00415	0.8	NC	0.028766
246139_at	152.6	P	2.44e-4	-0.1	NC	0.5
246140_at	117.2	P	0.005859	-0.2	NC	0.5
246141_at	45.8	A	0.129639	-0.3	NC	0.5
246142_at	413.3	P	2.44e-4	1.2	I	2.e-5
246143_at	266.7	P	2.44e-4	0.7	I	2.3e-5
246144_at	64.9	P	0.005859	-0.2	NC	0.5
246145_at	2.5	A	0.567627	-0.5	NC	0.284967
246146_at	172	P	7.32e-4	0.2	NC	0.111714
246147_s_at	458.1	P	2.44e-4	0.2	NC	0.041201
246148_at	75.1	P	2.44e-4	-0.4	NC	0.861614
246149_at	1303.8	P	2.44e-4	-1.2	D	0.99998
246150_at	315.5	P	0.001953	-0.3	NC	0.532344
246151_at	28.4	P	0.001953	-1	NC	0.725952
246152_at	42.8	P	0.037598	-0.3	NC	0.274048
246153_s_at	1053.3	P	2.44e-4	0.3	I	9.66e-4
246154_at	32.8	M	0.056152	-0.4	NC	0.5
246155_at	64.2	P	0.008057	0.1	NC	0.5
246156_at	1203.1	P	2.44e-4	0.1	NC	0.441923
246157_at	573.2	P	2.44e-4	0.9	I	1.01e-4
246158_at	63.1	P	0.030273	-0.7	NC	0.916174
246159_at	3.9	A	0.533936	-0.9	NC	0.975245
246160_at	135.8	P	2.44e-4	0	NC	0.5
246161_at	601.3	P	2.44e-4	-0.6	D	0.999611
246162_at	79.4	P	2.44e-4	0	NC	0.5
246163_at	12.4	A	0.246094	1.6	NC	0.185981
246164_at	7.6	A	0.334473	1.8	NC	0.5
246165_at	2.4	A	0.633789	-0.5	NC	0.403812
246166_at	8	A	0.171387	1.8	NC	0.161038
246167_at	35.9	A	0.246094	-0.3	NC	0.5
246168_at	1.7	A	0.696289	-1.1	NC	0.715033
246169_at	184.2	P	0.00415	0.3	NC	0.48058
246170_at	477.9	P	2.44e-4	-0.1	NC	0.5
246171_at	424.2	P	2.44e-4	0	NC	0.5
246172_s_at	8.1	A	0.466064	-1.1	NC	0.493524
246173_s_at	181.2	P	2.44e-4	0.9	I	1.67e-4
246174_s_at	22.4	A	0.219482	0.5	NC	0.5
246175_s_at	29.1	P	0.001953	-0.8	NC	0.952736
246176_at	3.4	A	0.72583	-0.2	NC	0.263341
246177_at	2.5	A	0.696289	-0.5	NC	0.330589
246178_s_at	11.2	M	0.056152	-0.4	NC	0.736659
246179_at	11.5	A	0.850342	0.9	NC	0.441923
246180_at	133	P	2.44e-4	-0.3	NC	0.5
246181_at	49.2	P	0.005859	0.3	NC	0.026698
246182_at	52.3	P	0.005859	-0.3	NC	0.900148
246183_at	14.7	A	0.72583	1.8	NC	0.558077
246184_at	706	P	2.44e-4	1.2	I	2.e-5
246185_at	141	P	2.44e-4	0.2	NC	0.016731
246186_at	2.5	A	0.432373	-2.7	NC	0.403812
246187_at	27.5	A	0.171387	-1.5	D	0.999811
246188_at	66	P	0.030273	0	NC	0.5
246189_at	120.7	P	0.005859	-0.2	NC	0.5
246190_at	110.7	P	7.32e-4	-0.4	NC	0.868657
246191_at	1634.5	P	2.44e-4	0.5	I	2.e-5
246192_at	797.2	P	2.44e-4	0.2	NC	0.021224
246193_at	127.8	P	2.44e-4	0.1	NC	0.013078
246194_at	121.4	P	0.001953	-0.3	NC	0.911062
246195_at	177.1	P	2.44e-4	-0.5	NC	0.921063
246196_at	117.1	P	2.44e-4	0.5	I	6.e-5
246197_at	223.6	P	2.44e-4	-0.7	D	0.998168
246198_at	125.8	P	7.32e-4	0	NC	0.185981
246199_at	75.1	P	0.023926	-0.4	NC	0.5
246200_at	50.7	M	0.056152	0.1	NC	0.5
246201_at	274.2	P	7.32e-4	-0.1	NC	0.5
246202_at	88.6	P	2.44e-4	0	NC	0.5
246203_at	673.7	P	2.44e-4	0.8	I	7.8e-5
246204_at	141.3	P	0.010742	-0.4	NC	0.725952
246205_at	99.8	P	2.44e-4	0.2	NC	0.296089
246206_at	11.1	A	0.567627	-1.8	NC	0.966696
246207_at	139.6	P	2.44e-4	-0.3	NC	0.980376
246208_at	20.7	A	0.366211	-0.3	NC	0.669411
246209_at	18.6	A	0.303711	-0.6	NC	0.911062
246210_at	108.1	P	2.44e-4	1.6	I	3.e-5
246211_at	240	P	2.44e-4	-0.7	D	0.99998
246212_at	64.3	P	7.32e-4	-0.4	NC	0.645558
246213_at	184.3	P	0.005859	0.3	NC	0.047264
246214_at	403.6	P	2.44e-4	-0.9	D	0.999977
246215_at	5.2	A	0.27417	-2	NC	0.747149
246216_at	238.8	P	2.44e-4	0.4	I	5.52e-4
246217_at	63.6	P	2.44e-4	-0.8	NC	0.981872
246218_at	213.6	P	2.44e-4	0.4	I	0.001832
246219_at	350.8	P	2.44e-4	-0.4	NC	0.934434
246220_at	358.4	P	2.44e-4	-0.1	NC	0.5
246221_at	162.2	P	2.44e-4	-0.7	NC	0.942324
246222_at	29.7	P	0.00415	-0.7	NC	0.558077
246223_at	188.2	P	2.44e-4	-0.1	NC	0.5
246224_at	15.6	A	0.111572	-0.4	NC	0.5
246225_at	76.4	P	7.32e-4	-0.5	NC	0.868657
246226_at	31.6	M	0.056152	-0.6	NC	0.5
246227_at	1.3	A	0.932373	-0.3	NC	0.354442
246228_at	854.5	P	2.44e-4	-1.7	D	0.99998
246229_at	307.4	P	2.44e-4	3.2	I	2.e-5
246230_at	54.2	M	0.056152	-0.4	NC	0.5
246231_at	55.4	P	7.32e-4	0.5	NC	0.007788
246232_at	226.1	P	2.44e-4	-0.2	NC	0.5
246233_at	150.2	P	7.32e-4	0	NC	0.5
246234_at	125.2	P	0.001221	0.3	NC	0.013078
246235_at	22	A	0.366211	-1.5	D	0.999948
246236_at	32.7	A	0.219482	-0.7	NC	0.5
246237_at	88.3	P	0.001221	0.2	NC	0.065566
246238_at	213.2	P	2.44e-4	1.6	I	2.e-5
246239_at	138.9	P	0.00415	-0.2	NC	0.5
246240_at	121.6	P	0.001221	-0.1	NC	0.5
246241_at	45.4	P	0.023926	1.3	I	6.92e-4
246242_at	20.6	A	0.246094	0.4	NC	0.403812
246243_at	140.3	P	0.001221	-0.3	NC	0.583567
246244_at	167.7	P	7.32e-4	-0.5	NC	0.966696
246245_at	255.9	P	2.44e-4	0.1	NC	0.5
246246_at	31.7	A	0.067627	0.2	NC	0.366593
246247_at	273.7	P	2.44e-4	0.1	NC	0.274048
246248_at	6.1	A	0.27417	-0.5	NC	0.354442
246249_at	133.4	P	0.001953	1.1	I	2.14e-4
246250_at	39.1	P	0.037598	0.9	NC	0.057676
246251_at	42.7	A	0.095215	0.4	NC	0.153232
246252_s_at	393.9	P	2.44e-4	0.4	NC	0.015426
246253_at	286.8	P	7.32e-4	-0.4	NC	0.596188
246254_at	14.9	A	0.5	0.6	NC	0.5
246255_at	82.8	P	0.001953	-0.2	NC	0.5
246256_at	8.3	A	0.567627	1.2	NC	0.747149
246257_at	252.2	P	2.44e-4	-0.4	NC	0.921063
246258_at	35.1	P	7.32e-4	0.1	NC	0.5
246259_at	157.6	P	2.44e-4	-0.5	NC	0.894337
246260_at	26.6	P	0.046143	-1	NC	0.925732
246261_at	104.7	P	0.001953	-0.3	NC	0.5
246262_at	14.2	A	0.219482	-0.9	NC	0.506476
246263_at	289.7	P	2.44e-4	-0.2	NC	0.5
246264_at	55.3	P	0.030273	-0.1	NC	0.5
246265_at	209.6	P	2.44e-4	0.6	I	3.89e-4
246266_at	172.3	P	2.44e-4	1	I	2.e-5
246267_at	2876.1	P	2.44e-4	-0.1	NC	0.5
246268_at	47	P	0.00415	-0.3	NC	0.938478
246269_at	46.7	P	0.010742	0.2	NC	0.111714
246270_at	186.7	P	7.32e-4	-0.5	NC	0.980376
246271_at	16.6	A	0.601074	-0.9	NC	0.969033
246272_at	55.4	A	0.080566	0	NC	0.194801
246273_at	8.9	A	0.5	0.8	NC	0.185981
246274_at	44	P	0.023926	-0.1	NC	0.5
246275_at	59.2	P	0.046143	0.5	I	3.89e-4
246276_at	90.4	P	2.44e-4	-0.3	NC	0.506476
246277_at	10	A	0.5	1.6	NC	0.088938
246278_at	74.9	P	0.00293	0.4	NC	0.177412
246279_at	3.2	A	0.601074	-2.5	NC	0.930187
246280_at	178.6	P	2.44e-4	0.2	NC	0.252851
246281_at	170.6	P	2.44e-4	0.5	I	8.8e-5
246282_at	50.2	M	0.056152	0.7	NC	0.252851
246283_at	315.5	P	2.44e-4	-0.5	NC	0.888286
246284_at	120.1	P	2.44e-4	-1	NC	0.990708
246285_at	149.8	P	0.001221	-0.9	D	0.999382
246286_at	906.1	P	2.44e-4	0.1	NC	0.074268
246287_at	98.7	P	2.44e-4	0.4	NC	0.232549
246288_at	301.4	P	2.44e-4	0.4	I	2.73e-4
246289_at	427.9	P	2.44e-4	-0.3	NC	0.805199
246290_at	1425.7	P	2.44e-4	0.5	I	3.89e-4
246291_at	148.7	P	2.44e-4	-0.4	NC	0.925732
246292_at	347.5	P	2.44e-4	0	NC	0.318909
246293_at	51.6	P	2.44e-4	-0.4	NC	0.966696
246294_at	161.3	P	7.32e-4	-0.1	NC	0.5
246295_at	42.6	P	0.018555	0.4	NC	0.5
246296_at	98.3	P	0.008057	0.5	NC	0.185981
246297_at	18.9	A	0.432373	2.1	NC	0.5
246298_at	176.8	P	2.44e-4	-0.3	NC	0.5
246299_at	1.7	A	0.72583	-0.4	NC	0.177412
246300_at	84.2	P	2.44e-4	-0.8	D	0.998514
246301_at	275.9	P	2.44e-4	0.4	NC	0.033304
246302_at	90.6	P	2.44e-4	-1.6	D	0.999973
246303_at	37.1	M	0.056152	0.3	NC	0.131343
246304_at	499.1	P	2.44e-4	-0.6	D	0.999693
246305_at	352.4	P	2.44e-4	-0.8	D	0.99997
246306_at	79.4	P	0.010742	-0.6	NC	0.952736
246307_at	1221.3	P	2.44e-4	0.8	I	2.e-5
246308_at	21.6	A	0.095215	-0.2	NC	0.48058
246309_at	105.4	P	2.44e-4	0.2	I	0.001651
246310_at	22.9	P	0.001953	0.2	NC	0.5
246311_at	293.4	P	2.44e-4	-0.2	NC	0.5
246312_at	184.8	P	2.44e-4	-0.1	NC	0.5
246313_at	1.5	A	0.80542	-0.7	NC	0.441923
246314_at	148.7	P	2.44e-4	-0.5	NC	0.786812
246315_at	32.7	A	0.095215	0.8	NC	0.5
246316_at	2	A	0.969727	-0.5	NC	0.5
246317_at	120.3	P	0.001953	0.1	NC	0.145682
246318_at	101.6	P	0.00293	-0.3	NC	0.558077
246319_at	266.7	P	2.44e-4	-0.2	NC	0.5
246320_at	467.7	P	2.44e-4	0.4	I	2.e-5
246321_at	25.9	P	0.030273	-0.5	NC	0.681091
246322_at	93.3	P	0.001221	-0.4	NC	0.725952
246323_at	72.4	P	0.037598	-0.2	NC	0.5
246324_at	88.5	P	0.010742	0.2	NC	0.5
246325_at	39.6	P	0.037598	-0.1	NC	0.307406
246326_at	30.8	P	0.037598	-0.3	NC	0.5
246327_at	243.2	P	2.44e-4	-0.2	NC	0.62112
246328_at	100.8	A	0.080566	-0.1	NC	0.5
246329_at	76.2	P	0.00293	-0.2	NC	0.5
246330_at	114.2	P	2.44e-4	-0.3	NC	0.669411
246331_at	97.7	P	0.00293	-0.3	NC	0.5
246332_at	1.3	A	0.533936	-1.3	NC	0.961585
246333_at	157.4	P	2.44e-4	0	NC	0.5
246334_at	116.6	P	2.44e-4	0	NC	0.232549
246335_at	7.2	A	0.5	-1.7	NC	0.99288
246336_at	13.8	A	0.149658	0.3	NC	0.5
246337_at	9.1	A	0.432373	0.2	NC	0.657563
246338_s_at	1.3	A	0.780518	-0.9	NC	0.894337
246339_at	85.1	P	2.44e-4	0	NC	0.5
246340_s_at	11.2	M	0.056152	-0.9	NC	0.881991
246341_x_at	0.8	A	0.953857	-1.1	NC	0.875448
246342_at	3.8	A	0.72583	-2.2	NC	0.5
246343_at	150.1	P	2.44e-4	-0.3	NC	0.60871
246344_at	165.3	P	2.44e-4	0.3	I	0.001832
246345_at	161.1	P	0.001221	-0.7	NC	0.506476
246346_at	63.3	P	2.44e-4	-0.5	NC	0.966696
246347_at	61.3	P	7.32e-4	-0.4	NC	0.5
246348_at	139.6	P	2.44e-4	-0.4	NC	0.715033
246349_at	2.2	A	0.696289	-0.1	NC	0.307406
246350_at	40.1	A	0.129639	-0.2	NC	0.5
246351_at	167.4	P	2.44e-4	-0.2	NC	0.5
246352_at	2	A	0.870361	-0.4	NC	0.318909
246353_s_at	9	A	0.5	0.2	NC	0.570859
246354_at	22.8	A	0.171387	2.6	NC	0.131343
246355_at	17.1	A	0.149658	-0.4	NC	0.669411
246356_x_at	13.2	P	0.018555	-1.2	NC	0.822588
246357_x_at	2.1	A	0.633789	0.4	NC	0.213188
246358_x_at	1.6	A	0.601074	0.2	NC	0.284967
246359_x_at	23.6	A	0.111572	-0.7	D	0.996301
246360_at	15.3	A	0.246094	0.1	NC	0.354442
246361_s_at	7.5	A	0.129639	-0.1	NC	0.5
246362_at	3.2	A	0.5	1.6	NC	0.558077
246363_at	18.9	A	0.129639	0.1	NC	0.252851
246364_at	26.2	P	0.010742	0.3	NC	0.050553
246365_at	5.8	A	0.567627	0.9	NC	0.736659
246366_at	238.4	P	2.44e-4	0	NC	0.318909
246367_at	26.2	A	0.171387	3.3	NC	0.124552
246368_at	413.9	P	2.44e-4	0.1	NC	0.5
246369_at	18.9	P	0.01416	-0.6	NC	0.861614
246370_at	41.1	A	0.149658	2.1	NC	0.010135
246371_at	71	P	0.018555	0.1	NC	0.024755
246372_at	21.2	A	0.080566	-0.1	NC	0.138386
246373_at	183.5	P	2.44e-4	0.3	I	0.001201
246374_at	129	P	0.00415	-0.5	NC	0.894337
246375_at	334.5	P	2.44e-4	-0.6	NC	0.971234
246376_at	275.7	P	2.44e-4	-0.7	D	0.998349
246377_at	19.9	A	0.246094	-0.5	NC	0.51942
246378_at	294.8	P	2.44e-4	0.5	I	4.e-5
246379_s_at	1058.3	P	2.44e-4	0.5	I	6.18e-4
246380_at	11.2	A	0.366211	-0.4	NC	0.454766
246381_at	2.4	A	0.828613	0.1	NC	0.105663
246382_at	15.4	A	0.219482	2.2	NC	0.48058
246383_at	35.6	P	0.010742	-0.1	NC	0.284967
246384_at	602.3	P	2.44e-4	-0.1	NC	0.5
246385_at	24.2	A	0.27417	0.7	NC	0.5
246386_at	30.8	P	0.023926	0.3	NC	0.203871
246387_at	23.9	P	0.018555	-0.3	NC	0.026698
246388_at	4.8	A	0.601074	-0.2	NC	0.493524
246389_at	217.6	P	7.32e-4	0.8	I	2.e-5
246390_at	682.9	P	2.44e-4	1.8	I	2.e-5
246391_at	507.7	P	2.44e-4	0.3	I	8.8e-5
246392_at	29.7	P	0.030273	-0.4	NC	0.861614
246393_at	26	P	0.037598	-0.2	NC	0.971234
246394_at	33.3	P	0.008057	0.5	NC	0.024755
246395_at	169.3	P	7.32e-4	0.7	I	7.8e-5
246396_at	84.6	P	7.32e-4	-1.3	D	0.99998
246397_at	33.6	M	0.056152	1.3	I	5.52e-4
246398_at	334.9	P	7.32e-4	0.1	NC	0.252851
246399_at	344.2	P	2.44e-4	0	NC	0.5
246400_at	134.2	P	2.44e-4	-0.5	NC	0.894337
246401_at	50.7	P	0.018555	0.3	NC	0.00712
246402_at	6.2	A	0.149658	-0.4	NC	0.5
246403_at	141.3	P	2.44e-4	2.6	I	2.e-5
246404_at	181.2	P	0.005859	0.1	NC	0.5
246405_at	41.3	A	0.111572	-0.7	NC	0.747149
246406_at	1.3	A	0.953857	-0.4	NC	0.703911
246407_at	39.7	A	0.334473	1	NC	0.5
246408_at	440	P	2.44e-4	0	NC	0.342437
246409_at	95.7	P	2.44e-4	0.4	NC	0.012024
246410_at	268.5	P	0.001953	0.2	NC	0.018128
246411_at	14.6	A	0.5	2.1	NC	0.138386
246412_at	109.5	P	2.44e-4	0.3	NC	0.5
246413_at	46.9	P	0.008057	-0.5	NC	0.854318
246414_at	9.3	A	0.366211	2.7	NC	0.069813
246415_at	118.2	P	0.005859	-0.4	NC	0.506476
246416_at	10.3	A	0.19458	2.4	NC	0.00712
246417_at	46.4	P	0.037598	-0.2	NC	0.51942
246418_at	11.8	A	0.633789	-1.1	NC	0.645558
246419_at	1.3	A	0.919434	-0.7	NC	0.51942
246420_at	55.8	P	0.01416	-0.1	NC	0.5
246421_at	669.1	P	2.44e-4	-0.6	D	0.998168
246422_at	282.1	P	7.32e-4	-0.1	NC	0.366593
246423_at	34.7	P	0.001221	0.4	NC	0.008511
246424_at	377.1	P	2.44e-4	0.4	I	1.89e-4
246425_at	151.5	P	7.32e-4	0.6	I	1.14e-4
246426_at	14.3	A	0.533936	0.1	NC	0.645558
246427_at	79.3	P	2.44e-4	0	NC	0.5
246428_at	89.9	P	0.018555	0	NC	0.5
246429_at	37.6	A	0.111572	3.1	I	0.002753
246430_at	6.4	A	0.27417	-0.3	NC	0.5
246431_at	0.8	A	0.72583	-1	NC	0.786812
246432_at	11.2	A	0.366211	-0.2	NC	0.894337
246433_at	53.4	P	0.001953	-0.5	NC	0.5
246434_at	118.7	P	0.010742	-0.4	NC	0.796129
246435_at	8	A	0.366211	-2.5	NC	0.703911
246436_at	77.8	P	2.44e-4	-0.1	NC	0.5
246437_at	13.7	A	0.366211	-0.8	NC	0.5
246438_at	17	A	0.149658	0.6	NC	0.354442
246439_at	46.6	P	0.023926	-0.3	NC	0.506476
246440_at	133.3	P	0.008057	-0.5	D	0.999135
246441_at	274.1	P	0.001221	0.3	NC	0.083826
246442_at	123.1	P	2.44e-4	0	NC	0.5
246443_at	141.3	P	7.32e-4	-0.2	NC	0.5
246444_at	49.6	P	0.00293	0.1	NC	0.5
246445_at	343	P	2.44e-4	0.8	I	0.003355
246446_at	173.4	P	7.32e-4	-0.6	D	0.999811
246447_at	126.6	P	2.44e-4	-0.2	NC	0.5
246448_at	202.5	P	7.32e-4	-0.2	NC	0.725952
246449_at	45.6	P	0.037598	0	NC	0.5
246450_at	62.1	A	0.067627	-0.5	MD	0.994591
246451_at	457.9	P	2.44e-4	0.4	I	8.65e-4
246452_at	292.5	P	2.44e-4	-0.2	NC	0.5
246453_at	290.1	P	2.44e-4	-0.5	NC	0.987976
246454_at	156.4	P	7.32e-4	-0.4	NC	0.916174
246455_at	1	A	0.870361	-0.3	NC	0.222749
246456_at	16.2	A	0.129639	2.6	NC	0.044149
246457_at	137.3	P	2.44e-4	1	I	1.3e-4
246458_at	28.5	A	0.111572	2	NC	0.48058
246459_at	120.8	P	2.44e-4	-0.5	NC	0.990708
246460_at	378.4	P	2.44e-4	-0.5	MD	0.994067
246461_at	61.2	P	0.001221	0	NC	0.105663
246462_at	75.6	P	7.32e-4	-0.3	NC	0.5
246463_at	39.5	A	0.106445	-0.8	NC	0.969024
246464_at	17.1	A	0.095215	0.2	NC	0.185981
246465_at	36.7	P	0.030273	0.6	NC	0.296089
246466_at	214.3	P	2.44e-4	-0.1	NC	0.5
246467_at	4.1	A	0.80542	-0.8	NC	0.757415
246468_at	56.3	P	0.023926	0.8	I	2.73e-4
246469_at	170	P	2.44e-4	0.6	I	2.e-5
246470_at	17.5	A	0.366211	1.1	NC	0.493524
246471_s_at	1.1	A	0.753906	0.1	NC	0.252851
246472_at	5.9	A	0.432373	1	NC	0.5
246473_at	17.4	P	0.023926	-0.5	NC	0.767451
246474_at	3.7	A	0.466064	-1.8	NC	0.645558
246475_at	66.5	P	0.00415	0.5	I	0.001336
246476_at	112.3	P	2.44e-4	0.7	I	0.003041
246477_at	120.6	P	0.00293	-0.3	NC	0.657563
246478_at	213.2	P	2.44e-4	0.7	I	3.5e-5
246479_at	218.6	P	2.44e-4	0.3	NC	0.069813
246480_at	491.6	P	2.44e-4	0.9	I	3.5e-5
246481_s_at	143	P	2.44e-4	0.4	I	2.e-5
246482_at	117.2	P	7.32e-4	0.4	NC	0.018128
246483_at	229.8	P	2.44e-4	0.5	I	0.002753
246484_at	136.4	P	0.001953	-0.1	NC	0.5
246485_at	16.2	A	0.432373	-0.4	NC	0.5
246486_at	133	P	2.44e-4	-0.1	NC	0.5
246487_at	25.3	A	0.27417	1	NC	0.054022
246488_at	103.2	P	7.32e-4	0.2	NC	0.169098
246489_at	1241.6	P	2.44e-4	-0.1	NC	0.5
246490_at	39.3	A	0.5	-0.2	NC	0.5
246491_at	35.5	P	0.001953	0.2	NC	0.366593
246492_at	28.5	M	0.056152	-0.2	NC	0.5
246493_at	32.8	P	0.046143	-0.1	NC	0.846768
246494_at	38.5	P	0.046143	-0.1	NC	0.5
246495_at	34	A	0.080566	-1.1	NC	0.822588
246496_at	77.1	P	2.44e-4	-0.5	NC	0.854318
246497_at	161.5	P	2.44e-4	-0.3	NC	0.5
246498_at	30.7	P	0.030273	0.1	NC	0.138386
246499_at	189	P	0.001221	-0.2	NC	0.5
246500_at	233.7	P	0.00293	-0.3	NC	0.5
246501_at	122.6	P	0.030273	0.1	NC	0.5
246502_at	45.4	P	0.010742	-1.3	D	0.999899
246503_at	2260.6	P	2.44e-4	0.8	I	2.e-5
246504_at	12.3	A	0.095215	-0.6	NC	0.5
246505_at	468.2	P	2.44e-4	-0.7	D	0.999308
246506_at	926.3	P	2.44e-4	-0.6	MD	0.994591
246507_at	131.6	P	2.44e-4	-0.9	D	0.99751
246508_at	384.2	P	2.44e-4	-0.3	NC	0.5
246509_at	35.6	A	0.27417	-0.1	NC	0.083826
246510_at	18.5	A	0.219482	-0.2	NC	0.252851
246511_at	602.8	P	2.44e-4	1.5	I	2.e-5
246512_at	78.9	P	2.44e-4	0.4	NC	0.010135
246513_at	189.2	P	2.44e-4	-0.4	NC	0.805199
246514_at	14.9	A	0.601074	-0.8	NC	0.5
246515_at	84.7	P	7.32e-4	0.4	NC	0.318909
246516_at	122.6	P	0.001953	0.3	NC	0.022932
246517_at	18.3	A	0.246094	0	NC	0.185981
246518_at	49.5	P	7.32e-4	0.6	I	2.41e-4
246519_at	23.5	A	0.334473	1.7	NC	0.094279
246520_at	86	P	0.001953	0.2	NC	0.5
246521_at	380.9	P	2.44e-4	0.1	NC	0.028766
246522_at	332.7	P	2.44e-4	0.5	I	4.6e-5
246523_at	2.8	A	0.976074	-0.7	NC	0.703911
246524_at	55.8	P	0.01416	-0.4	NC	0.5
246525_at	2	A	0.665527	-2.3	NC	0.736659
246526_at	12	A	0.149658	1.7	NC	0.274048
246527_at	344.4	P	2.44e-4	0.6	I	2.41e-4
246528_at	210.7	P	7.32e-4	0.4	NC	0.010135
246529_at	271.7	P	2.44e-4	0.2	NC	0.016731
246530_at	46.7	P	0.01416	0.2	NC	0.00712
246531_at	3.3	A	0.780518	-0.6	NC	0.868657
246532_at	136.6	P	2.44e-4	0.4	NC	0.222749
246533_at	196.5	P	2.44e-4	0.3	I	5.52e-4
246534_at	48.3	P	0.01416	3.4	I	4.6e-5
246535_at	42.6	A	0.171387	0.5	I	6.e-5
246536_at	87.3	P	0.001953	-0.1	NC	0.5
246537_at	49.5	P	0.023926	1	I	3.46e-4
246538_at	339	P	2.44e-4	0.7	I	0.001201
246539_at	157.3	P	2.44e-4	0.7	I	8.65e-4
246540_at	133.5	P	0.00293	1.1	I	2.73e-4
246541_at	183.2	P	0.001221	0	NC	0.069813
246542_at	140.9	P	0.005859	-0.1	NC	0.5
246543_at	18.4	A	0.303711	-0.1	NC	0.5
246544_at	11.4	A	0.219482	-0.7	NC	0.725952
246545_at	18.3	A	0.171387	-0.2	NC	0.403812
246546_at	1319.1	P	2.44e-4	0.5	I	2.e-5
246547_at	122.2	P	2.44e-4	-0.5	NC	0.961585
246548_at	62.7	P	0.001953	0.2	NC	0.37888
246549_at	96	P	2.44e-4	0.9	I	1.47e-4
246550_at	157.7	P	0.001221	-0.2	NC	0.532344
246551_at	3.8	A	0.567627	-2.6	NC	0.354442
246552_at	29.1	P	0.023926	-0.3	NC	0.60871
246553_at	157.3	P	0.001953	-0.2	NC	0.861614
246554_at	78.4	P	2.44e-4	-0.6	NC	0.905721
246555_at	104.4	P	2.44e-4	0.1	NC	0.038415
246556_at	7.8	A	0.633789	-0.1	NC	0.558077
246557_at	36.9	P	0.010742	-0.2	NC	0.5
246558_at	119.7	P	0.037598	-0.4	NC	0.98579
246559_at	210.8	P	2.44e-4	0.2	I	9.66e-4
246560_at	4.3	A	0.665527	1.2	NC	0.767451
246561_at	93.1	P	2.44e-4	-0.2	NC	0.5
246562_at	175.3	P	2.44e-4	0.6	I	7.8e-5
246563_at	9.4	A	0.665527	-1.6	NC	0.992212
246564_at	179.9	P	0.001953	-0.1	NC	0.5
246565_at	307.9	P	2.44e-4	0.4	I	3.5e-5
246566_at	145.9	P	2.44e-4	-0.2	NC	0.5
246567_at	220.7	P	2.44e-4	-0.1	NC	0.5
246568_at	32.4	P	0.023926	-0.6	NC	0.814019
246569_at	23.6	A	0.19458	2.4	NC	0.131343
246570_at	9.6	A	0.366211	1	NC	0.5
246571_at	21.3	A	0.303711	1.3	NC	0.725952
246572_at	29.3	A	0.303711	0.4	NC	0.354442
246573_at	3.2	A	0.943848	-0.8	NC	0.703911
246574_at	3.4	A	0.888428	-0.6	NC	0.981872
246575_at	260	P	2.44e-4	0.4	I	2.73e-4
246576_at	48	P	7.32e-4	-0.3	NC	0.925732
246577_at	1.1	A	0.888428	-0.4	NC	0.5
246578_at	0.7	A	0.567627	-0.8	NC	0.39129
246579_at	2	A	0.696289	-0.6	NC	0.5
246580_at	498.5	P	2.44e-4	1.1	I	2.e-5
246581_at	34.4	A	0.080566	0.3	NC	0.5
246582_at	5	A	0.334473	-0.3	NC	0.213188
246583_at	116.8	P	2.44e-4	-0.4	NC	0.777251
246584_at	88.9	P	2.44e-4	-1	D	0.999965
246585_at	69.6	P	2.44e-4	1.2	I	2.e-5
246586_at	10.4	A	0.19458	-1.2	NC	0.911062
246587_at	4.8	A	0.633789	-2.6	NC	0.875448
246588_at	7.5	A	0.129639	-0.5	NC	0.669411
246589_at	7.2	A	0.567627	0.7	NC	0.846768
246590_at	16.6	A	0.19458	3	NC	0.252851
246591_at	432.7	P	2.44e-4	-0.2	NC	0.5
246592_at	2.4	A	0.633789	0.1	NC	0.5
246593_at	133.6	P	7.32e-4	0.5	I	0.004481
246594_at	432.5	P	7.32e-4	-0.2	NC	0.5
246595_at	25.3	A	0.111572	0.4	NC	0.894337
246596_at	21.3	A	0.19458	0	NC	0.5
246597_at	39.2	A	0.080566	-0.9	D	0.99751
246598_at	55.8	P	0.00293	-0.1	NC	0.5
246599_at	31.6	P	0.023926	0.3	NC	0.033304
246600_at	98	P	2.44e-4	-0.4	NC	0.5
246601_at	457.4	P	2.44e-4	-0.6	D	0.999611
246602_at	106.2	P	2.44e-4	-1	D	0.999611
246603_at	11.6	A	0.567627	0.2	NC	0.934434
246604_at	8.6	A	0.696289	-0.9	NC	0.796129
246605_at	5.9	A	0.432373	-1.8	NC	0.981872
246606_at	22.4	A	0.067627	0	NC	0.5
246607_at	183.2	P	2.44e-4	-0.5	D	0.995927
246608_at	7.5	A	0.533936	1.8	NC	0.054022
246609_at	13.6	P	0.037598	-1	NC	0.993497
246610_at	30.9	P	0.01416	-1	NC	0.5
246611_at	300.8	P	2.44e-4	-0.2	NC	0.5
246612_at	133.5	P	0.008057	-0.6	NC	0.961585
246613_at	856.1	P	2.44e-4	0.3	I	0.002032
246614_at	43.9	P	0.008057	-0.4	NC	0.715033
246615_at	1.4	A	0.633789	-2.6	NC	0.991489
246616_at	30.4	A	0.067627	1	I	2.41e-4
246617_at	109.5	P	2.44e-4	1.8	I	2.e-5
246618_at	21.8	P	0.046143	0	NC	0.37888
246619_at	656.5	P	2.44e-4	0.5	I	2.3e-5
246620_at	23.9	A	0.27417	-1.7	D	0.999135
246621_at	1186.6	P	2.44e-4	0.4	I	4.38e-4
246622_at	78.9	P	0.001221	-0.5	NC	0.868657
246623_at	2111.3	P	2.44e-4	0.6	I	2.e-5
246624_at	16.7	A	0.27417	0	NC	0.736659
246625_at	47	P	0.010742	-0.2	NC	0.194801
246626_at	31	A	0.19458	-0.5	NC	0.767451
246627_s_at	989.5	P	2.44e-4	-0.3	NC	0.5
246628_at	269.6	P	2.44e-4	-0.1	NC	0.5
246629_at	0.7	A	0.99585	-0.8	NC	0.736659
246630_at	52.9	P	0.01416	-0.6	NC	0.5
246631_at	401	P	0.001953	-0.5	NC	0.916174
246632_at	27.3	P	0.046143	0.4	NC	0.284967
246633_at	1	A	0.943848	-0.2	NC	0.284967
246634_at	324	P	2.44e-4	-0.1	NC	0.5
246635_at	22.1	A	0.398926	-0.7	NC	0.429141
246636_at	642.5	P	2.44e-4	0.5	I	2.14e-4
246637_at	1.2	A	0.989258	-0.8	NC	0.692594
246638_at	9.6	A	0.5	2.9	NC	0.105663
246639_x_at	0.7	A	0.870361	-0.1	NC	0.493524
246640_x_at	67.1	P	0.030273	0.1	NC	0.5
246641_s_at	6.4	A	0.696289	1	NC	0.318909
246642_s_at	11	A	0.149658	1.4	NC	0.194801
246643_s_at	0	A	0.904785	-5.7	NC	0.921063
246644_at	135	P	0.001221	-0.3	NC	0.5
246645_at	168.7	P	2.44e-4	0	NC	0.5
246646_at	0.8	A	0.943848	-0.6	NC	0.185981
246647_at	5.2	A	0.129639	-0.8	NC	0.5
246648_at	1.2	A	0.943848	0.1	NC	0.51942
246649_at	19.6	A	0.171387	-0.7	NC	0.786812
246650_at	633.9	P	2.44e-4	0.8	I	3.5e-5
246651_at	32	A	0.171387	-0.4	NC	0.545234
246652_at	90.5	P	2.44e-4	4.6	I	3.e-5
246653_at	697	P	2.44e-4	-0.2	NC	0.5
246654_s_at	158.8	P	0.005859	-0.3	NC	0.725952
246655_at	8.7	A	0.219482	1.7	NC	0.330589
246656_at	11.1	A	0.567627	0.3	NC	0.715033
246657_at	18.2	A	0.303711	0	NC	0.5
246658_at	2.1	A	0.230957	-2.1	NC	0.949771
246659_at	5.1	A	0.095215	-1.7	NC	0.51942
246660_at	350.2	P	2.44e-4	-0.3	NC	0.854318
246661_at	3.5	A	0.5	-1.2	NC	0.861614
246662_at	3.4	A	0.398926	-1	NC	0.888286
246663_at	29.8	A	0.398926	2.3	NC	0.138386
246664_at	1.1	A	0.943848	0.3	NC	0.429141
246665_s_at	13.1	A	0.72583	-0.9	NC	0.5
246666_at	1.9	A	0.780518	-0.7	NC	0.5
246667_at	11.7	A	0.432373	0.6	NC	0.330589
246668_at	1.7	A	0.780518	-2.6	NC	0.633407
246669_at	24.1	A	0.398926	0	NC	0.5
246670_at	13.5	A	0.111572	0.7	NC	0.5
246671_at	7.2	A	0.5	-0.8	NC	0.570859
246672_at	9.8	A	0.19458	-0.5	NC	0.838962
246673_at	184.6	P	2.44e-4	-0.2	NC	0.5
246674_at	53.7	P	7.32e-4	0	NC	0.403812
246675_at	12.7	P	0.030273	-1	NC	0.984574
246676_at	5.5	A	0.398926	-0.3	NC	0.5
246677_at	1.6	A	0.953857	-0.3	NC	0.403812
246678_at	9.7	A	0.5	1.1	NC	0.111714
246679_at	0.8	A	0.828613	-1.7	NC	0.973302
246680_at	29.2	A	0.149658	0	NC	0.232549
246681_at	52.5	P	0.001221	-0.7	D	0.999727
246682_at	209.4	P	2.44e-4	-0.8	D	0.999654
246683_at	102.8	P	2.44e-4	0.1	NC	0.213188
246684_at	19.6	A	0.095215	-1.1	NC	0.977068
246685_at	10.7	A	0.533936	-0.6	NC	0.5
246686_at	3.5	A	0.753906	-1.7	NC	0.958799
246687_at	6.9	A	0.72583	-0.5	NC	0.354442
246688_at	8.6	A	0.149658	-1.6	NC	0.5
246689_at	4.6	A	0.466064	-1.9	NC	0.532344
246690_at	2.1	A	0.828613	-0.5	NC	0.583567
246691_at	8.3	A	0.432373	-0.9	NC	0.441923
246692_at	7.6	A	0.567627	-0.4	NC	0.894337
246693_at	2.1	A	0.80542	-0.9	NC	0.5
246694_at	21.2	A	0.398926	3	NC	0.296089
246695_at	4.1	A	0.5	-0.3	NC	0.078937
246696_at	15	A	0.366211	-0.6	NC	0.5
246697_at	4.2	A	0.888428	-0.3	NC	0.416433
246698_at	16.2	A	0.171387	0	NC	0.5
246699_at	275	P	2.44e-4	0.2	NC	0.263341
246700_at	3.8	A	0.665527	2	NC	0.318909
246701_at	141.1	P	2.44e-4	0.1	NC	0.5
246702_at	520.1	P	2.44e-4	0.1	NC	0.105663
246703_at	119	P	0.001221	-0.3	NC	0.5
246704_at	15.8	A	0.111572	0	NC	0.506476
246705_x_at	9.7	A	0.246094	2.8	NC	0.767451
246706_at	7.1	A	0.219482	1.4	NC	0.5
246707_at	3.4	A	0.567627	-2.5	NC	0.925732
246708_at	169.1	P	2.44e-4	0.1	NC	0.222749
246709_s_at	6.5	A	0.149658	3	NC	0.185981
246710_at	12.6	A	0.095215	1.1	NC	0.194801
246711_at	2.5	A	0.753906	-2.1	NC	0.930187
246712_at	11.7	A	0.334473	0.8	NC	0.5
246713_at	15.1	A	0.171387	0.2	NC	0.403812
246714_at	103.9	P	0.030273	0.1	NC	0.061522
246715_at	27.7	A	0.246094	0.8	NC	0.330589
246716_s_at	29.4	P	0.001221	0.5	NC	0.054022
246717_at	23.3	A	0.533936	1.1	NC	0.145682
246718_at	8.9	A	0.334473	-1.2	NC	0.5
246719_at	6.6	A	0.246094	-0.9	NC	0.5
246720_at	1	A	0.753906	0.2	NC	0.342437
246721_at	10.1	A	0.19458	-0.5	NC	0.921063
246722_at	8.3	A	0.533936	1.1	NC	0.5
246723_at	1.9	A	0.870361	-1	NC	0.916174
246724_at	89.5	P	7.32e-4	-0.3	NC	0.5
246725_at	17.3	A	0.219482	1.6	NC	0.454766
246726_at	14.8	A	0.601074	2.7	NC	0.094279
246727_at	20.5	A	0.080566	-0.1	NC	0.5
246728_at	296.2	P	2.44e-4	0.1	NC	0.284967
246729_at	0.4	A	0.969727	-0.8	NC	0.875448
246730_at	1266	P	2.44e-4	0.5	I	0.001651
246731_at	21.1	P	0.005859	-0.4	NC	0.830902
246732_at	96.9	P	0.046143	0.1	NC	0.044149
246733_at	52	A	0.171387	-0.5	NC	0.5
246734_at	28.7	A	0.095215	0	NC	0.342437
246735_at	244.4	P	2.44e-4	0.2	NC	0.177412
246736_at	46.3	A	0.246094	-0.6	NC	0.905721
246737_at	53.6	P	2.44e-4	-0.6	NC	0.894337
246738_at	161.8	P	7.32e-4	0.6	I	2.e-5
246739_at	12.4	A	0.080566	-0.1	NC	0.296089
246740_at	0.4	A	0.943848	-1	NC	0.986922
246741_at	282.7	P	2.44e-4	-0.1	NC	0.5
246742_at	281.5	P	2.44e-4	-0.2	NC	0.5
246743_at	40.6	P	0.023926	-0.3	NC	0.5
246744_at	332.8	P	2.44e-4	0	NC	0.153232
246745_at	1585.9	P	2.44e-4	0.5	I	2.7e-5
246746_at	201	P	0.008057	0.5	I	2.41e-4
246747_at	2846.3	P	2.44e-4	0	NC	0.5
246748_at	41.7	A	0.067627	-0.2	NC	0.5
246749_at	126.5	P	2.44e-4	0	NC	0.296089
246750_at	78.8	P	0.001221	0.3	NC	0.185981
246751_at	10	A	0.633789	-0.9	NC	0.403812
246752_at	8.3	A	0.432373	1.3	NC	0.169098
246753_at	16.2	A	0.334473	2.9	NC	0.124552
246754_at	52.3	A	0.111572	-0.8	NC	0.767451
246755_at	432.5	P	2.44e-4	-0.2	NC	0.5
246756_at	194.9	P	7.32e-4	-0.4	NC	0.822588
246757_at	6.8	A	0.334473	0	NC	0.145682
246758_at	3060.4	P	2.44e-4	0.5	I	2.14e-4
246759_at	191.3	P	2.44e-4	-0.3	NC	0.767451
246760_at	153.5	P	2.44e-4	-0.1	NC	0.5
246761_at	2.8	A	0.72583	-1.2	NC	0.5
246762_at	66.7	P	0.001953	0.1	NC	0.153232
246763_at	391.6	P	2.44e-4	0.1	NC	0.124552
246764_s_at	2	A	0.72583	-1.8	NC	0.805199
246765_at	86.1	P	2.44e-4	0.9	I	6.e-5
246766_at	4.8	A	0.533936	-0.5	NC	0.5
246767_at	124.8	P	2.44e-4	0.7	I	0.001486
246768_at	146.1	P	2.44e-4	-0.1	NC	0.5
246769_at	13.3	A	0.466064	1.5	NC	0.111714
246770_at	113.4	P	0.001953	0.1	NC	0.5
246771_at	2.5	A	0.432373	2.5	NC	0.094279
246772_at	162.1	P	0.001221	0.7	I	2.73e-4
246773_at	14.4	A	0.303711	-1	NC	0.657563
246774_at	11.7	A	0.334473	1.3	NC	0.39129
246775_at	278.1	P	0.001953	-0.2	NC	0.5
246776_at	49.8	M	0.056152	-0.8	D	0.998168
246777_at	200	P	2.44e-4	-0.3	NC	0.5
246778_at	256.2	P	2.44e-4	0.6	NC	0.011045
246779_at	172.2	P	0.001953	-0.2	NC	0.5
246780_at	806.4	P	2.44e-4	-0.1	NC	0.5
246781_at	278.8	P	7.32e-4	0.2	NC	0.161038
246782_at	48	P	0.008057	-0.3	NC	0.5
246783_at	35.4	P	0.005859	-0.7	NC	0.5
246784_at	333.6	P	2.44e-4	0.6	I	1.14e-4
246785_at	401.9	P	2.44e-4	0	NC	0.5
246786_at	49.6	P	0.008057	-0.1	NC	0.5
246787_s_at	2.1	A	0.398926	-3.2	D	0.998799
246788_at	16.4	A	0.19458	0.7	NC	0.028766
246789_at	93.7	P	2.44e-4	-0.4	NC	0.830902
246790_at	18.2	A	0.111572	-0.9	NC	0.838962
246791_at	135.7	P	2.44e-4	-1	D	0.999611
246792_at	25.6	A	0.19458	-0.3	NC	0.805199
246793_at	152.6	P	7.32e-4	-0.1	NC	0.5
246794_s_at	43.1	P	0.018555	0	NC	0.467656
246795_at	4.5	A	0.19458	-1.2	NC	0.545234
246796_at	23.2	P	0.00415	-0.3	NC	0.570859
246797_at	44.7	P	7.32e-4	1	I	6.18e-4
246798_at	17.8	A	0.366211	0.2	NC	0.069813
246799_at	89.4	P	0.008057	-0.2	NC	0.177412
246800_at	531.2	P	2.44e-4	0.7	I	6.e-5
246801_at	504.7	P	2.44e-4	0.5	I	2.14e-4
246802_at	73.3	P	7.32e-4	-1.2	D	0.999899
246803_at	52.6	P	0.005859	-0.1	NC	0.5
246804_at	1.3	A	0.828613	-0.5	NC	0.5
246805_at	17.6	A	0.366211	0.6	NC	0.5
246806_at	1.5	A	0.850342	-4.1	NC	0.966696
246807_at	276.7	P	2.44e-4	0.2	NC	0.088938
246808_at	48.5	P	2.44e-4	0	NC	0.177412
246809_s_at	255.3	P	2.44e-4	0.3	I	8.65e-4
246810_at	1	A	0.780518	-2.7	NC	0.964215
246811_at	9.9	A	0.432373	-1.1	NC	0.681091
246812_at	5.2	A	0.19458	2.2	NC	0.222749
246813_at	4.5	A	0.567627	-0.7	NC	0.62112
246814_at	21.4	A	0.366211	-0.5	NC	0.5
246815_at	34.2	P	0.00415	-0.4	NC	0.796129
246816_at	21.7	A	0.219482	-0.1	NC	0.5
246817_at	13.5	A	0.219482	-0.5	NC	0.5
246818_at	43.5	A	0.095215	-0.2	NC	0.5
246819_at	0.1	A	0.932373	1	NC	0.078937
246820_at	49.4	P	2.44e-4	-0.1	NC	0.5
246821_at	371.1	P	2.44e-4	0	NC	0.318909
246822_at	74.1	P	0.001953	-0.5	D	0.995927
246823_at	13.7	A	0.219482	1	NC	0.007788
246824_at	258.9	P	0.001221	0	NC	0.5
246825_at	368.9	P	2.44e-4	0.9	I	4.38e-4
246826_at	84.2	P	0.046143	-0.1	NC	0.5
246827_at	113.6	P	0.00293	0.4	I	7.8e-5
246828_at	0.8	A	0.72583	-0.8	NC	0.681091
246829_at	107.2	P	0.001953	-0.1	NC	0.875448
246830_at	1252.7	P	2.44e-4	0.8	I	2.e-5
246831_at	45.9	P	0.010742	-1.7	D	0.99998
246832_at	265.2	P	2.44e-4	0	NC	0.5
246833_at	0.7	A	0.953857	-0.4	NC	0.5
246834_at	1.9	A	0.870361	-1.1	NC	0.669411
246835_at	24.7	A	0.080566	-0.3	NC	0.5
246836_s_at	22.6	A	0.067627	-0.5	NC	0.570859
246837_at	77.8	P	0.00415	0.9	I	0.003041
246838_at	73.1	P	0.00415	-0.4	NC	0.5
246839_at	33.4	P	0.01416	-0.1	NC	0.5
246840_at	206.2	P	2.44e-4	-0.5	D	0.998168
246841_at	18.4	A	0.095215	0.7	NC	0.48058
246842_at	155.4	P	0.005859	0.3	NC	0.054022
246843_at	249.3	P	2.44e-4	-0.6	NC	0.964215
246844_at	126.3	P	0.001953	0.1	NC	0.416433
246845_at	934.2	P	2.44e-4	0	NC	0.48058
246846_at	210.7	P	0.008057	0	NC	0.493524
246847_at	40.2	A	0.111572	-0.8	MD	0.994067
246848_at	2.8	A	0.72583	-0.4	NC	0.441923
246849_at	157.2	P	7.32e-4	-0.1	NC	0.5
246850_at	62.7	P	2.44e-4	-0.4	NC	0.016731
246851_at	10	A	0.366211	2.2	NC	0.044149
246852_at	228.6	P	0.00293	-0.3	NC	0.5
246853_at	21.7	P	0.030273	1	NC	0.5
246854_at	215.6	P	2.44e-4	6.4	I	2.e-5
246855_at	2287.1	P	2.44e-4	0.2	NC	0.047264
246856_at	333.5	P	7.32e-4	-0.5	NC	0.992212
246857_at	1.2	A	0.753906	-2.1	NC	0.532344
246858_at	174.4	P	2.44e-4	-0.6	NC	0.900148
246859_at	1.2	A	0.80542	-2	NC	0.39129
246860_at	1.7	A	0.665527	-0.7	NC	0.973302
246861_at	1092	P	2.44e-4	-0.4	NC	0.881991
246862_at	488.4	P	2.44e-4	0.2	NC	0.008511
246863_at	321.8	P	2.44e-4	-0.4	NC	0.934434
246864_at	115	P	7.32e-4	-0.4	NC	0.657563
246865_s_at	242.4	P	2.44e-4	0.5	I	4.92e-4
246866_at	4.5	A	0.533936	0.6	NC	0.5
246867_at	12.8	A	0.19458	3.1	NC	0.124552
246868_at	258.5	P	2.44e-4	1.2	I	1.3e-4
246869_at	11.9	A	0.171387	-0.6	NC	0.930187
246870_at	478.6	P	2.44e-4	0	NC	0.403812
246871_at	27.6	A	0.067627	1.4	NC	0.050553
246872_at	81.5	P	0.001953	1.5	I	5.2e-5
246873_at	43.9	A	0.19458	-0.4	NC	0.583567
246874_at	6.8	A	0.696289	-1.3	NC	0.934434
246875_at	534.2	P	7.32e-4	-1.4	D	0.99998
246876_at	2.7	A	0.633789	-0.3	NC	0.318909
246877_at	3.1	A	0.943848	-0.6	NC	0.342437
246878_at	2.2	A	0.696289	-0.6	NC	0.5
246879_at	65.1	P	7.32e-4	0.3	NC	0.441923
246880_s_at	3	A	0.601074	-0.7	NC	0.429141
246881_at	97.4	P	2.44e-4	-0.3	NC	0.645558
246882_at	96.9	P	7.32e-4	-0.1	NC	0.403812
246883_at	34.3	P	0.01416	-0.4	NC	0.692594
246884_at	63.6	P	2.44e-4	0.3	I	0.003699
246885_at	53.5	P	0.001221	0.5	NC	0.007788
246886_at	149.7	P	7.32e-4	-0.3	NC	0.881991
246887_at	14.7	A	0.334473	-0.9	NC	0.5
246888_at	153	P	2.44e-4	-0.8	D	0.999654
246889_at	20	A	0.219482	1	NC	0.5
246890_at	26.5	A	0.19458	-0.8	NC	0.981872
246891_at	42.6	P	0.001953	-0.2	NC	0.5
246892_at	33	A	0.149658	0.4	NC	0.094279
246893_at	133.5	P	2.44e-4	-0.6	NC	0.980376
246894_at	8.9	A	0.366211	2.5	NC	0.703911
246895_at	723.4	P	2.44e-4	-0.4	NC	0.645558
246896_at	2.1	A	0.665527	-0.2	NC	0.467656
246897_at	255	P	2.44e-4	-0.8	D	0.99998
246898_at	20.5	A	0.129639	2.1	NC	0.252851
246899_at	48.3	P	7.32e-4	-0.1	NC	0.232549
[truncated: 20,811 more rows]
