# Supplementary material for: Qualitative network models and genome-wide expression data define carbon/nitrogen-responsive molecular machines in Arabidopsis
Source: Genome Biol. 2007 Jan 11;8(1):R7. doi: 10.1186/gb-2007-8-1-r7 (PMC1839130; doi:10.1186/gb-2007-8-1-r7)
Supplement: Additional data file 5 — CHP files generated with the Affymetrix MAS v5.0 software as described in the Materials and methods. [file gb-2007-8-1-r7-S5.zip › CHPfiles/33.21.vs.LL33.13.CHP]

row.names	Ll33.21.vs.LL33.13.Signal	Ll33.21.vs.LL33.13.Detection	Ll33.21.vs.LL33.13.Detection.p.value	Ll33.21.vs.LL33.13.Signal.Log.Ratio	Ll33.21.vs.LL33.13.Change	Ll33.21.vs.LL33.13.Change.p.value
244901_at	58.2	P	0.00415	-0.5	D	0.997968
244902_at	57.7	P	0.030273	-0.6	D	0.999654
244903_at	155.6	P	2.44e-4	-0.3	NC	0.888286
244904_at	29.1	A	0.219482	0.2	NC	0.62112
244905_at	61.9	A	0.129639	0.7	NC	0.429141
244906_at	155.3	P	0.001221	0.1	NC	0.875448
244907_at	13.8	A	0.366211	-0.2	NC	0.692594
244908_at	1.5	A	0.981445	0.3	NC	0.911062
244909_at	31.8	A	0.171387	2.4	NC	0.016731
244910_s_at	8.2	A	0.5	-1.3	NC	0.981872
244911_at	7.4	A	0.780518	1.1	NC	0.5
244912_at	361.7	P	0.001953	-0.1	NC	0.966696
244913_at	7.2	A	0.72583	-2.6	NC	0.786812
244914_at	1.7	A	0.696289	-1.8	NC	0.916174
244915_s_at	24.6	A	0.432373	0.9	NC	0.5
244916_at	2.3	A	0.696289	0.2	NC	0.736659
244917_at	3.6	A	0.888428	0.4	NC	0.366593
244918_at	20.2	A	0.366211	0	NC	0.532344
244919_at	8.8	A	0.533936	-1.7	NC	0.881991
244920_s_at	108	P	0.00293	-0.3	D	0.999786
244921_s_at	62.2	P	0.01416	-0.6	D	0.996645
244922_s_at	32.7	A	0.19458	-0.5	NC	0.894337
244923_s_at	21.8	A	0.334473	1.3	NC	0.5
244924_at	48.6	A	0.19458	-0.5	NC	0.62112
244925_at	24.3	A	0.246094	0.7	NC	0.403812
244926_s_at	5.4	A	0.567627	-2.7	NC	0.958799
244927_at	44.5	A	0.219482	-0.7	NC	0.5
244928_s_at	180.3	P	0.01416	0.4	NC	0.5
244929_at	227	P	0.023926	-0.8	D	0.999899
244930_at	3.1	A	0.80542	-2.1	NC	0.952736
244931_at	30	A	0.19458	0	NC	0.796129
244932_at	58.4	M	0.056152	-0.5	MD	0.995075
244933_at	32.8	A	0.067627	-1.1	NC	0.975245
244934_at	36.4	A	0.19458	-0.7	NC	0.992212
244935_at	324.6	P	7.32e-4	-0.1	NC	0.980376
244936_at	51.9	P	0.005859	-1.2	D	0.99997
244937_at	25.8	P	0.001953	0	NC	0.545234
244938_at	84.4	P	0.00293	0.1	NC	0.5
244939_at	173.9	P	0.00415	0.8	NC	0.047264
244940_at	435.5	P	2.44e-4	0.2	NC	0.5
244941_at	68.4	P	0.018555	0.2	NC	0.5
244942_at	19.6	A	0.398926	2.7	I	0.001651
244943_at	96	P	0.00415	-1.4	D	0.99998
244944_s_at	200	P	2.44e-4	-1.4	D	0.999932
244945_at	92.4	A	0.129639	0.3	NC	0.888286
244946_at	22.8	A	0.398926	-1.5	NC	0.989865
244947_at	56.3	A	0.067627	0.6	NC	0.5
244948_at	15	A	0.533936	-0.9	NC	0.796129
244949_at	6.4	A	0.696289	-3.1	NC	0.703911
244950_at	40.4	P	0.018555	-0.8	D	0.99996
244951_s_at	198.8	P	7.32e-4	-0.5	D	0.999899
244952_at	39	P	0.018555	-0.1	NC	0.545234
244953_s_at	32.5	A	0.095215	0.2	NC	0.952736
244954_s_at	3.2	A	0.665527	-2.4	NC	0.99288
244955_at	6.2	A	0.533936	0.3	NC	0.467656
244956_s_at	13.3	A	0.366211	-1.8	NC	0.921063
244957_at	31.9	P	0.00415	0.3	NC	0.366593
244958_at	57	A	0.095215	2	NC	0.900148
244959_s_at	97.7	P	2.44e-4	-0.2	D	0.997968
244960_at	208.2	P	2.44e-4	-1.1	D	0.99998
244961_at	504	P	2.44e-4	-0.4	NC	0.98579
244962_at	171.7	P	2.44e-4	-1	D	0.999948
244963_at	185.6	P	7.32e-4	0.3	NC	0.5
244964_at	85.3	P	0.037598	0	NC	0.777251
244965_at	79.2	P	0.00293	-0.8	D	0.99996
244966_at	17.7	A	0.149658	-1.4	D	0.999977
244967_at	230.5	P	0.00293	-0.6	NC	0.99288
244968_at	273.5	P	0.001221	0	NC	0.645558
244969_at	96.4	P	0.001221	-0.7	NC	0.964215
244970_at	78.4	P	0.023926	-1.1	D	0.999833
244971_at	2882.5	P	2.44e-4	0.3	NC	0.5
244972_at	27.4	A	0.27417	-0.7	NC	0.975245
244973_at	3.8	A	0.696289	-2.9	D	0.99998
244974_at	3.4	A	0.696289	-1.5	NC	0.921063
244975_at	76.4	P	0.005859	-0.9	D	0.999932
244976_at	854.6	P	2.44e-4	-0.9	D	0.99998
244977_at	38.6	A	0.366211	0.4	NC	0.62112
244978_at	112.8	P	0.00415	-0.2	NC	0.945978
244979_at	70.4	P	0.037598	0.1	NC	0.5
244980_at	35.3	M	0.056152	0.3	NC	0.138386
244981_at	69.1	P	0.001953	-0.6	D	0.996301
244982_at	166.2	P	0.00293	-0.6	D	0.999693
244983_at	568.7	P	2.44e-4	-0.1	NC	0.669411
244984_at	345.4	P	2.44e-4	-0.9	D	0.999833
244985_at	159.3	P	0.001221	-1.1	D	0.99998
244986_at	323.6	P	2.44e-4	-0.9	D	0.99998
244987_s_at	1011.3	P	2.44e-4	-1.1	D	0.99998
244988_s_at	97.4	P	0.008057	-1.7	D	0.99997
244989_s_at	25.9	A	0.171387	0.1	NC	0.5
244990_s_at	0.8	A	0.665527	-3.7	NC	0.978776
244991_s_at	37.8	P	0.030273	-0.7	NC	0.981872
244992_s_at	1335.7	P	2.44e-4	0.1	NC	0.5
244993_s_at	210.5	P	2.44e-4	-0.8	D	0.999727
244994_at	14	A	0.171387	-0.2	NC	0.911062
244995_at	12.3	A	0.246094	0.3	NC	0.467656
244996_at	136.3	P	0.00293	-0.7	D	0.998349
244997_at	59.3	P	0.005859	-0.7	NC	0.975245
244998_at	178.5	P	2.44e-4	-0.9	D	0.999226
244999_at	31.9	P	0.046143	0	NC	0.60871
245000_at	3	A	0.904785	-2.9	NC	0.955851
245001_at	327.5	P	2.44e-4	-1.1	D	0.99998
245002_at	27.5	A	0.246094	-0.6	NC	0.98579
245003_at	87.1	P	0.008057	0.2	NC	0.583567
245004_at	92.4	P	0.005859	0	NC	0.846768
245005_at	4.9	A	0.601074	-3	NC	0.986922
245006_at	592.5	P	2.44e-4	-0.1	NC	0.854318
245007_at	58.6	A	0.095215	-0.3	D	0.999135
245008_at	78.4	P	0.001221	-0.1	NC	0.964215
245009_at	836.7	P	7.32e-4	-0.4	D	0.997968
245010_at	38.5	A	0.366211	0.4	NC	0.5
245011_at	51.8	P	0.001953	0.1	NC	0.5
245012_at	59.8	P	0.005859	-0.4	NC	0.989865
245013_at	1043.5	P	2.44e-4	-0.2	NC	0.989865
245014_at	732.1	P	2.44e-4	-1.1	D	0.99997
245015_at	229	P	2.44e-4	-0.7	D	0.999853
245016_at	352.1	P	2.44e-4	-0.5	D	0.995927
245017_at	611.8	P	2.44e-4	-0.5	D	0.999654
245018_at	60.3	P	7.32e-4	-0.9	NC	0.969033
245019_at	144.1	P	2.44e-4	-0.4	D	0.99775
245020_at	170.2	P	2.44e-4	0.2	NC	0.5
245021_at	77.1	P	0.001953	-0.5	D	0.998349
245022_at	39.3	P	0.008057	0.6	NC	0.493524
245023_at	158.2	P	7.32e-4	-1.3	D	0.999899
245024_at	884.5	P	2.44e-4	-0.4	D	0.996959
245025_at	110.3	P	7.32e-4	-1.2	D	0.999811
245026_at	111.3	P	0.001953	-1	D	0.999833
245027_at	23	A	0.334473	-0.1	NC	0.984574
245028_at	93.4	P	0.001221	-0.4	NC	0.916174
245029_at	13.2	A	0.27417	1	NC	0.194801
245030_at	6.1	A	0.5	0.3	NC	0.274048
245031_at	89	P	0.001953	0.1	NC	0.5
245032_at	23.2	A	0.19458	0.8	NC	0.493524
245033_at	2.5	A	0.780518	-1.3	NC	0.506476
245034_at	130.8	P	0.001953	1.2	I	6.92e-4
245035_at	57.8	P	0.010742	1.1	NC	0.028766
245036_at	171.6	P	2.44e-4	0.8	NC	0.041201
245037_at	14.2	A	0.303711	-1.5	NC	0.633407
245038_at	334.5	P	0.001221	1.5	I	3.5e-5
245039_at	226.5	P	7.32e-4	-0.3	NC	0.993497
245040_at	34	A	0.334473	2.7	NC	0.232549
245041_at	155.6	P	2.44e-4	-0.1	NC	0.645558
245042_at	36.3	A	0.398926	-0.2	NC	0.747149
245043_at	123.4	P	7.32e-4	-1.1	D	0.996301
245044_at	14.2	A	0.5	-1.4	NC	0.822588
245045_at	389.7	P	2.44e-4	0.1	NC	0.5
245046_at	417.2	P	2.44e-4	-0.4	NC	0.98579
245047_at	4.2	A	0.601074	-2.4	NC	0.977068
245048_at	549.6	P	2.44e-4	-0.7	NC	0.846768
245049_at	49.6	P	0.001953	-0.2	NC	0.757415
245050_at	104.4	P	0.00415	-0.4	D	0.999693
245051_at	216.4	P	0.001953	0.5	NC	0.493524
245052_at	24.8	A	0.27417	-0.2	NC	0.894337
245053_at	26.4	A	0.466064	-0.4	NC	0.558077
245054_at	85.1	P	0.001953	0.1	NC	0.703911
245055_at	5.8	A	0.303711	-2.5	NC	0.955851
245056_at	76.6	P	0.001221	0.3	NC	0.307406
245057_at	18.6	A	0.753906	-0.5	NC	0.854318
245058_at	2.6	A	0.904785	0.4	NC	0.669411
245059_at	118	P	0.008057	-0.7	D	0.999886
245060_at	969.2	P	2.44e-4	-0.2	NC	0.952736
245061_at	61.7	P	0.037598	0.3	NC	0.570859
245062_at	139.2	P	2.44e-4	-0.8	D	0.999833
245063_at	138.9	P	2.44e-4	0.3	NC	0.5
245064_at	58.7	P	2.44e-4	-0.3	NC	0.715033
245065_at	221.4	P	0.008057	0.3	NC	0.5
245066_at	204	P	0.00415	0	NC	0.767451
245067_at	887.4	P	2.44e-4	0.4	NC	0.5
245068_at	5.9	A	0.753906	-2.2	D	0.997968
245069_at	4.1	A	0.665527	0.4	NC	0.5
245070_at	25.6	A	0.665527	3.3	NC	0.545234
245071_at	13	A	0.5	0.7	NC	0.232549
245072_s_at	7.1	A	0.366211	-0.4	NC	0.39129
245073_at	2.7	A	0.753906	-1.3	NC	0.5
245074_at	46.5	M	0.056152	-0.4	NC	0.777251
245075_at	17.9	A	0.533936	0.9	NC	0.213188
245076_at	1.1	A	0.962402	-0.1	NC	0.894337
245077_at	26	A	0.27417	0.2	NC	0.5
245078_at	258.3	P	0.001953	0.1	NC	0.868657
245079_at	38	A	0.246094	-0.3	NC	0.949447
245080_at	139.5	P	0.00293	0	NC	0.830902
245081_at	34	A	0.171387	0.3	NC	0.252851
245082_at	205.1	P	2.44e-4	2.6	I	2.e-5
245083_at	379.3	P	2.44e-4	0	NC	0.62112
245084_at	52.3	P	7.32e-4	0.1	NC	0.5
245085_at	1159	P	7.32e-4	-0.1	NC	0.942324
245086_at	15.3	A	0.601074	-0.3	NC	0.822588
245087_at	94	P	7.32e-4	0.6	NC	0.088938
245088_at	22.2	A	0.398926	-0.5	NC	0.767451
245089_at	182.6	P	2.44e-4	0.2	NC	0.5
245090_at	361	P	2.44e-4	-1.2	D	0.99998
245091_at	33.8	A	0.466064	3.6	NC	0.354442
245092_at	153.8	P	0.01416	-0.3	NC	0.980376
245093_at	26.9	A	0.665527	-1	D	0.999135
245094_at	242.3	P	0.001953	0.5	NC	0.5
245095_at	2.1	A	0.567627	-2.7	MD	0.994067
245096_at	73.5	P	0.008057	-0.1	NC	0.980376
245097_at	165.1	P	0.001953	0	NC	0.5
245098_at	293.2	P	2.44e-4	-0.7	D	0.99998
245099_at	244	P	0.023926	0.1	NC	0.757415
245100_at	67.3	P	0.005859	-0.7	D	0.99994
245101_at	640.5	P	2.44e-4	-0.3	NC	0.988955
245102_at	2.9	A	0.753906	-0.2	NC	0.657563
245103_at	9.9	A	0.601074	1	NC	0.169098
245104_at	98.2	P	0.001953	0.1	NC	0.5
245105_at	70.3	P	0.018555	0.2	NC	0.5
245106_at	140.8	P	2.44e-4	0.4	NC	0.37888
245107_at	14.1	A	0.398926	-0.9	NC	0.5
245108_at	3.1	A	0.780518	-1.8	NC	0.945978
245109_at	42.3	A	0.27417	-0.3	NC	0.964215
245110_at	47.4	A	0.149658	0	NC	0.900148
245111_at	6.4	A	0.601074	0.4	NC	0.083826
245112_at	335.7	P	2.44e-4	0.6	NC	0.006503
245113_at	379.5	P	7.32e-4	-0.5	D	0.99751
245114_at	350.8	P	2.44e-4	0	NC	0.715033
245115_at	389.9	P	2.44e-4	0	NC	0.805199
245116_at	181.1	P	2.44e-4	-0.6	D	0.999922
245117_at	363.6	P	7.32e-4	1.1	I	6.e-5
245118_at	58.7	P	0.01416	-0.1	NC	0.60871
245119_at	86	P	0.023926	-0.2	MD	0.994067
245120_at	78	A	0.171387	-0.8	D	0.999922
245121_at	2874.5	P	2.44e-4	0.6	NC	0.008511
245122_at	154.5	P	2.44e-4	-0.2	NC	0.992212
245123_at	4.8	A	0.828613	-1.4	NC	0.894337
245124_at	346.1	P	0.001221	0.6	NC	0.088938
245125_at	1.7	A	0.828613	-2.6	NC	0.5
245126_at	67.7	P	2.44e-4	-0.7	D	0.998664
245127_at	93	P	0.008057	-0.2	NC	0.62112
245128_at	4	A	0.567627	-0.4	NC	0.441923
245129_at	8	A	0.601074	-0.5	NC	0.467656
245130_at	36.9	A	0.171387	-0.6	D	0.999727
245131_s_at	346.5	P	0.001221	-0.1	NC	0.925732
245132_at	83.8	A	0.080566	-0.1	NC	0.961585
245133_at	63.7	P	7.32e-4	0.5	NC	0.354442
245134_s_at	30.5	P	0.01416	-0.7	D	0.999562
245135_at	6.3	A	0.432373	0.4	NC	0.454766
245136_at	172.8	P	2.44e-4	0.2	NC	0.5
245137_at	41.8	A	0.219482	-0.7	MD	0.994067
245138_at	1.5	A	0.932373	0	NC	0.945978
245139_at	243.5	P	2.44e-4	-1.2	D	0.99998
245140_at	25.6	A	0.334473	1	NC	0.083826
245141_at	147.3	P	0.023926	-0.5	NC	0.991489
245142_at	40.6	A	0.567627	2.7	NC	0.5
245143_at	33.2	P	0.046143	0.1	NC	0.583567
245144_at	475.5	P	2.44e-4	0.5	NC	0.124552
245145_at	127.5	P	7.32e-4	-0.4	NC	0.987976
245146_at	274.2	P	0.00415	0.1	NC	0.5
245147_at	19.8	A	0.567627	-0.9	D	0.995927
245148_at	112.9	P	0.01416	-0.5	NC	0.952736
245149_at	59.4	P	0.030273	-0.3	NC	0.854318
245150_at	39.9	P	0.008057	-0.2	NC	0.949447
245151_at	256.2	P	2.44e-4	0.8	I	0.00225
245152_at	181.2	P	0.010742	-0.1	NC	0.875448
245153_at	0.2	A	0.888428	-3.9	NC	0.978776
245154_at	18.2	A	0.303711	-1.1	NC	0.633407
245155_at	723.3	P	2.44e-4	-0.1	NC	0.981872
245156_at	88.5	P	0.005859	-0.7	D	0.998799
245157_at	1	A	0.943848	-2.3	NC	0.964215
245158_at	4.1	A	0.665527	-0.7	NC	0.493524
245159_at	23	A	0.533936	0.3	NC	0.416433
245160_at	6.4	A	0.780518	0.5	NC	0.692594
245161_at	25.9	A	0.171387	-1	NC	0.949447
245162_at	2	A	0.633789	-1.6	NC	0.916174
245163_at	2.8	A	0.72583	-2.5	NC	0.921063
245164_at	464.5	P	7.32e-4	0.1	NC	0.5
245165_at	45.6	A	0.095215	0.3	NC	0.5
245166_at	86.5	A	0.067627	-0.3	NC	0.988955
245167_s_at	552	P	7.32e-4	-0.5	D	0.996301
245168_at	859.3	P	2.44e-4	-0.2	NC	0.945978
245169_at	515.1	P	2.44e-4	0.2	NC	0.5
245170_at	40.5	A	0.366211	0.1	NC	0.441923
245171_at	45.7	A	0.334473	-0.6	NC	0.964215
245172_at	233	P	0.001221	0.2	NC	0.5
245173_at	4.5	A	0.870361	-1.4	NC	0.861614
245174_at	153.7	P	0.008057	0.7	NC	0.330589
245175_at	1529.3	P	2.44e-4	0.1	NC	0.5
245176_at	168.8	P	0.010742	0.4	NC	0.5
245177_at	23.7	A	0.366211	0.1	NC	0.777251
245178_at	159	P	0.005859	-0.2	NC	0.975245
245179_at	78.9	A	0.080566	-0.6	D	0.999911
245180_at	307.9	P	7.32e-4	0	NC	0.715033
245181_at	940.1	P	2.44e-4	0.2	NC	0.5
245182_at	95.5	P	0.005859	0.4	NC	0.583567
245183_at	84.4	A	0.095215	-0.2	NC	0.881991
245184_at	10.3	A	0.303711	-0.5	NC	0.532344
245185_at	47.1	A	0.111572	-0.4	NC	0.558077
245186_at	85.2	P	0.037598	-0.8	D	0.99998
245187_s_at	204.2	P	7.32e-4	0.2	NC	0.5
245188_at	89.4	A	0.080566	0.1	NC	0.736659
245189_at	0.7	A	0.991943	0.5	NC	0.777251
245190_at	38	A	0.129639	0.2	NC	0.5
245191_at	29.3	A	0.366211	2.1	NC	0.5
245192_at	15.1	A	0.633789	0.1	NC	0.838962
245193_at	179.6	P	0.00293	-0.3	MD	0.994067
245194_at	49.5	A	0.111572	0	NC	0.861614
245195_at	26.3	A	0.219482	1.1	I	0.002032
245196_at	131.7	P	0.018555	0.3	NC	0.5
245197_at	299.6	P	2.44e-4	-0.4	D	0.998799
245198_at	74.5	A	0.171387	-0.3	NC	0.894337
245199_at	2884.2	P	2.44e-4	0.6	NC	0.028766
245200_at	107	P	0.037598	0.2	NC	0.60871
245201_at	80.5	P	0.030273	0	NC	0.861614
245202_at	96	P	0.001953	-0.2	NC	0.62112
245203_at	1.2	A	0.962402	0.8	NC	0.318909
245204_at	9.8	A	0.5	-2.1	NC	0.757415
245205_at	25.7	A	0.366211	-0.8	NC	0.583567
245206_at	155	P	7.32e-4	-0.2	NC	0.989865
245207_at	186.4	P	0.00293	-0.1	NC	0.966696
245208_at	69.6	P	0.00415	0.1	NC	0.894337
245209_at	643.8	P	2.44e-4	0.6	NC	0.041201
245210_at	79.7	P	7.32e-4	0.4	NC	0.5
245211_at	233.3	P	7.32e-4	0.1	NC	0.822588
245212_at	4	A	0.533936	-1.1	NC	0.5
245213_at	32.2	A	0.5	-0.9	NC	0.945978
245214_at	2.4	A	0.753906	-2	NC	0.757415
245215_at	18.7	A	0.334473	0.2	NC	0.5
245216_at	169.1	P	0.005859	-1	D	0.99998
245217_at	3.5	A	0.753906	0.4	NC	0.366593
245218_s_at	15.4	A	0.567627	-0.5	NC	0.736659
245219_at	22.6	A	0.303711	0.4	NC	0.5
245220_at	5.2	A	0.72583	-0.8	NC	0.757415
245221_s_at	30.6	A	0.27417	0.5	NC	0.169098
245222_at	1.2	A	0.969727	-0.1	NC	0.973302
245223_at	1.9	A	0.696289	0.6	NC	0.467656
245224_at	54	A	0.303711	0.2	NC	0.5
245225_at	3.3	A	0.919434	0.4	NC	0.48058
245226_at	40.9	A	0.080566	0.4	NC	0.467656
245227_s_at	14.1	A	0.149658	-0.9	NC	0.822588
245228_at	79.6	P	0.001953	-1.1	D	0.99998
245229_at	78.1	P	0.01416	-0.1	NC	0.930187
245230_at	28.8	A	0.466064	-0.4	D	0.998799
245231_at	5.8	A	0.601074	-3	NC	0.747149
245232_at	11.8	A	0.432373	3.4	I	0.001336
245233_at	7.1	A	0.72583	-1.6	NC	0.767451
245234_at	198.5	P	0.00415	-0.1	NC	0.532344
245235_at	422.2	P	2.44e-4	0.3	NC	0.5
245236_at	78.4	P	0.001221	0.3	NC	0.5
245237_at	64.6	P	7.32e-4	-0.5	NC	0.989865
245238_at	1285.3	P	2.44e-4	-0.2	NC	0.986922
245239_at	36.1	A	0.149658	0.8	NC	0.074268
245240_at	4.5	A	0.828613	-2.9	NC	0.596188
245241_at	3.8	A	0.828613	-0.4	NC	0.757415
245242_at	33.2	A	0.334473	0.2	NC	0.657563
245243_at	62.7	A	0.111572	0.4	NC	0.5
245244_at	36.3	A	0.067627	-0.4	NC	0.62112
245245_at	53.9	A	0.129639	1.8	NC	0.161038
245246_at	4.8	A	0.828613	0	NC	0.747149
245247_at	178.5	P	0.00293	-0.5	D	0.998799
245248_at	155.6	P	0.001953	-0.2	NC	0.949447
245249_at	378.8	P	2.44e-4	-0.2	NC	0.881991
245250_at	42.8	A	0.067627	-0.7	D	0.995519
245251_at	118.7	P	0.01416	0.4	NC	0.5
245252_at	150.1	P	0.001953	0.3	NC	0.5
245253_at	12.2	A	0.432373	0.5	NC	0.145682
245254_at	136.3	P	0.037598	0.3	NC	0.5
245255_at	335.5	P	7.32e-4	-0.1	NC	0.830902
245256_at	64.9	P	0.001221	-0.5	NC	0.961585
245257_at	51.2	P	0.01416	1.6	I	2.14e-4
245258_at	162.7	P	2.44e-4	-0.1	NC	0.5
245259_at	24.3	A	0.219482	0.3	NC	0.5
245260_at	146.6	P	2.44e-4	-0.4	D	0.998168
245261_at	101.6	P	0.00415	0.1	NC	0.805199
245262_at	57.1	A	0.219482	0	NC	0.971234
245263_at	38.2	A	0.129639	0.1	NC	0.786812
245264_at	25.7	A	0.219482	0.5	NC	0.416433
245265_at	0.9	A	0.932373	-3.8	NC	0.989865
245266_at	129.8	P	0.008057	-0.3	NC	0.938478
245267_at	82.4	P	7.32e-4	-1.2	D	0.998349
245268_at	83.5	P	0.023926	0.3	NC	0.5
245269_at	307.6	P	2.44e-4	0.3	NC	0.5
245270_at	1723.2	P	2.44e-4	0.2	NC	0.5
245271_at	210.5	P	7.32e-4	-0.1	NC	0.861614
245272_at	1.4	A	0.696289	-3.4	D	0.999308
245273_at	117.1	P	0.046143	-0.3	NC	0.570859
245274_at	162.8	P	0.001953	-0.1	NC	0.796129
245275_at	2.7	A	0.888428	-0.6	NC	0.930187
245276_at	155.4	P	0.005859	0.6	I	0.001077
245277_at	50.8	A	0.080566	0.7	NC	0.5
245278_at	319.5	P	7.32e-4	-0.9	D	0.99998
245279_at	239.7	P	2.44e-4	-0.3	NC	0.930187
245280_at	120.3	P	2.44e-4	0.5	NC	0.416433
245281_at	392	P	2.44e-4	-0.7	D	0.999973
245282_at	204.4	P	0.001221	-0.6	D	0.999562
245283_at	22.8	A	0.149658	-0.1	NC	0.934434
245284_at	84.2	P	0.023926	-0.1	MD	0.995075
245285_s_at	122.5	P	0.008057	-0.3	NC	0.984574
245286_at	1673.1	P	2.44e-4	0.3	NC	0.454766
245287_at	112.2	P	0.008057	0.2	NC	0.692594
245288_at	93.9	P	0.008057	-0.6	D	0.999948
245289_at	1752.7	P	2.44e-4	0.1	NC	0.5
245290_at	118.7	P	0.00415	-1.4	D	0.99998
245291_at	222.2	P	0.00293	1.5	I	4.6e-5
245292_at	1107.4	P	2.44e-4	-0.2	D	0.996959
245293_at	437.4	P	2.44e-4	1.1	I	2.7e-5
245294_at	87.7	P	0.018555	-0.1	NC	0.900148
245295_at	123.9	P	0.001221	0	NC	0.60871
245296_at	115.5	M	0.056152	1.4	I	0.001651
245297_at	85.6	P	2.44e-4	0.2	NC	0.5
245298_at	80.5	A	0.219482	-0.4	NC	0.934434
245299_at	848.5	P	2.44e-4	0.3	NC	0.5
245300_at	218.4	P	0.001221	0.4	NC	0.441923
245301_at	157.9	P	2.44e-4	0.9	I	0.003041
245302_at	18.8	M	0.056152	-0.8	NC	0.975245
245303_at	102.5	P	0.00293	0.5	NC	0.307406
245304_at	21.3	A	0.19458	-0.1	NC	0.888286
245305_at	580.5	P	2.44e-4	1.2	I	1.89e-4
245306_at	54.4	A	0.080566	-0.1	NC	0.62112
245307_at	117	P	0.005859	0.3	NC	0.830902
245308_at	157.1	P	2.44e-4	-0.4	D	0.999886
245309_at	114.4	P	0.001953	0.8	NC	0.035785
245310_at	51.5	P	0.010742	0	NC	0.5
245311_at	1769.7	P	2.44e-4	0.5	NC	0.044149
245312_at	99.7	P	0.030273	0	NC	0.669411
245313_at	238.7	P	2.44e-4	0.4	NC	0.454766
245314_at	39.6	A	0.366211	0.5	NC	0.5
245315_at	902.5	P	2.44e-4	0.8	I	0.004481
245316_at	189.3	P	2.44e-4	0.1	NC	0.5
245317_at	1009.5	P	2.44e-4	-1	D	0.999965
245318_at	108.6	P	0.030273	0.7	NC	0.007788
245319_at	98.2	P	0.010254	0.5	NC	0.274048
245320_at	213.3	P	7.32e-4	0.3	NC	0.5
245321_at	299.5	P	2.44e-4	-0.6	D	0.999759
245322_at	67.1	A	0.149658	0.7	NC	0.5
245323_at	1013.1	P	2.44e-4	0.7	I	0.003041
245324_at	170	P	2.44e-4	-0.7	D	0.999759
245325_at	192.6	P	2.44e-4	-0.3	NC	0.945978
245326_at	12.5	A	0.466064	-0.8	NC	0.532344
245327_at	110.1	P	0.001221	-0.7	MD	0.994067
245328_at	465.8	P	2.44e-4	-0.2	D	0.996959
245329_at	451.5	P	7.32e-4	1	I	1.67e-4
245330_at	76	P	0.030273	0.1	NC	0.5
245331_at	378.1	P	2.44e-4	-0.4	D	0.999562
245332_at	333.6	P	2.44e-4	0.8	I	0.001486
245333_at	371.2	P	2.44e-4	-0.2	NC	0.961585
245334_at	689.3	P	2.44e-4	0.8	I	6.18e-4
245335_at	1.8	A	0.919434	0	NC	0.403812
245336_at	48.6	A	0.334473	1.9	NC	0.5
245337_at	104.1	P	7.32e-4	0.1	NC	0.669411
245338_at	107.3	P	0.001953	0	NC	0.854318
245339_at	141.9	P	0.008057	0.2	NC	0.5
245340_at	1450	P	2.44e-4	0.6	I	0.003355
245341_at	215.2	P	7.32e-4	-0.6	D	0.99775
245342_at	4387.8	P	2.44e-4	0.8	I	0.00225
245343_at	196.5	P	2.44e-4	0.7	I	0.001651
245344_at	156.5	P	2.44e-4	0	NC	0.5
245345_at	129.9	P	0.001953	0.9	I	6.92e-4
245346_at	50.6	P	0.001953	0.5	NC	0.105663
245347_at	60.1	P	0.01416	0.8	NC	0.118009
245348_at	289.6	P	2.44e-4	0	NC	0.736659
245349_at	1.3	A	0.696289	-0.9	NC	0.5
245350_at	691.8	P	2.44e-4	-0.4	D	0.99994
245351_at	235.8	P	2.44e-4	-0.3	D	0.998168
245352_at	2.3	A	0.533936	-3	NC	0.969033
245353_at	26.5	A	0.398926	0	NC	0.786812
245354_at	1	A	0.601074	0.1	NC	0.830902
245355_at	4171.9	P	2.44e-4	0.8	I	0.004481
245356_at	9086.3	P	2.44e-4	0.3	NC	0.5
245357_at	79	P	0.00415	0	NC	0.60871
245358_at	236	P	0.001953	-0.3	D	0.999308
245359_at	118	P	0.01416	-0.3	D	0.999811
245360_at	233.9	P	0.001953	-0.3	NC	0.952736
245361_at	435.9	P	7.32e-4	-0.1	NC	0.977068
245362_at	186	P	2.44e-4	0.4	NC	0.467656
245363_at	131.3	P	0.005859	0	NC	0.952736
245364_at	96.5	P	0.001221	0.2	NC	0.5
245365_at	310.6	P	0.001953	0.9	I	0.004481
245366_at	143.1	P	0.001221	-0.1	NC	0.973302
245367_at	142	P	0.001221	0.8	I	0.004481
245368_at	67.1	A	0.149658	0.4	NC	0.900148
245369_at	12.8	A	0.665527	0.6	NC	0.757415
245370_at	103.9	P	7.32e-4	0.1	NC	0.5
245371_at	33.7	A	0.219482	0.2	NC	0.48058
245372_at	2129	P	2.44e-4	0.7	NC	0.013078
245373_s_at	1301.7	P	7.32e-4	-0.1	NC	0.961585
245374_at	243.9	P	7.32e-4	0	NC	0.62112
245375_at	26.2	A	0.149658	0.3	NC	0.545234
245376_at	34.9	P	0.01416	0.7	NC	0.416433
245377_at	8.7	A	0.398926	-0.8	NC	0.5
245378_at	8.4	A	0.780518	0.2	NC	0.681091
245379_at	46	P	0.01416	-0.4	NC	0.777251
245380_at	43.5	M	0.053467	0.2	NC	0.5
245381_at	51.4	P	0.010742	0.6	NC	0.441923
245382_at	363.5	P	7.32e-4	-1.1	D	0.99998
245383_at	31.9	A	0.19458	0	NC	0.5
245384_at	67.8	P	0.001953	0.2	NC	0.657563
245385_at	40.8	P	0.005859	-0.1	NC	0.942324
245386_at	1133.7	P	2.44e-4	-0.3	D	0.999811
245387_at	241.2	P	2.44e-4	-0.1	NC	0.736659
245388_at	10.3	A	0.567627	-0.7	NC	0.934434
245389_at	27.4	A	0.466064	1.6	NC	0.5
245390_at	115.1	P	0.001953	0.3	NC	0.5
245391_at	658.5	P	2.44e-4	-0.5	D	0.999886
245392_at	5.7	A	0.601074	0.3	NC	0.5
245393_at	524.2	P	7.32e-4	0.6	NC	0.061522
245394_at	1968.6	P	0.001221	0.7	NC	0.030967
245395_at	162.5	P	0.00293	0.5	NC	0.069813
245396_at	70.3	A	0.27417	0.3	NC	0.5
245397_at	102.6	P	0.023926	-0.3	NC	0.814019
245398_at	92.5	P	2.44e-4	-0.5	D	0.998664
245399_at	2676.7	P	2.44e-4	-0.8	D	0.999977
245400_at	399.1	P	2.44e-4	-0.2	NC	0.993497
245401_at	526.4	P	2.44e-4	-1.2	D	0.99998
245402_at	16.5	A	0.432373	0.8	NC	0.054022
245403_at	12.5	A	0.72583	-0.3	NC	0.506476
245404_at	98.2	P	0.001953	0.2	NC	0.5
245405_at	13.1	A	0.246094	-2.1	NC	0.988955
245406_at	25.6	A	0.466064	2.6	NC	0.416433
245407_at	557.7	P	7.32e-4	0	NC	0.5
245408_at	82.2	P	0.008057	0.2	NC	0.583567
245409_at	12.8	A	0.432373	2.3	NC	0.263341
245410_at	36.6	P	0.030273	0.6	NC	0.5
245411_at	23.9	P	0.046143	0.6	NC	0.118009
245412_at	1338.1	P	2.44e-4	1.3	I	2.14e-4
245413_at	43.5	P	0.046143	1	NC	0.583567
245414_at	73	A	0.398926	0.6	NC	0.5
245415_at	274.2	P	2.44e-4	-0.5	D	0.999977
245416_at	79.9	P	7.32e-4	-0.3	NC	0.881991
245417_at	51.8	A	0.303711	1.3	NC	0.177412
245418_at	121.3	P	2.44e-4	-0.2	NC	0.952736
245419_at	7	A	0.601074	1.5	NC	0.441923
245420_at	26.5	A	0.432373	-0.4	NC	0.964215
245421_at	177.2	P	0.008057	-0.1	NC	0.645558
245422_at	2.4	A	0.919434	0.1	NC	0.942324
245423_at	28.3	A	0.111572	0.7	NC	0.5
245424_at	1.7	A	0.991943	0.6	NC	0.934434
245425_at	461.6	P	7.32e-4	0.4	NC	0.222749
245426_at	56.1	P	0.001953	0.8	NC	0.263341
245427_at	48.3	A	0.149658	-1.1	D	0.999382
245428_at	71.7	M	0.056152	0	NC	0.991489
245429_at	34.2	A	0.366211	0	NC	0.868657
245430_at	173.8	P	0.018555	0.1	NC	0.894337
245431_at	107.3	P	2.44e-4	-1.2	D	0.999853
245432_at	292.2	P	0.001221	0.6	NC	0.006503
245433_at	442.5	P	2.44e-4	-0.2	D	0.999135
245434_at	114.5	P	7.32e-4	-0.6	D	0.999308
245435_at	34.4	A	0.303711	-0.3	NC	0.949447
245436_at	2	A	0.870361	-1.7	D	0.998664
245437_at	20.5	A	0.19458	-0.8	NC	0.980376
245438_at	66.7	P	0.001953	-0.2	MD	0.994591
245439_at	56.8	A	0.080566	0.2	NC	0.60871
245440_at	9.9	A	0.601074	-0.5	NC	0.5
245441_at	28.7	A	0.303711	0	NC	0.964215
245442_at	66.4	P	2.44e-4	-0.5	D	0.998349
245443_at	3.6	A	0.828613	-0.6	NC	0.5
245444_at	11.5	A	0.567627	-1.6	NC	0.506476
245445_at	34.7	P	0.010742	-0.1	NC	0.934434
245446_at	142.5	P	2.44e-4	0.5	NC	0.138386
245447_at	4.6	A	0.904785	0.7	NC	0.169098
245448_at	1.1	A	0.932373	-2.3	NC	0.5
245449_at	48	A	0.149658	0	NC	0.5
245450_at	11.5	A	0.780518	-0.7	NC	0.5
245451_at	47.7	A	0.111572	0	NC	0.777251
245452_at	3.5	A	0.828613	-1.5	NC	0.875448
245453_at	5.2	A	0.72583	-1.3	NC	0.62112
245454_at	94.3	P	2.44e-4	0.2	NC	0.5
245455_at	1.3	A	0.932373	-0.1	NC	0.930187
245456_at	126.9	P	0.001953	-0.5	D	0.996301
245457_s_at	40.4	A	0.067627	-0.3	NC	0.822588
245458_at	42	A	0.633789	1.8	NC	0.911062
245459_at	16	A	0.665527	2.4	NC	0.403812
245460_at	0.7	A	0.633789	-1.2	NC	0.757415
245461_at	67.2	A	0.080566	1	NC	0.061522
245462_at	40.8	P	0.010742	-0.3	NC	0.905721
245463_at	209	P	2.44e-4	-0.7	D	0.999973
245464_at	57.1	M	0.056152	0.3	NC	0.5
245465_at	14	A	0.601074	-1.4	NC	0.703911
245466_at	48.1	P	0.023926	-0.2	NC	0.949447
245467_at	86.3	A	0.067627	0	NC	0.5
245468_at	33.1	A	0.129639	0.3	NC	0.284967
245469_at	5.3	A	0.665527	-0.2	NC	0.5
245470_at	3.2	A	0.953857	0.4	NC	0.5
245471_at	7.9	A	0.696289	-1.1	NC	0.846768
245472_at	18.1	A	0.696289	2.3	NC	0.354442
245473_at	2.4	A	0.828613	-2.6	NC	0.934434
245474_at	79.8	P	0.023926	0.4	NC	0.318909
245475_at	20.3	A	0.432373	0.4	NC	0.5
245476_at	3.2	A	0.888428	-0.3	NC	0.583567
245477_at	99.8	P	0.008057	-1	D	0.99998
245478_at	46.4	P	0.001953	-1	D	0.999922
245479_at	78.5	P	0.001221	0.1	NC	0.854318
245480_at	60.9	P	0.023926	-0.8	D	0.997247
245481_at	262.8	P	0.005859	-0.7	D	0.99998
245482_at	40.7	A	0.080566	-1	D	0.998168
245483_at	1372.5	P	2.44e-4	-1.8	D	0.99998
245484_at	180.5	P	2.44e-4	-0.4	NC	0.98579
245485_at	52.6	P	2.44e-4	0.4	NC	0.454766
245486_x_at	64	A	0.27417	0	NC	0.5
245487_at	88.4	P	0.005859	0	NC	0.861614
245488_at	24.4	A	0.27417	-0.7	NC	0.703911
245489_at	46.8	A	0.219482	-0.5	NC	0.938478
245490_at	3.4	A	0.5	-0.5	NC	0.894337
245491_at	52.5	P	0.00293	-0.1	NC	0.545234
245492_at	141.3	P	7.32e-4	0.2	NC	0.5
245493_at	49.3	P	0.046143	0.3	NC	0.854318
245494_at	82.2	P	0.005859	-0.1	NC	0.5
245495_at	48	A	0.149658	-0.8	D	0.999899
245496_at	118.1	P	0.00415	0.5	NC	0.307406
245497_at	1	A	0.919434	0.6	NC	0.5
245498_at	14.6	A	0.398926	-1.2	NC	0.977068
245499_at	36.2	A	0.111572	-0.1	NC	0.5
245500_at	31.9	A	0.398926	3.2	NC	0.033304
245501_at	1.4	A	0.976074	-0.3	NC	0.703911
245502_at	162.6	P	2.44e-4	0.7	NC	0.088938
245503_at	5.8	A	0.5	-1.1	NC	0.715033
245504_at	30.7	A	0.067627	1.3	I	0.001336
245505_at	0.9	A	0.998047	1	NC	0.48058
245506_at	7.7	A	0.466064	0.6	NC	0.5
245507_at	4.9	A	0.870361	0.4	NC	0.5
245508_at	6.1	A	0.665527	0.5	NC	0.177412
245509_at	31.6	P	0.046143	-0.4	NC	0.822588
245510_at	405.3	P	2.44e-4	-0.9	D	0.99998
245511_at	1.3	A	0.753906	-1.3	NC	0.796129
245512_at	662.5	P	2.44e-4	0.3	NC	0.5
245513_at	107.1	P	0.030273	-1	D	0.99775
245514_at	86.6	P	0.001221	2.1	MI	0.004925
245515_at	16	A	0.067627	0.5	NC	0.094279
245516_at	29.9	A	0.303711	-0.7	D	0.999693
245517_at	116.5	P	0.018555	-0.3	NC	0.991489
245518_at	53.2	P	0.037598	-0.6	NC	0.987976
245519_at	7.4	A	0.850342	0	NC	0.284967
245520_at	0.9	A	0.976074	-3.1	NC	0.911062
245521_at	128.3	P	0.010742	0.2	NC	0.805199
245522_at	49.9	P	0.037598	0.5	NC	0.5
245523_at	432	P	2.44e-4	0	NC	0.777251
245524_at	831.9	P	0.001221	-0.1	NC	0.966696
245525_at	332.2	P	0.00293	0	NC	0.5
245526_at	75.3	P	0.023926	-0.1	NC	0.583567
245527_at	42.9	A	0.149658	0	NC	0.51942
245528_at	5.3	A	0.753906	-1.9	NC	0.805199
245529_at	66.5	P	2.44e-4	0.1	NC	0.5
245530_at	39	A	0.129639	0.3	NC	0.583567
245531_at	71.5	P	0.00415	-0.1	NC	0.925732
245532_at	76.7	P	0.001221	0.3	NC	0.5
245533_at	58.4	A	0.129639	-0.2	NC	0.48058
245534_at	3.4	A	0.665527	0.9	NC	0.088938
245535_at	79.8	P	0.046143	1.1	NC	0.242585
245536_at	77.8	P	0.046143	-0.6	D	0.999611
245537_at	9.3	A	0.246094	0.8	NC	0.5
245538_at	4.2	A	0.850342	0.7	NC	0.232549
245539_at	4.2	A	0.80542	0.3	NC	0.861614
245540_at	65.5	A	0.067627	0	NC	0.703911
245541_at	79	P	0.008057	0.2	NC	0.5
245542_at	26.8	A	0.27417	1.4	NC	0.074268
245543_at	33.4	P	0.017578	0	NC	0.805199
245544_at	141.9	P	2.44e-4	-0.6	NC	0.977068
245545_at	38.7	A	0.219482	1	NC	0.342437
245546_at	146.2	P	0.005859	0.9	MI	0.004925
245547_at	97.6	P	0.018555	1.6	NC	0.00712
245548_at	31.5	P	0.037598	0.6	NC	0.203871
245549_at	2.7	A	0.850342	0.6	NC	0.48058
245550_at	50.8	P	0.005859	-1.1	D	0.999226
245551_at	2	A	0.753906	-2.3	NC	0.981872
245552_at	127	P	0.00415	-0.1	NC	0.838962
245553_at	38.6	A	0.27417	-0.1	NC	0.814019
245554_at	247.9	P	2.44e-4	-0.3	D	0.998349
245555_at	3313.9	P	2.44e-4	0	NC	0.51942
245556_at	170.8	P	7.32e-4	-0.8	D	0.999948
245557_at	216.2	P	0.001221	0.1	NC	0.5
245558_at	41.3	M	0.056152	0.2	NC	0.5
245559_at	20.3	A	0.432373	1.4	NC	0.715033
245560_at	7.8	A	0.80542	1.2	NC	0.416433
245561_at	185.9	P	7.32e-4	0.3	NC	0.5
245562_at	134	P	0.00293	-0.5	NC	0.980376
245563_at	308.9	P	2.44e-4	-0.8	D	0.998514
245564_at	64.6	A	0.095215	0.3	NC	0.5
245565_at	35.5	P	0.046143	-0.7	NC	0.952736
245566_at	105.5	P	0.00293	-0.1	NC	0.986922
245567_at	5702.6	P	2.44e-4	0.8	I	0.003041
245568_at	91.3	M	0.056152	0.3	NC	0.5
245569_at	50.5	P	0.037598	0	NC	0.5
245570_at	1.4	A	0.953857	-3.3	NC	0.830902
245571_at	36.5	A	0.111572	1.4	NC	0.047264
245572_at	61.9	P	0.005859	-1.2	D	0.999693
245573_at	3.9	A	0.5	-3	NC	0.925732
245574_at	52.6	P	0.018555	0.5	NC	0.5
245575_at	185.7	P	0.018555	-0.2	D	0.999786
245576_at	67.6	P	0.046143	-0.9	NC	0.645558
245577_at	63.8	P	0.008057	-1.1	D	0.999853
245578_at	89.9	P	2.44e-4	-0.3	NC	0.955851
245579_at	20.9	A	0.111572	1.3	NC	0.5
245580_at	33.3	A	0.095215	0.6	NC	0.39129
245581_at	32.7	A	0.067627	-0.8	NC	0.5
245582_at	43.4	P	0.00415	0	NC	0.48058
245583_at	67.1	P	0.018555	0.1	NC	0.645558
245584_at	119.4	P	0.001221	0.6	NC	0.441923
245585_at	11.9	A	0.533936	-0.2	NC	0.805199
245586_at	26	A	0.334473	-0.8	NC	0.881991
245587_at	81.9	P	0.018555	-0.5	D	0.996301
245588_at	31.7	P	0.00293	0.3	NC	0.242585
245589_at	14.8	A	0.601074	1.5	NC	0.083826
245590_at	10.2	A	0.27417	1.5	NC	0.185981
245591_at	2.7	A	0.5	-0.2	NC	0.830902
245592_at	15.6	A	0.334473	-0.7	NC	0.5
245593_at	128.8	P	2.44e-4	0.2	NC	0.5
245594_at	100.6	P	0.030273	-0.7	D	0.999034
245595_at	20.6	A	0.601074	-0.1	NC	0.657563
245596_at	9.6	A	0.567627	1.5	NC	0.018128
245597_at	55.3	A	0.129639	-0.8	D	0.996301
245598_at	22.9	A	0.19458	-0.6	NC	0.987976
245599_at	87.5	P	0.01416	-0.4	NC	0.988955
245600_at	163.7	P	2.44e-4	0.1	NC	0.5
245601_at	73.7	P	0.01416	-0.4	NC	0.961585
245602_at	471.8	P	2.44e-4	-0.8	D	0.999973
245603_at	36.9	A	0.334473	0.6	NC	0.222749
245604_at	27.4	P	0.023926	-0.9	D	0.999911
245605_at	207.3	P	0.037598	-0.2	NC	0.984574
245606_at	99.2	P	0.008057	0.2	NC	0.5
245607_at	39.8	A	0.149658	0.3	NC	0.5
245608_at	226.6	P	2.44e-4	-0.3	NC	0.984574
245609_at	2.5	A	0.850342	-3.2	NC	0.796129
245610_at	41.5	P	0.01416	0.4	NC	0.493524
245611_at	177.3	P	7.32e-4	0.6	NC	0.124552
245612_at	596.8	P	2.44e-4	0.9	I	1.3e-4
245613_at	43.9	A	0.27417	0.9	NC	0.532344
245614_at	30	A	0.398926	0.3	NC	0.416433
245615_at	18.7	A	0.067627	1	NC	0.111714
245616_at	14.4	A	0.601074	0.3	NC	0.044149
245617_at	15.7	A	0.149658	0.1	NC	0.342437
245618_at	70.9	M	0.056152	0.5	NC	0.318909
245619_at	85.7	P	0.010742	0.3	NC	0.284967
245620_at	4.3	A	0.904785	0.5	NC	0.263341
245621_at	27.3	P	0.010742	-0.6	NC	0.983269
245622_at	1.5	A	0.870361	-0.3	NC	0.62112
245623_s_at	36.4	P	0.005859	-0.5	D	0.997968
245624_at	6.5	A	0.567627	-0.1	NC	0.307406
245625_at	229.2	P	7.32e-4	-0.7	D	0.999922
245626_at	620.2	P	2.44e-4	-0.3	D	0.999853
245627_at	3.1	A	0.962402	-0.1	NC	0.988955
245628_at	20.4	A	0.334473	0.9	NC	0.366593
245629_at	547.3	P	2.44e-4	0.8	NC	0.026698
245630_at	26.2	A	0.27417	0.3	NC	0.403812
245631_at	197.4	P	2.44e-4	-0.1	NC	0.692594
245632_at	32.5	A	0.246094	-0.6	NC	0.5
245633_at	315.5	P	2.44e-4	-0.4	D	0.998799
245634_at	1.4	A	0.962402	-1.1	NC	0.830902
245635_at	25.3	A	0.27417	-1	NC	0.987976
245636_at	29.5	A	0.171387	-0.1	NC	0.5
245637_at	324.8	P	7.32e-4	0.5	NC	0.5
245638_s_at	237.3	P	7.32e-4	1	I	6.92e-4
245639_at	1162.9	P	2.44e-4	0.2	NC	0.5
245640_at	14.2	A	0.334473	1.2	NC	0.5
245641_at	77.5	A	0.111572	-0.1	NC	0.98579
245642_at	488.1	P	2.44e-4	-0.3	D	0.998349
245643_at	3.1	A	0.828613	0	NC	0.777251
245644_at	119.9	P	0.008057	-0.1	NC	0.964215
245645_at	38.9	A	0.219482	-0.3	D	0.99775
245646_x_at	4.3	A	0.567627	1	NC	0.854318
245647_at	38.2	A	0.366211	-0.2	NC	0.5
245648_at	2.4	A	0.943848	-1.8	NC	0.786812
245649_at	128.1	A	0.080566	0	NC	0.715033
245650_at	18.1	A	0.171387	-0.7	NC	0.669411
245651_s_at	713	P	7.32e-4	-0.2	MD	0.994591
245652_at	40.4	P	0.023926	2.3	NC	0.018128
245653_at	10	A	0.665527	-1	NC	0.875448
245654_at	31.7	P	0.008057	-0.6	NC	0.888286
245655_at	0.3	A	0.552734	-1.5	NC	0.397994
245656_at	2.1	A	0.932373	0.4	NC	0.583567
245657_at	51.7	P	0.001953	0.3	NC	0.545234
245658_at	4	A	0.870361	0.8	NC	0.5
245659_at	123.8	P	0.00415	-0.6	D	0.999759
245660_at	74.5	A	0.095215	-0.5	NC	0.98579
245661_at	62.9	P	7.32e-4	0.5	NC	0.5
245662_at	2.7	A	0.850342	-4	D	0.999932
245663_at	8.8	A	0.633789	-0.6	NC	0.964215
245664_at	13.7	A	0.696289	-1.3	NC	0.5
245665_at	216	P	2.44e-4	0.1	NC	0.822588
245666_at	267.2	P	2.44e-4	0.3	NC	0.5
245667_at	294.8	P	2.44e-4	-0.8	D	0.999226
245668_at	818	P	2.44e-4	-1.4	D	0.99998
245669_at	14.5	A	0.432373	-0.6	NC	0.958799
245670_at	59.1	A	0.095215	0.8	NC	0.007788
245671_at	48.8	P	0.030273	0.3	NC	0.725952
245672_at	33.8	A	0.303711	0.3	NC	0.5
245673_at	33.2	A	0.398926	1.2	NC	0.318909
245674_at	130.7	P	7.32e-4	0.4	NC	0.307406
245675_at	35.7	P	0.010742	-0.1	NC	0.5
245676_at	28.3	A	0.219482	0.1	NC	0.416433
245677_at	30.2	P	0.030273	1.4	NC	0.012024
245678_at	67.1	P	0.046143	0.2	NC	0.703911
245679_at	165.8	P	7.32e-4	0.2	NC	0.715033
245680_at	12.2	A	0.432373	-0.8	NC	0.5
245681_at	75.8	P	0.00293	-0.7	NC	0.596188
245682_at	117.2	P	0.023926	-0.4	NC	0.921063
245683_at	121.8	P	7.32e-4	0.3	NC	0.5
245684_at	195.4	P	2.44e-4	-0.6	NC	0.978776
245685_at	74.9	P	0.037598	0.9	NC	0.5
245686_at	579.5	P	2.44e-4	0	NC	0.60871
245687_at	164.9	P	2.44e-4	-0.3	MD	0.994591
245688_at	1574.5	P	2.44e-4	0.1	NC	0.5
245689_at	19.7	A	0.5	1.4	NC	0.916174
245690_at	43.9	P	0.001953	0.7	NC	0.169098
245691_at	92.7	A	0.129639	-0.9	D	0.999977
245692_at	29	A	0.246094	-0.7	NC	0.875448
245693_at	129.5	M	0.056152	0.9	NC	0.5
245694_at	138.6	P	2.44e-4	-1.2	D	0.999759
245695_at	105.3	P	0.00293	0	NC	0.633407
245696_at	3	A	0.80542	0.1	NC	0.777251
245697_at	204.5	P	0.001953	0.1	NC	0.822588
245698_at	149.8	P	0.010742	0.9	I	0.003355
245699_at	59.7	P	0.005859	-0.7	D	0.996301
245700_at	26.3	A	0.432373	-0.7	NC	0.5
245701_at	5.6	A	0.780518	-2	NC	0.881991
245702_at	84.6	P	0.023926	1.1	MI	0.004925
245703_at	19.1	A	0.5	0.4	NC	0.545234
245704_at	109.4	P	0.00293	0	NC	0.905721
245705_at	22.3	A	0.398926	2	NC	0.645558
245706_at	1.9	A	0.533936	0.8	NC	0.177412
245707_at	37	A	0.219482	0.5	NC	0.5
245708_at	10.6	A	0.533936	1.3	NC	0.5
245709_at	118.2	P	0.008057	0.3	NC	0.5
245710_at	53.6	A	0.067627	0.2	NC	0.39129
245711_at	124.7	P	0.001953	-1.1	D	0.999899
245712_at	34.6	P	0.018555	-0.3	NC	0.5
245713_at	31.8	P	0.030273	0.7	NC	0.153232
245714_at	280.4	P	2.44e-4	-0.1	NC	0.715033
245715_s_at	3122.8	P	2.44e-4	0.5	NC	0.296089
245716_at	52.4	P	0.005859	0.1	NC	0.921063
245717_at	50.4	A	0.080566	0.6	NC	0.138386
245718_at	159.5	P	0.018555	0.1	NC	0.715033
245719_at	17.8	A	0.334473	-0.6	NC	0.715033
245720_at	4.8	A	0.870361	0.4	NC	0.900148
245721_s_at	164.3	P	7.32e-4	0	NC	0.814019
245722_at	97.1	P	0.018555	-0.2	D	0.996301
245723_at	39.7	A	0.219482	-1	D	0.995519
245724_at	154.4	P	0.010742	-0.8	D	0.999853
245725_at	99.7	P	0.001953	0.5	NC	0.5
245726_at	32.7	A	0.219482	0.5	NC	0.5
245727_at	74.7	M	0.056152	0.1	NC	0.692594
245728_at	91.2	M	0.056152	0.2	NC	0.786812
245729_at	346.5	P	2.44e-4	0.1	NC	0.5
245730_at	30.7	A	0.27417	-0.4	NC	0.949447
245731_at	146.5	P	0.001953	-0.6	D	0.99998
245732_at	118.8	P	0.00293	0.1	NC	0.786812
245733_at	93.5	P	0.00293	-0.3	D	0.998799
245734_at	168.9	P	0.00293	0.9	NC	0.099852
245735_at	74.4	P	0.001953	0.1	NC	0.532344
245736_at	9103.9	P	2.44e-4	0.5	NC	0.124552
245737_at	137.3	P	0.001221	-0.9	D	0.99998
245738_at	5.2	A	0.432373	-1.4	NC	0.5
245739_at	112.3	P	7.32e-4	0.8	NC	0.021224
245740_at	179.3	P	0.008057	0.4	NC	0.307406
245741_at	31.3	A	0.080566	2.2	NC	0.131343
245742_at	1062.5	P	2.44e-4	0.4	NC	0.493524
245743_at	2.2	A	0.888428	1	NC	0.545234
245744_at	3.8	A	0.932373	0.5	NC	0.203871
245745_at	0.9	A	0.888428	1.7	NC	0.532344
245746_at	888.7	P	7.32e-4	0	NC	0.925732
245747_at	25.8	P	0.023926	-0.1	NC	0.736659
245748_at	100.6	P	0.010742	-0.9	D	0.999786
245749_at	24.4	A	0.129639	0.5	NC	0.5
245750_at	1159.2	P	2.44e-4	0.1	NC	0.5
245751_s_at	88.6	P	0.001221	-0.2	NC	0.975245
245752_at	16.2	A	0.366211	0.3	NC	0.416433
245753_at	20	A	0.129639	1.5	NC	0.429141
245754_at	8.7	A	0.567627	2.4	NC	0.454766
245755_at	32.4	A	0.095215	0.2	NC	0.5
245756_at	386.1	P	2.44e-4	-0.2	NC	0.969033
245757_at	18.8	A	0.095215	0.6	NC	0.296089
245758_at	59.5	P	2.44e-4	-0.1	NC	0.532344
245759_at	114.1	P	0.00293	-0.1	NC	0.838962
245760_s_at	1.1	A	0.991943	0.8	NC	0.786812
245761_at	120.8	P	0.00415	-0.6	D	0.999226
245762_at	33.6	A	0.129639	0.5	NC	0.5
245763_at	75.4	P	2.44e-4	-0.7	D	0.999693
245764_s_at	58.9	A	0.149658	-0.3	D	0.995519
245765_at	34.4	A	0.466064	0	NC	0.796129
245766_at	36.5	A	0.111572	0.9	NC	0.111714
245767_at	89.1	P	0.010742	0.7	NC	0.057676
245768_at	161.8	P	2.44e-4	-0.2	NC	0.736659
245769_at	44.5	P	0.001221	0	NC	0.725952
245770_at	100.1	P	0.001953	-0.1	NC	0.51942
245771_at	25.9	A	0.219482	0.2	NC	0.454766
245772_at	120.1	P	2.44e-4	-0.1	NC	0.62112
245773_at	86.2	P	0.00415	0.1	NC	0.570859
245774_at	70.5	P	0.023926	-0.1	NC	0.596188
245775_at	227.6	P	2.44e-4	-1.2	D	0.99998
245776_at	271.1	P	0.001221	-0.2	NC	0.964215
245777_at	57.4	P	0.00415	-0.4	D	0.999226
245778_at	50.9	A	0.219482	-0.3	MD	0.995075
245779_at	1.4	A	0.904785	-2.7	NC	0.900148
245780_at	155.5	P	7.32e-4	-1.1	D	0.999727
245781_at	363.1	P	0.001221	-0.6	D	0.99998
245782_at	16.3	A	0.72583	3	NC	0.570859
245783_s_at	119.6	P	0.030273	1.3	I	8.8e-5
245784_at	70.4	P	0.037598	-0.1	NC	0.949447
245785_at	6	A	0.943848	0.8	NC	0.026698
245786_at	119	P	0.00415	0.1	NC	0.5
245787_at	256.4	P	2.44e-4	-0.5	D	0.996301
245788_at	174.8	P	0.00415	-0.2	NC	0.934434
245789_at	116.2	P	2.44e-4	-0.9	D	0.999973
245790_at	78.3	P	0.01416	0.3	NC	0.5
245791_at	935.5	P	2.44e-4	0.2	NC	0.5
245792_at	395.2	P	2.44e-4	0.3	NC	0.5
245793_at	70	A	0.111572	0.5	NC	0.429141
245794_at	461.2	P	2.44e-4	0	NC	0.905721
245795_at	100.2	P	7.32e-4	0.1	NC	0.5
245796_at	507	P	2.44e-4	-0.7	D	0.999973
245797_at	35.5	A	0.366211	-0.2	NC	0.669411
245798_at	45.3	P	0.046143	1	NC	0.026698
245799_at	3.2	A	0.828613	0.8	NC	0.506476
245800_at	80.6	P	0.00293	-0.1	NC	0.942324
245801_at	2.1	A	0.962402	0.6	NC	0.830902
245802_at	22.2	A	0.067627	-0.1	NC	0.506476
245803_at	992	P	2.44e-4	-1.2	D	0.99998
245804_at	2.5	A	0.919434	0.5	NC	0.5
245805_at	11.9	A	0.303711	0.2	NC	0.633407
245806_at	28.6	A	0.5	-0.2	NC	0.868657
245807_at	10.9	A	0.366211	-3.5	MD	0.995075
245808_at	77.4	P	0.023926	-0.6	NC	0.921063
245809_at	146.7	P	2.44e-4	0.1	NC	0.5
245810_at	85.4	P	0.01416	-0.2	NC	0.583567
245811_at	0.8	A	0.780518	-2.8	NC	0.934434
245812_at	3.5	A	0.665527	0.3	NC	0.145682
245813_at	25.7	A	0.398926	3.1	NC	0.493524
245814_at	72.4	A	0.398926	0.9	NC	0.493524
245815_at	75.5	A	0.171387	0	NC	0.558077
245816_at	17.4	A	0.19458	2	NC	0.5
245817_at	42.9	P	2.44e-4	-0.5	D	0.999308
245818_at	153	P	0.008057	0.3	NC	0.5
245819_at	83.2	P	0.00293	1.4	NC	0.035785
245820_at	49.4	A	0.149658	0.2	NC	0.5
245821_at	367.9	P	2.44e-4	-0.3	NC	0.989865
245822_at	339.7	P	2.44e-4	-0.8	D	0.999448
245823_at	19.3	A	0.5	1	NC	0.5
245824_at	5.9	A	0.665527	0.2	NC	0.814019
245825_at	151	P	2.44e-4	0	NC	0.5
245826_at	35.6	A	0.129639	2.8	NC	0.429141
245827_at	45.4	A	0.171387	0.6	NC	0.307406
245828_at	67.7	M	0.056152	0.2	NC	0.37888
245829_at	18.9	A	0.366211	4.1	NC	0.019624
245830_at	26.5	A	0.246094	0.9	NC	0.633407
245831_at	73.6	P	0.00415	0.1	NC	0.5
245832_at	694	P	2.44e-4	0.3	NC	0.5
245833_at	32.2	A	0.246094	-0.2	NC	0.657563
245834_at	4.4	A	0.870361	0.5	NC	0.545234
245835_at	19.9	A	0.067627	0.9	NC	0.454766
245836_at	0.5	A	0.926758	-1.6	NC	0.921522
245837_at	2.1	A	0.72583	-3.1	NC	0.916174
245838_at	64.6	P	0.001221	-0.6	NC	0.925732
245839_at	26.8	A	0.219482	1.2	NC	0.074268
245840_at	75.8	P	0.010742	1.4	I	0.00249
245841_s_at	6784.2	P	2.44e-4	0.9	I	3.07e-4
245842_at	22.3	A	0.334473	3.4	NC	0.083826
245843_at	36.6	A	0.171387	-0.7	NC	0.969033
245844_at	215.4	P	0.00415	0.3	NC	0.5
245845_at	42.1	P	0.001221	-0.2	NC	0.822588
245846_at	60.6	P	0.037598	-0.1	NC	0.875448
245847_at	54.1	P	0.030273	0.2	NC	0.403812
245848_at	94.2	P	2.44e-4	0.4	NC	0.5
245849_at	130	P	2.44e-4	0.4	I	0.001486
245850_at	42.4	A	0.080566	-0.2	NC	0.934434
245851_at	124.8	P	7.32e-4	-0.8	D	0.999508
245852_at	180.1	P	0.00293	0	NC	0.5
245853_at	107	P	0.001221	0.2	NC	0.5
245854_at	211.8	P	0.00293	0	NC	0.854318
245855_at	268.4	P	2.44e-4	-0.4	NC	0.934434
245856_at	29	P	0.023926	0.5	NC	0.330589
245857_at	23	A	0.366211	0.3	NC	0.5
245858_at	4.1	A	0.80542	-1.9	NC	0.796129
245859_at	59.8	A	0.080566	0.4	NC	0.669411
245860_at	29.3	A	0.466064	0.4	NC	0.416433
245861_at	17.7	A	0.095215	0.6	NC	0.441923
245862_at	231.1	P	2.44e-4	-0.4	D	0.999759
245863_s_at	43.9	P	0.023926	-0.1	NC	0.830902
245864_at	46.8	A	0.19458	-0.6	NC	0.990708
245865_at	3.2	A	0.828613	1.2	NC	0.506476
245866_s_at	59	P	0.01416	-1.3	D	0.99998
245867_at	209.3	P	2.44e-4	-0.4	NC	0.973302
245868_at	271.8	P	7.32e-4	-1.4	D	0.99998
245869_at	47.1	A	0.246094	0.1	NC	0.169098
245870_at	80.3	A	0.111572	-0.4	D	0.996645
245871_at	1.1	A	0.72583	-2	NC	0.274048
245872_at	66.5	P	0.00293	0.3	NC	0.506476
245873_at	73.5	P	0.018555	0	NC	0.894337
245874_at	8071.2	P	0.001953	0.8	NC	0.048995
245875_at	802.1	P	2.44e-4	1.2	I	6.18e-4
245876_at	17.9	A	0.366211	-1	NC	0.916174
245877_at	17.6	A	0.696289	2.1	NC	0.703911
245878_at	62	A	0.129639	0	NC	0.767451
245879_at	78	P	0.00415	0.4	NC	0.5
245880_at	4.7	A	0.601074	-2.1	NC	0.583567
245881_at	103.6	P	0.001953	-0.5	D	0.999965
245882_at	17.5	A	0.72583	1.3	NC	0.5
245883_at	35.1	A	0.095215	1	NC	0.318909
245884_at	86.8	P	7.32e-4	0.3	NC	0.078937
245885_at	286.9	P	2.44e-4	-0.8	D	0.99998
245886_at	623	P	2.44e-4	0.4	NC	0.263341
245887_at	249.8	P	0.001221	-0.1	NC	0.930187
245888_at	118.8	P	0.001221	-0.1	NC	0.596188
245889_at	675.9	P	2.44e-4	0	NC	0.736659
245890_at	2.9	A	0.780518	0.4	NC	0.692594
245891_at	923.9	P	2.44e-4	-0.8	D	0.998923
245892_at	8.8	A	0.533936	1.5	NC	0.222749
245893_at	203.2	P	2.44e-4	0.3	NC	0.5
245894_at	241.9	P	2.44e-4	-0.1	NC	0.989865
245895_at	48.6	A	0.19458	-0.8	NC	0.861614
245896_at	174.8	P	7.32e-4	0.8	NC	0.013078
245897_at	67.3	A	0.19458	-0.9	NC	0.993497
245898_at	97.5	P	0.001953	0.5	NC	0.5
245899_at	70.7	P	0.018555	0.2	NC	0.645558
245900_at	224.4	P	2.44e-4	0	NC	0.838962
245901_at	36.9	A	0.149658	0	NC	0.796129
245902_at	3.8	A	0.432373	-2.2	NC	0.532344
245903_at	51	P	0.046143	-0.2	NC	0.949447
245904_at	55.4	P	7.32e-4	-0.6	D	0.99751
245905_at	751.2	P	7.32e-4	0.1	NC	0.736659
245906_at	37.3	A	0.149658	-0.3	NC	0.5
245907_at	0.9	A	0.991943	-1.5	NC	0.416433
245908_at	5.4	A	0.850342	0.3	NC	0.403812
245909_at	78	P	0.037598	-0.1	NC	0.977068
245910_at	153	P	2.44e-4	-0.2	NC	0.921063
245911_at	986.7	P	2.44e-4	0.6	NC	0.274048
245912_at	393.5	P	0.008057	1.7	I	3.89e-4
245913_at	540.2	P	2.44e-4	-0.8	D	0.999977
245914_at	79.8	P	0.010742	0.5	NC	0.5
245915_s_at	1876.7	P	2.44e-4	0.3	NC	0.5
245916_at	6.4	A	0.366211	-1.9	NC	0.777251
245917_at	236.4	P	7.32e-4	0.1	NC	0.830902
245918_at	3.1	A	0.696289	-2.4	NC	0.5
245919_at	20.1	A	0.246094	0.4	NC	0.5
245920_at	33.5	P	0.01416	0.7	NC	0.296089
245921_at	34.4	P	0.030273	0.3	NC	0.5
245922_at	1.9	A	0.780518	0.7	NC	0.5
245923_at	21	A	0.149658	0.4	NC	0.5
245924_at	106.6	P	0.023926	0.2	NC	0.5
245925_at	419.1	P	2.44e-4	-0.8	D	0.99997
245926_at	65.9	P	0.010742	-0.3	NC	0.980376
245927_at	9.3	A	0.366211	0.6	NC	0.118009
245928_s_at	193.7	P	2.44e-4	0.1	NC	0.5
245929_at	184.6	P	2.44e-4	0.3	NC	0.5
245930_at	110.6	M	0.056152	1.1	NC	0.37888
245931_at	47.4	A	0.219482	0.2	NC	0.48058
245932_at	221.8	P	7.32e-4	0.3	NC	0.39129
245933_at	20.2	A	0.466064	-0.7	NC	0.830902
245934_at	291.1	P	0.001953	-0.4	D	0.99751
245935_at	57.6	P	0.046143	0.2	NC	0.441923
245936_at	38.2	A	0.067627	-0.1	NC	0.854318
245937_at	180.5	P	2.44e-4	0.1	NC	0.5
245938_at	248.3	P	2.44e-4	-0.4	D	0.998799
245939_at	3030.5	P	2.44e-4	0.7	I	6.92e-4
245940_at	188.5	P	0.001953	-0.1	D	0.999034
245941_at	231.8	P	7.32e-4	-0.8	D	0.999727
245942_at	11.6	A	0.466064	-0.9	NC	0.894337
245943_at	37.5	A	0.432373	-0.2	NC	0.938478
245944_at	211.6	P	7.32e-4	-0.1	NC	0.669411
245945_at	8.1	A	0.72583	-0.8	NC	0.5
245946_at	18.4	A	0.601074	2.2	NC	0.5
245947_at	172.3	P	0.010742	-1.2	D	0.999911
245948_at	83.6	A	0.149658	-1.1	D	0.999833
245949_at	5264.1	P	2.44e-4	0.8	I	1.67e-4
245950_at	89.1	P	0.008057	-0.3	NC	0.725952
245951_at	647.7	P	2.44e-4	0.6	I	0.001336
245952_at	25.3	A	0.171387	0.2	NC	0.5
245953_at	8.4	A	0.981445	0.8	NC	0.354442
245954_at	3.7	A	0.601074	-2.8	MD	0.994067
245955_at	34.4	A	0.432373	0.2	NC	0.5
245956_s_at	3016.9	P	2.44e-4	0.9	I	0.00225
245957_at	531.5	P	2.44e-4	-0.4	D	0.996645
245958_at	4.5	A	0.72583	-1.6	NC	0.5
245959_at	23.3	A	0.5	3	NC	0.5
245960_at	109.2	P	0.046143	-0.1	NC	0.805199
245961_at	55.3	A	0.067627	-0.4	NC	0.949447
245962_at	89.5	A	0.067627	0.5	NC	0.429141
245963_at	1.5	A	0.932373	-3.1	NC	0.961585
245964_at	13.6	A	0.432373	-0.6	NC	0.5
245965_at	13.9	A	0.5	-1.6	NC	0.5
245966_at	146	P	0.010742	1	I	9.66e-4
245967_at	59.4	P	0.010742	0.2	NC	0.5
245968_at	7.8	A	0.870361	-0.2	NC	0.964215
245969_at	88.6	P	0.018555	0	NC	0.545234
245970_at	3.8	A	0.953857	-2.5	NC	0.736659
245971_at	167.2	P	0.005859	-0.5	D	0.999727
245972_at	200.3	P	2.44e-4	0.4	NC	0.105663
245973_at	0.3	A	0.919434	-0.6	NC	0.814019
245974_at	10.8	A	0.567627	0.6	NC	0.767451
245975_at	212.2	P	0.001953	0.3	NC	0.5
245976_at	39.8	A	0.067627	0.8	NC	0.532344
245977_at	1190.3	P	2.44e-4	1.8	I	2.e-5
245978_at	8.2	A	0.334473	1.8	NC	0.124552
245979_at	54.2	P	0.010742	0.7	NC	0.185981
245980_at	6.9	A	0.567627	0.1	NC	0.692594
245981_at	196	P	0.00293	-0.3	D	0.995927
245982_at	27	A	0.466064	-0.9	NC	0.669411
245983_at	100.4	P	7.32e-4	0.1	NC	0.715033
245984_at	121	P	2.44e-4	-0.3	NC	0.934434
245985_at	426.9	P	2.44e-4	0.1	NC	0.5
245986_at	182.6	P	0.001221	0.1	NC	0.5
245987_at	1216.3	P	2.44e-4	-0.1	NC	0.888286
245988_at	167.1	P	2.44e-4	0.1	NC	0.51942
245989_s_at	281.8	P	7.32e-4	-0.7	D	0.999977
245990_at	110	P	0.00415	0.1	NC	0.830902
245991_at	352.8	P	2.44e-4	0.1	NC	0.703911
245992_at	17.4	P	0.030273	-0.2	NC	0.5
245993_at	610.8	P	2.44e-4	-0.9	D	0.99998
245994_at	55.6	P	0.030273	0.1	NC	0.330589
245995_at	17.1	A	0.149658	-0.3	NC	0.657563
245996_at	1.8	A	0.919434	0.4	NC	0.545234
245997_at	21.6	A	0.366211	0.4	NC	0.5
245998_at	253.6	P	0.00415	-1	D	0.999853
245999_at	1339.5	P	2.44e-4	-0.2	NC	0.930187
246000_at	28.5	A	0.432373	0.7	NC	0.48058
246001_at	2.6	A	0.633789	0.9	NC	0.078937
246002_at	2	A	0.991943	0	NC	0.938478
246003_at	1059	P	2.44e-4	0.4	NC	0.284967
246004_at	20.5	A	0.246094	-1.4	NC	0.5
246005_at	164.3	P	2.44e-4	0.5	NC	0.39129
246006_at	1910.8	P	2.44e-4	0	NC	0.633407
246007_at	82.7	P	2.44e-4	-0.4	D	0.999693
246008_at	123.7	P	0.01416	0.5	NC	0.5
246009_at	92.3	P	0.010742	-0.3	D	0.999508
246010_at	35.4	P	0.030273	-0.1	NC	0.961585
246011_at	42.7	A	0.067627	0.3	NC	0.5
246012_at	44.6	P	0.046143	-1.8	D	0.99998
246013_at	25.4	P	0.046143	0.5	NC	0.5
246014_at	1.2	A	0.99707	-1.1	MD	0.994067
246015_at	115.3	P	0.001953	0.3	NC	0.5
246016_at	131.4	P	2.44e-4	0.2	NC	0.5
246017_at	163.9	P	0.00293	-0.2	NC	0.905721
246018_at	88.9	P	0.00415	-0.3	D	0.99998
246019_at	5.4	A	0.72583	0.3	NC	0.5
246020_at	131.8	P	7.32e-4	-0.2	NC	0.942324
246021_at	6.7	A	0.601074	-1.9	NC	0.747149
246022_at	3.1	A	0.932373	0.3	NC	0.861614
246023_at	31.3	P	0.046143	0.5	NC	0.094279
246024_at	3.2	A	0.953857	0	NC	0.633407
246025_at	17.1	A	0.601074	0.1	NC	0.5
246026_at	189	P	7.32e-4	-0.3	NC	0.981872
246027_at	98.7	P	0.00415	0.9	NC	0.057676
246028_at	294.5	P	2.44e-4	-0.5	D	0.999811
246029_at	2159.4	P	2.44e-4	0.2	NC	0.5
246030_at	206.6	P	0.00415	-0.3	NC	0.989865
246031_at	176	P	7.32e-4	-0.1	NC	0.973302
246032_s_at	3.2	A	0.567627	-1.7	NC	0.5
246033_at	84	P	0.00415	-0.3	NC	0.934434
246034_at	184.7	P	0.010742	0	NC	0.966696
246035_at	976.7	P	2.44e-4	1.2	I	1.89e-4
246036_at	95.2	P	0.00293	0.6	NC	0.01421
246037_at	90.3	P	0.001221	-0.5	D	0.999135
246038_s_at	53.9	A	0.19458	-0.2	NC	0.945978
246039_at	134.3	P	0.001953	0.2	NC	0.5
246040_at	239	P	2.44e-4	0.4	NC	0.441923
246041_at	133.9	P	0.001221	0.4	NC	0.5
246042_at	840.8	P	2.44e-4	0.6	NC	0.021224
246043_at	86.2	P	0.01416	0.1	NC	0.403812
246044_at	80.4	P	2.44e-4	-1.3	D	0.999562
246045_at	85.6	P	0.046143	-0.7	NC	0.964215
246046_at	8.3	A	0.5	-1.8	NC	0.645558
246047_at	35.2	A	0.27417	1	NC	0.416433
246048_at	1.8	A	0.780518	0.1	NC	0.838962
246049_at	1.7	A	0.780518	-1.5	NC	0.934434
246050_s_at	228.6	P	7.32e-4	-0.8	D	0.99998
246051_at	241.8	P	0.001953	-0.2	NC	0.978776
246052_at	21	A	0.080566	0.3	NC	0.5
246053_at	39.4	A	0.246094	-0.6	NC	0.888286
246054_at	21.5	A	0.466064	-1.6	NC	0.296089
246055_at	109.7	P	7.32e-4	0.8	NC	0.284967
246056_at	63.9	P	0.046143	-0.5	D	0.996645
246057_at	33.7	P	0.023926	-0.7	NC	0.905721
246058_at	220.6	P	2.44e-4	0.2	NC	0.5
246059_at	206.9	P	0.001953	-0.1	NC	0.969033
246060_at	272.5	P	0.001953	0.2	NC	0.5
246061_at	175.1	P	2.44e-4	0.2	NC	0.5
246062_at	142.8	P	2.44e-4	-1	D	0.999899
246063_at	105.6	P	0.001953	0	NC	0.5
246064_at	276.8	P	7.32e-4	-0.1	NC	0.942324
246065_at	5.5	A	0.696289	-0.7	NC	0.796129
246066_at	102	P	0.001221	-0.2	D	0.999654
246067_at	189.3	P	0.00293	1.1	I	0.003355
246068_at	1.00793e4	P	2.44e-4	0.9	I	1.01e-4
246069_at	37.8	A	0.080566	0.9	NC	0.078937
246070_at	1641.1	P	2.44e-4	0.9	I	1.3e-4
246071_at	102.8	P	0.00415	-0.2	NC	0.984574
246072_at	29.9	A	0.111572	-0.2	NC	0.830902
246073_at	458.8	P	2.44e-4	0.1	NC	0.5
246074_at	101.2	P	0.023926	-0.4	NC	0.986922
246075_at	23.6	A	0.219482	-0.4	NC	0.945978
246076_at	85.9	P	0.023926	-1.3	D	0.999954
246077_at	25	A	0.567627	-0.7	NC	0.978776
246078_s_at	30.5	A	0.246094	0.2	NC	0.570859
246079_at	50.3	A	0.111572	0.2	NC	0.558077
246080_at	17.2	A	0.303711	2.6	NC	0.330589
246081_s_at	187.1	P	7.32e-4	-0.4	D	0.999932
246082_at	4.3	A	0.696289	0	NC	0.48058
246083_at	16	A	0.466064	-1.5	NC	0.983269
246084_at	62.3	A	0.095215	-0.2	NC	0.868657
246085_at	85.2	P	0.008057	-0.3	NC	0.532344
246086_at	31.1	A	0.219482	-0.1	NC	0.161038
246087_at	67.5	P	0.005859	-0.2	NC	0.964215
246088_at	111.1	P	0.005859	-0.5	D	0.998514
246089_at	750.9	P	2.44e-4	0.1	NC	0.570859
246090_at	182.5	P	0.001953	-1.6	D	0.99998
246091_at	94.8	P	0.01416	0.6	NC	0.5
246092_at	1465.9	P	2.44e-4	0.5	NC	0.057676
246093_at	130.7	P	0.005859	-0.3	NC	0.881991
246094_at	101.2	P	7.32e-4	0.7	NC	0.403812
246095_at	44.4	A	0.067627	-0.2	MD	0.995075
246096_at	11.7	A	0.601074	-0.4	NC	0.894337
246097_at	214.8	P	2.44e-4	0.8	I	0.001832
246098_at	201.4	P	0.001221	-0.5	NC	0.973302
246099_at	57.2	A	0.111572	-0.1	NC	0.669411
246100_at	0.9	A	0.780518	-2.3	NC	0.925732
246101_at	5.9	A	0.665527	-1.2	NC	0.506476
246102_at	4.1	A	0.72583	-0.2	NC	0.454766
246103_at	77	A	0.067627	-0.4	D	0.995519
246104_at	127	P	2.44e-4	-0.2	NC	0.830902
246105_at	28.7	A	0.080566	1.4	NC	0.094279
246106_at	5.4	A	0.696289	-0.4	NC	0.973302
246107_at	22	A	0.171387	0.6	NC	0.37888
246108_at	1301.8	P	2.44e-4	0.6	NC	0.047264
246109_at	82.9	P	7.32e-4	-0.5	NC	0.961585
246110_at	23.5	A	0.398926	2	NC	0.596188
246111_at	81.6	P	0.018555	0	NC	0.669411
246112_at	132.6	P	7.32e-4	-0.2	NC	0.971234
246113_at	13	A	0.5	-0.5	NC	0.5
246114_at	539.7	P	2.44e-4	-0.9	D	0.99998
246115_at	77.1	P	0.00293	-0.3	NC	0.830902
246116_at	27.2	A	0.129639	-0.5	NC	0.861614
246117_at	103.3	M	0.056152	0.1	NC	0.986922
246118_at	2.7	A	0.567627	0.7	NC	0.124552
246119_at	429	P	2.44e-4	-0.5	NC	0.980376
246120_at	30.6	P	0.005859	-1.5	D	0.999932
246121_at	18.6	A	0.398926	-0.1	NC	0.934434
246122_at	4	A	0.904785	-2.4	NC	0.971234
246123_at	2.7	A	0.828613	-2.8	NC	0.969033
246124_at	476.7	P	2.44e-4	0.5	NC	0.118009
246125_at	101	P	2.44e-4	-0.9	D	0.99998
246126_at	107.2	P	0.00415	0.2	NC	0.767451
246127_s_at	3.4	A	0.888428	-0.7	NC	0.969033
246128_at	26.2	A	0.366211	0.2	NC	0.232549
246129_at	1.1	A	0.943848	-0.6	D	0.996645
246130_at	9.9	A	0.601074	-0.6	NC	0.757415
246131_at	432.4	P	2.44e-4	0.4	NC	0.493524
246132_at	35.2	A	0.366211	0.3	NC	0.065566
246133_at	818.2	P	2.44e-4	-0.5	D	0.999973
246134_at	111.7	P	7.32e-4	-0.4	NC	0.98579
246135_at	1047.3	P	2.44e-4	-0.6	D	0.99998
246136_at	43.7	A	0.366211	1.3	NC	0.177412
246137_at	5.7	A	0.870361	0	NC	0.5
246138_at	52.8	P	0.018555	0.2	NC	0.5
246139_at	93.6	P	0.00293	-0.7	D	0.99997
246140_at	149.5	P	0.01416	0.3	NC	0.5
246141_at	61.2	A	0.219482	0.3	NC	0.5
246142_at	217.7	P	2.44e-4	-0.3	NC	0.964215
246143_at	92.6	P	2.44e-4	-1.2	D	0.999977
246144_at	48.5	P	0.00293	-0.3	NC	0.596188
246145_at	4	A	0.633789	0.2	NC	0.342437
246146_at	104.5	P	0.010742	-0.6	NC	0.992212
246147_s_at	329.7	P	7.32e-4	0.2	NC	0.5
246148_at	85.1	P	0.00293	0.3	NC	0.5
246149_at	958	P	2.44e-4	-0.9	D	0.99998
246150_at	318.8	P	0.00293	-0.2	NC	0.977068
246151_at	22.6	A	0.27417	-0.5	NC	0.983269
246152_at	27.6	A	0.246094	0.1	NC	0.5
246153_s_at	940	P	2.44e-4	0.2	NC	0.5
246154_at	40.8	A	0.27417	-0.3	NC	0.805199
246155_at	54.6	P	0.046143	-0.2	NC	0.969033
246156_at	1487	P	2.44e-4	0.2	NC	0.5
246157_at	675.9	P	2.44e-4	0.7	I	0.001486
246158_at	60.2	P	0.030273	-0.2	NC	0.98579
246159_at	19.4	A	0.095215	3.4	NC	0.105663
246160_at	104.1	P	7.32e-4	-0.5	D	0.999034
246161_at	706.1	P	2.44e-4	0.2	NC	0.5
246162_at	65	P	0.00415	-0.3	D	0.997247
246163_at	2.5	A	0.953857	0.1	NC	0.532344
246164_at	15.2	A	0.246094	-0.2	NC	0.5
246165_at	3.2	A	0.80542	0.3	NC	0.558077
246166_at	4.7	A	0.850342	-2.3	NC	0.900148
246167_at	31.1	A	0.5	-0.2	NC	0.786812
246168_at	15.3	A	0.246094	3.5	NC	0.030967
246169_at	175.6	P	0.001953	0.1	NC	0.5
246170_at	507.4	P	2.44e-4	0.2	NC	0.5
246171_at	232.6	P	7.32e-4	-0.9	D	0.99998
246172_s_at	34.8	A	0.129639	1	NC	0.307406
246173_s_at	109.4	P	2.44e-4	-0.4	D	0.996301
246174_s_at	24.3	A	0.398926	-0.2	NC	0.51942
246175_s_at	36.1	A	0.171387	0.1	NC	0.736659
246176_at	5	A	0.72583	0.5	NC	0.5
246177_at	5.1	A	0.72583	0.6	NC	0.570859
246178_s_at	13.2	A	0.246094	0.1	NC	0.342437
246179_at	3.9	A	0.943848	-0.1	NC	0.830902
246180_at	86.3	P	0.001953	-0.8	D	0.999911
246181_at	54.7	P	0.00415	1.7	I	1.89e-4
246182_at	40.5	P	0.00415	0.2	NC	0.5
246183_at	11	A	0.753906	0.3	NC	0.138386
246184_at	519.5	P	2.44e-4	0.3	NC	0.5
246185_at	186.7	P	0.00415	0.3	NC	0.5
246186_at	9.1	A	0.567627	-1.3	NC	0.978776
246187_at	73.1	P	0.037598	1	NC	0.015426
246188_at	73.4	P	0.030273	0.4	NC	0.5
246189_at	156.2	P	0.005859	0.4	NC	0.274048
246190_at	99.5	P	7.32e-4	-0.4	NC	0.952736
246191_at	1317.4	P	2.44e-4	-0.2	NC	0.992212
246192_at	944	P	2.44e-4	0.2	NC	0.51942
246193_at	154.4	P	0.001953	0.3	NC	0.558077
246194_at	96.4	P	0.010742	-0.7	D	0.99775
246195_at	176.9	P	2.44e-4	-0.4	D	0.999693
246196_at	152.4	P	2.44e-4	1.2	NC	0.012024
246197_at	147	P	7.32e-4	-1.3	D	0.99998
246198_at	73.7	P	0.001221	-0.4	NC	0.966696
246199_at	101	P	0.010742	0.2	NC	0.5
246200_at	48.2	A	0.129639	-0.4	D	0.99751
246201_at	140.2	P	0.01416	-0.9	D	0.999811
246202_at	120.3	P	0.001221	0.6	NC	0.403812
246203_at	1005.3	P	2.44e-4	1.1	I	3.e-5
246204_at	192.2	P	0.01416	0.3	NC	0.5
246205_at	67.3	P	7.32e-4	-0.6	D	0.998514
246206_at	20	A	0.533936	-0.1	NC	0.416433
246207_at	121.1	P	7.32e-4	0.1	NC	0.669411
246208_at	5.4	A	0.80542	-2.2	NC	0.633407
246209_at	13.1	A	0.432373	-0.2	NC	0.5
246210_at	170	P	2.44e-4	1.2	I	4.e-5
246211_at	194.9	P	2.44e-4	-0.8	D	0.999727
246212_at	74.9	P	0.00293	-0.6	D	0.997247
246213_at	167.6	P	0.018555	0	NC	0.881991
246214_at	670.3	P	2.44e-4	0.3	NC	0.5
246215_at	28.3	P	0.037598	1.5	I	9.66e-4
246216_at	189.9	P	0.01416	-0.1	NC	0.980376
246217_at	76.1	P	0.010742	0.2	NC	0.736659
246218_at	98.9	P	0.018555	-1	D	0.999693
246219_at	290.1	P	2.44e-4	-0.3	NC	0.988955
246220_at	374.1	P	2.44e-4	0.5	NC	0.111714
246221_at	114.5	P	0.005859	-0.1	NC	0.846768
246222_at	27.9	A	0.366211	-0.4	NC	0.978776
246223_at	106.2	P	0.001953	-0.4	D	0.999562
246224_at	30.1	A	0.129639	0.3	NC	0.441923
246225_at	160.2	P	7.32e-4	0.5	NC	0.015426
246226_at	62.2	P	0.046143	0.1	NC	0.441923
246227_at	9	A	0.665527	0.6	NC	0.60871
246228_at	894.7	P	2.44e-4	0.1	NC	0.5
246229_at	438.1	P	2.44e-4	1.5	I	2.e-5
246230_at	49.7	A	0.334473	-0.1	NC	0.984574
246231_at	38.1	P	0.037598	-0.9	D	0.999786
246232_at	205.5	P	2.44e-4	-0.6	D	0.999654
246233_at	176.5	P	7.32e-4	0.1	NC	0.5
246234_at	112.8	P	0.010742	-0.3	NC	0.952736
246235_at	50.1	A	0.129639	-0.1	NC	0.570859
246236_at	29.8	A	0.27417	-0.8	NC	0.986922
246237_at	69.1	P	0.001221	0.1	NC	0.60871
246238_at	68.9	P	7.32e-4	0	NC	0.645558
246239_at	128.7	P	0.00415	-0.1	NC	0.945978
246240_at	72.5	P	0.001953	0.2	NC	0.692594
246241_at	36.1	A	0.246094	1.2	NC	0.01421
246242_at	5.9	A	0.601074	-0.8	NC	0.493524
246243_at	85.2	P	0.005859	-1.1	D	0.999965
246244_at	185.3	P	2.44e-4	-0.2	MD	0.995075
246245_at	290.3	P	2.44e-4	0.3	NC	0.5
246246_at	76.1	A	0.219482	0.5	NC	0.5
246247_at	400.9	P	2.44e-4	-0.1	NC	0.875448
246248_at	18.1	A	0.334473	4	NC	0.021224
246249_at	126.8	P	0.008057	0	NC	0.796129
246250_at	46.7	P	0.018555	1.1	NC	0.00712
246251_at	29	A	0.398926	-1	NC	0.958799
246252_s_at	626.6	P	2.44e-4	0.7	I	0.002032
246253_at	184.1	P	0.008057	-0.8	D	0.99987
246254_at	6	A	0.72583	-1.4	NC	0.822588
246255_at	106.3	P	2.44e-4	0.3	NC	0.5
246256_at	3.9	A	0.850342	-1.1	NC	0.645558
246257_at	244.2	P	2.44e-4	-0.1	NC	0.881991
246258_at	25.1	A	0.171387	-0.2	NC	0.747149
246259_at	213.8	P	2.44e-4	0.2	NC	0.5
246260_at	22.5	A	0.171387	0.3	NC	0.416433
246261_at	66.3	P	2.44e-4	-0.2	NC	0.5
246262_at	36.6	A	0.095215	0.6	NC	0.354442
246263_at	411.8	P	2.44e-4	0.4	NC	0.153232
246264_at	31	A	0.303711	-0.6	D	0.99751
246265_at	201.1	P	2.44e-4	0.2	NC	0.5
246266_at	162.4	P	2.44e-4	0.2	NC	0.5
246267_at	3719	P	2.44e-4	0.4	NC	0.274048
246268_at	70.6	P	2.44e-4	0.5	NC	0.016731
246269_at	43.2	P	0.037598	0.1	NC	0.5
246270_at	196.4	P	7.32e-4	-0.7	D	0.999922
246271_at	14	A	0.696289	-1.1	NC	0.930187
246272_at	66.8	A	0.129639	0	NC	0.330589
246273_at	2.8	A	0.828613	-2.1	NC	0.330589
246274_at	56.3	M	0.056152	0.5	NC	0.5
246275_at	57.7	A	0.095215	0.3	NC	0.105663
246276_at	70.7	P	2.44e-4	-0.5	MD	0.994067
246277_at	11	A	0.567627	0.5	NC	0.5
246278_at	78.5	P	0.018555	0.2	NC	0.975245
246279_at	18.5	A	0.432373	1.1	NC	0.545234
246280_at	139.6	P	2.44e-4	0.2	NC	0.5
246281_at	111.6	P	7.32e-4	0.2	NC	0.570859
246282_at	47.1	M	0.056152	0.9	NC	0.454766
246283_at	440.1	P	2.44e-4	0.3	NC	0.5
246284_at	55.9	P	2.44e-4	-0.8	NC	0.99288
246285_at	110.9	P	0.008057	-0.9	D	0.99996
246286_at	855.3	P	2.44e-4	0.3	NC	0.5
246287_at	88.9	P	0.001221	-0.3	NC	0.955851
246288_at	227.5	P	2.44e-4	0	NC	0.5
246289_at	406.3	P	2.44e-4	0	NC	0.777251
246290_at	1889.8	P	2.44e-4	0.7	NC	0.010135
246291_at	165	P	7.32e-4	0.1	NC	0.62112
246292_at	243.7	P	0.00415	-0.2	NC	0.986922
246293_at	68.5	P	2.44e-4	0.4	NC	0.5
246294_at	199.1	P	0.00293	0.3	NC	0.5
246295_at	9.8	A	0.334473	-1.8	NC	0.975245
246296_at	115.8	P	0.01416	0.4	NC	0.111714
246297_at	2.8	A	0.80542	0.1	NC	0.822588
246298_at	100.6	P	0.001953	-0.9	D	0.996301
246299_at	2.6	A	0.932373	-1.1	NC	0.977068
246300_at	59.2	P	0.010742	-0.8	D	0.99987
246301_at	139.5	P	0.001953	-0.7	D	0.999833
246302_at	129.7	P	2.44e-4	1.2	I	4.92e-4
246303_at	45.3	P	0.037598	0.7	NC	0.131343
246304_at	356	P	2.44e-4	-1	D	0.999973
246305_at	404.6	P	2.44e-4	-0.1	NC	0.911062
246306_at	91	P	0.008057	0	NC	0.757415
246307_at	1030.3	P	2.44e-4	0.1	NC	0.5
246308_at	15.9	A	0.19458	0.1	NC	0.545234
246309_at	103.5	P	2.44e-4	0.4	NC	0.39129
246310_at	27	P	0.023926	0.3	NC	0.570859
246311_at	235.9	P	2.44e-4	-0.7	D	0.999853
246312_at	187.4	P	2.44e-4	0.1	NC	0.830902
246313_at	2	A	0.981445	0.8	NC	0.736659
246314_at	90.5	P	0.010742	-0.8	D	0.99998
246315_at	42.7	A	0.149658	1.2	NC	0.065566
246316_at	3.4	A	0.981445	0	NC	0.657563
246317_at	120.8	P	0.008057	-0.1	NC	0.822588
246318_at	84.6	P	0.018555	-0.2	NC	0.977068
246319_at	307.9	P	2.44e-4	0.4	NC	0.37888
246320_at	322	P	2.44e-4	0	NC	0.925732
246321_at	14.9	A	0.303711	-0.6	NC	0.5
246322_at	88.3	P	0.01416	-0.7	D	0.996959
246323_at	121.9	A	0.080566	0.4	NC	0.5
246324_at	76	A	0.111572	-0.7	NC	0.822588
246325_at	15.7	A	0.432373	-1.7	D	0.999382
246326_at	23.3	A	0.246094	-0.3	NC	0.868657
246327_at	202.1	P	7.32e-4	-0.7	D	0.998799
246328_at	86	A	0.067627	-0.1	NC	0.5
246329_at	66.2	P	0.00293	-0.1	NC	0.5
246330_at	47.2	P	0.023926	-0.8	MD	0.994591
246331_at	50.4	A	0.111572	-0.6	D	0.999382
246332_at	2.5	A	0.633789	-2.7	NC	0.955851
246333_at	180.1	P	7.32e-4	-0.1	NC	0.757415
246334_at	118.2	P	7.32e-4	0	NC	0.657563
246335_at	4.6	A	0.601074	0.7	NC	0.39129
246336_at	10.5	A	0.5	1.5	NC	0.532344
246337_at	2.5	A	0.80542	-2.8	NC	0.692594
246338_s_at	3.6	A	0.932373	1	NC	0.506476
246339_at	137.6	P	0.001953	0.8	NC	0.057676
246340_s_at	14.2	A	0.5	-0.3	NC	0.925732
246341_x_at	10.3	A	0.72583	2.1	NC	0.5
246342_at	2.1	A	0.943848	0.5	NC	0.5
246343_at	96.8	P	0.00293	-0.7	D	0.999899
246344_at	215	P	2.44e-4	0.2	NC	0.5
246345_at	106.4	P	0.023926	0.1	NC	0.747149
246346_at	68.8	P	7.32e-4	-0.2	NC	0.814019
246347_at	37	P	0.018555	-0.6	D	0.997968
246348_at	151.7	P	2.44e-4	0.3	NC	0.5
246349_at	47.8	A	0.095215	1	NC	0.038415
246350_at	33.5	A	0.398926	-0.4	NC	0.930187
246351_at	134.5	P	2.44e-4	0.2	NC	0.583567
246352_at	1.5	A	0.919434	0	NC	0.846768
246353_s_at	16.9	A	0.5	2.4	NC	0.354442
246354_at	5.4	A	0.633789	-1.3	NC	0.822588
246355_at	15.1	A	0.466064	-0.6	NC	0.558077
246356_x_at	26	P	0.001953	0.9	NC	0.416433
246357_x_at	3.1	A	0.72583	0.5	NC	0.111714
246358_x_at	3.1	A	0.98584	-0.5	NC	0.692594
246359_x_at	53.4	P	0.046143	1.1	NC	0.185981
246360_at	20.8	A	0.466064	0.7	NC	0.252851
246361_s_at	8.7	A	0.466064	-0.6	NC	0.961585
246362_at	0.5	A	0.943848	-0.7	NC	0.846768
246363_at	14.1	A	0.303711	-1.1	NC	0.5
246364_at	36.5	P	0.001953	0.3	NC	0.5
246365_at	3.7	A	0.334473	-1.5	NC	0.5
246366_at	278.2	P	2.44e-4	0.2	NC	0.5
246367_at	21.5	A	0.27417	-0.3	NC	0.252851
246368_at	497.5	P	2.44e-4	0.2	NC	0.5
246369_at	41.5	P	0.005859	0.9	NC	0.366593
246370_at	92.9	A	0.095215	2.2	NC	0.006503
246371_at	104.5	P	0.018555	0.5	NC	0.069813
246372_at	29.5	A	0.129639	-0.2	NC	0.5
246373_at	125.9	P	7.32e-4	-0.3	NC	0.992212
246374_at	35.5	A	0.080566	-1.9	D	0.99998
246375_at	362.7	P	2.44e-4	-0.2	NC	0.681091
246376_at	276.4	P	7.32e-4	-0.4	D	0.999954
246377_at	25	A	0.246094	0.4	NC	0.5
246378_at	320.9	P	2.44e-4	0.2	NC	0.5
246379_s_at	1485.5	P	2.44e-4	1	NC	0.011045
246380_at	9.8	A	0.753906	-1.6	NC	0.988955
246381_at	2.5	A	0.888428	0.4	NC	0.5
246382_at	15.1	A	0.398926	0.2	NC	0.5
246383_at	55.1	P	0.030273	0.6	NC	0.5
246384_at	567.5	P	2.44e-4	-0.5	D	0.999727
246385_at	41.2	A	0.19458	0.3	NC	0.5
246386_at	47.7	P	0.030273	0.1	NC	0.5
246387_at	38.6	A	0.219482	0.5	NC	0.911062
246388_at	4.5	A	0.828613	0.2	NC	0.5
246389_at	92.9	M	0.056152	0.5	NC	0.5
246390_at	630.2	P	2.44e-4	0.6	NC	0.035785
246391_at	485.7	P	2.44e-4	0.2	NC	0.5
246392_at	17.9	A	0.246094	-0.3	NC	0.952736
246393_at	32.7	P	0.008057	0.4	NC	0.39129
246394_at	18.5	A	0.111572	0.2	NC	0.558077
246395_at	189.9	P	7.32e-4	0.5	NC	0.222749
246396_at	119.4	P	0.010742	-0.3	D	0.999382
246397_at	23.9	A	0.466064	0.4	NC	0.5
246398_at	212.7	P	7.32e-4	-0.5	D	0.99998
246399_at	251.3	P	0.00293	-0.7	D	0.99998
246400_at	129.9	P	2.44e-4	-0.6	MD	0.994067
246401_at	50.2	P	0.008057	0.6	NC	0.177412
246402_at	22.1	A	0.149658	1.5	NC	0.330589
246403_at	133.1	P	0.001953	1.1	I	0.004481
246404_at	158.5	P	0.010742	-0.4	NC	0.949447
246405_at	47	A	0.129639	1.1	NC	0.252851
246406_at	16.3	A	0.753906	1.7	NC	0.5
246407_at	54.2	A	0.27417	0.7	NC	0.5
246408_at	278	P	0.001953	-0.7	D	0.999932
246409_at	80.7	P	2.44e-4	0.1	NC	0.5
246410_at	121.6	P	0.008057	0.1	NC	0.987976
246411_at	5	A	0.753906	0.4	NC	0.274048
246412_at	89.2	P	0.00293	-0.2	NC	0.681091
246413_at	49.9	A	0.067627	0.4	NC	0.403812
246414_at	1	A	0.665527	0.2	NC	0.5
246415_at	132.5	P	0.023926	0.3	NC	0.274048
246416_at	9.1	A	0.567627	0.1	NC	0.5
246417_at	53.3	A	0.149658	-0.5	NC	0.5
246418_at	22.9	A	0.5	0.4	NC	0.48058
246419_at	6	A	0.696289	0.2	NC	0.493524
246420_at	46.4	P	0.023926	0.6	NC	0.5
246421_at	645.7	P	2.44e-4	-0.3	NC	0.955851
246422_at	362.8	P	7.32e-4	-0.2	MD	0.995075
246423_at	49.3	P	0.00293	0.5	NC	0.5
246424_at	227.1	P	0.001953	-0.5	D	0.999448
246425_at	207.8	P	2.44e-4	0.9	I	4.92e-4
246426_at	12.1	A	0.665527	1	NC	0.506476
246427_at	64.2	P	0.001221	-0.3	NC	0.868657
246428_at	59.2	A	0.080566	-0.5	D	0.997247
246429_at	59.1	A	0.080566	2.7	NC	0.044149
246430_at	1.1	A	0.72583	0.2	NC	0.5
246431_at	6.1	A	0.366211	2.1	NC	0.342437
246432_at	3	A	0.72583	-1.5	NC	0.545234
246433_at	44.7	P	0.046143	-0.2	NC	0.977068
246434_at	112.2	P	0.008057	0	NC	0.5
246435_at	8.5	A	0.696289	1.9	NC	0.506476
246436_at	146.5	P	0.001953	-0.1	NC	0.958799
246437_at	4.1	A	0.5	0.3	NC	0.263341
246438_at	12	A	0.466064	-0.8	NC	0.5
246439_at	37.2	A	0.080566	-0.7	D	0.998664
246440_at	186.1	P	0.01416	0.7	NC	0.011045
246441_at	403.3	P	0.001953	0.6	NC	0.050553
246442_at	114.4	P	2.44e-4	-0.6	NC	0.921063
246443_at	206.2	P	0.001221	0.8	MI	0.004925
246444_at	79.7	P	0.005859	0.5	NC	0.5
246445_at	262.9	P	2.44e-4	0.3	NC	0.5
246446_at	110.8	P	7.32e-4	-0.3	D	0.999954
246447_at	140.7	P	2.44e-4	-0.4	NC	0.938478
246448_at	148.2	P	0.001953	-0.5	D	0.999922
246449_at	48.1	A	0.149658	0	NC	0.814019
246450_at	34.4	A	0.366211	-1.2	D	0.99998
246451_at	319.5	P	2.44e-4	-0.2	NC	0.984574
246452_at	436.5	P	2.44e-4	0.5	NC	0.099852
246453_at	334.9	P	7.32e-4	-0.1	NC	0.966696
246454_at	149.3	P	7.32e-4	-0.1	NC	0.964215
246455_at	4.1	A	0.753906	0.5	NC	0.5
246456_at	2.4	A	0.665527	-1.6	NC	0.51942
246457_at	123.3	P	2.44e-4	-0.7	NC	0.987976
246458_at	16.6	A	0.219482	-0.6	NC	0.5
246459_at	127.9	P	2.44e-4	-0.5	D	0.999034
246460_at	421.7	P	2.44e-4	-0.2	D	0.998168
246461_at	65.4	P	0.00415	0.8	NC	0.252851
246462_at	88.4	P	0.008057	0.3	NC	0.60871
246463_at	42.5	A	0.20166	-0.3	NC	0.941556
246464_at	17.1	A	0.219482	0.1	NC	0.118009
246465_at	17.4	A	0.334473	-0.3	NC	0.838962
246466_at	207.9	P	2.44e-4	0.3	NC	0.506476
246467_at	5.1	A	0.753906	0.8	NC	0.026698
246468_at	56.4	P	0.023926	-0.2	NC	0.736659
246469_at	113.2	P	7.32e-4	-0.2	NC	0.838962
246470_at	10.5	A	0.665527	-0.2	NC	0.583567
246471_s_at	3.2	A	0.665527	2.1	NC	0.169098
246472_at	14.7	A	0.633789	0.8	NC	0.5
246473_at	15.7	A	0.219482	0.8	NC	0.263341
246474_at	1.4	A	0.5	-0.7	NC	0.796129
246475_at	42.4	P	0.001221	0.3	NC	0.5
246476_at	68.3	P	0.001953	-0.8	D	0.999948
246477_at	156.8	P	0.005859	0.4	NC	0.330589
246478_at	184.4	P	2.44e-4	-0.1	NC	0.725952
246479_at	276.3	P	7.32e-4	0.8	NC	0.016731
246480_at	600.7	P	2.44e-4	0.5	NC	0.232549
246481_s_at	207.8	P	2.44e-4	1.6	I	2.e-5
246482_at	85.9	P	0.008057	0.1	NC	0.934434
246483_at	193.2	P	2.44e-4	0.1	NC	0.5
246484_at	145.1	P	0.005859	0.2	NC	0.5
246485_at	29	A	0.432373	0.2	NC	0.354442
246486_at	156	P	2.44e-4	-0.1	NC	0.814019
246487_at	7.2	A	0.72583	-1.6	NC	0.822588
246488_at	112.9	P	0.001953	0.4	NC	0.441923
246489_at	1413.9	P	2.44e-4	0.4	NC	0.5
246490_at	37.9	A	0.303711	0.6	NC	0.145682
246491_at	34.9	P	7.32e-4	-0.1	NC	0.911062
246492_at	18.5	A	0.219482	0	NC	0.5
246493_at	28.8	A	0.129639	-0.2	NC	0.868657
246494_at	50.9	A	0.080566	0.2	NC	0.5
246495_at	26.2	A	0.366211	-0.2	NC	0.861614
246496_at	107.9	P	7.32e-4	0.2	NC	0.5
246497_at	172	P	2.44e-4	0.3	NC	0.5
246498_at	43.2	M	0.056152	0.6	NC	0.028766
246499_at	111	P	2.44e-4	-0.4	NC	0.846768
246500_at	172.2	P	0.023926	-0.5	D	0.999654
246501_at	123.5	P	0.037598	0.2	NC	0.881991
246502_at	48.4	A	0.246094	0	NC	0.814019
246503_at	2612.2	P	2.44e-4	0.8	I	0.003041
246504_at	18.1	A	0.27417	-0.5	NC	0.5
246505_at	489.3	P	2.44e-4	-0.1	NC	0.545234
246506_at	386.1	P	2.44e-4	-2.2	D	0.99998
246507_at	159	P	2.44e-4	0.1	NC	0.596188
246508_at	282.7	P	7.32e-4	-0.1	NC	0.888286
246509_at	43.3	A	0.334473	-0.1	NC	0.51942
246510_at	38.1	A	0.334473	3.3	NC	0.252851
246511_at	509.8	P	2.44e-4	0.7	MI	0.005409
246512_at	89.3	P	2.44e-4	0.2	NC	0.5
246513_at	120.2	P	7.32e-4	-0.5	D	0.998168
246514_at	9.4	A	0.780518	-0.2	NC	0.981872
246515_at	76.1	P	0.046143	-0.2	D	0.995927
246516_at	104.9	P	0.00415	-0.6	D	0.995519
246517_at	30.8	A	0.111572	0.1	NC	0.5
246518_at	53.1	P	0.00415	0.4	NC	0.5
246519_at	12.4	A	0.567627	-1.3	NC	0.894337
246520_at	85.9	P	0.001953	-0.3	NC	0.894337
246521_at	382.5	P	7.32e-4	0.3	NC	0.5
246522_at	215.7	P	2.44e-4	0.5	NC	0.232549
246523_at	5.8	A	0.870361	0.6	NC	0.51942
246524_at	9	A	0.398926	-1.6	D	0.996645
246525_at	22.6	A	0.171387	2.4	NC	0.242585
246526_at	2.5	A	0.753906	-0.8	NC	0.777251
246527_at	351.4	P	2.44e-4	0.4	NC	0.354442
246528_at	187.5	P	2.44e-4	0.4	NC	0.185981
246529_at	209.7	P	2.44e-4	-0.2	NC	0.952736
246530_at	35.1	M	0.056152	1.3	NC	0.028766
246531_at	22.4	A	0.80542	0	NC	0.5
246532_at	125	P	2.44e-4	-0.7	D	0.998349
246533_at	187.3	P	2.44e-4	0	NC	0.757415
246534_at	68.7	P	0.046143	0.5	NC	0.5
246535_at	35.4	A	0.366211	0.5	NC	0.5
246536_at	92.5	P	0.00293	-0.5	D	0.999135
246537_at	51.1	P	0.037598	0.5	NC	0.099852
246538_at	444.1	P	2.44e-4	0.6	I	0.00225
246539_at	147	P	2.44e-4	0.1	NC	0.5
246540_at	144.1	P	0.001221	0.9	NC	0.009292
246541_at	236.5	P	0.005859	0.2	NC	0.558077
246542_at	99.5	P	0.037598	-0.4	MD	0.995075
246543_at	16.2	A	0.5	-0.2	NC	0.5
246544_at	15.2	A	0.219482	0.1	NC	0.5
246545_at	19.5	A	0.334473	1	NC	0.5
246546_at	1544.8	P	2.44e-4	0.7	I	0.003355
246547_at	181.4	P	0.00415	0.2	NC	0.5
246548_at	72	P	0.005859	-0.1	NC	0.5
246549_at	94.2	P	2.44e-4	0.3	NC	0.138386
246550_at	149.4	P	0.00415	-0.8	D	0.999932
246551_at	7.2	A	0.533936	-1.9	NC	0.838962
246552_at	51.9	P	0.023926	0.4	NC	0.318909
246553_at	117.9	P	0.001953	-0.5	MD	0.994591
246554_at	68.1	P	2.44e-4	-0.2	NC	0.99288
246555_at	81.3	P	2.44e-4	-0.2	NC	0.990708
246556_at	14.2	A	0.466064	0.4	NC	0.354442
246557_at	30	A	0.246094	1.5	NC	0.111714
246558_at	143.7	P	0.030273	-0.1	NC	0.969033
246559_at	185.1	P	2.44e-4	0	NC	0.814019
246560_at	3.6	A	0.601074	1	NC	0.124552
246561_at	98.9	P	0.001221	-0.2	NC	0.934434
246562_at	121.4	P	7.32e-4	0.2	NC	0.5
246563_at	2.5	A	0.567627	0.6	NC	0.124552
246564_at	244.4	P	0.005859	0.4	NC	0.5
246565_at	354	P	2.44e-4	0.5	NC	0.203871
246566_at	103	P	7.32e-4	-0.8	D	0.999693
246567_at	226	P	2.44e-4	-0.3	NC	0.973302
246568_at	54.2	M	0.056152	0	NC	0.747149
246569_at	21.7	A	0.601074	-0.1	NC	0.645558
246570_at	9	A	0.696289	1.2	NC	0.118009
246571_at	36.9	A	0.129639	0.3	NC	0.454766
246572_at	1.8	A	0.696289	-2.1	NC	0.307406
246573_at	3.7	A	0.870361	0.5	NC	0.692594
246574_at	2.9	A	0.98584	0.3	NC	0.5
246575_at	344.5	P	2.44e-4	0.7	I	0.001077
246576_at	52.6	P	0.023926	0.2	NC	0.692594
246577_at	2.3	A	0.981445	0.3	NC	0.62112
246578_at	4	A	0.533936	2.3	NC	0.263341
246579_at	5.2	A	0.5	0	NC	0.274048
246580_at	248.5	P	2.44e-4	0.1	NC	0.5
246581_at	38.3	M	0.056152	0.1	NC	0.5
246582_at	12.7	A	0.303711	-1.3	NC	0.5
246583_at	83.9	P	2.44e-4	-0.7	D	0.999954
246584_at	98	P	2.44e-4	-0.8	D	0.999911
246585_at	84.3	P	2.44e-4	1.5	I	0.003041
246586_at	26.8	A	0.095215	-0.1	NC	0.757415
246587_at	5.5	A	0.753906	-0.4	NC	0.5
246588_at	5.3	A	0.5	1	NC	0.5
246589_at	1.9	A	0.80542	-1.5	NC	0.786812
246590_at	3.2	A	0.943848	-3	NC	0.992212
246591_at	198.3	P	0.001953	-0.6	D	0.999954
246592_at	3.9	A	0.567627	-1.7	NC	0.703911
246593_at	93	P	2.44e-4	-0.1	NC	0.681091
246594_at	412.3	P	7.32e-4	0.1	NC	0.5
246595_at	2.3	A	0.828613	-3	D	0.999727
246596_at	39.2	A	0.111572	0.2	NC	0.429141
246597_at	64.2	P	0.018555	0.6	NC	0.010135
246598_at	94.2	P	0.01416	0.7	NC	0.429141
246599_at	18.7	A	0.398926	-0.9	D	0.999448
246600_at	49.1	P	0.001221	-1	D	0.999899
246601_at	385.2	P	2.44e-4	0.2	NC	0.5
246602_at	61.3	P	0.010742	-0.4	D	0.995927
246603_at	6.4	A	0.753906	-1.8	NC	0.5
246604_at	7.2	A	0.904785	-1.5	NC	0.767451
246605_at	3.3	A	0.366211	-1.6	NC	0.429141
246606_at	29.2	A	0.067627	0.9	NC	0.5
246607_at	120	P	2.44e-4	-0.9	D	0.999786
246608_at	20.2	A	0.432373	1.8	NC	0.069813
246609_at	20.7	A	0.111572	-0.4	NC	0.5
246610_at	52.7	A	0.095215	0.2	NC	0.5
246611_at	269.8	P	2.44e-4	-0.6	D	0.99998
246612_at	132.9	P	0.037598	-0.1	NC	0.984574
246613_at	1064.7	P	2.44e-4	0.5	NC	0.074268
246614_at	34.9	M	0.056152	-0.3	NC	0.881991
246615_at	14	A	0.601074	-0.3	NC	0.846768
246616_at	21.1	A	0.334473	-0.6	NC	0.5
246617_at	138.9	P	7.32e-4	1.5	I	0.00249
246618_at	56.1	A	0.171387	0.5	NC	0.416433
246619_at	445.7	P	2.44e-4	-0.2	NC	0.945978
246620_at	6.1	A	0.601074	-1.7	NC	0.583567
246621_at	867.3	P	2.44e-4	-0.2	NC	0.964215
246622_at	90	P	0.005859	0.1	NC	0.894337
246623_at	1728.2	P	2.44e-4	0.1	NC	0.5
246624_at	37.7	A	0.246094	0.5	NC	0.185981
246625_at	64.3	P	0.030273	0.6	NC	0.5
246626_at	14.2	A	0.5	-1.2	NC	0.981872
246627_s_at	942.6	P	2.44e-4	0.2	NC	0.5
246628_at	449.3	P	2.44e-4	0.1	NC	0.5
246629_at	3.1	A	0.753906	0.2	NC	0.454766
246630_at	74	A	0.111572	-0.2	NC	0.911062
246631_at	605	P	0.001953	0.2	NC	0.5
246632_at	25.5	A	0.095215	0.2	NC	0.5
246633_at	13.7	A	0.567627	2	NC	0.057676
246634_at	217.3	P	2.44e-4	-0.5	D	0.99997
246635_at	33.4	A	0.334473	-0.1	NC	0.177412
246636_at	672.4	P	2.44e-4	0.4	NC	0.5
246637_at	2	A	0.991943	0.2	NC	0.715033
246638_at	22.1	A	0.149658	0.7	NC	0.441923
246639_x_at	1.2	A	0.981445	0.4	NC	0.854318
246640_x_at	73.5	A	0.067627	-0.2	NC	0.725952
246641_s_at	2.8	A	0.888428	1.6	NC	0.5
246642_s_at	4.8	A	0.780518	-0.4	NC	0.894337
246643_s_at	4.4	A	0.799561	2.6	NC	0.454766
246644_at	65.1	P	0.023926	-0.9	D	0.999922
246645_at	242.7	P	2.44e-4	0.6	NC	0.5
246646_at	1.4	A	0.991943	0.8	NC	0.669411
246647_at	20.2	A	0.129639	0.8	NC	0.342437
246648_at	1.3	A	0.962402	0	NC	0.725952
246649_at	13.5	A	0.432373	-1	NC	0.942324
246650_at	423.8	P	2.44e-4	-0.5	D	0.995927
246651_at	5.8	A	0.665527	-2.6	NC	0.991489
246652_at	59.2	P	0.00415	0.4	NC	0.318909
246653_at	486.9	P	2.44e-4	-0.7	D	0.999811
246654_s_at	126.8	P	0.018555	-0.6	D	0.999308
246655_at	9	A	0.567627	-0.6	NC	0.868657
246656_at	3.7	A	0.850342	-1.8	NC	0.911062
246657_at	1.1	A	0.828613	-3.9	NC	0.838962
246658_at	0.6	A	0.873047	-2.7	NC	0.794268
246659_at	7.2	A	0.171387	-1	NC	0.5
246660_at	380.1	P	2.44e-4	-0.1	NC	0.786812
246661_at	8.4	A	0.696289	3.8	NC	0.284967
246662_at	4.6	A	0.567627	-1.4	NC	0.894337
246663_at	52.8	A	0.246094	4.2	NC	0.088938
246664_at	1.5	A	0.904785	-1.5	NC	0.532344
246665_s_at	6.7	A	0.780518	0.4	NC	0.416433
246666_at	12.5	A	0.219482	0.3	NC	0.185981
246667_at	2.7	A	0.80542	-2.5	NC	0.814019
246668_at	4.6	A	0.72583	1.3	NC	0.263341
246669_at	43.5	A	0.246094	0.2	NC	0.51942
246670_at	2.9	A	0.80542	0.3	NC	0.875448
246671_at	23.7	A	0.149658	0.7	NC	0.232549
246672_at	13	A	0.27417	0.9	NC	0.222749
246673_at	283.7	P	2.44e-4	0.9	I	0.001651
246674_at	37.1	A	0.111572	-0.2	NC	0.955851
246675_at	23.3	P	0.018555	0.3	NC	0.194801
246676_at	7	A	0.665527	1.3	NC	0.583567
246677_at	1.6	A	0.969727	0.3	NC	0.881991
246678_at	8.7	A	0.466064	-0.2	NC	0.493524
246679_at	4.3	A	0.696289	0.1	NC	0.5
246680_at	31.6	A	0.219482	-0.2	NC	0.796129
246681_at	44.4	P	0.008057	-0.6	D	0.99987
246682_at	126	P	0.001953	-0.6	D	0.999786
246683_at	88.2	P	2.44e-4	0.4	NC	0.5
246684_at	19.4	A	0.432373	-0.7	NC	0.805199
246685_at	13.2	A	0.633789	-0.9	NC	0.5
246686_at	2.6	A	0.888428	0	NC	0.868657
246687_at	6	A	0.780518	-1.6	NC	0.958799
246688_at	14.7	A	0.432373	1.6	NC	0.161038
246689_at	2.3	A	0.665527	-1	NC	0.506476
246690_at	2.5	A	0.888428	1.3	NC	0.074268
246691_at	23.2	A	0.334473	0.1	NC	0.692594
246692_at	4.2	A	0.466064	1.4	NC	0.366593
246693_at	3	A	0.870361	0.4	NC	0.5
246694_at	3.5	A	0.665527	-2.4	NC	0.5
246695_at	10.5	A	0.633789	1.4	NC	0.5
246696_at	20.2	A	0.303711	2.9	NC	0.194801
246697_at	2.7	A	0.919434	0.1	NC	0.938478
246698_at	27.5	A	0.080566	0.9	NC	0.354442
246699_at	354.2	P	2.44e-4	0	NC	0.5
246700_at	1.2	A	0.962402	-2.7	NC	0.767451
246701_at	178.6	P	2.44e-4	0.4	NC	0.5
246702_at	741.1	P	2.44e-4	0.6	NC	0.021224
246703_at	139.6	P	0.00293	-0.2	NC	0.945978
246704_at	5.5	A	0.753906	-2	NC	0.5
246705_x_at	1	A	0.968018	-2.4	NC	0.952736
246706_at	19.3	A	0.432373	0.3	NC	0.441923
246707_at	15.4	A	0.567627	0.8	NC	0.284967
246708_at	171.3	P	2.44e-4	0	NC	0.633407
246709_s_at	0.4	A	0.994141	-3.2	NC	0.942324
246710_at	16.2	A	0.432373	0.1	NC	0.5
246711_at	20	A	0.567627	2.7	NC	0.5
246712_at	2	A	0.466064	0.3	NC	0.5
246713_at	22.9	A	0.27417	0.2	NC	0.5
246714_at	127.6	P	0.037598	0.4	NC	0.5
246715_at	4.9	A	0.72583	-2.5	NC	0.822588
246716_s_at	24.9	P	0.005859	0.8	NC	0.169098
246717_at	3.8	A	0.665527	-1.4	NC	0.881991
246718_at	13	A	0.398926	0.2	NC	0.441923
246719_at	6.2	A	0.171387	-1	NC	0.558077
246720_at	1.6	A	0.888428	-1.1	NC	0.725952
246721_at	1.7	A	0.753906	-3	NC	0.942324
246722_at	7.6	A	0.567627	-1	NC	0.5
246723_at	2.7	A	0.943848	0.4	NC	0.51942
246724_at	121.9	P	0.001221	0.3	NC	0.37888
246725_at	9.6	A	0.633789	-1.8	NC	0.506476
246726_at	15.1	A	0.633789	-0.2	NC	0.5
246727_at	34.1	A	0.19458	-0.7	NC	0.949447
246728_at	172.1	P	2.44e-4	-0.4	D	0.999786
246729_at	0.5	A	0.953857	0.7	NC	0.60871
246730_at	1780.9	P	2.44e-4	0.3	NC	0.5
246731_at	24.3	P	0.046143	0.5	NC	0.5
246732_at	106.6	A	0.095215	0.1	NC	0.916174
246733_at	32.4	A	0.27417	-0.5	NC	0.681091
246734_at	23.9	A	0.466064	-0.1	NC	0.681091
246735_at	311.8	P	2.44e-4	0.2	NC	0.354442
246736_at	53.4	A	0.665527	0.4	NC	0.814019
246737_at	93.3	P	0.023926	0.2	NC	0.5
246738_at	81.6	P	0.018555	-0.5	D	0.999562
246739_at	17.6	A	0.080566	0	NC	0.5
246740_at	0.4	A	0.993652	-3	NC	0.5
246741_at	446.1	P	2.44e-4	0.2	NC	0.5
246742_at	252.8	P	2.44e-4	-0.1	NC	0.900148
246743_at	7.3	A	0.466064	-2	NC	0.980376
246744_at	633.8	P	2.44e-4	0.8	NC	0.038415
246745_at	1536.6	P	2.44e-4	0.4	NC	0.342437
246746_at	278.1	P	0.005859	0.7	NC	0.124552
246747_at	3804.1	P	2.44e-4	0.3	NC	0.5
246748_at	40.5	A	0.246094	-0.5	NC	0.881991
246749_at	110	P	2.44e-4	0.1	NC	0.5
246750_at	68.2	P	0.001221	0.2	NC	0.669411
246751_at	16.7	A	0.72583	0.9	NC	0.805199
246752_at	19.1	A	0.5	3	NC	0.5
246753_at	18.6	A	0.432373	0.2	NC	0.39129
246754_at	69.7	A	0.219482	0.1	NC	0.5
246755_at	319.2	P	2.44e-4	0.1	NC	0.633407
246756_at	113	P	0.001221	-0.5	D	0.999833
246757_at	1.7	A	0.780518	0.1	NC	0.861614
246758_at	4125.4	P	2.44e-4	0.8	I	0.001832
246759_at	115.4	P	0.005859	-0.8	D	0.99998
246760_at	128.9	P	2.44e-4	0	NC	0.633407
246761_at	4.1	A	0.80542	-1.4	NC	0.814019
246762_at	54.2	P	0.037598	0.1	NC	0.888286
246763_at	445.1	P	2.44e-4	0.2	NC	0.5
246764_s_at	1.7	A	0.780518	-1.7	NC	0.777251
246765_at	59.1	P	0.005859	0.1	NC	0.5
246766_at	6.1	A	0.780518	-0.1	NC	0.62112
246767_at	120.5	P	0.00293	0.6	NC	0.094279
246768_at	134.3	P	2.44e-4	0.2	NC	0.5
246769_at	21.7	A	0.601074	1.9	NC	0.354442
246770_at	90.7	P	0.010742	-0.2	NC	0.952736
246771_at	1.3	A	0.870361	0.4	NC	0.366593
246772_at	93.6	P	2.44e-4	0.1	NC	0.5
246773_at	16.8	A	0.398926	-1.1	NC	0.905721
246774_at	14.1	A	0.696289	0	NC	0.570859
246775_at	322.6	P	7.32e-4	0.3	NC	0.5
246776_at	57.1	A	0.067627	0.7	NC	0.441923
246777_at	169.5	P	0.001953	-0.2	NC	0.978776
246778_at	202.4	P	2.44e-4	0.1	NC	0.5
246779_at	188.1	P	0.00293	0	NC	0.725952
246780_at	875.4	P	2.44e-4	0.3	NC	0.5
246781_at	167.5	P	7.32e-4	0.4	NC	0.493524
246782_at	32.3	A	0.129639	-0.1	NC	0.988955
246783_at	30.3	P	0.046143	-0.1	NC	0.558077
246784_at	409.7	P	2.44e-4	0.4	NC	0.454766
246785_at	350.4	P	2.44e-4	0	NC	0.846768
246786_at	71.3	M	0.056152	0.3	NC	0.786812
246787_s_at	1.4	A	0.753906	-1.9	NC	0.757415
246788_at	12.6	A	0.5	-0.2	NC	0.900148
246789_at	171.8	P	0.001221	0.4	NC	0.5
246790_at	3.8	A	0.466064	-2.8	NC	0.822588
246791_at	123.6	P	2.44e-4	-0.8	D	0.999448
246792_at	28.7	A	0.095215	0.7	NC	0.5
246793_at	125.4	P	2.44e-4	-0.7	D	0.999654
246794_s_at	32.7	A	0.080566	-0.4	NC	0.5
246795_at	3.9	A	0.398926	-0.3	NC	0.429141
246796_at	42.4	P	0.018555	1.4	NC	0.5
246797_at	39.5	P	0.008057	0.2	NC	0.5
246798_at	23.4	A	0.665527	-0.2	NC	0.570859
246799_at	155.1	P	0.018555	0.7	NC	0.403812
246800_at	427.1	P	2.44e-4	-0.1	NC	0.868657
246801_at	489.5	P	2.44e-4	0.1	NC	0.5
246802_at	62.6	P	0.008057	-0.7	NC	0.991489
246803_at	37.5	A	0.219482	-0.2	NC	0.921063
246804_at	2.5	A	0.888428	0.4	NC	0.558077
246805_at	9.2	A	0.753906	-0.2	NC	0.796129
246806_at	1.9	A	0.904785	0.7	NC	0.681091
246807_at	439.1	P	2.44e-4	1.3	I	3.e-5
246808_at	82.9	P	0.00293	0.3	NC	0.467656
246809_s_at	314.6	P	0.001953	0.9	I	3.46e-4
246810_at	0.6	A	0.919434	-1.9	NC	0.875448
246811_at	31.1	A	0.144531	0.4	NC	0.342437
246812_at	7.3	A	0.398926	0.2	NC	0.131343
246813_at	1.1	A	0.904785	0.5	NC	0.416433
246814_at	70.1	A	0.111572	0.7	NC	0.318909
246815_at	41.3	P	0.005859	0.3	NC	0.5
246816_at	18.1	A	0.533936	0	NC	0.905721
246817_at	4.4	A	0.5	-2.4	NC	0.633407
246818_at	39.9	A	0.334473	-0.5	NC	0.911062
246819_at	1.5	A	0.5	5.1	NC	0.111714
246820_at	52.7	P	0.01416	-0.7	NC	0.905721
246821_at	627.5	P	2.44e-4	1	NC	0.012024
246822_at	35.9	P	0.010742	-0.9	D	0.999448
246823_at	1.9	A	0.601074	0.2	NC	0.5
246824_at	227.4	P	7.32e-4	0	NC	0.846768
246825_at	221	P	2.44e-4	0.2	NC	0.5
246826_at	83.7	A	0.246094	0	NC	0.916174
246827_at	79.6	P	0.018555	0	NC	0.681091
246828_at	9	A	0.72583	-0.5	NC	0.493524
246829_at	133.7	P	0.001953	-0.1	NC	0.955851
246830_at	1023	P	2.44e-4	-0.4	D	0.996959
246831_at	36.3	A	0.129639	-0.7	D	0.998349
246832_at	205.8	P	2.44e-4	-0.6	NC	0.993497
246833_at	3.2	A	0.601074	1.2	NC	0.252851
246834_at	3.2	A	0.466064	1.2	NC	0.330589
246835_at	28.2	A	0.129639	0.1	NC	0.5
246836_s_at	18.4	A	0.171387	-0.2	NC	0.814019
246837_at	93.1	P	0.008057	0.7	NC	0.078937
246838_at	94.6	P	0.01416	0.3	NC	0.5
246839_at	28.1	A	0.171387	-0.2	NC	0.952736
246840_at	264.3	P	0.001953	0.6	NC	0.493524
246841_at	16.8	A	0.366211	0.3	NC	0.5
246842_at	91.4	P	0.01416	-0.3	D	0.999693
246843_at	284.6	P	2.44e-4	-0.1	NC	0.669411
246844_at	158.1	P	7.32e-4	0.1	NC	0.5
246845_at	801.2	P	2.44e-4	0.2	NC	0.5
246846_at	126.1	P	0.046143	-0.7	D	0.999611
246847_at	32.8	A	0.149658	-1	MD	0.995075
246848_at	36.2	A	0.303711	3.3	NC	0.088938
246849_at	110.4	P	7.32e-4	0	NC	0.703911
246850_at	54	P	0.037598	0.3	NC	0.5
246851_at	3.5	A	0.780518	-0.9	NC	0.429141
246852_at	134.2	P	0.023926	-0.8	D	0.99996
246853_at	15.4	P	0.023926	0.2	NC	0.194801
246854_at	177.6	P	0.00293	5.9	I	2.e-5
246855_at	1761.9	P	2.44e-4	-0.4	NC	0.990708
246856_at	314.1	P	2.44e-4	-0.4	D	0.999811
246857_at	16.4	A	0.067627	3.5	NC	0.018128
246858_at	395.6	P	2.44e-4	0.6	NC	0.01421
246859_at	2.6	A	0.969727	0	NC	0.62112
246860_at	1.4	A	0.80542	-2.7	NC	0.366593
246861_at	887.4	P	2.44e-4	-0.9	D	0.999977
246862_at	512.7	P	2.44e-4	-0.1	NC	0.921063
246863_at	352.4	P	2.44e-4	0.1	NC	0.506476
246864_at	83.4	P	0.00293	0.2	NC	0.905721
246865_s_at	189.9	P	2.44e-4	-0.8	NC	0.921063
246866_at	5.9	A	0.633789	-0.6	NC	0.203871
246867_at	0.7	A	0.696289	-1.5	NC	0.5
246868_at	207.4	P	0.001953	1	NC	0.010135
246869_at	17.1	A	0.246094	0.8	NC	0.506476
246870_at	532.9	P	2.44e-4	0.4	NC	0.5
246871_at	18.6	A	0.334473	-0.2	NC	0.51942
246872_at	27.1	P	0.001953	0.3	NC	0.5
246873_at	73.9	A	0.149658	0.3	NC	0.5
246874_at	29.6	A	0.432373	2.1	NC	0.454766
246875_at	270.4	P	0.001221	-0.6	D	0.99994
246876_at	3.5	A	0.904785	-1.9	NC	0.777251
246877_at	4.9	A	0.962402	0.3	NC	0.5
246878_at	5.8	A	0.567627	0.3	NC	0.213188
246879_at	87.2	P	0.001953	0.6	NC	0.169098
246880_s_at	5.3	A	0.633789	-0.5	NC	0.48058
246881_at	65.4	P	7.32e-4	-0.8	D	0.996959
246882_at	142.4	P	0.018555	0.6	NC	0.5
246883_at	28	A	0.149658	0.1	NC	0.5
246884_at	107.3	P	0.001953	1.7	I	0.001336
246885_at	37.3	P	0.018555	0	NC	0.5
246886_at	119.6	P	0.001221	-0.3	NC	0.98579
246887_at	19.7	A	0.5	-0.2	NC	0.905721
246888_at	151.4	P	2.44e-4	-1.2	D	0.99998
246889_at	1	A	0.334473	-2.4	NC	0.911062
246890_at	21.3	A	0.171387	0.2	NC	0.429141
246891_at	40.7	P	0.030273	-0.1	NC	0.532344
246892_at	13.8	A	0.533936	-0.9	NC	0.5
246893_at	129.8	P	7.32e-4	-0.3	MD	0.994067
246894_at	15.5	A	0.366211	0.4	NC	0.416433
246895_at	983.3	P	2.44e-4	0.3	NC	0.5
246896_at	5.4	A	0.753906	0.9	NC	0.429141
246897_at	273.2	P	2.44e-4	-0.3	NC	0.961585
246898_at	40.9	A	0.171387	0.5	NC	0.5
246899_at	52.6	P	7.32e-4	0.6	NC	0.403812
[truncated: 20,811 more rows]
