# Supplementary material for: Qualitative network models and genome-wide expression data define carbon/nitrogen-responsive molecular machines in Arabidopsis
Source: Genome Biol. 2007 Jan 11;8(1):R7. doi: 10.1186/gb-2007-8-1-r7 (PMC1839130; doi:10.1186/gb-2007-8-1-r7)
Supplement: Additional data file 5 — CHP files generated with the Affymetrix MAS v5.0 software as described in the Materials and methods. [file gb-2007-8-1-r7-S5.zip › CHPfiles/33.21.vs.LL42.1.CHP]

row.names	LL33.21.vs.LL42.1.Signal	LL33.21.vs.LL42.1.Detection	LL33.21.vs.LL42.1.Detection.p.value	LL33.21.vs.LL42.1.Signal.Log.Ratio	LL33.21.vs.LL42.1.Change	LL33.21.vs.LL42.1.Change.p.value
244901_at	58.2	P	0.00415	0	NC	0.60871
244902_at	57.7	P	0.030273	-0.1	NC	0.5
244903_at	155.6	P	2.44e-4	0.8	I	0.00225
244904_at	29.1	A	0.219482	2.4	NC	0.5
244905_at	61.9	A	0.129639	0.8	NC	0.318909
244906_at	155.3	P	0.001221	0.2	NC	0.5
244907_at	13.8	A	0.366211	-0.2	NC	0.62112
244908_at	1.5	A	0.981445	-1.3	NC	0.977068
244909_at	31.8	A	0.171387	0.1	NC	0.138386
244910_s_at	8.2	A	0.5	-2.2	NC	0.747149
244911_at	7.4	A	0.780518	-1.3	NC	0.5
244912_at	361.7	P	0.001953	-0.2	D	0.996959
244913_at	7.2	A	0.72583	-1.5	NC	0.5
244914_at	1.7	A	0.696289	-1.6	NC	0.570859
244915_s_at	24.6	A	0.432373	1.4	NC	0.242585
244916_at	2.3	A	0.696289	0.1	NC	0.506476
244917_at	3.6	A	0.888428	0.6	NC	0.645558
244918_at	20.2	A	0.366211	0.9	NC	0.069813
244919_at	8.8	A	0.533936	-1.4	NC	0.747149
244920_s_at	108	P	0.00293	0.3	NC	0.37888
244921_s_at	62.2	P	0.01416	0.1	NC	0.342437
244922_s_at	32.7	A	0.19458	-0.6	NC	0.980376
244923_s_at	21.8	A	0.334473	-0.1	NC	0.5
244924_at	48.6	A	0.19458	0.1	NC	0.467656
244925_at	24.3	A	0.246094	1.1	NC	0.5
244926_s_at	5.4	A	0.567627	-3.5	NC	0.911062
244927_at	44.5	A	0.219482	-0.1	NC	0.416433
244928_s_at	180.3	P	0.01416	1.1	NC	0.011045
244929_at	227	P	0.023926	-0.1	NC	0.942324
244930_at	3.1	A	0.80542	-1.4	NC	0.5
244931_at	30	A	0.19458	0.1	NC	0.757415
244932_at	58.4	M	0.056152	1.2	NC	0.078937
244933_at	32.8	A	0.067627	0.1	NC	0.024755
244934_at	36.4	A	0.19458	1.5	NC	0.118009
244935_at	324.6	P	7.32e-4	0.1	NC	0.5
244936_at	51.9	P	0.005859	-0.5	NC	0.822588
244937_at	25.8	P	0.001953	0.4	NC	0.318909
244938_at	84.4	P	0.00293	0.7	I	8.65e-4
244939_at	173.9	P	0.00415	1.1	I	0.001651
244940_at	435.5	P	2.44e-4	1.1	I	2.7e-5
244941_at	68.4	P	0.018555	0	NC	0.5
244942_at	19.6	A	0.398926	1.3	I	0.00249
244943_at	96	P	0.00415	-0.5	MD	0.994591
244944_s_at	200	P	2.44e-4	0.2	NC	0.5
244945_at	92.4	A	0.129639	0.3	NC	0.057676
244946_at	22.8	A	0.398926	-0.4	NC	0.454766
244947_at	56.3	A	0.067627	0.5	NC	0.203871
244948_at	15	A	0.533936	0.1	NC	0.5
244949_at	6.4	A	0.696289	0.2	NC	0.330589
244950_at	40.4	P	0.018555	-0.8	D	0.999448
244951_s_at	198.8	P	7.32e-4	0	NC	0.558077
244952_at	39	P	0.018555	0.6	NC	0.330589
244953_s_at	32.5	A	0.095215	1	NC	0.028766
244954_s_at	3.2	A	0.665527	-0.2	NC	0.493524
244955_at	6.2	A	0.533936	-2.4	NC	0.5
244956_s_at	13.3	A	0.366211	-0.9	NC	0.767451
244957_at	31.9	P	0.00415	0.1	NC	0.5
244958_at	57	A	0.095215	2.1	NC	0.48058
244959_s_at	97.7	P	2.44e-4	0.4	NC	0.153232
244960_at	208.2	P	2.44e-4	0.4	NC	0.088938
244961_at	504	P	2.44e-4	0	NC	0.506476
244962_at	171.7	P	2.44e-4	-0.2	NC	0.596188
244963_at	185.6	P	7.32e-4	0.5	NC	0.044149
244964_at	85.3	P	0.037598	0.5	NC	0.416433
244965_at	79.2	P	0.00293	0.9	I	1.89e-4
244966_at	17.7	A	0.149658	2.5	NC	0.030967
244967_at	230.5	P	0.00293	0.9	I	2.41e-4
244968_at	273.5	P	0.001221	0.2	NC	0.5
244969_at	96.4	P	0.001221	-0.3	NC	0.786812
244970_at	78.4	P	0.023926	0.4	NC	0.5
244971_at	2882.5	P	2.44e-4	0.3	NC	0.342437
244972_at	27.4	A	0.27417	-1.1	MD	0.994591
244973_at	3.8	A	0.696289	-2.6	NC	0.854318
244974_at	3.4	A	0.696289	-1.8	NC	0.868657
244975_at	76.4	P	0.005859	-1.3	D	0.99987
244976_at	854.6	P	2.44e-4	-0.7	D	0.999833
244977_at	38.6	A	0.366211	0.4	NC	0.5
244978_at	112.8	P	0.00415	0.7	MI	0.005933
244979_at	70.4	P	0.037598	0.5	NC	0.021224
244980_at	35.3	M	0.056152	-0.1	NC	0.263341
244981_at	69.1	P	0.001953	0.9	I	0.003699
244982_at	166.2	P	0.00293	0.8	NC	0.012024
244983_at	568.7	P	2.44e-4	1.2	I	3.e-5
244984_at	345.4	P	2.44e-4	0.1	NC	0.5
244985_at	159.3	P	0.001221	0	NC	0.703911
244986_at	323.6	P	2.44e-4	0	NC	0.681091
244987_s_at	1011.3	P	2.44e-4	-0.5	D	0.999833
244988_s_at	97.4	P	0.008057	-1.1	D	0.99996
244989_s_at	25.9	A	0.171387	-0.4	NC	0.921063
244990_s_at	0.8	A	0.665527	-0.7	NC	0.342437
244991_s_at	37.8	P	0.030273	0.3	NC	0.263341
244992_s_at	1335.7	P	2.44e-4	0.9	I	3.5e-5
244993_s_at	210.5	P	2.44e-4	-0.2	NC	0.5
244994_at	14	A	0.171387	3.3	NC	0.050553
244995_at	12.3	A	0.246094	-0.1	NC	0.5
244996_at	136.3	P	0.00293	0.1	NC	0.5
244997_at	59.3	P	0.005859	-0.2	NC	0.930187
244998_at	178.5	P	2.44e-4	-0.1	NC	0.506476
244999_at	31.9	P	0.046143	-0.1	NC	0.5
245000_at	3	A	0.904785	-2	NC	0.958799
245001_at	327.5	P	2.44e-4	-0.3	NC	0.949447
245002_at	27.5	A	0.246094	-0.7	NC	0.958799
245003_at	87.1	P	0.008057	0	NC	0.60871
245004_at	92.4	P	0.005859	1.7	I	0.001486
245005_at	4.9	A	0.601074	-3.2	NC	0.98579
245006_at	592.5	P	2.44e-4	0.4	NC	0.012024
245007_at	58.6	A	0.095215	-0.8	D	0.999911
245008_at	78.4	P	0.001221	1	I	6.e-5
245009_at	836.7	P	7.32e-4	0.2	NC	0.5
245010_at	38.5	A	0.366211	2.6	NC	0.009292
245011_at	51.8	P	0.001953	0.2	NC	0.213188
245012_at	59.8	P	0.005859	0.2	NC	0.5
245013_at	1043.5	P	2.44e-4	-0.4	D	0.999786
245014_at	732.1	P	2.44e-4	-1	D	0.999977
245015_at	229	P	2.44e-4	-0.6	D	0.999562
245016_at	352.1	P	2.44e-4	0.5	I	0.003041
245017_at	611.8	P	2.44e-4	0.5	I	6.18e-4
245018_at	60.3	P	7.32e-4	-0.3	NC	0.5
245019_at	144.1	P	2.44e-4	0.5	NC	0.012024
245020_at	170.2	P	2.44e-4	0.2	NC	0.48058
245021_at	77.1	P	0.001953	0.2	NC	0.213188
245022_at	39.3	P	0.008057	0	NC	0.274048
245023_at	158.2	P	7.32e-4	0.2	NC	0.284967
245024_at	884.5	P	2.44e-4	3.4	I	2.e-5
245025_at	110.3	P	7.32e-4	1	I	9.66e-4
245026_at	111.3	P	0.001953	0.6	NC	0.009292
245027_at	23	A	0.334473	-0.1	NC	0.921063
245028_at	93.4	P	0.001221	-0.5	NC	0.955851
245029_at	13.2	A	0.27417	-0.8	NC	0.5
245030_at	6.1	A	0.5	0.9	NC	0.194801
245031_at	89	P	0.001953	0.3	NC	0.194801
245032_at	23.2	A	0.19458	-0.5	NC	0.545234
245033_at	2.5	A	0.780518	-2.5	NC	0.921063
245034_at	130.8	P	0.001953	0.9	I	0.001201
245035_at	57.8	P	0.010742	-0.6	D	0.99998
245036_at	171.6	P	2.44e-4	0.5	NC	0.028766
245037_at	14.2	A	0.303711	-1.2	NC	0.506476
245038_at	334.5	P	0.001221	-0.1	NC	0.777251
245039_at	226.5	P	7.32e-4	0	NC	0.911062
245040_at	34	A	0.334473	0.4	NC	0.022932
245041_at	155.6	P	2.44e-4	-0.5	D	0.99987
245042_at	36.3	A	0.398926	-0.8	NC	0.633407
245043_at	123.4	P	7.32e-4	-0.6	D	0.999654
245044_at	14.2	A	0.5	-1.6	NC	0.532344
245045_at	389.7	P	2.44e-4	0.1	NC	0.5
245046_at	417.2	P	2.44e-4	-0.3	NC	0.973302
245047_at	4.2	A	0.601074	-2.2	NC	0.5
245048_at	549.6	P	2.44e-4	0.6	NC	0.009292
245049_at	49.6	P	0.001953	0.4	I	0.002753
245050_at	104.4	P	0.00415	0.9	I	6.8e-5
245051_at	216.4	P	0.001953	-0.1	NC	0.814019
245052_at	24.8	A	0.27417	-0.6	NC	0.5
245053_at	26.4	A	0.466064	-0.1	NC	0.747149
245054_at	85.1	P	0.001953	0.1	NC	0.911062
245055_at	5.8	A	0.303711	-3.1	NC	0.747149
245056_at	76.6	P	0.001221	0.4	NC	0.5
245057_at	18.6	A	0.753906	3	NC	0.169098
245058_at	2.6	A	0.904785	0.4	NC	0.429141
245059_at	118	P	0.008057	-1	D	0.999308
245060_at	969.2	P	2.44e-4	-0.2	NC	0.875448
245061_at	61.7	P	0.037598	-0.2	NC	0.757415
245062_at	139.2	P	2.44e-4	-0.6	D	0.999654
245063_at	138.9	P	2.44e-4	0.3	NC	0.074268
245064_at	58.7	P	2.44e-4	-0.2	NC	0.633407
245065_at	221.4	P	0.008057	-0.1	NC	0.5
245066_at	204	P	0.00415	0.2	NC	0.467656
245067_at	887.4	P	2.44e-4	0.5	I	0.00249
245068_at	5.9	A	0.753906	-0.8	NC	0.952736
245069_at	4.1	A	0.665527	-0.2	NC	0.986922
245070_at	25.6	A	0.665527	2.9	NC	0.5
245071_at	13	A	0.5	1.8	NC	0.083826
245072_s_at	7.1	A	0.366211	2.2	NC	0.088938
245073_at	2.7	A	0.753906	-0.1	NC	0.5
245074_at	46.5	M	0.056152	0.3	NC	0.5
245075_at	17.9	A	0.533936	-0.1	NC	0.493524
245076_at	1.1	A	0.962402	0.2	NC	0.5
245077_at	26	A	0.27417	-0.3	NC	0.5
245078_at	258.3	P	0.001953	0.1	NC	0.657563
245079_at	38	A	0.246094	-0.6	D	0.999382
245080_at	139.5	P	0.00293	0.3	NC	0.454766
245081_at	34	A	0.171387	-0.1	NC	0.124552
245082_at	205.1	P	2.44e-4	2.6	I	2.e-5
245083_at	379.3	P	2.44e-4	0.2	NC	0.5
245084_at	52.3	P	7.32e-4	0.5	NC	0.232549
245085_at	1159	P	7.32e-4	0	NC	0.5
245086_at	15.3	A	0.601074	1.9	NC	0.5
245087_at	94	P	7.32e-4	0.6	NC	0.019624
245088_at	22.2	A	0.398926	0.6	NC	0.5
245089_at	182.6	P	2.44e-4	0.2	NC	0.185981
245090_at	361	P	2.44e-4	-1.6	D	0.99998
245091_at	33.8	A	0.466064	1.1	NC	0.5
245092_at	153.8	P	0.01416	0.3	NC	0.5
245093_at	26.9	A	0.665527	-1	NC	0.991489
245094_at	242.3	P	0.001953	0.4	NC	0.5
245095_at	2.1	A	0.567627	-1.3	NC	0.822588
245096_at	73.5	P	0.008057	0.3	NC	0.5
245097_at	165.1	P	0.001953	-0.3	NC	0.991489
245098_at	293.2	P	2.44e-4	-0.8	D	0.999932
245099_at	244	P	0.023926	-0.1	NC	0.98579
245100_at	67.3	P	0.005859	-1.1	D	0.999948
245101_at	640.5	P	2.44e-4	-0.4	D	0.999693
245102_at	2.9	A	0.753906	-1.3	NC	0.692594
245103_at	9.9	A	0.601074	-1.8	NC	0.5
245104_at	98.2	P	0.001953	0	NC	0.5
245105_at	70.3	P	0.018555	0.8	NC	0.035785
245106_at	140.8	P	2.44e-4	0.8	I	2.73e-4
245107_at	14.1	A	0.398926	-1.4	NC	0.934434
245108_at	3.1	A	0.780518	-3.4	MD	0.995075
245109_at	42.3	A	0.27417	-0.7	D	0.99998
245110_at	47.4	A	0.149658	-0.4	NC	0.5
245111_at	6.4	A	0.601074	1.2	NC	0.074268
245112_at	335.7	P	2.44e-4	-0.5	D	0.99997
245113_at	379.5	P	7.32e-4	-0.2	NC	0.894337
245114_at	350.8	P	2.44e-4	0	NC	0.596188
245115_at	389.9	P	2.44e-4	0	NC	0.5
245116_at	181.1	P	2.44e-4	-0.5	D	0.999759
245117_at	363.6	P	7.32e-4	1.8	I	2.e-5
245118_at	58.7	P	0.01416	0	NC	0.48058
245119_at	86	P	0.023926	0.3	NC	0.692594
245120_at	78	A	0.171387	-0.5	D	0.999727
245121_at	2874.5	P	2.44e-4	0.7	I	6.e-5
245122_at	154.5	P	2.44e-4	-0.6	MD	0.994591
245123_at	4.8	A	0.828613	-0.2	NC	0.989865
245124_at	346.1	P	0.001221	0.3	NC	0.330589
245125_at	1.7	A	0.828613	-1.6	NC	0.044149
245126_at	67.7	P	2.44e-4	0.1	NC	0.5
245127_at	93	P	0.008057	0	NC	0.5
245128_at	4	A	0.567627	-1.2	NC	0.441923
245129_at	8	A	0.601074	0.8	NC	0.161038
245130_at	36.9	A	0.171387	-0.3	D	0.998799
245131_s_at	346.5	P	0.001221	0.3	NC	0.5
245132_at	83.8	A	0.080566	-0.1	NC	0.980376
245133_at	63.7	P	7.32e-4	1.1	NC	0.016731
245134_s_at	30.5	P	0.01416	-0.9	D	0.998349
245135_at	6.3	A	0.432373	-3.6	NC	0.583567
245136_at	172.8	P	2.44e-4	-0.1	NC	0.60871
245137_at	41.8	A	0.219482	-1.2	D	0.999911
245138_at	1.5	A	0.932373	0	NC	0.925732
245139_at	243.5	P	2.44e-4	-0.9	D	0.99998
245140_at	25.6	A	0.334473	-0.1	NC	0.796129
245141_at	147.3	P	0.023926	0.2	NC	0.177412
245142_at	40.6	A	0.567627	1.3	NC	0.5
245143_at	33.2	P	0.046143	0	NC	0.921063
245144_at	475.5	P	2.44e-4	0.4	NC	0.022932
245145_at	127.5	P	7.32e-4	0.1	NC	0.5
245146_at	274.2	P	0.00415	0.1	NC	0.5
245147_at	19.8	A	0.567627	-0.8	NC	0.875448
245148_at	112.9	P	0.01416	-1	D	0.99998
245149_at	59.4	P	0.030273	0.3	NC	0.5
245150_at	39.9	P	0.008057	-0.7	NC	0.966696
245151_at	256.2	P	2.44e-4	0.4	NC	0.177412
245152_at	181.2	P	0.010742	0	NC	0.5
245153_at	0.2	A	0.888428	-0.5	NC	0.633407
245154_at	18.2	A	0.303711	-0.8	NC	0.48058
245155_at	723.3	P	2.44e-4	-0.1	NC	0.875448
245156_at	88.5	P	0.005859	-0.2	NC	0.952736
245157_at	1	A	0.943848	-0.1	NC	0.977068
245158_at	4.1	A	0.665527	-2.4	NC	0.978776
245159_at	23	A	0.533936	2.6	NC	0.307406
245160_at	6.4	A	0.780518	0.7	NC	0.596188
245161_at	25.9	A	0.171387	-0.3	NC	0.945978
245162_at	2	A	0.633789	-1.6	NC	0.961585
245163_at	2.8	A	0.72583	-1.4	NC	0.596188
245164_at	464.5	P	7.32e-4	0.5	NC	0.050553
245165_at	45.6	A	0.095215	0.5	NC	0.222749
245166_at	86.5	A	0.067627	0.1	NC	0.5
245167_s_at	552	P	7.32e-4	0	NC	0.5
245168_at	859.3	P	2.44e-4	-0.7	D	0.999654
245169_at	515.1	P	2.44e-4	0.3	NC	0.454766
245170_at	40.5	A	0.366211	0.4	NC	0.044149
245171_at	45.7	A	0.334473	-1.4	D	0.999786
245172_at	233	P	0.001221	1.2	I	2.e-5
245173_at	4.5	A	0.870361	0.3	NC	0.545234
245174_at	153.7	P	0.008057	0	NC	0.5
245175_at	1529.3	P	2.44e-4	0.2	NC	0.5
245176_at	168.8	P	0.010742	0.7	NC	0.007788
245177_at	23.7	A	0.366211	0.8	NC	0.232549
245178_at	159	P	0.005859	0	MD	0.994591
245179_at	78.9	A	0.080566	-0.6	D	0.999833
245180_at	307.9	P	7.32e-4	0.2	NC	0.48058
245181_at	940.1	P	2.44e-4	-0.5	D	0.999448
245182_at	95.5	P	0.005859	0	NC	0.767451
245183_at	84.4	A	0.095215	0.1	NC	0.767451
245184_at	10.3	A	0.303711	-0.7	NC	0.506476
245185_at	47.1	A	0.111572	-0.1	NC	0.725952
245186_at	85.2	P	0.037598	-1.1	D	0.99998
245187_s_at	204.2	P	7.32e-4	0.3	NC	0.454766
245188_at	89.4	A	0.080566	0.2	NC	0.5
245189_at	0.7	A	0.991943	-0.4	NC	0.767451
245190_at	38	A	0.129639	0.3	NC	0.5
245191_at	29.3	A	0.366211	0.5	NC	0.5
245192_at	15.1	A	0.633789	-0.3	NC	0.969033
245193_at	179.6	P	0.00293	-0.8	D	0.999382
245194_at	49.5	A	0.111572	-0.8	D	0.99996
245195_at	26.3	A	0.219482	0.1	NC	0.39129
245196_at	131.7	P	0.018555	-0.3	NC	0.987976
245197_at	299.6	P	2.44e-4	-0.9	D	0.999727
245198_at	74.5	A	0.171387	-0.5	NC	0.900148
245199_at	2884.2	P	2.44e-4	0.5	MI	0.004925
245200_at	107	P	0.037598	-0.3	NC	0.692594
245201_at	80.5	P	0.030273	-0.4	NC	0.966696
245202_at	96	P	0.001953	-0.4	NC	0.916174
245203_at	1.2	A	0.962402	-0.6	NC	0.725952
245204_at	9.8	A	0.5	-1.2	NC	0.5
245205_at	25.7	A	0.366211	-1	NC	0.838962
245206_at	155	P	7.32e-4	-0.1	NC	0.978776
245207_at	186.4	P	0.00293	-0.6	NC	0.993497
245208_at	69.6	P	0.00415	-1	D	0.999611
245209_at	643.8	P	2.44e-4	0.2	NC	0.354442
245210_at	79.7	P	7.32e-4	-0.2	NC	0.861614
245211_at	233.3	P	7.32e-4	-0.2	D	0.996645
245212_at	4	A	0.533936	0.4	NC	0.39129
245213_at	32.2	A	0.5	-0.2	NC	0.777251
245214_at	2.4	A	0.753906	-2.3	NC	0.822588
245215_at	18.7	A	0.334473	0.9	NC	0.342437
245216_at	169.1	P	0.005859	-1	D	0.99998
245217_at	3.5	A	0.753906	0.5	NC	0.441923
245218_s_at	15.4	A	0.567627	-1.1	NC	0.993497
245219_at	22.6	A	0.303711	0.1	NC	0.583567
245220_at	5.2	A	0.72583	-1.7	NC	0.973302
245221_s_at	30.6	A	0.27417	1.1	NC	0.012024
245222_at	1.2	A	0.969727	-2.9	NC	0.916174
245223_at	1.9	A	0.696289	-0.3	NC	0.545234
245224_at	54	A	0.303711	0.3	NC	0.5
245225_at	3.3	A	0.919434	0.2	NC	0.403812
245226_at	40.9	A	0.080566	0.1	NC	0.5
245227_s_at	14.1	A	0.149658	-2.2	NC	0.905721
245228_at	79.6	P	0.001953	-1.6	D	0.99998
245229_at	78.1	P	0.01416	-0.3	NC	0.854318
245230_at	28.8	A	0.466064	-0.5	NC	0.964215
245231_at	5.8	A	0.601074	-2.3	NC	0.570859
245232_at	11.8	A	0.432373	3.4	NC	0.105663
245233_at	7.1	A	0.72583	0.1	NC	0.5
245234_at	198.5	P	0.00415	0	NC	0.5
245235_at	422.2	P	2.44e-4	0.1	NC	0.5
245236_at	78.4	P	0.001221	0.3	NC	0.5
245237_at	64.6	P	7.32e-4	-0.5	D	0.998664
245238_at	1285.3	P	2.44e-4	-0.4	D	0.998799
245239_at	36.1	A	0.149658	1.3	NC	0.061522
245240_at	4.5	A	0.828613	0.4	NC	0.5
245241_at	3.8	A	0.828613	-0.1	NC	0.657563
245242_at	33.2	A	0.334473	0.2	NC	0.736659
245243_at	62.7	A	0.111572	1.1	NC	0.035785
245244_at	36.3	A	0.067627	0	NC	0.5
245245_at	53.9	A	0.129639	1.1	NC	0.111714
245246_at	4.8	A	0.828613	0.2	NC	0.911062
245247_at	178.5	P	0.00293	-0.6	D	0.999899
245248_at	155.6	P	0.001953	0	NC	0.952736
245249_at	378.8	P	2.44e-4	-0.9	D	0.999899
245250_at	42.8	A	0.067627	-0.4	D	0.996645
245251_at	118.7	P	0.01416	0.5	NC	0.094279
245252_at	150.1	P	0.001953	-0.4	NC	0.993497
245253_at	12.2	A	0.432373	1.1	NC	0.083826
245254_at	136.3	P	0.037598	-0.1	NC	0.5
245255_at	335.5	P	7.32e-4	0.1	NC	0.703911
245256_at	64.9	P	0.001221	-0.1	NC	0.545234
245257_at	51.2	P	0.01416	1.6	I	0.00225
245258_at	162.7	P	2.44e-4	-0.5	MD	0.994067
245259_at	24.3	A	0.219482	-0.1	NC	0.5
245260_at	146.6	P	2.44e-4	-0.3	NC	0.5
245261_at	101.6	P	0.00415	-0.2	NC	0.969033
245262_at	57.1	A	0.219482	0	NC	0.990708
245263_at	38.2	A	0.129639	-0.4	NC	0.894337
245264_at	25.7	A	0.219482	0.8	NC	0.099852
245265_at	0.9	A	0.932373	-3.2	NC	0.838962
245266_at	129.8	P	0.008057	-0.4	NC	0.881991
245267_at	82.4	P	7.32e-4	-1.3	D	0.999811
245268_at	83.5	P	0.023926	-0.4	NC	0.984574
245269_at	307.6	P	2.44e-4	0.2	NC	0.5
245270_at	1723.2	P	2.44e-4	0.5	NC	0.044149
245271_at	210.5	P	7.32e-4	-0.2	NC	0.911062
245272_at	1.4	A	0.696289	-4.5	D	0.999693
245273_at	117.1	P	0.046143	-0.4	NC	0.990708
245274_at	162.8	P	0.001953	0.1	NC	0.252851
245275_at	2.7	A	0.888428	0.2	NC	0.203871
245276_at	155.4	P	0.005859	0.3	NC	0.022932
245277_at	50.8	A	0.080566	0.6	NC	0.441923
245278_at	319.5	P	7.32e-4	-0.8	D	0.99998
245279_at	239.7	P	2.44e-4	0.1	NC	0.5
245280_at	120.3	P	2.44e-4	0.4	NC	0.429141
245281_at	392	P	2.44e-4	-0.6	D	0.999965
245282_at	204.4	P	0.001221	-0.8	D	0.999973
245283_at	22.8	A	0.149658	-0.8	NC	0.981872
245284_at	84.2	P	0.023926	0.3	NC	0.822588
245285_s_at	122.5	P	0.008057	-0.4	D	0.996301
245286_at	1673.1	P	2.44e-4	0.1	NC	0.5
245287_at	112.2	P	0.008057	-0.1	NC	0.989865
245288_at	93.9	P	0.008057	-0.6	D	0.999948
245289_at	1752.7	P	2.44e-4	0	NC	0.506476
245290_at	118.7	P	0.00415	-1.9	D	0.99998
245291_at	222.2	P	0.00293	1.3	I	1.89e-4
245292_at	1107.4	P	2.44e-4	-0.1	NC	0.814019
245293_at	437.4	P	2.44e-4	0.9	I	2.e-5
245294_at	87.7	P	0.018555	-0.4	NC	0.977068
245295_at	123.9	P	0.001221	0	NC	0.747149
245296_at	115.5	M	0.056152	0.7	I	0.004073
245297_at	85.6	P	2.44e-4	-0.3	NC	0.814019
245298_at	80.5	A	0.219482	-1.2	NC	0.980376
245299_at	848.5	P	2.44e-4	0.2	NC	0.5
245300_at	218.4	P	0.001221	0.4	NC	0.366593
245301_at	157.9	P	2.44e-4	1.1	I	1.89e-4
245302_at	18.8	M	0.056152	-0.9	D	0.997968
245303_at	102.5	P	0.00293	0.8	NC	0.015426
245304_at	21.3	A	0.19458	-0.5	NC	0.987976
245305_at	580.5	P	2.44e-4	0	NC	0.62112
245306_at	54.4	A	0.080566	0.2	NC	0.5
245307_at	117	P	0.005859	-0.1	NC	0.949447
245308_at	157.1	P	2.44e-4	-0.9	D	0.999786
245309_at	114.4	P	0.001953	0.7	MI	0.005933
245310_at	51.5	P	0.010742	0.8	NC	0.105663
245311_at	1769.7	P	2.44e-4	0.8	I	3.5e-5
245312_at	99.7	P	0.030273	0.2	NC	0.5
245313_at	238.7	P	2.44e-4	0.2	NC	0.5
245314_at	39.6	A	0.366211	-0.1	NC	0.777251
245315_at	902.5	P	2.44e-4	0.5	I	0.002753
245316_at	189.3	P	2.44e-4	0.2	NC	0.5
245317_at	1009.5	P	2.44e-4	-1.2	D	0.99998
245318_at	108.6	P	0.030273	1.5	NC	0.012024
245319_at	98.2	P	0.010254	0.4	NC	0.252851
245320_at	213.3	P	7.32e-4	0.4	NC	0.5
245321_at	299.5	P	2.44e-4	-0.8	D	0.998923
245322_at	67.1	A	0.149658	1.5	NC	0.467656
245323_at	1013.1	P	2.44e-4	0.9	I	2.e-5
245324_at	170	P	2.44e-4	-0.8	D	0.999654
245325_at	192.6	P	2.44e-4	0.2	NC	0.5
245326_at	12.5	A	0.466064	-1	NC	0.5
245327_at	110.1	P	0.001221	-0.3	NC	0.958799
245328_at	465.8	P	2.44e-4	-0.5	D	0.999727
245329_at	451.5	P	7.32e-4	1	I	1.67e-4
245330_at	76	P	0.030273	-1.3	D	0.99998
245331_at	378.1	P	2.44e-4	-0.3	NC	0.977068
245332_at	333.6	P	2.44e-4	0.5	NC	0.094279
245333_at	371.2	P	2.44e-4	0.1	NC	0.5
245334_at	689.3	P	2.44e-4	0.8	I	6.8e-5
245335_at	1.8	A	0.919434	-0.4	NC	0.5
245336_at	48.6	A	0.334473	3.2	NC	0.185981
245337_at	104.1	P	7.32e-4	-0.1	NC	0.978776
245338_at	107.3	P	0.001953	0	NC	0.5
245339_at	141.9	P	0.008057	-0.1	NC	0.545234
245340_at	1450	P	2.44e-4	0.6	I	1.47e-4
245341_at	215.2	P	7.32e-4	0.4	NC	0.153232
245342_at	4387.8	P	2.44e-4	0.7	I	4.e-5
245343_at	196.5	P	2.44e-4	-0.1	NC	0.558077
245344_at	156.5	P	2.44e-4	-0.2	NC	0.916174
245345_at	129.9	P	0.001953	1.1	I	2.14e-4
245346_at	50.6	P	0.001953	0.4	NC	0.493524
245347_at	60.1	P	0.01416	0.6	NC	0.185981
245348_at	289.6	P	2.44e-4	-0.1	NC	0.916174
245349_at	1.3	A	0.696289	-3.2	NC	0.98579
245350_at	691.8	P	2.44e-4	-0.7	D	0.999977
245351_at	235.8	P	2.44e-4	-0.3	NC	0.888286
245352_at	2.3	A	0.533936	-0.6	NC	0.5
245353_at	26.5	A	0.398926	-0.9	NC	0.992212
245354_at	1	A	0.601074	-0.4	NC	0.854318
245355_at	4171.9	P	2.44e-4	0.7	I	3.e-5
245356_at	9086.3	P	2.44e-4	-0.3	NC	0.987976
245357_at	79	P	0.00415	0.2	NC	0.441923
245358_at	236	P	0.001953	-0.1	NC	0.945978
245359_at	118	P	0.01416	-0.5	D	0.99775
245360_at	233.9	P	0.001953	-0.6	D	0.998664
245361_at	435.9	P	7.32e-4	0	NC	0.645558
245362_at	186	P	2.44e-4	0.4	NC	0.054022
245363_at	131.3	P	0.005859	-0.5	D	0.999932
245364_at	96.5	P	0.001221	0.2	NC	0.330589
245365_at	310.6	P	0.001953	0.7	I	4.38e-4
245366_at	143.1	P	0.001221	-0.3	NC	0.992212
245367_at	142	P	0.001221	0.6	I	0.002753
245368_at	67.1	A	0.149658	0.2	NC	0.5
245369_at	12.8	A	0.665527	1.4	NC	0.5
245370_at	103.9	P	7.32e-4	0.8	NC	0.061522
245371_at	33.7	A	0.219482	0.1	NC	0.5
245372_at	2129	P	2.44e-4	0.9	I	3.e-5
245373_s_at	1301.7	P	7.32e-4	-0.1	NC	0.942324
245374_at	243.9	P	7.32e-4	-0.2	NC	0.767451
245375_at	26.2	A	0.149658	-0.1	NC	0.894337
245376_at	34.9	P	0.01416	0.7	NC	0.232549
245377_at	8.7	A	0.398926	0.1	NC	0.5
245378_at	8.4	A	0.780518	-0.2	NC	0.888286
245379_at	46	P	0.01416	-0.6	NC	0.796129
245380_at	43.5	M	0.053467	-0.1	NC	0.5
245381_at	51.4	P	0.010742	0.6	NC	0.5
245382_at	363.5	P	7.32e-4	-1.3	D	0.99998
245383_at	31.9	A	0.19458	-0.3	NC	0.5
245384_at	67.8	P	0.001953	0.1	NC	0.506476
245385_at	40.8	P	0.005859	-0.3	NC	0.945978
245386_at	1133.7	P	2.44e-4	-0.6	D	0.99994
245387_at	241.2	P	2.44e-4	0.4	NC	0.242585
245388_at	10.3	A	0.567627	-1	NC	0.633407
245389_at	27.4	A	0.466064	-1.1	D	0.996645
245390_at	115.1	P	0.001953	0.3	NC	0.5
245391_at	658.5	P	2.44e-4	-1	D	0.99998
245392_at	5.7	A	0.601074	-0.2	NC	0.153232
245393_at	524.2	P	7.32e-4	-1	D	0.999973
245394_at	1968.6	P	0.001221	0.5	I	0.001336
245395_at	162.5	P	0.00293	0.9	I	0.003699
245396_at	70.3	A	0.27417	0.3	NC	0.153232
245397_at	102.6	P	0.023926	0.2	NC	0.318909
245398_at	92.5	P	2.44e-4	-1.2	D	0.999034
245399_at	2676.7	P	2.44e-4	-1.2	D	0.99998
245400_at	399.1	P	2.44e-4	-0.6	D	0.999833
245401_at	526.4	P	2.44e-4	-1.2	D	0.99998
245402_at	16.5	A	0.432373	-0.2	NC	0.185981
245403_at	12.5	A	0.72583	-0.4	NC	0.669411
245404_at	98.2	P	0.001953	0.1	NC	0.5
245405_at	13.1	A	0.246094	-1.3	NC	0.925732
245406_at	25.6	A	0.466064	0.1	NC	0.596188
245407_at	557.7	P	7.32e-4	0.1	NC	0.5
245408_at	82.2	P	0.008057	0.3	NC	0.342437
245409_at	12.8	A	0.432373	-0.7	NC	0.5
245410_at	36.6	P	0.030273	0.5	NC	0.138386
245411_at	23.9	P	0.046143	0.5	NC	0.342437
245412_at	1338.1	P	2.44e-4	1.8	I	2.e-5
245413_at	43.5	P	0.046143	-0.4	NC	0.945978
245414_at	73	A	0.398926	0.3	NC	0.5
245415_at	274.2	P	2.44e-4	-0.5	D	0.998799
245416_at	79.9	P	7.32e-4	-0.3	NC	0.894337
245417_at	51.8	A	0.303711	0.7	NC	0.185981
245418_at	121.3	P	2.44e-4	-0.4	D	0.99751
245419_at	7	A	0.601074	0.8	NC	0.5
245420_at	26.5	A	0.432373	0.1	NC	0.973302
245421_at	177.2	P	0.008057	0	NC	0.342437
245422_at	2.4	A	0.919434	0.1	NC	0.975245
245423_at	28.3	A	0.111572	-0.3	NC	0.767451
245424_at	1.7	A	0.991943	0.4	NC	0.955851
245425_at	461.6	P	7.32e-4	0.4	NC	0.099852
245426_at	56.1	P	0.001953	0.8	NC	0.009292
245427_at	48.3	A	0.149658	-0.9	D	0.996959
245428_at	71.7	M	0.056152	-0.3	NC	0.645558
245429_at	34.2	A	0.366211	-0.1	NC	0.5
245430_at	173.8	P	0.018555	0.1	NC	0.5
245431_at	107.3	P	2.44e-4	-0.9	D	0.999833
245432_at	292.2	P	0.001221	1.1	I	4.e-5
245433_at	442.5	P	2.44e-4	-0.4	D	0.997247
245434_at	114.5	P	7.32e-4	-0.8	D	0.99994
245435_at	34.4	A	0.303711	0	NC	0.5
245436_at	2	A	0.870361	-4.7	D	0.999654
245437_at	20.5	A	0.19458	-0.6	NC	0.633407
245438_at	66.7	P	0.001953	0	NC	0.532344
245439_at	56.8	A	0.080566	-0.1	NC	0.657563
245440_at	9.9	A	0.601074	-0.4	NC	0.5
245441_at	28.7	A	0.303711	0.3	NC	0.545234
245442_at	66.4	P	2.44e-4	-0.4	NC	0.894337
245443_at	3.6	A	0.828613	0.2	NC	0.5
245444_at	11.5	A	0.567627	-1.6	NC	0.692594
245445_at	34.7	P	0.010742	-0.2	NC	0.934434
245446_at	142.5	P	2.44e-4	0.7	NC	0.009292
245447_at	4.6	A	0.904785	0.6	NC	0.403812
245448_at	1.1	A	0.932373	-0.2	NC	0.467656
245449_at	48	A	0.149658	-0.2	NC	0.5
245450_at	11.5	A	0.780518	-2.1	NC	0.5
245451_at	47.7	A	0.111572	0.2	NC	0.429141
245452_at	3.5	A	0.828613	-1.7	NC	0.633407
245453_at	5.2	A	0.72583	-1.7	NC	0.747149
245454_at	94.3	P	2.44e-4	0.4	NC	0.015426
245455_at	1.3	A	0.932373	0.3	NC	0.633407
245456_at	126.9	P	0.001953	-0.1	NC	0.736659
245457_s_at	40.4	A	0.067627	-0.6	NC	0.934434
245458_at	42	A	0.633789	2	NC	0.252851
245459_at	16	A	0.665527	2.7	NC	0.145682
245460_at	0.7	A	0.633789	-1.5	NC	0.274048
245461_at	67.2	A	0.080566	0.5	NC	0.467656
245462_at	40.8	P	0.010742	-0.3	NC	0.846768
245463_at	209	P	2.44e-4	-2.8	D	0.99998
245464_at	57.1	M	0.056152	0.5	NC	0.5
245465_at	14	A	0.601074	-1.8	NC	0.657563
245466_at	48.1	P	0.023926	-0.3	NC	0.894337
245467_at	86.3	A	0.067627	0.1	NC	0.5
245468_at	33.1	A	0.129639	0.3	NC	0.018128
245469_at	5.3	A	0.665527	2.2	NC	0.161038
245470_at	3.2	A	0.953857	0.5	NC	0.5
245471_at	7.9	A	0.696289	2.6	NC	0.145682
245472_at	18.1	A	0.696289	1.3	NC	0.274048
245473_at	2.4	A	0.828613	0.2	NC	0.342437
245474_at	79.8	P	0.023926	0	NC	0.5
245475_at	20.3	A	0.432373	0.5	NC	0.242585
245476_at	3.2	A	0.888428	0	NC	0.938478
245477_at	99.8	P	0.008057	-1.2	D	0.99998
245478_at	46.4	P	0.001953	-1.2	D	0.999922
245479_at	78.5	P	0.001221	0	NC	0.5
245480_at	60.9	P	0.023926	-0.8	NC	0.945978
245481_at	262.8	P	0.005859	-0.8	D	0.999948
245482_at	40.7	A	0.080566	-1.7	D	0.99998
245483_at	1372.5	P	2.44e-4	-2.1	D	0.99998
245484_at	180.5	P	2.44e-4	-0.2	NC	0.981872
245485_at	52.6	P	2.44e-4	-0.5	NC	0.757415
245486_x_at	64	A	0.27417	0	NC	0.669411
245487_at	88.4	P	0.005859	-0.1	NC	0.921063
245488_at	24.4	A	0.27417	-0.4	NC	0.5
245489_at	46.8	A	0.219482	-0.8	D	0.997968
245490_at	3.4	A	0.5	-2.1	NC	0.62112
245491_at	52.5	P	0.00293	-0.3	NC	0.5
245492_at	141.3	P	7.32e-4	-0.2	NC	0.5
245493_at	49.3	P	0.046143	0.2	NC	0.558077
245494_at	82.2	P	0.005859	0.1	NC	0.5
245495_at	48	A	0.149658	-0.7	D	0.999853
245496_at	118.1	P	0.00415	0	NC	0.5
245497_at	1	A	0.919434	0	NC	0.506476
245498_at	14.6	A	0.398926	-2.1	NC	0.993497
245499_at	36.2	A	0.111572	0.1	NC	0.736659
245500_at	31.9	A	0.398926	2.7	NC	0.111714
245501_at	1.4	A	0.976074	-0.3	NC	0.796129
245502_at	162.6	P	2.44e-4	0.7	I	0.00249
245503_at	5.8	A	0.5	1.1	NC	0.263341
245504_at	30.7	A	0.067627	4.8	NC	0.009292
245505_at	0.9	A	0.998047	0.2	NC	0.493524
245506_at	7.7	A	0.466064	0.3	NC	0.284967
245507_at	4.9	A	0.870361	0.3	NC	0.274048
245508_at	6.1	A	0.665527	-1.1	NC	0.5
245509_at	31.6	P	0.046143	-0.5	NC	0.5
245510_at	405.3	P	2.44e-4	-0.9	D	0.998799
245511_at	1.3	A	0.753906	-1.6	NC	0.868657
245512_at	662.5	P	2.44e-4	0.8	I	7.8e-5
245513_at	107.1	P	0.030273	-0.9	D	0.999759
245514_at	86.6	P	0.001221	0.2	MI	0.004925
245515_at	16	A	0.067627	0.4	NC	0.145682
245516_at	29.9	A	0.303711	-0.6	D	0.996959
245517_at	116.5	P	0.018555	-0.6	MD	0.995075
245518_at	53.2	P	0.037598	0.2	NC	0.703911
245519_at	7.4	A	0.850342	-1.8	NC	0.60871
245520_at	0.9	A	0.976074	-2.5	NC	0.900148
245521_at	128.3	P	0.010742	0.3	NC	0.5
245522_at	49.9	P	0.037598	-0.3	NC	0.838962
245523_at	432	P	2.44e-4	0	NC	0.5
245524_at	831.9	P	0.001221	0	NC	0.62112
245525_at	332.2	P	0.00293	-0.1	NC	0.955851
245526_at	75.3	P	0.023926	-0.1	NC	0.692594
245527_at	42.9	A	0.149658	0.2	NC	0.5
245528_at	5.3	A	0.753906	-3.3	D	0.998664
245529_at	66.5	P	2.44e-4	0	NC	0.657563
245530_at	39	A	0.129639	0.8	NC	0.48058
245531_at	71.5	P	0.00415	-2.9	D	0.99998
245532_at	76.7	P	0.001221	-0.2	NC	0.911062
245533_at	58.4	A	0.129639	-0.1	NC	0.60871
245534_at	3.4	A	0.665527	1.1	NC	0.083826
245535_at	79.8	P	0.046143	0.3	NC	0.5
245536_at	77.8	P	0.046143	0	NC	0.952736
245537_at	9.3	A	0.246094	0.2	NC	0.307406
245538_at	4.2	A	0.850342	-1.9	NC	0.5
245539_at	4.2	A	0.80542	0.1	NC	0.5
245540_at	65.5	A	0.067627	0.2	NC	0.118009
245541_at	79	P	0.008057	0.7	NC	0.5
245542_at	26.8	A	0.27417	1.8	NC	0.018128
245543_at	33.4	P	0.017578	0.1	NC	0.454766
245544_at	141.9	P	2.44e-4	-0.5	D	0.99987
245545_at	38.7	A	0.219482	-0.4	NC	0.969033
245546_at	146.2	P	0.005859	1.6	I	5.52e-4
245547_at	97.6	P	0.018555	3.9	I	2.41e-4
245548_at	31.5	P	0.037598	0.9	NC	0.047264
245549_at	2.7	A	0.850342	-0.9	NC	0.692594
245550_at	50.8	P	0.005859	-1.3	D	0.999693
245551_at	2	A	0.753906	-1.5	NC	0.767451
245552_at	127	P	0.00415	1	I	0.00225
245553_at	38.6	A	0.27417	-0.3	NC	0.805199
245554_at	247.9	P	2.44e-4	-0.5	D	0.998349
245555_at	3313.9	P	2.44e-4	-0.3	NC	0.830902
245556_at	170.8	P	7.32e-4	-1.1	D	0.99998
245557_at	216.2	P	0.001221	-0.1	NC	0.814019
245558_at	41.3	M	0.056152	0.3	NC	0.506476
245559_at	20.3	A	0.432373	3.4	NC	0.065566
245560_at	7.8	A	0.80542	1.5	NC	0.028766
245561_at	185.9	P	7.32e-4	0.4	NC	0.263341
245562_at	134	P	0.00293	-0.1	NC	0.633407
245563_at	308.9	P	2.44e-4	-1.2	D	0.99998
245564_at	64.6	A	0.095215	-0.1	NC	0.633407
245565_at	35.5	P	0.046143	-1.2	NC	0.991489
245566_at	105.5	P	0.00293	0.4	NC	0.5
245567_at	5702.6	P	2.44e-4	0.6	I	0.003699
245568_at	91.3	M	0.056152	1	NC	0.153232
245569_at	50.5	P	0.037598	0.4	NC	0.5
245570_at	1.4	A	0.953857	-0.1	NC	0.925732
245571_at	36.5	A	0.111572	1	I	0.003355
245572_at	61.9	P	0.005859	-0.1	NC	0.961585
245573_at	3.9	A	0.5	-2	NC	0.5
245574_at	52.6	P	0.018555	1.2	I	0.00249
245575_at	185.7	P	0.018555	0	NC	0.854318
245576_at	67.6	P	0.046143	-1.1	NC	0.988955
245577_at	63.8	P	0.008057	-1.4	D	0.99998
245578_at	89.9	P	2.44e-4	-0.5	NC	0.986922
245579_at	20.9	A	0.111572	-0.1	NC	0.274048
245580_at	33.3	A	0.095215	0.3	NC	0.5
245581_at	32.7	A	0.067627	-0.2	NC	0.5
245582_at	43.4	P	0.00415	0.2	NC	0.354442
245583_at	67.1	P	0.018555	0.2	NC	0.5
245584_at	119.4	P	0.001221	0.8	I	3.89e-4
245585_at	11.9	A	0.533936	1.9	NC	0.5
245586_at	26	A	0.334473	-0.6	NC	0.5
245587_at	81.9	P	0.018555	0	NC	0.958799
245588_at	31.7	P	0.00293	0.1	NC	0.5
245589_at	14.8	A	0.601074	2.3	I	8.65e-4
245590_at	10.2	A	0.27417	-0.1	NC	0.5
245591_at	2.7	A	0.5	0.4	NC	0.558077
245592_at	15.6	A	0.334473	2.1	NC	0.263341
245593_at	128.8	P	2.44e-4	0.8	NC	0.007788
245594_at	100.6	P	0.030273	-0.8	D	0.99998
245595_at	20.6	A	0.601074	1.7	NC	0.5
245596_at	9.6	A	0.567627	-0.9	NC	0.692594
245597_at	55.3	A	0.129639	-0.2	NC	0.60871
245598_at	22.9	A	0.19458	-0.8	NC	0.975245
245599_at	87.5	P	0.01416	-0.5	NC	0.930187
245600_at	163.7	P	2.44e-4	-0.2	NC	0.830902
245601_at	73.7	P	0.01416	-0.5	NC	0.861614
245602_at	471.8	P	2.44e-4	-0.8	D	0.99998
245603_at	36.9	A	0.334473	0.3	NC	0.194801
245604_at	27.4	P	0.023926	-1.3	D	0.99998
245605_at	207.3	P	0.037598	-0.6	D	0.996645
245606_at	99.2	P	0.008057	0.3	NC	0.5
245607_at	39.8	A	0.149658	0	NC	0.786812
245608_at	226.6	P	2.44e-4	0	NC	0.5
245609_at	2.5	A	0.850342	-0.8	NC	0.48058
245610_at	41.5	P	0.01416	1.5	I	0.00225
245611_at	177.3	P	7.32e-4	0	NC	0.570859
245612_at	596.8	P	2.44e-4	0.7	NC	0.009292
245613_at	43.9	A	0.27417	1.2	NC	0.5
245614_at	30	A	0.398926	1.9	NC	0.5
245615_at	18.7	A	0.067627	-0.1	NC	0.5
245616_at	14.4	A	0.601074	-1.2	NC	0.5
245617_at	15.7	A	0.149658	0.3	NC	0.124552
245618_at	70.9	M	0.056152	0.4	NC	0.416433
245619_at	85.7	P	0.010742	0.1	NC	0.124552
245620_at	4.3	A	0.904785	-0.1	NC	0.822588
245621_at	27.3	P	0.010742	-0.8	NC	0.975245
245622_at	1.5	A	0.870361	0.7	NC	0.024755
245623_s_at	36.4	P	0.005859	0.5	NC	0.296089
245624_at	6.5	A	0.567627	-0.2	NC	0.5
245625_at	229.2	P	7.32e-4	-0.4	D	0.999611
245626_at	620.2	P	2.44e-4	-0.6	D	0.999886
245627_at	3.1	A	0.962402	0.3	NC	0.60871
245628_at	20.4	A	0.334473	-0.4	NC	0.506476
245629_at	547.3	P	2.44e-4	0.3	NC	0.105663
245630_at	26.2	A	0.27417	0.1	NC	0.296089
245631_at	197.4	P	2.44e-4	-0.1	NC	0.5
245632_at	32.5	A	0.246094	-0.4	NC	0.5
245633_at	315.5	P	2.44e-4	-0.2	NC	0.977068
245634_at	1.4	A	0.962402	0	NC	0.854318
245635_at	25.3	A	0.27417	-0.7	NC	0.911062
245636_at	29.5	A	0.171387	1.9	NC	0.088938
245637_at	324.8	P	7.32e-4	0.4	NC	0.153232
245638_s_at	237.3	P	7.32e-4	-0.7	D	0.999932
245639_at	1162.9	P	2.44e-4	0.5	NC	0.038415
245640_at	14.2	A	0.334473	0.1	NC	0.5
245641_at	77.5	A	0.111572	-0.1	NC	0.814019
245642_at	488.1	P	2.44e-4	-1	D	0.999833
245643_at	3.1	A	0.828613	-3.9	NC	0.977068
245644_at	119.9	P	0.008057	-0.3	NC	0.921063
245645_at	38.9	A	0.219482	-0.2	NC	0.945978
245646_x_at	4.3	A	0.567627	0.6	NC	0.62112
245647_at	38.2	A	0.366211	0.8	NC	0.5
245648_at	2.4	A	0.943848	0.2	NC	0.60871
245649_at	128.1	A	0.080566	-0.5	NC	0.971234
245650_at	18.1	A	0.171387	-0.8	NC	0.570859
245651_s_at	713	P	7.32e-4	-0.4	D	0.999833
245652_at	40.4	P	0.023926	0.6	NC	0.013078
245653_at	10	A	0.665527	-1.1	NC	0.5
245654_at	31.7	P	0.008057	-0.7	NC	0.945978
245655_at	0.3	A	0.552734	2.2	NC	0.861235
245656_at	2.1	A	0.932373	0.5	NC	0.454766
245657_at	51.7	P	0.001953	0.9	I	0.002753
245658_at	4	A	0.870361	1.3	NC	0.111714
245659_at	123.8	P	0.00415	-1.6	D	0.99998
245660_at	74.5	A	0.095215	-0.6	NC	0.98579
245661_at	62.9	P	7.32e-4	0.6	NC	0.48058
245662_at	2.7	A	0.850342	-3.4	D	0.999611
245663_at	8.8	A	0.633789	-1.1	NC	0.725952
245664_at	13.7	A	0.696289	-0.3	NC	0.493524
245665_at	216	P	2.44e-4	0.1	NC	0.5
245666_at	267.2	P	2.44e-4	0	NC	0.5
245667_at	294.8	P	2.44e-4	-0.9	D	0.999611
245668_at	818	P	2.44e-4	-1.4	D	0.99998
245669_at	14.5	A	0.432373	-0.8	NC	0.964215
245670_at	59.1	A	0.095215	0.2	NC	0.39129
245671_at	48.8	P	0.030273	0.2	NC	0.846768
245672_at	33.8	A	0.303711	0	NC	0.330589
245673_at	33.2	A	0.398926	1.8	NC	0.011045
245674_at	130.7	P	7.32e-4	0.9	I	0.002032
245675_at	35.7	P	0.010742	0.8	NC	0.088938
245676_at	28.3	A	0.219482	1.4	NC	0.057676
245677_at	30.2	P	0.030273	2.7	I	0.00225
245678_at	67.1	P	0.046143	-0.1	NC	0.900148
245679_at	165.8	P	7.32e-4	0	NC	0.925732
245680_at	12.2	A	0.432373	-1.4	NC	0.657563
245681_at	75.8	P	0.00293	-0.5	NC	0.805199
245682_at	117.2	P	0.023926	-0.6	D	0.997247
245683_at	121.8	P	7.32e-4	0.4	NC	0.354442
245684_at	195.4	P	2.44e-4	-0.8	D	0.99998
245685_at	74.9	P	0.037598	0.5	NC	0.48058
245686_at	579.5	P	2.44e-4	-0.3	NC	0.757415
245687_at	164.9	P	2.44e-4	-0.7	D	0.998923
245688_at	1574.5	P	2.44e-4	1	I	2.e-5
245689_at	19.7	A	0.5	3.7	NC	0.5
245690_at	43.9	P	0.001953	0.5	NC	0.061522
245691_at	92.7	A	0.129639	-0.9	D	0.99994
245692_at	29	A	0.246094	0.9	NC	0.019624
245693_at	129.5	M	0.056152	0.7	NC	0.441923
245694_at	138.6	P	2.44e-4	-1	D	0.99751
245695_at	105.3	P	0.00293	0.1	NC	0.5
245696_at	3	A	0.80542	0.2	NC	0.213188
245697_at	204.5	P	0.001953	-0.4	D	0.999899
245698_at	149.8	P	0.010742	1.2	I	7.8e-5
245699_at	59.7	P	0.005859	-0.1	NC	0.981872
245700_at	26.3	A	0.432373	0.4	NC	0.5
245701_at	5.6	A	0.780518	-0.1	NC	0.5
245702_at	84.6	P	0.023926	0.3	NC	0.5
245703_at	19.1	A	0.5	-0.1	NC	0.5
245704_at	109.4	P	0.00293	-0.4	NC	0.987976
245705_at	22.3	A	0.398926	0.5	NC	0.506476
245706_at	1.9	A	0.533936	-1.1	NC	0.558077
245707_at	37	A	0.219482	0	NC	0.5
245708_at	10.6	A	0.533936	2.3	NC	0.532344
245709_at	118.2	P	0.008057	0.1	NC	0.5
245710_at	53.6	A	0.067627	-0.2	NC	0.441923
245711_at	124.7	P	0.001953	-1.1	D	0.99997
245712_at	34.6	P	0.018555	0.1	NC	0.5
245713_at	31.8	P	0.030273	0.4	NC	0.057676
245714_at	280.4	P	2.44e-4	-0.4	MD	0.994067
245715_s_at	3122.8	P	2.44e-4	0.7	NC	0.024755
245716_at	52.4	P	0.005859	-0.2	NC	0.830902
245717_at	50.4	A	0.080566	1.7	NC	0.083826
245718_at	159.5	P	0.018555	0.2	NC	0.5
245719_at	17.8	A	0.334473	-0.7	NC	0.945978
245720_at	4.8	A	0.870361	-1.9	NC	0.681091
245721_s_at	164.3	P	7.32e-4	-0.3	NC	0.977068
245722_at	97.1	P	0.018555	0.4	NC	0.5
245723_at	39.7	A	0.219482	-0.8	NC	0.934434
245724_at	154.4	P	0.010742	-1	D	0.999899
245725_at	99.7	P	0.001953	0.2	NC	0.5
245726_at	32.7	A	0.219482	0.1	NC	0.5
245727_at	74.7	M	0.056152	0	NC	0.777251
245728_at	91.2	M	0.056152	0.1	NC	0.5
245729_at	346.5	P	2.44e-4	0.2	NC	0.5
245730_at	30.7	A	0.27417	-1	D	0.999811
245731_at	146.5	P	0.001953	-0.6	D	0.99998
245732_at	118.8	P	0.00293	0.1	NC	0.5
245733_at	93.5	P	0.00293	-0.6	D	0.999226
245734_at	168.9	P	0.00293	-0.1	NC	0.861614
245735_at	74.4	P	0.001953	-1.2	D	0.99994
245736_at	9103.9	P	2.44e-4	-0.4	D	0.999448
245737_at	137.3	P	0.001221	-0.3	D	0.999611
245738_at	5.2	A	0.432373	-1.2	NC	0.354442
245739_at	112.3	P	7.32e-4	0.1	NC	0.633407
245740_at	179.3	P	0.008057	0.1	NC	0.5
245741_at	31.3	A	0.080566	1.8	NC	0.342437
245742_at	1062.5	P	2.44e-4	0.1	NC	0.5
245743_at	2.2	A	0.888428	0.4	NC	0.5
245744_at	3.8	A	0.932373	0.4	NC	0.153232
245745_at	0.9	A	0.888428	0.1	NC	0.725952
245746_at	888.7	P	7.32e-4	-0.3	D	0.998168
245747_at	25.8	P	0.023926	0.2	NC	0.767451
245748_at	100.6	P	0.010742	-1	D	0.999977
245749_at	24.4	A	0.129639	0.6	NC	0.284967
245750_at	1159.2	P	2.44e-4	0.1	NC	0.5
245751_s_at	88.6	P	0.001221	-0.1	NC	0.894337
245752_at	16.2	A	0.366211	0.1	NC	0.177412
245753_at	20	A	0.129639	2.3	NC	0.044149
245754_at	8.7	A	0.567627	3.9	NC	0.153232
245755_at	32.4	A	0.095215	0	NC	0.5
245756_at	386.1	P	2.44e-4	-0.6	D	0.99998
245757_at	18.8	A	0.095215	-0.1	NC	0.5
245758_at	59.5	P	2.44e-4	0.2	NC	0.5
245759_at	114.1	P	0.00293	0.1	NC	0.596188
245760_s_at	1.1	A	0.991943	-2.8	NC	0.805199
245761_at	120.8	P	0.00415	-0.5	D	0.999034
245762_at	33.6	A	0.129639	1	NC	0.5
245763_at	75.4	P	2.44e-4	-0.2	NC	0.868657
245764_s_at	58.9	A	0.149658	-0.1	NC	0.977068
245765_at	34.4	A	0.466064	4.1	NC	0.242585
245766_at	36.5	A	0.111572	1.3	I	0.00225
245767_at	89.1	P	0.010742	0.7	NC	0.065566
245768_at	161.8	P	2.44e-4	-0.6	D	0.997968
245769_at	44.5	P	0.001221	-0.3	NC	0.911062
245770_at	100.1	P	0.001953	0.5	NC	0.252851
245771_at	25.9	A	0.219482	0.8	NC	0.124552
245772_at	120.1	P	2.44e-4	0.5	NC	0.028766
245773_at	86.2	P	0.00415	0	NC	0.854318
245774_at	70.5	P	0.023926	0.3	NC	0.307406
245775_at	227.6	P	2.44e-4	-1	D	0.999965
245776_at	271.1	P	0.001221	-0.2	NC	0.981872
245777_at	57.4	P	0.00415	-0.3	NC	0.971234
245778_at	50.9	A	0.219482	0.2	NC	0.5
245779_at	1.4	A	0.904785	-3.3	NC	0.961585
245780_at	155.5	P	7.32e-4	-1.1	D	0.998168
245781_at	363.1	P	0.001221	-0.3	D	0.999562
245782_at	16.3	A	0.72583	0.3	NC	0.5
245783_s_at	119.6	P	0.030273	1.7	I	1.01e-4
245784_at	70.4	P	0.037598	-0.1	NC	0.868657
245785_at	6	A	0.943848	0.7	NC	0.018128
245786_at	119	P	0.00415	-0.2	NC	0.981872
245787_at	256.4	P	2.44e-4	-0.5	MD	0.995075
245788_at	174.8	P	0.00415	0.2	NC	0.5
245789_at	116.2	P	2.44e-4	-1.2	D	0.999977
245790_at	78.3	P	0.01416	-0.4	D	0.999727
245791_at	935.5	P	2.44e-4	0.4	NC	0.069813
245792_at	395.2	P	2.44e-4	0.6	NC	0.030967
245793_at	70	A	0.111572	-0.1	NC	0.5
245794_at	461.2	P	2.44e-4	0.2	NC	0.48058
245795_at	100.2	P	7.32e-4	-0.1	NC	0.5
245796_at	507	P	2.44e-4	-0.8	D	0.99998
245797_at	35.5	A	0.366211	-0.8	NC	0.62112
245798_at	45.3	P	0.046143	0.3	NC	0.5
245799_at	3.2	A	0.828613	0.5	NC	0.203871
245800_at	80.6	P	0.00293	-0.1	NC	0.51942
245801_at	2.1	A	0.962402	0.7	NC	0.5
245802_at	22.2	A	0.067627	-0.4	NC	0.5
245803_at	992	P	2.44e-4	-1.7	D	0.99998
245804_at	2.5	A	0.919434	0.4	NC	0.330589
245805_at	11.9	A	0.303711	4.4	NC	0.318909
245806_at	28.6	A	0.5	-0.2	NC	0.814019
245807_at	10.9	A	0.366211	-3.3	D	0.995927
245808_at	77.4	P	0.023926	-0.6	NC	0.993497
245809_at	146.7	P	2.44e-4	-0.1	NC	0.5
245810_at	85.4	P	0.01416	0	NC	0.5
245811_at	0.8	A	0.780518	-2.6	NC	0.916174
245812_at	3.5	A	0.665527	-1.1	NC	0.958799
245813_at	25.7	A	0.398926	4.2	NC	0.366593
245814_at	72.4	A	0.398926	1.1	NC	0.131343
245815_at	75.5	A	0.171387	-0.4	NC	0.938478
245816_at	17.4	A	0.19458	-0.5	NC	0.342437
245817_at	42.9	P	2.44e-4	-0.7	NC	0.952736
245818_at	153	P	0.008057	0.2	NC	0.5
245819_at	83.2	P	0.00293	0.7	NC	0.00712
245820_at	49.4	A	0.149658	0.5	NC	0.213188
245821_at	367.9	P	2.44e-4	-0.2	NC	0.983269
245822_at	339.7	P	2.44e-4	-0.5	D	0.999562
245823_at	19.3	A	0.5	1.9	NC	0.185981
245824_at	5.9	A	0.665527	-1.2	NC	0.532344
245825_at	151	P	2.44e-4	-0.1	NC	0.681091
245826_at	35.6	A	0.129639	0.4	NC	0.467656
245827_at	45.4	A	0.171387	0.9	NC	0.118009
245828_at	67.7	M	0.056152	-0.4	NC	0.777251
245829_at	18.9	A	0.366211	3.8	NC	0.145682
245830_at	26.5	A	0.246094	0.3	NC	0.5
245831_at	73.6	P	0.00415	0	NC	0.747149
245832_at	694	P	2.44e-4	0.2	NC	0.5
245833_at	32.2	A	0.246094	-0.5	NC	0.969033
245834_at	4.4	A	0.870361	0.4	NC	0.118009
245835_at	19.9	A	0.067627	0.3	NC	0.467656
245836_at	0.5	A	0.926758	0.3	NC	0.660463
245837_at	2.1	A	0.72583	-2.6	NC	0.725952
245838_at	64.6	P	0.001221	-0.6	NC	0.921063
245839_at	26.8	A	0.219482	0.7	NC	0.050553
245840_at	75.8	P	0.010742	1	MI	0.005933
245841_s_at	6784.2	P	2.44e-4	0.7	I	6.e-5
245842_at	22.3	A	0.334473	0.2	NC	0.5
245843_at	36.6	A	0.171387	-0.5	NC	0.5
245844_at	215.4	P	0.00415	0	NC	0.5
245845_at	42.1	P	0.001221	-1.1	NC	0.981872
245846_at	60.6	P	0.037598	0.1	NC	0.5
245847_at	54.1	P	0.030273	0.5	NC	0.038415
245848_at	94.2	P	2.44e-4	0	NC	0.506476
245849_at	130	P	2.44e-4	0.5	NC	0.007788
245850_at	42.4	A	0.080566	-0.3	NC	0.777251
245851_at	124.8	P	7.32e-4	-0.7	D	0.999833
245852_at	180.1	P	0.00293	0.1	NC	0.5
245853_at	107	P	0.001221	0.6	NC	0.354442
245854_at	211.8	P	0.00293	0.7	NC	0.011045
245855_at	268.4	P	2.44e-4	0.2	NC	0.5
245856_at	29	P	0.023926	1.8	NC	0.194801
245857_at	23	A	0.366211	1.2	NC	0.083826
245858_at	4.1	A	0.80542	-2.4	NC	0.715033
245859_at	59.8	A	0.080566	0	NC	0.5
245860_at	29.3	A	0.466064	-0.2	NC	0.5
245861_at	17.7	A	0.095215	0.6	NC	0.416433
245862_at	231.1	P	2.44e-4	-0.8	D	0.999448
245863_s_at	43.9	P	0.023926	-0.3	NC	0.777251
245864_at	46.8	A	0.19458	-0.4	NC	0.796129
245865_at	3.2	A	0.828613	0.9	NC	0.5
245866_s_at	59	P	0.01416	-0.8	D	0.999973
245867_at	209.3	P	2.44e-4	0	NC	0.5
245868_at	271.8	P	7.32e-4	-1.6	D	0.99998
245869_at	47.1	A	0.246094	0.4	NC	0.074268
245870_at	80.3	A	0.111572	-0.7	D	0.996959
245871_at	1.1	A	0.72583	-3.2	NC	0.5
245872_at	66.5	P	0.00293	0.2	NC	0.5
245873_at	73.5	P	0.018555	-0.3	NC	0.921063
245874_at	8071.2	P	0.001953	0	NC	0.5
245875_at	802.1	P	2.44e-4	0.9	I	3.e-5
245876_at	17.9	A	0.366211	-0.4	NC	0.747149
245877_at	17.6	A	0.696289	2.6	NC	0.284967
245878_at	62	A	0.129639	-0.3	NC	0.966696
245879_at	78	P	0.00415	0.2	NC	0.403812
245880_at	4.7	A	0.601074	0.3	NC	0.5
245881_at	103.6	P	0.001953	-0.7	D	0.999727
245882_at	17.5	A	0.72583	-0.4	NC	0.532344
245883_at	35.1	A	0.095215	0.9	NC	0.330589
245884_at	86.8	P	7.32e-4	-0.2	NC	0.5
245885_at	286.9	P	2.44e-4	-0.8	D	0.99996
245886_at	623	P	2.44e-4	0.9	I	2.e-5
245887_at	249.8	P	0.001221	0	NC	0.545234
245888_at	118.8	P	0.001221	0.1	NC	0.5
245889_at	675.9	P	2.44e-4	-1.8	D	0.99998
245890_at	2.9	A	0.780518	0.6	NC	0.5
245891_at	923.9	P	2.44e-4	-1.2	D	0.99998
245892_at	8.8	A	0.533936	1.5	NC	0.342437
245893_at	203.2	P	2.44e-4	0.5	NC	0.054022
245894_at	241.9	P	2.44e-4	-0.3	MD	0.995075
245895_at	48.6	A	0.19458	-0.4	NC	0.62112
245896_at	174.8	P	7.32e-4	0.5	NC	0.00712
245897_at	67.3	A	0.19458	-0.9	NC	0.977068
245898_at	97.5	P	0.001953	0.8	NC	0.008511
245899_at	70.7	P	0.018555	-0.2	NC	0.669411
245900_at	224.4	P	2.44e-4	-0.2	NC	0.934434
245901_at	36.9	A	0.149658	-0.2	NC	0.777251
245902_at	3.8	A	0.432373	-1.5	NC	0.757415
245903_at	51	P	0.046143	-0.3	NC	0.633407
245904_at	55.4	P	7.32e-4	0.3	NC	0.222749
245905_at	751.2	P	7.32e-4	-0.4	D	0.999508
245906_at	37.3	A	0.149658	2.8	NC	0.074268
245907_at	0.9	A	0.991943	-1.5	NC	0.971234
245908_at	5.4	A	0.850342	0	NC	0.757415
245909_at	78	P	0.037598	0.1	NC	0.506476
245910_at	153	P	2.44e-4	-0.1	NC	0.725952
245911_at	986.7	P	2.44e-4	0.8	I	3.e-5
245912_at	393.5	P	0.008057	1.7	I	2.14e-4
245913_at	540.2	P	2.44e-4	-0.4	D	0.999759
245914_at	79.8	P	0.010742	-0.3	NC	0.854318
245915_s_at	1876.7	P	2.44e-4	0.3	NC	0.330589
245916_at	6.4	A	0.366211	-1.1	NC	0.570859
245917_at	236.4	P	7.32e-4	0	NC	0.506476
245918_at	3.1	A	0.696289	-2.3	NC	0.62112
245919_at	20.1	A	0.246094	0.2	NC	0.5
245920_at	33.5	P	0.01416	0.7	NC	0.222749
245921_at	34.4	P	0.030273	0.1	NC	0.5
245922_at	1.9	A	0.780518	0	NC	0.054022
245923_at	21	A	0.149658	-0.1	NC	0.60871
245924_at	106.6	P	0.023926	0.1	NC	0.5
245925_at	419.1	P	2.44e-4	-0.7	D	0.999899
245926_at	65.9	P	0.010742	-0.3	NC	0.916174
245927_at	9.3	A	0.366211	-0.3	MI	0.005933
245928_s_at	193.7	P	2.44e-4	-1.2	D	0.999853
245929_at	184.6	P	2.44e-4	0.3	NC	0.185981
245930_at	110.6	M	0.056152	1	NC	0.213188
245931_at	47.4	A	0.219482	1.3	NC	0.094279
245932_at	221.8	P	7.32e-4	-0.3	NC	0.987976
245933_at	20.2	A	0.466064	-1.1	NC	0.583567
245934_at	291.1	P	0.001953	-0.2	D	0.998168
245935_at	57.6	P	0.046143	0	NC	0.60871
245936_at	38.2	A	0.067627	-0.2	NC	0.814019
245937_at	180.5	P	2.44e-4	0.6	NC	0.099852
245938_at	248.3	P	2.44e-4	0	NC	0.60871
245939_at	3030.5	P	2.44e-4	0.8	I	2.e-5
245940_at	188.5	P	0.001953	-0.3	D	0.999135
245941_at	231.8	P	7.32e-4	-0.3	D	0.998923
245942_at	11.6	A	0.466064	-1.2	NC	0.894337
245943_at	37.5	A	0.432373	0.1	NC	0.5
245944_at	211.6	P	7.32e-4	1	I	0.001336
245945_at	8.1	A	0.72583	0.9	NC	0.354442
245946_at	18.4	A	0.601074	2.5	NC	0.558077
245947_at	172.3	P	0.010742	-1.4	D	0.99998
245948_at	83.6	A	0.149658	-1.1	D	0.999853
245949_at	5264.1	P	2.44e-4	0.5	I	0.001486
245950_at	89.1	P	0.008057	0.2	NC	0.493524
245951_at	647.7	P	2.44e-4	0.4	NC	0.099852
245952_at	25.3	A	0.171387	1.4	NC	0.242585
245953_at	8.4	A	0.981445	-0.2	NC	0.805199
245954_at	3.7	A	0.601074	-2.8	NC	0.958799
245955_at	34.4	A	0.432373	0.3	NC	0.715033
245956_s_at	3016.9	P	2.44e-4	0.9	I	1.67e-4
245957_at	531.5	P	2.44e-4	-0.2	MD	0.994591
245958_at	4.5	A	0.72583	0.3	NC	0.60871
245959_at	23.3	A	0.5	1.8	NC	0.62112
245960_at	109.2	P	0.046143	0	NC	0.838962
245961_at	55.3	A	0.067627	-0.4	NC	0.692594
245962_at	89.5	A	0.067627	-0.1	NC	0.5
245963_at	1.5	A	0.932373	-1.9	D	0.99751
245964_at	13.6	A	0.432373	0.7	NC	0.5
245965_at	13.9	A	0.5	-1.6	NC	0.5
245966_at	146	P	0.010742	3.2	I	2.7e-5
245967_at	59.4	P	0.010742	4.9	I	6.8e-5
245968_at	7.8	A	0.870361	-2	NC	0.966696
245969_at	88.6	P	0.018555	-0.2	NC	0.5
245970_at	3.8	A	0.953857	-2.1	NC	0.805199
245971_at	167.2	P	0.005859	-0.7	D	0.99998
245972_at	200.3	P	2.44e-4	0.3	NC	0.284967
245973_at	0.3	A	0.919434	1.1	NC	0.532344
245974_at	10.8	A	0.567627	0.7	NC	0.274048
245975_at	212.2	P	0.001953	0.5	NC	0.099852
245976_at	39.8	A	0.067627	-1.2	D	0.99998
245977_at	1190.3	P	2.44e-4	1.6	I	2.e-5
245978_at	8.2	A	0.334473	-0.5	NC	0.441923
245979_at	54.2	P	0.010742	1.3	MI	0.004925
245980_at	6.9	A	0.567627	-0.1	NC	0.5
245981_at	196	P	0.00293	0.6	NC	0.416433
245982_at	27	A	0.466064	-0.8	NC	0.5
245983_at	100.4	P	7.32e-4	0.2	NC	0.5
245984_at	121	P	2.44e-4	-0.7	D	0.999308
245985_at	426.9	P	2.44e-4	0.3	NC	0.330589
245986_at	182.6	P	0.001221	0.1	NC	0.5
245987_at	1216.3	P	2.44e-4	-0.5	D	0.99998
245988_at	167.1	P	2.44e-4	0.2	NC	0.5
245989_s_at	281.8	P	7.32e-4	-0.8	D	0.999932
245990_at	110	P	0.00415	0.3	NC	0.5
245991_at	352.8	P	2.44e-4	0	NC	0.645558
245992_at	17.4	P	0.030273	0.7	NC	0.145682
245993_at	610.8	P	2.44e-4	-0.6	D	0.99998
245994_at	55.6	P	0.030273	-0.2	NC	0.37888
245995_at	17.1	A	0.149658	0	NC	0.5
245996_at	1.8	A	0.919434	0.1	NC	0.416433
245997_at	21.6	A	0.366211	-0.1	NC	0.633407
245998_at	253.6	P	0.00415	-1.3	D	0.99998
245999_at	1339.5	P	2.44e-4	-0.2	NC	0.916174
246000_at	28.5	A	0.432373	0.7	NC	0.5
246001_at	2.6	A	0.633789	-0.9	NC	0.5
246002_at	2	A	0.991943	0	NC	0.977068
246003_at	1059	P	2.44e-4	0.7	NC	0.009292
246004_at	20.5	A	0.246094	-1.1	NC	0.5
246005_at	164.3	P	2.44e-4	0.4	NC	0.161038
246006_at	1910.8	P	2.44e-4	-0.1	NC	0.973302
246007_at	82.7	P	2.44e-4	-0.3	D	0.999448
246008_at	123.7	P	0.01416	0	NC	0.5
246009_at	92.3	P	0.010742	-0.3	D	0.999932
246010_at	35.4	P	0.030273	-0.4	NC	0.966696
246011_at	42.7	A	0.067627	0.1	NC	0.441923
246012_at	44.6	P	0.046143	-1.8	D	0.99998
246013_at	25.4	P	0.046143	0.3	NC	0.596188
246014_at	1.2	A	0.99707	0.4	NC	0.973302
246015_at	115.3	P	0.001953	-0.3	NC	0.715033
246016_at	131.4	P	2.44e-4	0.1	NC	0.5
246017_at	163.9	P	0.00293	0.1	NC	0.5
246018_at	88.9	P	0.00415	-0.8	D	0.99998
246019_at	5.4	A	0.72583	0.3	NC	0.633407
246020_at	131.8	P	7.32e-4	-0.6	D	0.998349
246021_at	6.7	A	0.601074	-1.9	NC	0.692594
246022_at	3.1	A	0.932373	-1.3	NC	0.558077
246023_at	31.3	P	0.046143	1.7	NC	0.161038
246024_at	3.2	A	0.953857	0	NC	0.51942
246025_at	17.1	A	0.601074	-0.4	NC	0.296089
246026_at	189	P	7.32e-4	-0.2	NC	0.952736
246027_at	98.7	P	0.00415	1.7	I	6.18e-4
246028_at	294.5	P	2.44e-4	-0.6	D	0.99998
246029_at	2159.4	P	2.44e-4	-0.2	NC	0.955851
246030_at	206.6	P	0.00415	-0.1	NC	0.681091
246031_at	176	P	7.32e-4	0.1	NC	0.5
246032_s_at	3.2	A	0.567627	-2.4	NC	0.736659
246033_at	84	P	0.00415	0.1	NC	0.5
246034_at	184.7	P	0.010742	-0.8	D	0.999833
246035_at	976.7	P	2.44e-4	1.1	I	2.e-5
246036_at	95.2	P	0.00293	0.7	I	0.004481
246037_at	90.3	P	0.001221	-0.6	D	0.999786
246038_s_at	53.9	A	0.19458	0.3	NC	0.5
246039_at	134.3	P	0.001953	-0.2	NC	0.506476
246040_at	239	P	2.44e-4	0.4	NC	0.213188
246041_at	133.9	P	0.001221	-0.2	NC	0.5
246042_at	840.8	P	2.44e-4	0.6	I	0.004073
246043_at	86.2	P	0.01416	0.1	NC	0.39129
246044_at	80.4	P	2.44e-4	-1.3	D	0.999308
246045_at	85.6	P	0.046143	-0.2	NC	0.911062
246046_at	8.3	A	0.5	-1.9	NC	0.703911
246047_at	35.2	A	0.27417	1.8	NC	0.006503
246048_at	1.8	A	0.780518	-4.3	NC	0.5
246049_at	1.7	A	0.780518	-3.6	NC	0.703911
246050_s_at	228.6	P	7.32e-4	-0.6	D	0.99998
246051_at	241.8	P	0.001953	0	NC	0.725952
246052_at	21	A	0.080566	-0.1	NC	0.131343
246053_at	39.4	A	0.246094	-0.4	NC	0.938478
246054_at	21.5	A	0.466064	-0.8	NC	0.633407
246055_at	109.7	P	7.32e-4	-0.5	MD	0.995075
246056_at	63.9	P	0.046143	-0.6	D	0.998799
246057_at	33.7	P	0.023926	-0.5	NC	0.5
246058_at	220.6	P	2.44e-4	0.2	NC	0.5
246059_at	206.9	P	0.001953	0	NC	0.838962
246060_at	272.5	P	0.001953	0.1	NC	0.5
246061_at	175.1	P	2.44e-4	0.5	NC	0.354442
246062_at	142.8	P	2.44e-4	-1.3	D	0.999948
246063_at	105.6	P	0.001953	0.8	NC	0.013078
246064_at	276.8	P	7.32e-4	-0.1	NC	0.822588
246065_at	5.5	A	0.696289	-2.6	NC	0.949447
246066_at	102	P	0.001221	-0.4	D	0.999693
246067_at	189.3	P	0.00293	0.2	NC	0.5
246068_at	1.00793e4	P	2.44e-4	0.3	NC	0.024755
246069_at	37.8	A	0.080566	0.9	NC	0.213188
246070_at	1641.1	P	2.44e-4	1.3	I	2.7e-5
246071_at	102.8	P	0.00415	-0.3	D	0.99994
246072_at	29.9	A	0.111572	-0.5	NC	0.62112
246073_at	458.8	P	2.44e-4	0.4	NC	0.061522
246074_at	101.2	P	0.023926	0	NC	0.5
246075_at	23.6	A	0.219482	-0.7	NC	0.949447
246076_at	85.9	P	0.023926	-0.6	NC	0.955851
246077_at	25	A	0.567627	-0.5	NC	0.747149
246078_s_at	30.5	A	0.246094	0	NC	0.60871
246079_at	50.3	A	0.111572	0.1	NC	0.570859
246080_at	17.2	A	0.303711	0.2	NC	0.5
246081_s_at	187.1	P	7.32e-4	-0.6	D	0.999226
246082_at	4.3	A	0.696289	0.2	NC	0.5
246083_at	16	A	0.466064	-1.6	NC	0.961585
246084_at	62.3	A	0.095215	-0.1	NC	0.777251
246085_at	85.2	P	0.008057	-0.2	NC	0.911062
246086_at	31.1	A	0.219482	0.4	NC	0.094279
246087_at	67.5	P	0.005859	0	NC	0.532344
246088_at	111.1	P	0.005859	-0.6	NC	0.991489
246089_at	750.9	P	2.44e-4	0	NC	0.5
246090_at	182.5	P	0.001953	-1.2	D	0.99998
246091_at	94.8	P	0.01416	0.4	NC	0.5
246092_at	1465.9	P	2.44e-4	0.5	I	0.001077
246093_at	130.7	P	0.005859	-0.4	NC	0.975245
246094_at	101.2	P	7.32e-4	0.7	NC	0.318909
246095_at	44.4	A	0.067627	-0.4	NC	0.961585
246096_at	11.7	A	0.601074	-0.3	NC	0.916174
246097_at	214.8	P	2.44e-4	0.4	NC	0.033304
246098_at	201.4	P	0.001221	-0.3	NC	0.900148
246099_at	57.2	A	0.111572	-1.6	D	0.999759
246100_at	0.9	A	0.780518	0.7	NC	0.5
246101_at	5.9	A	0.665527	0.5	NC	0.545234
246102_at	4.1	A	0.72583	0.2	NC	0.633407
246103_at	77	A	0.067627	0	NC	0.596188
246104_at	127	P	2.44e-4	-0.2	NC	0.964215
246105_at	28.7	A	0.080566	1.7	NC	0.094279
246106_at	5.4	A	0.696289	0.7	NC	0.222749
246107_at	22	A	0.171387	0.4	NC	0.354442
246108_at	1301.8	P	2.44e-4	1	I	4.e-5
246109_at	82.9	P	7.32e-4	-0.6	D	0.999759
246110_at	23.5	A	0.398926	0.8	NC	0.403812
246111_at	81.6	P	0.018555	-0.2	NC	0.992212
246112_at	132.6	P	7.32e-4	-0.3	NC	0.992212
246113_at	13	A	0.5	-0.3	NC	0.5
246114_at	539.7	P	2.44e-4	-1.8	D	0.99998
246115_at	77.1	P	0.00293	-0.5	NC	0.5
246116_at	27.2	A	0.129639	0	NC	0.5
246117_at	103.3	M	0.056152	0	NC	0.966696
246118_at	2.7	A	0.567627	-1.9	NC	0.545234
246119_at	429	P	2.44e-4	-0.4	NC	0.99288
246120_at	30.6	P	0.005859	-0.6	D	0.999727
246121_at	18.6	A	0.398926	-0.2	NC	0.966696
246122_at	4	A	0.904785	-3	MD	0.994591
246123_at	2.7	A	0.828613	-3.4	NC	0.881991
246124_at	476.7	P	2.44e-4	0.4	NC	0.050553
246125_at	101	P	2.44e-4	-0.8	D	0.99998
246126_at	107.2	P	0.00415	-0.1	NC	0.777251
246127_s_at	3.4	A	0.888428	-1.1	NC	0.830902
246128_at	26.2	A	0.366211	0.3	NC	0.441923
246129_at	1.1	A	0.943848	-0.3	NC	0.905721
246130_at	9.9	A	0.601074	-1	NC	0.692594
246131_at	432.4	P	2.44e-4	-0.1	NC	0.5
246132_at	35.2	A	0.366211	0.1	NC	0.124552
246133_at	818.2	P	2.44e-4	-0.4	D	0.999886
246134_at	111.7	P	7.32e-4	-0.2	NC	0.911062
246135_at	1047.3	P	2.44e-4	-0.4	D	0.99997
246136_at	43.7	A	0.366211	1	NC	0.169098
246137_at	5.7	A	0.870361	-0.3	NC	0.5
246138_at	52.8	P	0.018555	0.7	NC	0.185981
246139_at	93.6	P	0.00293	-0.4	D	0.998514
246140_at	149.5	P	0.01416	0	NC	0.5
246141_at	61.2	A	0.219482	0	NC	0.5
246142_at	217.7	P	2.44e-4	0.4	NC	0.016731
246143_at	92.6	P	2.44e-4	-0.6	D	0.99994
246144_at	48.5	P	0.00293	-0.4	NC	0.669411
246145_at	4	A	0.633789	0.5	NC	0.194801
246146_at	104.5	P	0.010742	-0.5	NC	0.881991
246147_s_at	329.7	P	7.32e-4	0.2	NC	0.5
246148_at	85.1	P	0.00293	0.1	NC	0.5
246149_at	958	P	2.44e-4	-1.8	D	0.99998
246150_at	318.8	P	0.00293	-0.3	D	0.996645
246151_at	22.6	A	0.27417	-1.3	NC	0.987976
246152_at	27.6	A	0.246094	-1	NC	0.5
246153_s_at	940	P	2.44e-4	0.4	NC	0.124552
246154_at	40.8	A	0.27417	-0.1	NC	0.736659
246155_at	54.6	P	0.046143	0.2	NC	0.532344
246156_at	1487	P	2.44e-4	0.2	NC	0.5
246157_at	675.9	P	2.44e-4	0.9	I	2.e-5
246158_at	60.2	P	0.030273	-0.1	NC	0.921063
246159_at	19.4	A	0.095215	0.9	NC	0.263341
246160_at	104.1	P	7.32e-4	-0.5	NC	0.991489
246161_at	706.1	P	2.44e-4	-0.2	NC	0.980376
246162_at	65	P	0.00415	-0.6	D	0.995927
246163_at	2.5	A	0.953857	0.1	NC	0.5
246164_at	15.2	A	0.246094	2.6	NC	0.111714
246165_at	3.2	A	0.80542	0	NC	0.5
246166_at	4.7	A	0.850342	0.7	NC	0.767451
246167_at	31.1	A	0.5	-0.9	NC	0.545234
246168_at	15.3	A	0.246094	1.6	NC	0.194801
246169_at	175.6	P	0.001953	0.2	NC	0.5
246170_at	507.4	P	2.44e-4	0.2	NC	0.5
246171_at	232.6	P	7.32e-4	-0.6	D	0.99998
246172_s_at	34.8	A	0.129639	0.5	NC	0.111714
246173_s_at	109.4	P	2.44e-4	-0.2	NC	0.5
246174_s_at	24.3	A	0.398926	0.7	NC	0.5
246175_s_at	36.1	A	0.171387	-0.3	NC	0.942324
246176_at	5	A	0.72583	0.9	NC	0.318909
246177_at	5.1	A	0.72583	-0.2	NC	0.51942
246178_s_at	13.2	A	0.246094	0.5	NC	0.37888
246179_at	3.9	A	0.943848	0	NC	0.767451
246180_at	86.3	P	0.001953	-0.9	D	0.999853
246181_at	54.7	P	0.00415	1.1	I	0.001832
246182_at	40.5	P	0.00415	-0.2	NC	0.725952
246183_at	11	A	0.753906	0.1	NC	0.213188
246184_at	519.5	P	2.44e-4	0.9	I	1.3e-4
246185_at	186.7	P	0.00415	0.4	NC	0.111714
246186_at	9.1	A	0.567627	-1.5	NC	0.777251
246187_at	73.1	P	0.037598	-0.4	NC	0.989865
246188_at	73.4	P	0.030273	0.4	NC	0.242585
246189_at	156.2	P	0.005859	0.4	NC	0.467656
246190_at	99.5	P	7.32e-4	-0.4	D	0.999562
246191_at	1317.4	P	2.44e-4	0.1	NC	0.5
246192_at	944	P	2.44e-4	0.2	NC	0.5
246193_at	154.4	P	0.001953	0.3	NC	0.5
246194_at	96.4	P	0.010742	-0.8	D	0.999693
246195_at	176.9	P	2.44e-4	-0.4	D	0.99751
246196_at	152.4	P	2.44e-4	1	I	7.74e-4
246197_at	147	P	7.32e-4	-1.1	D	0.99998
246198_at	73.7	P	0.001221	-0.4	NC	0.942324
246199_at	101	P	0.010742	-0.1	NC	0.39129
246200_at	48.2	A	0.129639	0.1	NC	0.5
246201_at	140.2	P	0.01416	-0.6	D	0.99998
246202_at	120.3	P	0.001221	0.2	NC	0.5
246203_at	1005.3	P	2.44e-4	1.4	I	2.3e-5
246204_at	192.2	P	0.01416	0.2	NC	0.5
246205_at	67.3	P	7.32e-4	-0.1	NC	0.633407
246206_at	20	A	0.533936	-1.6	NC	0.703911
246207_at	121.1	P	7.32e-4	-0.4	D	0.998349
246208_at	5.4	A	0.80542	-2.7	NC	0.60871
246209_at	13.1	A	0.432373	-1	NC	0.861614
246210_at	170	P	2.44e-4	1.9	I	2.e-5
246211_at	194.9	P	2.44e-4	-0.9	D	0.99998
246212_at	74.9	P	0.00293	0	NC	0.930187
246213_at	167.6	P	0.018555	0	NC	0.5
246214_at	670.3	P	2.44e-4	-0.1	NC	0.854318
246215_at	28.3	P	0.037598	0.5	NC	0.318909
246216_at	189.9	P	0.01416	-0.1	NC	0.934434
246217_at	76.1	P	0.010742	-0.4	NC	0.984574
246218_at	98.9	P	0.018555	-0.3	NC	0.930187
246219_at	290.1	P	2.44e-4	-0.5	NC	0.99288
246220_at	374.1	P	2.44e-4	0.3	NC	0.5
246221_at	114.5	P	0.005859	-1.1	NC	0.757415
246222_at	27.9	A	0.366211	-0.6	NC	0.900148
246223_at	106.2	P	0.001953	-0.5	D	0.999226
246224_at	30.1	A	0.129639	0.5	NC	0.307406
246225_at	160.2	P	7.32e-4	0.4	NC	0.203871
246226_at	62.2	P	0.046143	0.2	NC	0.203871
246227_at	9	A	0.665527	1.5	NC	0.050553
246228_at	894.7	P	2.44e-4	-1.3	D	0.99998
246229_at	438.1	P	2.44e-4	3.9	I	2.e-5
246230_at	49.7	A	0.334473	-0.8	NC	0.975245
246231_at	38.1	P	0.037598	-0.5	NC	0.875448
246232_at	205.5	P	2.44e-4	-0.6	D	0.998923
246233_at	176.5	P	7.32e-4	0.4	NC	0.5
246234_at	112.8	P	0.010742	-0.2	NC	0.703911
246235_at	50.1	A	0.129639	-1.1	D	0.999727
246236_at	29.8	A	0.27417	-0.5	NC	0.786812
246237_at	69.1	P	0.001221	-0.1	NC	0.5
246238_at	68.9	P	7.32e-4	0.2	NC	0.5
246239_at	128.7	P	0.00415	-0.2	NC	0.969033
246240_at	72.5	P	0.001953	0	NC	0.725952
246241_at	36.1	A	0.246094	1.4	NC	0.013078
246242_at	5.9	A	0.601074	-0.1	NC	0.318909
246243_at	85.2	P	0.005859	-0.9	D	0.99998
246244_at	185.3	P	2.44e-4	-0.3	D	0.998664
246245_at	290.3	P	2.44e-4	0.4	NC	0.274048
246246_at	76.1	A	0.219482	0.1	NC	0.441923
246247_at	400.9	P	2.44e-4	0.2	NC	0.5
246248_at	18.1	A	0.334473	1	NC	0.033304
246249_at	126.8	P	0.008057	0.7	NC	0.011045
246250_at	46.7	P	0.018555	1.5	NC	0.006503
246251_at	29	A	0.398926	-0.1	NC	0.596188
246252_s_at	626.6	P	2.44e-4	0.9	I	0.001201
246253_at	184.1	P	0.008057	-1	D	0.999973
246254_at	6	A	0.72583	-1.1	NC	0.881991
246255_at	106.3	P	2.44e-4	0.2	NC	0.493524
246256_at	3.9	A	0.850342	0	NC	0.796129
246257_at	244.2	P	2.44e-4	-0.5	D	0.999226
246258_at	25.1	A	0.171387	-0.2	NC	0.767451
246259_at	213.8	P	2.44e-4	0.1	NC	0.506476
246260_at	22.5	A	0.171387	-0.5	NC	0.921063
246261_at	66.3	P	2.44e-4	-0.3	NC	0.5
246262_at	36.6	A	0.095215	0.5	NC	0.296089
246263_at	411.8	P	2.44e-4	0.3	NC	0.48058
246264_at	31	A	0.303711	-1	D	0.999448
246265_at	201.1	P	2.44e-4	0.4	NC	0.069813
246266_at	162.4	P	2.44e-4	0.7	I	5.2e-5
246267_at	3719	P	2.44e-4	0.1	NC	0.5
246268_at	70.6	P	2.44e-4	0.1	NC	0.5
246269_at	43.2	P	0.037598	0.2	NC	0.5
246270_at	196.4	P	7.32e-4	-0.6	D	0.999948
246271_at	14	A	0.696289	-1.3	NC	0.981872
246272_at	66.8	A	0.129639	0.2	NC	0.274048
246273_at	2.8	A	0.828613	0.6	NC	0.37888
246274_at	56.3	M	0.056152	0.8	NC	0.065566
246275_at	57.7	A	0.095215	0.7	I	0.004481
246276_at	70.7	P	2.44e-4	-0.7	D	0.999382
246277_at	11	A	0.567627	2.2	NC	0.026698
246278_at	78.5	P	0.018555	0.2	NC	0.5
246279_at	18.5	A	0.432373	-0.4	NC	0.681091
246280_at	139.6	P	2.44e-4	0.1	NC	0.5
246281_at	111.6	P	7.32e-4	0.3	NC	0.416433
246282_at	47.1	M	0.056152	0.4	NC	0.342437
246283_at	440.1	P	2.44e-4	0	NC	0.5
246284_at	55.9	P	2.44e-4	-1.6	D	0.998664
246285_at	110.9	P	0.008057	-1.2	D	0.999954
246286_at	855.3	P	2.44e-4	0.3	NC	0.330589
246287_at	88.9	P	0.001221	-0.6	NC	0.796129
246288_at	227.5	P	2.44e-4	0.3	NC	0.318909
246289_at	406.3	P	2.44e-4	-0.4	D	0.999932
246290_at	1889.8	P	2.44e-4	0.9	I	2.e-5
246291_at	165	P	7.32e-4	0	NC	0.861614
246292_at	243.7	P	0.00415	-0.5	D	0.998799
246293_at	68.5	P	2.44e-4	0	NC	0.5
246294_at	199.1	P	0.00293	0.2	NC	0.5
246295_at	9.8	A	0.334473	-1.3	NC	0.854318
246296_at	115.8	P	0.01416	0.9	NC	0.026698
246297_at	2.8	A	0.80542	-0.2	NC	0.930187
246298_at	100.6	P	0.001953	-0.9	D	0.998799
246299_at	2.6	A	0.932373	0.1	NC	0.51942
246300_at	59.2	P	0.010742	-0.9	D	0.998923
246301_at	139.5	P	0.001953	-0.6	D	0.998168
246302_at	129.7	P	2.44e-4	-1.1	D	0.99998
246303_at	45.3	P	0.037598	0.8	NC	0.041201
246304_at	356	P	2.44e-4	-1	D	0.99998
246305_at	404.6	P	2.44e-4	-0.5	D	0.99998
246306_at	91	P	0.008057	-0.4	NC	0.905721
246307_at	1030.3	P	2.44e-4	0.5	NC	0.01421
246308_at	15.9	A	0.19458	0.1	NC	0.5
246309_at	103.5	P	2.44e-4	0.1	NC	0.124552
246310_at	27	P	0.023926	0.7	NC	0.366593
246311_at	235.9	P	2.44e-4	-0.4	D	0.999226
246312_at	187.4	P	2.44e-4	-0.2	NC	0.796129
246313_at	2	A	0.981445	0.3	NC	0.925732
246314_at	90.5	P	0.010742	-0.9	D	0.99998
246315_at	42.7	A	0.149658	1.1	NC	0.069813
246316_at	3.4	A	0.981445	0.4	NC	0.669411
246317_at	120.8	P	0.008057	0.1	NC	0.5
246318_at	84.6	P	0.018555	-0.5	NC	0.990708
246319_at	307.9	P	2.44e-4	0.3	NC	0.284967
246320_at	322	P	2.44e-4	0.2	NC	0.5
246321_at	14.9	A	0.303711	-0.3	NC	0.5
246322_at	88.3	P	0.01416	-1.2	D	0.99751
246323_at	121.9	A	0.080566	0.4	NC	0.5
246324_at	76	A	0.111572	-0.4	NC	0.958799
246325_at	15.7	A	0.432373	-1.3	NC	0.916174
246326_at	23.3	A	0.246094	-0.6	NC	0.955851
246327_at	202.1	P	7.32e-4	-0.5	D	0.999693
246328_at	86	A	0.067627	-0.3	NC	0.5
246329_at	66.2	P	0.00293	-0.4	NC	0.888286
246330_at	47.2	P	0.023926	-1.3	D	0.99987
246331_at	50.4	A	0.111572	-1	D	0.999448
246332_at	2.5	A	0.633789	-0.4	NC	0.961585
246333_at	180.1	P	7.32e-4	-0.1	NC	0.875448
246334_at	118.2	P	7.32e-4	0.1	NC	0.5
246335_at	4.6	A	0.601074	-2.2	NC	0.952736
246336_at	10.5	A	0.5	0.3	NC	0.506476
246337_at	2.5	A	0.80542	-0.7	NC	0.62112
246338_s_at	3.6	A	0.932373	0.4	NC	0.875448
246339_at	137.6	P	0.001953	0.9	NC	0.307406
246340_s_at	14.2	A	0.5	-1.4	NC	0.992212
246341_x_at	10.3	A	0.72583	2.6	NC	0.467656
246342_at	2.1	A	0.943848	-2.2	NC	0.805199
246343_at	96.8	P	0.00293	-0.7	D	0.999954
246344_at	215	P	2.44e-4	0.7	I	0.004073
246345_at	106.4	P	0.023926	-0.3	D	0.996301
246346_at	68.8	P	7.32e-4	-0.5	D	0.996301
246347_at	37	P	0.018555	-0.4	NC	0.958799
246348_at	151.7	P	2.44e-4	-0.2	NC	0.921063
246349_at	47.8	A	0.095215	4.4	NC	0.050553
246350_at	33.5	A	0.398926	-0.3	NC	0.969033
246351_at	134.5	P	2.44e-4	-0.2	NC	0.558077
246352_at	1.5	A	0.919434	0	NC	0.5
246353_s_at	16.9	A	0.5	0.9	NC	0.5
246354_at	5.4	A	0.633789	0.2	NC	0.37888
246355_at	15.1	A	0.466064	-0.8	NC	0.703911
246356_x_at	26	P	0.001953	0.1	NC	0.703911
246357_x_at	3.1	A	0.72583	0.7	NC	0.015426
246358_x_at	3.1	A	0.98584	0.3	NC	0.441923
246359_x_at	53.4	P	0.046143	0.5	NC	0.441923
246360_at	20.8	A	0.466064	1.1	I	0.00249
246361_s_at	8.7	A	0.466064	-0.1	NC	0.596188
246362_at	0.5	A	0.943848	0	NC	0.5
246363_at	14.1	A	0.303711	0.7	NC	0.274048
246364_at	36.5	P	0.001953	1.1	NC	0.015426
246365_at	3.7	A	0.334473	0.9	NC	0.5
246366_at	278.2	P	2.44e-4	0.3	NC	0.124552
246367_at	21.5	A	0.27417	1.7	NC	0.284967
246368_at	497.5	P	2.44e-4	0.3	NC	0.5
246369_at	41.5	P	0.005859	0.4	NC	0.153232
246370_at	92.9	A	0.095215	3.5	I	0.001832
246371_at	104.5	P	0.018555	0.6	NC	0.007788
246372_at	29.5	A	0.129639	0.3	NC	0.078937
246373_at	125.9	P	7.32e-4	-0.2	NC	0.830902
246374_at	35.5	A	0.080566	-1.9	D	0.99998
246375_at	362.7	P	2.44e-4	-0.4	D	0.999508
246376_at	276.4	P	7.32e-4	-0.6	D	0.999922
246377_at	25	A	0.246094	-0.1	NC	0.5
246378_at	320.9	P	2.44e-4	0.7	I	3.07e-4
246379_s_at	1485.5	P	2.44e-4	1.3	I	3.5e-5
246380_at	9.8	A	0.753906	-1.3	NC	0.930187
246381_at	2.5	A	0.888428	0.5	NC	0.203871
246382_at	15.1	A	0.398926	2.4	NC	0.5
246383_at	55.1	P	0.030273	0.4	NC	0.065566
246384_at	567.5	P	2.44e-4	-0.3	D	0.999654
246385_at	41.2	A	0.19458	1.3	NC	0.342437
246386_at	47.7	P	0.030273	0.7	NC	0.330589
246387_at	38.6	A	0.219482	0.3	NC	0.532344
246388_at	4.5	A	0.828613	0.5	NC	0.39129
246389_at	92.9	M	0.056152	-0.4	NC	0.973302
246390_at	630.2	P	2.44e-4	1.6	I	2.e-5
246391_at	485.7	P	2.44e-4	0.3	NC	0.403812
246392_at	17.9	A	0.246094	-0.5	NC	0.814019
246393_at	32.7	P	0.008057	0.2	NC	0.633407
246394_at	18.5	A	0.111572	0.3	NC	0.429141
246395_at	189.9	P	7.32e-4	1	I	1.47e-4
246396_at	119.4	P	0.010742	-0.8	D	0.999932
246397_at	23.9	A	0.466064	1	NC	0.48058
246398_at	212.7	P	7.32e-4	-0.4	NC	0.978776
246399_at	251.3	P	0.00293	-0.5	D	0.999948
246400_at	129.9	P	2.44e-4	-0.3	NC	0.978776
246401_at	50.2	P	0.008057	0.7	I	0.001651
246402_at	22.1	A	0.149658	1.7	NC	0.030967
246403_at	133.1	P	0.001953	2.4	I	2.e-5
246404_at	158.5	P	0.010742	-0.3	NC	0.822588
246405_at	47	A	0.129639	-0.1	NC	0.069813
246406_at	16.3	A	0.753906	1.8	NC	0.633407
246407_at	54.2	A	0.27417	1.4	NC	0.403812
246408_at	278	P	0.001953	-0.5	D	0.999759
246409_at	80.7	P	2.44e-4	0.2	NC	0.5
246410_at	121.6	P	0.008057	0.6	NC	0.5
246411_at	5	A	0.753906	1.2	NC	0.153232
246412_at	89.2	P	0.00293	-0.4	NC	0.949447
246413_at	49.9	A	0.067627	0	NC	0.5
246414_at	1	A	0.665527	0.5	NC	0.5
246415_at	132.5	P	0.023926	-0.2	NC	0.942324
246416_at	9.1	A	0.567627	2.5	NC	0.078937
246417_at	53.3	A	0.149658	-0.5	NC	0.854318
246418_at	22.9	A	0.5	-0.8	NC	0.5
246419_at	6	A	0.696289	0.7	NC	0.161038
246420_at	46.4	P	0.023926	-0.1	NC	0.5
246421_at	645.7	P	2.44e-4	-0.4	D	0.999932
246422_at	362.8	P	7.32e-4	0.1	NC	0.5
246423_at	49.3	P	0.00293	0.6	NC	0.016731
246424_at	227.1	P	0.001953	-0.1	NC	0.846768
246425_at	207.8	P	2.44e-4	1.1	I	2.7e-5
246426_at	12.1	A	0.665527	0.2	NC	0.5
246427_at	64.2	P	0.001221	0	NC	0.822588
246428_at	59.2	A	0.080566	-0.4	NC	0.98579
246429_at	59.1	A	0.080566	4	I	0.001651
246430_at	1.1	A	0.72583	-1.7	NC	0.736659
246431_at	6.1	A	0.366211	2.2	NC	0.030967
246432_at	3	A	0.72583	-1.8	NC	0.964215
246433_at	44.7	P	0.046143	-0.4	D	0.996645
246434_at	112.2	P	0.008057	-0.3	NC	0.921063
246435_at	8.5	A	0.696289	-2	NC	0.736659
246436_at	146.5	P	0.001953	-0.1	NC	0.805199
246437_at	4.1	A	0.5	-2	NC	0.213188
246438_at	12	A	0.466064	-0.2	NC	0.62112
246439_at	37.2	A	0.080566	-0.3	NC	0.930187
246440_at	186.1	P	0.01416	-0.1	NC	0.934434
246441_at	403.3	P	0.001953	0.6	I	0.004073
246442_at	114.4	P	2.44e-4	-0.1	NC	0.657563
246443_at	206.2	P	0.001221	0.7	NC	0.038415
246444_at	79.7	P	0.005859	0.7	NC	0.5
246445_at	262.9	P	2.44e-4	0.5	NC	0.111714
246446_at	110.8	P	7.32e-4	-0.4	D	0.999973
246447_at	140.7	P	2.44e-4	0	NC	0.669411
246448_at	148.2	P	0.001953	-0.4	D	0.999382
246449_at	48.1	A	0.149658	0.4	NC	0.5
246450_at	34.4	A	0.366211	-0.9	D	0.999973
246451_at	319.5	P	2.44e-4	0	NC	0.5
246452_at	436.5	P	2.44e-4	0.4	NC	0.161038
246453_at	334.9	P	7.32e-4	-0.3	D	0.999886
246454_at	149.3	P	7.32e-4	-0.3	NC	0.99288
246455_at	4.1	A	0.753906	1.4	NC	0.185981
246456_at	2.4	A	0.665527	1	NC	0.124552
246457_at	123.3	P	2.44e-4	0.3	NC	0.041201
246458_at	16.6	A	0.219482	1.2	NC	0.069813
246459_at	127.9	P	2.44e-4	-0.4	D	0.99751
246460_at	421.7	P	2.44e-4	-0.4	D	0.999226
246461_at	65.4	P	0.00415	0.2	NC	0.416433
246462_at	88.4	P	0.008057	0.3	NC	0.5
246463_at	42.5	A	0.20166	-0.8	D	0.997444
246464_at	17.1	A	0.219482	0.3	NC	0.138386
246465_at	17.4	A	0.334473	-0.7	NC	0.5
246466_at	207.9	P	2.44e-4	0.2	NC	0.5
246467_at	5.1	A	0.753906	0.3	NC	0.153232
246468_at	56.4	P	0.023926	1	I	2.14e-4
246469_at	113.2	P	7.32e-4	0	NC	0.5
246470_at	10.5	A	0.665527	1.6	NC	0.558077
246471_s_at	3.2	A	0.665527	1.3	NC	0.038415
246472_at	14.7	A	0.633789	3.1	NC	0.5
246473_at	15.7	A	0.219482	-0.5	NC	0.5
246474_at	1.4	A	0.5	-2.5	NC	0.977068
246475_at	42.4	P	0.001221	0.1	NC	0.011045
246476_at	68.3	P	0.001953	-0.3	NC	0.838962
246477_at	156.8	P	0.005859	-0.1	NC	0.62112
246478_at	184.4	P	2.44e-4	0.6	I	0.004481
246479_at	276.3	P	7.32e-4	0.6	I	2.73e-4
246480_at	600.7	P	2.44e-4	1.1	I	2.e-5
246481_s_at	207.8	P	2.44e-4	1	I	1.01e-4
246482_at	85.9	P	0.008057	0.4	NC	0.5
246483_at	193.2	P	2.44e-4	0.2	NC	0.5
246484_at	145.1	P	0.005859	0.1	NC	0.5
246485_at	29	A	0.432373	0.2	NC	0.493524
246486_at	156	P	2.44e-4	-0.3	NC	0.796129
246487_at	7.2	A	0.72583	-0.6	NC	0.5
246488_at	112.9	P	0.001953	0.4	NC	0.366593
246489_at	1413.9	P	2.44e-4	-0.1	NC	0.60871
246490_at	37.9	A	0.303711	0.4	NC	0.145682
246491_at	34.9	P	7.32e-4	-0.1	NC	0.5
246492_at	18.5	A	0.219482	-0.8	NC	0.5
246493_at	28.8	A	0.129639	0.1	NC	0.5
246494_at	50.9	A	0.080566	0.3	NC	0.169098
246495_at	26.2	A	0.366211	-1.3	NC	0.846768
246496_at	107.9	P	7.32e-4	-0.3	NC	0.881991
246497_at	172	P	2.44e-4	-0.1	NC	0.777251
246498_at	43.2	M	0.056152	0.3	NC	0.354442
246499_at	111	P	2.44e-4	-0.5	NC	0.971234
246500_at	172.2	P	0.023926	-0.7	D	0.999977
246501_at	123.5	P	0.037598	-0.1	NC	0.861614
246502_at	48.4	A	0.246094	-1.1	D	0.999965
246503_at	2612.2	P	2.44e-4	1.1	I	2.e-5
246504_at	18.1	A	0.27417	-0.1	NC	0.532344
246505_at	489.3	P	2.44e-4	-0.7	D	0.999977
246506_at	386.1	P	2.44e-4	-2.2	D	0.99998
246507_at	159	P	2.44e-4	-0.6	NC	0.986922
246508_at	282.7	P	7.32e-4	-0.6	D	0.999382
246509_at	43.3	A	0.334473	0.1	NC	0.330589
246510_at	38.1	A	0.334473	0.9	NC	0.161038
246511_at	509.8	P	2.44e-4	1.5	I	2.e-5
246512_at	89.3	P	2.44e-4	0.6	NC	0.069813
246513_at	120.2	P	7.32e-4	-0.6	D	0.999034
246514_at	9.4	A	0.780518	-1.8	NC	0.978776
246515_at	76.1	P	0.046143	0.5	NC	0.767451
246516_at	104.9	P	0.00415	-0.3	NC	0.978776
246517_at	30.8	A	0.111572	0.4	NC	0.006503
246518_at	53.1	P	0.00415	0.6	NC	0.041201
246519_at	12.4	A	0.567627	1.2	NC	0.493524
246520_at	85.9	P	0.001953	0.2	NC	0.5
246521_at	382.5	P	7.32e-4	0.3	NC	0.124552
246522_at	215.7	P	2.44e-4	0.2	NC	0.5
246523_at	5.8	A	0.870361	0	NC	0.545234
246524_at	9	A	0.398926	-3	MD	0.994067
246525_at	22.6	A	0.171387	0.8	NC	0.307406
246526_at	2.5	A	0.753906	0.2	NC	0.5
246527_at	351.4	P	2.44e-4	0.7	I	3.5e-5
246528_at	187.5	P	2.44e-4	0.4	NC	0.099852
246529_at	209.7	P	2.44e-4	-0.3	NC	0.911062
246530_at	35.1	M	0.056152	0.6	NC	0.026698
246531_at	22.4	A	0.80542	1.8	NC	0.5
246532_at	125	P	2.44e-4	-0.1	NC	0.645558
246533_at	187.3	P	2.44e-4	0.3	NC	0.5
246534_at	68.7	P	0.046143	3.6	I	2.41e-4
246535_at	35.4	A	0.366211	0.3	NC	0.007788
246536_at	92.5	P	0.00293	-0.2	NC	0.657563
246537_at	51.1	P	0.037598	1	NC	0.008511
246538_at	444.1	P	2.44e-4	0.8	I	2.73e-4
246539_at	147	P	2.44e-4	0.8	I	0.001486
246540_at	144.1	P	0.001221	1.3	I	4.6e-5
246541_at	236.5	P	0.005859	0.2	NC	0.5
246542_at	99.5	P	0.037598	-0.2	D	0.99775
246543_at	16.2	A	0.5	-0.2	NC	0.692594
246544_at	15.2	A	0.219482	0.3	NC	0.354442
246545_at	19.5	A	0.334473	0.4	NC	0.416433
246546_at	1544.8	P	2.44e-4	0.7	I	7.8e-5
246547_at	181.4	P	0.00415	-0.1	NC	0.875448
246548_at	72	P	0.005859	0.2	NC	0.5
246549_at	94.2	P	2.44e-4	0.8	I	1.47e-4
246550_at	149.4	P	0.00415	-0.6	D	0.998168
246551_at	7.2	A	0.533936	-1.7	NC	0.232549
246552_at	51.9	P	0.023926	0.2	NC	0.5
246553_at	117.9	P	0.001953	-0.3	D	0.999448
246554_at	68.1	P	2.44e-4	-0.7	D	0.998514
246555_at	81.3	P	2.44e-4	-0.3	NC	0.822588
246556_at	14.2	A	0.466064	1.4	NC	0.284967
246557_at	30	A	0.246094	-0.1	NC	0.861614
246558_at	143.7	P	0.030273	-0.3	D	0.996301
246559_at	185.1	P	2.44e-4	0.2	NC	0.5
246560_at	3.6	A	0.601074	0.2	NC	0.5
246561_at	98.9	P	0.001221	-0.1	NC	0.703911
246562_at	121.4	P	7.32e-4	0.6	NC	0.030967
246563_at	2.5	A	0.567627	-3	NC	0.5
246564_at	244.4	P	0.005859	0.4	NC	0.263341
246565_at	354	P	2.44e-4	0.5	NC	0.015426
246566_at	103	P	7.32e-4	-0.7	D	0.998514
246567_at	226	P	2.44e-4	-0.6	D	0.998168
246568_at	54.2	M	0.056152	0.1	NC	0.5
246569_at	21.7	A	0.601074	2	NC	0.467656
246570_at	9	A	0.696289	1.7	NC	0.5
246571_at	36.9	A	0.129639	4	NC	0.307406
246572_at	1.8	A	0.696289	-2.9	NC	0.5
246573_at	3.7	A	0.870361	0.3	NC	0.429141
246574_at	2.9	A	0.98584	-0.2	NC	0.952736
246575_at	344.5	P	2.44e-4	0.6	I	3.5e-5
246576_at	52.6	P	0.023926	0.2	NC	0.988955
246577_at	2.3	A	0.981445	0.2	NC	0.51942
246578_at	4	A	0.533936	0.8	NC	0.088938
246579_at	5.2	A	0.5	1	NC	0.118009
246580_at	248.5	P	2.44e-4	0.4	NC	0.296089
246581_at	38.3	M	0.056152	0.9	NC	0.232549
246582_at	12.7	A	0.303711	1.5	NC	0.074268
246583_at	83.9	P	2.44e-4	-1	D	0.999954
246584_at	98	P	2.44e-4	-0.8	D	0.999654
246585_at	84.3	P	2.44e-4	1.5	I	6.e-5
246586_at	26.8	A	0.095215	-0.4	NC	0.930187
246587_at	5.5	A	0.753906	-2.2	NC	0.5
246588_at	5.3	A	0.5	-1.2	NC	0.814019
246589_at	1.9	A	0.80542	0.1	NC	0.796129
246590_at	3.2	A	0.943848	0.8	NC	0.757415
246591_at	198.3	P	0.001953	-0.9	D	0.999911
246592_at	3.9	A	0.567627	0.1	NC	0.657563
246593_at	93	P	2.44e-4	0.6	NC	0.026698
246594_at	412.3	P	7.32e-4	-0.2	NC	0.875448
246595_at	2.3	A	0.828613	-2.4	D	0.999693
246596_at	39.2	A	0.111572	0.6	NC	0.403812
246597_at	64.2	P	0.018555	-0.4	NC	0.681091
246598_at	94.2	P	0.01416	0.4	NC	0.416433
246599_at	18.7	A	0.398926	0.2	NC	0.5
246600_at	49.1	P	0.001221	-0.7	NC	0.973302
246601_at	385.2	P	2.44e-4	-0.9	D	0.99998
246602_at	61.3	P	0.010742	-1.5	D	0.999977
246603_at	6.4	A	0.753906	-0.1	NC	0.911062
246604_at	7.2	A	0.904785	-1.6	NC	0.757415
246605_at	3.3	A	0.366211	-3	NC	0.5
246606_at	29.2	A	0.067627	0.8	NC	0.354442
246607_at	120	P	2.44e-4	-0.8	D	0.999922
246608_at	20.2	A	0.432373	3.7	I	0.001201
246609_at	20.7	A	0.111572	-0.5	NC	0.805199
246610_at	52.7	A	0.095215	-0.3	NC	0.51942
246611_at	269.8	P	2.44e-4	-0.2	NC	0.955851
246612_at	132.9	P	0.037598	-0.3	NC	0.980376
246613_at	1064.7	P	2.44e-4	0.5	I	1.67e-4
246614_at	34.9	M	0.056152	0.3	NC	0.5
246615_at	14	A	0.601074	-0.1	NC	0.60871
246616_at	21.1	A	0.334473	0.8	NC	0.124552
246617_at	138.9	P	7.32e-4	1.7	I	7.8e-5
246618_at	56.1	A	0.171387	0.8	NC	0.366593
246619_at	445.7	P	2.44e-4	0.3	NC	0.467656
246620_at	6.1	A	0.601074	-4.3	D	0.999448
246621_at	867.3	P	2.44e-4	0.1	NC	0.5
246622_at	90	P	0.005859	0	NC	0.916174
246623_at	1728.2	P	2.44e-4	0.3	I	0.002032
246624_at	37.7	A	0.246094	0.6	NC	0.213188
246625_at	64.3	P	0.030273	0.3	NC	0.48058
246626_at	14.2	A	0.5	-1.6	NC	0.964215
246627_s_at	942.6	P	2.44e-4	0	NC	0.506476
246628_at	449.3	P	2.44e-4	0	NC	0.5
246629_at	3.1	A	0.753906	0.2	NC	0.078937
246630_at	74	A	0.111572	-0.4	NC	0.838962
246631_at	605	P	0.001953	-0.2	NC	0.945978
246632_at	25.5	A	0.095215	0.5	NC	0.366593
246633_at	13.7	A	0.567627	3.2	NC	0.01421
246634_at	217.3	P	2.44e-4	-0.7	D	0.999562
246635_at	33.4	A	0.334473	0.1	NC	0.138386
246636_at	672.4	P	2.44e-4	0.7	NC	0.013078
246637_at	2	A	0.991943	0.2	NC	0.822588
246638_at	22.1	A	0.149658	2.3	NC	0.057676
246639_x_at	1.2	A	0.981445	0.6	NC	0.570859
246640_x_at	73.5	A	0.067627	0.2	NC	0.545234
246641_s_at	2.8	A	0.888428	-0.1	NC	0.274048
246642_s_at	4.8	A	0.780518	-0.1	NC	0.51942
246643_s_at	4.4	A	0.799561	-0.5	NC	0.633407
246644_at	65.1	P	0.023926	-0.9	D	0.999932
246645_at	242.7	P	2.44e-4	0.2	NC	0.307406
246646_at	1.4	A	0.991943	0.1	NC	0.558077
246647_at	20.2	A	0.129639	0.6	NC	0.078937
246648_at	1.3	A	0.962402	0.8	NC	0.51942
246649_at	13.5	A	0.432373	-0.5	NC	0.786812
246650_at	423.8	P	2.44e-4	0.3	NC	0.429141
246651_at	5.8	A	0.665527	-2	D	0.998514
246652_at	59.2	P	0.00415	3.9	I	1.47e-4
246653_at	486.9	P	2.44e-4	-0.7	D	0.998799
246654_s_at	126.8	P	0.018555	-0.4	D	0.999135
246655_at	9	A	0.567627	1.5	NC	0.39129
246656_at	3.7	A	0.850342	-1.4	NC	0.796129
246657_at	1.1	A	0.828613	-4	NC	0.5
246658_at	0.6	A	0.873047	-3.9	NC	0.949771
246659_at	7.2	A	0.171387	-1.4	NC	0.242585
246660_at	380.1	P	2.44e-4	-0.3	NC	0.981872
246661_at	8.4	A	0.696289	-0.8	NC	0.532344
246662_at	4.6	A	0.567627	0	NC	0.506476
246663_at	52.8	A	0.246094	3.3	NC	0.111714
246664_at	1.5	A	0.904785	0.3	NC	0.083826
246665_s_at	6.7	A	0.780518	-1.6	NC	0.094279
246666_at	12.5	A	0.219482	1.5	NC	0.232549
246667_at	2.7	A	0.80542	-1	NC	0.5
246668_at	4.6	A	0.72583	-1	NC	0.454766
246669_at	43.5	A	0.246094	1	NC	0.242585
246670_at	2.9	A	0.80542	-1.9	NC	0.977068
246671_at	23.7	A	0.149658	1.2	NC	0.354442
246672_at	13	A	0.27417	0.5	NC	0.5
246673_at	283.7	P	2.44e-4	0.4	NC	0.330589
246674_at	37.1	A	0.111572	-1	NC	0.992212
246675_at	23.3	P	0.018555	0.1	NC	0.403812
246676_at	7	A	0.665527	-0.2	NC	0.330589
246677_at	1.6	A	0.969727	0.2	NC	0.861614
246678_at	8.7	A	0.466064	2.6	NC	0.177412
246679_at	4.3	A	0.696289	-0.8	NC	0.934434
246680_at	31.6	A	0.219482	-0.1	NC	0.5
246681_at	44.4	P	0.008057	-0.8	D	0.999954
246682_at	126	P	0.001953	-0.5	D	0.999562
246683_at	88.2	P	2.44e-4	0.1	NC	0.5
246684_at	19.4	A	0.432373	-0.8	NC	0.988955
246685_at	13.2	A	0.633789	-1	NC	0.37888
246686_at	2.6	A	0.888428	-1.2	NC	0.930187
246687_at	6	A	0.780518	0.2	NC	0.467656
246688_at	14.7	A	0.432373	-0.4	NC	0.5
246689_at	2.3	A	0.665527	-1.9	NC	0.596188
246690_at	2.5	A	0.888428	0.7	NC	0.057676
246691_at	23.2	A	0.334473	0.4	NC	0.5
246692_at	4.2	A	0.466064	-0.2	NC	0.5
246693_at	3	A	0.870361	0	NC	0.342437
246694_at	3.5	A	0.665527	0.8	NC	0.454766
246695_at	10.5	A	0.633789	0.7	NC	0.099852
246696_at	20.2	A	0.303711	-0.3	NC	0.354442
246697_at	2.7	A	0.919434	0.2	NC	0.532344
246698_at	27.5	A	0.080566	0.7	NC	0.454766
246699_at	354.2	P	2.44e-4	0.2	NC	0.429141
246700_at	1.2	A	0.962402	0.5	NC	0.284967
246701_at	178.6	P	2.44e-4	0	NC	0.570859
246702_at	741.1	P	2.44e-4	0.5	I	0.003355
246703_at	139.6	P	0.00293	-0.3	NC	0.990708
246704_at	5.5	A	0.753906	-1.2	NC	0.767451
246705_x_at	1	A	0.968018	-0.1	NC	0.942324
246706_at	19.3	A	0.432373	2.8	NC	0.138386
246707_at	15.4	A	0.567627	-0.1	NC	0.5
246708_at	171.3	P	2.44e-4	0.3	NC	0.493524
246709_s_at	0.4	A	0.994141	0.5	NC	0.930187
246710_at	16.2	A	0.432373	1.5	NC	0.194801
246711_at	20	A	0.567627	0.6	NC	0.583567
246712_at	2	A	0.466064	-0.8	NC	0.570859
246713_at	22.9	A	0.27417	1	NC	0.318909
246714_at	127.6	P	0.037598	0.2	NC	0.37888
246715_at	4.9	A	0.72583	-1.6	NC	0.39129
246716_s_at	24.9	P	0.005859	0	NC	0.467656
246717_at	3.8	A	0.665527	-0.3	NC	0.5
246718_at	13	A	0.398926	-0.5	NC	0.5
246719_at	6.2	A	0.171387	-0.8	NC	0.307406
246720_at	1.6	A	0.888428	-0.1	NC	0.5
246721_at	1.7	A	0.753906	-3	NC	0.945978
246722_at	7.6	A	0.567627	0	NC	0.342437
246723_at	2.7	A	0.943848	-0.2	NC	0.814019
246724_at	121.9	P	0.001221	0.2	NC	0.5
246725_at	9.6	A	0.633789	0.5	NC	0.467656
246726_at	15.1	A	0.633789	2.7	NC	0.074268
246727_at	34.1	A	0.19458	0.5	NC	0.942324
246728_at	172.1	P	2.44e-4	-0.3	NC	0.955851
246729_at	0.5	A	0.953857	-0.2	NC	0.854318
246730_at	1780.9	P	2.44e-4	0.8	I	2.7e-5
246731_at	24.3	P	0.046143	-0.1	NC	0.703911
246732_at	106.6	A	0.095215	0.2	NC	0.5
246733_at	32.4	A	0.27417	-1.2	NC	0.905721
246734_at	23.9	A	0.466064	0	NC	0.5
246735_at	311.8	P	2.44e-4	0.4	NC	0.330589
246736_at	53.4	A	0.665527	0	NC	0.814019
246737_at	93.3	P	0.023926	-0.1	NC	0.767451
246738_at	81.6	P	0.018555	0.3	NC	0.5
246739_at	17.6	A	0.080566	0.5	NC	0.074268
246740_at	0.4	A	0.993652	-3.4	NC	0.930187
246741_at	446.1	P	2.44e-4	0.1	NC	0.583567
246742_at	252.8	P	2.44e-4	0	NC	0.854318
246743_at	7.3	A	0.466064	-2.1	D	0.995927
246744_at	633.8	P	2.44e-4	0.7	I	8.65e-4
246745_at	1536.6	P	2.44e-4	0.7	I	2.7e-5
246746_at	278.1	P	0.005859	1.3	I	3.5e-5
246747_at	3804.1	P	2.44e-4	0.2	NC	0.366593
246748_at	40.5	A	0.246094	-0.6	NC	0.60871
246749_at	110	P	2.44e-4	0.2	NC	0.5
246750_at	68.2	P	0.001221	0.1	NC	0.715033
246751_at	16.7	A	0.72583	-0.1	NC	0.5
246752_at	19.1	A	0.5	2.6	NC	0.124552
246753_at	18.6	A	0.432373	2.6	NC	0.284967
246754_at	69.7	A	0.219482	-0.4	NC	0.51942
246755_at	319.2	P	2.44e-4	0	NC	0.767451
246756_at	113	P	0.001221	-0.7	D	0.998514
246757_at	1.7	A	0.780518	0.1	NC	0.5
246758_at	4125.4	P	2.44e-4	1	I	2.3e-5
246759_at	115.4	P	0.005859	-0.9	D	0.99998
246760_at	128.9	P	2.44e-4	-0.3	NC	0.983269
246761_at	4.1	A	0.80542	-0.5	NC	0.403812
246762_at	54.2	P	0.037598	0	NC	0.786812
246763_at	445.1	P	2.44e-4	0.4	NC	0.284967
246764_s_at	1.7	A	0.780518	-3	NC	0.875448
246765_at	59.1	P	0.005859	-0.2	NC	0.5
246766_at	6.1	A	0.780518	0.2	NC	0.5
246767_at	120.5	P	0.00293	0.6	MI	0.005409
246768_at	134.3	P	2.44e-4	0.2	NC	0.5
246769_at	21.7	A	0.601074	3	NC	0.010135
246770_at	90.7	P	0.010742	0.2	NC	0.645558
246771_at	1.3	A	0.870361	3.5	NC	0.194801
246772_at	93.6	P	2.44e-4	0.5	I	0.00225
246773_at	16.8	A	0.398926	-1	NC	0.888286
246774_at	14.1	A	0.696289	1.5	NC	0.633407
246775_at	322.6	P	7.32e-4	0	NC	0.5
246776_at	57.1	A	0.067627	-0.5	D	0.999562
246777_at	169.5	P	0.001953	0	NC	0.838962
246778_at	202.4	P	2.44e-4	0.2	NC	0.5
246779_at	188.1	P	0.00293	0	NC	0.633407
246780_at	875.4	P	2.44e-4	0	NC	0.5
246781_at	167.5	P	7.32e-4	-0.5	D	0.999308
246782_at	32.3	A	0.129639	-0.3	D	0.99751
246783_at	30.3	P	0.046143	-0.6	NC	0.5
246784_at	409.7	P	2.44e-4	0.6	NC	0.012024
246785_at	350.4	P	2.44e-4	-0.1	NC	0.830902
246786_at	71.3	M	0.056152	-0.2	NC	0.942324
246787_s_at	1.4	A	0.753906	-3.3	NC	0.942324
246788_at	12.6	A	0.5	0.4	NC	0.5
246789_at	171.8	P	0.001221	0.3	NC	0.570859
246790_at	3.8	A	0.466064	-4.4	NC	0.5
246791_at	123.6	P	2.44e-4	-0.8	D	0.99998
246792_at	28.7	A	0.095215	0.1	NC	0.5
246793_at	125.4	P	2.44e-4	-0.3	NC	0.925732
246794_s_at	32.7	A	0.080566	0	NC	0.5
246795_at	3.9	A	0.398926	-2.7	NC	0.5
246796_at	42.4	P	0.018555	0.3	NC	0.5
246797_at	39.5	P	0.008057	0.5	NC	0.035785
246798_at	23.4	A	0.665527	0.4	NC	0.033304
246799_at	155.1	P	0.018555	0.8	NC	0.044149
246800_at	427.1	P	2.44e-4	0.3	NC	0.5
246801_at	489.5	P	2.44e-4	0.5	NC	0.030967
246802_at	62.6	P	0.008057	-0.9	D	0.999759
246803_at	37.5	A	0.219482	-0.6	NC	0.99288
246804_at	2.5	A	0.888428	0.6	NC	0.169098
246805_at	9.2	A	0.753906	-0.3	NC	0.692594
246806_at	1.9	A	0.904785	-3.1	NC	0.977068
246807_at	439.1	P	2.44e-4	0.9	I	2.73e-4
246808_at	82.9	P	0.00293	0.6	NC	0.177412
246809_s_at	314.6	P	0.001953	0.8	I	3.e-5
246810_at	0.6	A	0.919434	-2.4	NC	0.952736
246811_at	31.1	A	0.144531	0.7	NC	0.065566
246812_at	7.3	A	0.398926	2.4	NC	0.074268
246813_at	1.1	A	0.904785	-1.7	NC	0.861614
246814_at	70.1	A	0.111572	0.6	NC	0.263341
246815_at	41.3	P	0.005859	0	NC	0.5
246816_at	18.1	A	0.533936	-0.4	NC	0.692594
246817_at	4.4	A	0.5	-1.9	NC	0.583567
246818_at	39.9	A	0.334473	-0.3	NC	0.888286
246819_at	1.5	A	0.5	4.3	NC	0.007788
246820_at	52.7	P	0.01416	0.2	NC	0.645558
246821_at	627.5	P	2.44e-4	0.6	I	0.001201
246822_at	35.9	P	0.010742	-0.8	D	0.999508
246823_at	1.9	A	0.601074	-0.3	NC	0.342437
246824_at	227.4	P	7.32e-4	-0.3	NC	0.952736
246825_at	221	P	2.44e-4	0.1	NC	0.083826
246826_at	83.7	A	0.246094	0	NC	0.854318
246827_at	79.6	P	0.018555	0.1	NC	0.5
246828_at	9	A	0.72583	2.9	NC	0.467656
246829_at	133.7	P	0.001953	0	NC	0.916174
246830_at	1023	P	2.44e-4	0.4	NC	0.194801
246831_at	36.3	A	0.129639	-2.5	D	0.999932
246832_at	205.8	P	2.44e-4	-0.4	D	0.998923
246833_at	3.2	A	0.601074	1	NC	0.038415
246834_at	3.2	A	0.466064	0.4	NC	0.342437
246835_at	28.2	A	0.129639	0.1	NC	0.5
246836_s_at	18.4	A	0.171387	0.1	NC	0.5
246837_at	93.1	P	0.008057	1.3	NC	0.007788
246838_at	94.6	P	0.01416	0	NC	0.5
246839_at	28.1	A	0.171387	-0.2	NC	0.905721
246840_at	264.3	P	0.001953	-0.1	NC	0.900148
246841_at	16.8	A	0.366211	0.5	NC	0.5
246842_at	91.4	P	0.01416	0	NC	0.633407
246843_at	284.6	P	2.44e-4	-0.2	NC	0.969033
246844_at	158.1	P	7.32e-4	0.3	NC	0.5
246845_at	801.2	P	2.44e-4	-0.1	NC	0.846768
246846_at	126.1	P	0.046143	-0.8	NC	0.98579
246847_at	32.8	A	0.149658	-1.2	D	0.998664
246848_at	36.2	A	0.303711	3.4	NC	0.161038
246849_at	110.4	P	7.32e-4	-0.4	NC	0.986922
246850_at	54	P	0.037598	-0.1	NC	0.5
246851_at	3.5	A	0.780518	0.6	NC	0.263341
246852_at	134.2	P	0.023926	-1	D	0.99994
246853_at	15.4	P	0.023926	0.6	NC	0.153232
246854_at	177.6	P	0.00293	6.7	I	2.e-5
246855_at	1761.9	P	2.44e-4	0	NC	0.633407
246856_at	314.1	P	2.44e-4	-0.4	NC	0.978776
246857_at	16.4	A	0.067627	1.5	NC	0.242585
246858_at	395.6	P	2.44e-4	0.3	NC	0.019624
246859_at	2.6	A	0.969727	-1.4	NC	0.403812
246860_at	1.4	A	0.80542	0.1	NC	0.60871
246861_at	887.4	P	2.44e-4	-0.5	D	0.999922
246862_at	512.7	P	2.44e-4	0.2	NC	0.5
246863_at	352.4	P	2.44e-4	-0.2	NC	0.980376
246864_at	83.4	P	0.00293	-0.4	D	0.999954
246865_s_at	189.9	P	2.44e-4	-0.4	NC	0.930187
246866_at	5.9	A	0.633789	0.2	NC	0.441923
246867_at	0.7	A	0.696289	1.1	NC	0.318909
246868_at	207.4	P	0.001953	1.2	NC	0.006503
246869_at	17.1	A	0.246094	0.2	NC	0.715033
246870_at	532.9	P	2.44e-4	0.1	NC	0.5
246871_at	18.6	A	0.334473	1.1	NC	0.366593
246872_at	27.1	P	0.001953	0.7	NC	0.018128
246873_at	73.9	A	0.149658	0.1	NC	0.307406
246874_at	29.6	A	0.432373	1	NC	0.5
246875_at	270.4	P	0.001221	-2.1	D	0.99998
246876_at	3.5	A	0.904785	0.5	NC	0.62112
246877_at	4.9	A	0.962402	0	NC	0.5
246878_at	5.8	A	0.567627	-0.3	NC	0.5
246879_at	87.2	P	0.001953	0.7	NC	0.366593
246880_s_at	5.3	A	0.633789	1	NC	0.083826
246881_at	65.4	P	7.32e-4	-0.8	D	0.995519
246882_at	142.4	P	0.018555	0.6	NC	0.5
246883_at	28	A	0.149658	0.1	NC	0.5
246884_at	107.3	P	0.001953	1	I	0.001077
246885_at	37.3	P	0.018555	0.4	NC	0.493524
246886_at	119.6	P	0.001221	-0.5	D	0.999886
246887_at	19.7	A	0.5	-0.7	NC	0.5
246888_at	151.4	P	2.44e-4	-0.7	D	0.99996
246889_at	1	A	0.334473	-1.3	NC	0.805199
246890_at	21.3	A	0.171387	-0.6	NC	0.5
246891_at	40.7	P	0.030273	0.2	NC	0.5
246892_at	13.8	A	0.533936	-0.7	NC	0.274048
246893_at	129.8	P	7.32e-4	-0.7	D	0.998349
246894_at	15.5	A	0.366211	2.5	NC	0.5
246895_at	983.3	P	2.44e-4	0.1	NC	0.5
246896_at	5.4	A	0.753906	0.8	NC	0.366593
246897_at	273.2	P	2.44e-4	-0.9	D	0.999977
246898_at	40.9	A	0.171387	3.6	NC	0.441923
246899_at	52.6	P	7.32e-4	0.1	NC	0.307406
[truncated: 20,811 more rows]
