# Supplementary material for: Qualitative network models and genome-wide expression data define carbon/nitrogen-responsive molecular machines in Arabidopsis
Source: Genome Biol. 2007 Jan 11;8(1):R7. doi: 10.1186/gb-2007-8-1-r7 (PMC1839130; doi:10.1186/gb-2007-8-1-r7)
Supplement: Additional data file 5 — CHP files generated with the Affymetrix MAS v5.0 software as described in the Materials and methods. [file gb-2007-8-1-r7-S5.zip › CHPfiles/33.22.vs.LL43.1.CHP]

row.names	Ll33.22.vs.LL43.1.Signal	Ll33.22.vs.LL43.1.Detection	Ll33.22.vs.LL43.1.Detection.p.value	Ll33.22.vs.LL43.1.Signal.Log.Ratio	Ll33.22.vs.LL43.1.Change	Ll33.22.vs.LL43.1.Change.p.value
244901_at	78.4	P	2.44e-4	0.7	I	3.89e-4
244902_at	75	P	7.32e-4	0.7	I	2.73e-4
244903_at	119.4	P	2.44e-4	0.5	I	6.8e-5
244904_at	19.4	A	0.080566	2.5	NC	0.010135
244905_at	31.4	A	0.246094	2.2	NC	0.083826
244906_at	224.1	P	0.001221	0.1	NC	0.074268
244907_at	5.4	A	0.533936	-0.7	NC	0.263341
244908_at	1.3	A	0.953857	0	NC	0.013078
244909_at	24.3	A	0.095215	0.7	NC	0.033304
244910_s_at	12.8	P	0.023926	-0.8	NC	0.747149
244911_at	1.3	A	0.432373	0.9	NC	0.016731
244912_at	355.2	P	0.001953	0.4	NC	0.024755
244913_at	19.2	A	0.780518	1.8	NC	0.131343
244914_at	1.9	A	0.696289	0.5	NC	0.177412
244915_s_at	26.7	A	0.366211	-0.4	NC	0.725952
244916_at	1.4	A	0.696289	-0.1	NC	0.5
244917_at	1.4	A	0.888428	0.3	NC	0.222749
244918_at	28.9	A	0.129639	3.3	I	8.65e-4
244919_at	25.4	A	0.149658	0.1	NC	0.5
244920_s_at	165.6	P	7.32e-4	0.7	I	2.41e-4
244921_s_at	114.4	P	7.32e-4	1.4	I	1.3e-4
244922_s_at	46.5	P	0.00415	0.7	NC	0.033304
244923_s_at	41.2	A	0.129639	2.8	NC	0.01421
244924_at	40.2	M	0.056152	-0.3	NC	0.145682
244925_at	13.8	M	0.056152	0.1	NC	0.5
244926_s_at	45.5	A	0.080566	2.1	NC	0.018128
244927_at	56.1	A	0.171387	0.6	NC	0.00712
244928_s_at	112.5	P	0.008057	0.1	NC	0.044149
244929_at	389.5	P	0.010742	0.1	NC	0.222749
244930_at	12.6	A	0.366211	3	NC	0.069813
244931_at	21.9	A	0.067627	0.7	NC	0.033304
244932_at	43.7	P	0.046143	1.5	NC	0.041201
244933_at	96.6	P	0.008057	1.4	I	3.e-5
244934_at	59.3	P	0.018555	1.7	NC	0.033304
244935_at	285.5	P	7.32e-4	-0.7	D	0.999135
244936_at	87.5	P	2.44e-4	0.1	NC	0.111714
244937_at	32.8	P	0.023926	3.2	NC	0.013078
244938_at	58.1	P	2.44e-4	0.5	NC	0.010135
244939_at	124.4	P	0.01416	-0.3	NC	0.48058
244940_at	219.6	P	2.44e-4	-0.2	NC	0.5
244941_at	52.9	P	0.005859	0	NC	0.330589
244942_at	15.3	A	0.334473	2.2	NC	0.030967
244943_at	208.3	P	2.44e-4	0.2	MI	0.004925
244944_s_at	341.3	P	2.44e-4	0.6	I	2.e-5
244945_at	78.2	P	7.32e-4	1.1	I	3.e-5
244946_at	58	A	0.129639	0.2	NC	0.011045
244947_at	44.4	P	0.001953	0.2	NC	0.222749
244948_at	24.7	A	0.219482	2.8	NC	0.016731
244949_at	31.8	A	0.129639	1.4	NC	0.078937
244950_at	100.6	P	7.32e-4	0.8	I	7.8e-5
244951_s_at	399.8	P	2.44e-4	0.9	I	3.5e-5
244952_at	34.5	P	0.037598	0.7	NC	0.307406
244953_s_at	30.4	P	2.44e-4	0.2	I	0.001651
244954_s_at	5.3	A	0.27417	2.4	NC	0.021224
244955_at	12.9	A	0.366211	-0.9	NC	0.354442
244956_s_at	48.4	P	0.010742	0.5	NC	0.252851
244957_at	33.5	P	0.008057	-0.1	NC	0.118009
244958_at	29.3	P	0.00293	0.3	I	0.004073
244959_s_at	136.2	P	2.44e-4	1.2	I	3.e-5
244960_at	468.8	P	2.44e-4	0.5	NC	0.041201
244961_at	529.3	P	2.44e-4	0.3	I	2.e-5
244962_at	251.5	P	2.44e-4	0.7	I	2.e-5
244963_at	96.2	P	2.44e-4	-1.2	D	0.999965
244964_at	80.4	P	0.001953	-0.6	D	0.996301
244965_at	121.3	P	0.001953	0.5	I	0.001077
244966_at	42.2	P	2.44e-4	1	I	4.38e-4
244967_at	241.8	P	7.32e-4	-1	D	0.999948
244968_at	338.5	P	0.001221	-0.4	NC	0.854318
244969_at	155	P	2.44e-4	0.2	NC	0.242585
244970_at	123.5	P	2.44e-4	1.4	I	2.e-5
244971_at	2181.6	P	2.44e-4	0	NC	0.5
244972_at	32.4	P	0.046143	0.4	I	0.001077
244973_at	26.8	P	0.001221	0.7	I	6.8e-5
244974_at	18.6	P	0.023926	2.7	I	0.001336
244975_at	145.8	P	7.32e-4	1.1	I	2.e-5
244976_at	1198.6	P	2.44e-4	0.2	NC	0.061522
244977_at	35.9	P	2.44e-4	0.4	I	0.001832
244978_at	122.4	P	2.44e-4	-2.2	D	0.998799
244979_at	47.2	A	0.067627	-2.8	D	0.99998
244980_at	32.3	P	0.001221	-1.6	D	0.999853
244981_at	135.6	P	0.001221	-0.4	NC	0.747149
244982_at	146.3	P	2.44e-4	-0.3	NC	0.5
244983_at	505.5	P	2.44e-4	-0.3	NC	0.545234
244984_at	502.4	P	2.44e-4	0.1	NC	0.222749
244985_at	301.4	P	2.44e-4	0.9	I	2.e-5
244986_at	614.9	P	2.44e-4	0	NC	0.5
244987_s_at	1603.8	P	2.44e-4	0	NC	0.366593
244988_s_at	326.9	P	0.001953	0.7	I	6.e-5
244989_s_at	33.2	P	0.01416	0.6	NC	0.015426
244990_s_at	17.8	P	0.030273	1.2	I	8.65e-4
244991_s_at	52	P	0.00293	1.3	I	3.5e-5
244992_s_at	820.4	P	2.44e-4	-0.4	D	0.999382
244993_s_at	255.7	P	2.44e-4	0.3	NC	0.094279
244994_at	8.5	A	0.171387	0.5	NC	0.010135
244995_at	11.9	P	0.01416	0.9	NC	0.153232
244996_at	213.8	P	7.32e-4	0.1	NC	0.5
244997_at	76.1	P	2.44e-4	0.3	NC	0.078937
244998_at	321.1	P	2.44e-4	0.3	I	4.92e-4
244999_at	34.5	P	7.32e-4	0.8	NC	0.094279
245000_at	32.8	A	0.149658	0.9	I	0.001486
245001_at	1037.6	P	2.44e-4	0.2	NC	0.342437
245002_at	61.2	P	0.010742	1.3	I	8.8e-5
245003_at	55.5	P	0.00415	-0.1	NC	0.5
245004_at	108.8	P	7.32e-4	0.1	NC	0.416433
245005_at	27.1	A	0.219482	0	NC	0.203871
245006_at	558	P	2.44e-4	0	NC	0.194801
245007_at	75.4	P	0.008057	0.9	I	0.00225
245008_at	94.1	P	2.44e-4	0.9	I	1.89e-4
245009_at	557	P	2.44e-4	0.8	I	2.e-5
245010_at	33.3	A	0.111572	1.1	I	0.002753
245011_at	40.6	P	0.00415	0.2	I	6.18e-4
245012_at	98.7	P	2.44e-4	-1.3	D	0.999948
245013_at	855.4	P	2.44e-4	-1.3	D	0.99998
245014_at	922.2	P	2.44e-4	-0.5	NC	0.977068
245015_at	229.3	P	2.44e-4	0.5	I	3.e-5
245016_at	524.6	P	2.44e-4	1.5	I	2.e-5
245017_at	918	P	2.44e-4	0.9	I	2.e-5
245018_at	121.5	P	7.32e-4	0.7	I	2.14e-4
245019_at	174	P	2.44e-4	0.6	I	6.92e-4
245020_at	154.3	P	2.44e-4	-1.2	D	0.999965
245021_at	80.3	P	7.32e-4	-1.3	D	0.999965
245022_at	30.8	P	0.00415	-1.4	D	0.99775
245023_at	303.4	P	2.44e-4	0.2	MI	0.005409
245024_at	1110.6	P	2.44e-4	0.4	I	1.01e-4
245025_at	222.9	P	2.44e-4	0.6	NC	0.050553
245026_at	142	P	2.44e-4	0.6	I	3.46e-4
245027_at	49	P	0.001953	0.6	NC	0.030967
245028_at	96.2	P	7.32e-4	-0.6	D	0.999448
245029_at	14.3	A	0.219482	3.4	NC	0.111714
245030_at	0.8	A	0.533936	-0.1	NC	0.296089
245031_at	78.3	P	0.00415	0.3	NC	0.069813
245032_at	10.4	A	0.19458	-0.1	NC	0.5
245033_at	15	A	0.27417	0.1	NC	0.786812
245034_at	82.9	P	0.018555	-0.1	NC	0.5
245035_at	23.2	P	2.44e-4	-1.9	NC	0.992212
245036_at	95.9	P	7.32e-4	-1	D	0.99998
245037_at	39	P	0.018555	0.9	I	6.8e-5
245038_at	27.5	A	0.246094	-3.6	D	0.99998
245039_at	272.2	P	7.32e-4	-0.3	NC	0.777251
245040_at	8.2	A	0.398926	0.7	NC	0.006503
245041_at	80.4	P	0.001221	-1.4	D	0.99998
245042_at	50.9	A	0.19458	-0.1	NC	0.138386
245043_at	178.3	P	2.44e-4	-1	D	0.999611
245044_at	26.9	A	0.303711	-0.3	NC	0.5
245045_at	375.9	P	2.44e-4	0	NC	0.099852
245046_at	414.3	P	2.44e-4	0.2	NC	0.5
245047_at	44.7	P	0.030273	0.6	NC	0.252851
245048_at	1135.1	P	7.32e-4	0.7	I	2.7e-5
245049_at	53.2	P	2.44e-4	0.7	I	0.00225
245050_at	137.6	P	2.44e-4	-0.3	NC	0.5
245051_at	155.5	P	0.001953	-0.8	MD	0.995075
245052_at	19.9	P	0.046143	-0.2	NC	0.416433
245053_at	21.2	A	0.246094	-0.3	NC	0.583567
245054_at	81.2	P	2.44e-4	-0.4	NC	0.846768
245055_at	33.3	P	0.001953	0.1	NC	0.5
245056_at	49.3	P	0.00415	-0.5	NC	0.949447
245057_at	10.7	A	0.753906	-0.3	NC	0.252851
245058_at	2.2	A	0.80542	0.1	NC	0.5
245059_at	151.5	P	7.32e-4	0	NC	0.5
245060_at	897.5	P	2.44e-4	0.3	I	0.00249
245061_at	34.6	P	0.005859	-0.2	NC	0.5
245062_at	260.6	P	2.44e-4	0.2	NC	0.078937
245063_at	142.1	P	2.44e-4	0.4	I	8.65e-4
245064_at	76.8	P	7.32e-4	0	NC	0.5
245065_at	217.1	P	0.005859	0.3	I	0.003355
245066_at	232.8	P	2.44e-4	0.2	I	0.004481
245067_at	762.3	P	2.44e-4	0	NC	0.5
245068_at	4.6	A	0.633789	-0.6	NC	0.60871
245069_at	2.2	A	0.601074	-0.6	NC	0.786812
245070_at	14.9	A	0.366211	1.7	NC	0.222749
245071_at	16.2	A	0.246094	2	NC	0.366593
245072_s_at	5.6	A	0.5	0.5	NC	0.065566
245073_at	11.3	A	0.850342	-0.8	NC	0.441923
245074_at	62	A	0.080566	-0.5	D	0.99775
245075_at	3.9	A	0.567627	-1.2	NC	0.846768
245076_at	0.9	A	0.962402	-4.2	D	0.997968
245077_at	44.2	A	0.111572	-0.9	NC	0.838962
245078_at	259.8	P	7.32e-4	-0.5	NC	0.911062
245079_at	32	A	0.19458	-0.8	NC	0.945978
245080_at	140.4	P	0.001221	0.3	I	3.e-5
245081_at	26.1	A	0.366211	-0.1	NC	0.681091
245082_at	68.2	P	0.001953	1.5	I	4.92e-4
245083_at	318.4	P	2.44e-4	0	NC	0.467656
245084_at	57.4	P	0.001221	-0.2	NC	0.5
245085_at	1275.9	P	2.44e-4	1.1	I	2.e-5
245086_at	3.4	A	0.466064	-0.1	NC	0.5
245087_at	43.9	P	2.44e-4	-0.5	NC	0.532344
245088_at	11.3	A	0.432373	1.8	NC	0.318909
245089_at	170.9	P	2.44e-4	0.2	NC	0.041201
245090_at	610.2	P	2.44e-4	-0.2	NC	0.5
245091_at	9.1	A	0.466064	-1.3	NC	0.5
245092_at	215.6	P	0.001953	0.4	I	8.8e-5
245093_at	33.8	A	0.067627	-0.1	NC	0.038415
245094_at	268.9	P	0.001953	0.4	I	0.001077
245095_at	18.9	A	0.129639	0.4	NC	0.038415
245096_at	115.6	P	2.44e-4	-0.8	NC	0.984574
245097_at	123.9	P	0.00293	-0.8	NC	0.991489
245098_at	319.4	P	2.44e-4	0	NC	0.5
245099_at	168.9	P	0.008057	-0.4	NC	0.987976
245100_at	120.6	P	0.001221	-0.3	NC	0.5
245101_at	631.3	P	2.44e-4	-0.3	NC	0.805199
245102_at	12.3	A	0.334473	2.8	NC	0.018128
245103_at	9.7	A	0.398926	1.6	NC	0.016731
245104_at	118.8	P	0.00415	0.5	I	0.00225
245105_at	43.5	P	0.008057	0.3	NC	0.026698
245106_at	242.5	P	2.44e-4	0.6	I	1.67e-4
245107_at	24.5	P	0.01416	0.2	NC	0.354442
245108_at	8.9	A	0.567627	-2	NC	0.964215
245109_at	45.7	A	0.067627	2.6	NC	0.061522
245110_at	54.2	P	0.018555	0.2	NC	0.222749
245111_at	7.1	A	0.665527	-1	NC	0.5
245112_at	346.5	P	2.44e-4	-0.8	D	0.999911
245113_at	990.6	P	2.44e-4	1.4	I	2.e-5
245114_at	300.6	P	2.44e-4	-0.3	NC	0.757415
245115_at	400.6	P	2.44e-4	-0.3	NC	0.757415
245116_at	205.6	P	2.44e-4	-0.4	NC	0.838962
245117_at	538.6	P	2.44e-4	2.1	I	2.e-5
245118_at	65	P	2.44e-4	-0.1	NC	0.366593
245119_at	60.2	P	0.001221	-0.3	NC	0.5
245120_at	95.8	A	0.095215	-0.1	NC	0.5
245121_at	2585.2	P	2.44e-4	0.8	I	2.e-5
245122_at	222.2	P	2.44e-4	0	NC	0.342437
245123_at	1.2	A	0.633789	-2.5	NC	0.989865
245124_at	270.5	P	2.44e-4	0	NC	0.5
245125_at	12.5	A	0.5	1.6	NC	0.532344
245126_at	116.1	P	2.44e-4	0.5	I	3.e-5
245127_at	102	P	0.00293	-0.3	NC	0.911062
245128_at	8.3	P	0.046143	-1.2	NC	0.715033
245129_at	6.4	A	0.334473	1.9	MI	0.005933
245130_at	51.9	A	0.111572	0.3	NC	0.5
245131_s_at	222	P	2.44e-4	-0.4	NC	0.978776
245132_at	71.2	P	0.018555	0	NC	0.98579
245133_at	77.3	P	7.32e-4	0.7	NC	0.007788
245134_s_at	56.8	P	0.001953	-0.1	NC	0.5
245135_at	3.6	A	0.696289	-0.4	NC	0.596188
245136_at	267.2	P	7.32e-4	-0.4	NC	0.925732
245137_at	43.7	P	0.008057	-0.8	NC	0.99288
245138_at	2.1	A	0.80542	0	NC	0.078937
245139_at	558.1	P	2.44e-4	0.3	NC	0.010135
245140_at	10.1	A	0.533936	-1.2	NC	0.838962
245141_at	208.2	P	0.023926	0.6	NC	0.013078
245142_at	3.5	A	0.72583	-0.1	NC	0.366593
245143_at	31.5	P	0.018555	-0.4	NC	0.506476
245144_at	423.4	P	2.44e-4	-0.3	NC	0.62112
245145_at	190.8	P	2.44e-4	1.1	I	3.46e-4
245146_at	238	P	7.32e-4	0.1	NC	0.5
245147_at	36.6	P	0.046143	-0.1	NC	0.318909
245148_at	119	P	0.00415	-1.2	D	0.99998
245149_at	54.8	P	0.010742	-0.4	NC	0.830902
245150_at	58	P	0.001221	0.6	I	9.66e-4
245151_at	78.5	P	2.44e-4	-1.4	D	0.999977
245152_at	237.2	P	2.44e-4	0.7	I	2.e-5
245153_at	3.2	A	0.246094	2	NC	0.194801
245154_at	11.9	A	0.601074	-0.6	NC	0.5
245155_at	708.1	P	2.44e-4	0	NC	0.5
245156_at	118.1	P	2.44e-4	0.2	NC	0.342437
245157_at	0.7	A	0.943848	-0.9	NC	0.583567
245158_at	12.7	A	0.334473	-0.6	NC	0.921063
245159_at	1.7	A	0.5	-3.3	NC	0.715033
245160_at	1.3	A	0.696289	-0.1	NC	0.318909
245161_at	31.8	P	0.037598	0.2	NC	0.284967
245162_at	5.9	A	0.533936	-0.3	NC	0.5
245163_at	18	A	0.19458	0.9	NC	0.088938
245164_at	782.8	P	2.44e-4	1.6	I	2.e-5
245165_at	37.8	P	0.023926	0.5	NC	0.018128
245166_at	92.4	P	0.046143	0.3	NC	0.009292
245167_s_at	698.8	P	2.44e-4	0.1	NC	0.065566
245168_at	1070.4	P	2.44e-4	-0.2	NC	0.5
245169_at	443.1	P	7.32e-4	-0.1	NC	0.5
245170_at	36.9	A	0.149658	0.6	NC	0.296089
245171_at	53.6	A	0.19458	-1.5	D	0.99998
245172_at	220.7	P	0.001221	1.1	I	2.e-5
245173_at	3.1	A	0.828613	-2.1	NC	0.958799
245174_at	92.3	P	0.005859	0.1	NC	0.185981
245175_at	2042.4	P	2.44e-4	1	I	5.2e-5
245176_at	107.3	P	0.010742	-0.2	NC	0.5
245177_at	15.9	P	0.046143	-0.1	NC	0.5
245178_at	185.1	P	0.001221	-0.4	NC	0.925732
245179_at	154.2	P	0.005859	0.8	I	1.01e-4
245180_at	256.7	P	7.32e-4	0	NC	0.5
245181_at	1399.6	P	2.44e-4	0.1	NC	0.296089
245182_at	94	P	7.32e-4	-0.1	NC	0.169098
245183_at	68.6	P	0.030273	-0.3	NC	0.506476
245184_at	8.8	A	0.111572	-0.9	NC	0.905721
245185_at	65	P	0.00415	-0.1	NC	0.232549
245186_at	116.5	P	0.00415	-1.1	D	0.999759
245187_s_at	240	P	7.32e-4	0.3	NC	0.161038
245188_at	84.1	P	0.010742	-0.1	NC	0.296089
245189_at	3.1	A	0.696289	1.3	NC	0.222749
245190_at	36	P	0.010742	0.1	NC	0.342437
245191_at	16.3	A	0.219482	0.3	NC	0.038415
245192_at	16.2	A	0.171387	0.4	NC	0.283153
245193_at	90.6	P	0.01416	-1.7	D	0.99998
245194_at	41.5	P	0.046143	-1	D	0.999611
245195_at	13.7	A	0.366211	-0.5	NC	0.925732
245196_at	143.1	P	0.001953	-0.4	NC	0.5
245197_at	376.3	P	2.44e-4	-0.5	NC	0.989865
245198_at	71.3	P	0.037598	-0.8	NC	0.916174
245199_at	2197.2	P	2.44e-4	-0.1	NC	0.5
245200_at	87.9	P	0.01416	-0.4	NC	0.570859
245201_at	81.7	P	0.00415	0	NC	0.232549
245202_at	123.8	P	0.010742	0	NC	0.570859
245203_at	2.9	A	0.753906	1.2	NC	0.044149
245204_at	35.7	A	0.398926	2.9	NC	0.074268
245205_at	39.2	P	0.046143	0.7	I	0.004481
245206_at	162.5	P	2.44e-4	-0.2	NC	0.5
245207_at	199	P	0.00293	-0.4	NC	0.846768
245208_at	71.6	P	2.44e-4	-0.3	NC	0.767451
245209_at	289.6	P	2.44e-4	-1.4	D	0.99997
245210_at	46.9	P	0.001221	-0.4	NC	0.5
245211_at	290.9	P	2.44e-4	-0.2	NC	0.5
245212_at	2.1	A	0.753906	-0.5	NC	0.5
245213_at	50.5	A	0.366211	0.1	NC	0.274048
245214_at	11.4	A	0.149658	0.1	NC	0.5
245215_at	19.6	A	0.067627	0.5	NC	0.39129
245216_at	317.6	P	2.44e-4	1.2	I	2.3e-5
245217_at	2	A	0.72583	0	NC	0.669411
245218_s_at	18.7	M	0.056152	0.5	NC	0.026698
245219_at	27.5	M	0.056152	-0.1	NC	0.5
245220_at	7.6	A	0.219482	-1.4	D	0.999034
245221_s_at	21	A	0.129639	-0.2	NC	0.60871
245222_at	1.3	A	0.870361	0.3	NC	0.5
245223_at	10.6	A	0.466064	1.6	NC	0.177412
245224_at	17	A	0.111572	-0.6	NC	0.969033
245225_at	2.1	A	0.932373	-0.1	NC	0.5
245226_at	49.4	A	0.111572	0.1	NC	0.493524
245227_s_at	35.4	M	0.056152	-0.2	NC	0.5
245228_at	127.2	P	2.44e-4	-0.9	D	0.99987
245229_at	110.2	P	0.001953	0.7	I	2.14e-4
245230_at	40.9	P	0.010742	0.7	NC	0.013078
245231_at	37.9	A	0.080566	-0.2	NC	0.5
245232_at	0.7	A	0.976074	-0.7	NC	0.403812
245233_at	4.9	A	0.601074	-0.2	NC	0.51942
245234_at	95.5	P	0.010742	-0.8	NC	0.993497
245235_at	384	P	2.44e-4	0.1	NC	0.330589
245236_at	51.3	P	0.001953	-0.1	NC	0.5
245237_at	79.5	P	2.44e-4	-0.5	NC	0.942324
245238_at	1316.8	P	2.44e-4	-0.3	NC	0.796129
245239_at	35.4	A	0.095215	0.6	NC	0.213188
245240_at	4.3	A	0.665527	-2.5	NC	0.532344
245241_at	7.1	A	0.601074	0.3	NC	0.875448
245242_at	20.2	A	0.303711	-0.1	NC	0.905721
245243_at	39.6	P	0.01416	0.3	NC	0.177412
245244_at	67.3	P	0.01416	-0.2	NC	0.5
245245_at	16.5	A	0.129639	0.2	NC	0.5
245246_at	2.4	A	0.919434	0.4	NC	0.747149
245247_at	194.6	P	2.44e-4	-0.3	NC	0.5
245248_at	129.1	P	2.44e-4	0.1	NC	0.138386
245249_at	405.3	P	2.44e-4	-0.6	NC	0.99288
245250_at	72.7	P	0.018555	-0.8	NC	0.978776
245251_at	106.3	P	0.005859	0.2	NC	0.48058
245252_at	147.6	P	0.001221	-0.9	D	0.999922
245253_at	11.6	A	0.149658	-0.2	NC	0.5
245254_at	84.2	P	0.037598	-0.5	NC	0.942324
245255_at	317.2	P	7.32e-4	-0.1	NC	0.5
245256_at	60.8	P	2.44e-4	-0.2	NC	0.5
245257_at	27.4	P	0.010742	0.5	NC	0.047264
245258_at	188.7	P	2.44e-4	0.6	I	3.46e-4
245259_at	19.1	A	0.149658	-0.4	NC	0.777251
245260_at	202.3	P	2.44e-4	0.5	I	7.8e-5
245261_at	106.3	P	0.001953	-0.4	NC	0.861614
245262_at	40.6	P	0.005859	-0.4	NC	0.987976
245263_at	34.7	P	0.008057	0.2	NC	0.5
245264_at	19.8	A	0.171387	2.2	NC	0.222749
245265_at	12.3	A	0.366211	0.3	NC	0.016731
245266_at	76.2	P	7.32e-4	-0.7	NC	0.958799
245267_at	107.5	P	0.001953	-1.4	D	0.999886
245268_at	80.6	P	0.018555	0.2	NC	0.5
245269_at	327.5	P	2.44e-4	0.2	NC	0.467656
245270_at	2297.3	P	2.44e-4	1.3	I	2.e-5
245271_at	164.2	P	2.44e-4	0.1	NC	0.467656
245272_at	23.8	A	0.111572	2.9	I	0.001201
245273_at	164.6	P	0.046143	0.1	NC	0.088938
245274_at	219.6	P	2.44e-4	1.3	I	2.e-5
245275_at	1.6	A	0.80542	-0.3	NC	0.222749
245276_at	71	P	0.023926	-1.1	D	0.996645
245277_at	31.6	P	0.01416	-0.1	NC	0.263341
245278_at	276.9	P	7.32e-4	-1.1	D	0.99998
245279_at	273	P	2.44e-4	-0.2	NC	0.5
245280_at	142.1	P	2.44e-4	-0.2	NC	0.5
245281_at	554.9	P	2.44e-4	-0.1	NC	0.5
245282_at	266.6	P	2.44e-4	-0.3	NC	0.747149
245283_at	45	P	0.030273	-0.6	NC	0.657563
245284_at	103.1	P	7.32e-4	-0.2	NC	0.5
245285_s_at	179.2	P	7.32e-4	-0.1	NC	0.5
245286_at	1336	P	2.44e-4	-0.1	NC	0.5
245287_at	74	P	7.32e-4	-0.2	NC	0.5
245288_at	135.5	P	7.32e-4	-0.3	NC	0.900148
245289_at	1323.9	P	2.44e-4	-0.1	NC	0.5
245290_at	314.8	P	7.32e-4	0.4	I	4.e-5
245291_at	171.9	P	0.010742	0.5	I	8.65e-4
245292_at	1097.6	P	2.44e-4	-0.3	NC	0.5
245293_at	385.1	P	2.44e-4	0.9	I	2.e-5
245294_at	92.1	P	0.01416	-0.4	NC	0.5
245295_at	120.4	P	2.44e-4	-0.1	NC	0.5
245296_at	133.1	P	0.00293	1.4	I	2.14e-4
245297_at	74.9	P	2.44e-4	0.1	NC	0.5
245298_at	100.2	P	0.046143	-0.4	NC	0.657563
245299_at	566.8	P	2.44e-4	-0.5	NC	0.945978
245300_at	132.7	P	0.001221	0.2	NC	0.366593
245301_at	131.4	P	2.44e-4	0.8	I	3.89e-4
245302_at	29.2	P	0.00415	-0.7	D	0.998799
245303_at	82.3	P	0.00293	0.3	NC	0.213188
245304_at	12.6	A	0.19458	-1.5	NC	0.973302
245305_at	492.8	P	2.44e-4	-0.8	D	0.999562
245306_at	49.3	P	0.023926	0.5	NC	0.012024
245307_at	113.3	P	2.44e-4	0	NC	0.467656
245308_at	192.4	P	2.44e-4	-1	NC	0.983269
245309_at	101.3	P	7.32e-4	0.5	I	4.e-5
245310_at	95.2	P	2.44e-4	0.3	NC	0.222749
245311_at	1616.6	P	2.44e-4	0.6	I	3.07e-4
245312_at	74	P	0.001221	-0.2	NC	0.5
245313_at	149.1	P	2.44e-4	-0.9	D	0.997247
245314_at	11.8	A	0.466064	-0.3	NC	0.5
245315_at	754	P	2.44e-4	0.3	MI	0.004925
245316_at	171.2	P	2.44e-4	0	NC	0.416433
245317_at	1032.6	P	2.44e-4	-1.3	D	0.99998
245318_at	64.5	P	0.00415	0.8	NC	0.006503
245319_at	105.5	P	0.001221	0.6	I	7.8e-5
245320_at	199.6	P	2.44e-4	-0.3	NC	0.5
245321_at	488.6	P	2.44e-4	0.1	NC	0.354442
245322_at	30.9	A	0.27417	-0.2	NC	0.354442
245323_at	699.5	P	2.44e-4	0.2	MI	0.005933
245324_at	247.7	P	2.44e-4	0.1	NC	0.01421
245325_at	211.6	P	2.44e-4	-0.1	NC	0.5
245326_at	24.2	A	0.219482	-0.5	NC	0.5
245327_at	171.8	P	7.32e-4	-0.1	NC	0.5
245328_at	480.3	P	2.44e-4	-0.5	D	0.997247
245329_at	187.4	P	2.44e-4	0	NC	0.5
245330_at	67.6	P	0.005859	-0.9	D	0.996959
245331_at	403.4	P	2.44e-4	-0.1	NC	0.5
245332_at	283.7	P	2.44e-4	0	NC	0.5
245333_at	446.9	P	2.44e-4	-0.2	NC	0.5
245334_at	345.7	P	2.44e-4	0.1	NC	0.330589
245335_at	6.6	A	0.696289	1.5	NC	0.5
245336_at	10.8	A	0.432373	-1.2	NC	0.5
245337_at	104.6	P	2.44e-4	-0.4	NC	0.822588
245338_at	116.5	P	7.32e-4	0.2	NC	0.050553
245339_at	92.2	P	0.010742	0.6	NC	0.028766
245340_at	1389.5	P	2.44e-4	0.6	I	3.89e-4
245341_at	212.9	P	2.44e-4	0.5	NC	0.030967
245342_at	2979.9	P	2.44e-4	0.1	NC	0.061522
245343_at	142.1	P	2.44e-4	-0.3	NC	0.645558
245344_at	121.9	P	2.44e-4	-0.7	D	0.999811
245345_at	139.8	P	7.32e-4	1.3	I	2.e-5
245346_at	21.3	P	0.008057	-0.2	NC	0.454766
245347_at	37.4	P	0.001953	0.2	NC	0.138386
245348_at	272.8	P	2.44e-4	-0.5	NC	0.938478
245349_at	19	A	0.19458	-1	NC	0.805199
245350_at	644.2	P	2.44e-4	-0.6	D	0.99994
245351_at	293.2	P	2.44e-4	-0.1	NC	0.5
245352_at	14.6	A	0.19458	0.2	NC	0.5
245353_at	25.2	A	0.366211	-1.1	D	0.998514
245354_at	18.8	A	0.095215	0.2	NC	0.354442
245355_at	2986.6	P	2.44e-4	0.4	I	3.89e-4
245356_at	5222.4	P	2.44e-4	-0.4	NC	0.958799
245357_at	59.8	P	7.32e-4	-0.4	NC	0.558077
245358_at	263.5	P	2.44e-4	0.2	NC	0.013078
245359_at	209.4	P	2.44e-4	0	NC	0.454766
245360_at	222.4	P	7.32e-4	-0.5	NC	0.987976
245361_at	411.2	P	7.32e-4	-0.6	D	0.997247
245362_at	130.1	P	2.44e-4	-0.5	NC	0.796129
245363_at	156	P	0.00293	-0.3	NC	0.747149
245364_at	88.7	P	7.32e-4	0.7	I	0.004481
245365_at	182.7	P	0.00415	0.2	NC	0.083826
245366_at	120.9	P	2.44e-4	-0.2	NC	0.5
245367_at	111.3	P	7.32e-4	-0.2	NC	0.5
245368_at	47.3	P	0.023926	0.3	NC	0.028766
245369_at	3.6	A	0.753906	-2	NC	0.916174
245370_at	89.7	P	7.32e-4	-0.1	NC	0.5
245371_at	20.2	A	0.334473	-0.5	NC	0.973302
245372_at	1529	P	2.44e-4	0.4	I	2.41e-4
245373_s_at	1500.9	P	2.44e-4	-0.1	NC	0.5
245374_at	162.2	P	2.44e-4	-0.5	NC	0.964215
245375_at	8.6	A	0.19458	-1.1	NC	0.984574
245376_at	17.3	P	0.00415	0.7	NC	0.194801
245377_at	8.5	A	0.334473	2.5	NC	0.5
245378_at	7.7	A	0.665527	0.1	NC	0.5
245379_at	54.9	P	0.005859	-0.3	NC	0.888286
245380_at	33.5	P	0.008057	-0.1	NC	0.5
245381_at	44.1	P	0.00415	0	NC	0.153232
245382_at	499	P	7.32e-4	-0.5	D	0.996645
245383_at	28.2	A	0.067627	-0.3	NC	0.5
245384_at	55.7	P	2.44e-4	-0.2	NC	0.5
245385_at	30.1	P	7.32e-4	-1.3	NC	0.977068
245386_at	1254.5	P	2.44e-4	-1	D	0.99997
245387_at	433.6	P	2.44e-4	1.6	I	2.e-5
245388_at	12.8	A	0.466064	0	NC	0.242585
245389_at	8.3	A	0.334473	-1	D	0.999811
245390_at	119.6	P	7.32e-4	0.6	I	2.41e-4
245391_at	664	P	2.44e-4	-1.2	D	0.99997
245392_at	3.5	A	0.567627	0.6	NC	0.018128
245393_at	285.4	P	7.32e-4	-1.5	D	0.99998
245394_at	1424.5	P	7.32e-4	0.2	NC	0.131343
245395_at	150.1	P	0.001953	0.3	MI	0.005933
245396_at	50.2	A	0.27417	-0.2	NC	0.5
245397_at	94.4	P	0.037598	0.4	NC	0.242585
245398_at	135	P	7.32e-4	-0.5	NC	0.966696
245399_at	3297.3	P	2.44e-4	-1.2	D	0.999973
245400_at	349.4	P	2.44e-4	-0.8	D	0.999508
245401_at	300.1	P	2.44e-4	-2.2	D	0.99998
245402_at	9.8	A	0.398926	0.3	NC	0.354442
245403_at	14.3	A	0.303711	0.4	NC	0.5
245404_at	65.9	P	7.32e-4	-0.4	NC	0.5
245405_at	81.1	P	0.010742	1.2	I	3.46e-4
245406_at	4.3	A	0.633789	-2.2	NC	0.767451
245407_at	392.7	P	7.32e-4	0	NC	0.5
245408_at	89.6	P	7.32e-4	0	NC	0.078937
245409_at	11	A	0.219482	2.3	NC	0.403812
245410_at	39.1	P	0.00293	-0.6	NC	0.5
245411_at	19.2	A	0.149658	1.8	NC	0.274048
245412_at	1191.9	P	2.44e-4	1.8	I	2.e-5
245413_at	36.1	P	0.001221	0.5	NC	0.074268
245414_at	70	A	0.080566	0.6	NC	0.033304
245415_at	426	P	2.44e-4	0.5	NC	0.015426
245416_at	70.8	P	2.44e-4	-0.2	NC	0.669411
245417_at	5.7	A	0.696289	1	NC	0.169098
245418_at	105.3	P	2.44e-4	-1.1	D	0.996959
245419_at	12.5	A	0.303711	1.4	NC	0.284967
245420_at	36.9	A	0.27417	0.5	NC	0.429141
245421_at	87.3	P	2.44e-4	0.4	I	2.14e-4
245422_at	5.9	A	0.601074	-0.6	NC	0.5
245423_at	36.3	A	0.095215	0.3	NC	0.5
245424_at	0.9	A	0.780518	-1.4	NC	0.786812
245425_at	346.8	P	7.32e-4	-0.1	NC	0.5
245426_at	42.1	P	2.44e-4	0.3	NC	0.022932
245427_at	129.1	P	0.001953	0.6	I	4.38e-4
245428_at	81.3	P	0.037598	-0.3	NC	0.930187
245429_at	24.4	A	0.219482	0.2	NC	0.307406
245430_at	174.1	P	0.00293	0.3	I	5.2e-5
245431_at	141.8	P	2.44e-4	-0.4	NC	0.715033
245432_at	232.3	P	0.00293	0.9	I	3.5e-5
245433_at	488.1	P	2.44e-4	0	NC	0.48058
245434_at	155.8	P	7.32e-4	0.8	I	4.6e-5
245435_at	52.8	M	0.056152	0.3	NC	0.203871
245436_at	5.2	A	0.601074	-2.8	D	0.998168
245437_at	60.9	P	0.008057	1.2	I	2.7e-5
245438_at	104.6	P	0.001953	0.4	I	2.14e-4
245439_at	42.6	M	0.056152	-0.4	NC	0.403812
245440_at	8.9	A	0.533936	1.9	NC	0.145682
245441_at	30.7	P	0.01416	0.2	NC	0.022932
245442_at	141.3	P	2.44e-4	-0.3	NC	0.5
245443_at	13	A	0.5	1.8	NC	0.5
245444_at	22.9	A	0.219482	-0.3	NC	0.5
245445_at	43.1	P	0.00415	-0.6	D	0.998349
245446_at	141.5	P	7.32e-4	0.6	I	6.92e-4
245447_at	19.8	A	0.5	0.6	NC	0.5
245448_at	5.8	A	0.19458	1.8	NC	0.044149
245449_at	35.4	A	0.129639	0.2	NC	0.169098
245450_at	26.7	A	0.533936	4.6	NC	0.194801
245451_at	29.3	P	0.00293	0.1	NC	0.074268
245452_at	9.2	A	0.466064	0.1	NC	0.846768
245453_at	11	A	0.129639	0.2	NC	0.5
245454_at	162.1	P	7.32e-4	0.3	I	1.3e-4
245455_at	0.8	A	0.696289	-0.3	NC	0.596188
245456_at	188.2	P	2.44e-4	0.8	I	2.e-5
245457_s_at	65.1	P	0.005859	0.8	I	0.002032
245458_at	7.4	A	0.601074	-1.4	NC	0.5
245459_at	2	A	0.533936	-1.4	NC	0.213188
245460_at	11.5	A	0.129639	2.4	NC	0.39129
245461_at	29.5	P	0.018555	-0.7	NC	0.888286
245462_at	65	P	0.001221	0.4	NC	0.044149
245463_at	210.1	P	2.44e-4	-2.8	D	0.99998
245464_at	35.6	P	0.030273	-0.4	NC	0.5
245465_at	24.8	A	0.398926	-0.3	NC	0.318909
245466_at	55.3	P	0.001953	0	NC	0.5
245467_at	73	M	0.056152	-0.2	NC	0.5
245468_at	22.5	M	0.056152	-0.2	NC	0.5
245469_at	3	A	0.19458	-0.3	NC	0.467656
245470_at	2.6	A	0.828613	-0.4	NC	0.354442
245471_at	1.9	A	0.432373	-0.7	NC	0.545234
245472_at	5.9	A	0.567627	0.9	NC	0.069813
245473_at	7.9	A	0.398926	2.5	NC	0.118009
245474_at	85	P	0.037598	-0.2	NC	0.767451
245475_at	35.5	A	0.246094	-0.1	NC	0.242585
245476_at	3.4	A	0.72583	-0.1	NC	0.5
245477_at	86.5	P	0.023926	-0.9	D	0.999448
245478_at	95.5	P	2.44e-4	-0.1	NC	0.5
245479_at	82.1	P	2.44e-4	0.4	NC	0.033304
245480_at	71.5	P	0.010742	0.2	NC	0.065566
245481_at	329.1	P	0.001953	-0.2	NC	0.5
245482_at	109	P	0.005859	0.4	I	9.66e-4
245483_at	2206.6	P	2.44e-4	-1.5	D	0.99998
245484_at	227.2	P	2.44e-4	0.2	NC	0.366593
245485_at	31.8	P	0.023926	-0.5	NC	0.767451
245486_x_at	44.1	A	0.27417	-1.1	NC	0.99288
245487_at	126	P	7.32e-4	0.4	NC	0.022932
245488_at	8.8	A	0.366211	-0.8	NC	0.342437
245489_at	68.4	P	0.023926	-0.1	NC	0.5
245490_at	8.2	A	0.366211	2	NC	0.263341
245491_at	75.3	P	0.008057	0.3	I	0.001077
245492_at	187.2	P	7.32e-4	0.5	I	1.67e-4
245493_at	31.6	P	7.32e-4	0.3	NC	0.074268
245494_at	100.1	P	0.001221	0.4	NC	0.105663
245495_at	43.8	P	0.030273	-1.7	D	0.99775
245496_at	119.8	P	0.001953	0	NC	0.5
245497_at	9.1	A	0.533936	-1	NC	0.545234
245498_at	28.7	A	0.080566	-0.5	NC	0.62112
245499_at	46.8	A	0.111572	0.1	NC	0.5
245500_at	2	A	0.753906	-0.3	NC	0.669411
245501_at	2.4	A	0.888428	0.2	NC	0.213188
245502_at	191.8	P	2.44e-4	0.8	I	2.3e-5
245503_at	3	A	0.466064	-1.5	NC	0.330589
245504_at	28.9	M	0.056152	0.7	NC	0.009292
245505_at	0.6	A	0.991943	0.1	NC	0.194801
245506_at	5.3	A	0.5	0.8	NC	0.232549
245507_at	1.9	A	0.943848	0.3	NC	0.015426
245508_at	2	A	0.828613	-2.2	NC	0.596188
245509_at	29.3	P	0.046143	0	NC	0.232549
245510_at	430.1	P	2.44e-4	-0.8	D	0.999833
245511_at	7.1	A	0.466064	-0.5	NC	0.583567
245512_at	668.4	P	2.44e-4	0.6	I	2.e-5
245513_at	151.6	P	0.005859	-0.2	NC	0.545234
245514_at	38.6	P	0.01416	-0.2	NC	0.252851
245515_at	7.3	A	0.466064	1.3	NC	0.838962
245516_at	38.8	P	0.00415	-0.1	NC	0.5
245517_at	84.1	P	0.008057	-0.6	NC	0.945978
245518_at	86.5	P	0.005859	0.6	NC	0.022932
245519_at	14.5	A	0.696289	0.5	NC	0.5
245520_at	7.1	A	0.567627	0.7	NC	0.5
245521_at	137.7	P	0.001953	0	NC	0.5
245522_at	26.9	P	0.010742	0.2	NC	0.131343
245523_at	252.4	P	2.44e-4	-0.7	NC	0.99288
245524_at	1120.7	P	2.44e-4	0	NC	0.467656
245525_at	337.6	P	7.32e-4	-0.3	NC	0.62112
245526_at	87.2	P	0.005859	-0.2	NC	0.5
245527_at	41.4	A	0.149658	0.4	NC	0.008511
245528_at	13	A	0.466064	-1.7	D	0.999508
245529_at	66.3	P	7.32e-4	0.3	NC	0.088938
245530_at	39.6	P	0.037598	-0.3	NC	0.5
245531_at	59.7	P	0.001221	-2.5	D	0.99998
245532_at	71.8	P	2.44e-4	0	NC	0.5
245533_at	55.4	P	0.01416	-0.5	NC	0.934434
245534_at	1	A	0.99585	-1.1	NC	0.854318
245535_at	42.5	P	0.023926	-1.2	MD	0.994067
245536_at	153.5	P	0.005859	0.6	I	8.65e-4
245537_at	7.1	A	0.171387	2.1	NC	0.342437
245538_at	16.4	A	0.533936	3.2	NC	0.050553
245539_at	2.4	A	0.850342	-0.2	NC	0.39129
245540_at	81.7	P	0.008057	0.5	I	3.89e-4
245541_at	66.8	P	0.001953	0.1	NC	0.012024
245542_at	15	A	0.432373	1.7	NC	0.131343
245543_at	23.5	P	0.023926	0	NC	0.5
245544_at	216.2	P	0.001221	-0.4	NC	0.894337
245545_at	10.3	A	0.432373	-1.3	NC	0.796129
245546_at	104.4	P	0.010742	0.7	I	2.3e-5
245547_at	28.7	P	0.01416	1	NC	0.011045
245548_at	21.5	M	0.056152	-0.3	NC	0.467656
245549_at	1.8	A	0.72583	-0.9	NC	0.805199
245550_at	90	P	0.001953	-1.2	D	0.999911
245551_at	7	A	0.129639	3.1	NC	0.006503
245552_at	70.4	P	0.00293	0	NC	0.5
245553_at	12.3	A	0.19458	-1.7	NC	0.983269
245554_at	191.7	P	2.44e-4	-1.2	D	0.99998
245555_at	1604.1	P	2.44e-4	-1.4	D	0.99998
245556_at	285.5	P	2.44e-4	-0.6	NC	0.989865
245557_at	176.1	P	2.44e-4	0.5	I	0.00249
245558_at	26.1	P	0.010742	-0.7	NC	0.715033
245559_at	7.8	A	0.5	0.5	NC	0.232549
245560_at	52.5	P	0.046143	3.9	I	6.e-5
245561_at	218.8	P	2.44e-4	0.4	I	0.001486
245562_at	130.1	P	2.44e-4	-0.1	NC	0.5
245563_at	345.6	P	2.44e-4	-1.2	D	0.99998
245564_at	63.4	P	0.030273	0	NC	0.5
245565_at	51.9	P	0.018555	-0.1	NC	0.558077
245566_at	97.2	P	0.001221	-0.5	D	0.998168
245567_at	2629.2	P	2.44e-4	-0.9	D	0.99998
245568_at	94.3	P	0.018555	0.6	I	3.89e-4
245569_at	22.9	P	0.046143	-0.3	NC	0.5
245570_at	1.3	A	0.932373	-0.5	NC	0.5
245571_at	22.7	A	0.171387	0.6	I	4.92e-4
245572_at	125.5	P	2.44e-4	-0.1	NC	0.5
245573_at	17.6	A	0.27417	-0.1	NC	0.284967
245574_at	58.5	P	0.001953	1.9	NC	0.021224
245575_at	115.6	P	7.32e-4	-0.3	NC	0.5
245576_at	104.1	M	0.056152	0	NC	0.5
245577_at	145.1	P	2.44e-4	-0.1	NC	0.5
245578_at	114.5	P	7.32e-4	0.4	NC	0.012024
245579_at	13.6	P	0.046143	0.2	NC	0.403812
245580_at	31.1	P	0.008057	0.4	NC	0.5
245581_at	33.2	A	0.171387	0.3	NC	0.153232
245582_at	35.6	P	2.44e-4	0.1	NC	0.038415
245583_at	76.2	P	0.00415	0.1	NC	0.131343
245584_at	88.7	P	7.32e-4	0.9	I	2.3e-5
245585_at	16.7	A	0.129639	4.1	I	7.74e-4
245586_at	54.6	P	0.037598	0.3	NC	0.083826
245587_at	91.9	P	0.00415	0.3	NC	0.00712
245588_at	18.6	P	2.44e-4	-0.6	NC	0.945978
245589_at	2.9	A	0.850342	-0.3	NC	0.681091
245590_at	18.2	P	0.023926	-0.5	NC	0.5
245591_at	0.4	A	0.80542	-1.9	NC	0.5
245592_at	9.9	A	0.19458	0.7	NC	0.263341
245593_at	137.9	P	2.44e-4	1	I	2.e-5
245594_at	133.7	P	0.001953	0.1	NC	0.185981
245595_at	14.9	A	0.171387	0	NC	0.48058
245596_at	0.8	A	0.780518	-0.1	NC	0.596188
245597_at	60.5	P	0.037598	0	NC	0.441923
245598_at	28.1	P	0.018555	1.1	I	0.003699
245599_at	114	P	0.001953	0.4	NC	0.083826
245600_at	160.4	P	7.32e-4	-0.6	NC	0.952736
245601_at	97.1	P	0.00293	-0.2	NC	0.5
245602_at	605.4	P	2.44e-4	-0.4	NC	0.993497
245603_at	20.4	A	0.095215	0.5	NC	0.161038
245604_at	62.9	P	7.32e-4	0.5	MI	0.005409
245605_at	241.6	P	0.001953	0.6	I	3.5e-5
245606_at	45.2	P	2.44e-4	-0.1	NC	0.366593
245607_at	30	P	0.01416	0.3	NC	0.145682
245608_at	283	P	2.44e-4	0.7	I	2.e-5
245609_at	1.5	A	0.633789	-0.2	NC	0.596188
245610_at	44.9	P	7.32e-4	1.4	NC	0.094279
245611_at	125.3	P	2.44e-4	-0.1	NC	0.5
245612_at	705.4	P	2.44e-4	1.1	I	2.e-5
245613_at	1.9	A	0.601074	-0.1	NC	0.5
245614_at	10.2	A	0.567627	2.2	NC	0.118009
245615_at	10.9	A	0.219482	-0.5	NC	0.814019
245616_at	2.5	A	0.567627	0	NC	0.403812
245617_at	10.5	A	0.111572	-0.3	NC	0.5
245618_at	59.6	P	0.008057	0	NC	0.354442
245619_at	71.3	P	7.32e-4	0.3	NC	0.047264
245620_at	14.1	A	0.398926	2.6	NC	0.111714
245621_at	45.3	P	0.005859	0	NC	0.5
245622_at	0.7	A	0.932373	-0.5	NC	0.736659
245623_s_at	31.8	P	2.44e-4	0.8	NC	0.015426
245624_at	6.4	A	0.466064	-0.3	NC	0.39129
245625_at	614	P	7.32e-4	0.8	I	4.e-5
245626_at	652.5	P	2.44e-4	-0.7	D	0.999932
245627_at	6.4	A	0.665527	-2.9	NC	0.955851
245628_at	10.1	A	0.334473	0.1	NC	0.153232
245629_at	571.8	P	2.44e-4	0.3	I	0.004481
245630_at	43.2	A	0.171387	0.2	NC	0.074268
245631_at	373	P	2.44e-4	0.3	NC	0.00712
245632_at	25.3	A	0.171387	-1.1	NC	0.570859
245633_at	378.8	P	2.44e-4	-0.3	NC	0.51942
245634_at	5.7	A	0.533936	-1.1	NC	0.558077
245635_at	34.5	P	0.018555	0.3	NC	0.5
245636_at	27.1	M	0.056152	0.8	NC	0.232549
245637_at	308.9	P	2.44e-4	-0.5	NC	0.900148
245638_s_at	110.3	P	2.44e-4	-2.1	D	0.999977
245639_at	791.9	P	2.44e-4	-0.2	NC	0.5
245640_at	0.6	A	0.888428	-1.8	NC	0.5
245641_at	54.4	P	0.037598	-0.6	NC	0.921063
245642_at	398	P	7.32e-4	-1.5	D	0.99998
245643_at	18.2	A	0.303711	0.9	NC	0.318909
245644_at	108.1	P	0.00293	-0.6	NC	0.945978
245645_at	63.3	P	0.001953	0.1	I	0.002032
245646_x_at	1	A	0.72583	-1.9	NC	0.416433
245647_at	41.7	A	0.129639	1	NC	0.069813
245648_at	7.4	A	0.432373	2.7	NC	0.021224
245649_at	133.1	P	0.005859	-0.6	NC	0.814019
245650_at	54.9	P	0.008057	0.4	NC	0.099852
245651_s_at	987.6	P	2.44e-4	-0.3	NC	0.5
245652_at	12.8	A	0.219482	0.9	NC	0.62112
245653_at	1	A	0.780518	-3.2	NC	0.37888
245654_at	34.1	P	2.44e-4	-0.4	NC	0.5
245655_at	2.7	A	0.345703	2.8	NC	0.5
245656_at	2.3	A	0.870361	0	NC	0.213188
245657_at	72.4	P	2.44e-4	0.7	I	7.74e-4
245658_at	1	A	0.828613	-0.2	NC	0.37888
245659_at	92.8	P	0.001221	-1.9	D	0.99998
245660_at	87.8	P	0.005859	0.1	NC	0.5
245661_at	56.8	P	0.00415	-0.1	NC	0.161038
245662_at	29.5	A	0.080566	-0.6	D	0.997247
245663_at	1.2	A	0.780518	-0.3	NC	0.881991
245664_at	10	A	0.72583	-0.1	NC	0.252851
245665_at	182.2	P	2.44e-4	-0.2	NC	0.5
245666_at	196.8	P	2.44e-4	-0.3	NC	0.669411
245667_at	548	P	2.44e-4	-0.1	NC	0.5
245668_at	816.8	P	2.44e-4	-1.4	D	0.99998
245669_at	28.9	A	0.067627	0.8	NC	0.028766
245670_at	27.1	P	0.030273	-0.5	NC	0.888286
245671_at	39.5	P	0.046143	-0.2	NC	0.429141
245672_at	19.5	A	0.219482	0.7	NC	0.111714
245673_at	27.4	P	0.046143	0.6	NC	0.138386
245674_at	85.8	P	0.008057	0.7	NC	0.008511
245675_at	26.9	P	0.023926	0.5	NC	0.035785
245676_at	37.8	P	0.046143	0.8	MI	0.005933
245677_at	25.8	P	0.008057	-0.2	NC	0.124552
245678_at	67.1	P	0.030273	-0.1	NC	0.532344
245679_at	152.8	P	2.44e-4	-0.3	NC	0.5
245680_at	19.7	A	0.129639	1.9	NC	0.131343
245681_at	128.3	P	0.005859	-0.1	NC	0.5
245682_at	101.3	P	0.01416	-0.4	NC	0.991489
245683_at	146.2	P	7.32e-4	0.2	NC	0.078937
245684_at	240.3	P	2.44e-4	-0.8	NC	0.975245
245685_at	47	P	0.008057	-0.2	NC	0.5
245686_at	613.4	P	2.44e-4	0	NC	0.5
245687_at	151.7	P	2.44e-4	-0.8	NC	0.992212
245688_at	1818.1	P	2.44e-4	0.3	NC	0.185981
245689_at	3.7	A	0.432373	0	NC	0.429141
245690_at	34.1	P	0.00415	0	NC	0.403812
245691_at	105.3	P	0.018555	-0.1	NC	0.354442
245692_at	39.2	A	0.129639	1.5	I	5.52e-4
245693_at	97.5	P	0.023926	-0.1	NC	0.5
245694_at	277.9	P	2.44e-4	0.7	I	7.74e-4
245695_at	105.9	P	0.001221	0.5	I	1.14e-4
245696_at	1.3	A	0.780518	0.1	NC	0.263341
245697_at	116.4	P	0.001953	-0.8	D	0.999932
245698_at	149.4	P	0.005859	5.1	I	2.e-5
245699_at	128.4	P	2.44e-4	0.2	NC	0.028766
245700_at	28.3	A	0.398926	0	NC	0.830902
245701_at	12.8	A	0.466064	-0.1	NC	0.545234
245702_at	35.3	P	0.005859	-0.2	NC	0.5
245703_at	21.6	A	0.067627	1.2	NC	0.213188
245704_at	98.3	P	2.44e-4	0	NC	0.5
245705_at	9.3	A	0.398926	-0.6	NC	0.822588
245706_at	1.9	A	0.850342	-2.6	NC	0.955851
245707_at	11.8	A	0.466064	-1.2	NC	0.416433
245708_at	2.6	A	0.633789	-3	NC	0.777251
245709_at	84.8	P	0.008057	-0.6	NC	0.952736
245710_at	11.4	A	0.149658	-1	NC	0.5
245711_at	202.9	P	2.44e-4	-0.7	D	0.999853
245712_at	30.2	P	0.030273	-0.5	NC	0.822588
245713_at	33	P	0.018555	0.4	I	0.003699
245714_at	212	P	2.44e-4	-0.2	NC	0.5
245715_s_at	2190	P	2.44e-4	-0.1	NC	0.5
245716_at	67.3	P	7.32e-4	0.2	NC	0.078937
245717_at	33.6	P	0.030273	1.3	NC	0.263341
245718_at	146.9	P	0.00415	-0.2	NC	0.5
245719_at	34.7	P	0.046143	0.1	NC	0.5
245720_at	15	A	0.366211	0	NC	0.342437
245721_s_at	144.1	P	2.44e-4	-0.2	NC	0.5
245722_at	112.1	P	0.00293	0.1	I	0.004073
245723_at	54.2	P	0.046143	-0.5	NC	0.5
245724_at	245.5	P	0.001221	-0.6	D	0.999654
245725_at	73.4	P	0.00415	-0.7	NC	0.981872
245726_at	35.2	A	0.149658	1	NC	0.263341
245727_at	60.5	P	0.005859	0	NC	0.5
245728_at	66.4	P	0.018555	0.1	NC	0.416433
245729_at	310.3	P	2.44e-4	-0.3	NC	0.570859
245730_at	52.1	P	0.037598	-0.7	D	0.995927
245731_at	99.9	P	7.32e-4	-1.2	D	0.99998
245732_at	114.2	P	2.44e-4	-0.2	NC	0.5
245733_at	118.7	P	2.44e-4	-0.7	NC	0.961585
245734_at	116.9	P	7.32e-4	0	NC	0.5
245735_at	86.9	P	2.44e-4	-1	D	0.999833
245736_at	5468	P	2.44e-4	-1.1	D	0.99998
245737_at	162.6	P	2.44e-4	-0.6	D	0.996645
245738_at	20.1	M	0.056152	1.4	NC	0.050553
245739_at	99.9	P	0.001221	-0.3	NC	0.942324
245740_at	201.1	P	0.00293	-0.1	NC	0.252851
245741_at	17.6	A	0.303711	-0.2	NC	0.5
245742_at	989.2	P	2.44e-4	-0.4	NC	0.777251
245743_at	4.3	A	0.567627	-0.7	NC	0.532344
245744_at	2.3	A	0.780518	0	NC	0.185981
245745_at	0.4	A	0.953857	0.2	NC	0.296089
245746_at	965.9	P	2.44e-4	-0.3	NC	0.5
245747_at	27	P	0.00415	0.4	NC	0.5
245748_at	121	P	7.32e-4	-0.4	NC	0.558077
245749_at	7.9	A	0.466064	0.2	NC	0.5
245750_at	1043.9	P	2.44e-4	-0.5	NC	0.958799
245751_s_at	81.9	P	7.32e-4	0	NC	0.5
245752_at	11	A	0.19458	1.1	NC	0.050553
245753_at	8	A	0.303711	0.4	NC	0.5
245754_at	0.2	A	0.919434	-0.5	NC	0.467656
245755_at	28.1	A	0.111572	0.2	NC	0.145682
245756_at	401.7	P	2.44e-4	-0.9	D	0.999977
245757_at	14.3	A	0.303711	-1	MD	0.994067
245758_at	58.9	P	2.44e-4	0	NC	0.5
245759_at	83.8	P	2.44e-4	-0.1	NC	0.5
245760_s_at	8	A	0.5	1.8	NC	0.013078
245761_at	152.6	P	0.001953	-0.5	NC	0.964215
245762_at	39.5	P	0.008057	0.4	NC	0.033304
245763_at	157.9	P	2.44e-4	0.4	I	2.3e-5
245764_s_at	57.5	P	0.001953	0.7	I	4.92e-4
245765_at	17.2	A	0.432373	0.4	NC	0.354442
245766_at	4.9	A	0.334473	-2	NC	0.403812
245767_at	50.9	P	0.008057	0.4	NC	0.054022
245768_at	158.7	P	2.44e-4	-0.4	NC	0.975245
245769_at	40.9	P	2.44e-4	-0.1	NC	0.022932
245770_at	84.9	P	0.001221	0.3	I	7.8e-5
245771_at	11.8	A	0.149658	0.1	NC	0.703911
245772_at	126.2	P	2.44e-4	0.3	NC	0.00712
245773_at	89.1	P	2.44e-4	0	NC	0.37888
245774_at	84.9	P	0.01416	0.6	NC	0.057676
245775_at	719.2	P	2.44e-4	1	I	3.5e-5
245776_at	306.4	P	2.44e-4	-0.4	NC	0.814019
245777_at	72.2	P	2.44e-4	-0.1	NC	0.5
245778_at	46.7	A	0.067627	-0.4	NC	0.5
245779_at	4.1	A	0.753906	-0.5	NC	0.5
245780_at	315.3	P	2.44e-4	-0.1	NC	0.5
245781_at	298.5	P	0.001221	-0.9	D	0.999448
245782_at	9.5	A	0.601074	2	NC	0.018128
245783_s_at	69.1	P	0.037598	2.3	I	3.46e-4
245784_at	76.9	P	0.001953	-0.2	NC	0.5
245785_at	0.9	A	0.962402	-0.2	NC	0.366593
245786_at	101.6	P	2.44e-4	-0.3	NC	0.5
245787_at	411.2	P	2.44e-4	-0.4	NC	0.861614
245788_at	138.9	P	0.001221	-0.1	NC	0.5
245789_at	137.7	P	2.44e-4	-1.2	D	0.999973
245790_at	84.7	P	0.001953	-1	NC	0.814019
245791_at	976.4	P	2.44e-4	0.3	NC	0.006503
245792_at	358.1	P	2.44e-4	0.4	I	0.00225
245793_at	73.1	P	0.046143	-0.1	NC	0.318909
245794_at	563.3	P	2.44e-4	0.3	NC	0.033304
245795_at	68.1	P	2.44e-4	-0.4	NC	0.986922
245796_at	695.8	P	2.44e-4	-0.3	NC	0.5
245797_at	52.6	A	0.219482	-0.3	NC	0.5
245798_at	10.8	A	0.080566	0	NC	0.213188
245799_at	5.4	A	0.567627	-0.1	NC	0.583567
245800_at	102.3	P	0.00293	0.1	NC	0.366593
245801_at	1.7	A	0.932373	-0.1	NC	0.284967
245802_at	15.1	A	0.080566	-0.3	NC	0.493524
245803_at	1150	P	2.44e-4	-1.6	D	0.99998
245804_at	1.9	A	0.919434	-0.6	NC	0.692594
245805_at	5.8	A	0.334473	0.7	NC	0.342437
245806_at	20.1	A	0.366211	-0.8	NC	0.854318
245807_at	43.3	A	0.149658	-0.9	D	0.996959
245808_at	56.1	P	0.001953	-0.5	MD	0.994591
245809_at	184	P	2.44e-4	0.4	I	5.52e-4
245810_at	89	P	0.010742	0.6	I	0.001832
245811_at	9.2	A	0.19458	3.7	NC	0.39129
245812_at	2	A	0.466064	-1	NC	0.830902
245813_at	4.7	A	0.72583	0.5	NC	0.429141
245814_at	40.9	A	0.219482	0.2	NC	0.01421
245815_at	58.4	A	0.171387	-0.4	NC	0.955851
245816_at	1.7	A	0.665527	-1.7	NC	0.5
245817_at	83	P	7.32e-4	0.4	NC	0.069813
245818_at	103.1	P	0.00293	0	NC	0.5
245819_at	27.6	P	0.010742	-0.2	NC	0.5
245820_at	34.3	A	0.129639	1.5	NC	0.169098
245821_at	304.1	P	2.44e-4	-0.7	D	0.99987
245822_at	583.9	P	2.44e-4	0.1	NC	0.161038
245823_at	14.1	A	0.533936	-0.9	NC	0.194801
245824_at	3.3	A	0.72583	-0.1	NC	0.242585
245825_at	110	P	2.44e-4	-0.2	NC	0.5
245826_at	16.9	A	0.080566	0.1	NC	0.467656
245827_at	8.7	A	0.19458	-0.5	NC	0.938478
245828_at	68.7	P	0.030273	-0.2	NC	0.60871
245829_at	6.5	A	0.246094	1.7	NC	0.038415
245830_at	22.8	A	0.19458	0.3	NC	0.5
245831_at	70.5	P	2.44e-4	-1	NC	0.961585
245832_at	651.2	P	2.44e-4	0.2	I	0.001651
245833_at	23.1	A	0.129639	0.1	NC	0.5
245834_at	1.5	A	0.850342	0	NC	0.131343
245835_at	11.4	P	0.046143	-0.7	NC	0.5
245836_at	9	M	0.056641	2.5	NC	0.01929
245837_at	13.3	A	0.067627	0.6	NC	0.203871
245838_at	87.6	P	2.44e-4	0	NC	0.5
245839_at	11.1	A	0.129639	1.9	NC	0.026698
245840_at	42.9	P	0.008057	0.6	NC	0.145682
245841_s_at	3959.7	P	2.44e-4	0.1	NC	0.145682
245842_at	5.9	A	0.5	-1	NC	0.441923
245843_at	43.4	A	0.067627	0.1	NC	0.018128
245844_at	178	P	0.001953	0.2	I	2.41e-4
245845_at	60.4	P	0.001221	-0.6	MD	0.994067
245846_at	44.4	P	0.010742	-0.1	NC	0.39129
245847_at	33.2	A	0.095215	-0.1	NC	0.493524
245848_at	78.5	P	2.44e-4	0.2	NC	0.416433
245849_at	107.4	P	0.001221	0.4	I	1.14e-4
245850_at	33.8	P	0.037598	0.1	NC	0.232549
245851_at	160.2	P	2.44e-4	0	NC	0.5
245852_at	115.8	P	0.008057	-0.5	NC	0.942324
245853_at	128.3	P	7.32e-4	0.6	I	8.65e-4
245854_at	340.7	P	2.44e-4	1.2	I	2.e-5
245855_at	241.4	P	2.44e-4	-0.1	NC	0.5
245856_at	9.7	A	0.432373	-0.5	NC	0.506476
245857_at	1.1	A	0.80542	-2.5	NC	0.62112
245858_at	3.7	A	0.334473	0	NC	0.342437
245859_at	60.2	P	0.030273	0.6	NC	0.026698
245860_at	20.6	A	0.334473	1.3	NC	0.124552
245861_at	25.4	M	0.056152	0.8	NC	0.026698
245862_at	335.5	P	7.32e-4	0.3	I	0.00249
245863_s_at	79.9	P	0.010742	-0.2	NC	0.5
245864_at	95.2	M	0.056152	0.5	MI	0.005933
245865_at	2.2	A	0.753906	-2.1	NC	0.403812
245866_s_at	77.6	P	0.001953	-0.8	D	0.999727
245867_at	521.1	P	2.44e-4	1.5	I	4.6e-5
245868_at	310.2	P	2.44e-4	-1.3	D	0.999977
245869_at	26.3	A	0.533936	0.1	NC	0.5
245870_at	88.6	P	0.010742	0.1	NC	0.007788
245871_at	7.4	A	0.398926	-0.4	NC	0.830902
245872_at	51.9	P	0.00415	-0.5	D	0.998664
245873_at	60.3	P	0.001953	-0.3	NC	0.5
245874_at	2417.7	P	0.001953	-1.9	D	0.999781
245875_at	269.5	P	7.32e-4	-2.1	D	0.99997
245876_at	17.6	P	0.01416	1.1	NC	0.213188
245877_at	3	A	0.828613	0.3	NC	0.307406
245878_at	76.7	P	0.005859	0.6	NC	0.061522
245879_at	108.8	P	0.001953	0.8	I	0.001201
245880_at	7.2	A	0.533936	-0.4	NC	0.5
245881_at	110.1	P	7.32e-4	0.2	NC	0.5
245882_at	1.6	A	0.696289	-2.2	NC	0.5
245883_at	12.8	A	0.129639	1.9	NC	0.083826
245884_at	63.8	P	7.32e-4	-0.1	NC	0.5
245885_at	285.5	P	2.44e-4	-1.1	D	0.99998
245886_at	701.7	P	2.44e-4	0.8	I	3.e-5
245887_at	225.4	P	2.44e-4	-0.5	D	0.99775
245888_at	185.5	P	2.44e-4	0.5	I	9.66e-4
245889_at	517.9	P	2.44e-4	-2.1	D	0.99998
245890_at	0.7	A	0.780518	0.3	NC	0.074268
245891_at	1092.5	P	2.44e-4	-1	D	0.999973
245892_at	11.6	A	0.567627	-0.3	NC	0.583567
245893_at	215.4	P	2.44e-4	0.6	I	1.67e-4
245894_at	343.6	P	2.44e-4	-0.1	NC	0.5
245895_at	74.3	P	0.023926	0.2	I	1.89e-4
245896_at	97.7	P	2.44e-4	-0.4	NC	0.916174
245897_at	99.6	P	0.005859	1	I	5.52e-4
245898_at	86.2	P	7.32e-4	0	NC	0.284967
245899_at	77.9	P	0.00293	-0.4	NC	0.5
245900_at	241.2	P	2.44e-4	0.1	NC	0.252851
245901_at	36.1	P	0.037598	-0.4	NC	0.838962
245902_at	22.9	A	0.19458	0.2	NC	0.5
245903_at	50.4	P	0.008057	0.1	NC	0.5
245904_at	125.9	P	2.44e-4	1.1	I	2.e-5
245905_at	684.6	P	7.32e-4	-0.4	NC	0.757415
245906_at	34.4	M	0.056152	0.3	NC	0.105663
245907_at	1.9	A	0.753906	0.2	NC	0.506476
245908_at	9.2	A	0.567627	0	NC	0.558077
245909_at	61.8	P	0.001953	0	MI	0.005933
245910_at	147.8	P	2.44e-4	-0.5	NC	0.958799
245911_at	902	P	2.44e-4	0.9	I	2.e-5
245912_at	504.3	P	7.32e-4	1.8	I	2.3e-5
245913_at	798.8	P	2.44e-4	-0.1	NC	0.5
245914_at	81.7	P	2.44e-4	0.3	NC	0.013078
245915_s_at	1767.3	P	2.44e-4	0.4	I	1.89e-4
245916_at	16.3	M	0.056152	0.3	NC	0.5
245917_at	280.8	P	2.44e-4	0.2	NC	0.050553
245918_at	10.2	A	0.601074	-0.9	NC	0.861614
245919_at	6.5	A	0.466064	1.2	NC	0.48058
245920_at	14.7	A	0.111572	-0.5	NC	0.5
245921_at	26.4	A	0.095215	1	NC	0.065566
245922_at	1.1	A	0.432373	-1.4	NC	0.153232
245923_at	13.1	A	0.171387	-0.3	NC	0.5
245924_at	120.5	P	7.32e-4	-0.1	NC	0.5
245925_at	294.2	P	2.44e-4	-1.3	D	0.999965
245926_at	115.6	P	0.001221	0.3	NC	0.038415
245927_at	20.8	A	0.219482	0	NC	0.284967
245928_s_at	265.1	P	7.32e-4	-1.2	D	0.99998
245929_at	174.4	P	2.44e-4	0	NC	0.5
245930_at	69.8	P	0.01416	-0.1	NC	0.5
245931_at	24.1	A	0.303711	-0.2	NC	0.881991
245932_at	156.4	P	0.001221	-1.1	D	0.997968
245933_at	33.9	A	0.149658	0.5	NC	0.094279
245934_at	270.5	P	7.32e-4	-0.3	NC	0.5
245935_at	47.9	P	0.023926	0.6	NC	0.061522
245936_at	35	P	0.01416	-0.1	NC	0.5
245937_at	204.5	P	2.44e-4	0.6	I	2.3e-5
245938_at	337.8	P	2.44e-4	0.1	NC	0.024755
245939_at	1829.6	P	2.44e-4	0.5	I	2.e-5
245940_at	154.9	P	2.44e-4	-0.5	NC	0.905721
245941_at	435.4	P	2.44e-4	1	I	4.e-5
245942_at	20.8	A	0.334473	0.2	NC	0.558077
245943_at	43.6	A	0.19458	0.1	NC	0.5
245944_at	199.9	P	2.44e-4	0.9	I	3.07e-4
245945_at	16.4	A	0.129639	2.1	NC	0.078937
245946_at	3.6	A	0.80542	-0.1	NC	0.777251
245947_at	236.9	P	0.00293	-1.4	D	0.99998
245948_at	156.2	P	0.023926	-0.5	NC	0.786812
245949_at	2914.6	P	2.44e-4	-0.1	NC	0.5
245950_at	98.3	P	2.44e-4	0.5	I	3.89e-4
245951_at	554.1	P	2.44e-4	0.1	NC	0.038415
245952_at	26.1	A	0.19458	0.9	NC	0.022932
245953_at	7.3	A	0.888428	-0.2	NC	0.138386
245954_at	31.1	M	0.056152	0.2	NC	0.263341
245955_at	50.3	P	0.001953	0.4	I	0.00225
245956_s_at	3659.3	P	2.44e-4	1	I	2.e-5
245957_at	642.6	P	2.44e-4	0	NC	0.044149
245958_at	6.8	A	0.696289	1.3	NC	0.703911
245959_at	9.3	A	0.466064	3.7	NC	0.194801
245960_at	130.7	P	0.008057	-0.3	NC	0.669411
245961_at	53.7	M	0.056152	-0.1	NC	0.5
245962_at	357.5	P	2.44e-4	1.7	I	2.7e-5
245963_at	16.7	P	0.010742	2.4	NC	0.010135
245964_at	38.4	A	0.432373	0	NC	0.5
245965_at	48.4	A	0.19458	0.4	NC	0.145682
245966_at	116.3	P	0.037598	1.7	I	8.65e-4
245967_at	106.6	P	7.32e-4	5.7	I	2.e-5
245968_at	5.2	A	0.80542	-1.7	NC	0.5
245969_at	52.5	M	0.056152	-0.4	NC	0.5
245970_at	8.1	A	0.665527	0.1	NC	0.5
245971_at	187.8	P	7.32e-4	-0.4	NC	0.814019
245972_at	185.4	P	2.44e-4	0.7	I	3.e-5
245973_at	0.7	A	0.870361	-3	NC	0.905721
245974_at	16.1	A	0.303711	1.9	NC	0.169098
245975_at	190	P	0.00415	-0.2	NC	0.558077
245976_at	19.4	A	0.080566	-2.2	D	0.99998
245977_at	1201.8	P	2.44e-4	1.6	I	2.e-5
245978_at	5	A	0.366211	1.8	NC	0.318909
245979_at	35.2	P	0.005859	0.2	NC	0.013078
245980_at	6.6	A	0.303711	-0.1	NC	0.318909
245981_at	372.3	P	2.44e-4	0.9	I	3.5e-5
245982_at	4.4	A	0.466064	-3.5	NC	0.5
245983_at	118.3	P	7.32e-4	0	NC	0.5
245984_at	164.2	P	7.32e-4	-0.5	NC	0.715033
245985_at	463.2	P	2.44e-4	0.3	I	0.004073
245986_at	151.6	P	7.32e-4	-0.1	NC	0.5
245987_at	962.5	P	2.44e-4	-1.1	D	0.99998
245988_at	212.6	P	2.44e-4	-0.1	NC	0.5
245989_s_at	514.4	P	2.44e-4	-0.1	NC	0.5
245990_at	69.7	P	0.001953	-0.2	NC	0.838962
245991_at	309.8	P	2.44e-4	-0.3	NC	0.5
245992_at	24.8	P	0.018555	0.2	NC	0.074268
245993_at	1328.8	P	2.44e-4	0.6	I	2.e-5
245994_at	27.9	P	0.037598	-0.4	NC	0.736659
245995_at	12.5	A	0.219482	0.5	NC	0.570859
245996_at	3.4	A	0.665527	0.6	NC	0.061522
245997_at	10.9	A	0.246094	-0.3	NC	0.5
245998_at	372.2	P	2.44e-4	-0.4	NC	0.757415
245999_at	1336.7	P	2.44e-4	-0.5	D	0.999382
246000_at	30.9	A	0.149658	-0.5	NC	0.747149
246001_at	1.7	A	0.780518	0	NC	0.5
246002_at	1.3	A	0.976074	-0.8	NC	0.5
246003_at	915.9	P	2.44e-4	0.1	NC	0.099852
246004_at	27.5	A	0.149658	0.4	NC	0.131343
246005_at	167.3	P	2.44e-4	0.4	NC	0.009292
246006_at	1825.9	P	2.44e-4	-0.4	NC	0.805199
246007_at	117.2	P	2.44e-4	-0.1	NC	0.5
246008_at	99	P	0.010742	-0.3	NC	0.62112
246009_at	100.1	P	0.001221	-0.4	NC	0.786812
246010_at	50.5	P	0.01416	-0.1	NC	0.5
246011_at	44.9	A	0.095215	0.9	I	0.003699
246012_at	70.9	P	7.32e-4	-0.8	NC	0.984574
246013_at	11.7	P	0.030273	-0.3	NC	0.5
246014_at	2.6	A	0.780518	1.1	NC	0.033304
246015_at	91.3	P	0.005859	-0.8	D	0.997247
246016_at	106	P	0.00293	-0.5	NC	0.966696
246017_at	187.5	P	7.32e-4	0.3	NC	0.057676
246018_at	85.8	P	0.001953	-0.5	NC	0.881991
246019_at	17.6	A	0.398926	0.5	NC	0.51942
246020_at	123.9	P	2.44e-4	-0.8	D	0.998664
246021_at	13.3	A	0.5	1.7	NC	0.777251
246022_at	3.6	A	0.533936	0	NC	0.416433
246023_at	39.5	P	0.030273	0.8	NC	0.088938
246024_at	2.8	A	0.780518	0	NC	0.429141
246025_at	14	A	0.5	-1	NC	0.51942
246026_at	228.6	P	7.32e-4	0.1	NC	0.105663
246027_at	81.2	P	2.44e-4	1	I	1.89e-4
246028_at	232	P	2.44e-4	-1	D	0.999977
246029_at	1784.1	P	2.44e-4	-0.1	NC	0.5
246030_at	262.2	P	0.001221	0.5	I	0.00249
246031_at	337.9	P	2.44e-4	0.8	I	1.01e-4
246032_s_at	4.9	A	0.432373	-0.5	NC	0.692594
246033_at	151.1	P	7.32e-4	0.2	MI	0.005409
246034_at	135.5	P	0.01416	-1.2	D	0.999448
246035_at	525.9	P	2.44e-4	-0.1	NC	0.5
246036_at	87.6	P	0.001221	0.6	I	3.e-5
246037_at	85.4	P	0.001221	-0.3	NC	0.814019
246038_s_at	37.5	P	0.00293	0	NC	0.5
246039_at	115.2	P	2.44e-4	0.1	NC	0.5
246040_at	163.1	P	2.44e-4	0	NC	0.194801
246041_at	201.5	P	2.44e-4	1.3	I	5.2e-5
246042_at	639.2	P	2.44e-4	0.4	I	4.92e-4
246043_at	79.2	P	0.008057	0.4	NC	0.138386
246044_at	203.9	P	2.44e-4	0	NC	0.5
246045_at	79.3	P	0.037598	-0.7	D	0.999811
246046_at	33.9	A	0.080566	1.1	NC	0.030967
246047_at	18.3	A	0.366211	0.3	NC	0.48058
246048_at	0.9	A	0.72583	0.6	NC	0.570859
246049_at	1.4	A	0.780518	-0.3	NC	0.5
246050_s_at	360.1	P	2.44e-4	0.2	NC	0.454766
246051_at	312	P	2.44e-4	0.4	I	0.004481
246052_at	42.1	A	0.080566	1.3	NC	0.069813
246053_at	25.3	A	0.067627	-1.5	D	0.999308
246054_at	54.8	P	0.030273	0.2	NC	0.074268
246055_at	85.4	P	0.00293	-0.7	NC	0.99288
246056_at	116.8	P	0.00293	0.2	NC	0.024755
246057_at	57.1	P	0.001953	0.3	NC	0.213188
246058_at	144.8	P	2.44e-4	-0.2	NC	0.5
246059_at	176.4	P	0.001221	-0.2	NC	0.5
246060_at	243.9	P	7.32e-4	0.1	NC	0.242585
246061_at	163.8	P	2.44e-4	0.6	I	9.66e-4
246062_at	227.7	P	7.32e-4	-0.4	NC	0.900148
246063_at	86.7	P	2.44e-4	0.5	NC	0.011045
246064_at	319.1	P	7.32e-4	-0.1	NC	0.5
246065_at	1.1	A	0.870361	-3.6	NC	0.981872
246066_at	133.9	P	7.32e-4	0.3	NC	0.177412
246067_at	233	P	2.44e-4	0.3	I	2.41e-4
246068_at	5158	P	2.44e-4	-0.4	NC	0.888286
246069_at	12.8	A	0.19458	-0.9	NC	0.60871
246070_at	1604.3	P	2.44e-4	0.3	I	2.41e-4
246071_at	80.2	P	0.018555	-1.2	D	0.99998
246072_at	20.9	P	0.030273	-0.7	NC	0.51942
246073_at	531	P	2.44e-4	0.3	MI	0.005933
246074_at	94.4	P	0.001221	0.2	NC	0.024755
246075_at	19.6	A	0.149658	2.7	NC	0.185981
246076_at	168.3	P	0.00415	0.4	NC	0.010135
246077_at	5.5	A	0.19458	-0.1	NC	0.558077
246078_s_at	29	P	0.046143	-0.4	NC	0.796129
246079_at	34.2	P	0.037598	-0.3	NC	0.48058
246080_at	15.4	A	0.129639	1.2	NC	0.041201
246081_s_at	300	P	2.44e-4	0.5	I	0.004481
246082_at	8.9	A	0.533936	1.1	NC	0.596188
246083_at	40.7	P	0.046143	-0.1	NC	0.403812
246084_at	72.9	P	0.010742	0.7	I	6.e-5
246085_at	92.4	P	2.44e-4	0.4	NC	0.008511
246086_at	18.3	A	0.334473	0	NC	0.888286
246087_at	57.6	P	7.32e-4	-0.3	NC	0.5
246088_at	174	P	7.32e-4	0.4	I	0.004073
246089_at	699	P	2.44e-4	-0.2	NC	0.5
246090_at	372.4	P	2.44e-4	-0.2	NC	0.5
246091_at	111.7	P	0.00415	0.2	I	3.07e-4
246092_at	1254.2	P	2.44e-4	0.2	NC	0.021224
246093_at	123.5	P	7.32e-4	-0.3	NC	0.558077
246094_at	67.6	P	2.44e-4	0.3	NC	0.213188
246095_at	29.8	P	0.010742	-0.6	NC	0.796129
246096_at	8.5	A	0.27417	-1.6	NC	0.777251
246097_at	259.5	P	2.44e-4	0.7	I	6.8e-5
246098_at	229	P	0.001221	-0.6	D	0.999226
246099_at	20.9	A	0.19458	-1.8	D	0.99998
246100_at	3.9	A	0.533936	-0.7	NC	0.905721
246101_at	7.1	A	0.601074	0.8	NC	0.232549
246102_at	3.2	A	0.533936	1.4	NC	0.047264
246103_at	74.6	P	0.023926	-0.2	NC	0.5
246104_at	93.9	P	7.32e-4	-0.5	NC	0.988955
246105_at	3.5	A	0.533936	-1.4	NC	0.5
246106_at	10.3	A	0.466064	0	NC	0.5
246107_at	14.2	A	0.149658	-1	NC	0.669411
246108_at	662.7	P	2.44e-4	-0.7	D	0.999611
246109_at	91.1	P	0.001953	-0.3	NC	0.5
246110_at	10.2	A	0.601074	-0.1	NC	0.296089
246111_at	90.4	P	0.005859	-0.2	NC	0.5
246112_at	162.3	P	2.44e-4	0.1	NC	0.054022
246113_at	21.9	A	0.219482	1.7	NC	0.252851
246114_at	384	P	2.44e-4	-2.5	D	0.99998
246115_at	82.2	P	7.32e-4	-0.4	NC	0.5
246116_at	26.9	P	0.046143	0	NC	0.342437
246117_at	75.3	P	0.030273	-0.7	D	0.996301
246118_at	4.7	A	0.567627	-1.3	NC	0.692594
246119_at	455.9	P	2.44e-4	-0.5	NC	0.991489
246120_at	111.5	P	2.44e-4	1.4	I	2.e-5
246121_at	7.1	A	0.334473	-0.3	NC	0.5
246122_at	6.3	A	0.334473	-1.9	NC	0.5
246123_at	24.8	A	0.149658	-0.2	NC	0.62112
246124_at	362.1	P	2.44e-4	0.3	NC	0.026698
246125_at	299.1	P	2.44e-4	0.7	I	2.e-5
246126_at	146.8	P	2.44e-4	0.3	I	9.66e-4
246127_s_at	16.2	A	0.27417	1.9	NC	0.493524
246128_at	17	A	0.432373	2.4	NC	0.047264
246129_at	2.4	A	0.72583	0.2	NC	0.242585
246130_at	1.6	A	0.780518	-3.2	NC	0.39129
246131_at	564.8	P	2.44e-4	0.4	NC	0.006503
246132_at	23.7	A	0.303711	-0.3	NC	0.5
246133_at	977	P	2.44e-4	-0.2	NC	0.5
246134_at	122.1	P	2.44e-4	-0.2	NC	0.5
246135_at	1455.3	P	2.44e-4	0.5	I	2.73e-4
246136_at	2.3	A	0.72583	-1.9	NC	0.5
246137_at	1.8	A	0.888428	-0.4	NC	0.5
246138_at	29	P	0.005859	0.1	NC	0.366593
246139_at	172.5	P	2.44e-4	0.4	I	2.73e-4
246140_at	128.1	P	0.010742	-0.2	NC	0.5
246141_at	52.8	A	0.129639	0.1	NC	0.074268
246142_at	530.2	P	2.44e-4	1.4	I	2.e-5
246143_at	297.4	P	2.44e-4	0.7	I	2.e-5
246144_at	51.6	P	0.008057	-0.2	NC	0.5
246145_at	3.3	A	0.533936	-0.1	NC	0.047264
246146_at	166.4	P	7.32e-4	-0.1	NC	0.5
246147_s_at	495.4	P	2.44e-4	0.5	I	7.74e-4
246148_at	70.6	P	7.32e-4	-0.3	NC	0.814019
246149_at	790.3	P	2.44e-4	-2	D	0.99998
246150_at	316.6	P	0.001221	-0.4	NC	0.868657
246151_at	29.2	P	0.023926	-0.8	NC	0.830902
246152_at	59.5	P	0.01416	1.8	NC	0.035785
246153_s_at	1090	P	2.44e-4	0.2	I	3.07e-4
246154_at	53.9	P	0.005859	0.7	NC	0.007788
246155_at	42.1	M	0.056152	-0.2	NC	0.669411
246156_at	1185.5	P	2.44e-4	-0.4	NC	0.925732
246157_at	589.6	P	2.44e-4	1.2	I	2.3e-5
246158_at	52.9	P	0.01416	-0.4	NC	0.925732
246159_at	1.5	A	0.780518	-0.4	NC	0.5
246160_at	144.2	P	2.44e-4	0.1	NC	0.366593
246161_at	643.6	P	2.44e-4	-0.7	D	0.99996
246162_at	80.8	P	2.44e-4	-0.1	NC	0.5
246163_at	1.7	A	0.870361	-0.3	NC	0.467656
246164_at	9.6	A	0.19458	-0.5	NC	0.868657
246165_at	1.2	A	0.567627	-0.2	NC	0.222749
246166_at	7.7	A	0.398926	-0.1	NC	0.5
246167_at	28.7	A	0.246094	0	NC	0.5
246168_at	1.8	A	0.870361	-0.3	NC	0.916174
246169_at	180	P	0.00293	0.1	NC	0.5
246170_at	476.3	P	2.44e-4	-0.4	NC	0.814019
246171_at	402.8	P	2.44e-4	-0.1	NC	0.5
246172_s_at	10.6	A	0.466064	-0.6	NC	0.5
246173_s_at	228.3	P	2.44e-4	1.2	I	2.7e-5
246174_s_at	16.9	A	0.366211	0	NC	0.681091
246175_s_at	30.5	M	0.056152	0.1	NC	0.030967
246176_at	1.7	A	0.828613	0.3	NC	0.145682
246177_at	2.8	A	0.80542	-0.1	NC	0.5
246178_s_at	11.4	P	0.018555	0	NC	0.5
246179_at	3.7	A	0.932373	-0.1	NC	0.185981
246180_at	133.1	P	2.44e-4	0.2	NC	0.018128
246181_at	59.6	P	0.005859	1.1	I	2.41e-4
246182_at	43.5	P	0.01416	0	NC	0.5
246183_at	7.6	A	0.72583	-1.5	NC	0.5
246184_at	517.8	P	2.44e-4	1.1	I	2.e-5
246185_at	157.2	P	0.00293	0.4	I	0.001077
246186_at	21.7	A	0.303711	1.7	NC	0.069813
246187_at	16.8	A	0.246094	-2.2	D	0.99998
246188_at	63.8	P	0.018555	0.2	NC	0.48058
246189_at	132.7	P	0.00293	0.1	NC	0.203871
246190_at	113.8	P	7.32e-4	-0.3	NC	0.5
246191_at	1699	P	2.44e-4	0.5	I	5.2e-5
246192_at	878.8	P	2.44e-4	0.3	NC	0.030967
246193_at	165.1	P	2.44e-4	0.6	NC	0.007788
246194_at	144.1	P	7.32e-4	-0.2	NC	0.5
246195_at	86.5	P	7.32e-4	-1.4	D	0.99998
246196_at	101.9	P	2.44e-4	0.4	NC	0.018128
246197_at	203.6	P	2.44e-4	-1.3	D	0.99998
246198_at	124.2	P	7.32e-4	0.3	NC	0.050553
246199_at	112.8	P	0.010742	0.2	NC	0.5
246200_at	27.1	A	0.067627	-0.7	NC	0.984574
246201_at	263.8	P	7.32e-4	0	NC	0.5
246202_at	66.7	P	2.44e-4	-0.3	NC	0.5
246203_at	992	P	2.44e-4	1.3	I	3.e-5
246204_at	131.5	P	0.008057	-0.2	NC	0.5
246205_at	128.5	P	2.44e-4	-0.3	NC	0.5
246206_at	13.9	A	0.334473	-1	NC	0.861614
246207_at	112.6	P	2.44e-4	-0.6	NC	0.805199
246208_at	2.1	A	0.72583	-2.2	NC	0.952736
246209_at	11.6	A	0.219482	-0.1	NC	0.692594
246210_at	118.4	P	7.32e-4	1.3	I	1.14e-4
246211_at	205.1	P	2.44e-4	-0.9	D	0.999973
246212_at	81.6	P	7.32e-4	0.2	NC	0.5
246213_at	165.1	P	0.01416	0.4	I	3.07e-4
246214_at	599	P	2.44e-4	-0.5	MD	0.994591
246215_at	25	P	0.030273	0.1	NC	0.5
246216_at	284.1	P	2.44e-4	1.1	I	2.3e-5
246217_at	71	P	0.001953	-0.5	NC	0.971234
246218_at	208.2	P	2.44e-4	0	NC	0.5
246219_at	434.5	P	2.44e-4	-0.2	NC	0.5
246220_at	280.4	P	2.44e-4	-0.1	NC	0.5
246221_at	159.2	P	2.44e-4	-0.6	NC	0.725952
246222_at	32.1	P	0.008057	-0.2	NC	0.185981
246223_at	150.3	P	2.44e-4	0.4	I	7.74e-4
246224_at	25.9	A	0.095215	0.6	NC	0.088938
246225_at	67.6	P	0.00415	-0.3	NC	0.5
246226_at	60.7	P	0.008057	-0.5	NC	0.62112
246227_at	1.3	A	0.919434	0.2	NC	0.263341
246228_at	575.4	P	2.44e-4	-2	D	0.99998
246229_at	325.1	P	2.44e-4	2.7	I	2.e-5
246230_at	58.6	P	0.018555	-0.3	NC	0.5
246231_at	58.3	P	0.001221	0	NC	0.416433
246232_at	247.2	P	2.44e-4	0.2	NC	0.185981
246233_at	158.1	P	7.32e-4	0.1	NC	0.5
246234_at	146.8	P	0.001221	0.2	NC	0.010135
246235_at	33.8	A	0.171387	-1.3	D	0.999448
246236_at	51.4	A	0.111572	0	NC	0.441923
246237_at	86.8	P	0.001221	-0.4	NC	0.633407
246238_at	233.6	P	2.44e-4	1.3	I	2.7e-5
246239_at	100.9	P	0.037598	-1.1	D	0.999954
246240_at	120.3	P	0.00293	-0.3	NC	0.60871
246241_at	63.2	P	0.030273	0.5	I	0.004481
246242_at	9	A	0.246094	-0.9	NC	0.5
246243_at	116	P	0.001953	-0.7	D	0.998168
246244_at	163.6	P	2.44e-4	-0.6	NC	0.984574
246245_at	272.2	P	2.44e-4	0.1	NC	0.252851
246246_at	40	M	0.056152	1	NC	0.019624
246247_at	310	P	2.44e-4	0.3	NC	0.012024
246248_at	4.4	A	0.366211	0.2	NC	0.467656
246249_at	140.3	P	0.001953	0.7	I	3.e-5
246250_at	27.1	P	0.037598	0.8	NC	0.185981
246251_at	35	A	0.219482	-0.3	NC	0.284967
246252_s_at	272.5	P	2.44e-4	-0.5	NC	0.969033
246253_at	223.8	P	7.32e-4	-0.6	MD	0.994067
246254_at	8.5	A	0.432373	-1.1	D	0.998923
246255_at	72.4	P	0.008057	-0.5	NC	0.596188
246256_at	3.1	A	0.567627	0.4	NC	0.222749
246257_at	248	P	2.44e-4	-0.1	NC	0.5
246258_at	27.9	P	2.44e-4	0.5	NC	0.012024
246259_at	156.9	P	2.44e-4	-1	D	0.999899
246260_at	22.3	A	0.246094	-0.3	NC	0.62112
246261_at	82.9	P	0.001221	-0.3	NC	0.692594
246262_at	24.4	P	0.030273	0.4	I	0.002032
246263_at	311.7	P	2.44e-4	0	NC	0.493524
246264_at	58	M	0.056152	-0.1	NC	0.5
246265_at	207.3	P	2.44e-4	0.6	I	0.001486
246266_at	198.4	P	2.44e-4	1.6	I	2.e-5
246267_at	2853.8	P	2.44e-4	-0.2	NC	0.5
246268_at	64.2	P	0.001953	-0.3	NC	0.757415
246269_at	45.5	P	0.010742	0.4	I	6.18e-4
246270_at	113.2	P	7.32e-4	-1.7	D	0.99998
246271_at	26.4	A	0.466064	-0.2	NC	0.454766
246272_at	53.9	P	0.046143	-0.2	NC	0.5
246273_at	2	A	0.850342	0	NC	0.596188
246274_at	35.9	P	0.030273	-0.1	NC	0.5
246275_at	57.2	P	0.046143	0.5	I	0.001486
246276_at	101	P	2.44e-4	-0.6	NC	0.900148
246277_at	5.7	A	0.5	0.9	NC	0.111714
246278_at	87.8	P	2.44e-4	0	NC	0.054022
246279_at	26.1	A	0.246094	2.2	NC	0.041201
246280_at	186.2	P	7.32e-4	0.8	NC	0.015426
246281_at	179.9	P	2.44e-4	0.8	I	4.6e-5
246282_at	42.5	P	0.023926	0.6	I	3.07e-4
246283_at	293.3	P	2.44e-4	-0.6	D	0.998349
246284_at	115.4	P	2.44e-4	-0.1	NC	0.5
246285_at	163	P	0.001953	-0.1	NC	0.5
246286_at	945.3	P	2.44e-4	-0.4	NC	0.5
246287_at	95.7	P	2.44e-4	0.1	NC	0.5
246288_at	334.7	P	2.44e-4	0.7	I	2.e-5
246289_at	460.9	P	2.44e-4	-0.2	NC	0.5
246290_at	1489.5	P	2.44e-4	0.3	I	4.38e-4
246291_at	163	P	2.44e-4	-0.1	NC	0.5
246292_at	361.9	P	7.32e-4	0.7	I	2.e-5
246293_at	51.4	P	2.44e-4	-0.5	NC	0.969033
246294_at	136.6	P	7.32e-4	-0.3	NC	0.5
246295_at	60.9	P	0.008057	0	NC	0.467656
246296_at	88.7	P	0.01416	0.1	NC	0.284967
246297_at	13.7	A	0.533936	0.5	NC	0.169098
246298_at	162.1	P	7.32e-4	0.6	I	0.00225
246299_at	1.2	A	0.753906	-0.3	NC	0.416433
246300_at	106.4	P	2.44e-4	-0.1	NC	0.5
246301_at	262.6	P	2.44e-4	0.6	I	3.e-5
246302_at	143.1	P	2.44e-4	-1.1	D	0.99998
246303_at	36.2	M	0.056152	-0.1	NC	0.441923
246304_at	440.2	P	2.44e-4	-0.9	D	0.999954
246305_at	384.2	P	2.44e-4	-0.9	D	0.999973
246306_at	81.8	P	7.32e-4	-0.4	NC	0.796129
246307_at	1272.1	P	2.44e-4	1	I	2.e-5
246308_at	6.7	A	0.19458	-1.4	NC	0.5
246309_at	100	P	7.32e-4	0.7	I	3.46e-4
246310_at	33.7	P	0.00415	0.1	NC	0.138386
246311_at	274.6	P	2.44e-4	-0.3	NC	0.5
246312_at	169.3	P	2.44e-4	-0.2	NC	0.5
246313_at	1.6	A	0.870361	0	NC	0.60871
246314_at	152	P	7.32e-4	0	NC	0.5
246315_at	27.9	A	0.111572	-0.5	NC	0.5
246316_at	2.1	A	0.943848	0.2	NC	0.169098
246317_at	110.7	P	0.00415	0.4	NC	0.354442
246318_at	114.7	P	0.001221	0.2	NC	0.057676
246319_at	246.2	P	2.44e-4	-0.5	NC	0.987976
246320_at	447	P	2.44e-4	0.6	I	2.e-5
246321_at	15.1	A	0.149658	-0.3	NC	0.911062
246322_at	95.8	P	0.001221	0.3	MI	0.005409
246323_at	54.8	P	0.037598	-0.1	NC	0.5
246324_at	100.6	P	0.005859	-0.9	NC	0.988955
246325_at	63.2	P	0.010742	0.5	I	0.003041
246326_at	37.9	P	0.030273	0.4	NC	0.5
246327_at	261.4	P	2.44e-4	-0.3	NC	0.5
246328_at	97.6	A	0.095215	-0.2	NC	0.62112
246329_at	86.8	P	0.001953	0.2	NC	0.011045
246330_at	139.4	P	2.44e-4	-0.1	NC	0.403812
246331_at	89	P	0.001221	0.8	I	2.73e-4
246332_at	9.9	A	0.219482	-0.4	NC	0.506476
246333_at	147.5	P	2.44e-4	-0.7	D	0.99997
246334_at	108.2	P	7.32e-4	0	NC	0.403812
246335_at	6.8	A	0.5	-1.6	NC	0.938478
246336_at	10	A	0.067627	1.4	NC	0.153232
246337_at	2.4	A	0.72583	-1.2	NC	0.916174
246338_s_at	3.4	A	0.665527	-0.3	NC	0.633407
246339_at	88.6	P	2.44e-4	-0.1	NC	0.48058
246340_s_at	5.4	A	0.366211	-2.8	NC	0.973302
246341_x_at	1	A	0.780518	0	NC	0.177412
246342_at	3.3	A	0.888428	0.5	NC	0.342437
246343_at	146.6	P	2.44e-4	-0.1	NC	0.5
246344_at	194.1	P	2.44e-4	-0.1	NC	0.5
246345_at	97.7	P	7.32e-4	-0.6	NC	0.861614
246346_at	68.2	P	2.44e-4	-0.5	NC	0.975245
246347_at	59.7	P	0.001953	-0.1	NC	0.5
246348_at	136.1	P	2.44e-4	-0.3	NC	0.558077
246349_at	10.3	A	0.219482	2.7	NC	0.111714
246350_at	33.7	A	0.080566	-0.4	NC	0.5
246351_at	164.7	P	2.44e-4	0.1	NC	0.131343
246352_at	2.4	A	0.850342	-0.5	NC	0.403812
246353_s_at	3.5	A	0.601074	-0.2	NC	0.467656
246354_at	27.2	A	0.334473	0.1	NC	0.366593
246355_at	31.4	A	0.067627	0.1	NC	0.5
246356_x_at	17.2	A	0.067627	1	NC	0.5
246357_x_at	2.1	A	0.665527	-0.5	NC	0.570859
246358_x_at	1.1	A	0.962402	-0.5	NC	0.5
246359_x_at	22.5	P	0.037598	-0.1	NC	0.330589
246360_at	9	A	0.398926	-0.4	NC	0.5
246361_s_at	2.6	A	0.334473	-2.4	NC	0.657563
246362_at	0.7	A	0.962402	1	NC	0.284967
246363_at	7.5	A	0.398926	-0.2	NC	0.5
246364_at	23.8	P	0.030273	0.4	NC	0.026698
246365_at	6.7	A	0.27417	0.1	NC	0.645558
246366_at	216.1	P	2.44e-4	0.1	NC	0.5
246367_at	23.4	A	0.334473	-0.5	NC	0.645558
246368_at	370.5	P	2.44e-4	-0.7	D	0.99775
246369_at	31.4	P	2.44e-4	0.8	NC	0.088938
246370_at	33.2	A	0.219482	2.9	NC	0.057676
246371_at	53.1	P	0.018555	-0.1	NC	0.5
246372_at	15.6	A	0.095215	0	NC	0.570859
246373_at	188.6	P	2.44e-4	0.2	NC	0.061522
246374_at	110.3	P	0.005859	1.3	I	4.e-5
246375_at	285.8	P	2.44e-4	-0.7	D	0.999727
246376_at	316.7	P	2.44e-4	-0.5	NC	0.955851
246377_at	18.4	A	0.27417	-0.6	NC	0.5
246378_at	281.5	P	2.44e-4	0.4	I	0.001336
246379_s_at	1165.6	P	2.44e-4	0.1	NC	0.185981
246380_at	14.5	A	0.366211	-0.1	NC	0.131343
246381_at	9.6	A	0.533936	2.2	NC	0.057676
246382_at	16.5	A	0.171387	0.5	NC	0.213188
246383_at	31.5	P	0.001953	1.5	I	0.00225
246384_at	657.2	P	2.44e-4	-0.3	NC	0.596188
246385_at	27.4	A	0.219482	2.4	NC	0.019624
246386_at	28.8	P	0.023926	0	NC	0.242585
246387_at	26.7	P	0.046143	0.3	I	0.001486
246388_at	9.4	A	0.466064	2.1	NC	0.030967
246389_at	163.5	P	0.00293	0.8	I	2.e-5
246390_at	631	P	2.44e-4	1.8	I	2.e-5
246391_at	568.8	P	2.44e-4	0.3	I	0.00225
246392_at	6.5	A	0.19458	-2.1	NC	0.973302
246393_at	21.3	P	0.037598	-1.3	D	0.999508
246394_at	24.2	P	0.008057	0.3	NC	0.307406
246395_at	349.3	P	2.44e-4	1.8	I	2.e-5
246396_at	74.2	P	0.001953	-1.8	D	0.99997
246397_at	36	P	0.046143	0.2	I	0.004481
246398_at	266.1	P	7.32e-4	-0.2	NC	0.5
246399_at	227.4	P	2.44e-4	-0.5	NC	0.966696
246400_at	145.2	P	2.44e-4	-0.6	NC	0.977068
246401_at	51.9	P	0.018555	0.4	NC	0.222749
246402_at	15.9	A	0.19458	1.5	NC	0.39129
246403_at	101	P	2.44e-4	4.1	I	2.e-5
246404_at	227	P	0.005859	0.1	NC	0.5
246405_at	30.3	P	0.01416	-0.7	NC	0.854318
246406_at	14	A	0.303711	1.7	NC	0.5
246407_at	26.3	A	0.366211	-0.7	NC	0.703911
246408_at	386.5	P	2.44e-4	0.1	NC	0.213188
246409_at	88	P	2.44e-4	0.3	NC	0.307406
246410_at	243.6	P	2.44e-4	-0.1	NC	0.441923
246411_at	3.2	A	0.753906	0.3	NC	0.366593
246412_at	104.9	P	2.44e-4	0.2	NC	0.083826
246413_at	25.5	A	0.129639	-0.9	NC	0.786812
246414_at	19.7	P	0.01416	3.7	NC	0.013078
246415_at	96.3	P	0.023926	-0.3	NC	0.645558
246416_at	14.9	A	0.111572	0.5	MI	0.004925
246417_at	43.7	P	0.030273	0.2	NC	0.161038
246418_at	9.6	A	0.466064	-1.1	NC	0.5
246419_at	2.6	A	0.80542	0.2	NC	0.318909
246420_at	38.4	P	0.010742	0.4	I	0.003041
246421_at	661.7	P	2.44e-4	-0.9	D	0.99997
246422_at	268.7	P	7.32e-4	-0.3	NC	0.5
246423_at	42.9	P	0.001221	0	NC	0.153232
246424_at	406.4	P	2.44e-4	0.5	I	2.41e-4
246425_at	163.9	P	7.32e-4	0.9	I	2.e-5
246426_at	12.7	A	0.665527	-0.2	NC	0.669411
246427_at	60.4	P	2.44e-4	-0.9	D	0.995927
246428_at	75.5	P	0.018555	-0.3	NC	0.5
246429_at	67.8	M	0.056152	1.3	NC	0.016731
246430_at	5.7	A	0.466064	0.8	NC	0.057676
246431_at	0.8	A	0.72583	1.3	NC	0.131343
246432_at	6.9	A	0.5	-1.1	NC	0.681091
246433_at	65.5	P	2.44e-4	0.2	I	0.004481
246434_at	151.9	P	0.001953	0.1	NC	0.009292
246435_at	3.2	A	0.601074	0	NC	0.061522
246436_at	80.5	P	7.32e-4	-0.4	NC	0.814019
246437_at	3.3	A	0.601074	-1.2	NC	0.725952
246438_at	24.6	A	0.334473	-0.2	NC	0.5
246439_at	58	P	0.008057	0.2	NC	0.124552
246440_at	128.8	P	0.010742	-0.7	D	0.999654
246441_at	286.9	P	7.32e-4	0.1	NC	0.105663
246442_at	155.5	P	2.44e-4	-0.2	NC	0.5
246443_at	141	P	7.32e-4	-0.2	NC	0.5
246444_at	43.3	P	0.00293	-0.1	NC	0.284967
246445_at	349.4	P	2.44e-4	1.1	I	2.e-5
246446_at	137.6	P	7.32e-4	-0.9	D	0.999034
246447_at	119.2	P	2.44e-4	-0.3	NC	0.757415
246448_at	228.8	P	2.44e-4	-0.5	NC	0.989865
246449_at	38	P	0.010742	-0.2	NC	0.5
246450_at	81.5	P	0.008057	-0.2	NC	0.715033
246451_at	455.4	P	2.44e-4	0.5	I	2.73e-4
246452_at	341.3	P	2.44e-4	0.1	NC	0.5
246453_at	253.3	P	2.44e-4	-0.7	D	0.999611
246454_at	182.9	P	7.32e-4	-0.3	NC	0.822588
246455_at	1.3	A	0.919434	-0.3	NC	0.416433
246456_at	21.2	A	0.19458	1.1	NC	0.177412
246457_at	158.6	P	2.44e-4	0.4	I	0.001832
246458_at	20.2	A	0.129639	0.8	NC	0.177412
246459_at	108.9	P	2.44e-4	-0.7	D	0.999922
246460_at	399.3	P	2.44e-4	-0.5	MD	0.995075
246461_at	63.8	P	0.001953	0.5	I	0.001486
246462_at	72.8	P	2.44e-4	-0.6	NC	0.888286
246463_at	40.3	A	0.174316	-0.1	NC	0.5
246464_at	13.6	A	0.171387	1.5	NC	0.307406
246465_at	27.8	P	0.030273	0.4	NC	0.009292
246466_at	293	P	2.44e-4	0.8	I	2.e-5
246467_at	2.5	A	0.904785	-0.4	NC	0.5
246468_at	91.5	P	0.008057	0.7	I	6.92e-4
246469_at	180.3	P	2.44e-4	0.7	I	1.14e-4
246470_at	1.6	A	0.633789	-2.3	NC	0.725952
246471_s_at	2.1	A	0.633789	0.7	NC	0.284967
246472_at	2.2	A	0.780518	-0.4	NC	0.861614
246473_at	12	P	7.32e-4	-0.8	NC	0.558077
246474_at	7.6	A	0.149658	0.9	NC	0.185981
246475_at	72	P	0.00415	-0.2	NC	0.5
246476_at	110.1	P	2.44e-4	-0.1	NC	0.5
246477_at	164.1	P	0.001221	0.1	NC	0.019624
246478_at	228.7	P	2.44e-4	0.7	I	7.8e-5
246479_at	256.1	P	2.44e-4	0.3	NC	0.012024
246480_at	476.3	P	2.44e-4	0.5	I	1.89e-4
246481_s_at	490.1	P	2.44e-4	2	I	2.e-5
246482_at	127.6	P	7.32e-4	0.5	NC	0.033304
246483_at	183.7	P	2.44e-4	0.2	NC	0.022932
246484_at	154.2	P	0.001221	0.2	NC	0.041201
246485_at	23.7	A	0.27417	-0.2	NC	0.5
246486_at	152.4	P	2.44e-4	0	NC	0.454766
246487_at	19.8	A	0.303711	2.4	NC	0.019624
246488_at	134.1	P	2.44e-4	0.4	I	0.003041
246489_at	1502.3	P	2.44e-4	0.2	NC	0.232549
246490_at	49.3	A	0.466064	0.3	NC	0.252851
246491_at	30.9	P	2.44e-4	0.1	NC	0.5
246492_at	28.4	M	0.056152	-0.2	NC	0.5
246493_at	25.8	A	0.067627	0	NC	0.703911
246494_at	28.6	A	0.149658	-0.2	NC	0.5
246495_at	12.3	A	0.19458	-1.8	D	0.999899
246496_at	98.4	P	0.001953	-0.6	NC	0.532344
246497_at	171.8	P	2.44e-4	-0.1	NC	0.5
246498_at	30.3	A	0.067627	-0.3	NC	0.703911
246499_at	169.2	P	2.44e-4	0.1	NC	0.5
246500_at	269.6	P	0.00415	-0.2	NC	0.545234
246501_at	111.1	P	0.00415	0	NC	0.416433
246502_at	62.9	P	0.00415	-1.1	D	0.999727
246503_at	2007.9	P	2.44e-4	0.3	I	4.e-5
246504_at	25.2	A	0.095215	0	NC	0.5
246505_at	317.4	P	2.44e-4	-1	D	0.999693
246506_at	700	P	2.44e-4	-0.5	D	0.998799
246507_at	113.1	P	2.44e-4	-1	D	0.999954
246508_at	387.4	P	2.44e-4	-0.2	NC	0.5
246509_at	30.4	A	0.27417	-0.5	NC	0.657563
246510_at	26	A	0.219482	0.3	NC	0.028766
246511_at	716.1	P	2.44e-4	1.5	I	2.e-5
246512_at	96.1	P	2.44e-4	0.6	I	8.65e-4
246513_at	189.4	P	2.44e-4	0	NC	0.366593
246514_at	30.7	A	0.466064	2.4	NC	0.194801
246515_at	72.4	P	2.44e-4	-0.3	NC	0.5
246516_at	115.8	P	0.001221	0.5	I	5.52e-4
246517_at	37.8	A	0.080566	1.7	NC	0.047264
246518_at	71.8	P	2.44e-4	0.8	I	1.14e-4
246519_at	19.9	A	0.432373	-0.6	NC	0.153232
246520_at	90	P	0.001221	0.4	NC	0.222749
246521_at	395.1	P	7.32e-4	0.2	NC	0.013078
246522_at	286.5	P	2.44e-4	-0.6	D	0.996959
246523_at	4.7	A	0.665527	-0.3	NC	0.757415
246524_at	62.9	P	0.00415	-0.1	NC	0.5
246525_at	7.9	A	0.432373	1.2	NC	0.416433
246526_at	13.4	A	0.19458	2.3	NC	0.022932
246527_at	360.4	P	2.44e-4	0.3	I	2.41e-4
246528_at	215.8	P	2.44e-4	0.5	I	4.92e-4
246529_at	243.5	P	2.44e-4	0	NC	0.5
246530_at	21.5	M	0.056152	0.7	I	0.001486
246531_at	4.7	A	0.753906	-2	NC	0.48058
246532_at	119.5	P	2.44e-4	0.2	NC	0.057676
246533_at	224.2	P	2.44e-4	0	NC	0.074268
246534_at	35.5	P	0.01416	0.9	I	0.002032
246535_at	27.8	A	0.246094	0.3	I	5.52e-4
246536_at	98.3	P	0.00293	-0.1	NC	0.830902
246537_at	30.7	A	0.080566	1.1	I	0.004073
246538_at	299.4	P	2.44e-4	0.3	I	3.07e-4
246539_at	163.9	P	7.32e-4	0.2	NC	0.065566
246540_at	97.4	P	0.001953	1	I	2.41e-4
246541_at	201.2	P	0.00293	-0.2	NC	0.5
246542_at	177.2	P	0.008057	0	NC	0.5
246543_at	27	A	0.149658	0	NC	0.330589
246544_at	18.8	A	0.19458	0.1	NC	0.5
246545_at	12.2	A	0.27417	-1.1	NC	0.875448
246546_at	1231	P	2.44e-4	0.7	I	2.e-5
246547_at	138.3	P	0.001953	-0.7	NC	0.980376
246548_at	67.7	P	0.00293	-0.7	NC	0.905721
246549_at	83.7	P	2.44e-4	0.7	I	1.89e-4
246550_at	56.4	P	0.01416	-2.2	D	0.99998
246551_at	22.8	A	0.303711	1.1	I	0.004481
246552_at	36	A	0.067627	0.4	NC	0.506476
246553_at	134.6	P	2.44e-4	-0.4	NC	0.715033
246554_at	94.1	P	2.44e-4	-0.3	NC	0.5
246555_at	104.3	P	2.44e-4	0.7	I	7.8e-5
246556_at	2.4	A	0.72583	-2.6	NC	0.757415
246557_at	35.4	A	0.067627	-0.3	NC	0.992212
246558_at	121.5	P	0.018555	0	NC	0.5
246559_at	221.4	P	2.44e-4	0.3	I	0.001336
246560_at	2.6	A	0.432373	0.3	NC	0.232549
246561_at	92.9	P	2.44e-4	0.4	NC	0.069813
246562_at	113	P	2.44e-4	0.8	I	0.003041
246563_at	8.9	A	0.19458	2	NC	0.161038
246564_at	191.6	P	0.001221	0.2	NC	0.5
246565_at	284.2	P	2.44e-4	0.7	I	1.3e-4
246566_at	170.4	P	2.44e-4	0	NC	0.5
246567_at	185.9	P	2.44e-4	0.2	NC	0.028766
246568_at	34.1	P	0.008057	-0.2	NC	0.5
246569_at	11.2	A	0.466064	0.1	NC	0.441923
246570_at	7.3	A	0.398926	0.6	NC	0.024755
246571_at	28.5	A	0.246094	0.8	NC	0.094279
246572_at	17.1	A	0.466064	0.2	NC	0.366593
246573_at	2.9	A	0.888428	0.8	NC	0.105663
246574_at	2.8	A	0.953857	-0.4	NC	0.805199
246575_at	282.7	P	2.44e-4	0.7	I	2.e-5
246576_at	35.6	P	2.44e-4	-0.6	NC	0.747149
246577_at	1.3	A	0.828613	-0.3	NC	0.366593
246578_at	0.3	A	0.633789	-3.4	NC	0.715033
246579_at	4.7	A	0.665527	1.7	NC	0.403812
246580_at	354.6	P	2.44e-4	1.3	I	2.e-5
246581_at	27	A	0.067627	-0.6	NC	0.5
246582_at	12.7	A	0.219482	-0.3	NC	0.366593
246583_at	76.3	P	2.44e-4	0.1	NC	0.083826
246584_at	213.5	P	2.44e-4	0	NC	0.5
246585_at	59.7	P	2.44e-4	1.2	I	2.e-5
246586_at	28.4	P	0.01416	0.1	NC	0.296089
246587_at	9.5	A	0.398926	1.7	NC	0.222749
246588_at	9.4	M	0.056152	1.8	NC	0.5
246589_at	23.9	A	0.19458	0.4	NC	0.467656
246590_at	22.9	A	0.171387	0.1	NC	0.366593
246591_at	352.4	P	2.44e-4	0.2	I	0.00225
246592_at	14.1	A	0.398926	2.3	NC	0.074268
246593_at	132.3	P	7.32e-4	0.8	I	7.8e-5
246594_at	389.8	P	2.44e-4	0	NC	0.493524
246595_at	25.6	A	0.171387	-0.4	NC	0.921063
246596_at	26.5	A	0.095215	0.4	NC	0.342437
246597_at	35.1	A	0.219482	-1.1	D	0.999135
246598_at	73.4	P	0.008057	0.2	NC	0.185981
246599_at	18.7	P	0.037598	-0.2	NC	0.37888
246600_at	95.7	P	2.44e-4	-1	D	0.999654
246601_at	375.8	P	2.44e-4	-0.8	D	0.999853
246602_at	70.5	P	2.44e-4	0.3	NC	0.041201
246603_at	12.7	A	0.303711	-1.2	NC	0.692594
246604_at	11.2	A	0.601074	0.9	NC	0.39129
246605_at	6.3	A	0.567627	-0.2	NC	0.467656
246606_at	17.3	P	0.046143	0.2	NC	0.047264
246607_at	203.6	P	2.44e-4	-0.4	NC	0.934434
246608_at	5.1	A	0.567627	0.9	NC	0.213188
246609_at	16.6	A	0.067627	2.3	NC	0.094279
246610_at	38.1	P	0.030273	0.5	I	4.92e-4
246611_at	337.9	P	2.44e-4	-0.4	NC	0.747149
246612_at	185.6	P	0.00415	-0.2	NC	0.5
246613_at	1000.1	P	2.44e-4	0.1	NC	0.035785
246614_at	36.3	P	0.001221	0.2	NC	0.274048
246615_at	7.5	A	0.27417	-0.9	NC	0.757415
246616_at	27.5	A	0.171387	3.2	I	0.001832
246617_at	89.8	P	2.44e-4	1.7	I	3.e-5
246618_at	24.5	P	0.00415	0	NC	0.145682
246619_at	664.5	P	2.44e-4	0.6	I	2.e-5
246620_at	20.9	A	0.246094	-1.1	NC	0.983269
246621_at	1182	P	2.44e-4	0.3	NC	0.009292
246622_at	76.6	P	0.001953	-0.6	D	0.99775
246623_at	2059.1	P	2.44e-4	0.9	I	2.e-5
246624_at	12.3	A	0.27417	1.9	NC	0.39129
246625_at	49.8	P	0.00415	0.2	MI	0.004925
246626_at	22.7	A	0.303711	-1	NC	0.99288
246627_s_at	996	P	2.44e-4	-0.1	NC	0.5
246628_at	284.1	P	2.44e-4	0.1	NC	0.145682
246629_at	1.5	A	0.919434	-1.4	NC	0.938478
246630_at	52.5	P	0.01416	-0.4	NC	0.62112
246631_at	431.9	P	0.001221	-0.6	D	0.999135
246632_at	24.3	P	0.030273	-0.4	NC	0.894337
246633_at	1.4	A	0.870361	0	NC	0.5
246634_at	312.5	P	2.44e-4	0.3	I	3.46e-4
246635_at	25.4	A	0.27417	2.5	NC	0.054022
246636_at	755.6	P	2.44e-4	0.5	I	2.3e-5
246637_at	1.2	A	0.981445	-0.2	NC	0.747149
246638_at	3.6	A	0.633789	0.2	NC	0.061522
246639_x_at	0.7	A	0.888428	-0.1	NC	0.725952
246640_x_at	90.2	P	0.023926	0.4	NC	0.011045
246641_s_at	2.8	A	0.780518	0.2	NC	0.5
246642_s_at	14	A	0.095215	1.1	NC	0.088938
246643_s_at	0.2	A	0.780518	-1.2	NC	0.354442
246644_at	125.6	P	0.001953	-0.3	NC	0.868657
246645_at	201.8	P	2.44e-4	0	NC	0.5
246646_at	1	A	0.969727	-0.1	NC	0.814019
246647_at	5.7	A	0.067627	-0.5	NC	0.493524
246648_at	0.8	A	0.943848	0.4	NC	0.028766
246649_at	21.4	A	0.080566	0.2	NC	0.39129
246650_at	632.8	P	2.44e-4	0.8	I	2.e-5
246651_at	36.5	A	0.095215	0.5	NC	0.232549
246652_at	46.4	P	7.32e-4	1.7	I	2.e-5
246653_at	715.1	P	2.44e-4	-0.2	NC	0.5
246654_s_at	145.9	P	0.00415	-0.2	NC	0.5
246655_at	13.9	A	0.19458	0	NC	0.5
246656_at	2.4	A	0.780518	-3	NC	0.657563
246657_at	21.7	A	0.171387	2.8	NC	0.028766
246658_at	7.2	A	0.149414	2.1	NC	0.147939
246659_at	13.1	M	0.056152	-0.2	NC	0.570859
246660_at	359.4	P	2.44e-4	0.4	MI	0.005409
246661_at	0.2	A	0.919434	0	NC	0.633407
246662_at	5.9	A	0.111572	1.3	NC	0.318909
246663_at	5.4	A	0.432373	-0.6	NC	0.5
246664_at	2.2	A	0.633789	0.9	NC	0.022932
246665_s_at	23.5	A	0.633789	0.9	NC	0.5
246666_at	2.4	A	0.601074	0.3	NC	0.161038
246667_at	24.3	A	0.129639	3.1	I	0.002032
246668_at	1.5	A	0.870361	-1.7	NC	0.822588
246669_at	23.3	A	0.432373	0.3	NC	0.558077
246670_at	1	A	0.696289	-0.4	NC	0.725952
246671_at	14.1	A	0.27417	1.5	NC	0.222749
246672_at	5.5	A	0.334473	1.9	NC	0.145682
246673_at	194.4	P	2.44e-4	-0.1	NC	0.5
246674_at	56.1	P	0.001953	-0.1	NC	0.493524
246675_at	15.4	M	0.056152	0.7	NC	0.5
246676_at	2	A	0.5	0.4	NC	0.39129
246677_at	1.5	A	0.962402	-1	NC	0.330589
246678_at	5.6	A	0.398926	0.3	NC	0.161038
246679_at	1.5	A	0.601074	-2	NC	0.830902
246680_at	33.7	A	0.129639	0.4	NC	0.213188
246681_at	56.4	P	0.005859	-0.7	NC	0.861614
246682_at	232.2	P	7.32e-4	-1.1	D	0.999954
246683_at	86.9	P	2.44e-4	-0.4	NC	0.545234
246684_at	24	A	0.111572	2.5	NC	0.242585
246685_at	2	A	0.828613	0.1	NC	0.747149
246686_at	2.3	A	0.72583	-0.1	NC	0.284967
246687_at	18.3	A	0.601074	1.5	NC	0.026698
246688_at	13.4	P	0.046143	-0.7	NC	0.5
246689_at	13.4	A	0.303711	-0.2	NC	0.5
246690_at	1.8	A	0.888428	-0.4	NC	0.506476
246691_at	25.1	A	0.27417	0	NC	0.51942
246692_at	1.3	A	0.753906	-0.4	NC	0.5
246693_at	1.1	A	0.919434	-0.5	NC	0.838962
246694_at	1.2	A	0.633789	-0.2	NC	0.5
246695_at	1.2	A	0.780518	-0.4	NC	0.5
246696_at	12.4	A	0.466064	1.7	NC	0.177412
246697_at	1.3	A	0.780518	-0.1	NC	0.5
246698_at	4.6	A	0.219482	-1.8	NC	0.274048
246699_at	293.4	P	2.44e-4	0	NC	0.5
246700_at	0.4	A	0.850342	-0.5	NC	0.657563
246701_at	90.5	P	2.44e-4	-0.6	NC	0.971234
246702_at	456.2	P	7.32e-4	-0.2	NC	0.5
246703_at	150.4	P	0.001221	0.3	I	0.004073
246704_at	0.8	A	0.398926	-1.8	NC	0.5
246705_x_at	12.8	A	0.366211	4	I	0.001077
246706_at	17.5	A	0.398926	0.3	NC	0.169098
246707_at	1.7	A	0.80542	-0.4	NC	0.669411
246708_at	187.3	P	2.44e-4	0	NC	0.5
246709_s_at	0.3	A	0.665527	-2.4	NC	0.757415
246710_at	11.8	A	0.095215	3.4	NC	0.088938
246711_at	2.7	A	0.665527	0.1	NC	0.403812
246712_at	6	A	0.5	1.3	NC	0.274048
246713_at	13.4	A	0.303711	1.3	NC	0.5
246714_at	129.9	P	0.037598	0.1	NC	0.01421
246715_at	38.3	A	0.27417	2.4	NC	0.069813
246716_s_at	13.9	P	2.44e-4	-0.6	NC	0.5
246717_at	21.7	A	0.5	-0.2	NC	0.5
246718_at	8.8	A	0.466064	-0.7	NC	0.681091
246719_at	23	P	0.037598	3.6	NC	0.01421
246720_at	5.1	A	0.601074	2.8	NC	0.263341
246721_at	8.1	A	0.303711	0	NC	0.5
246722_at	14.9	A	0.398926	2	NC	0.138386
246723_at	4.7	A	0.72583	0.8	NC	0.5
246724_at	123.1	P	7.32e-4	-0.4	NC	0.964215
246725_at	32	A	0.129639	0.4	NC	0.37888
246726_at	3.4	A	0.696289	0.3	NC	0.177412
246727_at	36.7	P	0.046143	0.3	NC	0.5
246728_at	279.8	P	2.44e-4	0.2	NC	0.083826
246729_at	0.2	A	0.932373	-0.4	NC	0.39129
246730_at	1185.7	P	2.44e-4	-0.2	NC	0.5
246731_at	19.4	P	0.010742	0.1	NC	0.330589
246732_at	108.1	P	0.023926	-0.3	NC	0.506476
246733_at	34	A	0.129639	0.4	NC	0.057676
246734_at	23.7	A	0.111572	0.8	NC	0.493524
246735_at	208.6	P	2.44e-4	-0.4	NC	0.5
246736_at	38.5	A	0.334473	-0.3	NC	0.715033
246737_at	81	P	2.44e-4	-0.2	NC	0.5
246738_at	148.5	P	0.008057	0.4	I	0.004481
246739_at	9.8	A	0.149658	0.2	NC	0.021224
246740_at	1.8	A	0.780518	1.2	NC	0.416433
246741_at	256.8	P	2.44e-4	-0.5	NC	0.905721
246742_at	241.8	P	7.32e-4	-0.4	NC	0.703911
246743_at	43.9	A	0.080566	-0.2	NC	0.48058
246744_at	413.8	P	2.44e-4	0.3	I	0.001077
246745_at	1523.4	P	2.44e-4	0.2	I	6.92e-4
246746_at	245.1	P	0.005859	0.7	I	4.6e-5
246747_at	2911	P	2.44e-4	-0.2	NC	0.5
246748_at	39	P	0.046143	-0.3	NC	0.5
246749_at	90.1	P	2.44e-4	-0.2	NC	0.5
246750_at	72.3	P	2.44e-4	0.3	NC	0.118009
246751_at	11.6	A	0.567627	1.9	NC	0.011045
246752_at	2.5	A	0.780518	-0.5	NC	0.342437
246753_at	21.5	P	0.046143	2.3	NC	0.153232
246754_at	39.5	A	0.080566	-0.2	NC	0.5
246755_at	420.9	P	2.44e-4	-0.1	NC	0.5
246756_at	205.4	P	7.32e-4	-0.2	NC	0.669411
246757_at	14.8	A	0.303711	1.6	NC	0.5
246758_at	2718.3	P	2.44e-4	0.1	I	0.003355
246759_at	164.8	P	2.44e-4	-0.3	NC	0.645558
246760_at	154.6	P	2.44e-4	0.2	NC	0.01421
246761_at	2.5	A	0.80542	-1.6	NC	0.703911
246762_at	74.6	P	0.001221	0.7	I	1.3e-4
246763_at	517.2	P	2.44e-4	0.5	I	5.2e-5
246764_s_at	3.8	A	0.696289	1.5	NC	0.274048
246765_at	90.7	P	2.44e-4	2	I	2.3e-5
246766_at	3.3	A	0.601074	-2.2	NC	0.830902
246767_at	134.4	P	2.44e-4	1	I	1.01e-4
246768_at	110.3	P	2.44e-4	-0.6	NC	0.987976
246769_at	5.9	A	0.533936	0.6	NC	0.033304
246770_at	85	P	0.00293	-0.2	NC	0.5
246771_at	1.1	A	0.696289	0.4	NC	0.194801
246772_at	174.3	P	0.001221	1.1	I	3.e-5
246773_at	28.7	A	0.149658	0.7	NC	0.074268
246774_at	28.3	A	0.398926	1.4	NC	0.061522
246775_at	301.2	P	0.001221	0.2	I	0.001336
246776_at	46.3	A	0.095215	0.2	NC	0.454766
246777_at	238.1	P	2.44e-4	-0.5	NC	0.971234
246778_at	155.4	P	2.44e-4	-0.2	NC	0.5
246779_at	200.5	P	0.001953	-0.3	NC	0.5
246780_at	756.7	P	2.44e-4	-0.1	NC	0.5
246781_at	309.8	P	2.44e-4	0.2	I	8.65e-4
246782_at	55.6	P	7.32e-4	-0.6	NC	0.978776
246783_at	24.5	P	0.046143	-0.4	NC	0.5
246784_at	350.9	P	2.44e-4	0.4	I	1.67e-4
246785_at	324.4	P	2.44e-4	-0.3	NC	0.757415
246786_at	32.1	P	0.037598	-0.4	NC	0.5
246787_s_at	5.8	A	0.334473	-0.5	NC	0.570859
246788_at	8.1	A	0.067627	0.1	NC	0.296089
246789_at	144.7	P	2.44e-4	-0.2	NC	0.5
246790_at	20.4	P	0.030273	-0.5	NC	0.703911
246791_at	116	P	2.44e-4	-1.2	D	0.99997
246792_at	27.6	P	0.030273	0.2	NC	0.252851
246793_at	167.4	P	2.44e-4	-0.1	NC	0.5
246794_s_at	31.6	P	0.030273	-0.3	NC	0.5
246795_at	12.7	A	0.27417	-0.1	NC	0.5
246796_at	25.5	M	0.056152	-0.6	NC	0.958799
246797_at	27.6	P	2.44e-4	0.3	NC	0.019624
246798_at	26.8	A	0.334473	0.2	NC	0.069813
246799_at	75.5	P	0.010742	0	NC	0.5
246800_at	484.7	P	2.44e-4	1.2	I	2.e-5
246801_at	563.8	P	2.44e-4	0.9	I	2.e-5
246802_at	63.2	P	0.00415	-1.2	D	0.99996
246803_at	40.3	P	0.037598	-0.5	NC	0.992212
246804_at	0.6	A	0.904785	-0.3	NC	0.366593
246805_at	15.9	A	0.466064	0.8	NC	0.5
246806_at	2.9	A	0.633789	1	I	0.001336
246807_at	311.9	P	2.44e-4	0.3	I	0.002032
246808_at	44.5	P	0.001221	0.4	NC	0.083826
246809_s_at	226.6	P	2.44e-4	1.1	I	5.2e-5
246810_at	0.4	A	0.567627	-3.4	NC	0.51942
246811_at	3.5	A	0.466064	-1.9	NC	0.5
246812_at	0.7	A	0.888428	-2.9	NC	0.911062
246813_at	0.5	A	0.976074	-0.8	NC	0.911062
246814_at	32.1	P	0.046143	2.9	NC	0.011045
246815_at	35.5	P	0.005859	0.3	NC	0.5
246816_at	13.2	A	0.27417	2	NC	0.5
246817_at	23.6	M	0.056152	0.2	NC	0.038415
246818_at	46.3	P	0.046143	0	NC	0.307406
246819_at	0	A	0.919434	-0.2	NC	0.583567
246820_at	43	P	7.32e-4	-0.2	NC	0.5
246821_at	350.2	P	2.44e-4	0	NC	0.5
246822_at	66.6	P	7.32e-4	-0.3	NC	0.5
246823_at	7.5	A	0.466064	0.1	NC	0.203871
246824_at	275.6	P	0.001221	0	NC	0.37888
246825_at	259.1	P	2.44e-4	0.3	NC	0.050553
246826_at	72.1	P	0.046143	-0.2	NC	0.342437
246827_at	122.5	P	0.00415	0.7	I	4.6e-5
246828_at	4.9	A	0.665527	-1.7	NC	0.971234
246829_at	111.4	P	0.001953	0	NC	0.5
246830_at	1353	P	2.44e-4	1	I	2.e-5
246831_at	70.7	P	0.00293	-1.1	D	0.999977
246832_at	216.7	P	2.44e-4	-0.1	NC	0.5
246833_at	1.5	A	0.696289	-3.3	NC	0.958799
246834_at	2.1	A	0.72583	1	NC	0.203871
246835_at	24	A	0.129639	-0.5	NC	0.5
246836_s_at	27.7	A	0.080566	1.2	NC	0.065566
246837_at	55.1	P	0.005859	0.9	I	1.67e-4
246838_at	67.6	P	0.00293	0	NC	0.296089
246839_at	35.1	P	0.010742	0.3	NC	0.012024
246840_at	191.3	P	0.001953	-0.8	D	0.99996
246841_at	16.7	A	0.19458	-0.1	NC	0.767451
246842_at	152.3	P	0.001221	0.1	NC	0.37888
246843_at	231.4	P	2.44e-4	-0.6	NC	0.992212
246844_at	99.6	P	2.44e-4	-0.5	NC	0.805199
246845_at	727.1	P	2.44e-4	-0.2	NC	0.5
246846_at	201.5	P	0.005859	0.1	NC	0.307406
246847_at	85.2	P	0.00415	0.4	NC	0.026698
246848_at	2	A	0.80542	-0.2	NC	0.263341
246849_at	149.8	P	7.32e-4	-0.2	NC	0.5
246850_at	74	P	2.44e-4	1.1	I	6.8e-5
246851_at	1.2	A	0.633789	-0.3	NC	0.307406
246852_at	179.1	P	0.00415	-0.2	NC	0.5
246853_at	11.7	A	0.067627	-1	NC	0.814019
246854_at	186.6	P	2.44e-4	5.7	I	2.e-5
246855_at	2122.3	P	2.44e-4	-0.4	NC	0.977068
246856_at	352.5	P	7.32e-4	-0.2	NC	0.645558
246857_at	1.5	A	0.828613	-0.3	NC	0.318909
246858_at	157.1	P	2.44e-4	-0.9	D	0.999911
246859_at	1.1	A	0.601074	0.4	NC	0.153232
246860_at	2.3	A	0.72583	-0.1	NC	0.925732
246861_at	1159.6	P	2.44e-4	-0.5	NC	0.949447
246862_at	459.9	P	2.44e-4	0.1	NC	0.094279
246863_at	332.9	P	2.44e-4	-0.6	D	0.999811
246864_at	90.9	P	2.44e-4	-0.3	NC	0.545234
246865_s_at	243.8	P	2.44e-4	1	I	5.2e-5
246866_at	5.2	A	0.398926	0.8	NC	0.099852
246867_at	1	A	0.601074	-0.7	NC	0.37888
246868_at	264.5	P	2.44e-4	1.2	I	7.8e-5
246869_at	3	A	0.366211	-2.8	NC	0.330589
246870_at	510.9	P	2.44e-4	0.5	I	5.2e-5
246871_at	41.8	P	0.018555	2.1	I	1.14e-4
246872_at	66.5	P	0.00293	1.4	I	2.e-5
246873_at	37.2	A	0.398926	-1	NC	0.98579
246874_at	3.4	A	0.665527	-0.1	NC	0.692594
246875_at	167	P	2.44e-4	-3.6	D	0.999977
246876_at	14.5	A	0.334473	2.1	NC	0.194801
246877_at	3.9	A	0.888428	0	NC	0.105663
246878_at	9.1	A	0.432373	0.9	NC	0.284967
246879_at	86.2	P	2.44e-4	-0.1	NC	0.5
246880_s_at	17.7	A	0.27417	4.2	NC	0.232549
246881_at	88.7	P	7.32e-4	0.1	NC	0.5
246882_at	91.7	P	0.005859	0.6	NC	0.153232
246883_at	22.2	P	0.008057	-0.3	NC	0.5
246884_at	77.7	P	2.44e-4	0.4	I	2.3e-5
246885_at	41.2	P	2.44e-4	0.5	NC	0.009292
246886_at	138.2	P	2.44e-4	-0.2	NC	0.5
246887_at	18.1	A	0.149658	0	NC	0.296089
246888_at	278.3	P	2.44e-4	-1.3	D	0.999922
246889_at	29.7	A	0.129639	3.8	NC	0.041201
246890_at	37.3	A	0.067627	0.9	NC	0.203871
246891_at	41.9	P	0.001953	-0.1	NC	0.5
246892_at	40	A	0.067627	0.5	NC	0.467656
246893_at	151.9	P	2.44e-4	-0.5	NC	0.905721
246894_at	21.4	A	0.095215	2.7	NC	0.010135
246895_at	762.7	P	2.44e-4	-0.1	NC	0.5
246896_at	3.3	A	0.696289	0.2	NC	0.830902
246897_at	195.8	P	2.44e-4	-0.5	NC	0.966696
246898_at	24.9	M	0.056152	-0.1	NC	0.5
246899_at	38.7	P	7.32e-4	0.2	NC	0.37888
[truncated: 20,811 more rows]
