# Supplementary material for: Qualitative network models and genome-wide expression data define carbon/nitrogen-responsive molecular machines in Arabidopsis
Source: Genome Biol. 2007 Jan 11;8(1):R7. doi: 10.1186/gb-2007-8-1-r7 (PMC1839130; doi:10.1186/gb-2007-8-1-r7)
Supplement: Additional data file 5 — CHP files generated with the Affymetrix MAS v5.0 software as described in the Materials and methods. [file gb-2007-8-1-r7-S5.zip › CHPfiles/33.23.vs.LL33.13.CHP]

row.names	Ll33.23.vs.LL33.13.Signal	Ll33.23.vs.LL33.13.Detection	Ll33.23.vs.LL33.13.Detection.p.value	Ll33.23.vs.LL33.13.Signal.Log.Ratio	Ll33.23.vs.LL33.13.Change	Ll33.23.vs.LL33.13.Change.p.value
244901_at	57.7	P	2.44e-4	-0.4	NC	0.981872
244902_at	69.8	P	2.44e-4	-0.2	NC	0.60871
244903_at	147.8	P	2.44e-4	0.3	NC	0.124552
244904_at	22.7	P	0.037598	0.2	NC	0.366593
244905_at	18.8	A	0.246094	-0.8	NC	0.830902
244906_at	154.3	P	7.32e-4	-0.2	NC	0.633407
244907_at	16.6	A	0.334473	-0.2	NC	0.657563
244908_at	1.2	A	0.932373	-0.4	NC	0.911062
244909_at	16.8	A	0.5	1	NC	0.284967
244910_s_at	15.9	M	0.056152	-0.6	NC	0.961585
244911_at	0.8	A	0.601074	-1.5	NC	0.454766
244912_at	431.3	P	0.001221	0	NC	0.5
244913_at	14.6	A	0.753906	-1.5	NC	0.938478
244914_at	7.5	A	0.219482	-0.1	NC	0.958799
244915_s_at	14.9	A	0.432373	0.2	NC	0.5
244916_at	0.8	A	0.753906	-0.6	NC	0.911062
244917_at	1.1	A	0.969727	-1.1	NC	0.945978
244918_at	15.8	A	0.171387	-0.3	NC	0.916174
244919_at	30.6	A	0.095215	0.1	NC	0.657563
244920_s_at	166.4	P	7.32e-4	0	NC	0.330589
244921_s_at	122.5	P	2.44e-4	0.3	I	0.001651
244922_s_at	54.6	P	0.005859	0	NC	0.5
244923_s_at	40.9	P	0.023926	1.4	NC	0.074268
244924_at	40	A	0.080566	-0.5	NC	0.703911
244925_at	12.7	A	0.303711	-0.4	D	0.998349
244926_s_at	41.9	P	0.023926	0.1	NC	0.48058
244927_at	41.4	A	0.095215	-0.4	NC	0.736659
244928_s_at	109.8	P	0.00415	-0.3	NC	0.669411
244929_at	354	P	0.005859	-0.3	NC	0.961585
244930_at	17	A	0.067627	0.1	NC	0.5
244931_at	16.7	P	0.037598	-0.2	NC	0.5
244932_at	33.9	A	0.067627	-1.4	D	0.999382
244933_at	54.9	P	0.01416	-0.6	NC	0.966696
244934_at	24.6	A	0.067627	-0.7	NC	0.991489
244935_at	221.9	P	2.44e-4	-0.5	D	0.99994
244936_at	68.2	P	7.32e-4	-0.7	D	0.999833
244937_at	22.6	P	0.005859	-0.9	D	0.996301
244938_at	44.6	P	0.01416	-0.5	NC	0.983269
244939_at	106.2	P	0.010742	-0.7	D	0.998923
244940_at	197.5	P	2.44e-4	-0.6	D	0.999977
244941_at	44	P	0.037598	-0.2	NC	0.757415
244942_at	2.1	A	0.633789	-0.3	NC	0.5
244943_at	162.3	P	2.44e-4	-0.6	D	0.99998
244944_s_at	299.2	P	2.44e-4	-0.4	NC	0.980376
244945_at	68.3	P	2.44e-4	0.3	NC	0.00712
244946_at	47.4	A	0.111572	-0.4	NC	0.916174
244947_at	30.6	P	0.001221	-0.5	NC	0.988955
244948_at	14.2	A	0.095215	-0.8	NC	0.5
244949_at	19.7	A	0.095215	-0.3	NC	0.5
244950_at	90	P	2.44e-4	-0.3	NC	0.5
244951_s_at	349	P	2.44e-4	0.1	NC	0.5
244952_at	29.1	P	0.00415	-0.3	NC	0.506476
244953_s_at	33.1	P	0.001221	-0.4	NC	0.830902
244954_s_at	14.4	A	0.080566	-0.7	NC	0.921063
244955_at	10.9	A	0.303711	1.8	NC	0.5
244956_s_at	39.2	M	0.056152	-0.2	NC	0.978776
244957_at	23.2	P	0.008057	-0.2	NC	0.645558
244958_at	16.8	P	0.00415	0.3	NC	0.506476
244959_s_at	170.1	P	2.44e-4	0.2	NC	0.274048
244960_at	352.7	P	2.44e-4	-0.7	D	0.99998
244961_at	456.8	P	2.44e-4	-0.1	NC	0.5
244962_at	207.6	P	2.44e-4	-0.4	D	0.996645
244963_at	89.1	P	2.44e-4	-0.3	NC	0.971234
244964_at	57.9	P	0.00415	-0.4	D	0.99751
244965_at	92	P	0.001221	-0.7	D	0.999965
244966_at	32.7	P	0.00415	-0.8	D	0.999786
244967_at	200.9	P	7.32e-4	-0.7	D	0.999954
244968_at	248.2	P	7.32e-4	-0.3	NC	0.949447
244969_at	122.6	P	2.44e-4	-0.4	NC	0.977068
244970_at	121.3	P	2.44e-4	-0.4	NC	0.930187
244971_at	1894	P	2.44e-4	-0.5	D	0.99998
244972_at	34.9	P	0.037598	-0.7	NC	0.984574
244973_at	23.9	P	0.046143	-0.4	NC	0.969033
244974_at	16.6	A	0.129639	-0.1	NC	0.777251
244975_at	126	P	7.32e-4	-0.6	D	0.999448
244976_at	995.7	P	2.44e-4	-0.3	D	0.99994
244977_at	27.9	P	0.001221	-0.2	NC	0.786812
244978_at	106.9	P	7.32e-4	-0.6	D	0.999611
244979_at	47.9	P	0.023926	-0.3	MD	0.994067
244980_at	26	P	2.44e-4	-0.2	NC	0.5
244981_at	136	P	0.001221	-0.5	D	0.999135
244982_at	139.8	P	2.44e-4	-0.6	D	0.999948
244983_at	377.6	P	2.44e-4	-0.7	D	0.99998
244984_at	448.4	P	2.44e-4	-0.5	D	0.99998
244985_at	271.5	P	2.44e-4	-0.5	D	0.999853
244986_at	482.7	P	2.44e-4	-0.4	D	0.999382
244987_s_at	1344.5	P	2.44e-4	-0.5	D	0.999759
244988_s_at	314	P	0.001953	-0.6	D	0.999965
244989_s_at	31.4	P	0.023926	-0.2	NC	0.5
244990_s_at	8.2	A	0.129639	-0.6	NC	0.958799
244991_s_at	49.4	P	0.005859	0.1	NC	0.5
244992_s_at	715.3	P	2.44e-4	-0.6	D	0.999977
244993_s_at	221.4	P	2.44e-4	-0.4	D	0.995927
244994_at	15.8	P	0.00293	-0.4	NC	0.681091
244995_at	9.1	A	0.111572	-0.1	NC	0.905721
244996_at	142.3	P	0.001221	-0.6	D	0.999693
244997_at	58.8	P	7.32e-4	-0.4	NC	0.961585
244998_at	250.8	P	2.44e-4	-0.3	D	0.998168
244999_at	10.7	P	0.018555	-0.8	MD	0.995075
245000_at	28.6	A	0.111572	-0.8	NC	0.5
245001_at	811.8	P	2.44e-4	-0.2	NC	0.5
245002_at	39.1	P	0.023926	-0.2	NC	0.583567
245003_at	42.8	P	0.00415	-0.6	NC	0.983269
245004_at	84.3	P	2.44e-4	-0.3	NC	0.916174
245005_at	23.5	A	0.171387	-0.4	NC	0.958799
245006_at	519.3	P	2.44e-4	-0.4	D	0.99998
245007_at	72.3	P	0.008057	-0.3	NC	0.868657
245008_at	104.4	P	7.32e-4	-0.2	NC	0.930187
245009_at	432.8	P	2.44e-4	-0.3	NC	0.767451
245010_at	18.5	A	0.19458	-1.7	NC	0.894337
245011_at	32.7	P	0.005859	-0.3	NC	0.881991
245012_at	53.3	P	7.32e-4	-0.8	D	0.999786
245013_at	698.1	P	2.44e-4	-0.8	D	0.99998
245014_at	743.3	P	2.44e-4	-0.8	D	0.99998
245015_at	206.7	P	2.44e-4	-0.4	D	0.999922
245016_at	459.3	P	2.44e-4	-0.4	D	0.999886
245017_at	643.4	P	2.44e-4	-0.6	D	0.999977
245018_at	97.9	P	7.32e-4	-0.3	D	0.999759
245019_at	106.1	P	2.44e-4	-0.6	D	0.999693
245020_at	118.6	P	7.32e-4	-0.5	D	0.999954
245021_at	84.2	P	2.44e-4	-0.4	NC	0.888286
245022_at	33.7	P	0.01416	-0.3	NC	0.5
245023_at	204.4	P	2.44e-4	-0.6	D	0.999954
245024_at	885.1	P	2.44e-4	-0.6	D	0.99998
245025_at	144.6	P	2.44e-4	-0.8	D	0.999965
245026_at	125	P	2.44e-4	-0.9	D	0.99998
245027_at	39.9	P	0.005859	-0.2	NC	0.5
245028_at	84.1	P	7.32e-4	-0.5	MD	0.994067
245029_at	1.3	A	0.432373	-1.9	NC	0.921063
245030_at	0.7	A	0.633789	-2.6	NC	0.905721
245031_at	78.7	P	0.001221	0.2	NC	0.5
245032_at	8	A	0.080566	-0.4	NC	0.861614
245033_at	25.4	A	0.067627	1.2	NC	0.118009
245034_at	86.6	P	0.010742	0.5	I	0.001077
245035_at	38.5	P	0.001221	1.2	NC	0.169098
245036_at	111.5	P	7.32e-4	0.2	NC	0.5
245037_at	35.3	P	0.018555	-0.2	NC	0.5
245038_at	96.7	P	0.00415	0.1	NC	0.5
245039_at	246.4	P	7.32e-4	-0.3	D	0.999135
245040_at	35.8	A	0.149658	3	NC	0.138386
245041_at	136.6	P	2.44e-4	-0.3	NC	0.984574
245042_at	35.2	A	0.111572	-0.3	NC	0.796129
245043_at	177.8	P	2.44e-4	-0.6	D	0.99998
245044_at	18.1	A	0.27417	-0.8	NC	0.657563
245045_at	362.8	P	2.44e-4	0.2	NC	0.054022
245046_at	379.7	P	2.44e-4	-0.2	NC	0.786812
245047_at	31.7	P	0.046143	-0.3	NC	0.5
245048_at	1167.7	P	2.44e-4	0.1	NC	0.403812
245049_at	50.8	P	0.00293	-0.2	NC	0.881991
245050_at	92.9	P	2.44e-4	-0.6	D	0.999034
245051_at	149.6	P	0.001221	0.1	NC	0.5
245052_at	21.3	A	0.149658	-0.3	NC	0.969033
245053_at	20.2	A	0.149658	-0.6	NC	0.987976
245054_at	89.9	P	2.44e-4	0.2	NC	0.5
245055_at	40.8	P	0.018555	-0.5	NC	0.969033
245056_at	48.4	P	0.00415	0	NC	0.583567
245057_at	2.5	A	0.904785	-3.2	NC	0.830902
245058_at	0.9	A	0.828613	-0.8	NC	0.854318
245059_at	153	P	2.44e-4	-0.2	NC	0.5
245060_at	896.8	P	2.44e-4	0.1	NC	0.5
245061_at	36.6	P	0.037598	-0.5	D	0.999932
245062_at	249	P	2.44e-4	-0.1	NC	0.5
245063_at	165.2	P	2.44e-4	0.7	I	0.001201
245064_at	60.1	P	2.44e-4	0	NC	0.5
245065_at	218.2	P	0.005859	0	NC	0.5
245066_at	237	P	2.44e-4	0.1	NC	0.5
245067_at	711.7	P	2.44e-4	0.1	NC	0.296089
245068_at	1.3	A	0.665527	-3.2	NC	0.977068
245069_at	5.5	A	0.303711	0.7	NC	0.5
245070_at	2.7	A	0.466064	-0.3	NC	0.5
245071_at	1.3	A	0.850342	-2.4	NC	0.888286
245072_s_at	1.5	A	0.567627	-3	NC	0.725952
245073_at	15.3	A	0.303711	0.2	NC	0.5
245074_at	58.8	M	0.056152	-0.3	NC	0.545234
245075_at	13.5	A	0.398926	0.3	NC	0.493524
245076_at	1.8	A	0.850342	-0.5	NC	0.703911
245077_at	34.2	A	0.129639	-0.1	NC	0.5
245078_at	262.3	P	2.44e-4	-0.2	NC	0.681091
245079_at	30.1	A	0.171387	-0.6	NC	0.981872
245080_at	125	P	2.44e-4	-0.1	NC	0.5
245081_at	29.1	A	0.171387	-0.3	NC	0.51942
245082_at	48.4	P	0.005859	0.8	I	1.47e-4
245083_at	291.5	P	2.44e-4	0	NC	0.5
245084_at	56.5	P	0.001953	-0.3	NC	0.875448
245085_at	1381.2	P	2.44e-4	0.5	I	3.e-5
245086_at	2.6	A	0.533936	-1.9	NC	0.978776
245087_at	48.2	P	2.44e-4	-0.4	NC	0.5
245088_at	13.9	A	0.27417	-1	MD	0.995075
245089_at	213.9	P	2.44e-4	0.4	I	0.001486
245090_at	437.5	P	2.44e-4	-0.9	D	0.99998
245091_at	3.3	A	0.601074	-0.4	NC	0.861614
245092_at	185.6	P	2.44e-4	0	NC	0.5
245093_at	33.9	M	0.056152	-0.1	NC	0.725952
245094_at	249.7	P	0.001953	0.4	I	4.e-5
245095_at	16.3	A	0.303711	-0.7	NC	0.975245
245096_at	101.8	P	0.008057	-0.6	D	0.999899
245097_at	144.1	P	7.32e-4	-0.2	NC	0.715033
245098_at	326.6	P	2.44e-4	0	NC	0.5
245099_at	168	P	0.008057	-0.2	NC	0.60871
245100_at	98.2	P	7.32e-4	-0.4	D	0.999034
245101_at	741.4	P	2.44e-4	-0.2	NC	0.830902
245102_at	9.8	A	0.27417	1.6	NC	0.681091
245103_at	18	A	0.567627	1.9	NC	0.5
245104_at	141.1	P	2.44e-4	0.5	I	3.46e-4
245105_at	45.3	P	0.01416	-0.4	NC	0.981872
245106_at	217	P	2.44e-4	0.5	I	1.3e-4
245107_at	10.7	A	0.19458	-1.8	NC	0.5
245108_at	2	A	0.633789	-1.9	NC	0.747149
245109_at	45.8	P	0.005859	0.1	NC	0.274048
245110_at	52.3	M	0.056152	-0.2	NC	0.757415
245111_at	1.8	A	0.753906	-0.4	NC	0.633407
245112_at	300.9	P	2.44e-4	0.4	I	2.3e-5
245113_at	942.6	P	2.44e-4	0.6	I	2.e-5
245114_at	288	P	2.44e-4	-0.2	NC	0.881991
245115_at	354.4	P	2.44e-4	-0.1	NC	0.5
245116_at	214.5	P	2.44e-4	-0.3	D	0.999899
245117_at	515.1	P	2.44e-4	1.8	I	2.e-5
245118_at	68.1	P	2.44e-4	0.3	NC	0.366593
245119_at	65.4	P	0.008057	-0.4	NC	0.99288
245120_at	105.4	P	0.037598	-0.3	D	0.995519
245121_at	2856.2	P	2.44e-4	0.4	I	2.e-5
245122_at	245.2	P	7.32e-4	0	NC	0.5
245123_at	1	A	0.696289	-2.3	NC	0.949447
245124_at	290.6	P	2.44e-4	0.3	I	0.003041
245125_at	6.2	A	0.533936	-1	NC	0.938478
245126_at	100.6	P	7.32e-4	-0.2	NC	0.736659
245127_at	84.2	P	0.00293	-0.5	NC	0.977068
245128_at	3	A	0.432373	-0.2	NC	0.905721
245129_at	10	A	0.466064	0.1	NC	0.583567
245130_at	31.6	P	0.037598	-0.4	NC	0.980376
245131_s_at	221.4	P	7.32e-4	-0.2	NC	0.938478
245132_at	75	P	0.010742	-0.3	NC	0.978776
245133_at	69.7	P	2.44e-4	0.3	NC	0.138386
245134_s_at	71	P	0.001953	0	NC	0.5
245135_at	1.9	A	0.888428	-1.7	NC	0.881991
245136_at	180.5	P	2.44e-4	0	NC	0.5
245137_at	39.7	P	0.001953	-0.5	D	0.99775
245138_at	1.1	A	0.780518	-0.6	NC	0.900148
245139_at	450.4	P	2.44e-4	-0.3	NC	0.854318
245140_at	16	A	0.366211	0	NC	0.757415
245141_at	249.2	P	0.01416	0.1	NC	0.5
245142_at	4.1	A	0.72583	-0.4	NC	0.657563
245143_at	26.4	P	0.037598	0	NC	0.846768
245144_at	417.5	P	2.44e-4	0.1	NC	0.403812
245145_at	201.2	P	2.44e-4	0.2	NC	0.065566
245146_at	217.8	P	7.32e-4	-0.1	NC	0.5
245147_at	48.3	A	0.111572	0.3	NC	0.185981
245148_at	209.8	P	7.32e-4	0.1	NC	0.5
245149_at	90.7	P	0.008057	-0.1	NC	0.5
245150_at	58.3	P	0.001221	0.3	NC	0.177412
245151_at	206.7	P	2.44e-4	0.3	I	0.00249
245152_at	212.6	P	2.44e-4	0.1	NC	0.138386
245153_at	2.4	A	0.432373	-1.7	NC	0.916174
245154_at	23.1	A	0.601074	-1	NC	0.894337
245155_at	765.9	P	2.44e-4	0.1	NC	0.5
245156_at	111.6	P	2.44e-4	-0.5	D	0.999382
245157_at	0.4	A	0.696289	-3.3	D	0.996645
245158_at	2.5	A	0.432373	-1.9	NC	0.5
245159_at	15.2	A	0.246094	-0.2	NC	0.5
245160_at	1.5	A	0.753906	-0.5	NC	0.971234
245161_at	29	P	0.023926	-0.6	NC	0.441923
245162_at	2.3	A	0.5	-1.2	NC	0.978776
245163_at	2.5	A	0.753906	-2.9	NC	0.958799
245164_at	806.8	P	2.44e-4	1.1	I	2.e-5
245165_at	20.8	A	0.095215	-0.1	NC	0.5
245166_at	68.1	P	0.00415	-0.3	NC	0.5
245167_s_at	505.8	P	7.32e-4	-0.2	NC	0.5
245168_at	892.4	P	2.44e-4	0.2	NC	0.131343
245169_at	521.3	P	2.44e-4	0.2	MI	0.005933
245170_at	5.8	A	0.432373	-2.6	NC	0.958799
245171_at	63.2	P	0.037598	-0.5	NC	0.978776
245172_at	243.5	P	7.32e-4	0.4	NC	0.018128
245173_at	5.1	A	0.633789	-1.5	NC	0.905721
245174_at	95.4	P	0.001221	0.1	NC	0.429141
245175_at	2215.3	P	2.44e-4	0.7	I	2.e-5
245176_at	128.3	P	0.00415	-0.2	NC	0.5
245177_at	12.3	A	0.246094	-1	D	0.997247
245178_at	172	P	0.001221	-0.2	NC	0.5
245179_at	186.2	P	0.008057	-0.1	NC	0.5
245180_at	233.4	P	7.32e-4	-0.1	NC	0.5
245181_at	1116	P	2.44e-4	0.4	I	2.7e-5
245182_at	88.6	P	7.32e-4	-0.2	NC	0.5
245183_at	70.6	P	0.008057	-0.2	NC	0.822588
245184_at	9.5	A	0.219482	-1.1	NC	0.981872
245185_at	43.9	P	0.018555	-0.3	NC	0.888286
245186_at	103.4	P	0.00415	-0.8	D	0.999954
245187_s_at	265.7	P	2.44e-4	0.1	NC	0.088938
245188_at	82.8	P	0.008057	0.1	NC	0.5
245189_at	0.5	A	0.932373	-0.4	NC	0.596188
245190_at	42	P	0.00415	0.3	NC	0.030967
245191_at	17.5	A	0.246094	1.2	NC	0.5
245192_at	19.2	A	0.095215	0	NC	0.570859
245193_at	109.2	P	0.00293	-1	D	0.999853
245194_at	30.3	P	0.023926	-0.6	NC	0.977068
245195_at	15.1	A	0.149658	0.2	NC	0.318909
245196_at	207.6	P	7.32e-4	0.7	I	3.e-5
245197_at	365.2	P	2.44e-4	-0.5	D	0.99997
245198_at	61	P	0.023926	-0.7	NC	0.757415
245199_at	2149.9	P	2.44e-4	0.2	I	0.00249
245200_at	71.9	P	0.023926	-0.1	NC	0.5
245201_at	75.3	P	0.00415	-0.2	NC	0.5
245202_at	114.3	P	0.005859	-0.2	NC	0.570859
245203_at	0.8	A	0.696289	0.1	NC	0.074268
245204_at	32	A	0.27417	-0.4	NC	0.736659
245205_at	10.3	A	0.432373	-1.9	NC	0.900148
245206_at	153.6	P	2.44e-4	-0.2	NC	0.5
245207_at	199.5	P	7.32e-4	-0.2	NC	0.558077
245208_at	62.2	P	2.44e-4	0	NC	0.5
245209_at	422.1	P	2.44e-4	0.1	NC	0.5
245210_at	72.2	P	0.005859	0.2	NC	0.830902
245211_at	293.6	P	2.44e-4	-0.2	NC	0.5
245212_at	4.8	A	0.366211	-0.9	NC	0.881991
245213_at	44.8	A	0.334473	-0.5	NC	0.984574
245214_at	0.8	A	0.601074	-3.3	NC	0.987976
245215_at	19	P	0.037598	-0.4	NC	0.467656
245216_at	353.3	P	2.44e-4	0.1	NC	0.5
245217_at	4.1	A	0.5	-0.1	NC	0.5
245218_s_at	21.3	A	0.095215	0.1	NC	0.645558
245219_at	27.7	A	0.219482	0	NC	0.48058
245220_at	18.2	P	0.030273	1.1	NC	0.5
245221_s_at	22.1	A	0.219482	-0.1	NC	0.583567
245222_at	2.6	A	0.753906	-0.5	NC	0.969033
245223_at	2.4	A	0.665527	-0.1	NC	0.570859
245224_at	3.7	A	0.466064	-2.2	D	0.999448
245225_at	1.5	A	0.953857	-0.6	NC	0.5
245226_at	33.2	A	0.095215	-0.3	NC	0.814019
245227_s_at	58.4	P	7.32e-4	0	NC	0.296089
245228_at	93	P	7.32e-4	-0.8	D	0.99997
245229_at	95	P	0.001953	0.3	NC	0.307406
245230_at	43	P	0.001953	0.3	NC	0.403812
245231_at	26.7	A	0.171387	-0.6	NC	0.777251
245232_at	0.3	A	0.998047	-2	NC	0.846768
245233_at	11.5	A	0.27417	-0.9	NC	0.51942
245234_at	123.5	P	0.005859	-0.6	NC	0.977068
245235_at	362.1	P	2.44e-4	0.2	NC	0.022932
245236_at	49.9	P	0.001221	0.2	NC	0.633407
245237_at	93.6	P	2.44e-4	-0.2	NC	0.757415
245238_at	1279.5	P	2.44e-4	-0.1	NC	0.5
245239_at	8.1	A	0.398926	-1.2	NC	0.822588
245240_at	17.5	A	0.533936	-0.6	NC	0.5
245241_at	2.4	A	0.828613	-0.7	NC	0.975245
245242_at	30.3	A	0.246094	0.5	NC	0.558077
245243_at	31.5	P	0.005859	-0.4	NC	0.805199
245244_at	80	P	0.005859	0.5	NC	0.01421
245245_at	21.1	A	0.149658	0.9	NC	0.805199
245246_at	4.6	A	0.665527	-0.1	NC	0.532344
245247_at	159.9	P	2.44e-4	-0.5	D	0.99998
245248_at	136.3	P	2.44e-4	-0.2	NC	0.5
245249_at	470	P	2.44e-4	0	NC	0.5
245250_at	90.2	P	0.010742	-0.1	NC	0.657563
245251_at	85.8	P	0.010742	0.1	NC	0.5
245252_at	216.8	P	0.001953	0.3	NC	0.041201
245253_at	12.5	A	0.067627	0.9	NC	0.5
245254_at	132.4	P	0.037598	0.3	I	0.003355
245255_at	235.9	P	2.44e-4	-0.2	NC	0.5
245256_at	59.8	P	2.44e-4	-0.4	NC	0.977068
245257_at	20	A	0.067627	0.1	NC	0.403812
245258_at	199.5	P	7.32e-4	1	I	1.01e-4
245259_at	17.6	A	0.067627	-0.2	NC	0.5
245260_at	181.3	P	2.44e-4	0	NC	0.5
245261_at	99.5	P	0.00293	-0.4	NC	0.900148
245262_at	35.3	P	7.32e-4	-0.6	NC	0.949447
245263_at	41	P	0.018555	-0.1	NC	0.5
245264_at	20.3	A	0.171387	-0.1	NC	0.5
245265_at	4.9	A	0.696289	-1.8	NC	0.736659
245266_at	103.3	P	2.44e-4	-0.1	NC	0.5
245267_at	82.7	P	7.32e-4	-0.8	D	0.99998
245268_at	59.5	P	0.005859	-0.2	NC	0.532344
245269_at	342.3	P	2.44e-4	0.3	I	0.002032
245270_at	2395.1	P	2.44e-4	0.6	I	2.e-5
245271_at	186.8	P	2.44e-4	0.1	NC	0.5
245272_at	13	A	0.219482	-1.3	D	0.998664
245273_at	165.2	P	0.01416	0	NC	0.274048
245274_at	208.1	P	2.44e-4	0.4	I	0.001077
245275_at	8.5	A	0.601074	1.1	NC	0.854318
245276_at	77.8	P	0.01416	-0.3	NC	0.715033
245277_at	19.1	P	7.32e-4	-0.7	NC	0.5
245278_at	223.6	P	7.32e-4	-1.2	D	0.99998
245279_at	264.9	P	2.44e-4	-0.2	NC	0.506476
245280_at	140.8	P	2.44e-4	0.1	NC	0.5
245281_at	524.3	P	2.44e-4	-0.4	D	0.999886
245282_at	278.2	P	2.44e-4	-0.4	D	0.996959
245283_at	41.8	P	0.018555	-0.3	NC	0.983269
245284_at	92.3	P	2.44e-4	-0.1	NC	0.5
245285_s_at	179.8	P	2.44e-4	0.2	NC	0.026698
245286_at	1531.3	P	2.44e-4	0.1	NC	0.050553
245287_at	77.9	P	7.32e-4	0.2	NC	0.37888
245288_at	127	P	7.32e-4	-0.5	MD	0.994591
245289_at	1379.2	P	2.44e-4	0	NC	0.5
245290_at	290.1	P	7.32e-4	-0.4	D	0.999562
245291_at	172.9	P	0.008057	0.6	I	2.14e-4
245292_at	1024.2	P	2.44e-4	-0.3	D	0.999135
245293_at	474.9	P	2.44e-4	1.2	I	2.e-5
245294_at	89.2	P	0.008057	0	NC	0.5
245295_at	141.8	P	2.44e-4	0	NC	0.5
245296_at	137.4	P	0.00415	1.5	I	2.e-5
245297_at	73.2	P	2.44e-4	-0.1	NC	0.5
245298_at	89.3	P	0.018555	-0.2	NC	0.5
245299_at	596.4	P	2.44e-4	-0.1	NC	0.5
245300_at	139.1	P	7.32e-4	0.1	NC	0.5
245301_at	163.6	P	2.44e-4	0.9	I	2.e-5
245302_at	19.2	P	7.32e-4	-0.5	NC	0.796129
245303_at	88.2	P	0.001953	0.1	NC	0.467656
245304_at	13.6	A	0.171387	-0.7	NC	0.980376
245305_at	385	P	2.44e-4	0.5	I	2.e-5
245306_at	29.7	P	0.037598	-0.4	NC	0.796129
245307_at	94.3	P	2.44e-4	-0.2	NC	0.5
245308_at	179	P	2.44e-4	-0.7	D	0.99994
245309_at	85.8	P	7.32e-4	0.3	NC	0.018128
245310_at	85.9	P	2.44e-4	0.2	NC	0.078937
245311_at	1597.2	P	2.44e-4	0.4	I	5.2e-5
245312_at	73.3	P	0.001221	-0.3	NC	0.5
245313_at	164.7	P	2.44e-4	-0.2	NC	0.545234
245314_at	25.5	A	0.366211	-0.8	NC	0.964215
245315_at	731.9	P	2.44e-4	0.4	I	2.e-5
245316_at	179.5	P	2.44e-4	-0.2	NC	0.5
245317_at	711.7	P	2.44e-4	-1.5	D	0.99998
245318_at	78.5	P	0.00293	0.3	I	0.004481
245319_at	81.6	P	7.32e-4	0.5	I	0.001077
245320_at	170.6	P	2.44e-4	-0.1	NC	0.5
245321_at	433.1	P	2.44e-4	-0.1	NC	0.5
245322_at	24.9	A	0.219482	-0.8	NC	0.5
245323_at	848.2	P	2.44e-4	0.4	I	2.e-5
245324_at	269.2	P	2.44e-4	0	NC	0.5
245325_at	272.9	P	2.44e-4	-0.3	NC	0.955851
245326_at	28.9	A	0.149658	-0.2	NC	0.5
245327_at	147.7	P	2.44e-4	-0.2	NC	0.5
245328_at	401.5	P	2.44e-4	-0.3	D	0.998664
245329_at	158.2	P	7.32e-4	0	NC	0.5
245330_at	61.2	P	0.001953	0	NC	0.5
245331_at	417.1	P	2.44e-4	-0.2	NC	0.830902
245332_at	283.6	P	2.44e-4	0.3	I	1.47e-4
245333_at	340.1	P	2.44e-4	-0.4	D	0.999853
245334_at	315.4	P	2.44e-4	0.3	I	7.74e-4
245335_at	2.3	A	0.80542	-1.1	NC	0.5
245336_at	5.7	A	0.633789	-1.5	NC	0.894337
245337_at	81.1	P	7.32e-4	-0.3	NC	0.969033
245338_at	109.7	P	7.32e-4	0.1	NC	0.5
245339_at	108.6	P	0.001221	0.2	NC	0.035785
245340_at	1225.6	P	2.44e-4	0.5	I	2.e-5
245341_at	193.7	P	2.44e-4	-0.4	D	0.999226
245342_at	3262.6	P	2.44e-4	0.2	I	4.38e-4
245343_at	158.2	P	2.44e-4	0.7	I	2.e-5
245344_at	112.1	P	2.44e-4	-0.4	D	0.996959
245345_at	128.1	P	2.44e-4	0.9	I	3.e-5
245346_at	25.3	P	0.005859	-0.3	NC	0.5
245347_at	45.2	P	0.001221	0.2	NC	0.131343
245348_at	291.8	P	2.44e-4	-0.2	NC	0.961585
245349_at	10.6	A	0.19458	0.6	NC	0.5
245350_at	692	P	2.44e-4	-0.4	D	0.999811
245351_at	307.3	P	2.44e-4	-0.2	NC	0.657563
245352_at	9.3	A	0.27417	-0.9	NC	0.894337
245353_at	19.3	A	0.366211	-0.7	NC	0.952736
245354_at	12.7	M	0.056152	1.3	NC	0.5
245355_at	3345.5	P	2.44e-4	0.4	I	2.e-5
245356_at	5549.1	P	2.44e-4	-0.1	NC	0.5
245357_at	48.9	P	7.32e-4	-0.8	D	0.99987
245358_at	261.2	P	2.44e-4	-0.2	NC	0.5
245359_at	223.6	P	2.44e-4	0.2	NC	0.016731
245360_at	204.6	P	7.32e-4	-0.3	NC	0.777251
245361_at	394	P	7.32e-4	-0.4	D	0.99998
245362_at	149.7	P	2.44e-4	-0.1	NC	0.5
245363_at	167.6	P	0.001953	0.1	NC	0.5
245364_at	109.9	P	2.44e-4	0.4	I	3.07e-4
245365_at	249	P	0.008057	0.2	I	8.65e-4
245366_at	99.8	P	2.44e-4	-0.2	NC	0.725952
245367_at	137.2	P	0.00293	0.7	I	8.65e-4
245368_at	38.1	P	0.018555	-0.2	NC	0.952736
245369_at	2.7	A	0.665527	-0.5	NC	0.645558
245370_at	87.4	P	7.32e-4	-0.2	NC	0.570859
245371_at	18.8	A	0.303711	-0.6	NC	0.846768
245372_at	1692.6	P	2.44e-4	0.5	I	2.e-5
245373_s_at	1289.1	P	7.32e-4	-0.2	NC	0.5
245374_at	168	P	2.44e-4	-0.2	NC	0.888286
245375_at	14.8	A	0.129639	-0.5	MD	0.994591
245376_at	11	A	0.111572	-0.7	NC	0.988955
245377_at	7.7	A	0.303711	-1.1	NC	0.715033
245378_at	5.5	A	0.633789	-0.2	NC	0.5
245379_at	53.5	P	0.00415	-0.3	NC	0.5
245380_at	32	P	0.030273	0.1	NC	0.185981
245381_at	42.4	P	7.32e-4	-0.1	NC	0.5
245382_at	587.3	P	7.32e-4	-0.6	D	0.99998
245383_at	24.3	A	0.246094	-0.3	NC	0.945978
245384_at	64.3	P	2.44e-4	-0.1	NC	0.5
245385_at	24.7	P	7.32e-4	-0.2	NC	0.980376
245386_at	968	P	2.44e-4	-0.7	D	0.99998
245387_at	501.6	P	2.44e-4	0.8	I	2.e-5
245388_at	34	A	0.334473	0.3	NC	0.583567
245389_at	9.2	A	0.398926	0.1	NC	0.5
245390_at	110.3	P	7.32e-4	0.1	NC	0.429141
245391_at	513.1	P	2.44e-4	-0.8	D	0.99998
245392_at	22.4	A	0.27417	2.9	NC	0.416433
245393_at	600.1	P	7.32e-4	0.9	I	2.e-5
245394_at	1422.9	P	7.32e-4	0.3	I	2.41e-4
245395_at	146.1	P	0.001953	0.4	I	0.003041
245396_at	66.7	A	0.246094	0	NC	0.5
245397_at	65.8	P	0.046143	-0.5	NC	0.961585
245398_at	130.1	P	2.44e-4	-0.4	NC	0.888286
245399_at	2409.1	P	2.44e-4	-1	D	0.99998
245400_at	305.2	P	2.44e-4	-0.5	D	0.99998
245401_at	230.8	P	2.44e-4	-2.3	D	0.99998
245402_at	1.8	A	0.601074	-1.9	NC	0.5
245403_at	11.3	A	0.533936	-0.7	NC	0.971234
245404_at	76.1	P	2.44e-4	0.1	NC	0.5
245405_at	68.7	P	0.01416	0.1	NC	0.441923
245406_at	9.7	A	0.246094	1.4	NC	0.5
245407_at	414	P	7.32e-4	-0.1	NC	0.5
245408_at	86.4	P	7.32e-4	0	NC	0.5
245409_at	12.3	A	0.19458	2	NC	0.5
245410_at	47.9	P	0.001953	0	NC	0.5
245411_at	11.9	A	0.171387	-0.1	NC	0.284967
245412_at	1115.2	P	2.44e-4	0.9	I	2.e-5
245413_at	47.2	P	0.00415	0.4	NC	0.5
245414_at	59.6	A	0.095215	0.2	NC	0.177412
245415_at	433.9	P	2.44e-4	0	NC	0.5
245416_at	78.8	P	2.44e-4	-0.4	NC	0.822588
245417_at	12.5	A	0.533936	-0.6	NC	0.916174
245418_at	93.7	P	2.44e-4	-0.6	D	0.999899
245419_at	8.9	A	0.432373	1.6	NC	0.5
245420_at	51.4	A	0.067627	0.3	NC	0.5
245421_at	86.5	P	2.44e-4	0	NC	0.5
245422_at	2.4	A	0.780518	-0.4	NC	0.747149
245423_at	1.3	A	0.334473	-2.2	NC	0.966696
245424_at	1.9	A	0.80542	-0.4	NC	0.51942
245425_at	335.2	P	2.44e-4	0.1	NC	0.5
245426_at	36.9	P	2.44e-4	0.4	NC	0.213188
245427_at	107.6	P	0.010742	-0.2	NC	0.5
245428_at	65.1	P	0.00415	-0.7	D	0.999853
245429_at	31.4	A	0.111572	-0.1	NC	0.5
245430_at	169	P	0.001953	0.2	NC	0.013078
245431_at	135.1	P	2.44e-4	-0.4	D	0.997247
245432_at	344.1	P	0.001221	0.7	I	3.e-5
245433_at	573.8	P	2.44e-4	-0.1	NC	0.5
245434_at	142.1	P	7.32e-4	-0.2	NC	0.736659
245435_at	35.7	P	0.008057	-0.4	NC	0.767451
245436_at	5.5	A	0.5	-1.2	NC	0.916174
245437_at	73.9	P	0.010742	0.4	I	4.38e-4
245438_at	94.3	P	0.010742	0	NC	0.5
245439_at	29.5	P	0.030273	-0.8	NC	0.888286
245440_at	11.4	A	0.246094	0	NC	0.62112
245441_at	31.4	P	0.010742	-0.2	NC	0.5
245442_at	101	P	2.44e-4	-0.2	NC	0.975245
245443_at	5.9	A	0.5	-0.5	NC	0.822588
245444_at	25.2	A	0.334473	-0.4	NC	0.777251
245445_at	39.4	P	0.005859	-0.6	D	0.997968
245446_at	133.7	P	7.32e-4	0.2	NC	0.061522
245447_at	11.2	A	0.780518	1.1	NC	0.681091
245448_at	0.8	A	0.780518	-2.9	NC	0.868657
245449_at	32.7	A	0.19458	0.1	NC	0.5
245450_at	13.3	A	0.5	0.6	NC	0.51942
245451_at	29	P	0.023926	-0.3	NC	0.736659
245452_at	13.1	A	0.171387	-0.1	NC	0.633407
245453_at	5.6	A	0.19458	-1.8	NC	0.786812
245454_at	175.1	P	2.44e-4	0.7	I	9.66e-4
245455_at	0.3	A	0.943848	-0.6	NC	0.964215
245456_at	178.3	P	2.44e-4	0.2	NC	0.493524
245457_s_at	57.2	P	0.01416	-0.4	NC	0.989865
245458_at	24.7	A	0.466064	1.4	NC	0.131343
245459_at	0.8	A	0.953857	-1.1	D	0.997247
245460_at	11.2	A	0.067627	0.6	NC	0.51942
245461_at	31.8	P	0.018555	0	NC	0.39129
245462_at	58.6	P	7.32e-4	-0.2	NC	0.5
245463_at	121.6	P	2.44e-4	-1.6	D	0.99998
245464_at	38.7	P	0.005859	-0.1	NC	0.5
245465_at	15.2	A	0.366211	-0.9	NC	0.822588
245466_at	54	P	0.001953	-0.1	NC	0.5
245467_at	65.3	P	0.037598	-0.3	NC	0.736659
245468_at	19.5	A	0.080566	-0.5	NC	0.703911
245469_at	1.2	A	0.601074	-1.3	NC	0.583567
245470_at	1.5	A	0.828613	-0.3	NC	0.342437
245471_at	1.3	A	0.567627	-4	NC	0.977068
245472_at	6.2	A	0.567627	0.8	NC	0.467656
245473_at	7.4	A	0.432373	-1.1	NC	0.900148
245474_at	72.5	P	0.018555	-0.1	NC	0.5
245475_at	13.7	A	0.398926	-1.1	NC	0.786812
245476_at	5.1	A	0.696289	-0.8	NC	0.942324
245477_at	111.4	P	2.44e-4	-0.7	D	0.999899
245478_at	93.9	P	2.44e-4	-0.3	NC	0.978776
245479_at	88.6	P	2.44e-4	0.1	NC	0.5
245480_at	64.6	P	0.008057	-0.3	NC	0.973302
245481_at	262	P	0.001221	-0.3	NC	0.98579
245482_at	102	P	2.44e-4	-0.5	MD	0.994591
245483_at	1255.5	P	2.44e-4	-2	D	0.99998
245484_at	201	P	2.44e-4	-0.2	NC	0.830902
245485_at	42.3	P	2.44e-4	-0.2	NC	0.5
245486_x_at	37.9	A	0.366211	-0.6	NC	0.868657
245487_at	108	P	2.44e-4	0.1	NC	0.5
245488_at	19.4	A	0.149658	-0.9	NC	0.930187
245489_at	71.6	M	0.056152	-0.1	NC	0.5
245490_at	3.8	A	0.466064	-1.3	D	0.995519
245491_at	63.7	P	0.030273	-0.1	NC	0.961585
245492_at	220.2	P	7.32e-4	0.5	I	2.7e-5
245493_at	32.7	P	2.44e-4	0	NC	0.5
245494_at	86.8	P	0.001221	0.1	NC	0.274048
245495_at	93	P	0.001953	-0.5	D	0.99775
245496_at	108.4	P	0.001953	0.3	NC	0.194801
245497_at	7	A	0.432373	0.6	NC	0.703911
245498_at	36	P	0.030273	-0.1	NC	0.5
245499_at	47.5	P	0.037598	0.3	NC	0.145682
245500_at	1.5	A	0.888428	-0.3	NC	0.5
245501_at	8.4	A	0.780518	2.1	NC	0.153232
245502_at	193.5	P	2.44e-4	0.5	NC	0.007788
245503_at	6.4	A	0.246094	-0.6	NC	0.993497
245504_at	16	A	0.19458	0.4	NC	0.203871
245505_at	0.4	A	0.998779	-0.2	NC	0.5
245506_at	0.7	A	0.870361	-2.9	NC	0.971234
245507_at	2.3	A	0.850342	-0.8	NC	0.596188
245508_at	9.4	A	0.601074	2.1	NC	0.5
245509_at	26	M	0.056152	-0.8	NC	0.978776
245510_at	400.4	P	2.44e-4	-0.8	D	0.99998
245511_at	5.9	A	0.334473	-0.6	NC	0.930187
245512_at	734.7	P	2.44e-4	0.5	I	2.e-5
245513_at	124.4	P	0.00415	-0.7	D	0.998349
245514_at	30.7	P	0.023926	0.4	NC	0.342437
245515_at	14.4	A	0.246094	-0.2	NC	0.715033
245516_at	36	P	0.01416	-0.3	NC	0.930187
245517_at	76.7	P	0.008057	-0.4	NC	0.945978
245518_at	60.3	P	2.44e-4	0.1	NC	0.5
245519_at	4.4	A	0.850342	-1	NC	0.5
245520_at	0.8	A	0.943848	-3	NC	0.958799
245521_at	102.4	P	2.44e-4	-0.2	NC	0.5
245522_at	24.5	P	0.046143	-0.3	NC	0.822588
245523_at	295.9	P	2.44e-4	-0.5	D	0.999973
245524_at	1029.8	P	0.001221	-0.1	NC	0.5
245525_at	296.6	P	7.32e-4	0	NC	0.5
245526_at	84.4	P	0.005859	-0.3	NC	0.942324
245527_at	35.9	A	0.129639	-0.5	NC	0.881991
245528_at	2.9	A	0.601074	-3.4	NC	0.971234
245529_at	73.6	P	7.32e-4	-0.2	NC	0.5
245530_at	21.4	P	0.023926	-0.6	NC	0.958799
245531_at	37.7	P	0.00415	-0.7	D	0.998664
245532_at	60.7	P	2.44e-4	-0.1	NC	0.5
245533_at	59.1	P	0.010742	0	NC	0.5
245534_at	1.2	A	0.969727	-0.5	NC	0.429141
245535_at	54.3	P	0.023926	0.2	NC	0.069813
245536_at	130.8	P	0.010742	-0.2	NC	0.5
245537_at	1.7	A	0.432373	-1.6	NC	0.961585
245538_at	10.9	A	0.633789	1.2	NC	0.5
245539_at	2.8	A	0.72583	-0.3	NC	0.5
245540_at	50.8	P	0.037598	-0.5	NC	0.5
245541_at	73.1	P	0.001953	-0.1	NC	0.669411
245542_at	26.9	A	0.246094	0.7	NC	0.5
245543_at	25.9	P	0.018555	-0.5	NC	0.725952
245544_at	225.9	P	7.32e-4	-0.3	NC	0.966696
245545_at	21.4	A	0.149658	0.6	NC	0.5
245546_at	115.8	P	7.32e-4	0.7	I	1.3e-4
245547_at	95.9	P	7.32e-4	1.9	I	4.6e-5
245548_at	11.5	M	0.056152	-1.1	NC	0.5
245549_at	0.9	A	0.80542	0	NC	0.342437
245550_at	134.3	P	7.32e-4	0	NC	0.5
245551_at	14.7	P	0.008057	-0.2	NC	0.570859
245552_at	100.5	P	7.32e-4	-0.2	NC	0.5
245553_at	30.3	P	0.01416	-1	NC	0.916174
245554_at	236.3	P	2.44e-4	-0.4	D	0.999853
245555_at	2601.7	P	2.44e-4	-0.2	NC	0.969033
245556_at	317.2	P	2.44e-4	-0.3	NC	0.973302
245557_at	197.5	P	2.44e-4	0.2	NC	0.169098
245558_at	28	P	0.005859	-0.4	NC	0.830902
245559_at	18.8	A	0.366211	1.1	NC	0.657563
245560_at	13.7	A	0.5	1.5	NC	0.033304
245561_at	253.3	P	2.44e-4	0.9	I	1.3e-4
245562_at	166	P	7.32e-4	-0.1	NC	0.5
245563_at	418.2	P	2.44e-4	-0.5	D	0.999977
245564_at	64.7	P	0.018555	0.1	NC	0.5
245565_at	44.3	P	0.005859	-0.4	NC	0.596188
245566_at	94	P	0.001221	-0.1	NC	0.5
245567_at	2694.7	P	2.44e-4	-0.3	D	0.999226
245568_at	70.5	P	0.01416	-0.1	NC	0.5
245569_at	32.4	P	0.030273	-0.4	NC	0.681091
245570_at	7.9	A	0.601074	-0.6	NC	0.747149
245571_at	21.8	A	0.149658	0.8	NC	0.074268
245572_at	131.7	P	2.44e-4	-0.4	NC	0.99288
245573_at	11.4	A	0.171387	-0.9	NC	0.5
245574_at	53.8	P	0.001953	0.1	NC	0.5
245575_at	128.2	P	0.001221	-0.3	NC	0.916174
245576_at	121.5	P	0.01416	0.2	NC	0.5
245577_at	114.8	P	2.44e-4	-0.6	D	0.999911
245578_at	93	P	7.32e-4	-0.2	NC	0.969033
245579_at	8.6	P	0.046143	-0.5	NC	0.5
245580_at	16	P	0.01416	-0.3	NC	0.715033
245581_at	16.8	A	0.149658	-1.5	NC	0.725952
245582_at	19.9	P	0.030273	-0.3	NC	0.969033
245583_at	84.1	P	0.001221	0.1	NC	0.5
245584_at	119.5	P	2.44e-4	0.4	NC	0.006503
245585_at	3.5	A	0.246094	-0.9	NC	0.124552
245586_at	73	P	0.018555	0.7	NC	0.047264
245587_at	87.7	P	0.001953	-0.2	NC	0.5
245588_at	27.8	P	0.008057	-0.1	NC	0.583567
245589_at	6.7	A	0.72583	-0.4	NC	0.545234
245590_at	11.6	A	0.246094	0.2	NC	0.5
245591_at	2.9	A	0.432373	1.6	NC	0.5
245592_at	3.9	A	0.601074	-2.2	NC	0.993497
245593_at	129.4	P	2.44e-4	0.4	MI	0.005409
245594_at	136.3	P	0.001953	-0.3	D	0.999382
245595_at	28.1	A	0.129639	0.5	NC	0.5
245596_at	0.6	A	0.601074	-0.1	NC	0.047264
245597_at	57	P	0.01416	-0.4	D	0.997968
245598_at	31.5	M	0.056152	0	NC	0.5
245599_at	102.7	P	0.001953	-0.1	NC	0.5
245600_at	145.2	P	2.44e-4	-0.2	NC	0.942324
245601_at	85.5	P	0.01416	-0.1	NC	0.545234
245602_at	476.5	P	2.44e-4	-0.7	D	0.99998
245603_at	16	A	0.067627	-0.6	NC	0.416433
245604_at	55.6	P	2.44e-4	0	NC	0.5
245605_at	252.9	P	0.001953	0.5	I	1.01e-4
245606_at	67.1	P	0.008057	-0.1	NC	0.532344
245607_at	36	P	0.018555	0	NC	0.5
245608_at	263.9	P	2.44e-4	0.1	NC	0.5
245609_at	10	A	0.366211	-0.2	NC	0.681091
245610_at	32.4	P	2.44e-4	-0.1	NC	0.62112
245611_at	167.9	P	2.44e-4	0.8	I	4.92e-4
245612_at	643.8	P	2.44e-4	1.2	I	2.e-5
245613_at	2.9	A	0.366211	-1.2	NC	0.5
245614_at	3.4	A	0.533936	-2.6	NC	0.987976
245615_at	4.5	A	0.533936	-1.3	MD	0.994067
245616_at	7	A	0.567627	-0.2	NC	0.5
245617_at	8.2	A	0.303711	-0.8	NC	0.570859
245618_at	46.7	P	0.008057	-0.3	NC	0.5
245619_at	77.2	P	0.001221	0.3	NC	0.274048
245620_at	16.2	A	0.27417	2.9	NC	0.028766
245621_at	52.9	P	0.008057	-0.2	NC	0.767451
245622_at	8.3	A	0.466064	0.8	NC	0.861614
245623_s_at	40.9	P	0.001221	-0.5	NC	0.921063
245624_at	5.4	A	0.5	-0.3	NC	0.583567
245625_at	539.2	P	2.44e-4	0.1	NC	0.5
245626_at	634.9	P	2.44e-4	-0.4	D	0.999948
245627_at	11	A	0.633789	1.3	NC	0.916174
245628_at	7.9	A	0.5	-0.2	NC	0.645558
245629_at	505	P	2.44e-4	0.6	I	2.e-5
245630_at	40.9	A	0.080566	0	NC	0.5
245631_at	395.6	P	2.44e-4	0.3	I	0.001486
245632_at	37.3	P	0.046143	-0.1	NC	0.5
245633_at	357.2	P	2.44e-4	-0.3	D	0.999135
245634_at	1.5	A	0.780518	-1.7	NC	0.757415
245635_at	32.5	P	0.018555	-0.2	NC	0.757415
245636_at	15.4	A	0.219482	-0.8	NC	0.980376
245637_at	287	P	2.44e-4	-0.1	NC	0.5
245638_s_at	90.7	P	0.001953	-0.4	D	0.996301
245639_at	845	P	2.44e-4	-0.1	NC	0.5
245640_at	6	A	0.567627	-0.4	NC	0.949447
245641_at	74.5	P	0.008057	0	NC	0.5
245642_at	367.5	P	0.001221	-0.8	D	0.999965
245643_at	10	A	0.27417	2.9	NC	0.467656
245644_at	109.2	P	0.001953	-0.2	NC	0.900148
245645_at	63.1	P	7.32e-4	0.2	NC	0.37888
245646_x_at	2.6	A	0.5	-0.3	NC	0.5
245647_at	50.7	A	0.171387	-0.2	NC	0.318909
245648_at	5.6	A	0.533936	-0.9	NC	0.786812
245649_at	126.5	P	0.008057	-0.3	NC	0.570859
245650_at	27.1	P	0.046143	-0.4	NC	0.736659
245651_s_at	904.9	P	2.44e-4	0.1	NC	0.5
245652_at	5.3	A	0.303711	-0.5	NC	0.681091
245653_at	1.4	A	0.870361	-3.2	NC	0.987976
245654_at	33	P	7.32e-4	-0.6	MD	0.994591
245655_at	5.7	A	0.140625	1	NC	0.32083
245656_at	1.6	A	0.665527	0.1	NC	0.022932
245657_at	60.1	P	2.44e-4	0.2	NC	0.5
245658_at	1.4	A	0.850342	-0.3	NC	0.894337
245659_at	83	P	0.001221	-0.9	D	0.999932
245660_at	82.5	P	0.001953	-0.1	NC	0.757415
245661_at	47.2	P	0.008057	-0.2	NC	0.715033
245662_at	33.9	P	0.037598	-0.8	D	0.996645
245663_at	11.7	A	0.219482	-0.2	NC	0.966696
245664_at	8.4	A	0.432373	-1.7	NC	0.296089
245665_at	146.2	P	2.44e-4	-0.4	D	0.999308
245666_at	231.4	P	2.44e-4	0.3	NC	0.078937
245667_at	513.6	P	2.44e-4	-0.2	NC	0.958799
245668_at	614.6	P	2.44e-4	-1.9	D	0.99998
245669_at	17.5	A	0.111572	-0.1	NC	0.558077
245670_at	44.5	M	0.056152	0.1	NC	0.5
245671_at	41.9	M	0.056152	-0.1	NC	0.767451
245672_at	8.2	A	0.567627	-1.6	MD	0.995075
245673_at	14.2	A	0.171387	-0.1	NC	0.5
245674_at	161.9	P	7.32e-4	0.4	I	0.003699
245675_at	32.6	P	0.01416	-0.4	NC	0.969033
245676_at	36.9	P	0.023926	0.4	MI	0.005409
245677_at	23.9	P	0.001953	0.5	NC	0.094279
245678_at	57.8	P	0.023926	-0.1	NC	0.703911
245679_at	125.2	P	2.44e-4	-0.4	NC	0.977068
245680_at	15.8	A	0.080566	0.1	NC	0.366593
245681_at	130.9	P	0.001221	-0.1	NC	0.5
245682_at	98	P	0.00415	-0.4	NC	0.952736
245683_at	114.9	P	2.44e-4	0.2	NC	0.213188
245684_at	231.5	P	2.44e-4	-0.5	D	0.999853
245685_at	39.8	A	0.067627	-0.1	NC	0.958799
245686_at	731.9	P	2.44e-4	0.2	NC	0.194801
245687_at	137.2	P	2.44e-4	-0.4	D	0.999977
245688_at	2200.1	P	2.44e-4	0.3	I	1.14e-4
245689_at	1	A	0.828613	-1.8	D	0.99775
245690_at	42.3	M	0.056152	0.4	NC	0.5
245691_at	90.3	P	0.01416	0	NC	0.5
245692_at	41.8	A	0.095215	0.2	NC	0.854318
245693_at	86.9	P	0.001953	0.2	NC	0.5
245694_at	269.8	P	2.44e-4	-0.1	NC	0.5
245695_at	91.3	P	0.001221	-0.3	NC	0.596188
245696_at	2.5	A	0.5	-0.5	NC	0.318909
245697_at	137.3	P	0.001221	-0.4	D	0.99998
245698_at	172.8	P	0.005859	0.8	I	7.8e-5
245699_at	103.6	P	2.44e-4	0	NC	0.5
245700_at	16.3	A	0.398926	-1.6	NC	0.747149
245701_at	11.5	A	0.466064	-1.1	NC	0.583567
245702_at	38.4	P	0.030273	0.3	NC	0.145682
245703_at	5.8	A	0.466064	-0.9	NC	0.988955
245704_at	116.4	P	7.32e-4	-0.1	NC	0.5
245705_at	14.2	A	0.149658	1.2	NC	0.506476
245706_at	6.3	A	0.5	0.2	NC	0.5
245707_at	13.6	A	0.303711	-1	NC	0.984574
245708_at	5.8	A	0.466064	0.3	NC	0.5
245709_at	78.2	P	0.00293	-0.2	NC	0.715033
245710_at	17	A	0.19458	-0.7	NC	0.5
245711_at	192.2	P	2.44e-4	-0.7	D	0.99998
245712_at	26.9	P	0.01416	-0.6	NC	0.881991
245713_at	37.6	P	0.023926	0.4	NC	0.138386
245714_at	258.2	P	2.44e-4	-0.1	NC	0.5
245715_s_at	2789.6	P	2.44e-4	0.3	I	5.52e-4
245716_at	63	P	7.32e-4	0	NC	0.5
245717_at	21.1	A	0.27417	-0.4	NC	0.506476
245718_at	98.3	P	0.005859	-0.3	NC	0.888286
245719_at	34.3	P	0.01416	0.1	NC	0.307406
245720_at	13.3	A	0.533936	1.3	NC	0.757415
245721_s_at	159.7	P	2.44e-4	-0.2	NC	0.62112
245722_at	100.4	P	7.32e-4	0.1	NC	0.074268
245723_at	44.7	P	0.030273	-0.2	NC	0.558077
245724_at	247.4	P	0.001953	-0.3	MD	0.994067
245725_at	114.8	P	7.32e-4	0.2	NC	0.48058
245726_at	28.7	A	0.219482	0.1	NC	0.5
245727_at	49.9	P	0.00415	-0.3	NC	0.757415
245728_at	65.4	P	0.008057	0	NC	0.978776
245729_at	330.4	P	2.44e-4	0.1	NC	0.5
245730_at	52.5	P	0.018555	-0.4	NC	0.978776
245731_at	125.1	P	2.44e-4	-0.9	D	0.99998
245732_at	108.8	P	2.44e-4	-0.2	NC	0.934434
245733_at	100.8	P	2.44e-4	-0.3	D	0.999886
245734_at	90.1	P	7.32e-4	0.2	NC	0.274048
245735_at	67.8	P	2.44e-4	0	NC	0.5
245736_at	4910.7	P	2.44e-4	-0.4	D	0.999977
245737_at	123.9	P	0.001953	-1.1	D	0.99998
245738_at	15	A	0.095215	0.3	NC	0.177412
245739_at	96.2	P	7.32e-4	0.2	I	0.004481
245740_at	248.4	P	0.001221	0.6	I	2.e-5
245741_at	8.9	A	0.219482	0	NC	0.971234
245742_at	915.2	P	2.44e-4	0	NC	0.5
245743_at	1.1	A	0.72583	0.6	NC	0.441923
245744_at	8.7	A	0.567627	2.2	NC	0.050553
245745_at	0.1	A	0.991943	-0.3	NC	0.981872
245746_at	801.5	P	2.44e-4	-0.1	NC	0.5
245747_at	26.5	P	0.001953	-0.1	NC	0.633407
245748_at	91.4	P	0.001221	-0.7	D	0.999899
245749_at	7.3	A	0.246094	-1.2	NC	0.930187
245750_at	1052.1	P	2.44e-4	0	NC	0.5
245751_s_at	70.2	P	2.44e-4	-0.3	NC	0.984574
245752_at	11.2	A	0.219482	0	NC	0.5
245753_at	7.9	A	0.303711	0.3	NC	0.838962
245754_at	0	A	0.904785	-4	NC	0.881991
245755_at	23	A	0.080566	0	NC	0.51942
245756_at	332.8	P	2.44e-4	-0.4	NC	0.958799
245757_at	7.3	A	0.303711	-0.8	NC	0.596188
245758_at	64.6	P	2.44e-4	0	NC	0.5
245759_at	117.5	P	2.44e-4	-0.2	NC	0.875448
245760_s_at	1.3	A	0.828613	-0.9	NC	0.796129
245761_at	117.3	P	0.001953	-0.8	D	0.99998
245762_at	32	P	0.001953	0	NC	0.493524
245763_at	137.1	P	2.44e-4	-0.4	NC	0.990708
245764_s_at	52.6	P	0.00293	-0.1	NC	0.796129
245765_at	16.4	A	0.246094	-0.6	NC	0.861614
245766_at	6.1	A	0.366211	-0.8	D	0.999034
245767_at	78.4	P	0.001953	0.6	NC	0.00712
245768_at	180.1	P	2.44e-4	0.1	NC	0.5
245769_at	37.9	P	7.32e-4	0.2	NC	0.5
245770_at	96	P	0.001953	0.3	NC	0.088938
245771_at	8.2	A	0.149658	-0.9	NC	0.916174
245772_at	101.7	P	2.44e-4	-0.2	NC	0.5
245773_at	77.9	P	7.32e-4	-0.1	NC	0.5
245774_at	71.2	P	0.010742	-0.1	NC	0.5
245775_at	699.1	P	2.44e-4	0.4	I	3.5e-5
245776_at	327.9	P	2.44e-4	0.1	NC	0.5
245777_at	71.5	P	2.44e-4	-0.3	NC	0.900148
245778_at	38.4	M	0.056152	-0.6	NC	0.983269
245779_at	4.1	A	0.466064	-0.3	NC	0.822588
245780_at	394.9	P	2.44e-4	-0.2	NC	0.5
245781_at	260.2	P	0.001221	-1.2	D	0.999654
245782_at	1.6	A	0.5	-0.2	NC	0.39129
245783_s_at	70.7	P	0.01416	0.6	I	6.18e-4
245784_at	111.7	P	7.32e-4	-0.1	NC	0.5
245785_at	1.4	A	0.919434	0	NC	0.124552
245786_at	99.1	P	0.008057	-0.4	D	0.999911
245787_at	402.2	P	2.44e-4	-0.2	NC	0.5
245788_at	147	P	0.001221	0	NC	0.5
245789_at	129.5	P	2.44e-4	-0.8	D	0.99998
245790_at	70	P	7.32e-4	0.1	NC	0.083826
245791_at	981.4	P	2.44e-4	0.3	NC	0.015426
245792_at	333.3	P	2.44e-4	0.1	NC	0.5
245793_at	81.7	M	0.056152	0.6	NC	0.050553
245794_at	484.6	P	2.44e-4	0	NC	0.5
245795_at	63	P	2.44e-4	-0.3	NC	0.786812
245796_at	706	P	2.44e-4	-0.3	D	0.997247
245797_at	43.6	A	0.219482	-0.5	NC	0.814019
245798_at	15.7	A	0.080566	0.3	NC	0.5
245799_at	0.8	A	0.72583	-0.7	NC	0.252851
245800_at	112.1	P	7.32e-4	0.2	NC	0.318909
245801_at	1.5	A	0.828613	-0.3	NC	0.5
245802_at	10	A	0.219482	-0.7	D	0.999811
245803_at	954.8	P	2.44e-4	-1.2	D	0.99998
245804_at	0.7	A	0.976074	-0.9	NC	0.925732
245805_at	3.5	A	0.303711	-1.1	NC	0.881991
245806_at	36.6	A	0.095215	-0.2	NC	0.669411
245807_at	30.1	A	0.171387	-1.3	D	0.999899
245808_at	61.6	P	0.00293	-0.7	D	0.99997
245809_at	156.1	P	2.44e-4	0.3	NC	0.074268
245810_at	103.6	P	0.005859	0.2	NC	0.161038
245811_at	11.7	A	0.111572	0	NC	0.961585
245812_at	0.7	A	0.932373	-2.6	NC	0.805199
245813_at	2	A	0.888428	-1.3	NC	0.991489
245814_at	56	A	0.149658	0.7	NC	0.088938
245815_at	66.7	P	0.046143	-0.1	NC	0.5
245816_at	1.6	A	0.753906	-1.1	NC	0.938478
245817_at	84.7	P	2.44e-4	-0.1	NC	0.5
245818_at	124.5	P	2.44e-4	0.2	NC	0.307406
245819_at	19.8	P	0.010742	-0.5	NC	0.60871
245820_at	18.4	A	0.246094	-0.6	NC	0.980376
245821_at	286.6	P	2.44e-4	-0.5	D	0.999977
245822_at	588.3	P	2.44e-4	0	NC	0.5
245823_at	10	A	0.246094	-0.3	NC	0.5
245824_at	2.7	A	0.780518	-0.5	NC	0.952736
245825_at	105.9	P	2.44e-4	-0.1	NC	0.5
245826_at	16.5	A	0.171387	2	NC	0.5
245827_at	10.1	A	0.303711	-1.3	D	0.999693
245828_at	78.9	P	0.001221	0.5	I	0.00225
245829_at	0.9	A	0.601074	-0.4	NC	0.169098
245830_at	10.8	A	0.432373	-0.8	NC	0.991489
245831_at	60.1	P	2.44e-4	-0.1	NC	0.747149
245832_at	777.4	P	2.44e-4	0.4	I	2.e-5
245833_at	16.1	A	0.19458	-0.8	NC	0.971234
245834_at	0.9	A	0.904785	-0.3	NC	0.506476
245835_at	0.6	A	0.533936	-3.8	NC	0.989865
245836_at	6.1	A	0.432617	0.6	NC	0.970917
245837_at	18.5	A	0.067627	0.1	NC	0.5
245838_at	104.3	P	7.32e-4	0	NC	0.5
245839_at	0.9	A	0.80542	-3	NC	0.796129
245840_at	47	P	0.00415	0.3	NC	0.026698
245841_s_at	4318.7	P	2.44e-4	0.3	I	0.004481
245842_at	10.6	A	0.303711	1.4	NC	0.5
245843_at	46.8	P	0.023926	-0.4	NC	0.796129
245844_at	148.6	P	0.005859	0	NC	0.5
245845_at	58	P	7.32e-4	-0.2	NC	0.558077
245846_at	39.1	P	0.005859	-0.5	NC	0.925732
245847_at	17.8	A	0.219482	-1.1	NC	0.971234
245848_at	86.7	P	2.44e-4	0.1	NC	0.5
245849_at	163	P	2.44e-4	0.7	I	2.e-5
245850_at	37.2	P	0.046143	-0.3	D	0.998923
245851_at	144.3	P	2.44e-4	-0.4	D	0.998168
245852_at	129.3	P	0.00415	0.2	NC	0.161038
245853_at	139.5	P	0.001221	0.3	NC	0.01421
245854_at	348	P	2.44e-4	0.7	I	2.e-5
245855_at	294.4	P	2.44e-4	0	NC	0.5
245856_at	2.8	A	0.601074	-1.7	NC	0.98579
245857_at	2.9	A	0.601074	-3	NC	0.973302
245858_at	8.1	A	0.334473	-0.7	NC	0.805199
245859_at	75	P	0.005859	0.4	NC	0.078937
245860_at	2.2	A	0.567627	-2.7	NC	0.5
245861_at	21.4	P	0.046143	0.1	NC	0.5
245862_at	317.2	P	2.44e-4	-0.2	NC	0.596188
245863_s_at	53.9	P	0.00415	0	NC	0.5
245864_at	49.3	P	0.030273	-0.1	NC	0.5
245865_at	1.6	A	0.80542	-0.5	NC	0.736659
245866_s_at	89.1	P	0.001953	-1	D	0.99998
245867_at	578.7	P	2.44e-4	0.9	I	2.3e-5
245868_at	237.9	P	2.44e-4	-1.4	D	0.99998
245869_at	31.9	A	0.19458	-0.1	NC	0.454766
245870_at	67.1	P	0.010742	0.1	NC	0.5
245871_at	5.5	A	0.533936	-0.8	NC	0.570859
245872_at	54.2	P	0.001953	-0.2	NC	0.921063
245873_at	45.8	P	0.023926	-0.3	NC	0.991489
245874_at	4496	P	0.001953	0.2	NC	0.081337
245875_at	696.6	P	2.44e-4	0.9	I	2.41e-4
245876_at	12.4	A	0.111572	-0.8	D	0.995519
245877_at	3.5	A	0.780518	-0.8	NC	0.942324
245878_at	63.3	P	0.030273	-0.2	NC	0.5
245879_at	107.7	P	0.001953	0.4	I	6.18e-4
245880_at	10.1	A	0.246094	-0.6	NC	0.736659
245881_at	99.3	P	7.32e-4	-0.8	D	0.99998
245882_at	4	A	0.80542	-1.7	NC	0.5
245883_at	17.1	A	0.129639	0.1	NC	0.5
245884_at	60.5	P	0.001221	0	NC	0.5
245885_at	317.2	P	2.44e-4	-0.9	D	0.99998
245886_at	731.5	P	2.44e-4	0.3	I	2.e-5
245887_at	235.7	P	2.44e-4	-0.3	NC	0.945978
245888_at	183.7	P	2.44e-4	0.3	I	0.002032
245889_at	410.7	P	2.44e-4	-0.6	D	0.99998
245890_at	0.6	A	0.72583	-0.3	NC	0.5
245891_at	1206.1	P	2.44e-4	-0.5	D	0.99997
245892_at	17.8	A	0.432373	1.1	NC	0.911062
245893_at	192.3	P	2.44e-4	0.6	I	2.14e-4
245894_at	350.5	P	2.44e-4	0	NC	0.5
245895_at	81.7	P	0.030273	-0.1	NC	0.5
245896_at	105.6	P	2.44e-4	0.2	NC	0.194801
245897_at	103.9	P	0.005859	-0.3	NC	0.805199
245898_at	91.8	P	7.32e-4	0	NC	0.5
245899_at	66.9	P	0.00293	0.1	NC	0.5
245900_at	257.7	P	2.44e-4	0.1	NC	0.48058
245901_at	18.6	A	0.171387	-0.5	D	0.996959
245902_at	3	A	0.466064	-3	NC	0.952736
245903_at	52.6	P	0.008057	-0.6	NC	0.796129
245904_at	70.6	P	2.44e-4	-0.2	NC	0.5
245905_at	646.6	P	7.32e-4	-0.2	NC	0.5
245906_at	38.4	P	0.046143	-0.2	NC	0.5
245907_at	0.4	A	0.998047	-3.1	NC	0.875448
245908_at	2.9	A	0.567627	-0.2	NC	0.5
245909_at	68.4	P	0.00293	-0.1	NC	0.5
245910_at	160.3	P	2.44e-4	-0.2	NC	0.830902
245911_at	1041.4	P	2.44e-4	0.6	I	2.e-5
245912_at	481.5	P	7.32e-4	1.8	I	2.e-5
245913_at	759.8	P	2.44e-4	-0.3	NC	0.969033
245914_at	87.1	P	2.44e-4	0.3	NC	0.007788
245915_s_at	1929.3	P	2.44e-4	0.3	I	6.e-5
245916_at	20.9	P	0.018555	-0.3	NC	0.966696
245917_at	315.5	P	2.44e-4	0	NC	0.5
245918_at	1.9	A	0.828613	-2.9	NC	0.983269
245919_at	1.4	A	0.633789	-2.6	NC	0.905721
245920_at	15.3	A	0.067627	-0.7	NC	0.900148
245921_at	19.8	A	0.080566	-0.3	D	0.996301
245922_at	10.9	A	0.303711	2.7	NC	0.044149
245923_at	7.6	A	0.27417	-0.3	NC	0.921063
245924_at	102.3	P	7.32e-4	0	NC	0.5
245925_at	250.2	P	2.44e-4	-1.3	D	0.99998
245926_at	100.9	P	0.001953	0	NC	0.5
245927_at	15.9	A	0.334473	1.2	NC	0.318909
245928_s_at	222.3	P	2.44e-4	0.7	I	2.e-5
245929_at	195	P	2.44e-4	0.2	NC	0.169098
245930_at	78.1	P	0.037598	0.4	NC	0.232549
245931_at	21.8	A	0.19458	-0.5	NC	0.796129
245932_at	152.6	P	0.001221	-0.3	NC	0.692594
245933_at	45.7	A	0.080566	0.1	NC	0.467656
245934_at	265.7	P	2.44e-4	-0.2	NC	0.777251
245935_at	39.4	A	0.067627	-0.2	NC	0.681091
245936_at	32.1	P	0.01416	-0.5	NC	0.875448
245937_at	215.3	P	2.44e-4	0.4	NC	0.012024
245938_at	291.8	P	2.44e-4	-0.1	NC	0.5
245939_at	2045.3	P	2.44e-4	0.3	I	2.3e-5
245940_at	156.5	P	2.44e-4	-0.1	NC	0.5
245941_at	495.6	P	2.44e-4	0.3	NC	0.012024
245942_at	16.9	A	0.27417	-0.9	NC	0.888286
245943_at	45.5	P	0.037598	-0.5	NC	0.805199
245944_at	304.2	P	2.44e-4	0.6	I	2.e-5
245945_at	13.1	A	0.129639	0.1	NC	0.5
245946_at	2.2	A	0.870361	-0.4	NC	0.703911
245947_at	172.2	P	0.005859	-1.1	D	0.99987
245948_at	146.6	P	0.01416	-0.4	D	0.998799
245949_at	3137.3	P	2.44e-4	0.1	NC	0.5
245950_at	97.9	P	2.44e-4	0.1	NC	0.016731
245951_at	591.3	P	2.44e-4	0.5	I	2.e-5
245952_at	28.4	A	0.080566	-0.3	NC	0.583567
245953_at	4.8	A	0.919434	-0.3	NC	0.242585
245954_at	24.6	A	0.095215	-0.4	NC	0.958799
245955_at	17	P	0.005859	-0.3	NC	0.019624
245956_s_at	4241.3	P	2.44e-4	1	I	2.e-5
245957_at	568.7	P	2.44e-4	-0.1	NC	0.5
245958_at	2.4	A	0.828613	-2.4	NC	0.868657
245959_at	4.7	A	0.533936	1.1	NC	0.5
245960_at	134.3	P	0.008057	-0.2	NC	0.703911
245961_at	61.7	M	0.056152	-0.5	D	0.999448
245962_at	363.1	P	2.44e-4	2.3	I	2.e-5
245963_at	5.9	A	0.19458	-1.2	NC	0.854318
245964_at	33.9	A	0.27417	-0.5	NC	0.747149
245965_at	44.5	A	0.080566	0.5	NC	0.01421
245966_at	94.4	P	0.030273	0.3	NC	0.009292
245967_at	106.5	P	0.00415	0.7	I	0.001832
245968_at	8.1	A	0.5	-0.5	NC	0.570859
245969_at	64.4	P	0.010742	-0.3	NC	0.703911
245970_at	4.3	A	0.633789	-0.8	NC	0.736659
245971_at	216.9	P	7.32e-4	-0.1	NC	0.633407
245972_at	178.8	P	2.44e-4	0.4	I	1.47e-4
245973_at	7.2	A	0.334473	1.9	NC	0.169098
245974_at	1.9	A	0.753906	-0.6	NC	0.975245
245975_at	185.1	P	0.00293	0.2	NC	0.138386
245976_at	26.3	M	0.056152	0	NC	0.854318
245977_at	1275.8	P	2.44e-4	1.9	I	2.e-5
245978_at	8.8	A	0.366211	3	NC	0.657563
245979_at	52.9	P	0.001953	0.3	NC	0.131343
245980_at	12.3	A	0.149658	0	NC	0.5
245981_at	337.9	P	2.44e-4	0.3	I	0.004481
245982_at	32.9	A	0.219482	-0.6	NC	0.5
245983_at	96.5	P	2.44e-4	-0.1	NC	0.5
245984_at	151.7	P	2.44e-4	-0.1	NC	0.5
245985_at	481.5	P	2.44e-4	0.2	MI	0.005409
245986_at	134.5	P	2.44e-4	0	NC	0.5
245987_at	854.5	P	2.44e-4	-0.6	D	0.99998
245988_at	230.3	P	2.44e-4	0	NC	0.5
245989_s_at	441.6	P	2.44e-4	-0.4	D	0.999034
245990_at	72.4	P	0.00415	-0.4	NC	0.991489
245991_at	316.1	P	2.44e-4	0	NC	0.5
245992_at	15.6	A	0.080566	-0.8	NC	0.955851
245993_at	1052.9	P	2.44e-4	0.1	NC	0.5
245994_at	14	P	0.030273	-1	NC	0.958799
245995_at	25.4	P	0.046143	0.2	NC	0.532344
245996_at	1.9	A	0.633789	-0.2	NC	0.5
245997_at	20.5	A	0.303711	-0.1	NC	0.900148
245998_at	338.4	P	7.32e-4	-0.3	NC	0.934434
245999_at	1367.8	P	2.44e-4	-0.2	NC	0.5
246000_at	32.6	P	0.030273	1.2	NC	0.015426
246001_at	5.3	A	0.432373	1.5	NC	0.5
246002_at	0.3	A	0.991943	-1.2	NC	0.846768
246003_at	993.2	P	2.44e-4	0.3	I	1.47e-4
246004_at	23.6	A	0.111572	0.2	NC	0.583567
246005_at	220.1	P	2.44e-4	0.4	NC	0.01421
246006_at	1511.5	P	2.44e-4	-0.3	NC	0.969033
246007_at	87.1	P	2.44e-4	-0.4	NC	0.98579
246008_at	84.8	P	0.010742	-0.1	NC	0.5
246009_at	86.1	P	2.44e-4	-0.1	NC	0.5
246010_at	62.5	P	0.046143	-0.1	NC	0.633407
246011_at	54.8	P	0.046143	0.3	NC	0.050553
246012_at	71.9	P	7.32e-4	-0.9	D	0.99996
246013_at	7.7	A	0.219482	-1	D	0.999911
246014_at	2.2	A	0.828613	-0.3	NC	0.570859
246015_at	83.6	P	0.005859	-0.2	NC	0.969033
246016_at	114.2	P	2.44e-4	-0.1	NC	0.5
246017_at	180.5	P	0.001221	0.1	NC	0.5
246018_at	77.8	P	0.001221	-0.4	D	0.999833
246019_at	5	A	0.533936	-0.6	NC	0.814019
246020_at	115.3	P	7.32e-4	-0.7	D	0.999308
246021_at	7.5	A	0.601074	-1.7	NC	0.973302
246022_at	7.5	A	0.533936	0.8	NC	0.5
246023_at	19	P	0.01416	-0.1	NC	0.757415
246024_at	16.9	A	0.398926	1.8	NC	0.242585
246025_at	26.1	A	0.334473	0.4	NC	0.5
246026_at	215.4	P	7.32e-4	0	NC	0.5
246027_at	66.1	P	2.44e-4	0.6	I	0.003355
246028_at	225.7	P	2.44e-4	-0.7	D	0.99998
246029_at	1839	P	2.44e-4	-0.1	NC	0.5
246030_at	262.5	P	7.32e-4	0.1	NC	0.161038
246031_at	332.6	P	2.44e-4	0.3	I	0.004073
246032_s_at	1	A	0.780518	-3.2	D	0.997247
246033_at	156.4	P	7.32e-4	0.2	MI	0.004925
246034_at	173.5	P	0.00415	-0.5	NC	0.992212
246035_at	658.3	P	2.44e-4	0.6	I	2.e-5
246036_at	83.6	P	0.001221	0.3	NC	0.008511
246037_at	73.2	P	0.001953	-0.6	D	0.999886
246038_s_at	31.8	P	0.001953	-0.2	NC	0.5
246039_at	88.3	P	7.32e-4	-0.1	NC	0.5
246040_at	172.4	P	2.44e-4	0.5	MI	0.005409
246041_at	258	P	2.44e-4	1	I	2.3e-5
246042_at	703	P	2.44e-4	0.5	I	5.2e-5
246043_at	95.4	P	0.001953	0.4	NC	0.015426
246044_at	228.6	P	2.44e-4	0	NC	0.5
246045_at	66	P	0.018555	-0.9	D	0.999034
246046_at	19.4	A	0.095215	-0.1	NC	0.51942
246047_at	20.6	A	0.303711	-0.2	NC	0.5
246048_at	0.6	A	0.850342	-0.9	NC	0.942324
246049_at	0.6	A	0.567627	-2.7	NC	0.60871
246050_s_at	375.7	P	2.44e-4	-0.2	NC	0.786812
246051_at	286.9	P	2.44e-4	0.1	NC	0.330589
246052_at	18.3	A	0.067627	-0.1	NC	0.558077
246053_at	42.2	A	0.149658	-0.7	NC	0.978776
246054_at	61	P	0.037598	0.4	NC	0.008511
246055_at	97.2	P	0.001953	0.2	NC	0.030967
246056_at	113.4	P	0.001953	0.4	NC	0.065566
246057_at	49.1	P	7.32e-4	-0.2	NC	0.5
246058_at	159.4	P	2.44e-4	-0.2	NC	0.703911
246059_at	182.2	P	7.32e-4	-0.2	NC	0.51942
246060_at	234.6	P	7.32e-4	0.1	NC	0.5
246061_at	178.7	P	2.44e-4	0.3	I	0.001077
246062_at	225.4	P	7.32e-4	-0.6	D	0.999965
246063_at	103.2	P	2.44e-4	0	NC	0.5
246064_at	318.4	P	7.32e-4	0	NC	0.5
246065_at	1.3	A	0.753906	-1.7	NC	0.900148
246066_at	137.4	P	0.001953	0	NC	0.5
246067_at	229.7	P	2.44e-4	1.4	I	2.e-5
246068_at	5723	P	2.44e-4	0.1	NC	0.37888
246069_at	10.1	A	0.149658	-0.5	NC	0.888286
246070_at	1572	P	2.44e-4	0.5	I	2.e-5
246071_at	66.8	P	0.01416	-0.9	D	0.99987
246072_at	23.7	M	0.056152	-0.6	D	0.995519
246073_at	546.9	P	2.44e-4	0.3	I	2.e-5
246074_at	83	P	0.001953	-0.1	NC	0.5
246075_at	23.4	A	0.111572	-0.3	NC	0.952736
246076_at	109.3	P	0.001953	-0.6	D	0.999382
246077_at	16.3	A	0.27417	-1.4	D	0.99775
246078_s_at	18.7	A	0.095215	-0.4	NC	0.945978
246079_at	45.4	P	0.037598	-0.2	NC	0.786812
246080_at	5.2	A	0.5	0.9	NC	0.888286
246081_s_at	280.3	P	2.44e-4	-0.2	NC	0.5
246082_at	2.1	A	0.533936	-1.4	NC	0.725952
246083_at	42.3	P	0.030273	-0.4	NC	0.657563
246084_at	88	P	7.32e-4	0.5	NC	0.035785
246085_at	102.3	P	2.44e-4	0.1	NC	0.222749
246086_at	34.5	A	0.129639	-0.2	NC	0.796129
246087_at	46.5	P	2.44e-4	-0.8	D	0.995927
246088_at	159.6	P	2.44e-4	0.2	NC	0.263341
246089_at	670.4	P	2.44e-4	-0.1	NC	0.5
246090_at	312.5	P	7.32e-4	-1	D	0.99998
246091_at	107.3	P	0.00415	0.2	NC	0.010135
246092_at	1266	P	2.44e-4	0.2	I	1.89e-4
246093_at	186	P	7.32e-4	0.1	NC	0.094279
246094_at	79.5	P	2.44e-4	0.3	NC	0.242585
246095_at	29.9	P	0.00415	-0.4	NC	0.955851
246096_at	4.9	A	0.303711	-1.4	NC	0.5
246097_at	229.5	P	2.44e-4	0.8	I	3.5e-5
246098_at	235.9	P	2.44e-4	-0.2	NC	0.938478
246099_at	34.7	P	0.037598	-0.5	NC	0.986922
246100_at	1.5	A	0.432373	-2.5	NC	0.942324
246101_at	1.4	A	0.753906	-2.8	NC	0.692594
246102_at	11.5	A	0.432373	0.6	NC	0.5
246103_at	81.7	P	0.023926	-0.1	NC	0.506476
246104_at	86	P	2.44e-4	-0.4	NC	0.955851
246105_at	8.6	A	0.398926	-0.3	NC	0.5
246106_at	1.4	A	0.696289	-0.7	NC	0.969033
246107_at	7.9	A	0.111572	-1.1	NC	0.916174
246108_at	963.9	P	2.44e-4	0	NC	0.5
246109_at	93.4	P	0.001953	-0.5	MD	0.994067
246110_at	24.1	A	0.219482	1.8	NC	0.5
246111_at	95.7	P	7.32e-4	0.1	NC	0.330589
246112_at	185	P	2.44e-4	0	NC	0.5
246113_at	20.1	A	0.303711	-0.5	NC	0.854318
246114_at	509.3	P	2.44e-4	-0.9	D	0.99998
246115_at	102.2	P	7.32e-4	0	NC	0.318909
246116_at	16.7	P	0.018555	-0.8	NC	0.822588
246117_at	86.8	P	0.00415	-0.5	NC	0.98579
246118_at	4.2	A	0.696289	-0.3	NC	0.5
246119_at	457.1	P	2.44e-4	-0.5	D	0.999786
246120_at	89.9	P	2.44e-4	-0.1	NC	0.5
246121_at	13.6	A	0.171387	-0.3	NC	0.645558
246122_at	11.2	A	0.303711	-0.7	NC	0.545234
246123_at	8.3	A	0.334473	-1.1	NC	0.942324
246124_at	321.3	P	2.44e-4	0.3	NC	0.008511
246125_at	144.2	P	2.44e-4	-0.2	NC	0.925732
246126_at	151.3	P	2.44e-4	0.5	NC	0.006503
246127_s_at	10.9	A	0.366211	1.4	NC	0.5
246128_at	17.5	A	0.601074	-0.3	NC	0.725952
246129_at	0.7	A	0.780518	-1.1	NC	0.984574
246130_at	10.1	A	0.334473	0	NC	0.284967
246131_at	584.5	P	2.44e-4	0.6	I	1.67e-4
246132_at	41.8	A	0.171387	0.4	NC	0.5
246133_at	904.2	P	2.44e-4	-0.4	D	0.999932
246134_at	111.7	P	2.44e-4	-0.4	D	0.996645
246135_at	1232.9	P	2.44e-4	-0.2	D	0.996645
246136_at	2.1	A	0.753906	-2.4	NC	0.5
246137_at	4.1	A	0.780518	-0.5	NC	0.5
246138_at	40.3	P	2.44e-4	0.1	NC	0.161038
246139_at	198.2	P	7.32e-4	-0.2	NC	0.5
246140_at	123.3	P	0.001953	0.1	NC	0.5
246141_at	48.8	A	0.067627	-0.1	NC	0.5
246142_at	347.3	P	2.44e-4	0.6	I	2.e-5
246143_at	311.3	P	2.44e-4	0.3	I	0.002032
246144_at	59.5	P	0.008057	-0.1	NC	0.5
246145_at	2.9	A	0.432373	-0.2	NC	0.284967
246146_at	158.6	P	0.001953	-0.4	NC	0.777251
246147_s_at	532.2	P	2.44e-4	0.5	I	3.5e-5
246148_at	70.3	P	0.00293	-0.1	NC	0.5
246149_at	921.4	P	2.44e-4	-1	D	0.99998
246150_at	322.9	P	7.32e-4	-0.3	NC	0.930187
246151_at	26.3	M	0.056152	-0.3	NC	0.945978
246152_at	39.6	P	0.00415	0.2	NC	0.094279
246153_s_at	1105.5	P	2.44e-4	0.4	I	5.2e-5
246154_at	40	P	0.010742	-0.5	NC	0.964215
246155_at	31.7	P	0.01416	-0.4	NC	0.955851
246156_at	1227.9	P	2.44e-4	0	NC	0.5
246157_at	611.3	P	2.44e-4	0.7	I	2.e-5
246158_at	50.3	P	0.010742	-0.6	D	0.999562
246159_at	5	A	0.366211	0.7	NC	0.703911
246160_at	143.9	P	2.44e-4	-0.1	NC	0.5
246161_at	625.5	P	2.44e-4	0	NC	0.5
246162_at	73.2	P	2.44e-4	-0.1	NC	0.5
246163_at	1	A	0.981445	-0.8	NC	0.767451
246164_at	10.8	A	0.111572	-0.2	NC	0.5
246165_at	3.4	A	0.633789	-0.7	NC	0.868657
246166_at	15.2	A	0.067627	-0.4	NC	0.911062
246167_at	21.4	A	0.334473	-0.8	NC	0.875448
246168_at	0.3	A	0.904785	-0.8	NC	0.983269
246169_at	156.5	P	0.001953	-0.1	NC	0.5
246170_at	498.5	P	2.44e-4	-0.1	NC	0.5
246171_at	349.7	P	2.44e-4	-0.5	D	0.99987
246172_s_at	17.1	A	0.19458	0.3	NC	0.467656
246173_s_at	227	P	2.44e-4	0.5	I	2.e-5
246174_s_at	6.6	A	0.567627	-1.7	NC	0.990708
246175_s_at	20.4	A	0.067627	-0.5	NC	0.989865
246176_at	8	A	0.633789	1.6	NC	0.441923
246177_at	3.8	A	0.601074	0	NC	0.5
246178_s_at	7.4	A	0.111572	-0.7	NC	0.921063
246179_at	6.6	A	0.72583	-0.6	NC	0.861614
246180_at	113.3	P	2.44e-4	-0.3	NC	0.955851
246181_at	76.8	P	0.01416	0.9	I	8.65e-4
246182_at	34	P	0.00293	-0.5	MD	0.995075
246183_at	2	A	0.850342	-1.6	NC	0.5
246184_at	693.5	P	2.44e-4	0.6	I	2.e-5
246185_at	155.3	P	2.44e-4	0.3	I	0.004481
246186_at	16.9	A	0.219482	-0.4	NC	0.854318
246187_at	20.5	A	0.27417	-1	NC	0.981872
246188_at	60	P	0.018555	0	NC	0.60871
246189_at	128.5	P	0.00415	0	NC	0.252851
246190_at	112.1	P	2.44e-4	0	NC	0.5
246191_at	1835.9	P	2.44e-4	0.3	I	3.89e-4
246192_at	910.8	P	2.44e-4	0.2	NC	0.094279
246193_at	166.2	P	2.44e-4	0.5	I	0.001077
246194_at	109.5	P	2.44e-4	-0.5	NC	0.99288
246195_at	112.3	P	0.001221	-1.3	D	0.99998
246196_at	111.1	P	2.44e-4	0.4	NC	0.035785
246197_at	194.8	P	2.44e-4	-0.9	D	0.99998
246198_at	131	P	2.44e-4	0.1	NC	0.5
246199_at	80.1	P	0.008057	-0.3	NC	0.949447
246200_at	49.2	P	0.030273	-0.7	NC	0.993497
246201_at	252.3	P	7.32e-4	-0.4	NC	0.978776
246202_at	72.7	P	2.44e-4	0	NC	0.5
246203_at	883	P	2.44e-4	0.9	I	2.e-5
246204_at	123	P	0.005859	-0.4	NC	0.966696
246205_at	81.3	P	2.44e-4	-0.6	D	0.997247
246206_at	9.8	A	0.432373	-0.7	NC	0.681091
246207_at	114.7	P	2.44e-4	0	NC	0.5
246208_at	2.7	A	0.780518	-4.1	NC	0.966696
246209_at	4.3	A	0.366211	-1.6	NC	0.949447
246210_at	117	P	2.44e-4	0.8	I	2.e-5
246211_at	202.8	P	2.44e-4	-0.6	D	0.99998
246212_at	62.9	P	0.001221	-0.9	D	0.99998
246213_at	158.4	P	0.010742	-0.1	NC	0.5
246214_at	455.1	P	2.44e-4	-0.3	NC	0.98579
246215_at	22.2	P	0.018555	0.8	I	0.001486
246216_at	230.5	P	2.44e-4	0.5	I	2.e-5
246217_at	103.3	P	7.32e-4	-0.2	NC	0.62112
246218_at	193.3	P	2.44e-4	-0.3	NC	0.993497
246219_at	442.7	P	2.44e-4	0.1	NC	0.5
246220_at	323.7	P	2.44e-4	0	NC	0.5
246221_at	164.3	P	0.001953	0	NC	0.5
246222_at	37.3	P	0.010742	-0.3	NC	0.99288
246223_at	176.8	P	2.44e-4	0.1	NC	0.5
246224_at	8.6	A	0.601074	-1.2	NC	0.921063
246225_at	67.6	P	0.001221	-0.2	NC	0.805199
246226_at	48.1	P	0.030273	-0.2	NC	0.5
246227_at	7	A	0.633789	0	NC	0.777251
246228_at	573	P	2.44e-4	-0.5	D	0.999965
246229_at	370.6	P	2.44e-4	1	I	2.e-5
246230_at	70.7	P	0.023926	0.1	NC	0.5
246231_at	61.2	P	7.32e-4	-0.3	NC	0.633407
246232_at	259	P	2.44e-4	-0.1	NC	0.5
246233_at	149.4	P	7.32e-4	-0.3	NC	0.786812
246234_at	132.2	P	7.32e-4	0.3	NC	0.050553
246235_at	44	A	0.067627	-0.2	NC	0.777251
246236_at	46.5	A	0.149658	-0.5	NC	0.949447
246237_at	86.2	P	2.44e-4	0	NC	0.5
246238_at	180.5	P	2.44e-4	0.8	I	2.e-5
246239_at	104.8	P	0.008057	-0.4	D	0.999508
246240_at	122.5	P	0.001953	0.3	NC	0.5
246241_at	30.8	M	0.056152	0.8	NC	0.007788
246242_at	2.4	A	0.567627	-2.7	NC	0.99288
246243_at	123.8	P	7.32e-4	-0.4	D	0.999508
246244_at	159	P	0.001221	-0.4	D	0.999611
246245_at	258.1	P	2.44e-4	-0.2	NC	0.830902
246246_at	32.5	P	0.030273	0.4	NC	0.041201
246247_at	322.2	P	2.44e-4	-0.1	NC	0.5
246248_at	1.5	A	0.633789	1.1	NC	0.342437
246249_at	175.3	P	7.32e-4	0.5	I	2.e-5
246250_at	23.4	P	0.030273	0.1	NC	0.5
246251_at	17.3	A	0.366211	-1.4	NC	0.977068
246252_s_at	458.3	P	2.44e-4	0.5	I	3.46e-4
246253_at	187.8	P	2.44e-4	-0.5	D	0.997968
246254_at	10.9	A	0.567627	-0.4	NC	0.846768
246255_at	64.8	P	0.001953	-0.1	NC	0.545234
246256_at	1.6	A	0.80542	-1.9	NC	0.846768
246257_at	276.3	P	2.44e-4	0.1	NC	0.5
246258_at	28.2	P	0.00293	-0.2	NC	0.942324
246259_at	169.1	P	2.44e-4	-0.3	NC	0.978776
246260_at	20.3	A	0.149658	0.2	NC	0.5
246261_at	134.5	P	7.32e-4	0.2	NC	0.033304
246262_at	25	A	0.149658	0	NC	0.669411
246263_at	315.5	P	2.44e-4	0.1	NC	0.5
246264_at	56.6	M	0.056152	-0.1	NC	0.583567
246265_at	211.2	P	2.44e-4	0.2	NC	0.050553
246266_at	208.9	P	2.44e-4	0.9	I	3.5e-5
246267_at	2841	P	2.44e-4	0.1	NC	0.5
246268_at	67.5	P	0.001953	0.3	NC	0.5
246269_at	45.2	P	0.008057	0.2	NC	0.203871
246270_at	131.6	P	7.32e-4	-1.2	D	0.99998
246271_at	28.9	A	0.366211	0.1	NC	0.5
246272_at	41.5	A	0.067627	-0.3	NC	0.5
246273_at	2	A	0.72583	-2.7	NC	0.5
246274_at	31.2	M	0.056152	-0.6	NC	0.975245
246275_at	46.3	M	0.056152	-0.1	NC	0.342437
246276_at	93.1	P	2.44e-4	-0.1	NC	0.5
246277_at	2.4	A	0.601074	-1.7	NC	0.403812
246278_at	79.4	P	2.44e-4	0.4	NC	0.169098
246279_at	11.9	A	0.398926	-0.3	NC	0.681091
246280_at	192.6	P	2.44e-4	0.3	NC	0.057676
246281_at	164.7	P	2.44e-4	0.3	I	4.38e-4
246282_at	54.8	P	0.018555	0.9	NC	0.050553
246283_at	362.4	P	2.44e-4	0.2	NC	0.213188
246284_at	97.9	P	2.44e-4	-0.6	D	0.999911
246285_at	156.1	P	0.001953	-0.5	D	0.999562
246286_at	998.5	P	7.32e-4	0.2	NC	0.044149
246287_at	86.4	P	7.32e-4	0.1	NC	0.5
246288_at	343.9	P	2.44e-4	0.4	I	2.3e-5
246289_at	366.7	P	2.44e-4	-0.1	NC	0.5
246290_at	1375.4	P	2.44e-4	0.1	NC	0.131343
246291_at	150	P	2.44e-4	-0.3	NC	0.875448
246292_at	374.7	P	7.32e-4	0.4	I	3.e-5
246293_at	48.2	P	7.32e-4	-0.2	NC	0.945978
246294_at	165.2	P	7.32e-4	0.1	NC	0.5
246295_at	40.4	P	7.32e-4	-0.3	NC	0.5
246296_at	85.6	P	0.046143	-0.2	NC	0.5
246297_at	20.6	A	0.432373	1.5	NC	0.5
246298_at	163.7	P	2.44e-4	-0.1	NC	0.5
246299_at	4.1	A	0.5	-0.4	NC	0.645558
246300_at	74.6	P	2.44e-4	-0.5	NC	0.98579
246301_at	237.7	P	2.44e-4	0.1	NC	0.5
246302_at	97.3	P	2.44e-4	0.7	NC	0.01421
246303_at	36.4	A	0.067627	0	NC	0.5
246304_at	392.8	P	2.44e-4	-0.7	D	0.99998
246305_at	335	P	2.44e-4	-0.5	D	0.99996
246306_at	77.7	P	0.001221	0	NC	0.5
246307_at	1422.7	P	2.44e-4	0.7	I	2.e-5
246308_at	19.2	A	0.080566	-0.2	NC	0.861614
246309_at	93.3	P	7.32e-4	0.4	I	3.46e-4
246310_at	28.2	P	0.023926	-0.5	NC	0.961585
246311_at	275.7	P	2.44e-4	-0.6	D	0.99998
246312_at	181.2	P	2.44e-4	-0.2	NC	0.570859
246313_at	1.1	A	0.919434	-0.1	NC	0.441923
246314_at	136.9	P	2.44e-4	-0.3	NC	0.952736
246315_at	22.8	A	0.19458	0.2	NC	0.5
246316_at	1	A	0.998047	-0.6	NC	0.805199
246317_at	94.5	P	0.001221	0.2	NC	0.454766
246318_at	105.5	P	0.001953	-0.1	NC	0.5
246319_at	264	P	2.44e-4	-0.1	NC	0.5
246320_at	401.7	P	2.44e-4	0.2	I	0.001832
246321_at	14.8	P	0.018555	-0.7	NC	0.945978
246322_at	80.4	P	0.001221	-0.2	NC	0.830902
246323_at	61.5	P	0.046143	-0.4	NC	0.861614
246324_at	103.2	P	0.001953	0.2	NC	0.307406
246325_at	44.1	P	0.00415	-0.2	NC	0.5
246326_at	33	P	0.046143	0	NC	0.5
246327_at	261.9	P	2.44e-4	-0.1	NC	0.5
246328_at	91.5	P	0.037598	0.2	NC	0.5
246329_at	93.6	P	0.00293	0.2	NC	0.065566
246330_at	122.3	P	2.44e-4	-0.1	NC	0.5
246331_at	89.9	P	0.00293	0	NC	0.5
246332_at	2.3	A	0.5	-2.8	NC	0.993497
246333_at	154.4	P	2.44e-4	0	NC	0.5
246334_at	125.5	P	2.44e-4	0	NC	0.5
246335_at	16	A	0.303711	1.3	NC	0.169098
246336_at	9	A	0.27417	1.4	NC	0.366593
246337_at	8.2	A	0.567627	-1.2	NC	0.975245
246338_s_at	1.7	A	0.850342	-0.6	NC	0.786812
246339_at	63.8	P	2.44e-4	-0.2	NC	0.5
246340_s_at	15.8	P	0.01416	-1.5	NC	0.786812
246341_x_at	0.4	A	0.904785	-1.5	NC	0.506476
246342_at	1.5	A	0.850342	-0.3	NC	0.467656
246343_at	144	P	2.44e-4	-0.4	NC	0.99288
246344_at	174.3	P	2.44e-4	-0.1	NC	0.5
246345_at	114.6	P	7.32e-4	-0.1	NC	0.5
246346_at	51.9	P	2.44e-4	-0.4	D	0.99751
246347_at	54.3	P	0.001221	-0.2	NC	0.681091
246348_at	122.5	P	2.44e-4	-0.2	NC	0.5
246349_at	1.6	A	0.5	-3.4	NC	0.99288
246350_at	51.9	P	0.046143	0.3	NC	0.5
246351_at	168.9	P	2.44e-4	0	NC	0.5
246352_at	1.6	A	0.953857	-0.9	NC	0.846768
246353_s_at	1.3	A	0.753906	-2.6	NC	0.930187
246354_at	21.2	A	0.246094	-0.5	NC	0.747149
246355_at	26.1	A	0.080566	0.1	NC	0.949447
246356_x_at	14.8	P	0.001953	-0.5	NC	0.969033
246357_x_at	0.7	A	0.953857	-0.5	NC	0.692594
246358_x_at	1.6	A	0.888428	-1.3	NC	0.5
246359_x_at	18.5	P	0.023926	-0.2	NC	0.703911
246360_at	10.8	A	0.149658	-0.2	NC	0.861614
246361_s_at	9.3	A	0.149658	-0.8	NC	0.964215
246362_at	3.6	A	0.432373	1.4	NC	0.633407
246363_at	3.2	A	0.533936	-1.6	NC	0.961585
246364_at	17.5	A	0.067627	-0.8	D	0.999611
246365_at	1.6	A	0.601074	-2.8	NC	0.894337
246366_at	253.4	P	2.44e-4	0.1	NC	0.284967
246367_at	33.6	A	0.111572	0.5	NC	0.284967
246368_at	468.9	P	2.44e-4	0	NC	0.5
246369_at	19.3	P	0.005859	-0.6	NC	0.921063
246370_at	24.7	A	0.246094	0.4	NC	0.035785
246371_at	65.4	P	0.01416	0.3	NC	0.213188
246372_at	19.7	P	0.037598	-0.1	NC	0.416433
246373_at	217.9	P	2.44e-4	0.3	NC	0.00712
246374_at	149.1	P	7.32e-4	0	NC	0.5
246375_at	398.5	P	2.44e-4	0	NC	0.5
246376_at	305.8	P	7.32e-4	-0.6	D	0.99996
246377_at	11.6	A	0.27417	-0.5	NC	0.669411
246378_at	264.3	P	2.44e-4	0.1	NC	0.39129
246379_s_at	1069.3	P	2.44e-4	0.3	I	0.001336
246380_at	7.3	A	0.466064	-1.2	NC	0.805199
246381_at	1.2	A	0.943848	-0.7	NC	0.854318
246382_at	10.4	A	0.366211	-0.2	NC	0.570859
246383_at	34.8	P	0.018555	0	NC	0.5
246384_at	682	P	2.44e-4	-0.3	NC	0.984574
246385_at	13.2	A	0.398926	-1	MD	0.994591
246386_at	28.5	P	0.023926	-0.7	NC	0.583567
246387_at	25.6	P	0.00293	-0.1	NC	0.5
246388_at	14.7	A	0.432373	1.3	NC	0.242585
246389_at	150.2	P	0.00293	1	I	2.7e-5
246390_at	674.8	P	2.44e-4	0.7	I	2.e-5
246391_at	520.1	P	2.44e-4	0.3	I	7.74e-4
246392_at	15.1	A	0.067627	-1.3	D	0.995927
246393_at	22.1	P	0.037598	-0.2	NC	0.51942
246394_at	23.7	P	0.046143	0.6	NC	0.39129
246395_at	263.9	P	2.44e-4	0.6	I	2.e-5
246396_at	68.5	P	0.00415	-1.1	D	0.999759
246397_at	28.2	P	0.030273	0.8	I	0.003041
246398_at	322	P	2.44e-4	0	NC	0.5
246399_at	302.3	P	2.44e-4	-0.3	NC	0.986922
246400_at	154.7	P	2.44e-4	-0.4	D	0.99997
246401_at	50	P	0.018555	0.2	NC	0.111714
246402_at	8	A	0.398926	-0.5	NC	0.805199
246403_at	120	P	2.44e-4	1.1	I	2.73e-4
246404_at	207.7	P	0.005859	-0.2	NC	0.558077
246405_at	27.5	P	0.046143	-0.1	NC	0.5
246406_at	3.8	A	0.780518	-0.3	NC	0.925732
246407_at	21.8	A	0.366211	-0.6	NC	0.757415
246408_at	401.1	P	2.44e-4	-0.3	NC	0.971234
246409_at	84.7	P	2.44e-4	0	NC	0.5
246410_at	182.9	P	0.001953	-0.4	MD	0.994591
246411_at	1.5	A	0.753906	-0.8	NC	0.736659
246412_at	102.1	P	2.44e-4	0.4	NC	0.057676
246413_at	28.8	P	0.01416	-0.3	NC	0.949447
246414_at	1.2	A	0.753906	0	NC	0.37888
246415_at	114.5	P	0.005859	0.3	I	0.003041
246416_at	16.2	A	0.171387	0.1	NC	0.354442
246417_at	47.4	P	0.023926	0.1	NC	0.48058
246418_at	13.7	A	0.398926	-0.3	NC	0.48058
246419_at	2.4	A	0.696289	-0.5	NC	0.747149
246420_at	36.2	P	0.010742	0.2	NC	0.252851
246421_at	616.5	P	2.44e-4	-0.6	D	0.99998
246422_at	285	P	7.32e-4	-0.1	NC	0.5
246423_at	38.3	P	2.44e-4	-0.1	NC	0.5
246424_at	422.6	P	2.44e-4	0.3	I	0.001651
246425_at	139.3	P	2.44e-4	0.3	I	2.14e-4
246426_at	10.9	A	0.633789	0.7	NC	0.5
246427_at	48.9	P	0.005859	-0.6	D	0.999922
246428_at	69.2	P	0.00293	0	NC	0.5
246429_at	54.8	P	0.046143	1.5	NC	0.054022
246430_at	3.2	A	0.246094	0.2	NC	0.366593
246431_at	0.5	A	0.780518	-1.8	NC	0.952736
246432_at	11.7	A	0.334473	0	NC	0.5
246433_at	54.4	P	0.001953	-0.3	NC	0.558077
246434_at	136.7	P	0.001953	0.1	NC	0.5
246435_at	11.3	A	0.432373	2.2	NC	0.078937
246436_at	82.2	P	2.44e-4	-0.1	NC	0.911062
246437_at	4	A	0.398926	-0.5	NC	0.657563
246438_at	16.9	A	0.466064	-0.6	NC	0.441923
246439_at	52.4	P	0.00293	-0.1	NC	0.5
246440_at	116.1	P	0.00415	0.4	I	2.73e-4
246441_at	327.9	P	2.44e-4	0.3	I	2.41e-4
246442_at	111.9	P	2.44e-4	-0.3	D	0.998514
246443_at	131.2	P	2.44e-4	0.1	NC	0.493524
246444_at	34.3	P	0.001953	-0.4	NC	0.814019
246445_at	396.3	P	2.44e-4	0.9	I	2.e-5
246446_at	159.8	P	2.44e-4	-0.4	D	0.999135
246447_at	130.8	P	2.44e-4	-0.1	NC	0.5
246448_at	165.4	P	2.44e-4	-0.6	D	0.99998
246449_at	36.1	P	0.037598	-0.4	NC	0.916174
246450_at	65.5	A	0.067627	-0.6	D	0.999786
246451_at	509.9	P	2.44e-4	0.2	NC	0.094279
246452_at	306.4	P	7.32e-4	0	NC	0.5
246453_at	238.3	P	2.44e-4	-0.3	D	0.999948
246454_at	146.7	P	7.32e-4	-0.3	D	0.998168
246455_at	1.6	A	0.828613	-0.6	NC	0.814019
246456_at	4.8	A	0.601074	-1.2	NC	0.966696
246457_at	178.7	P	2.44e-4	-0.2	NC	0.5
246458_at	25.7	A	0.067627	0	NC	0.5
246459_at	106.7	P	2.44e-4	-0.7	D	0.99998
246460_at	427.1	P	2.44e-4	-0.1	NC	0.5
246461_at	66.1	P	7.32e-4	0.2	NC	0.065566
246462_at	63.3	P	2.44e-4	-0.4	D	0.997968
246463_at	28.6	A	0.149414	-0.8	NC	0.986189
246464_at	16.6	M	0.056152	0	NC	0.5
246465_at	20.3	A	0.111572	-0.2	NC	0.949447
246466_at	227.7	P	2.44e-4	0.1	NC	0.493524
246467_at	2.6	A	0.780518	-0.1	NC	0.429141
246468_at	79.3	P	0.005859	0.4	I	0.002753
246469_at	163	P	2.44e-4	0.3	I	6.8e-5
246470_at	15.4	A	0.219482	0.2	NC	0.5
246471_s_at	2.5	A	0.601074	1.5	NC	0.403812
246472_at	1.5	A	0.780518	-1.9	NC	0.971234
246473_at	20.3	P	0.001953	0.4	NC	0.105663
246474_at	9.7	P	0.023926	1.2	NC	0.39129
246475_at	68	P	0.00415	-0.3	NC	0.921063
246476_at	114.7	P	2.44e-4	-0.3	NC	0.988955
246477_at	126.8	P	0.001953	0.2	NC	0.078937
246478_at	254.4	P	2.44e-4	0.4	I	1.01e-4
246479_at	263.6	P	2.44e-4	0.4	I	4.6e-5
246480_at	531	P	2.44e-4	0.2	NC	0.047264
246481_s_at	232.8	P	2.44e-4	1.7	I	2.e-5
246482_at	121.7	P	7.32e-4	0.3	NC	0.429141
246483_at	199.2	P	2.44e-4	0.1	NC	0.5
246484_at	147.6	P	0.001221	0.3	NC	0.013078
246485_at	4.8	A	0.601074	-2.4	NC	0.786812
246486_at	127.5	P	2.44e-4	-0.2	NC	0.506476
246487_at	10.3	A	0.466064	-1.1	NC	0.930187
246488_at	128.1	P	2.44e-4	0.3	NC	0.021224
246489_at	1370.2	P	2.44e-4	0.2	I	0.001486
246490_at	31.7	A	0.567627	-0.3	NC	0.645558
246491_at	21.1	P	0.010742	-0.9	D	0.999727
246492_at	25.9	P	0.030273	-0.3	NC	0.786812
246493_at	20.8	A	0.067627	-0.8	D	0.996645
246494_at	29.4	A	0.129639	-0.3	NC	0.973302
246495_at	18.8	A	0.149658	-0.9	NC	0.934434
246496_at	112.4	P	2.44e-4	0.2	NC	0.083826
246497_at	168.3	P	2.44e-4	0	NC	0.5
246498_at	29.6	P	0.008057	0.4	NC	0.033304
246499_at	177.4	P	7.32e-4	-0.1	NC	0.5
246500_at	298.9	P	0.001953	-0.2	NC	0.5
246501_at	117.5	P	0.001953	0.2	NC	0.138386
246502_at	52	P	0.005859	0.1	NC	0.5
246503_at	2252.8	P	2.44e-4	0.4	I	2.e-5
246504_at	19.6	A	0.111572	-0.3	NC	0.5
246505_at	387.6	P	2.44e-4	0	NC	0.5
246506_at	610.6	P	2.44e-4	-1.3	D	0.99998
246507_at	113.5	P	2.44e-4	-0.2	NC	0.916174
246508_at	398.7	P	2.44e-4	0.1	NC	0.274048
246509_at	44.9	A	0.149658	0.2	NC	0.5
246510_at	25.2	A	0.067627	2.7	NC	0.065566
246511_at	741.8	P	2.44e-4	1.2	I	2.e-5
246512_at	91.3	P	2.44e-4	0.2	NC	0.5
246513_at	207.9	P	2.44e-4	-0.1	NC	0.5
246514_at	43	A	0.398926	1.4	NC	0.131343
246515_at	69.1	P	7.32e-4	-0.5	D	0.999308
246516_at	131.3	P	0.001221	0.5	NC	0.007788
246517_at	25.3	A	0.129639	0	NC	0.5
246518_at	54.8	P	2.44e-4	0.4	NC	0.099852
246519_at	14.1	A	0.27417	-1.3	NC	0.916174
246520_at	76.2	P	0.001221	-0.4	NC	0.925732
246521_at	422.7	P	2.44e-4	0.1	NC	0.185981
246522_at	256.9	P	2.44e-4	0.2	I	0.00225
246523_at	3.4	A	0.870361	-0.5	NC	0.51942
246524_at	67	P	0.005859	-0.4	NC	0.846768
246525_at	1.9	A	0.601074	-0.5	NC	0.822588
246526_at	0.8	A	0.72583	-2.4	MD	0.995075
246527_at	404.8	P	2.44e-4	0.5	I	2.e-5
246528_at	235.5	P	7.32e-4	0.6	I	7.8e-5
246529_at	258.4	P	2.44e-4	0	NC	0.5
246530_at	16.3	A	0.080566	0.2	NC	0.307406
246531_at	2.2	A	0.850342	-3	NC	0.980376
246532_at	156.7	P	2.44e-4	0	NC	0.5
246533_at	169.7	P	2.44e-4	0	NC	0.5
246534_at	62.6	P	0.008057	0.6	NC	0.013078
246535_at	54.5	A	0.111572	0.8	NC	0.026698
246536_at	62.6	P	7.32e-4	-0.7	D	0.997968
246537_at	29	P	0.046143	0	NC	0.416433
246538_at	301.7	P	2.44e-4	0.4	I	2.73e-4
246539_at	159.6	P	7.32e-4	0.3	I	0.002032
246540_at	86.9	P	0.008057	0.4	I	0.001486
246541_at	212.8	P	0.001221	0.1	NC	0.366593
246542_at	119.8	P	0.001953	-0.2	NC	0.888286
246543_at	28.2	A	0.19458	0.1	NC	0.5
246544_at	9.1	A	0.27417	-1	NC	0.545234
246545_at	9.8	A	0.27417	-0.6	NC	0.894337
246546_at	1383.8	P	2.44e-4	0.5	I	2.e-5
246547_at	122.4	P	2.44e-4	-0.2	NC	0.5
246548_at	69.7	P	7.32e-4	-0.2	NC	0.725952
246549_at	92.9	P	2.44e-4	0.3	I	0.001832
246550_at	114.7	P	0.00293	-1.3	D	0.99998
246551_at	17	A	0.303711	-0.6	NC	0.805199
246552_at	23.2	P	0.030273	-0.8	NC	0.657563
246553_at	138.1	P	7.32e-4	-0.5	NC	0.989865
246554_at	81.4	P	2.44e-4	-0.1	NC	0.5
246555_at	114.5	P	2.44e-4	0.2	NC	0.021224
246556_at	1.2	A	0.780518	-3.2	NC	0.747149
246557_at	31.3	P	0.030273	0.9	NC	0.015426
246558_at	120.5	P	0.008057	-0.3	NC	0.925732
246559_at	266.8	P	2.44e-4	0.4	I	6.8e-5
246560_at	1.2	A	0.696289	-0.3	NC	0.5
246561_at	89.1	P	2.44e-4	-0.2	NC	0.5
246562_at	142.2	P	2.44e-4	0.2	NC	0.083826
246563_at	1.2	A	0.5	-0.3	NC	0.5
246564_at	214.3	P	7.32e-4	0	NC	0.5
246565_at	349.5	P	2.44e-4	0.4	I	2.3e-5
246566_at	146.5	P	2.44e-4	-0.3	NC	0.888286
246567_at	255.6	P	2.44e-4	0.1	NC	0.493524
246568_at	34.8	A	0.111572	-0.4	NC	0.986922
246569_at	30.7	A	0.111572	-0.3	NC	0.814019
246570_at	6.8	A	0.466064	0.7	NC	0.222749
246571_at	11.9	A	0.398926	-1.2	NC	0.916174
246572_at	19.1	A	0.366211	0.1	NC	0.131343
246573_at	3.2	A	0.850342	-0.8	NC	0.767451
246574_at	3.8	A	0.72583	-0.1	NC	0.015426
246575_at	302.3	P	2.44e-4	0.7	I	1.14e-4
246576_at	46.5	P	2.44e-4	-0.3	NC	0.5
246577_at	1.6	A	0.870361	-0.6	NC	0.60871
246578_at	1	A	0.567627	-0.1	NC	0.5
246579_at	1.4	A	0.850342	-2.2	NC	0.830902
246580_at	420.2	P	2.44e-4	0.7	I	3.e-5
246581_at	34.6	P	0.023926	-0.2	NC	0.5
246582_at	12.3	A	0.246094	-0.8	NC	0.506476
246583_at	94.5	P	2.44e-4	-0.3	NC	0.949447
246584_at	191	P	2.44e-4	-0.1	NC	0.5
246585_at	68.1	P	2.44e-4	0.7	I	1.47e-4
246586_at	10.9	A	0.111572	-0.3	NC	0.986922
246587_at	17.5	A	0.398926	1	NC	0.5
246588_at	10.9	A	0.171387	1.8	NC	0.777251
246589_at	8.4	A	0.366211	-0.3	NC	0.875448
246590_at	14.1	A	0.398926	-0.4	MD	0.994591
246591_at	287.3	P	2.44e-4	-0.1	NC	0.5
246592_at	5.1	A	0.533936	-1.5	NC	0.846768
246593_at	123.8	P	2.44e-4	0.2	NC	0.011045
246594_at	385.8	P	0.001953	0.1	NC	0.5
246595_at	17.8	P	0.037598	-0.7	MD	0.995075
246596_at	16	A	0.303711	-0.8	NC	0.506476
246597_at	76.3	P	0.001221	0.8	I	0.00225
246598_at	51.9	P	0.001221	0	NC	0.48058
246599_at	16	M	0.056152	-1	MD	0.994067
246600_at	94.3	P	2.44e-4	-0.5	D	0.99998
246601_at	532	P	2.44e-4	0.4	I	1.01e-4
246602_at	104.6	P	2.44e-4	0.4	I	2.14e-4
246603_at	22.4	A	0.303711	-0.2	NC	0.645558
246604_at	3.3	A	0.72583	-3.5	NC	0.894337
246605_at	1	A	0.828613	-2.9	NC	0.958799
246606_at	17.1	A	0.149658	0	NC	0.861614
246607_at	186.8	P	2.44e-4	-0.4	D	0.999899
246608_at	3.6	A	0.72583	-0.4	NC	0.5
246609_at	4.8	A	0.303711	-1.7	NC	0.961585
246610_at	30.8	P	0.046143	-0.6	NC	0.583567
246611_at	243.8	P	2.44e-4	-0.9	D	0.99998
246612_at	144.3	P	0.005859	-0.3	D	0.999034
246613_at	1041.7	P	2.44e-4	0.4	I	3.5e-5
246614_at	36.1	P	7.32e-4	-0.1	NC	0.633407
246615_at	11.5	A	0.303711	-0.3	NC	0.975245
246616_at	26.5	A	0.067627	0	NC	0.194801
246617_at	85.2	P	7.32e-4	0.8	I	6.8e-5
246618_at	7.5	A	0.111572	-1	NC	0.5
246619_at	683.1	P	2.44e-4	0.2	NC	0.026698
246620_at	16.8	A	0.171387	0.1	NC	0.5
246621_at	1107	P	2.44e-4	0	NC	0.5
246622_at	51.2	P	2.44e-4	-0.7	D	0.999977
246623_at	2410.1	P	2.44e-4	0.6	I	2.e-5
246624_at	7.6	A	0.398926	-1.3	NC	0.988955
246625_at	43.1	P	0.005859	-0.1	NC	0.5
246626_at	30.2	A	0.366211	-0.3	NC	0.973302
246627_s_at	1043.6	P	2.44e-4	0.3	I	2.e-5
246628_at	311.8	P	2.44e-4	0.2	I	0.002753
246629_at	0.9	A	0.989258	-0.8	D	0.997247
246630_at	45.8	P	0.010742	-0.4	MD	0.994591
246631_at	354.4	P	0.001953	-0.2	NC	0.822588
246632_at	28.4	P	0.018555	0.4	NC	0.263341
246633_at	1	A	0.888428	0.1	NC	0.5
246634_at	350.6	P	2.44e-4	0.2	NC	0.307406
246635_at	23.2	A	0.398926	-0.5	NC	0.5
246636_at	669.9	P	2.44e-4	0.2	NC	0.088938
246637_at	1	A	0.991943	-0.6	NC	0.48058
246638_at	2.6	A	0.780518	-1.7	NC	0.854318
246639_x_at	0.6	A	0.943848	-0.5	NC	0.805199
246640_x_at	74.4	P	0.030273	-0.5	NC	0.945978
246641_s_at	1.6	A	0.870361	0.5	NC	0.681091
246642_s_at	0.5	A	0.904785	-3.3	D	0.998799
246643_s_at	0.4	A	0.870361	0.9	NC	0.881991
246644_at	109	P	0.001221	-0.6	D	0.999954
246645_at	222	P	2.44e-4	0.2	NC	0.403812
246646_at	1.4	A	0.932373	-0.8	NC	0.5
246647_at	11	A	0.246094	-0.1	NC	0.5
246648_at	0.9	A	0.904785	-1	NC	0.861614
246649_at	12.8	M	0.056152	-1.2	NC	0.961585
246650_at	745.3	P	2.44e-4	0.3	NC	0.008511
246651_at	43.1	A	0.111572	0.1	NC	0.5
246652_at	86.1	P	2.44e-4	0.7	I	0.001651
246653_at	610.3	P	2.44e-4	-0.4	D	0.999811
246654_s_at	150	P	0.001221	-0.5	NC	0.988955
246655_at	2.9	A	0.5	-2.4	NC	0.971234
246656_at	5.5	A	0.466064	-0.9	NC	0.5
246657_at	8.6	A	0.171387	-0.8	NC	0.981872
246658_at	8.2	A	0.262207	0.4	NC	0.313723
246659_at	3.3	A	0.5	-1.5	NC	0.958799
246660_at	391.1	P	2.44e-4	0.1	NC	0.5
246661_at	0.2	A	0.953857	-0.6	NC	0.822588
246662_at	5.7	A	0.27417	-0.8	NC	0.900148
246663_at	3.9	A	0.696289	-0.2	NC	0.5
246664_at	0.4	A	0.962402	-3.6	NC	0.925732
246665_s_at	3.5	A	0.870361	-0.5	NC	0.767451
246666_at	0.9	A	0.888428	-2.6	NC	0.975245
246667_at	2.7	A	0.665527	-2.2	NC	0.916174
246668_at	1.7	A	0.780518	-0.3	NC	0.796129
246669_at	15.9	A	0.567627	-1.5	NC	0.992212
246670_at	4.8	A	0.366211	0.9	NC	0.307406
246671_at	7.5	A	0.334473	-0.8	D	0.999034
246672_at	9.4	A	0.398926	-0.1	MD	0.994591
246673_at	198.5	P	2.44e-4	0.3	MI	0.005933
246674_at	56	P	7.32e-4	0.1	NC	0.467656
246675_at	16.3	P	0.046143	-0.2	NC	0.51942
246676_at	1.6	A	0.696289	-1.8	NC	0.942324
246677_at	0.9	A	0.991943	-0.7	NC	0.961585
246678_at	11.6	A	0.334473	-0.3	NC	0.692594
246679_at	0.6	A	0.943848	-0.7	NC	0.838962
246680_at	24.9	A	0.171387	-0.7	NC	0.958799
246681_at	52.5	P	2.44e-4	-0.8	D	0.99996
246682_at	183.7	P	2.44e-4	-0.7	D	0.99998
246683_at	89.5	P	2.44e-4	0.1	NC	0.5
246684_at	16.3	A	0.246094	-0.7	NC	0.5
246685_at	16.1	A	0.334473	-0.5	NC	0.814019
246686_at	2.6	A	0.850342	-0.6	NC	0.930187
246687_at	4.7	A	0.688721	-2.4	NC	0.830902
246688_at	11	P	0.01416	2.7	NC	0.065566
246689_at	9.6	A	0.303711	-0.7	NC	0.454766
246690_at	1.3	A	0.932373	-0.3	NC	0.5
246691_at	16	A	0.19458	-0.7	NC	0.757415
246692_at	1.1	A	0.753906	-0.2	NC	0.757415
246693_at	0.9	A	0.976074	-0.7	NC	0.888286
246694_at	10.6	A	0.466064	-0.5	NC	0.736659
246695_at	1.7	A	0.850342	-0.5	NC	0.532344
246696_at	2.9	A	0.567627	-0.8	NC	0.786812
246697_at	2.4	A	0.780518	-0.7	NC	0.861614
246698_at	2.6	A	0.303711	-4.3	NC	0.596188
246699_at	283.3	P	2.44e-4	0	NC	0.5
246700_at	1	A	0.780518	-4.1	NC	0.925732
246701_at	117.4	P	2.44e-4	0.1	NC	0.5
246702_at	562.1	P	7.32e-4	0.2	NC	0.054022
246703_at	135.8	P	0.001221	-0.2	NC	0.5
246704_at	17.7	P	0.030273	0.1	NC	0.558077
246705_x_at	1	A	0.904785	-2.9	NC	0.925732
246706_at	5.2	A	0.5	-1.3	NC	0.838962
246707_at	8.9	A	0.5	0.2	NC	0.692594
246708_at	169.9	P	2.44e-4	-0.1	NC	0.5
246709_s_at	0.2	A	0.828613	-2.8	NC	0.977068
246710_at	7.7	A	0.19458	-1.1	NC	0.969033
246711_at	1.4	A	0.753906	-0.6	NC	0.925732
246712_at	7.8	A	0.398926	1.6	NC	0.5
246713_at	7.5	A	0.149658	-1.2	NC	0.868657
246714_at	110.2	P	0.023926	0.3	NC	0.203871
246715_at	22.3	A	0.27417	-0.7	D	0.998349
246716_s_at	26.6	P	2.44e-4	0.8	NC	0.263341
246717_at	6.4	A	0.665527	-1.4	NC	0.966696
246718_at	20.4	A	0.246094	0.1	NC	0.5
246719_at	11.8	M	0.056152	-0.5	NC	0.992212
246720_at	0.4	A	0.962402	-2.6	NC	0.916174
246721_at	4.3	A	0.5	-1.2	D	0.997968
246722_at	2.1	A	0.696289	-1.5	NC	0.633407
246723_at	2	A	0.888428	-0.7	NC	0.657563
246724_at	107.4	P	7.32e-4	-0.1	NC	0.5
246725_at	27	A	0.149658	0.2	NC	0.454766
246726_at	10.9	A	0.633789	-0.6	NC	0.532344
246727_at	10.1	A	0.303711	-1.9	D	0.999448
246728_at	308	P	2.44e-4	-0.1	NC	0.5
246729_at	0.3	A	0.696289	0.2	NC	0.177412
246730_at	1199	P	2.44e-4	-0.1	NC	0.5
246731_at	20	P	0.00415	0	NC	0.5
246732_at	91.1	M	0.056152	-0.1	NC	0.905721
246733_at	51	P	0.046143	0	NC	0.37888
246734_at	24.5	P	0.023926	0.2	NC	0.5
246735_at	218.9	P	2.44e-4	0.3	NC	0.010135
246736_at	38.2	A	0.303711	-0.2	NC	0.725952
246737_at	70.9	P	2.44e-4	-0.2	NC	0.725952
246738_at	155.7	P	7.32e-4	0.1	NC	0.5
246739_at	15.6	P	0.030273	0.4	NC	0.657563
246740_at	0.5	A	0.969727	-0.3	NC	0.403812
246741_at	275.6	P	2.44e-4	-0.2	NC	0.5
246742_at	224.4	P	2.44e-4	-0.4	D	0.999899
246743_at	44.9	P	0.046143	0.1	NC	0.5
246744_at	390.3	P	2.44e-4	0.5	I	2.3e-5
246745_at	1642	P	2.44e-4	0.3	I	0.001832
246746_at	243.1	P	0.00415	0.4	I	6.18e-4
246747_at	3375.9	P	2.44e-4	0	NC	0.5
246748_at	34.3	A	0.111572	-0.8	NC	0.975245
246749_at	111.7	P	2.44e-4	-0.1	NC	0.5
246750_at	69	P	7.32e-4	0.4	NC	0.318909
246751_at	4.1	A	0.696289	-1	NC	0.747149
246752_at	2.1	A	0.80542	-0.8	NC	0.942324
246753_at	8.9	A	0.5	-1.2	NC	0.570859
246754_at	46	A	0.080566	-0.5	NC	0.861614
246755_at	433	P	2.44e-4	0.1	NC	0.232549
246756_at	201	P	2.44e-4	-0.1	NC	0.5
246757_at	2.8	A	0.5	-0.5	NC	0.875448
246758_at	3062.7	P	2.44e-4	0.3	I	3.07e-4
246759_at	144.8	P	2.44e-4	-0.7	D	0.999973
246760_at	161.6	P	2.44e-4	0.2	NC	0.252851
246761_at	1.9	A	0.850342	-2.8	NC	0.930187
246762_at	58.9	P	7.32e-4	0.3	NC	0.035785
246763_at	482.5	P	2.44e-4	0.2	NC	0.030967
246764_s_at	2.1	A	0.72583	-1.7	NC	0.822588
246765_at	99.7	P	2.44e-4	0.7	I	3.e-5
246766_at	14.2	A	0.27417	1.7	NC	0.5
246767_at	142.7	P	2.44e-4	0.8	I	2.e-5
246768_at	126.9	P	2.44e-4	-0.1	NC	0.5
246769_at	6.3	A	0.601074	0.1	NC	0.5
246770_at	90.2	P	0.00415	-0.3	NC	0.888286
246771_at	0.6	A	0.943848	-0.5	NC	0.846768
246772_at	157.2	P	7.32e-4	0.3	NC	0.007788
246773_at	20.7	A	0.129639	-0.6	NC	0.60871
246774_at	25	A	0.398926	0.2	NC	0.5
246775_at	265.4	P	0.001221	0.1	NC	0.118009
246776_at	34.9	A	0.149658	0.4	NC	0.545234
246777_at	197.6	P	2.44e-4	-0.7	D	0.999727
246778_at	177.6	P	2.44e-4	-0.1	NC	0.5
246779_at	169.7	P	7.32e-4	-0.3	NC	0.558077
246780_at	823.1	P	2.44e-4	0.2	NC	0.01421
246781_at	214.7	P	2.44e-4	0.8	I	2.e-5
246782_at	55.2	P	0.00415	-0.6	NC	0.942324
246783_at	20.7	P	0.023926	-0.7	NC	0.532344
246784_at	334.1	P	2.44e-4	0.4	I	5.2e-5
246785_at	397.4	P	2.44e-4	0	NC	0.5
246786_at	32.9	P	0.010742	-0.7	NC	0.938478
246787_s_at	0.9	A	0.850342	-3.6	NC	0.934434
246788_at	4.3	A	0.334473	-1.4	NC	0.978776
246789_at	139.4	P	2.44e-4	0.1	NC	0.5
246790_at	22.5	P	0.037598	-0.2	NC	0.911062
246791_at	160.3	P	0.001953	-0.7	D	0.99998
246792_at	29.8	A	0.067627	0.6	NC	0.645558
246793_at	150.5	P	2.44e-4	-0.4	D	0.999034
246794_s_at	38.7	P	0.00415	0.2	NC	0.354442
246795_at	8	A	0.27417	0.2	NC	0.5
246796_at	21.5	A	0.067627	0	NC	0.5
246797_at	33.6	P	7.32e-4	0	NC	0.5
246798_at	12.6	A	0.466064	-1.1	NC	0.846768
246799_at	71.5	P	0.005859	-0.3	NC	0.506476
246800_at	577.7	P	2.44e-4	0.3	I	1.14e-4
246801_at	584.8	P	2.44e-4	0.4	I	2.e-5
246802_at	79.1	P	0.005859	-0.8	D	0.99994
246803_at	49	P	0.023926	0.1	NC	0.5
246804_at	1.2	A	0.919434	-0.6	NC	0.888286
246805_at	2.5	A	0.665527	-1.6	NC	0.861614
246806_at	1.3	A	0.80542	-0.1	NC	0.185981
246807_at	380.8	P	2.44e-4	1.1	I	2.e-5
246808_at	36.4	P	2.44e-4	0	NC	0.5
246809_s_at	269.4	P	2.44e-4	0.6	I	1.14e-4
246810_at	0.3	A	0.665527	-3.2	NC	0.973302
246811_at	3.4	A	0.533936	-1.3	NC	0.545234
246812_at	0.3	A	0.904785	-3	NC	0.916174
246813_at	0.6	A	0.888428	-0.1	NC	0.692594
246814_at	28.6	A	0.095215	-0.5	NC	0.5
246815_at	32.4	P	0.00293	-0.2	NC	0.777251
246816_at	16.5	A	0.219482	0	NC	0.949447
246817_at	17.8	M	0.056152	0.1	NC	0.5
246818_at	38.9	A	0.149658	-0.6	NC	0.977068
246819_at	0.1	A	0.999756	-0.7	NC	0.715033
246820_at	36.7	P	0.001221	-0.5	NC	0.983269
246821_at	213.3	P	2.44e-4	-0.4	D	0.999922
246822_at	76.1	P	2.44e-4	-0.3	NC	0.964215
246823_at	6.9	A	0.5	-1	NC	0.715033
246824_at	253	P	0.001221	0	NC	0.5
246825_at	347.1	P	2.44e-4	0.4	I	0.004481
246826_at	83.5	P	0.010742	-0.1	NC	0.5
246827_at	109.7	P	0.001221	0.5	I	2.e-5
246828_at	6.1	A	0.533936	-2.1	NC	0.532344
246829_at	116.2	P	0.001953	-0.3	NC	0.900148
246830_at	1269.2	P	2.44e-4	0.1	NC	0.069813
246831_at	61.2	P	7.32e-4	-0.3	NC	0.5
246832_at	253.9	P	2.44e-4	-0.1	NC	0.5
246833_at	1.3	A	0.696289	-0.7	NC	0.403812
246834_at	2.7	A	0.432373	-0.3	NC	0.48058
246835_at	24.3	A	0.129639	-0.4	NC	0.945978
246836_s_at	17.4	P	0.046143	-0.2	NC	0.881991
246837_at	52.3	P	0.005859	0.2	NC	0.185981
246838_at	71.5	P	0.00293	0	NC	0.5
246839_at	36.3	P	0.010742	-0.2	NC	0.506476
246840_at	180.3	P	0.001221	-0.2	NC	0.921063
246841_at	15.4	A	0.246094	-0.1	NC	0.747149
246842_at	155.8	P	0.001221	-0.2	NC	0.570859
246843_at	220.7	P	2.44e-4	-0.5	D	0.999135
246844_at	97.2	P	7.32e-4	-0.4	NC	0.938478
246845_at	842.7	P	2.44e-4	0.2	NC	0.083826
246846_at	211.6	P	0.00415	-0.2	NC	0.5
246847_at	41.2	P	0.023926	-0.7	MD	0.995075
246848_at	1.4	A	0.850342	-0.8	NC	0.596188
246849_at	159.5	P	2.44e-4	0.2	NC	0.5
246850_at	85	P	2.44e-4	0.6	I	1.47e-4
246851_at	4.5	A	0.398926	-0.7	NC	0.747149
246852_at	169.1	P	0.00293	-0.2	NC	0.62112
246853_at	19.3	A	0.111572	-0.5	NC	0.894337
246854_at	200	P	7.32e-4	5.7	I	2.e-5
246855_at	2056.8	P	2.44e-4	-0.1	NC	0.5
246856_at	331.1	P	7.32e-4	-0.6	D	0.99998
246857_at	0.4	A	0.962402	-0.2	NC	0.846768
246858_at	188.6	P	2.44e-4	-0.1	NC	0.5
246859_at	6.3	A	0.5	2.4	NC	0.545234
246860_at	2	A	0.780518	-2.5	NC	0.991489
246861_at	944.4	P	2.44e-4	-1.1	D	0.99998
246862_at	547.9	P	2.44e-4	-0.1	NC	0.5
246863_at	408.2	P	2.44e-4	0	NC	0.5
246864_at	99.9	P	2.44e-4	-0.1	NC	0.5
246865_s_at	258.8	P	2.44e-4	0.3	I	6.8e-5
246866_at	0.5	A	0.969727	-3.7	NC	0.861614
246867_at	9.7	A	0.27417	0.3	NC	0.37888
246868_at	252.3	P	7.32e-4	0.9	I	7.8e-5
246869_at	16.6	A	0.149658	0.5	NC	0.645558
246870_at	502	P	2.44e-4	0.2	NC	0.030967
246871_at	25.7	P	0.018555	0.3	NC	0.5
246872_at	43.1	P	7.32e-4	0.1	NC	0.203871
246873_at	44.7	A	0.303711	-0.6	D	0.995519
246874_at	2.7	A	0.828613	-0.8	NC	0.905721
246875_at	277	P	2.44e-4	-0.9	D	0.99998
246876_at	7	A	0.303711	-0.1	NC	0.5
246877_at	4.7	A	0.850342	-0.4	NC	0.296089
246878_at	7.8	A	0.19458	2.3	NC	0.203871
246879_at	99.1	P	2.44e-4	0.5	I	5.52e-4
246880_s_at	9.5	A	0.246094	0	NC	0.307406
246881_at	83.5	P	7.32e-4	-0.7	D	0.999853
246882_at	112.1	P	0.005859	0	NC	0.5
246883_at	22.3	P	0.018555	-0.6	NC	0.900148
246884_at	52.8	P	2.44e-4	0.6	NC	0.00712
246885_at	46.6	P	2.44e-4	-0.3	NC	0.48058
246886_at	143.3	P	2.44e-4	-0.2	NC	0.715033
246887_at	16.3	A	0.334473	-0.1	NC	0.981872
246888_at	198	P	2.44e-4	-1.1	D	0.99998
246889_at	13.5	A	0.303711	-0.7	D	0.999226
246890_at	30.9	M	0.056152	0.3	NC	0.5
246891_at	36.1	P	0.001221	0.1	NC	0.558077
246892_at	38.7	P	0.046143	0.3	NC	0.307406
246893_at	152.8	P	2.44e-4	-0.3	D	0.996301
246894_at	9.1	A	0.601074	-0.7	NC	0.830902
246895_at	741.3	P	2.44e-4	-0.1	NC	0.5
246896_at	1.7	A	0.753906	-0.7	NC	0.796129
246897_at	184.8	P	2.44e-4	-0.4	D	0.999965
246898_at	31.7	A	0.095215	-0.2	NC	0.5
246899_at	42.5	P	2.44e-4	-0.1	NC	0.5
[truncated: 20,811 more rows]
