# Supplementary material for: Qualitative network models and genome-wide expression data define carbon/nitrogen-responsive molecular machines in Arabidopsis
Source: Genome Biol. 2007 Jan 11;8(1):R7. doi: 10.1186/gb-2007-8-1-r7 (PMC1839130; doi:10.1186/gb-2007-8-1-r7)
Supplement: Additional data file 5 — CHP files generated with the Affymetrix MAS v5.0 software as described in the Materials and methods. [file gb-2007-8-1-r7-S5.zip › CHPfiles/33.23.vs.LL43.1.CHP]

row.names	Ll33.23.vs.LL43.1.Signal	Ll33.23.vs.LL43.1.Detection	Ll33.23.vs.LL43.1.Detection.p.value	Ll33.23.vs.LL43.1.Signal.Log.Ratio	Ll33.23.vs.LL43.1.Change	Ll33.23.vs.LL43.1.Change.p.value
244901_at	57.7	P	2.44e-4	0.3	NC	0.065566
244902_at	69.8	P	2.44e-4	0.7	NC	0.008511
244903_at	147.8	P	2.44e-4	0.7	I	2.e-5
244904_at	22.7	P	0.037598	2.4	NC	0.018128
244905_at	18.8	A	0.246094	1.6	NC	0.274048
244906_at	154.3	P	7.32e-4	0	NC	0.37888
244907_at	16.6	A	0.334473	0.2	NC	0.124552
244908_at	1.2	A	0.932373	0.3	NC	0.057676
244909_at	16.8	A	0.5	-0.2	NC	0.5
244910_s_at	15.9	M	0.056152	-0.6	NC	0.916174
244911_at	0.8	A	0.601074	1.7	NC	0.015426
244912_at	431.3	P	0.001221	0.8	I	0.00249
244913_at	14.6	A	0.753906	1	NC	0.296089
244914_at	7.5	A	0.219482	2.2	NC	0.131343
244915_s_at	14.9	A	0.432373	-0.9	NC	0.830902
244916_at	0.8	A	0.753906	-0.4	NC	0.506476
244917_at	1.1	A	0.969727	-0.5	NC	0.736659
244918_at	15.8	A	0.171387	2.5	NC	0.044149
244919_at	30.6	A	0.095215	0.5	NC	0.296089
244920_s_at	166.4	P	7.32e-4	0.8	I	1.3e-4
244921_s_at	122.5	P	2.44e-4	1.4	I	4.6e-5
244922_s_at	54.6	P	0.005859	0.6	NC	0.074268
244923_s_at	40.9	P	0.023926	2.1	I	0.003041
244924_at	40	A	0.080566	0.2	NC	0.050553
244925_at	12.7	A	0.303711	-0.8	NC	0.900148
244926_s_at	41.9	P	0.023926	1.7	I	0.003041
244927_at	41.4	A	0.095215	0.6	NC	0.024755
244928_s_at	109.8	P	0.00415	0.1	NC	0.131343
244929_at	354	P	0.005859	0.1	NC	0.263341
244930_at	17	A	0.067627	3.1	NC	0.026698
244931_at	16.7	P	0.037598	0.3	NC	0.284967
244932_at	33.9	A	0.067627	0.5	NC	0.307406
244933_at	54.9	P	0.01416	0.7	I	4.e-5
244934_at	24.6	A	0.067627	0.6	NC	0.065566
244935_at	221.9	P	2.44e-4	-0.8	D	0.99998
244936_at	68.2	P	7.32e-4	-0.1	NC	0.5
244937_at	22.6	P	0.005859	1.9	NC	0.044149
244938_at	44.6	P	0.01416	-0.3	NC	0.242585
244939_at	106.2	P	0.010742	-0.4	NC	0.747149
244940_at	197.5	P	2.44e-4	-0.5	NC	0.969033
244941_at	44	P	0.037598	0	NC	0.5
244942_at	2.1	A	0.633789	-0.1	NC	0.307406
244943_at	162.3	P	2.44e-4	-0.1	NC	0.5
244944_s_at	299.2	P	2.44e-4	0.4	I	0.003041
244945_at	68.3	P	2.44e-4	0.9	I	2.e-5
244946_at	47.4	A	0.111572	-0.2	NC	0.5
244947_at	30.6	P	0.001221	-0.5	NC	0.5
244948_at	14.2	A	0.095215	2.4	NC	0.050553
244949_at	19.7	A	0.095215	0.5	NC	0.252851
244950_at	90	P	2.44e-4	0.4	I	0.00249
244951_s_at	349	P	2.44e-4	0.7	I	1.67e-4
244952_at	29.1	P	0.00415	0.5	NC	0.153232
244953_s_at	33.1	P	0.001221	0.3	NC	0.041201
244954_s_at	14.4	A	0.080566	2.8	NC	0.047264
244955_at	10.9	A	0.303711	-0.4	NC	0.5
244956_s_at	39.2	M	0.056152	-0.1	NC	0.5
244957_at	23.2	P	0.008057	0	NC	0.252851
244958_at	16.8	P	0.00415	-0.7	NC	0.5
244959_s_at	170.1	P	2.44e-4	1.3	I	2.e-5
244960_at	352.7	P	2.44e-4	0.1	NC	0.5
244961_at	456.8	P	2.44e-4	0.2	I	4.92e-4
244962_at	207.6	P	2.44e-4	0.3	I	1.01e-4
244963_at	89.1	P	2.44e-4	-1.2	D	0.99998
244964_at	57.9	P	0.00415	-0.9	D	0.999693
244965_at	92	P	0.001221	-0.3	NC	0.5
244966_at	32.7	P	0.00415	0.3	NC	0.007788
244967_at	200.9	P	7.32e-4	-1.2	D	0.999977
244968_at	248.2	P	7.32e-4	-0.6	NC	0.991489
244969_at	122.6	P	2.44e-4	-0.1	NC	0.5
244970_at	121.3	P	2.44e-4	1.3	I	6.e-5
244971_at	1894	P	2.44e-4	-0.3	NC	0.62112
244972_at	34.9	P	0.037598	0.2	NC	0.078937
244973_at	23.9	P	0.046143	0.6	I	0.00225
244974_at	16.6	A	0.129639	2.5	NC	0.065566
244975_at	126	P	7.32e-4	0.8	I	2.e-5
244976_at	995.7	P	2.44e-4	0.1	NC	0.467656
244977_at	27.9	P	0.001221	0.5	NC	0.057676
244978_at	106.9	P	7.32e-4	-2.7	D	0.999448
244979_at	47.9	P	0.023926	-2.7	D	0.99998
244980_at	26	P	2.44e-4	-1.7	D	0.999899
244981_at	136	P	0.001221	-0.3	NC	0.945978
244982_at	139.8	P	2.44e-4	-0.5	NC	0.989865
244983_at	377.6	P	2.44e-4	-0.6	D	0.995927
244984_at	448.4	P	2.44e-4	-0.2	NC	0.5
244985_at	271.5	P	2.44e-4	0.5	I	1.3e-4
244986_at	482.7	P	2.44e-4	-0.2	NC	0.838962
244987_s_at	1344.5	P	2.44e-4	-0.2	NC	0.5
244988_s_at	314	P	0.001953	0.6	I	1.3e-4
244989_s_at	31.4	P	0.023926	0.2	NC	0.185981
244990_s_at	8.2	A	0.129639	0.5	NC	0.038415
244991_s_at	49.4	P	0.005859	1.2	I	0.002032
244992_s_at	715.3	P	2.44e-4	-0.7	D	0.999954
244993_s_at	221.4	P	2.44e-4	0.1	NC	0.263341
244994_at	15.8	P	0.00293	1.1	I	8.65e-4
244995_at	9.1	A	0.111572	0.6	NC	0.558077
244996_at	142.3	P	0.001221	-0.2	NC	0.5
244997_at	58.8	P	7.32e-4	0.4	NC	0.138386
244998_at	250.8	P	2.44e-4	0.2	I	0.004073
244999_at	10.7	P	0.018555	-0.4	NC	0.5
245000_at	28.6	A	0.111572	0.5	NC	0.047264
245001_at	811.8	P	2.44e-4	-0.1	NC	0.5
245002_at	39.1	P	0.023926	0.9	I	0.001651
245003_at	42.8	P	0.00415	-0.3	NC	0.5
245004_at	84.3	P	2.44e-4	-0.1	NC	0.5
245005_at	23.5	A	0.171387	-0.2	NC	0.493524
245006_at	519.3	P	2.44e-4	0	NC	0.5
245007_at	72.3	P	0.008057	0.8	I	0.002032
245008_at	104.4	P	7.32e-4	0.8	I	1.14e-4
245009_at	432.8	P	2.44e-4	0.5	I	2.3e-5
245010_at	18.5	A	0.19458	0.3	NC	0.021224
245011_at	32.7	P	0.005859	-0.1	NC	0.013078
245012_at	53.3	P	7.32e-4	-2.1	D	0.999973
245013_at	698.1	P	2.44e-4	-1.4	D	0.99998
245014_at	743.3	P	2.44e-4	-0.8	D	0.999954
245015_at	206.7	P	2.44e-4	0.3	I	5.52e-4
245016_at	459.3	P	2.44e-4	1.3	I	2.e-5
245017_at	643.4	P	2.44e-4	0.4	I	2.3e-5
245018_at	97.9	P	7.32e-4	0.2	NC	0.026698
245019_at	106.1	P	2.44e-4	0.1	NC	0.242585
245020_at	118.6	P	7.32e-4	-1.5	D	0.999977
245021_at	84.2	P	2.44e-4	-1.4	D	0.999954
245022_at	33.7	P	0.01416	-1.6	D	0.999693
245023_at	204.4	P	2.44e-4	-0.2	NC	0.5
245024_at	885.1	P	2.44e-4	0.2	NC	0.00712
245025_at	144.6	P	2.44e-4	0.7	NC	0.111714
245026_at	125	P	2.44e-4	0.2	NC	0.041201
245027_at	39.9	P	0.005859	0.1	NC	0.232549
245028_at	84.1	P	7.32e-4	-0.9	D	0.999727
245029_at	1.3	A	0.432373	0	NC	0.213188
245030_at	0.7	A	0.633789	0	NC	0.161038
245031_at	78.7	P	0.001221	0.3	NC	0.153232
245032_at	8	A	0.080566	-0.4	NC	0.5
245033_at	25.4	A	0.067627	0.4	NC	0.5
245034_at	86.6	P	0.010742	0.3	NC	0.030967
245035_at	38.5	P	0.001221	-1.7	D	0.998168
245036_at	111.5	P	7.32e-4	-0.7	D	0.999654
245037_at	35.3	P	0.018555	0.7	I	5.2e-5
245038_at	96.7	P	0.00415	-1.9	D	0.99998
245039_at	246.4	P	7.32e-4	-0.3	NC	0.796129
245040_at	35.8	A	0.149658	2.2	I	0.001651
245041_at	136.6	P	2.44e-4	-0.7	D	0.999833
245042_at	35.2	A	0.111572	0	NC	0.203871
245043_at	177.8	P	2.44e-4	-0.9	D	0.999448
245044_at	18.1	A	0.27417	-0.8	NC	0.5
245045_at	362.8	P	2.44e-4	0	NC	0.5
245046_at	379.7	P	2.44e-4	0.1	NC	0.5
245047_at	31.7	P	0.046143	0	NC	0.429141
245048_at	1167.7	P	2.44e-4	0.8	I	2.e-5
245049_at	50.8	P	0.00293	0.3	NC	0.161038
245050_at	92.9	P	2.44e-4	-0.6	NC	0.991489
245051_at	149.6	P	0.001221	-1	D	0.99751
245052_at	21.3	A	0.149658	0	NC	0.5
245053_at	20.2	A	0.149658	-0.4	NC	0.757415
245054_at	89.9	P	2.44e-4	-0.3	NC	0.5
245055_at	40.8	P	0.018555	-0.4	NC	0.62112
245056_at	48.4	P	0.00415	-0.5	D	0.996301
245057_at	2.5	A	0.904785	-1.7	NC	0.5
245058_at	0.9	A	0.828613	-0.8	NC	0.888286
245059_at	153	P	2.44e-4	0	NC	0.5
245060_at	896.8	P	2.44e-4	0.3	I	0.00249
245061_at	36.6	P	0.037598	0.1	NC	0.921063
245062_at	249	P	2.44e-4	0	NC	0.5
245063_at	165.2	P	2.44e-4	0.4	I	0.001201
245064_at	60.1	P	2.44e-4	-0.3	NC	0.757415
245065_at	218.2	P	0.005859	0.2	NC	0.019624
245066_at	237	P	2.44e-4	0	NC	0.019624
245067_at	711.7	P	2.44e-4	0.1	NC	0.39129
245068_at	1.3	A	0.665527	-0.1	NC	0.454766
245069_at	5.5	A	0.303711	0.2	NC	0.633407
245070_at	2.7	A	0.466064	-0.8	NC	0.5
245071_at	1.3	A	0.850342	-0.6	NC	0.838962
245072_s_at	1.5	A	0.567627	-1.3	NC	0.467656
245073_at	15.3	A	0.303711	3	NC	0.213188
245074_at	58.8	M	0.056152	-0.4	NC	0.992212
245075_at	13.5	A	0.398926	0.6	NC	0.5
245076_at	1.8	A	0.850342	-3.6	NC	0.990708
245077_at	34.2	A	0.129639	-0.8	NC	0.894337
245078_at	262.3	P	2.44e-4	-0.6	D	0.99751
245079_at	30.1	A	0.171387	-0.6	NC	0.964215
245080_at	125	P	2.44e-4	0.1	I	0.001336
245081_at	29.1	A	0.171387	-0.3	NC	0.5
245082_at	48.4	P	0.005859	1	NC	0.009292
245083_at	291.5	P	2.44e-4	-0.1	NC	0.5
245084_at	56.5	P	0.001953	-0.3	NC	0.5
245085_at	1381.2	P	2.44e-4	1.2	I	2.e-5
245086_at	2.6	A	0.533936	-0.4	NC	0.51942
245087_at	48.2	P	2.44e-4	-0.5	NC	0.5
245088_at	13.9	A	0.27417	3	NC	0.5
245089_at	213.9	P	2.44e-4	0.4	I	1.3e-4
245090_at	437.5	P	2.44e-4	-0.8	D	0.999226
245091_at	3.3	A	0.601074	-2.7	NC	0.814019
245092_at	185.6	P	2.44e-4	0.5	I	2.41e-4
245093_at	33.9	M	0.056152	-0.2	NC	0.429141
245094_at	249.7	P	0.001953	0.4	I	3.89e-4
245095_at	16.3	A	0.303711	0.1	NC	0.5
245096_at	101.8	P	0.008057	-1.3	D	0.999508
245097_at	144.1	P	7.32e-4	-0.7	D	0.999562
245098_at	326.6	P	2.44e-4	0.1	NC	0.284967
245099_at	168	P	0.008057	-0.3	NC	0.945978
245100_at	98.2	P	7.32e-4	-0.4	NC	0.60871
245101_at	741.4	P	2.44e-4	-0.2	NC	0.5
245102_at	9.8	A	0.27417	2.8	NC	0.105663
245103_at	18	A	0.567627	1.9	NC	0.242585
245104_at	141.1	P	2.44e-4	0.7	I	2.e-5
245105_at	45.3	P	0.01416	0.3	NC	0.252851
245106_at	217	P	2.44e-4	0.5	I	3.e-5
245107_at	10.7	A	0.19458	-0.9	NC	0.5
245108_at	2	A	0.633789	-4.3	NC	0.977068
245109_at	45.8	P	0.005859	2	NC	0.011045
245110_at	52.3	M	0.056152	-0.1	NC	0.5
245111_at	1.8	A	0.753906	-2.7	NC	0.703911
245112_at	300.9	P	2.44e-4	-1	D	0.99998
245113_at	942.6	P	2.44e-4	1.1	I	2.e-5
245114_at	288	P	2.44e-4	-0.3	NC	0.916174
245115_at	354.4	P	2.44e-4	-0.3	NC	0.961585
245116_at	214.5	P	2.44e-4	-0.3	NC	0.645558
245117_at	515.1	P	2.44e-4	2	I	2.e-5
245118_at	68.1	P	2.44e-4	0	NC	0.296089
245119_at	65.4	P	0.008057	-0.3	NC	0.51942
245120_at	105.4	P	0.037598	0	NC	0.5
245121_at	2856.2	P	2.44e-4	0.8	I	2.e-5
245122_at	245.2	P	7.32e-4	0.1	NC	0.022932
245123_at	1	A	0.696289	-2.1	NC	0.98579
245124_at	290.6	P	2.44e-4	0.1	NC	0.5
245125_at	6.2	A	0.533936	0.3	NC	0.796129
245126_at	100.6	P	7.32e-4	0.2	NC	0.021224
245127_at	84.2	P	0.00293	-0.5	NC	0.964215
245128_at	3	A	0.432373	-1.7	NC	0.983269
245129_at	10	A	0.466064	2.2	NC	0.252851
245130_at	31.6	P	0.037598	-0.5	NC	0.5
245131_s_at	221.4	P	7.32e-4	-0.5	NC	0.990708
245132_at	75	P	0.010742	-0.3	D	0.995927
245133_at	69.7	P	2.44e-4	0.7	NC	0.007788
245134_s_at	71	P	0.001953	0.2	NC	0.5
245135_at	1.9	A	0.888428	-1.1	NC	0.5
245136_at	180.5	P	2.44e-4	-0.6	D	0.999759
245137_at	39.7	P	0.001953	-0.6	NC	0.99288
245138_at	1.1	A	0.780518	-0.3	NC	0.354442
245139_at	450.4	P	2.44e-4	0.1	NC	0.252851
245140_at	16	A	0.366211	-0.4	NC	0.5
245141_at	249.2	P	0.01416	0.8	I	0.001651
245142_at	4.1	A	0.72583	-0.1	NC	0.5
245143_at	26.4	P	0.037598	-0.5	NC	0.978776
245144_at	417.5	P	2.44e-4	-0.3	NC	0.5
245145_at	201.2	P	2.44e-4	1.2	I	1.3e-4
245146_at	217.8	P	7.32e-4	0.1	NC	0.5
245147_at	48.3	A	0.111572	0.2	NC	0.185981
245148_at	209.8	P	7.32e-4	-0.4	NC	0.881991
245149_at	90.7	P	0.008057	-0.3	NC	0.5
245150_at	58.3	P	0.001221	0.8	I	0.001077
245151_at	206.7	P	2.44e-4	0.2	NC	0.185981
245152_at	212.6	P	2.44e-4	0.5	I	2.e-5
245153_at	2.4	A	0.432373	-0.3	NC	0.757415
245154_at	23.1	A	0.601074	0.7	NC	0.5
245155_at	765.9	P	2.44e-4	0	NC	0.330589
245156_at	111.6	P	2.44e-4	0	NC	0.5
245157_at	0.4	A	0.696289	-0.2	NC	0.5
245158_at	2.5	A	0.432373	-2	NC	0.955851
245159_at	15.2	A	0.246094	-0.5	NC	0.938478
245160_at	1.5	A	0.753906	-0.6	NC	0.583567
245161_at	29	P	0.023926	-0.2	NC	0.416433
245162_at	2.3	A	0.5	-0.6	NC	0.5
245163_at	2.5	A	0.753906	-2.2	NC	0.532344
245164_at	806.8	P	2.44e-4	1.6	I	2.e-5
245165_at	20.8	A	0.095215	-0.4	NC	0.153232
245166_at	68.1	P	0.00415	0.4	I	1.67e-4
245167_s_at	505.8	P	7.32e-4	0.1	NC	0.274048
245168_at	892.4	P	2.44e-4	-0.2	NC	0.5
245169_at	521.3	P	2.44e-4	0	NC	0.263341
245170_at	5.8	A	0.432373	-2	NC	0.830902
245171_at	63.2	P	0.037598	-1.4	D	0.999932
245172_at	243.5	P	7.32e-4	1.3	I	2.e-5
245173_at	5.1	A	0.633789	-1.4	NC	0.645558
245174_at	95.4	P	0.001221	0.1	NC	0.213188
245175_at	2215.3	P	2.44e-4	1.1	I	2.3e-5
245176_at	128.3	P	0.00415	0.1	NC	0.016731
245177_at	12.3	A	0.246094	-0.7	NC	0.952736
245178_at	172	P	0.001221	-0.6	D	0.999034
245179_at	186.2	P	0.008057	0.6	I	7.74e-4
245180_at	233.4	P	7.32e-4	0	NC	0.403812
245181_at	1116	P	2.44e-4	-0.3	NC	0.545234
245182_at	88.6	P	7.32e-4	-0.2	NC	0.39129
245183_at	70.6	P	0.008057	-0.2	NC	0.5
245184_at	9.5	A	0.219482	-1.1	NC	0.958799
245185_at	43.9	P	0.018555	0.1	NC	0.5
245186_at	103.4	P	0.00415	-1.3	D	0.999932
245187_s_at	265.7	P	2.44e-4	0.2	NC	0.00712
245188_at	82.8	P	0.008057	0	NC	0.403812
245189_at	0.5	A	0.932373	-0.7	NC	0.330589
245190_at	42	P	0.00415	0.3	NC	0.083826
245191_at	17.5	A	0.246094	-0.2	NC	0.153232
245192_at	19.2	A	0.095215	0.9	NC	0.342437
245193_at	109.2	P	0.00293	-1.6	D	0.99998
245194_at	30.3	P	0.023926	-1.4	D	0.999833
245195_at	15.1	A	0.149658	-0.7	NC	0.822588
245196_at	207.6	P	7.32e-4	0	NC	0.019624
245197_at	365.2	P	2.44e-4	-0.6	MD	0.995075
245198_at	61	P	0.023926	-1	NC	0.969033
245199_at	2149.9	P	2.44e-4	-0.1	NC	0.5
245200_at	71.9	P	0.023926	-0.3	NC	0.570859
245201_at	75.3	P	0.00415	-0.1	NC	0.5
245202_at	114.3	P	0.005859	-0.1	NC	0.5
245203_at	0.8	A	0.696289	0.2	NC	0.013078
245204_at	32	A	0.27417	2.5	NC	0.01421
245205_at	10.3	A	0.432373	-1.1	NC	0.5
245206_at	153.6	P	2.44e-4	-0.2	NC	0.5
245207_at	199.5	P	7.32e-4	-0.4	NC	0.5
245208_at	62.2	P	2.44e-4	-0.4	NC	0.657563
245209_at	422.1	P	2.44e-4	-0.8	D	0.99751
245210_at	72.2	P	0.005859	-0.1	NC	0.669411
245211_at	293.6	P	2.44e-4	-0.4	NC	0.5
245212_at	4.8	A	0.366211	1	NC	0.307406
245213_at	44.8	A	0.334473	0.1	NC	0.5
245214_at	0.8	A	0.601074	-3.2	NC	0.98579
245215_at	19	P	0.037598	-0.1	NC	0.493524
245216_at	353.3	P	2.44e-4	1.3	I	3.5e-5
245217_at	4.1	A	0.5	0	NC	0.37888
245218_s_at	21.3	A	0.095215	0.5	NC	0.169098
245219_at	27.7	A	0.219482	-0.4	NC	0.5
245220_at	18.2	P	0.030273	-0.3	NC	0.911062
245221_s_at	22.1	A	0.219482	-0.4	NC	0.875448
245222_at	2.6	A	0.753906	0.1	NC	0.62112
245223_at	2.4	A	0.665527	-0.3	NC	0.5
245224_at	3.7	A	0.466064	-3	NC	0.987976
245225_at	1.5	A	0.953857	-1	NC	0.5
245226_at	33.2	A	0.095215	0.2	NC	0.252851
245227_s_at	58.4	P	7.32e-4	0.1	NC	0.065566
245228_at	93	P	7.32e-4	-1.4	D	0.99998
245229_at	95	P	0.001953	0.3	NC	0.009292
245230_at	43	P	0.001953	1.1	I	8.65e-4
245231_at	26.7	A	0.171387	-0.5	NC	0.777251
245232_at	0.3	A	0.998047	-1.7	NC	0.955851
245233_at	11.5	A	0.27417	1.8	NC	0.506476
245234_at	123.5	P	0.005859	-0.9	NC	0.98579
245235_at	362.1	P	2.44e-4	0	NC	0.213188
245236_at	49.9	P	0.001221	-0.1	NC	0.5
245237_at	93.6	P	2.44e-4	-0.6	NC	0.952736
245238_at	1279.5	P	2.44e-4	-0.4	NC	0.934434
245239_at	8.1	A	0.398926	-1.1	NC	0.777251
245240_at	17.5	A	0.533936	-0.2	NC	0.60871
245241_at	2.4	A	0.828613	-1.1	NC	0.900148
245242_at	30.3	A	0.246094	0.5	NC	0.805199
245243_at	31.5	P	0.005859	-0.1	NC	0.203871
245244_at	80	P	0.005859	0.1	NC	0.232549
245245_at	21.1	A	0.149658	0.1	NC	0.5
245246_at	4.6	A	0.665527	0.9	NC	0.131343
245247_at	159.9	P	2.44e-4	-0.5	NC	0.757415
245248_at	136.3	P	2.44e-4	0	NC	0.088938
245249_at	470	P	2.44e-4	-0.4	NC	0.934434
245250_at	90.2	P	0.010742	-0.3	NC	0.786812
245251_at	85.8	P	0.010742	0.1	NC	0.5
245252_at	216.8	P	0.001953	-0.3	NC	0.747149
245253_at	12.5	A	0.067627	-0.1	NC	0.5
245254_at	132.4	P	0.037598	0.3	I	0.001201
245255_at	235.9	P	2.44e-4	-0.3	NC	0.5
245256_at	59.8	P	2.44e-4	-0.3	NC	0.5
245257_at	20	A	0.067627	-0.2	NC	0.5
245258_at	199.5	P	7.32e-4	0.6	I	1.67e-4
245259_at	17.6	A	0.067627	-0.4	NC	0.5
245260_at	181.3	P	2.44e-4	0.4	I	6.18e-4
245261_at	99.5	P	0.00293	-1	NC	0.958799
245262_at	35.3	P	7.32e-4	-0.9	NC	0.964215
245263_at	41	P	0.018555	0.2	NC	0.5
245264_at	20.3	A	0.171387	1.5	NC	0.041201
245265_at	4.9	A	0.696289	-0.7	NC	0.252851
245266_at	103.3	P	2.44e-4	-0.4	NC	0.5
245267_at	82.7	P	7.32e-4	-1.7	D	0.99998
245268_at	59.5	P	0.005859	-0.4	NC	0.5
245269_at	342.3	P	2.44e-4	0.1	NC	0.296089
245270_at	2395.1	P	2.44e-4	1.3	I	2.e-5
245271_at	186.8	P	2.44e-4	0.2	NC	0.161038
245272_at	13	A	0.219482	1.9	NC	0.099852
245273_at	165.2	P	0.01416	0.2	I	0.00225
245274_at	208.1	P	2.44e-4	1.1	I	2.e-5
245275_at	8.5	A	0.601074	1.7	NC	0.39129
245276_at	77.8	P	0.01416	-0.9	D	0.996645
245277_at	19.1	P	7.32e-4	-0.3	NC	0.403812
245278_at	223.6	P	7.32e-4	-1.4	D	0.99998
245279_at	264.9	P	2.44e-4	-0.3	NC	0.5
245280_at	140.8	P	2.44e-4	-0.2	NC	0.5
245281_at	524.3	P	2.44e-4	-0.3	NC	0.854318
245282_at	278.2	P	2.44e-4	-0.3	NC	0.715033
245283_at	41.8	P	0.018555	-0.5	NC	0.875448
245284_at	92.3	P	2.44e-4	-0.1	NC	0.5
245285_s_at	179.8	P	2.44e-4	0.1	NC	0.263341
245286_at	1531.3	P	2.44e-4	0	NC	0.5
245287_at	77.9	P	7.32e-4	-0.2	NC	0.5
245288_at	127	P	7.32e-4	-0.3	NC	0.942324
245289_at	1379.2	P	2.44e-4	-0.1	NC	0.5
245290_at	290.1	P	7.32e-4	0.5	I	1.14e-4
245291_at	172.9	P	0.008057	0.6	I	3.07e-4
245292_at	1024.2	P	2.44e-4	-0.4	NC	0.888286
245293_at	474.9	P	2.44e-4	1.2	I	2.e-5
245294_at	89.2	P	0.008057	-0.3	NC	0.5
245295_at	141.8	P	2.44e-4	-0.1	NC	0.5
245296_at	137.4	P	0.00415	1.1	I	6.e-5
245297_at	73.2	P	2.44e-4	0.1	NC	0.5
245298_at	89.3	P	0.018555	-0.7	NC	0.786812
245299_at	596.4	P	2.44e-4	-0.3	NC	0.861614
245300_at	139.1	P	7.32e-4	0.4	NC	0.274048
245301_at	163.6	P	2.44e-4	0.9	I	6.8e-5
245302_at	19.2	P	7.32e-4	-1.3	D	0.99775
245303_at	88.2	P	0.001953	0.3	NC	0.296089
245304_at	13.6	A	0.171387	-1.7	NC	0.978776
245305_at	385	P	2.44e-4	-1	D	0.999948
245306_at	29.7	P	0.037598	-0.1	NC	0.506476
245307_at	94.3	P	2.44e-4	-0.1	NC	0.5
245308_at	179	P	2.44e-4	-0.8	D	0.995519
245309_at	85.8	P	7.32e-4	0.4	I	0.002032
245310_at	85.9	P	2.44e-4	-0.1	NC	0.5
245311_at	1597.2	P	2.44e-4	0.7	I	3.46e-4
245312_at	73.3	P	0.001221	-0.2	NC	0.5
245313_at	164.7	P	2.44e-4	-0.8	NC	0.983269
245314_at	25.5	A	0.366211	0.1	NC	0.5
245315_at	731.9	P	2.44e-4	0.2	NC	0.00712
245316_at	179.5	P	2.44e-4	0	NC	0.5
245317_at	711.7	P	2.44e-4	-1.9	D	0.99998
245318_at	78.5	P	0.00293	0.7	I	0.001651
245319_at	81.6	P	7.32e-4	0.5	I	8.65e-4
245320_at	170.6	P	2.44e-4	-0.4	NC	0.838962
245321_at	433.1	P	2.44e-4	-0.1	NC	0.5
245322_at	24.9	A	0.219482	-0.8	NC	0.39129
245323_at	848.2	P	2.44e-4	0.5	I	7.8e-5
245324_at	269.2	P	2.44e-4	0.5	I	2.73e-4
245325_at	272.9	P	2.44e-4	0.3	NC	0.088938
245326_at	28.9	A	0.149658	0.2	NC	0.5
245327_at	147.7	P	2.44e-4	0	NC	0.5
245328_at	401.5	P	2.44e-4	-0.4	NC	0.991489
245329_at	158.2	P	7.32e-4	-0.4	NC	0.715033
245330_at	61.2	P	0.001953	-1	D	0.999811
245331_at	417.1	P	2.44e-4	-0.1	NC	0.5
245332_at	283.6	P	2.44e-4	-0.2	NC	0.5
245333_at	340.1	P	2.44e-4	-0.6	NC	0.99288
245334_at	315.4	P	2.44e-4	-0.1	NC	0.5
245335_at	2.3	A	0.80542	-0.3	NC	0.633407
245336_at	5.7	A	0.633789	-2.6	NC	0.657563
245337_at	81.1	P	7.32e-4	-0.5	NC	0.990708
245338_at	109.7	P	7.32e-4	0.1	NC	0.050553
245339_at	108.6	P	0.001221	0.5	I	6.8e-5
245340_at	1225.6	P	2.44e-4	0.6	I	2.73e-4
245341_at	193.7	P	2.44e-4	0	NC	0.5
245342_at	3262.6	P	2.44e-4	0.2	I	0.003699
245343_at	158.2	P	2.44e-4	-0.1	NC	0.5
245344_at	112.1	P	2.44e-4	-0.6	D	0.999922
245345_at	128.1	P	2.44e-4	1.2	I	2.e-5
245346_at	25.3	P	0.005859	-0.5	NC	0.681091
245347_at	45.2	P	0.001221	0.2	MI	0.005409
245348_at	291.8	P	2.44e-4	-0.5	NC	0.681091
245349_at	10.6	A	0.19458	-1.5	NC	0.98579
245350_at	692	P	2.44e-4	-0.5	MD	0.994591
245351_at	307.3	P	2.44e-4	-0.1	NC	0.5
245352_at	9.3	A	0.27417	-0.6	NC	0.5
245353_at	19.3	A	0.366211	-1.5	D	0.999654
245354_at	12.7	M	0.056152	-0.4	NC	0.274048
245355_at	3345.5	P	2.44e-4	0.5	I	4.6e-5
245356_at	5549.1	P	2.44e-4	-0.3	NC	0.60871
245357_at	48.9	P	7.32e-4	-0.6	NC	0.868657
245358_at	261.2	P	2.44e-4	0	NC	0.105663
245359_at	223.6	P	2.44e-4	0.4	NC	0.118009
245360_at	204.6	P	7.32e-4	-0.7	D	0.999693
245361_at	394	P	7.32e-4	-0.7	D	0.999034
245362_at	149.7	P	2.44e-4	0.2	NC	0.203871
245363_at	167.6	P	0.001953	-0.5	NC	0.830902
245364_at	109.9	P	2.44e-4	0.7	I	0.001832
245365_at	249	P	0.008057	0.3	MI	0.005933
245366_at	99.8	P	2.44e-4	-0.4	NC	0.767451
245367_at	137.2	P	0.00293	0	NC	0.39129
245368_at	38.1	P	0.018555	0.1	NC	0.342437
245369_at	2.7	A	0.665527	-1.9	NC	0.5
245370_at	87.4	P	7.32e-4	0	NC	0.5
245371_at	18.8	A	0.303711	-0.8	NC	0.938478
245372_at	1692.6	P	2.44e-4	0.5	I	4.e-5
245373_s_at	1289.1	P	7.32e-4	-0.2	NC	0.51942
245374_at	168	P	2.44e-4	-0.4	NC	0.981872
245375_at	14.8	A	0.129639	-0.4	NC	0.822588
245376_at	11	A	0.111572	-0.1	NC	0.5
245377_at	7.7	A	0.303711	1.1	NC	0.558077
245378_at	5.5	A	0.633789	-0.2	NC	0.5
245379_at	53.5	P	0.00415	-0.2	NC	0.796129
245380_at	32	P	0.030273	-0.1	NC	0.5
245381_at	42.4	P	7.32e-4	-0.2	NC	0.094279
245382_at	587.3	P	7.32e-4	-0.3	NC	0.736659
245383_at	24.3	A	0.246094	-0.4	NC	0.747149
245384_at	64.3	P	2.44e-4	0.1	NC	0.5
245385_at	24.7	P	7.32e-4	-1.1	NC	0.964215
245386_at	968	P	2.44e-4	-1.3	D	0.99998
245387_at	501.6	P	2.44e-4	1.8	I	2.e-5
245388_at	34	A	0.334473	0.7	NC	0.203871
245389_at	9.2	A	0.398926	-1.8	D	0.999833
245390_at	110.3	P	7.32e-4	0.5	I	3.46e-4
245391_at	513.1	P	2.44e-4	-1.6	D	0.99998
245392_at	22.4	A	0.27417	3.1	NC	0.033304
245393_at	600.1	P	7.32e-4	-0.6	D	0.999899
245394_at	1422.9	P	7.32e-4	0.1	NC	0.161038
245395_at	146.1	P	0.001953	0.4	I	0.001832
245396_at	66.7	A	0.246094	-0.2	NC	0.5
245397_at	65.8	P	0.046143	0.5	NC	0.088938
245398_at	130.1	P	2.44e-4	-0.4	NC	0.757415
245399_at	2409.1	P	2.44e-4	-1.5	D	0.99998
245400_at	305.2	P	2.44e-4	-1	D	0.99996
245401_at	230.8	P	2.44e-4	-2.7	D	0.99998
245402_at	1.8	A	0.601074	-1.6	NC	0.5
245403_at	11.3	A	0.533936	-0.3	NC	0.916174
245404_at	76.1	P	2.44e-4	-0.2	NC	0.284967
245405_at	68.7	P	0.01416	1.3	I	0.003699
245406_at	9.7	A	0.246094	-0.5	NC	0.570859
245407_at	414	P	7.32e-4	-0.1	NC	0.5
245408_at	86.4	P	7.32e-4	0.1	NC	0.138386
245409_at	12.3	A	0.19458	2.4	NC	0.342437
245410_at	47.9	P	0.001953	0	NC	0.366593
245411_at	11.9	A	0.171387	2.1	NC	0.057676
245412_at	1115.2	P	2.44e-4	1.7	I	2.e-5
245413_at	47.2	P	0.00415	0.9	NC	0.035785
245414_at	59.6	A	0.095215	0.4	NC	0.047264
245415_at	433.9	P	2.44e-4	0.5	NC	0.01421
245416_at	78.8	P	2.44e-4	-0.6	NC	0.966696
245417_at	12.5	A	0.533936	1.5	NC	0.153232
245418_at	93.7	P	2.44e-4	-0.8	D	0.998168
245419_at	8.9	A	0.432373	0.6	NC	0.5
245420_at	51.4	A	0.067627	0.6	NC	0.467656
245421_at	86.5	P	2.44e-4	0.3	I	6.92e-4
245422_at	2.4	A	0.780518	-1.5	NC	0.669411
245423_at	1.3	A	0.334473	-2	NC	0.838962
245424_at	1.9	A	0.80542	-1.2	NC	0.846768
245425_at	335.2	P	2.44e-4	-0.2	NC	0.5
245426_at	36.9	P	2.44e-4	0.3	NC	0.054022
245427_at	107.6	P	0.010742	0.3	NC	0.028766
245428_at	65.1	P	0.00415	-0.8	NC	0.993497
245429_at	31.4	A	0.111572	0.6	NC	0.088938
245430_at	169	P	0.001953	0.6	I	1.14e-4
245431_at	135.1	P	2.44e-4	-0.2	NC	0.5
245432_at	344.1	P	0.001221	1.2	I	4.6e-5
245433_at	573.8	P	2.44e-4	0	NC	0.274048
245434_at	142.1	P	7.32e-4	0.7	I	4.6e-5
245435_at	35.7	P	0.008057	0.1	NC	0.342437
245436_at	5.5	A	0.5	-2.7	NC	0.989865
245437_at	73.9	P	0.010742	1.2	I	3.5e-5
245438_at	94.3	P	0.010742	0.5	I	3.89e-4
245439_at	29.5	P	0.030273	-0.9	NC	0.5
245440_at	11.4	A	0.246094	3.1	NC	0.094279
245441_at	31.4	P	0.010742	0.4	NC	0.094279
245442_at	101	P	2.44e-4	-0.5	NC	0.822588
245443_at	5.9	A	0.5	0.9	NC	0.905721
245444_at	25.2	A	0.334473	-0.4	NC	0.5
245445_at	39.4	P	0.005859	-0.8	D	0.999508
245446_at	133.7	P	7.32e-4	0.3	I	0.001832
245447_at	11.2	A	0.780518	0	NC	0.60871
245448_at	0.8	A	0.780518	-0.8	NC	0.5
245449_at	32.7	A	0.19458	0.3	NC	0.094279
245450_at	13.3	A	0.5	2.5	NC	0.213188
245451_at	29	P	0.023926	-0.1	NC	0.131343
245452_at	13.1	A	0.171387	-0.7	NC	0.786812
245453_at	5.6	A	0.19458	-0.9	NC	0.583567
245454_at	175.1	P	2.44e-4	0.3	NC	0.010135
245455_at	0.3	A	0.943848	-1.1	NC	0.952736
245456_at	178.3	P	2.44e-4	0.7	I	2.e-5
245457_s_at	57.2	P	0.01416	0.7	NC	0.022932
245458_at	24.7	A	0.466064	0.4	NC	0.37888
245459_at	0.8	A	0.953857	-3.6	NC	0.992212
245460_at	11.2	A	0.067627	2.2	NC	0.39129
245461_at	31.8	P	0.018555	-0.6	NC	0.868657
245462_at	58.6	P	7.32e-4	0.5	NC	0.008511
245463_at	121.6	P	2.44e-4	-3.6	D	0.99998
245464_at	38.7	P	0.005859	-0.2	NC	0.5
245465_at	15.2	A	0.366211	-0.6	NC	0.354442
245466_at	54	P	0.001953	-0.1	NC	0.5
245467_at	65.3	P	0.037598	-0.1	NC	0.296089
245468_at	19.5	A	0.080566	-0.3	NC	0.5
245469_at	1.2	A	0.601074	-1.6	NC	0.669411
245470_at	1.5	A	0.828613	-0.6	NC	0.318909
245471_at	1.3	A	0.567627	-0.3	NC	0.583567
245472_at	6.2	A	0.567627	1	NC	0.354442
245473_at	7.4	A	0.432373	1.6	NC	0.342437
245474_at	72.5	P	0.018555	-0.4	NC	0.822588
245475_at	13.7	A	0.398926	-1.4	NC	0.330589
245476_at	5.1	A	0.696289	-0.6	NC	0.657563
245477_at	111.4	P	2.44e-4	-0.7	D	0.999382
245478_at	93.9	P	2.44e-4	-0.1	NC	0.5
245479_at	88.6	P	2.44e-4	0.5	NC	0.011045
245480_at	64.6	P	0.008057	0.5	NC	0.065566
245481_at	262	P	0.001221	-0.3	NC	0.62112
245482_at	102	P	2.44e-4	0.2	NC	0.006503
245483_at	1255.5	P	2.44e-4	-2.4	D	0.99998
245484_at	201	P	2.44e-4	0	NC	0.5
245485_at	42.3	P	2.44e-4	-0.8	NC	0.888286
245486_x_at	37.9	A	0.366211	-1.2	NC	0.991489
245487_at	108	P	2.44e-4	0.2	NC	0.01421
245488_at	19.4	A	0.149658	0.3	NC	0.454766
245489_at	71.6	M	0.056152	-0.2	NC	0.5
245490_at	3.8	A	0.466064	-0.2	NC	0.5
245491_at	63.7	P	0.030273	0.1	NC	0.069813
245492_at	220.2	P	7.32e-4	0.7	I	2.e-5
245493_at	32.7	P	2.44e-4	0.3	NC	0.083826
245494_at	86.8	P	0.001221	0.4	NC	0.274048
245495_at	93	P	0.001953	-0.5	NC	0.990708
245496_at	108.4	P	0.001953	-0.1	NC	0.5
245497_at	7	A	0.432373	-1.8	NC	0.987976
245498_at	36	P	0.030273	-0.1	NC	0.5
245499_at	47.5	P	0.037598	-0.2	NC	0.5
245500_at	1.5	A	0.888428	-0.6	NC	0.747149
245501_at	8.4	A	0.780518	2.2	NC	0.177412
245502_at	193.5	P	2.44e-4	0.8	I	2.7e-5
245503_at	6.4	A	0.246094	-0.7	NC	0.5
245504_at	16	A	0.19458	0	NC	0.065566
245505_at	0.4	A	0.998779	0	NC	0.506476
245506_at	0.7	A	0.870361	-1.8	NC	0.715033
245507_at	2.3	A	0.850342	0	NC	0.050553
245508_at	9.4	A	0.601074	-0.1	NC	0.777251
245509_at	26	M	0.056152	-0.3	NC	0.441923
245510_at	400.4	P	2.44e-4	-0.9	D	0.999965
245511_at	5.9	A	0.334473	-0.8	NC	0.5
245512_at	734.7	P	2.44e-4	0.7	I	2.e-5
245513_at	124.4	P	0.00415	-0.3	NC	0.952736
245514_at	30.7	P	0.023926	-0.7	NC	0.545234
245515_at	14.4	A	0.246094	1.3	NC	0.911062
245516_at	36	P	0.01416	-0.2	NC	0.5
245517_at	76.7	P	0.008057	-0.6	NC	0.975245
245518_at	60.3	P	2.44e-4	0.2	NC	0.00712
245519_at	4.4	A	0.850342	-2.1	NC	0.583567
245520_at	0.8	A	0.943848	-2.7	NC	0.955851
245521_at	102.4	P	2.44e-4	-0.1	NC	0.5
245522_at	24.5	P	0.046143	0.1	NC	0.138386
245523_at	295.9	P	2.44e-4	-0.5	NC	0.981872
245524_at	1029.8	P	0.001221	-0.1	NC	0.5
245525_at	296.6	P	7.32e-4	-0.4	NC	0.971234
245526_at	84.4	P	0.005859	0	NC	0.5
245527_at	35.9	A	0.129639	0.1	NC	0.111714
245528_at	2.9	A	0.601074	-4.3	D	0.999308
245529_at	73.6	P	7.32e-4	0	NC	0.5
245530_at	21.4	P	0.023926	-0.8	NC	0.645558
245531_at	37.7	P	0.00415	-3	D	0.99998
245532_at	60.7	P	2.44e-4	-0.3	NC	0.5
245533_at	59.1	P	0.010742	-0.5	NC	0.854318
245534_at	1.2	A	0.969727	-0.8	NC	0.645558
245535_at	54.3	P	0.023926	-0.7	NC	0.988955
245536_at	130.8	P	0.010742	0.7	I	8.65e-4
245537_at	1.7	A	0.432373	0.4	NC	0.5
245538_at	10.9	A	0.633789	1.5	NC	0.203871
245539_at	2.8	A	0.72583	-0.1	NC	0.094279
245540_at	50.8	P	0.037598	-0.2	NC	0.37888
245541_at	73.1	P	0.001953	0.1	NC	0.01421
245542_at	26.9	A	0.246094	2.8	NC	0.145682
245543_at	25.9	P	0.018555	0.2	NC	0.467656
245544_at	225.9	P	7.32e-4	-0.4	NC	0.838962
245545_at	21.4	A	0.149658	-0.5	NC	0.830902
245546_at	115.8	P	7.32e-4	1	I	2.e-5
245547_at	95.9	P	7.32e-4	2.8	I	1.67e-4
245548_at	11.5	M	0.056152	-0.4	NC	0.5
245549_at	0.9	A	0.80542	-1.5	NC	0.5
245550_at	134.3	P	7.32e-4	-0.6	NC	0.981872
245551_at	14.7	P	0.008057	3.7	I	9.66e-4
245552_at	100.5	P	7.32e-4	0.5	NC	0.018128
245553_at	30.3	P	0.01416	-0.7	NC	0.558077
245554_at	236.3	P	2.44e-4	-1	D	0.99998
245555_at	2601.7	P	2.44e-4	-0.6	D	0.998923
245556_at	317.2	P	2.44e-4	-0.5	NC	0.942324
245557_at	197.5	P	2.44e-4	0.6	I	3.e-5
245558_at	28	P	0.005859	-0.7	NC	0.5
245559_at	18.8	A	0.366211	2.3	NC	0.161038
245560_at	13.7	A	0.5	1.9	I	0.004073
245561_at	253.3	P	2.44e-4	0.8	I	2.73e-4
245562_at	166	P	7.32e-4	-0.1	NC	0.5
245563_at	418.2	P	2.44e-4	-1	D	0.999977
245564_at	64.7	P	0.018555	-0.1	NC	0.5
245565_at	44.3	P	0.005859	-0.4	NC	0.777251
245566_at	94	P	0.001221	-0.5	NC	0.973302
245567_at	2694.7	P	2.44e-4	-0.9	D	0.99998
245568_at	70.5	P	0.01416	0.3	NC	0.00712
245569_at	32.4	P	0.030273	-0.4	NC	0.5
245570_at	7.9	A	0.601074	2.3	NC	0.284967
245571_at	21.8	A	0.149658	0.8	I	3.07e-4
245572_at	131.7	P	2.44e-4	-0.3	NC	0.5
245573_at	11.4	A	0.171387	-0.7	NC	0.39129
245574_at	53.8	P	0.001953	1.2	NC	0.012024
245575_at	128.2	P	0.001221	-0.4	NC	0.5
245576_at	121.5	P	0.01416	-0.1	NC	0.545234
245577_at	114.8	P	2.44e-4	-0.2	NC	0.5
245578_at	93	P	7.32e-4	0.3	NC	0.024755
245579_at	8.6	P	0.046143	-0.4	NC	0.5
245580_at	16	P	0.01416	-0.4	NC	0.703911
245581_at	16.8	A	0.149658	-0.4	NC	0.5
245582_at	19.9	P	0.030273	0	NC	0.5
245583_at	84.1	P	0.001221	0.1	NC	0.161038
245584_at	119.5	P	2.44e-4	1.1	I	2.e-5
245585_at	3.5	A	0.246094	1.6	NC	0.007788
245586_at	73	P	0.018555	0.8	I	0.003041
245587_at	87.7	P	0.001953	0.4	I	0.003041
245588_at	27.8	P	0.008057	-0.3	NC	0.921063
245589_at	6.7	A	0.72583	0.6	NC	0.5
245590_at	11.6	A	0.246094	-1.1	NC	0.62112
245591_at	2.9	A	0.432373	0.4	NC	0.37888
245592_at	3.9	A	0.601074	-1.1	NC	0.5
245593_at	129.4	P	2.44e-4	1.2	I	1.01e-4
245594_at	136.3	P	0.001953	0.2	NC	0.124552
245595_at	28.1	A	0.129639	0.2	NC	0.5
245596_at	0.6	A	0.601074	-0.2	NC	0.37888
245597_at	57	P	0.01416	-0.2	NC	0.5
245598_at	31.5	M	0.056152	1.1	NC	0.065566
245599_at	102.7	P	0.001953	0.4	NC	0.069813
245600_at	145.2	P	2.44e-4	-0.7	NC	0.991489
245601_at	85.5	P	0.01416	-0.3	NC	0.558077
245602_at	476.5	P	2.44e-4	-0.9	D	0.999693
245603_at	16	A	0.067627	0	NC	0.307406
245604_at	55.6	P	2.44e-4	0.8	I	9.66e-4
245605_at	252.9	P	0.001953	0.7	I	2.e-5
245606_at	67.1	P	0.008057	0	NC	0.5
245607_at	36	P	0.018555	0.5	NC	0.177412
245608_at	263.9	P	2.44e-4	0.5	I	8.8e-5
245609_at	10	A	0.366211	2.7	NC	0.354442
245610_at	32.4	P	2.44e-4	1	NC	0.131343
245611_at	167.9	P	2.44e-4	0.2	NC	0.099852
245612_at	643.8	P	2.44e-4	0.9	I	3.e-5
245613_at	2.9	A	0.366211	0.5	NC	0.185981
245614_at	3.4	A	0.533936	0.8	NC	0.354442
245615_at	4.5	A	0.533936	-1.6	NC	0.975245
245616_at	7	A	0.567627	1.7	NC	0.5
245617_at	8.2	A	0.303711	-0.6	NC	0.366593
245618_at	46.7	P	0.008057	-0.2	NC	0.5
245619_at	77.2	P	0.001221	0.5	I	0.003041
245620_at	16.2	A	0.27417	3.5	NC	0.074268
245621_at	52.9	P	0.008057	0.5	NC	0.5
245622_at	8.3	A	0.466064	1.3	NC	0.203871
245623_s_at	40.9	P	0.001221	0.1	NC	0.030967
245624_at	5.4	A	0.5	-0.8	NC	0.5
245625_at	539.2	P	2.44e-4	0.7	I	2.e-5
245626_at	634.9	P	2.44e-4	-0.8	D	0.99998
245627_at	11	A	0.633789	-1.5	D	0.999562
245628_at	7.9	A	0.5	-0.7	NC	0.633407
245629_at	505	P	2.44e-4	0.3	NC	0.038415
245630_at	40.9	A	0.080566	0.2	NC	0.124552
245631_at	395.6	P	2.44e-4	0.5	I	8.65e-4
245632_at	37.3	P	0.046143	-0.4	NC	0.5
245633_at	357.2	P	2.44e-4	-0.4	NC	0.692594
245634_at	1.5	A	0.780518	-2.8	NC	0.725952
245635_at	32.5	P	0.018555	0.4	NC	0.403812
245636_at	15.4	A	0.219482	0.1	NC	0.5
245637_at	287	P	2.44e-4	-0.7	NC	0.905721
245638_s_at	90.7	P	0.001953	-2.6	D	0.99998
245639_at	845	P	2.44e-4	0	NC	0.5
245640_at	6	A	0.567627	-0.3	NC	0.5
245641_at	74.5	P	0.008057	-0.1	NC	0.5
245642_at	367.5	P	0.001221	-1.6	D	0.99998
245643_at	10	A	0.27417	-0.1	NC	0.177412
245644_at	109.2	P	0.001953	-0.4	NC	0.930187
245645_at	63.1	P	7.32e-4	0.5	I	6.92e-4
245646_x_at	2.6	A	0.5	-1.2	NC	0.213188
245647_at	50.7	A	0.171387	0.8	NC	0.061522
245648_at	5.6	A	0.533936	1.9	NC	0.124552
245649_at	126.5	P	0.008057	-0.5	NC	0.757415
245650_at	27.1	P	0.046143	-0.1	NC	0.429141
245651_s_at	904.9	P	2.44e-4	-0.2	NC	0.5
245652_at	5.3	A	0.303711	0.4	NC	0.786812
245653_at	1.4	A	0.870361	-2.7	NC	0.5
245654_at	33	P	7.32e-4	-0.3	NC	0.911062
245655_at	5.7	A	0.140625	3.2	NC	0.397994
245656_at	1.6	A	0.665527	0	NC	0.044149
245657_at	60.1	P	2.44e-4	0.5	MI	0.005409
245658_at	1.4	A	0.850342	-0.6	NC	0.532344
245659_at	83	P	0.001221	-1.8	D	0.99998
245660_at	82.5	P	0.001953	-0.1	NC	0.5
245661_at	47.2	P	0.008057	-0.1	NC	0.493524
245662_at	33.9	P	0.037598	-0.8	D	0.996959
245663_at	11.7	A	0.219482	2.1	NC	0.441923
245664_at	8.4	A	0.432373	-1.4	NC	0.145682
245665_at	146.2	P	2.44e-4	-0.6	NC	0.99288
245666_at	231.4	P	2.44e-4	-0.2	NC	0.5
245667_at	513.6	P	2.44e-4	-0.2	NC	0.5
245668_at	614.6	P	2.44e-4	-1.8	D	0.99998
245669_at	17.5	A	0.111572	0.5	NC	0.242585
245670_at	44.5	M	0.056152	-0.7	NC	0.725952
245671_at	41.9	M	0.056152	0	NC	0.5
245672_at	8.2	A	0.567627	-0.5	NC	0.583567
245673_at	14.2	A	0.171387	-1	NC	0.5
245674_at	161.9	P	7.32e-4	1.4	I	2.7e-5
245675_at	32.6	P	0.01416	0.3	NC	0.088938
245676_at	36.9	P	0.023926	0.7	I	0.001651
245677_at	23.9	P	0.001953	0.4	NC	0.111714
245678_at	57.8	P	0.023926	-0.1	NC	0.703911
245679_at	125.2	P	2.44e-4	-0.5	NC	0.814019
245680_at	15.8	A	0.080566	1.8	NC	0.252851
245681_at	130.9	P	0.001221	-0.3	NC	0.5
245682_at	98	P	0.00415	-0.3	NC	0.992212
245683_at	114.9	P	2.44e-4	0.2	NC	0.074268
245684_at	231.5	P	2.44e-4	-0.8	D	0.997247
245685_at	39.8	A	0.067627	-0.9	NC	0.830902
245686_at	731.9	P	2.44e-4	0.1	NC	0.342437
245687_at	137.2	P	2.44e-4	-0.8	D	0.995927
245688_at	2200.1	P	2.44e-4	0.6	I	0.003699
245689_at	1	A	0.828613	-0.3	NC	0.583567
245690_at	42.3	M	0.056152	0.1	NC	0.5
245691_at	90.3	P	0.01416	-0.1	NC	0.296089
245692_at	41.8	A	0.095215	2	I	0.003041
245693_at	86.9	P	0.001953	-0.3	NC	0.5
245694_at	269.8	P	2.44e-4	0.4	I	4.38e-4
245695_at	91.3	P	0.001221	0.3	NC	0.008511
245696_at	2.5	A	0.5	0.2	NC	0.010135
245697_at	137.3	P	0.001221	-0.6	D	0.999562
245698_at	172.8	P	0.005859	5.4	I	2.e-5
245699_at	103.6	P	2.44e-4	0	NC	0.5
245700_at	16.3	A	0.398926	-0.8	NC	0.868657
245701_at	11.5	A	0.466064	-0.3	NC	0.715033
245702_at	38.4	P	0.030273	-0.3	NC	0.888286
245703_at	5.8	A	0.466064	-0.3	NC	0.715033
245704_at	116.4	P	7.32e-4	-0.1	NC	0.213188
245705_at	14.2	A	0.149658	-0.1	NC	0.5
245706_at	6.3	A	0.5	-1.1	NC	0.596188
245707_at	13.6	A	0.303711	-0.5	NC	0.5
245708_at	5.8	A	0.466064	-1.5	NC	0.786812
245709_at	78.2	P	0.00293	-0.7	NC	0.921063
245710_at	17	A	0.19458	-0.8	NC	0.881991
245711_at	192.2	P	2.44e-4	-0.8	D	0.99997
245712_at	26.9	P	0.01416	-0.5	NC	0.5
245713_at	37.6	P	0.023926	0.3	NC	0.038415
245714_at	258.2	P	2.44e-4	0.1	NC	0.5
245715_s_at	2789.6	P	2.44e-4	0.1	NC	0.111714
245716_at	63	P	7.32e-4	0	NC	0.5
245717_at	21.1	A	0.27417	0.4	NC	0.5
245718_at	98.3	P	0.005859	-0.4	NC	0.681091
245719_at	34.3	P	0.01416	0	NC	0.5
245720_at	13.3	A	0.533936	-0.7	NC	0.532344
245721_s_at	159.7	P	2.44e-4	0	NC	0.5
245722_at	100.4	P	7.32e-4	0.5	I	1.89e-4
245723_at	44.7	P	0.030273	0.1	NC	0.5
245724_at	247.4	P	0.001953	-0.5	D	0.999034
245725_at	114.8	P	7.32e-4	0.1	NC	0.5
245726_at	28.7	A	0.219482	0.7	NC	0.203871
245727_at	49.9	P	0.00415	-0.1	NC	0.5
245728_at	65.4	P	0.008057	0	NC	0.5
245729_at	330.4	P	2.44e-4	-0.2	NC	0.5
245730_at	52.5	P	0.018555	-0.6	D	0.996645
245731_at	125.1	P	2.44e-4	-1.1	D	0.999965
245732_at	108.8	P	2.44e-4	-0.3	NC	0.5
245733_at	100.8	P	2.44e-4	-0.7	NC	0.993497
245734_at	90.1	P	7.32e-4	-0.6	NC	0.980376
245735_at	67.8	P	2.44e-4	-1.4	D	0.99996
245736_at	4910.7	P	2.44e-4	-1.3	D	0.99998
245737_at	123.9	P	0.001953	-1	D	0.99997
245738_at	15	A	0.095215	0.9	NC	0.222749
245739_at	96.2	P	7.32e-4	-0.3	NC	0.786812
245740_at	248.4	P	0.001221	0.2	I	6.92e-4
245741_at	8.9	A	0.219482	-0.3	NC	0.725952
245742_at	915.2	P	2.44e-4	-0.4	NC	0.692594
245743_at	1.1	A	0.72583	-1.8	NC	0.570859
245744_at	8.7	A	0.567627	2	NC	0.5
245745_at	0.1	A	0.991943	-0.3	NC	0.506476
245746_at	801.5	P	2.44e-4	-0.3	NC	0.805199
245747_at	26.5	P	0.001953	0.6	NC	0.416433
245748_at	91.4	P	0.001221	-0.8	MD	0.994591
245749_at	7.3	A	0.246094	-0.1	NC	0.5
245750_at	1052.1	P	2.44e-4	-0.4	NC	0.777251
245751_s_at	70.2	P	2.44e-4	-0.2	NC	0.703911
245752_at	11.2	A	0.219482	1.6	NC	0.185981
245753_at	7.9	A	0.303711	0.8	NC	0.203871
245754_at	0	A	0.904785	-0.9	NC	0.5
245755_at	23	A	0.080566	0.2	NC	0.274048
245756_at	332.8	P	2.44e-4	-1.1	D	0.99997
245757_at	7.3	A	0.303711	-1.9	D	0.999727
245758_at	64.6	P	2.44e-4	0.2	NC	0.111714
245759_at	117.5	P	2.44e-4	-0.1	NC	0.5
245760_s_at	1.3	A	0.828613	0.3	NC	0.074268
245761_at	117.3	P	0.001953	-0.9	D	0.99996
245762_at	32	P	0.001953	0	NC	0.252851
245763_at	137.1	P	2.44e-4	0.3	I	9.66e-4
245764_s_at	52.6	P	0.00293	0.5	I	0.001201
245765_at	16.4	A	0.246094	1.1	NC	0.061522
245766_at	6.1	A	0.366211	-1.1	NC	0.822588
245767_at	78.4	P	0.001953	1	I	9.66e-4
245768_at	180.1	P	2.44e-4	-0.2	NC	0.5
245769_at	37.9	P	7.32e-4	0.3	NC	0.047264
245770_at	96	P	0.001953	0.4	I	3.07e-4
245771_at	8.2	A	0.149658	-0.3	NC	0.868657
245772_at	101.7	P	2.44e-4	0.1	NC	0.145682
245773_at	77.9	P	7.32e-4	-0.1	NC	0.5
245774_at	71.2	P	0.010742	0.3	NC	0.169098
245775_at	699.1	P	2.44e-4	0.9	I	6.e-5
245776_at	327.9	P	2.44e-4	-0.4	NC	0.596188
245777_at	71.5	P	2.44e-4	-0.4	NC	0.736659
245778_at	38.4	M	0.056152	-0.5	NC	0.796129
245779_at	4.1	A	0.466064	-0.6	NC	0.354442
245780_at	394.9	P	2.44e-4	0.2	NC	0.169098
245781_at	260.2	P	0.001221	-1.2	D	0.999308
245782_at	1.6	A	0.5	-0.1	NC	0.274048
245783_s_at	70.7	P	0.01416	2	I	2.3e-5
245784_at	111.7	P	7.32e-4	-0.1	I	0.003699
245785_at	1.4	A	0.919434	-0.1	NC	0.177412
245786_at	99.1	P	0.008057	-0.3	NC	0.5
245787_at	402.2	P	2.44e-4	-0.4	NC	0.657563
245788_at	147	P	0.001221	-0.1	NC	0.5
245789_at	129.5	P	2.44e-4	-1.2	D	0.999977
245790_at	70	P	7.32e-4	-0.6	NC	0.861614
245791_at	981.4	P	2.44e-4	0.2	NC	0.008511
245792_at	333.3	P	2.44e-4	0.4	I	0.002753
245793_at	81.7	M	0.056152	-0.2	NC	0.429141
245794_at	484.6	P	2.44e-4	0.2	NC	0.061522
245795_at	63	P	2.44e-4	-0.6	D	0.998664
245796_at	706	P	2.44e-4	-0.3	NC	0.5
245797_at	43.6	A	0.219482	-0.9	NC	0.964215
245798_at	15.7	A	0.080566	0.7	NC	0.006503
245799_at	0.8	A	0.72583	-1.7	NC	0.39129
245800_at	112.1	P	7.32e-4	0.4	NC	0.024755
245801_at	1.5	A	0.828613	0	NC	0.232549
245802_at	10	A	0.219482	-0.7	NC	0.62112
245803_at	954.8	P	2.44e-4	-1.8	D	0.99998
245804_at	0.7	A	0.976074	-1.4	NC	0.98579
245805_at	3.5	A	0.303711	-0.5	NC	0.39129
245806_at	36.6	A	0.095215	-0.2	NC	0.5
245807_at	30.1	A	0.171387	-1.4	D	0.999693
245808_at	61.6	P	0.00293	-0.8	D	0.995927
245809_at	156.1	P	2.44e-4	0.3	NC	0.007788
245810_at	103.6	P	0.005859	0.7	I	6.92e-4
245811_at	11.7	A	0.111572	3.1	NC	0.5
245812_at	0.7	A	0.932373	-0.9	MD	0.995075
245813_at	2	A	0.888428	-0.4	NC	0.692594
245814_at	56	A	0.149658	0.8	I	4.92e-4
245815_at	66.7	P	0.046143	0	NC	0.532344
245816_at	1.6	A	0.753906	-1.6	NC	0.861614
245817_at	84.7	P	2.44e-4	0.5	NC	0.018128
245818_at	124.5	P	2.44e-4	0.4	NC	0.074268
245819_at	19.8	P	0.010742	-0.5	NC	0.5
245820_at	18.4	A	0.246094	0.1	NC	0.416433
245821_at	286.6	P	2.44e-4	-0.6	D	0.999899
245822_at	588.3	P	2.44e-4	0.1	I	0.001077
245823_at	10	A	0.246094	-1.2	NC	0.169098
245824_at	2.7	A	0.780518	-0.2	NC	0.467656
245825_at	105.9	P	2.44e-4	-0.1	NC	0.5
245826_at	16.5	A	0.171387	-0.2	NC	0.5
245827_at	10.1	A	0.303711	-1	NC	0.938478
245828_at	78.9	P	0.001221	0.2	NC	0.028766
245829_at	0.9	A	0.601074	-0.2	NC	0.203871
245830_at	10.8	A	0.432373	-0.9	NC	0.669411
245831_at	60.1	P	2.44e-4	-0.9	NC	0.990708
245832_at	777.4	P	2.44e-4	0.4	I	2.3e-5
245833_at	16.1	A	0.19458	-0.5	NC	0.5
245834_at	0.9	A	0.904785	-0.2	NC	0.177412
245835_at	0.6	A	0.533936	-4.1	NC	0.986922
245836_at	6.1	A	0.432617	4.1	NC	0.021429
245837_at	18.5	A	0.067627	1.4	NC	0.021224
245838_at	104.3	P	7.32e-4	0.3	NC	0.48058
245839_at	0.9	A	0.80542	-2.5	NC	0.5
245840_at	47	P	0.00415	0.6	NC	0.011045
245841_s_at	4318.7	P	2.44e-4	0.2	NC	0.015426
245842_at	10.6	A	0.303711	-0.2	NC	0.5
245843_at	46.8	P	0.023926	0.2	NC	0.131343
245844_at	148.6	P	0.005859	0.3	I	0.001651
245845_at	58	P	7.32e-4	-0.6	NC	0.973302
245846_at	39.1	P	0.005859	-0.2	NC	0.5
245847_at	17.8	A	0.219482	-1.1	NC	0.596188
245848_at	86.7	P	2.44e-4	0.2	NC	0.169098
245849_at	163	P	2.44e-4	0.6	I	2.e-5
245850_at	37.2	P	0.046143	0	NC	0.48058
245851_at	144.3	P	2.44e-4	-0.1	NC	0.5
245852_at	129.3	P	0.00415	-0.1	NC	0.5
245853_at	139.5	P	0.001221	0.5	I	3.46e-4
245854_at	348	P	2.44e-4	1.5	I	2.e-5
245855_at	294.4	P	2.44e-4	0.1	NC	0.118009
245856_at	2.8	A	0.601074	-1.9	NC	0.715033
245857_at	2.9	A	0.601074	-1.4	NC	0.805199
245858_at	8.1	A	0.334473	1.8	NC	0.194801
245859_at	75	P	0.005859	0.8	I	9.66e-4
245860_at	2.2	A	0.567627	-1.3	NC	0.232549
245861_at	21.4	P	0.046143	0.6	NC	0.021224
245862_at	317.2	P	2.44e-4	0.2	NC	0.006503
245863_s_at	53.9	P	0.00415	-0.3	NC	0.5
245864_at	49.3	P	0.030273	0.3	I	9.66e-4
245865_at	1.6	A	0.80542	-2.1	NC	0.854318
245866_s_at	89.1	P	0.001953	-0.8	D	0.999308
245867_at	578.7	P	2.44e-4	1.7	I	2.7e-5
245868_at	237.9	P	2.44e-4	-1.5	D	0.99998
245869_at	31.9	A	0.19458	0	NC	0.232549
245870_at	67.1	P	0.010742	0.2	NC	0.018128
245871_at	5.5	A	0.533936	-0.3	NC	0.875448
245872_at	54.2	P	0.001953	-0.7	D	0.998349
245873_at	45.8	P	0.023926	-0.2	NC	0.5
245874_at	4496	P	0.001953	-1.1	D	0.999678
245875_at	696.6	P	2.44e-4	-0.6	NC	0.983269
245876_at	12.4	A	0.111572	0.6	NC	0.5
245877_at	3.5	A	0.780518	0.5	NC	0.296089
245878_at	63.3	P	0.030273	-0.1	NC	0.48058
245879_at	107.7	P	0.001953	0.9	I	4.e-5
245880_at	10.1	A	0.246094	0.8	NC	0.416433
245881_at	99.3	P	7.32e-4	-0.1	NC	0.5
245882_at	4	A	0.80542	-1.7	NC	0.416433
245883_at	17.1	A	0.129639	1.8	NC	0.028766
245884_at	60.5	P	0.001221	-0.4	NC	0.5
245885_at	317.2	P	2.44e-4	-0.9	D	0.999965
245886_at	731.5	P	2.44e-4	0.8	I	2.e-5
245887_at	235.7	P	2.44e-4	-0.7	D	0.999611
245888_at	183.7	P	2.44e-4	0.5	I	9.66e-4
245889_at	410.7	P	2.44e-4	-2.5	D	0.99998
245890_at	0.6	A	0.72583	0.2	NC	0.047264
245891_at	1206.1	P	2.44e-4	-0.9	D	0.99994
245892_at	17.8	A	0.432373	0	NC	0.822588
245893_at	192.3	P	2.44e-4	0.5	I	5.52e-4
245894_at	350.5	P	2.44e-4	0	NC	0.5
245895_at	81.7	P	0.030273	0.1	NC	0.038415
245896_at	105.6	P	2.44e-4	-0.2	NC	0.596188
245897_at	103.9	P	0.005859	1.1	I	9.66e-4
245898_at	91.8	P	7.32e-4	0.1	NC	0.105663
245899_at	66.9	P	0.00293	-0.1	NC	0.5
245900_at	257.7	P	2.44e-4	0.2	NC	0.041201
245901_at	18.6	A	0.171387	-1.1	D	0.999226
245902_at	3	A	0.466064	-2.8	NC	0.868657
245903_at	52.6	P	0.008057	0.1	NC	0.252851
245904_at	70.6	P	2.44e-4	0.2	MI	0.005933
245905_at	646.6	P	7.32e-4	-0.5	NC	0.911062
245906_at	38.4	P	0.046143	0.2	NC	0.111714
245907_at	0.4	A	0.998047	-2.2	NC	0.805199
245908_at	2.9	A	0.567627	-2.1	NC	0.570859
245909_at	68.4	P	0.00293	0.2	NC	0.012024
245910_at	160.3	P	2.44e-4	-0.4	NC	0.934434
245911_at	1041.4	P	2.44e-4	1.1	I	2.e-5
245912_at	481.5	P	7.32e-4	1.8	I	2.7e-5
245913_at	759.8	P	2.44e-4	-0.2	NC	0.5
245914_at	87.1	P	2.44e-4	0.6	I	5.52e-4
245915_s_at	1929.3	P	2.44e-4	0.6	I	2.e-5
245916_at	20.9	P	0.018555	-0.1	NC	0.454766
245917_at	315.5	P	2.44e-4	0.4	MI	0.005409
245918_at	1.9	A	0.828613	-2.9	NC	0.975245
245919_at	1.4	A	0.633789	-0.2	NC	0.5
245920_at	15.3	A	0.067627	-0.6	NC	0.62112
245921_at	19.8	A	0.080566	0.1	NC	0.5
245922_at	10.9	A	0.303711	0.9	NC	0.138386
245923_at	7.6	A	0.27417	-0.5	NC	0.5
245924_at	102.3	P	7.32e-4	-0.4	NC	0.868657
245925_at	250.2	P	2.44e-4	-1.6	D	0.99998
245926_at	100.9	P	0.001953	0.4	I	0.001832
245927_at	15.9	A	0.334473	-0.4	NC	0.5
245928_s_at	222.3	P	2.44e-4	-0.8	D	0.99998
245929_at	195	P	2.44e-4	0	NC	0.153232
245930_at	78.1	P	0.037598	0.1	NC	0.5
245931_at	21.8	A	0.19458	-0.4	NC	0.5
245932_at	152.6	P	0.001221	-0.7	NC	0.987976
245933_at	45.7	A	0.080566	0.4	NC	0.007788
245934_at	265.7	P	2.44e-4	-0.2	NC	0.5
245935_at	39.4	A	0.067627	0.5	NC	0.403812
245936_at	32.1	P	0.01416	-0.6	NC	0.838962
245937_at	215.3	P	2.44e-4	0.7	I	2.e-5
245938_at	291.8	P	2.44e-4	-0.1	NC	0.5
245939_at	2045.3	P	2.44e-4	0.7	I	2.e-5
245940_at	156.5	P	2.44e-4	-0.2	NC	0.830902
245941_at	495.6	P	2.44e-4	1.2	I	2.e-5
245942_at	16.9	A	0.27417	-0.4	NC	0.51942
245943_at	45.5	P	0.037598	0.1	NC	0.5
245944_at	304.2	P	2.44e-4	1.6	I	2.e-5
245945_at	13.1	A	0.129639	1.8	NC	0.330589
245946_at	2.2	A	0.870361	-0.4	NC	0.868657
245947_at	172.2	P	0.005859	-1.6	D	0.99998
245948_at	146.6	P	0.01416	-0.7	NC	0.981872
245949_at	3137.3	P	2.44e-4	0.1	NC	0.318909
245950_at	97.9	P	2.44e-4	0.6	I	5.52e-4
245951_at	591.3	P	2.44e-4	0.2	I	0.00225
245952_at	28.4	A	0.080566	1.2	NC	0.015426
245953_at	4.8	A	0.919434	-0.2	NC	0.131343
245954_at	24.6	A	0.095215	0	NC	0.5
245955_at	17	P	0.005859	-0.3	NC	0.105663
245956_s_at	4241.3	P	2.44e-4	1.3	I	2.e-5
245957_at	568.7	P	2.44e-4	-0.1	NC	0.5
245958_at	2.4	A	0.828613	-1	NC	0.881991
245959_at	4.7	A	0.533936	2.3	NC	0.354442
245960_at	134.3	P	0.008057	-0.3	NC	0.545234
245961_at	61.7	M	0.056152	-0.2	NC	0.681091
245962_at	363.1	P	2.44e-4	1.7	I	2.e-5
245963_at	5.9	A	0.19458	0.8	NC	0.5
245964_at	33.9	A	0.27417	-0.2	NC	0.213188
245965_at	44.5	A	0.080566	0.4	NC	0.035785
245966_at	94.4	P	0.030273	1.5	I	1.47e-4
245967_at	106.5	P	0.00415	5.6	I	3.e-5
245968_at	8.1	A	0.5	-1.5	NC	0.153232
245969_at	64.4	P	0.010742	-0.2	NC	0.307406
245970_at	4.3	A	0.633789	-1.2	NC	0.681091
245971_at	216.9	P	7.32e-4	-0.1	NC	0.5
245972_at	178.8	P	2.44e-4	0.6	I	2.3e-5
245973_at	7.2	A	0.334473	-0.3	NC	0.757415
245974_at	1.9	A	0.753906	-0.2	NC	0.5
245975_at	185.1	P	0.00293	-0.1	NC	0.5
245976_at	26.3	M	0.056152	-2.4	D	0.99998
245977_at	1275.8	P	2.44e-4	1.5	I	2.e-5
245978_at	8.8	A	0.366211	3.4	NC	0.403812
245979_at	52.9	P	0.001953	0.7	I	5.2e-5
245980_at	12.3	A	0.149658	0	NC	0.185981
245981_at	337.9	P	2.44e-4	0.9	I	2.3e-5
245982_at	32.9	A	0.219482	0.1	NC	0.177412
245983_at	96.5	P	2.44e-4	0.1	NC	0.5
245984_at	151.7	P	2.44e-4	-0.4	NC	0.703911
245985_at	481.5	P	2.44e-4	0.4	I	1.89e-4
245986_at	134.5	P	2.44e-4	-0.1	NC	0.5
245987_at	854.5	P	2.44e-4	-1.3	D	0.99998
245988_at	230.3	P	2.44e-4	-0.1	NC	0.5
245989_s_at	441.6	P	2.44e-4	-0.1	NC	0.5
245990_at	72.4	P	0.00415	0	NC	0.5
245991_at	316.1	P	2.44e-4	-0.2	NC	0.5
245992_at	15.6	A	0.080566	-0.1	NC	0.5
245993_at	1052.9	P	2.44e-4	0.3	I	1.47e-4
245994_at	14	P	0.030273	-0.9	NC	0.868657
245995_at	25.4	P	0.046143	1.8	NC	0.296089
245996_at	1.9	A	0.633789	-0.1	NC	0.185981
245997_at	20.5	A	0.303711	0.3	NC	0.5
245998_at	338.4	P	7.32e-4	-0.4	NC	0.925732
245999_at	1367.8	P	2.44e-4	-0.5	D	0.99751
246000_at	32.6	P	0.030273	-0.1	NC	0.5
246001_at	5.3	A	0.432373	1.1	NC	0.5
246002_at	0.3	A	0.991943	-2.3	NC	0.881991
246003_at	993.2	P	2.44e-4	0.3	I	0.003699
246004_at	23.6	A	0.111572	0	NC	0.354442
246005_at	220.1	P	2.44e-4	0.5	NC	0.006503
246006_at	1511.5	P	2.44e-4	-0.6	NC	0.986922
246007_at	87.1	P	2.44e-4	-0.5	NC	0.986922
246008_at	84.8	P	0.010742	-0.7	D	0.996959
246009_at	86.1	P	2.44e-4	-0.5	NC	0.814019
246010_at	62.5	P	0.046143	-0.2	NC	0.5
246011_at	54.8	P	0.046143	0.9	I	3.07e-4
246012_at	71.9	P	7.32e-4	-1	D	0.998168
246013_at	7.7	A	0.219482	-0.4	NC	0.973302
246014_at	2.2	A	0.828613	0.1	NC	0.145682
246015_at	83.6	P	0.005859	-0.8	D	0.999135
246016_at	114.2	P	2.44e-4	-0.2	NC	0.5
246017_at	180.5	P	0.001221	0.2	NC	0.094279
246018_at	77.8	P	0.001221	-0.7	NC	0.961585
246019_at	5	A	0.533936	-1.6	NC	0.846768
246020_at	115.3	P	7.32e-4	-1	D	0.999899
246021_at	7.5	A	0.601074	0.2	NC	0.875448
246022_at	7.5	A	0.533936	1	NC	0.48058
246023_at	19	P	0.01416	-0.1	NC	0.5
246024_at	16.9	A	0.398926	2.2	NC	0.083826
246025_at	26.1	A	0.334473	-0.1	NC	0.441923
246026_at	215.4	P	7.32e-4	0.1	NC	0.099852
246027_at	66.1	P	2.44e-4	1.1	I	4.92e-4
246028_at	225.7	P	2.44e-4	-1	D	0.99998
246029_at	1839	P	2.44e-4	0	NC	0.5
246030_at	262.5	P	7.32e-4	0.5	I	4.6e-5
246031_at	332.6	P	2.44e-4	0.8	I	2.e-5
246032_s_at	1	A	0.780518	-2.5	D	0.997247
246033_at	156.4	P	7.32e-4	0.2	I	0.001832
246034_at	173.5	P	0.00415	-1	D	0.997247
246035_at	658.3	P	2.44e-4	0.2	NC	0.083826
246036_at	83.6	P	0.001221	0.7	I	3.46e-4
246037_at	73.2	P	0.001953	-0.5	NC	0.964215
246038_s_at	31.8	P	0.001953	0	NC	0.467656
246039_at	88.3	P	7.32e-4	-0.4	NC	0.5
246040_at	172.4	P	2.44e-4	0.1	NC	0.065566
246041_at	258	P	2.44e-4	1.2	I	2.e-5
246042_at	703	P	2.44e-4	0.6	I	2.e-5
246043_at	95.4	P	0.001953	0.9	MI	0.005933
246044_at	228.6	P	2.44e-4	0.1	NC	0.342437
246045_at	66	P	0.018555	-0.9	D	0.998923
246046_at	19.4	A	0.095215	0.3	NC	0.177412
246047_at	20.6	A	0.303711	0.1	NC	0.48058
246048_at	0.6	A	0.850342	-0.4	NC	0.777251
246049_at	0.6	A	0.567627	-0.4	NC	0.284967
246050_s_at	375.7	P	2.44e-4	0.1	NC	0.366593
246051_at	286.9	P	2.44e-4	0.4	NC	0.011045
246052_at	18.3	A	0.067627	0.5	NC	0.5
246053_at	42.2	A	0.149658	-1	D	0.999382
246054_at	61	P	0.037598	0.6	NC	0.033304
246055_at	97.2	P	0.001953	-0.7	NC	0.991489
246056_at	113.4	P	0.001953	0.2	NC	0.131343
246057_at	49.1	P	7.32e-4	-0.1	NC	0.416433
246058_at	159.4	P	2.44e-4	-0.2	NC	0.5
246059_at	182.2	P	7.32e-4	-0.1	NC	0.5
246060_at	234.6	P	7.32e-4	0.1	NC	0.038415
246061_at	178.7	P	2.44e-4	0.7	I	3.46e-4
246062_at	225.4	P	7.32e-4	-0.7	NC	0.986922
246063_at	103.2	P	2.44e-4	0.5	I	8.65e-4
246064_at	318.4	P	7.32e-4	-0.1	NC	0.5
246065_at	1.3	A	0.753906	-3.6	NC	0.942324
246066_at	137.4	P	0.001953	0.1	NC	0.284967
246067_at	229.7	P	2.44e-4	0.3	I	7.74e-4
246068_at	5723	P	2.44e-4	-0.3	NC	0.506476
246069_at	10.1	A	0.149658	-1.2	NC	0.938478
246070_at	1572	P	2.44e-4	0.4	I	3.07e-4
246071_at	66.8	P	0.01416	-1.5	D	0.99997
246072_at	23.7	M	0.056152	-0.5	NC	0.725952
246073_at	546.9	P	2.44e-4	0.3	MI	0.004925
246074_at	83	P	0.001953	0.1	NC	0.026698
246075_at	23.4	A	0.111572	3	NC	0.454766
246076_at	109.3	P	0.001953	0.1	NC	0.033304
246077_at	16.3	A	0.27417	2.1	NC	0.736659
246078_s_at	18.7	A	0.095215	-0.8	D	0.998664
246079_at	45.4	P	0.037598	-0.8	NC	0.5
246080_at	5.2	A	0.5	0	NC	0.5
246081_s_at	280.3	P	2.44e-4	0.4	MI	0.005409
246082_at	2.1	A	0.533936	-0.9	NC	0.703911
246083_at	42.3	P	0.030273	-0.2	NC	0.274048
246084_at	88	P	7.32e-4	1	I	3.07e-4
246085_at	102.3	P	2.44e-4	0.6	I	0.004073
246086_at	34.5	A	0.129639	1.2	NC	0.736659
246087_at	46.5	P	2.44e-4	-0.5	NC	0.900148
246088_at	159.6	P	2.44e-4	0.8	I	0.001201
246089_at	670.4	P	2.44e-4	-0.3	NC	0.5
246090_at	312.5	P	7.32e-4	-0.6	NC	0.952736
246091_at	107.3	P	0.00415	0.2	I	0.00249
246092_at	1266	P	2.44e-4	0.3	NC	0.016731
246093_at	186	P	7.32e-4	0.2	NC	0.232549
246094_at	79.5	P	2.44e-4	0.5	NC	0.041201
246095_at	29.9	P	0.00415	-0.8	NC	0.905721
246096_at	4.9	A	0.303711	-2.1	NC	0.596188
246097_at	229.5	P	2.44e-4	0.6	I	4.e-5
246098_at	235.9	P	2.44e-4	-0.5	NC	0.991489
246099_at	34.7	P	0.037598	-1.7	D	0.999977
246100_at	1.5	A	0.432373	-3	NC	0.921063
246101_at	1.4	A	0.753906	-0.5	NC	0.5
246102_at	11.5	A	0.432373	3	NC	0.161038
246103_at	81.7	P	0.023926	0.1	NC	0.124552
246104_at	86	P	2.44e-4	-0.4	NC	0.846768
246105_at	8.6	A	0.398926	-0.4	NC	0.583567
246106_at	1.4	A	0.696289	-2.8	NC	0.981872
246107_at	7.9	A	0.111572	-1.1	NC	0.5
246108_at	963.9	P	2.44e-4	-0.2	NC	0.5
246109_at	93.4	P	0.001953	-0.4	NC	0.725952
246110_at	24.1	A	0.219482	0.5	NC	0.232549
246111_at	95.7	P	7.32e-4	0.1	NC	0.5
246112_at	185	P	2.44e-4	0.4	NC	0.019624
246113_at	20.1	A	0.303711	0.9	NC	0.506476
246114_at	509.3	P	2.44e-4	-2.1	D	0.99998
246115_at	102.2	P	7.32e-4	-0.1	NC	0.5
246116_at	16.7	P	0.018555	0	NC	0.454766
246117_at	86.8	P	0.00415	-0.7	NC	0.980376
246118_at	4.2	A	0.696289	-1.4	NC	0.838962
246119_at	457.1	P	2.44e-4	-0.5	NC	0.990708
246120_at	89.9	P	2.44e-4	1.2	I	2.e-5
246121_at	13.6	A	0.171387	-0.1	NC	0.5
246122_at	11.2	A	0.303711	-1.4	NC	0.532344
246123_at	8.3	A	0.334473	-0.9	NC	0.934434
246124_at	321.3	P	2.44e-4	0.1	NC	0.047264
246125_at	144.2	P	2.44e-4	-0.2	NC	0.5
246126_at	151.3	P	2.44e-4	0.4	I	0.001832
246127_s_at	10.9	A	0.366211	1.7	NC	0.252851
246128_at	17.5	A	0.601074	3	NC	0.429141
246129_at	0.7	A	0.780518	-0.7	NC	0.570859
246130_at	10.1	A	0.334473	-0.7	NC	0.203871
246131_at	584.5	P	2.44e-4	0.5	I	1.01e-4
246132_at	41.8	A	0.171387	-0.3	NC	0.5
246133_at	904.2	P	2.44e-4	-0.3	NC	0.5
246134_at	111.7	P	2.44e-4	-0.3	NC	0.5
246135_at	1232.9	P	2.44e-4	0.3	I	0.00225
246136_at	2.1	A	0.753906	-2.1	NC	0.545234
246137_at	4.1	A	0.780518	-0.8	NC	0.5
246138_at	40.3	P	2.44e-4	0.5	I	0.003355
246139_at	198.2	P	7.32e-4	0.5	I	3.89e-4
246140_at	123.3	P	0.001953	-0.1	NC	0.5
246141_at	48.8	A	0.067627	0.3	NC	0.061522
246142_at	347.3	P	2.44e-4	0.8	I	2.e-5
246143_at	311.3	P	2.44e-4	0.8	I	2.e-5
246144_at	59.5	P	0.008057	-0.2	NC	0.5
246145_at	2.9	A	0.432373	-0.6	NC	0.307406
246146_at	158.6	P	0.001953	-0.3	NC	0.5
246147_s_at	532.2	P	2.44e-4	0.6	I	3.46e-4
246148_at	70.3	P	0.00293	-0.3	NC	0.911062
246149_at	921.4	P	2.44e-4	-1.7	D	0.99998
246150_at	322.9	P	7.32e-4	-0.4	NC	0.757415
246151_at	26.3	M	0.056152	-0.7	NC	0.796129
246152_at	39.6	P	0.00415	1.4	NC	0.00712
246153_s_at	1105.5	P	2.44e-4	0.4	I	1.01e-4
246154_at	40	P	0.010742	0	NC	0.5
246155_at	31.7	P	0.01416	-0.7	NC	0.930187
246156_at	1227.9	P	2.44e-4	-0.3	NC	0.60871
246157_at	611.3	P	2.44e-4	1.2	I	2.3e-5
246158_at	50.3	P	0.010742	-0.9	D	0.998664
246159_at	5	A	0.366211	0.9	NC	0.274048
246160_at	143.9	P	2.44e-4	0	NC	0.454766
246161_at	625.5	P	2.44e-4	-0.6	D	0.999954
246162_at	73.2	P	2.44e-4	-0.2	NC	0.5
246163_at	1	A	0.981445	-0.7	NC	0.354442
246164_at	10.8	A	0.111572	-0.5	NC	0.905721
246165_at	3.4	A	0.633789	-0.3	NC	0.5
246166_at	15.2	A	0.067627	0.3	NC	0.222749
246167_at	21.4	A	0.334473	-0.3	NC	0.5
246168_at	0.3	A	0.904785	-0.7	D	0.998799
246169_at	156.5	P	0.001953	0.1	NC	0.296089
246170_at	498.5	P	2.44e-4	-0.4	NC	0.861614
246171_at	349.7	P	2.44e-4	-0.3	NC	0.725952
246172_s_at	17.1	A	0.19458	-0.1	NC	0.429141
246173_s_at	227	P	2.44e-4	1.1	I	2.e-5
246174_s_at	6.6	A	0.567627	-1.5	NC	0.990708
246175_s_at	20.4	A	0.067627	0.2	NC	0.057676
246176_at	8	A	0.633789	2.1	NC	0.054022
246177_at	3.8	A	0.601074	0.3	NC	0.5
246178_s_at	7.4	A	0.111572	-0.8	NC	0.645558
246179_at	6.6	A	0.72583	0.3	NC	0.145682
246180_at	113.3	P	2.44e-4	0.1	NC	0.307406
246181_at	76.8	P	0.01416	0.8	MI	0.005409
246182_at	34	P	0.00293	-0.4	NC	0.916174
246183_at	2	A	0.850342	-3.6	NC	0.805199
246184_at	693.5	P	2.44e-4	1.6	I	2.e-5
246185_at	155.3	P	2.44e-4	0.6	I	1.67e-4
246186_at	16.9	A	0.219482	1.5	NC	0.024755
246187_at	20.5	A	0.27417	-2.3	D	0.999965
246188_at	60	P	0.018555	0.3	NC	0.138386
246189_at	128.5	P	0.00415	0.1	NC	0.185981
246190_at	112.1	P	2.44e-4	-0.3	NC	0.5
246191_at	1835.9	P	2.44e-4	0.6	I	2.e-5
246192_at	910.8	P	2.44e-4	0.4	NC	0.013078
246193_at	166.2	P	2.44e-4	0.4	NC	0.006503
246194_at	109.5	P	2.44e-4	-0.7	NC	0.747149
246195_at	112.3	P	0.001221	-1.2	D	0.99998
246196_at	111.1	P	2.44e-4	0.4	NC	0.057676
246197_at	194.8	P	2.44e-4	-1.3	D	0.99998
246198_at	131	P	2.44e-4	0.3	NC	0.011045
246199_at	80.1	P	0.008057	-0.3	NC	0.681091
246200_at	49.2	P	0.030273	-0.2	NC	0.5
246201_at	252.3	P	7.32e-4	0.1	NC	0.342437
246202_at	72.7	P	2.44e-4	0	NC	0.493524
246203_at	883	P	2.44e-4	1.1	I	3.e-5
246204_at	123	P	0.005859	-0.4	NC	0.942324
246205_at	81.3	P	2.44e-4	-0.5	NC	0.934434
246206_at	9.8	A	0.432373	-1.8	NC	0.861614
246207_at	114.7	P	2.44e-4	-0.4	NC	0.868657
246208_at	2.7	A	0.780518	-2.5	NC	0.875448
246209_at	4.3	A	0.366211	-1.5	NC	0.545234
246210_at	117	P	2.44e-4	1.5	I	2.e-5
246211_at	202.8	P	2.44e-4	-0.9	D	0.99998
246212_at	62.9	P	0.001221	-0.3	NC	0.669411
246213_at	158.4	P	0.010742	0.4	I	6.92e-4
246214_at	455.1	P	2.44e-4	-0.6	D	0.999786
246215_at	22.2	P	0.018555	-0.3	NC	0.60871
246216_at	230.5	P	2.44e-4	0.7	I	3.e-5
246217_at	103.3	P	7.32e-4	-0.2	NC	0.5
246218_at	193.3	P	2.44e-4	-0.3	NC	0.5
246219_at	442.7	P	2.44e-4	-0.2	NC	0.5
246220_at	323.7	P	2.44e-4	0	NC	0.5
246221_at	164.3	P	0.001953	-0.4	NC	0.830902
246222_at	37.3	P	0.010742	0	NC	0.307406
246223_at	176.8	P	2.44e-4	0.7	I	2.14e-4
246224_at	8.6	A	0.601074	-1.3	NC	0.747149
246225_at	67.6	P	0.001221	-0.4	NC	0.5
246226_at	48.1	P	0.030273	-0.9	NC	0.98579
246227_at	7	A	0.633789	1.1	NC	0.284967
246228_at	573	P	2.44e-4	-1.8	D	0.99998
246229_at	370.6	P	2.44e-4	3.1	I	2.e-5
246230_at	70.7	P	0.023926	-0.1	NC	0.5
246231_at	61.2	P	7.32e-4	0.1	NC	0.111714
246232_at	259	P	2.44e-4	0.2	NC	0.118009
246233_at	149.4	P	7.32e-4	0	NC	0.5
246234_at	132.2	P	7.32e-4	0.2	NC	0.030967
246235_at	44	A	0.067627	-1.5	D	0.999562
246236_at	46.5	A	0.149658	-0.6	NC	0.5
246237_at	86.2	P	2.44e-4	-0.4	NC	0.5
246238_at	180.5	P	2.44e-4	0.8	I	6.18e-4
246239_at	104.8	P	0.008057	-1.1	D	0.999886
246240_at	122.5	P	0.001953	-0.2	NC	0.5
246241_at	30.8	M	0.056152	0	NC	0.054022
246242_at	2.4	A	0.567627	-2.5	NC	0.703911
246243_at	123.8	P	7.32e-4	-0.5	NC	0.981872
246244_at	159	P	0.001221	-0.6	D	0.996301
246245_at	258.1	P	2.44e-4	0.1	NC	0.5
246246_at	32.5	P	0.030273	0.7	NC	0.008511
246247_at	322.2	P	2.44e-4	0.4	I	0.001832
246248_at	1.5	A	0.633789	0.4	NC	0.307406
246249_at	175.3	P	7.32e-4	1.2	I	2.e-5
246250_at	23.4	P	0.030273	1.2	NC	0.047264
246251_at	17.3	A	0.366211	-0.7	NC	0.5
246252_s_at	458.3	P	2.44e-4	0	NC	0.033304
246253_at	187.8	P	2.44e-4	-0.7	NC	0.990708
246254_at	10.9	A	0.567627	-1.1	D	0.999562
246255_at	64.8	P	0.001953	-0.6	NC	0.583567
246256_at	1.6	A	0.80542	0.2	NC	0.354442
246257_at	276.3	P	2.44e-4	0.1	NC	0.441923
246258_at	28.2	P	0.00293	0.2	NC	0.5
246259_at	169.1	P	2.44e-4	-0.7	D	0.999811
246260_at	20.3	A	0.149658	-0.5	NC	0.971234
246261_at	134.5	P	7.32e-4	0.3	NC	0.242585
246262_at	25	A	0.149658	0.6	NC	0.161038
246263_at	315.5	P	2.44e-4	0	NC	0.37888
246264_at	56.6	M	0.056152	-0.2	NC	0.5
246265_at	211.2	P	2.44e-4	0.6	I	3.07e-4
246266_at	208.9	P	2.44e-4	1.6	I	2.e-5
246267_at	2841	P	2.44e-4	-0.3	NC	0.62112
246268_at	67.5	P	0.001953	0	NC	0.570859
246269_at	45.2	P	0.008057	0.4	I	0.001336
246270_at	131.6	P	7.32e-4	-1.7	D	0.99998
246271_at	28.9	A	0.366211	0.1	NC	0.5
246272_at	41.5	A	0.067627	-0.2	NC	0.5
246273_at	2	A	0.72583	0	NC	0.416433
246274_at	31.2	M	0.056152	-0.4	NC	0.814019
246275_at	46.3	M	0.056152	0.3	I	2.41e-4
246276_at	93.1	P	2.44e-4	-0.6	NC	0.966696
246277_at	2.4	A	0.601074	0	NC	0.185981
246278_at	79.4	P	2.44e-4	-0.1	NC	0.145682
246279_at	11.9	A	0.398926	0.7	NC	0.5
246280_at	192.6	P	2.44e-4	0.5	NC	0.01421
246281_at	164.7	P	2.44e-4	0.6	I	6.8e-5
246282_at	54.8	P	0.018555	1.7	I	6.e-5
246283_at	362.4	P	2.44e-4	-0.3	NC	0.796129
246284_at	97.9	P	2.44e-4	-0.1	NC	0.5
246285_at	156.1	P	0.001953	-0.1	NC	0.5
246286_at	998.5	P	7.32e-4	-0.1	NC	0.5
246287_at	86.4	P	7.32e-4	-0.1	NC	0.5
246288_at	343.9	P	2.44e-4	0.7	I	2.e-5
246289_at	366.7	P	2.44e-4	-0.3	NC	0.930187
246290_at	1375.4	P	2.44e-4	0.1	NC	0.088938
246291_at	150	P	2.44e-4	-0.1	NC	0.5
246292_at	374.7	P	7.32e-4	0.7	I	2.e-5
246293_at	48.2	P	7.32e-4	-0.4	NC	0.988955
246294_at	165.2	P	7.32e-4	-0.1	NC	0.5
246295_at	40.4	P	7.32e-4	-0.5	NC	0.5
246296_at	85.6	P	0.046143	0	NC	0.5
246297_at	20.6	A	0.432373	0.8	NC	0.354442
246298_at	163.7	P	2.44e-4	0.7	I	6.92e-4
246299_at	4.1	A	0.5	1.6	NC	0.5
246300_at	74.6	P	2.44e-4	-0.4	NC	0.736659
246301_at	237.7	P	2.44e-4	0.5	I	4.38e-4
246302_at	97.3	P	2.44e-4	-1.6	D	0.99998
246303_at	36.4	A	0.067627	0	NC	0.5
246304_at	392.8	P	2.44e-4	-0.9	D	0.999977
246305_at	335	P	2.44e-4	-1.1	D	0.99998
246306_at	77.7	P	0.001221	-0.1	NC	0.5
246307_at	1422.7	P	2.44e-4	1.2	I	2.e-5
246308_at	19.2	A	0.080566	0	NC	0.5
246309_at	93.3	P	7.32e-4	1	I	1.01e-4
246310_at	28.2	P	0.023926	-0.7	NC	0.861614
246311_at	275.7	P	2.44e-4	-0.4	NC	0.757415
246312_at	181.2	P	2.44e-4	-0.1	NC	0.5
246313_at	1.1	A	0.919434	-0.1	NC	0.48058
246314_at	136.9	P	2.44e-4	-0.1	NC	0.5
246315_at	22.8	A	0.19458	0	NC	0.5
246316_at	1	A	0.998047	-0.5	NC	0.5
246317_at	94.5	P	0.001221	0.5	NC	0.169098
246318_at	105.5	P	0.001953	0	NC	0.330589
246319_at	264	P	2.44e-4	-0.6	MD	0.994067
246320_at	401.7	P	2.44e-4	0.6	I	2.3e-5
246321_at	14.8	P	0.018555	-0.9	NC	0.984574
246322_at	80.4	P	0.001221	0.4	NC	0.038415
246323_at	61.5	P	0.046143	-0.1	NC	0.5
246324_at	103.2	P	0.001953	-1	NC	0.99288
246325_at	44.1	P	0.00415	0.3	NC	0.008511
246326_at	33	P	0.046143	-0.1	NC	0.5
246327_at	261.9	P	2.44e-4	-0.3	NC	0.5
246328_at	91.5	P	0.037598	-0.1	NC	0.5
246329_at	93.6	P	0.00293	0.1	NC	0.013078
246330_at	122.3	P	2.44e-4	0.1	NC	0.030967
246331_at	89.9	P	0.00293	0.8	I	0.001832
246332_at	2.3	A	0.5	-2.9	NC	0.969033
246333_at	154.4	P	2.44e-4	-0.6	D	0.999382
246334_at	125.5	P	2.44e-4	0.3	NC	0.024755
246335_at	16	A	0.303711	-0.6	NC	0.875448
246336_at	9	A	0.27417	0.6	NC	0.5
246337_at	8.2	A	0.567627	-0.1	NC	0.925732
246338_s_at	1.7	A	0.850342	-0.8	NC	0.888286
246339_at	63.8	P	2.44e-4	-0.3	NC	0.5
246340_s_at	15.8	P	0.01416	-2.1	NC	0.846768
246341_x_at	0.4	A	0.904785	-0.9	NC	0.354442
246342_at	1.5	A	0.850342	-0.1	NC	0.099852
246343_at	144	P	2.44e-4	-0.3	NC	0.736659
246344_at	174.3	P	2.44e-4	-0.1	NC	0.5
246345_at	114.6	P	7.32e-4	-0.4	NC	0.657563
246346_at	51.9	P	2.44e-4	-0.8	D	0.999954
246347_at	54.3	P	0.001221	-0.3	NC	0.5
246348_at	122.5	P	2.44e-4	-0.5	NC	0.881991
246349_at	1.6	A	0.5	0.2	NC	0.169098
246350_at	51.9	P	0.046143	-0.2	NC	0.5
246351_at	168.9	P	2.44e-4	0	NC	0.37888
246352_at	1.6	A	0.953857	-0.4	NC	0.5
246353_s_at	1.3	A	0.753906	-2.3	NC	0.506476
246354_at	21.2	A	0.246094	-0.3	NC	0.5
246355_at	26.1	A	0.080566	-0.1	NC	0.633407
246356_x_at	14.8	P	0.001953	0.4	NC	0.403812
246357_x_at	0.7	A	0.953857	-2	NC	0.945978
246358_x_at	1.6	A	0.888428	0	NC	0.5
246359_x_at	18.5	P	0.023926	-0.4	NC	0.5
246360_at	10.8	A	0.149658	0.7	NC	0.263341
246361_s_at	9.3	A	0.149658	-1.2	NC	0.930187
246362_at	3.6	A	0.432373	2.3	NC	0.232549
246363_at	3.2	A	0.533936	-1.6	NC	0.5
246364_at	17.5	A	0.067627	0.1	NC	0.318909
246365_at	1.6	A	0.601074	-1.4	NC	0.854318
246366_at	253.4	P	2.44e-4	0.3	NC	0.138386
246367_at	33.6	A	0.111572	0.5	NC	0.454766
246368_at	468.9	P	2.44e-4	-0.3	NC	0.506476
246369_at	19.3	P	0.005859	-0.3	NC	0.681091
246370_at	24.7	A	0.246094	2.1	NC	0.145682
246371_at	65.4	P	0.01416	0	NC	0.441923
246372_at	19.7	P	0.037598	0.9	NC	0.284967
246373_at	217.9	P	2.44e-4	0.4	I	2.14e-4
246374_at	149.1	P	7.32e-4	1.5	I	2.e-5
246375_at	398.5	P	2.44e-4	-0.3	NC	0.861614
246376_at	305.8	P	7.32e-4	-0.6	MD	0.994067
246377_at	11.6	A	0.27417	-0.8	NC	0.5
246378_at	264.3	P	2.44e-4	0.3	MI	0.005409
246379_s_at	1069.3	P	2.44e-4	0.1	NC	0.118009
246380_at	7.3	A	0.466064	-1.2	NC	0.5
246381_at	1.2	A	0.943848	-0.6	NC	0.830902
246382_at	10.4	A	0.366211	0.4	NC	0.5
246383_at	34.8	P	0.018555	1.5	NC	0.069813
246384_at	682	P	2.44e-4	-0.3	NC	0.692594
246385_at	13.2	A	0.398926	1	NC	0.5
246386_at	28.5	P	0.023926	0.1	NC	0.057676
246387_at	25.6	P	0.00293	0	I	4.92e-4
246388_at	14.7	A	0.432373	2.1	NC	0.010135
246389_at	150.2	P	0.00293	0.7	I	2.e-5
246390_at	674.8	P	2.44e-4	1.9	I	2.e-5
246391_at	520.1	P	2.44e-4	0.2	NC	0.007788
246392_at	15.1	A	0.067627	-1.1	NC	0.952736
246393_at	22.1	P	0.037598	-1.1	D	0.999508
246394_at	23.7	P	0.046143	0.4	NC	0.124552
246395_at	263.9	P	2.44e-4	1.4	I	2.e-5
246396_at	68.5	P	0.00415	-2	D	0.999786
246397_at	28.2	P	0.030273	0.3	MI	0.005933
246398_at	322	P	2.44e-4	0	NC	0.5
246399_at	302.3	P	2.44e-4	-0.2	NC	0.5
246400_at	154.7	P	2.44e-4	-0.6	D	0.999759
246401_at	50	P	0.018555	0.4	NC	0.038415
246402_at	8	A	0.398926	1	NC	0.5
246403_at	120	P	2.44e-4	4.5	I	2.e-5
246404_at	207.7	P	0.005859	-0.1	NC	0.5
246405_at	27.5	P	0.046143	-1	NC	0.958799
246406_at	3.8	A	0.780518	-0.9	NC	0.900148
246407_at	21.8	A	0.366211	-0.8	NC	0.949447
246408_at	401.1	P	2.44e-4	0.1	NC	0.111714
246409_at	84.7	P	2.44e-4	0.3	NC	0.105663
246410_at	182.9	P	0.001953	-0.2	NC	0.5
246411_at	1.5	A	0.753906	-0.3	NC	0.5
246412_at	102.1	P	2.44e-4	0.5	I	0.004073
246413_at	28.8	P	0.01416	-0.6	NC	0.958799
246414_at	1.2	A	0.753906	-0.5	NC	0.48058
246415_at	114.5	P	0.005859	0.2	NC	0.069813
246416_at	16.2	A	0.171387	0.4	NC	0.019624
246417_at	47.4	P	0.023926	0.2	NC	0.232549
246418_at	13.7	A	0.398926	-0.8	NC	0.5
246419_at	2.4	A	0.696289	0.2	NC	0.252851
246420_at	36.2	P	0.010742	0	NC	0.057676
246421_at	616.5	P	2.44e-4	-1	D	0.999977
246422_at	285	P	7.32e-4	-0.2	NC	0.5
246423_at	38.3	P	2.44e-4	0.2	NC	0.083826
246424_at	422.6	P	2.44e-4	0.6	I	1.89e-4
246425_at	139.3	P	2.44e-4	0.8	I	2.3e-5
246426_at	10.9	A	0.633789	-0.7	NC	0.583567
246427_at	48.9	P	0.005859	-0.8	D	0.998923
246428_at	69.2	P	0.00293	-0.3	NC	0.5
246429_at	54.8	P	0.046143	0.9	NC	0.024755
246430_at	3.2	A	0.246094	0.6	NC	0.047264
246431_at	0.5	A	0.780518	0.3	NC	0.5
246432_at	11.7	A	0.334473	0.1	NC	0.5
246433_at	54.4	P	0.001953	0.4	NC	0.024755
246434_at	136.7	P	0.001953	0.2	I	0.001201
246435_at	11.3	A	0.432373	2.7	NC	0.161038
246436_at	82.2	P	2.44e-4	-0.2	NC	0.5
246437_at	4	A	0.398926	-1.5	NC	0.5
246438_at	16.9	A	0.466064	-0.3	NC	0.5
246439_at	52.4	P	0.00293	0	NC	0.099852
246440_at	116.1	P	0.00415	-0.6	D	0.999693
246441_at	327.9	P	2.44e-4	0	NC	0.118009
246442_at	111.9	P	2.44e-4	-0.4	NC	0.977068
246443_at	131.2	P	2.44e-4	-0.3	NC	0.5
246444_at	34.3	P	0.001953	-0.5	NC	0.5
246445_at	396.3	P	2.44e-4	1.3	I	2.e-5
246446_at	159.8	P	2.44e-4	-0.7	D	0.998168
246447_at	130.8	P	2.44e-4	-0.3	NC	0.532344
246448_at	165.4	P	2.44e-4	-0.6	D	0.995519
246449_at	36.1	P	0.037598	-0.6	NC	0.5
246450_at	65.5	A	0.067627	-0.5	NC	0.958799
246451_at	509.9	P	2.44e-4	0.6	I	6.8e-5
246452_at	306.4	P	7.32e-4	0	NC	0.5
246453_at	238.3	P	2.44e-4	-0.8	D	0.999911
246454_at	146.7	P	7.32e-4	-0.5	MD	0.994067
246455_at	1.6	A	0.828613	-0.3	NC	0.5
246456_at	4.8	A	0.601074	-1.4	NC	0.657563
246457_at	178.7	P	2.44e-4	0.4	I	6.18e-4
246458_at	25.7	A	0.067627	0	NC	0.161038
246459_at	106.7	P	2.44e-4	-0.7	D	0.999853
246460_at	427.1	P	2.44e-4	-0.3	NC	0.633407
246461_at	66.1	P	7.32e-4	0.2	NC	0.008511
246462_at	63.3	P	2.44e-4	-0.6	NC	0.969033
246463_at	28.6	A	0.149414	-0.7	NC	0.824672
246464_at	16.6	M	0.056152	1	NC	0.069813
246465_at	20.3	A	0.111572	-0.5	NC	0.416433
246466_at	227.7	P	2.44e-4	0.6	I	1.01e-4
246467_at	2.6	A	0.780518	-0.4	NC	0.5
246468_at	79.3	P	0.005859	0.6	I	3.46e-4
246469_at	163	P	2.44e-4	0.6	I	2.73e-4
246470_at	15.4	A	0.219482	0.6	NC	0.48058
246471_s_at	2.5	A	0.601074	2.2	NC	0.416433
246472_at	1.5	A	0.780518	0.1	NC	0.830902
246473_at	20.3	P	0.001953	-0.6	NC	0.5
246474_at	9.7	P	0.023926	2.2	NC	0.074268
246475_at	68	P	0.00415	-0.2	NC	0.5
246476_at	114.7	P	2.44e-4	-0.2	NC	0.5
246477_at	126.8	P	0.001953	-0.1	NC	0.5
246478_at	254.4	P	2.44e-4	1	I	2.3e-5
246479_at	263.6	P	2.44e-4	0.3	NC	0.038415
246480_at	531	P	2.44e-4	0.5	I	2.14e-4
246481_s_at	232.8	P	2.44e-4	0.9	I	2.e-5
246482_at	121.7	P	7.32e-4	0.3	NC	0.061522
246483_at	199.2	P	2.44e-4	0.4	I	1.14e-4
246484_at	147.6	P	0.001221	0.3	NC	0.021224
246485_at	4.8	A	0.601074	-2.5	NC	0.747149
246486_at	127.5	P	2.44e-4	-0.2	NC	0.5
246487_at	10.3	A	0.466064	1.6	NC	0.441923
246488_at	128.1	P	2.44e-4	0.3	NC	0.009292
246489_at	1370.2	P	2.44e-4	0.1	NC	0.318909
246490_at	31.7	A	0.567627	0.1	NC	0.429141
246491_at	21.1	P	0.010742	-0.3	NC	0.62112
246492_at	25.9	P	0.030273	-0.4	NC	0.822588
246493_at	20.8	A	0.067627	-0.4	NC	0.925732
246494_at	29.4	A	0.129639	-0.1	NC	0.5
246495_at	18.8	A	0.149658	-1.1	D	0.99998
246496_at	112.4	P	2.44e-4	-0.1	NC	0.5
246497_at	168.3	P	2.44e-4	0	NC	0.5
246498_at	29.6	P	0.008057	-0.5	NC	0.5
246499_at	177.4	P	7.32e-4	0.1	NC	0.5
246500_at	298.9	P	0.001953	-0.3	NC	0.5
246501_at	117.5	P	0.001953	0.2	NC	0.035785
246502_at	52	P	0.005859	-1.1	MD	0.994591
246503_at	2252.8	P	2.44e-4	0.6	I	2.3e-5
246504_at	19.6	A	0.111572	-0.4	NC	0.596188
246505_at	387.6	P	2.44e-4	-0.4	NC	0.961585
246506_at	610.6	P	2.44e-4	-0.7	D	0.999922
246507_at	113.5	P	2.44e-4	-1	D	0.999954
246508_at	398.7	P	2.44e-4	0	NC	0.296089
246509_at	44.9	A	0.149658	0	NC	0.5
246510_at	25.2	A	0.067627	0.3	I	0.003355
246511_at	741.8	P	2.44e-4	1.6	I	2.e-5
246512_at	91.3	P	2.44e-4	0.5	I	3.07e-4
246513_at	207.9	P	2.44e-4	0	NC	0.366593
246514_at	43	A	0.398926	2.7	NC	0.094279
246515_at	69.1	P	7.32e-4	-0.4	NC	0.5
246516_at	131.3	P	0.001221	0.8	I	3.5e-5
246517_at	25.3	A	0.129639	0.4	NC	0.222749
246518_at	54.8	P	2.44e-4	0.9	I	2.73e-4
246519_at	14.1	A	0.27417	-0.5	NC	0.021224
246520_at	76.2	P	0.001221	0.4	NC	0.263341
246521_at	422.7	P	2.44e-4	0.2	I	0.00225
246522_at	256.9	P	2.44e-4	-0.8	D	0.999811
246523_at	3.4	A	0.870361	-0.4	NC	0.894337
246524_at	67	P	0.005859	-0.3	NC	0.5
246525_at	1.9	A	0.601074	-0.1	NC	0.493524
246526_at	0.8	A	0.72583	0.1	NC	0.5
246527_at	404.8	P	2.44e-4	0.6	I	6.e-5
246528_at	235.5	P	7.32e-4	0.7	I	3.46e-4
246529_at	258.4	P	2.44e-4	0.1	NC	0.5
246530_at	16.3	A	0.080566	0.1	NC	0.028766
246531_at	2.2	A	0.850342	-2.3	NC	0.681091
246532_at	156.7	P	2.44e-4	0.8	I	0.001077
246533_at	169.7	P	2.44e-4	-0.2	NC	0.5
246534_at	62.6	P	0.008057	1.5	I	6.8e-5
246535_at	54.5	A	0.111572	0.9	I	1.67e-4
246536_at	62.6	P	7.32e-4	-0.6	NC	0.854318
246537_at	29	P	0.046143	1	I	0.004481
246538_at	301.7	P	2.44e-4	0.5	I	1.67e-4
246539_at	159.6	P	7.32e-4	0.2	NC	0.033304
246540_at	86.9	P	0.008057	0.8	I	0.001077
246541_at	212.8	P	0.001221	-0.1	NC	0.5
246542_at	119.8	P	0.001953	-0.1	NC	0.5
246543_at	28.2	A	0.19458	0	NC	0.5
246544_at	9.1	A	0.27417	-0.4	NC	0.570859
246545_at	9.8	A	0.27417	-1.6	NC	0.861614
246546_at	1383.8	P	2.44e-4	0.9	I	2.e-5
246547_at	122.4	P	2.44e-4	-0.4	NC	0.657563
246548_at	69.7	P	7.32e-4	-0.5	NC	0.945978
246549_at	92.9	P	2.44e-4	0.7	I	2.3e-5
246550_at	114.7	P	0.00293	-1.6	D	0.999977
246551_at	17	A	0.303711	1.1	NC	0.018128
246552_at	23.2	P	0.030273	-0.3	NC	0.830902
246553_at	138.1	P	7.32e-4	-0.3	NC	0.830902
246554_at	81.4	P	2.44e-4	-0.4	NC	0.532344
246555_at	114.5	P	2.44e-4	0.7	I	3.5e-5
246556_at	1.2	A	0.780518	-3.2	NC	0.736659
246557_at	31.3	P	0.030273	-0.1	NC	0.757415
246558_at	120.5	P	0.008057	-0.1	NC	0.5
246559_at	266.8	P	2.44e-4	0.4	I	2.e-5
246560_at	1.2	A	0.696289	-0.5	NC	0.767451
246561_at	89.1	P	2.44e-4	0.1	NC	0.416433
246562_at	142.2	P	2.44e-4	1.2	I	2.e-5
246563_at	1.2	A	0.5	0.3	NC	0.493524
246564_at	214.3	P	7.32e-4	0	NC	0.5
246565_at	349.5	P	2.44e-4	0.8	I	2.e-5
246566_at	146.5	P	2.44e-4	-0.4	NC	0.949447
246567_at	255.6	P	2.44e-4	0.6	I	1.47e-4
246568_at	34.8	A	0.111572	-0.3	NC	0.692594
246569_at	30.7	A	0.111572	1	NC	0.169098
246570_at	6.8	A	0.466064	0.3	NC	0.232549
246571_at	11.9	A	0.398926	-0.3	NC	0.493524
246572_at	19.1	A	0.366211	0.4	NC	0.194801
246573_at	3.2	A	0.850342	-0.2	NC	0.065566
246574_at	3.8	A	0.72583	-0.1	NC	0.252851
246575_at	302.3	P	2.44e-4	0.9	I	8.8e-5
246576_at	46.5	P	2.44e-4	-0.4	NC	0.5
246577_at	1.6	A	0.870361	-0.6	NC	0.596188
246578_at	1	A	0.567627	-2.3	NC	0.900148
246579_at	1.4	A	0.850342	0	NC	0.5
246580_at	420.2	P	2.44e-4	1.5	I	2.e-5
246581_at	34.6	P	0.023926	-0.5	NC	0.5
246582_at	12.3	A	0.246094	-0.5	NC	0.145682
246583_at	94.5	P	2.44e-4	0.1	NC	0.019624
246584_at	191	P	2.44e-4	-0.1	NC	0.5
246585_at	68.1	P	2.44e-4	1.5	I	2.e-5
246586_at	10.9	A	0.111572	-0.6	NC	0.757415
246587_at	17.5	A	0.398926	2.5	NC	0.342437
246588_at	10.9	A	0.171387	2.8	NC	0.669411
246589_at	8.4	A	0.366211	-0.1	NC	0.777251
246590_at	14.1	A	0.398926	-0.6	NC	0.786812
246591_at	287.3	P	2.44e-4	0.1	NC	0.015426
246592_at	5.1	A	0.533936	-0.2	NC	0.454766
246593_at	123.8	P	2.44e-4	0.8	I	8.8e-5
246594_at	385.8	P	0.001953	0.2	NC	0.013078
246595_at	17.8	P	0.037598	-0.8	NC	0.983269
246596_at	16	A	0.303711	-0.5	NC	0.725952
246597_at	76.3	P	0.001221	-0.1	NC	0.5
246598_at	51.9	P	0.001221	0	NC	0.5
246599_at	16	M	0.056152	-0.5	NC	0.5
246600_at	94.3	P	2.44e-4	-0.9	D	0.99996
246601_at	532	P	2.44e-4	-0.3	NC	0.669411
246602_at	104.6	P	2.44e-4	0.8	I	2.e-5
246603_at	22.4	A	0.303711	-0.5	NC	0.830902
246604_at	3.3	A	0.72583	-0.7	NC	0.805199
246605_at	1	A	0.828613	-3	NC	0.805199
246606_at	17.1	A	0.149658	0	NC	0.5
246607_at	186.8	P	2.44e-4	-0.4	NC	0.925732
246608_at	3.6	A	0.72583	-0.2	NC	0.5
246609_at	4.8	A	0.303711	1.8	NC	0.366593
246610_at	30.8	P	0.046143	0.5	I	0.003041
246611_at	243.8	P	2.44e-4	-0.8	MD	0.995075
246612_at	144.3	P	0.005859	-0.4	NC	0.822588
246613_at	1041.7	P	2.44e-4	0.2	MI	0.004925
246614_at	36.1	P	7.32e-4	-0.1	NC	0.354442
246615_at	11.5	A	0.303711	-0.1	NC	0.5
246616_at	26.5	A	0.067627	3	I	0.004073
246617_at	85.2	P	7.32e-4	1.8	I	2.3e-5
246618_at	7.5	A	0.111572	-1.3	NC	0.532344
246619_at	683.1	P	2.44e-4	0.8	I	2.e-5
246620_at	16.8	A	0.171387	-1.3	MD	0.995075
246621_at	1107	P	2.44e-4	0.3	I	0.004073
246622_at	51.2	P	2.44e-4	-0.9	D	0.999948
246623_at	2410.1	P	2.44e-4	1.1	I	2.e-5
246624_at	7.6	A	0.398926	1.2	NC	0.736659
246625_at	43.1	P	0.005859	-0.2	NC	0.041201
246626_at	30.2	A	0.366211	-0.3	NC	0.736659
246627_s_at	1043.6	P	2.44e-4	0.1	NC	0.088938
246628_at	311.8	P	2.44e-4	0.2	NC	0.057676
246629_at	0.9	A	0.989258	-1.2	NC	0.993497
246630_at	45.8	P	0.010742	-0.7	NC	0.973302
246631_at	354.4	P	0.001953	-0.7	D	0.999382
246632_at	28.4	P	0.018555	-0.2	NC	0.767451
246633_at	1	A	0.888428	-0.7	NC	0.757415
246634_at	350.6	P	2.44e-4	0.5	I	2.e-5
246635_at	23.2	A	0.398926	2.9	NC	0.083826
246636_at	669.9	P	2.44e-4	0.5	I	3.89e-4
246637_at	1	A	0.991943	-0.5	NC	0.583567
246638_at	2.6	A	0.780518	-0.3	NC	0.5
246639_x_at	0.6	A	0.943848	-0.6	NC	0.955851
246640_x_at	74.4	P	0.030273	-0.1	NC	0.403812
246641_s_at	1.6	A	0.870361	0	NC	0.5
246642_s_at	0.5	A	0.904785	-3	NC	0.846768
246643_s_at	0.4	A	0.870361	-0.1	NC	0.506476
246644_at	109	P	0.001221	-0.5	NC	0.980376
246645_at	222	P	2.44e-4	-0.1	NC	0.5
246646_at	1.4	A	0.932373	-0.8	NC	0.796129
246647_at	11	A	0.246094	-0.1	NC	0.366593
246648_at	0.9	A	0.904785	0.3	NC	0.222749
246649_at	12.8	M	0.056152	-0.6	NC	0.5
246650_at	745.3	P	2.44e-4	0.9	I	2.e-5
246651_at	43.1	A	0.111572	0.6	NC	0.153232
246652_at	86.1	P	2.44e-4	2.8	I	2.e-5
246653_at	610.3	P	2.44e-4	-0.2	NC	0.669411
246654_s_at	150	P	0.001221	0	NC	0.5
246655_at	2.9	A	0.5	-1.5	NC	0.5
246656_at	5.5	A	0.466064	-1.3	NC	0.596188
246657_at	8.6	A	0.171387	1.8	NC	0.222749
246658_at	8.2	A	0.262207	3.2	NC	0.01667
246659_at	3.3	A	0.5	-1.6	NC	0.786812
246660_at	391.1	P	2.44e-4	0.4	I	4.92e-4
246661_at	0.2	A	0.953857	-0.4	NC	0.583567
246662_at	5.7	A	0.27417	1	NC	0.37888
246663_at	3.9	A	0.696289	-0.9	NC	0.51942
246664_at	0.4	A	0.962402	-0.2	NC	0.203871
246665_s_at	3.5	A	0.870361	-1.8	NC	0.881991
246666_at	0.9	A	0.888428	-0.4	NC	0.60871
246667_at	2.7	A	0.665527	1	NC	0.232549
246668_at	1.7	A	0.780518	-1.7	NC	0.881991
246669_at	15.9	A	0.567627	-0.6	NC	0.881991
246670_at	4.8	A	0.366211	0.1	NC	0.454766
246671_at	7.5	A	0.334473	0.7	NC	0.342437
246672_at	9.4	A	0.398926	2.6	NC	0.5
246673_at	198.5	P	2.44e-4	0	NC	0.5
246674_at	56	P	7.32e-4	0	NC	0.5
246675_at	16.3	P	0.046143	0.5	NC	0.62112
246676_at	1.6	A	0.696289	-0.4	NC	0.5
246677_at	0.9	A	0.991943	-1.3	NC	0.416433
246678_at	11.6	A	0.334473	1.1	NC	0.5
246679_at	0.6	A	0.943848	-3.4	NC	0.971234
246680_at	24.9	A	0.171387	-0.1	NC	0.5
246681_at	52.5	P	2.44e-4	-0.7	NC	0.986922
246682_at	183.7	P	2.44e-4	-0.7	D	0.999654
246683_at	89.5	P	2.44e-4	-0.6	NC	0.777251
246684_at	16.3	A	0.246094	1.8	NC	0.318909
246685_at	16.1	A	0.334473	1.5	NC	0.169098
246686_at	2.6	A	0.850342	-0.3	NC	0.5
246687_at	4.7	A	0.688721	-0.3	NC	0.105663
246688_at	11	P	0.01416	-0.2	NC	0.074268
246689_at	9.6	A	0.303711	-0.5	NC	0.5
246690_at	1.3	A	0.932373	-0.2	NC	0.5
246691_at	16	A	0.19458	0	NC	0.5
246692_at	1.1	A	0.753906	-0.5	NC	0.545234
246693_at	0.9	A	0.976074	-1.1	NC	0.973302
246694_at	10.6	A	0.466064	2.2	NC	0.5
246695_at	1.7	A	0.850342	-0.5	NC	0.5
246696_at	2.9	A	0.567627	-1.3	NC	0.37888
246697_at	2.4	A	0.780518	-0.4	NC	0.736659
246698_at	2.6	A	0.303711	-3.6	NC	0.366593
246699_at	283.3	P	2.44e-4	0.1	NC	0.5
246700_at	1	A	0.780518	-1.1	NC	0.894337
246701_at	117.4	P	2.44e-4	-0.2	NC	0.5
246702_at	562.1	P	7.32e-4	-0.1	NC	0.5
246703_at	135.8	P	0.001221	0	NC	0.429141
246704_at	17.7	P	0.030273	1.1	NC	0.342437
246705_x_at	1	A	0.904785	-0.3	NC	0.138386
246706_at	5.2	A	0.5	-1.1	NC	0.5
246707_at	8.9	A	0.5	2.2	NC	0.596188
246708_at	169.9	P	2.44e-4	0	NC	0.5
246709_s_at	0.2	A	0.828613	-4.3	NC	0.964215
246710_at	7.7	A	0.19458	2.7	NC	0.124552
246711_at	1.4	A	0.753906	-0.4	NC	0.875448
246712_at	7.8	A	0.398926	1.8	NC	0.161038
246713_at	7.5	A	0.149658	0.2	NC	0.669411
246714_at	110.2	P	0.023926	0.4	MI	0.004925
246715_at	22.3	A	0.27417	1.4	NC	0.37888
246716_s_at	26.6	P	2.44e-4	-0.1	NC	0.194801
246717_at	6.4	A	0.665527	-1.7	NC	0.51942
246718_at	20.4	A	0.246094	0.3	NC	0.169098
246719_at	11.8	M	0.056152	2.5	NC	0.088938
246720_at	0.4	A	0.962402	0	NC	0.558077
246721_at	4.3	A	0.5	0	NC	0.5
246722_at	2.1	A	0.696289	-0.1	NC	0.5
246723_at	2	A	0.888428	-0.4	NC	0.5
246724_at	107.4	P	7.32e-4	-0.6	D	0.995519
246725_at	27	A	0.149658	-0.1	NC	0.669411
246726_at	10.9	A	0.633789	1.4	NC	0.094279
246727_at	10.1	A	0.303711	-1.4	D	0.999562
246728_at	308	P	2.44e-4	0.3	I	0.004481
246729_at	0.3	A	0.696289	-0.3	NC	0.047264
246730_at	1199	P	2.44e-4	-0.2	NC	0.5
246731_at	20	P	0.00415	-0.3	NC	0.5
246732_at	91.1	M	0.056152	-0.2	NC	0.814019
246733_at	51	P	0.046143	1	I	8.65e-4
246734_at	24.5	P	0.023926	0.4	NC	0.153232
246735_at	218.9	P	2.44e-4	-0.3	NC	0.5
246736_at	38.2	A	0.303711	-0.2	NC	0.5
246737_at	70.9	P	2.44e-4	-0.4	NC	0.861614
246738_at	155.7	P	7.32e-4	0.5	I	0.001651
246739_at	15.6	P	0.030273	1.1	NC	0.083826
246740_at	0.5	A	0.969727	-0.1	NC	0.846768
246741_at	275.6	P	2.44e-4	-0.5	NC	0.767451
246742_at	224.4	P	2.44e-4	-0.5	NC	0.958799
246743_at	44.9	P	0.046143	0	NC	0.263341
246744_at	390.3	P	2.44e-4	0.2	I	0.002753
246745_at	1642	P	2.44e-4	0.3	I	3.89e-4
246746_at	243.1	P	0.00415	0.5	I	3.5e-5
246747_at	3375.9	P	2.44e-4	-0.1	NC	0.5
246748_at	34.3	A	0.111572	-0.4	NC	0.5
246749_at	111.7	P	2.44e-4	0	NC	0.5
246750_at	69	P	7.32e-4	0.2	NC	0.232549
246751_at	4.1	A	0.696289	0.1	NC	0.416433
246752_at	2.1	A	0.80542	-0.6	NC	0.330589
246753_at	8.9	A	0.5	1	NC	0.330589
246754_at	46	A	0.080566	-0.5	NC	0.545234
246755_at	433	P	2.44e-4	-0.2	NC	0.5
246756_at	201	P	2.44e-4	0	NC	0.5
246757_at	2.8	A	0.5	-0.5	NC	0.5
246758_at	3062.7	P	2.44e-4	0.3	I	2.14e-4
246759_at	144.8	P	2.44e-4	-0.5	NC	0.983269
246760_at	161.6	P	2.44e-4	0.4	NC	0.010135
246761_at	1.9	A	0.850342	-1.9	NC	0.657563
246762_at	58.9	P	7.32e-4	0.3	I	0.00225
246763_at	482.5	P	2.44e-4	0.4	I	4.38e-4
246764_s_at	2.1	A	0.72583	0.9	NC	0.37888
246765_at	99.7	P	2.44e-4	2.1	I	2.e-5
246766_at	14.2	A	0.27417	-0.3	NC	0.681091
246767_at	142.7	P	2.44e-4	1.1	I	5.2e-5
246768_at	126.9	P	2.44e-4	-0.5	NC	0.99288
246769_at	6.3	A	0.601074	0.8	NC	0.105663
246770_at	90.2	P	0.00415	-0.2	NC	0.5
246771_at	0.6	A	0.943848	0.2	NC	0.274048
246772_at	157.2	P	7.32e-4	1	I	2.e-5
246773_at	20.7	A	0.129639	0.5	NC	0.069813
246774_at	25	A	0.398926	1.8	NC	0.124552
246775_at	265.4	P	0.001221	0.2	NC	0.008511
246776_at	34.9	A	0.149658	-0.3	NC	0.5
246777_at	197.6	P	2.44e-4	-1.1	D	0.999759
246778_at	177.6	P	2.44e-4	0	NC	0.5
246779_at	169.7	P	7.32e-4	-0.4	NC	0.583567
246780_at	823.1	P	2.44e-4	-0.1	NC	0.5
246781_at	214.7	P	2.44e-4	-0.1	NC	0.5
246782_at	55.2	P	0.00415	-0.8	D	0.99998
246783_at	20.7	P	0.023926	-0.4	NC	0.5
246784_at	334.1	P	2.44e-4	0.4	I	0.001486
246785_at	397.4	P	2.44e-4	-0.2	NC	0.5
246786_at	32.9	P	0.010742	-0.6	NC	0.5
246787_s_at	0.9	A	0.850342	-3.6	NC	0.875448
246788_at	4.3	A	0.334473	-0.5	NC	0.916174
246789_at	139.4	P	2.44e-4	-0.2	NC	0.5
246790_at	22.5	P	0.037598	-0.2	NC	0.786812
246791_at	160.3	P	0.001953	-1.2	D	0.99998
246792_at	29.8	A	0.067627	0.3	NC	0.5
246793_at	150.5	P	2.44e-4	-0.1	NC	0.5
246794_s_at	38.7	P	0.00415	-0.2	NC	0.5
246795_at	8	A	0.27417	-0.6	NC	0.506476
246796_at	21.5	A	0.067627	-0.7	NC	0.969033
246797_at	33.6	P	7.32e-4	0.8	NC	0.008511
246798_at	12.6	A	0.466064	-0.7	NC	0.5
246799_at	71.5	P	0.005859	-0.2	NC	0.5
246800_at	577.7	P	2.44e-4	1.3	I	2.e-5
246801_at	584.8	P	2.44e-4	1.1	I	2.e-5
246802_at	79.1	P	0.005859	-1.1	D	0.999948
246803_at	49	P	0.023926	-0.3	NC	0.942324
246804_at	1.2	A	0.919434	-0.6	NC	0.60871
246805_at	2.5	A	0.665527	-1	NC	0.757415
246806_at	1.3	A	0.80542	0.5	NC	0.013078
246807_at	380.8	P	2.44e-4	0.6	I	2.e-5
246808_at	36.4	P	2.44e-4	0.1	NC	0.088938
246809_s_at	269.4	P	2.44e-4	1.2	I	2.e-5
246810_at	0.3	A	0.665527	-3.8	NC	0.796129
246811_at	3.4	A	0.533936	-2.1	NC	0.703911
246812_at	0.3	A	0.904785	-3.2	NC	0.975245
246813_at	0.6	A	0.888428	-1.5	NC	0.814019
246814_at	28.6	A	0.095215	2.5	NC	0.011045
246815_at	32.4	P	0.00293	-0.1	NC	0.5
246816_at	16.5	A	0.219482	2	NC	0.715033
246817_at	17.8	M	0.056152	0.1	NC	0.232549
246818_at	38.9	A	0.149658	-0.2	NC	0.5
246819_at	0.1	A	0.999756	-1.1	NC	0.669411
246820_at	36.7	P	0.001221	-0.6	D	0.998799
246821_at	213.3	P	2.44e-4	-0.6	D	0.999693
246822_at	76.1	P	2.44e-4	-0.1	NC	0.5
246823_at	6.9	A	0.5	-0.7	NC	0.633407
246824_at	253	P	0.001221	-0.1	NC	0.5
246825_at	347.1	P	2.44e-4	0.9	NC	0.011045
246826_at	83.5	P	0.010742	-0.1	NC	0.242585
246827_at	109.7	P	0.001221	0.9	I	2.e-5
246828_at	6.1	A	0.533936	-1.3	NC	0.5
246829_at	116.2	P	0.001953	-0.1	NC	0.715033
246830_at	1269.2	P	2.44e-4	0.9	I	2.e-5
246831_at	61.2	P	7.32e-4	-1.4	D	0.999977
246832_at	253.9	P	2.44e-4	0.1	NC	0.441923
246833_at	1.3	A	0.696289	-3.8	NC	0.973302
246834_at	2.7	A	0.432373	-0.2	NC	0.5
246835_at	24.3	A	0.129639	-0.6	NC	0.805199
246836_s_at	17.4	P	0.046143	1.3	NC	0.041201
246837_at	52.3	P	0.005859	1.2	I	1.3e-4
246838_at	71.5	P	0.00293	0.1	NC	0.441923
246839_at	36.3	P	0.010742	0.2	NC	0.065566
246840_at	180.3	P	0.001221	-1	D	0.99998
246841_at	15.4	A	0.246094	-0.4	NC	0.861614
246842_at	155.8	P	0.001221	-0.1	NC	0.5
246843_at	220.7	P	2.44e-4	-0.9	D	0.999448
246844_at	97.2	P	7.32e-4	-0.5	NC	0.532344
246845_at	842.7	P	2.44e-4	0	NC	0.124552
246846_at	211.6	P	0.00415	0	NC	0.403812
246847_at	41.2	P	0.023926	-0.4	NC	0.5
246848_at	1.4	A	0.850342	-0.2	NC	0.5
246849_at	159.5	P	2.44e-4	0.1	NC	0.161038
246850_at	85	P	2.44e-4	1.1	I	7.8e-5
246851_at	4.5	A	0.398926	1.6	NC	0.263341
246852_at	169.1	P	0.00293	-0.3	NC	0.5
246853_at	19.3	A	0.111572	-0.8	NC	0.846768
246854_at	200	P	7.32e-4	5.8	I	2.e-5
246855_at	2056.8	P	2.44e-4	-0.3	NC	0.60871
246856_at	331.1	P	7.32e-4	-0.5	NC	0.981872
246857_at	0.4	A	0.962402	-0.3	NC	0.330589
246858_at	188.6	P	2.44e-4	-0.7	D	0.996301
246859_at	6.3	A	0.5	3	NC	0.138386
246860_at	2	A	0.780518	-0.4	NC	0.981872
246861_at	944.4	P	2.44e-4	-0.9	D	0.99997
246862_at	547.9	P	2.44e-4	0.2	NC	0.013078
246863_at	408.2	P	2.44e-4	-0.5	NC	0.983269
246864_at	99.9	P	2.44e-4	-0.3	NC	0.60871
246865_s_at	258.8	P	2.44e-4	1.1	I	2.e-5
246866_at	0.5	A	0.969727	-2.4	NC	0.805199
246867_at	9.7	A	0.27417	2.4	NC	0.069813
246868_at	252.3	P	7.32e-4	1.5	I	1.14e-4
246869_at	16.6	A	0.149658	0.3	NC	0.307406
246870_at	502	P	2.44e-4	0.5	I	8.8e-5
246871_at	25.7	P	0.018555	1.5	I	4.92e-4
246872_at	43.1	P	7.32e-4	0.9	I	2.e-5
246873_at	44.7	A	0.303711	-1	NC	0.986922
246874_at	2.7	A	0.828613	-0.3	NC	0.921063
246875_at	277	P	2.44e-4	-2.8	D	0.999973
246876_at	7	A	0.303711	1.8	NC	0.342437
246877_at	4.7	A	0.850342	-0.5	NC	0.5
246878_at	7.8	A	0.19458	0.6	NC	0.37888
246879_at	99.1	P	2.44e-4	0.1	NC	0.403812
246880_s_at	9.5	A	0.246094	2.5	NC	0.138386
246881_at	83.5	P	7.32e-4	-0.3	NC	0.805199
246882_at	112.1	P	0.005859	0.7	NC	0.099852
246883_at	22.3	P	0.018555	-0.3	NC	0.60871
246884_at	52.8	P	2.44e-4	0	NC	0.047264
246885_at	46.6	P	2.44e-4	0.6	NC	0.006503
246886_at	143.3	P	2.44e-4	-0.3	NC	0.5
246887_at	16.3	A	0.334473	0	NC	0.5
246888_at	198	P	2.44e-4	-1.7	D	0.999977
246889_at	13.5	A	0.303711	2.8	NC	0.5
246890_at	30.9	M	0.056152	0.8	NC	0.028766
246891_at	36.1	P	0.001221	0	NC	0.5
246892_at	38.7	P	0.046143	0.3	NC	0.5
246893_at	152.8	P	2.44e-4	-0.4	NC	0.942324
246894_at	9.1	A	0.601074	1.8	NC	0.493524
246895_at	741.3	P	2.44e-4	-0.2	NC	0.5
246896_at	1.7	A	0.753906	-0.7	NC	0.894337
246897_at	184.8	P	2.44e-4	-0.6	D	0.99775
246898_at	31.7	A	0.095215	0.2	NC	0.5
246899_at	42.5	P	2.44e-4	0.3	NC	0.153232
[truncated: 20,811 more rows]
