# Supplementary material for: Qualitative network models and genome-wide expression data define carbon/nitrogen-responsive molecular machines in Arabidopsis
Source: Genome Biol. 2007 Jan 11;8(1):R7. doi: 10.1186/gb-2007-8-1-r7 (PMC1839130; doi:10.1186/gb-2007-8-1-r7)
Supplement: Additional data file 5 — CHP files generated with the Affymetrix MAS v5.0 software as described in the Materials and methods. [file gb-2007-8-1-r7-S5.zip › CHPfiles/33.24.vs.LL43.1.CHP]

row.names	Ll33.24.vs.LL43.1.Signal	Ll33.24.vs.LL43.1.Detection	Ll33.24.vs.LL43.1.Detection.p.value	Ll33.24.vs.LL43.1.Signal.Log.Ratio	Ll33.24.vs.LL43.1.Change	Ll33.24.vs.LL43.1.Change.p.value
244901_at	69.4	P	0.001953	0.5	NC	0.366593
244902_at	72.5	P	0.005859	0.6	NC	0.5
244903_at	139	P	0.00415	0.6	NC	0.099852
244904_at	17.9	A	0.567627	1.9	NC	0.111714
244905_at	2	A	0.80542	1	NC	0.37888
244906_at	124	P	2.44e-4	-0.3	NC	0.703911
244907_at	5.1	A	0.850342	-0.7	NC	0.318909
244908_at	2.4	A	0.981445	1.9	NC	0.37888
244909_at	10	A	0.665527	-1.1	NC	0.467656
244910_s_at	38.6	P	0.046143	0.4	NC	0.5
244911_at	4	A	0.870361	1.7	NC	0.030967
244912_at	394.3	P	0.00293	0.7	NC	0.138386
244913_at	31.3	A	0.5	2.7	NC	0.026698
244914_at	3.9	A	0.780518	1.8	NC	0.069813
244915_s_at	11.1	A	0.72583	-1.4	NC	0.645558
244916_at	3	A	0.80542	1.7	NC	0.252851
244917_at	3.7	A	0.953857	1.4	NC	0.145682
244918_at	3.3	A	0.953857	0.2	NC	0.48058
244919_at	40.5	A	0.19458	0.8	NC	0.5
244920_s_at	144.8	P	7.32e-4	0.4	NC	0.118009
244921_s_at	101	P	7.32e-4	1.4	I	3.89e-4
244922_s_at	58.9	P	0.030273	0.4	NC	0.078937
244923_s_at	34.9	A	0.366211	2.6	NC	0.024755
244924_at	52.2	A	0.303711	0.3	NC	0.284967
244925_at	12.2	A	0.780518	-0.1	NC	0.583567
244926_s_at	12.9	A	0.72583	-0.4	NC	0.681091
244927_at	39.5	A	0.303711	0.6	NC	0.213188
244928_s_at	270.6	P	0.005859	1.1	I	0.001077
244929_at	340.4	P	0.005859	0.5	NC	0.403812
244930_at	39.5	A	0.398926	4.7	NC	0.028766
244931_at	12.9	A	0.303711	-0.8	NC	0.5
244932_at	77.7	A	0.080566	1.3	NC	0.015426
244933_at	44.7	P	0.046143	0.8	NC	0.01421
244934_at	56	A	0.19458	1.4	NC	0.242585
244935_at	278.8	P	2.44e-4	-0.7	D	0.999977
244936_at	51	M	0.056152	-0.9	NC	0.992212
244937_at	49.6	A	0.095215	2.9	NC	0.011045
244938_at	99.1	P	0.01416	0.9	I	2.14e-4
244939_at	183.6	P	0.008057	0.8	I	0.004481
244940_at	388.4	P	7.32e-4	0.4	NC	0.274048
244941_at	83	P	0.018555	0.3	NC	0.145682
244942_at	7.6	A	0.633789	1.2	NC	0.194801
244943_at	121.9	P	7.32e-4	-0.4	NC	0.977068
244944_s_at	304.6	P	2.44e-4	0	NC	0.596188
244945_at	54	A	0.19458	0.7	NC	0.010135
244946_at	103.4	A	0.171387	0.7	NC	0.493524
244947_at	55.3	A	0.111572	0.1	NC	0.441923
244948_at	9	A	0.665527	2.2	NC	0.105663
244949_at	24.8	A	0.5	0.5	NC	0.330589
244950_at	53.2	A	0.067627	0.1	NC	0.681091
244951_s_at	274.7	P	7.32e-4	0.3	NC	0.5
244952_at	10.8	A	0.601074	-0.3	NC	0.5
244953_s_at	43	A	0.171387	0.4	NC	0.5
244954_s_at	12.4	A	0.665527	2.8	NC	0.169098
244955_at	17.7	A	0.665527	-0.1	NC	0.5
244956_s_at	48.5	A	0.095215	0.8	NC	0.041201
244957_at	37.7	P	0.018555	0.3	NC	0.041201
244958_at	46.6	A	0.303711	-0.1	NC	0.5
244959_s_at	185.9	P	2.44e-4	1.5	I	2.3e-5
244960_at	221.8	P	2.44e-4	-0.6	D	0.999382
244961_at	706.7	P	2.44e-4	0.3	NC	0.5
244962_at	267.2	P	2.44e-4	0.9	I	4.38e-4
244963_at	131.2	P	2.44e-4	-0.7	D	0.999833
244964_at	109.4	P	0.01416	-0.7	NC	0.986922
244965_at	41.2	A	0.080566	-0.1	NC	0.991489
244966_at	30.1	A	0.19458	0.8	NC	0.263341
244967_at	188.8	P	7.32e-4	-0.9	D	0.99994
244968_at	186.5	P	0.00415	-0.4	NC	0.991489
244969_at	70.3	P	0.00415	-1.1	NC	0.992212
244970_at	100.4	P	2.44e-4	0.9	I	7.74e-4
244971_at	3261.2	P	2.44e-4	0.7	NC	0.061522
244972_at	45	A	0.303711	0.6	NC	0.038415
244973_at	10.1	A	0.398926	-0.9	NC	0.39129
244974_at	23.4	A	0.80542	2.9	NC	0.252851
244975_at	59.6	M	0.056152	-0.1	NC	0.5
244976_at	856.4	P	2.44e-4	-0.5	D	0.999654
244977_at	26.1	A	0.303711	0.5	NC	0.48058
244978_at	106.4	P	0.001221	-1.1	D	0.997968
244979_at	17.1	A	0.219482	-3.8	D	0.99998
244980_at	69.2	P	0.037598	-1	D	0.996645
244981_at	60	P	0.001953	-0.7	NC	0.986922
244982_at	205	P	2.44e-4	0.1	NC	0.5
244983_at	686.8	P	2.44e-4	0.4	NC	0.094279
244984_at	384.7	P	7.32e-4	-0.3	NC	0.978776
244985_at	199.5	P	2.44e-4	0.2	NC	0.48058
244986_at	391.7	P	2.44e-4	-0.2	NC	0.949447
244987_s_at	1273.8	P	2.44e-4	-0.4	NC	0.916174
244988_s_at	140	P	0.00293	-0.4	NC	0.881991
244989_s_at	11.2	A	0.466064	-0.8	NC	0.5
244990_s_at	23.9	A	0.149658	1.8	NC	0.088938
244991_s_at	61.5	P	0.010742	1.6	NC	0.054022
244992_s_at	1370.4	P	2.44e-4	0.3	NC	0.5
244993_s_at	230	P	0.005859	-0.3	NC	0.98579
244994_at	3.4	A	0.466064	0.3	NC	0.545234
244995_at	3.7	A	0.870361	0	NC	0.5
244996_at	99.3	P	0.010742	-0.2	NC	0.945978
244997_at	38.8	A	0.111572	-0.1	NC	0.5
244998_at	316.7	P	2.44e-4	0.5	NC	0.124552
244999_at	3.7	A	0.601074	-1.3	NC	0.5
245000_at	5.6	A	0.780518	-1.1	NC	0.5
245001_at	293.2	P	0.00415	-0.9	D	0.99998
245002_at	71.6	M	0.056152	1.8	NC	0.057676
245003_at	89.2	A	0.067627	0.7	NC	0.131343
245004_at	83.8	P	0.001953	0	NC	0.5
245005_at	7.1	A	0.665527	-1.8	NC	0.5
245006_at	746.1	P	2.44e-4	0.6	NC	0.010135
245007_at	40.2	A	0.171387	0.4	NC	0.307406
245008_at	133.1	P	0.005859	1.7	I	0.001651
245009_at	818.7	P	0.001953	0.6	NC	0.222749
245010_at	73.5	A	0.171387	2.1	I	0.004481
245011_at	73.2	P	0.030273	1.2	I	0.003041
245012_at	62.7	P	0.008057	-1.8	D	0.99996
245013_at	873.2	P	2.44e-4	-1.1	D	0.99998
245014_at	670.2	P	2.44e-4	-1.1	D	0.99998
245015_at	224.5	P	2.44e-4	0.2	NC	0.5
245016_at	455.8	P	2.44e-4	2.1	I	3.e-5
245017_at	728.4	P	7.32e-4	1	I	0.003041
245018_at	128.2	P	0.00415	0.6	NC	0.015426
245019_at	151.6	P	7.32e-4	0.3	NC	0.5
245020_at	266.8	P	7.32e-4	-0.6	D	0.999508
245021_at	70.7	P	0.018555	-1.3	D	0.99998
245022_at	6.5	A	0.466064	-3	D	0.999759
245023_at	183.7	P	7.32e-4	-0.6	D	0.995927
245024_at	892.5	P	2.44e-4	0.4	NC	0.48058
245025_at	131.1	P	0.001221	0.8	NC	0.366593
245026_at	108	P	0.01416	0.7	NC	0.5
245027_at	10.1	A	0.466064	-1.4	NC	0.822588
245028_at	121.3	P	0.00415	-0.3	NC	0.978776
245029_at	2.7	A	0.828613	1.5	NC	0.467656
245030_at	0.8	A	0.943848	1.5	NC	0.60871
245031_at	164.9	P	0.005859	1.3	NC	0.069813
245032_at	52.9	A	0.171387	1.8	NC	0.013078
245033_at	32	A	0.246094	0.9	NC	0.169098
245034_at	66.9	P	0.046143	-0.1	NC	0.5
245035_at	21.4	A	0.334473	-2.3	D	0.999948
245036_at	153.2	P	2.44e-4	-0.1	NC	0.583567
245037_at	51	P	0.046143	1.4	I	0.002032
245038_at	16.8	A	0.5	-4.4	D	0.99998
245039_at	192.4	P	0.001221	-0.4	MD	0.994591
245040_at	40.3	A	0.466064	3.1	NC	0.118009
245041_at	94.1	A	0.080566	-1.4	D	0.99998
245042_at	43.2	A	0.366211	0.7	NC	0.252851
245043_at	150.2	P	2.44e-4	-0.9	D	0.999611
245044_at	50.1	A	0.27417	0.4	NC	0.354442
245045_at	291.6	P	2.44e-4	0	NC	0.846768
245046_at	388.6	P	2.44e-4	-0.2	NC	0.952736
245047_at	51.4	P	0.037598	1	NC	0.035785
245048_at	804.6	P	2.44e-4	0.9	I	0.002753
245049_at	45.5	P	0.00415	0.3	NC	0.177412
245050_at	201.8	P	0.00415	-0.3	NC	0.989865
245051_at	103.3	P	0.010742	-1.4	D	0.999226
245052_at	32	A	0.149658	1	NC	0.105663
245053_at	45.2	A	0.111572	0.7	NC	0.024755
245054_at	78	P	0.008057	-0.1	NC	0.969033
245055_at	40.1	P	0.018555	0.3	NC	0.5
245056_at	95.8	M	0.056152	-0.4	NC	0.894337
245057_at	3.5	A	0.919434	-0.8	NC	0.284967
245058_at	4.4	A	0.828613	1.1	NC	0.493524
245059_at	153.6	P	0.010742	-0.3	NC	0.98579
245060_at	969.3	P	2.44e-4	0.2	NC	0.5
245061_at	53.4	A	0.080566	0.2	NC	0.5
245062_at	151.9	P	0.001953	-0.5	D	0.999693
245063_at	117	P	2.44e-4	0	NC	0.5
245064_at	71.1	P	0.00415	-0.4	NC	0.830902
245065_at	198.2	P	0.01416	0.5	NC	0.203871
245066_at	191.5	P	0.010742	0	NC	0.5
245067_at	774.4	P	2.44e-4	0.2	NC	0.5
245068_at	21.2	A	0.5	3.1	NC	0.013078
245069_at	40	A	0.149658	3.1	NC	0.01421
245070_at	5.3	A	0.98584	0.9	NC	0.5
245071_at	22.7	A	0.601074	2.1	NC	0.429141
245072_s_at	5.8	A	0.850342	0.4	NC	0.177412
245073_at	18.4	A	0.72583	3.7	NC	0.024755
245074_at	53.9	M	0.056152	-0.2	NC	0.975245
245075_at	2.7	A	0.850342	-0.3	NC	0.5
245076_at	3.8	A	0.932373	-2.3	NC	0.966696
245077_at	25.4	A	0.27417	-0.1	NC	0.532344
245078_at	253.4	P	0.00293	-0.3	NC	0.991489
245079_at	55.1	A	0.149658	0.3	NC	0.5
245080_at	116.4	P	0.005859	-0.1	NC	0.5
245081_at	52.7	A	0.303711	0.9	NC	0.454766
245082_at	6	A	0.981445	-1.7	NC	0.822588
245083_at	340.9	P	2.44e-4	-0.1	NC	0.596188
245084_at	78.7	P	0.00415	0	NC	0.5
245085_at	923.3	P	7.32e-4	0.5	NC	0.065566
245086_at	14.3	A	0.828613	1.6	NC	0.5
245087_at	39.4	A	0.129639	-0.5	NC	0.846768
245088_at	29.1	A	0.067627	3.7	I	5.2e-5
245089_at	177.3	P	7.32e-4	0	NC	0.747149
245090_at	308.4	P	0.001221	-1.5	D	0.99998
245091_at	29.9	A	0.601074	0.8	NC	0.138386
245092_at	188.7	P	0.030273	0	NC	0.736659
245093_at	22.4	A	0.633789	-1.1	NC	0.888286
245094_at	242.9	P	0.00293	0.1	NC	0.5
245095_at	40	A	0.095215	1.4	I	8.65e-4
245096_at	82.6	P	0.030273	-0.7	D	0.999382
245097_at	185.5	P	7.32e-4	0.1	NC	0.5
245098_at	300.7	P	2.44e-4	-0.5	D	0.998664
245099_at	198.2	P	0.023926	0	NC	0.822588
245100_at	75.7	P	0.037598	-0.5	D	0.999973
245101_at	572.2	P	2.44e-4	-0.4	D	0.99987
245102_at	32.8	A	0.398926	3.7	NC	0.078937
245103_at	15.2	A	0.72583	1.9	NC	0.044149
245104_at	81.4	P	0.01416	0.1	NC	0.5
245105_at	64.2	A	0.129639	0.6	NC	0.061522
245106_at	114.5	P	2.44e-4	0	NC	0.5
245107_at	28.6	A	0.129639	0.8	NC	0.050553
245108_at	6.7	A	0.80542	-3.3	NC	0.971234
245109_at	9.2	A	0.753906	0.5	NC	0.805199
245110_at	47.8	A	0.19458	0	NC	0.5
245111_at	3.7	A	0.919434	-1.2	NC	0.493524
245112_at	277.8	P	2.44e-4	-1	D	0.99998
245113_at	502.4	P	2.44e-4	0.5	NC	0.213188
245114_at	324	P	2.44e-4	-0.3	NC	0.964215
245115_at	468	P	2.44e-4	-0.3	NC	0.986922
245116_at	234.3	P	2.44e-4	-0.2	NC	0.949447
245117_at	480.3	P	7.32e-4	2.1	I	2.e-5
245118_at	83.6	P	0.010742	0.5	NC	0.145682
245119_at	41.9	A	0.334473	-0.4	D	0.999562
245120_at	133.7	A	0.067627	0	NC	0.5
245121_at	2454.5	P	2.44e-4	0.7	NC	0.026698
245122_at	121.5	P	0.005859	-0.3	NC	0.964215
245123_at	3.6	A	0.981445	-1.5	NC	0.925732
245124_at	308.1	P	7.32e-4	0.2	NC	0.5
245125_at	20.1	A	0.665527	1.8	NC	0.39129
245126_at	113	P	0.001953	0.4	NC	0.284967
245127_at	108.6	M	0.056152	0	NC	0.911062
245128_at	23.4	A	0.149658	1	NC	0.37888
245129_at	20.3	A	0.633789	2.5	NC	0.185981
245130_at	42	A	0.466064	1.1	NC	0.725952
245131_s_at	295.8	P	7.32e-4	-0.5	D	0.999727
245132_at	54.4	M	0.056152	-0.2	D	0.996301
245133_at	94.2	M	0.056152	1	NC	0.009292
245134_s_at	42.3	P	0.023926	-0.1	NC	0.98579
245135_at	9.8	A	0.696289	1.7	NC	0.041201
245136_at	187.7	P	2.44e-4	0	NC	0.736659
245137_at	42	A	0.067627	-0.5	NC	0.973302
245138_at	3.1	A	0.870361	1.6	NC	0.318909
245139_at	362.9	P	2.44e-4	-0.1	NC	0.846768
245140_at	43.1	A	0.303711	0.6	NC	0.041201
245141_at	168.9	M	0.056152	0.5	NC	0.5
245142_at	8.3	A	0.780518	0.9	NC	0.5
245143_at	7.7	A	0.5	-1.9	NC	0.868657
245144_at	412.1	P	2.44e-4	0	NC	0.715033
245145_at	149.6	P	0.001953	0.6	NC	0.169098
245146_at	249.8	P	0.001953	0	NC	0.736659
245147_at	30.1	A	0.567627	-0.4	NC	0.945978
245148_at	135.5	A	0.080566	-0.9	D	0.99998
245149_at	68.3	A	0.219482	-0.6	NC	0.796129
245150_at	49.7	P	0.037598	-0.3	NC	0.403812
245151_at	188.6	P	2.44e-4	0.2	NC	0.5
245152_at	182	P	0.030273	0.1	NC	0.5
245153_at	4.5	A	0.870361	1.4	NC	0.284967
245154_at	35.7	A	0.398926	1.4	NC	0.252851
245155_at	841	P	2.44e-4	0	NC	0.5
245156_at	88.2	P	0.01416	-0.6	D	0.99775
245157_at	22.7	A	0.633789	3.5	NC	0.138386
245158_at	15.2	A	0.533936	0.2	NC	0.725952
245159_at	22.2	A	0.633789	0	NC	0.330589
245160_at	2.8	A	0.919434	0.7	NC	0.5
245161_at	75.1	A	0.080566	0.3	NC	0.416433
245162_at	3.7	A	0.870361	0.6	NC	0.669411
245163_at	8.1	A	0.828613	0	NC	0.185981
245164_at	366.6	P	0.00415	0.4	NC	0.429141
245165_at	22.2	A	0.366211	0.1	NC	0.124552
245166_at	83.9	A	0.067627	0.2	NC	0.203871
245167_s_at	371.8	P	7.32e-4	-0.4	NC	0.991489
245168_at	811.2	P	2.44e-4	-0.5	D	0.997968
245169_at	434.9	P	7.32e-4	0	NC	0.846768
245170_at	19.3	A	0.533936	0.3	NC	0.296089
245171_at	37.4	A	0.466064	-1.8	D	0.999954
245172_at	204	P	0.00415	1.1	I	1.89e-4
245173_at	4.7	A	0.932373	-0.7	NC	0.39129
245174_at	134.3	P	0.046143	0.3	NC	0.5
245175_at	1288.9	P	2.44e-4	0.3	NC	0.354442
245176_at	118.7	P	0.01416	0.3	NC	0.153232
245177_at	55.8	P	0.010742	1	I	0.003699
245178_at	206	P	0.023926	-0.6	D	0.999034
245179_at	73.7	A	0.067627	0.1	NC	0.894337
245180_at	242.5	P	0.001221	-0.1	NC	0.925732
245181_at	694.6	P	2.44e-4	-0.7	D	0.999977
245182_at	137.3	P	0.037598	0.3	NC	0.5
245183_at	51.9	A	0.080566	-0.5	NC	0.881991
245184_at	17.8	A	0.366211	0.2	NC	0.354442
245185_at	69	A	0.19458	0.5	NC	0.5
245186_at	132.8	P	0.018555	-0.9	D	0.99996
245187_s_at	216.7	P	0.001953	0.1	NC	0.532344
245188_at	63.5	A	0.129639	0	NC	0.681091
245189_at	2.9	A	0.98584	1.7	NC	0.747149
245190_at	49.2	A	0.080566	0.4	NC	0.48058
245191_at	16.4	A	0.567627	0.5	NC	0.354442
245192_at	1.4	A	0.981445	-1.7	NC	0.978776
245193_at	91.2	A	0.149658	-2	D	0.99998
245194_at	49.6	A	0.19458	-0.6	NC	0.988955
245195_at	28.4	A	0.466064	0.1	NC	0.5
245196_at	131.7	P	0.037598	-0.3	D	0.998799
245197_at	135.1	P	2.44e-4	-1.6	D	0.99998
245198_at	152.9	A	0.067627	0.2	NC	0.532344
245199_at	2795.6	P	2.44e-4	0.2	NC	0.5
245200_at	95.4	M	0.056152	-0.1	NC	0.830902
245201_at	54.1	A	0.19458	-0.3	NC	0.5
245202_at	92.8	P	0.001953	-0.2	NC	0.991489
245203_at	2.6	A	0.932373	1.8	NC	0.035785
245204_at	4.4	A	0.919434	0.6	NC	0.583567
245205_at	65.6	A	0.171387	0.9	NC	0.061522
245206_at	174.8	P	2.44e-4	-0.2	NC	0.669411
245207_at	206.5	P	0.001953	-0.1	NC	0.888286
245208_at	42.4	P	0.030273	-0.9	MD	0.995075
245209_at	410.7	P	2.44e-4	-0.9	D	0.999759
245210_at	95.5	P	2.44e-4	0.4	NC	0.028766
245211_at	253.3	P	2.44e-4	-0.3	NC	0.916174
245212_at	8.3	A	0.72583	2.1	NC	0.078937
245213_at	78.6	A	0.19458	0.8	NC	0.296089
245214_at	1.7	A	0.80542	-1.1	NC	0.645558
245215_at	9.5	A	0.432373	-1	NC	0.5
245216_at	169.2	P	0.001221	0.2	NC	0.5
245217_at	7.7	A	0.72583	1.2	NC	0.213188
245218_s_at	16.3	A	0.27417	-0.2	NC	0.296089
245219_at	16.3	A	0.633789	-0.9	NC	0.570859
245220_at	15.4	A	0.533936	-0.4	NC	0.5
245221_s_at	31.6	A	0.080566	0.9	NC	0.061522
245222_at	2.4	A	0.989258	0.4	NC	0.5
245223_at	1.7	A	0.850342	0.9	NC	0.558077
245224_at	21.6	A	0.633789	-0.3	NC	0.5
245225_at	6.1	A	0.932373	1.4	NC	0.177412
245226_at	56.6	P	0.037598	0.8	NC	0.105663
245227_s_at	50.5	A	0.246094	0.5	NC	0.5
245228_at	153.9	P	2.44e-4	-0.8	D	0.999786
245229_at	108.2	P	0.005859	0.5	NC	0.024755
245230_at	43	A	0.246094	0.5	NC	0.242585
245231_at	20.1	A	0.533936	-0.7	NC	0.767451
245232_at	1.5	A	0.888428	0.9	NC	0.403812
245233_at	24.7	A	0.5	2.3	NC	0.194801
245234_at	82.4	P	0.037598	-0.8	D	0.99998
245235_at	330.8	P	2.44e-4	0	NC	0.5
245236_at	57.5	P	0.008057	0.6	NC	0.078937
245237_at	57.6	P	0.01416	-0.9	D	0.999833
245238_at	1457.8	P	2.44e-4	-0.3	D	0.995927
245239_at	53.8	A	0.432373	1.5	NC	0.429141
245240_at	7.3	A	0.919434	-1.6	NC	0.5
245241_at	16.9	A	0.533936	2.5	NC	0.203871
245242_at	41.7	A	0.171387	0.8	NC	0.307406
245243_at	27.6	A	0.246094	-0.3	NC	0.5
245244_at	47.4	A	0.19458	-0.2	NC	0.838962
245245_at	6.4	A	0.665527	-1.2	NC	0.37888
245246_at	7.7	A	0.850342	1.1	NC	0.044149
245247_at	220.6	P	0.023926	-0.2	NC	0.983269
245248_at	128.1	P	0.00293	0.2	NC	0.558077
245249_at	301.6	P	2.44e-4	-0.7	D	0.999886
245250_at	47.1	A	0.366211	-1.1	D	0.999727
245251_at	62.6	P	0.008057	0.1	NC	0.570859
245252_at	149.7	P	0.00293	-0.4	D	0.999448
245253_at	19.4	A	0.567627	0.4	NC	0.296089
245254_at	73.6	A	0.149658	-0.6	NC	0.975245
245255_at	292.2	P	0.00415	-0.4	D	0.999811
245256_at	82.1	A	0.171387	0.1	NC	0.703911
245257_at	15.2	A	0.5	0.4	NC	0.37888
245258_at	237.7	P	2.44e-4	0.5	NC	0.057676
245259_at	68	A	0.067627	0.9	NC	0.169098
245260_at	162.1	P	0.046143	0.3	NC	0.5
245261_at	151	P	0.030273	-0.1	NC	0.930187
245262_at	55.5	A	0.067627	-0.3	NC	0.715033
245263_at	41.9	A	0.303711	0.5	NC	0.757415
245264_at	30	A	0.219482	2.3	NC	0.009292
245265_at	6.8	A	0.780518	-0.1	NC	0.5
245266_at	58	P	0.046143	-1.1	D	0.999508
245267_at	141.2	P	0.005859	-1	D	0.99987
245268_at	77.1	M	0.056152	0.1	NC	0.5
245269_at	297.3	P	2.44e-4	0.2	NC	0.5
245270_at	1423	P	2.44e-4	0.8	NC	0.009292
245271_at	151.6	P	0.005859	-0.1	NC	0.900148
245272_at	5.9	A	0.753906	1.1	NC	0.5
245273_at	116.9	A	0.171387	-0.1	NC	0.736659
245274_at	189.7	P	0.00415	1	NC	0.00712
245275_at	6.7	A	0.932373	1	NC	0.145682
245276_at	144.4	P	0.023926	-0.2	NC	0.777251
245277_at	52.5	A	0.111572	0.6	NC	0.061522
245278_at	424.6	P	7.32e-4	-0.6	D	0.99998
245279_at	254.8	P	2.44e-4	-0.2	NC	0.971234
245280_at	116.8	P	2.44e-4	-0.2	NC	0.767451
245281_at	541.6	P	2.44e-4	-0.2	NC	0.964215
245282_at	208.4	P	2.44e-4	-0.3	NC	0.987976
245283_at	63.3	A	0.246094	0.3	NC	0.830902
245284_at	106.6	P	0.046143	-0.1	NC	0.990708
245285_s_at	145.9	P	0.018555	-0.2	D	0.996301
245286_at	1417.8	P	2.44e-4	0	NC	0.725952
245287_at	128.1	P	0.01416	-0.2	NC	0.964215
245288_at	90.6	P	0.005859	-0.5	D	0.999034
245289_at	1746	P	2.44e-4	0	NC	0.5
245290_at	120	P	0.00415	-0.5	NC	0.989865
245291_at	197.7	P	0.018555	1.3	I	0.001651
245292_at	1028.6	P	2.44e-4	-0.3	D	0.996959
245293_at	213	P	2.44e-4	0.4	NC	0.153232
245294_at	86.8	A	0.080566	-0.2	NC	0.992212
245295_at	157.5	P	0.001953	0.2	NC	0.5
245296_at	117.1	A	0.067627	1	NC	0.007788
245297_at	108.9	P	7.32e-4	0.3	NC	0.307406
245298_at	140.8	A	0.080566	0.3	NC	0.805199
245299_at	750	P	2.44e-4	-0.1	NC	0.861614
245300_at	128.7	P	0.010742	0	NC	0.692594
245301_at	123.8	P	0.008057	0.6	NC	0.026698
245302_at	7.4	A	0.665527	-2.8	NC	0.986922
245303_at	107.8	P	0.037598	0.3	NC	0.5
245304_at	5.6	A	0.601074	-2.6	NC	0.952736
245305_at	344.6	P	2.44e-4	-1	D	0.99998
245306_at	58.1	A	0.111572	1	NC	0.274048
245307_at	118.2	P	0.010742	0	NC	0.681091
245308_at	212.8	P	2.44e-4	-0.4	MD	0.995075
245309_at	101.5	P	0.00293	0.6	NC	0.318909
245310_at	73.8	P	0.008057	0	NC	0.583567
245311_at	1928.5	P	2.44e-4	0.6	NC	0.061522
245312_at	107.7	M	0.056152	0.2	NC	0.5
245313_at	158.6	P	2.44e-4	-0.4	NC	0.881991
245314_at	21.7	A	0.633789	-0.3	NC	0.416433
245315_at	866.8	P	2.44e-4	0.3	NC	0.5
245316_at	198.1	P	2.44e-4	0.4	NC	0.441923
245317_at	772.9	P	2.44e-4	-1.5	D	0.99998
245318_at	91.6	P	0.010742	1.4	I	0.001651
245319_at	93.4	P	0.030273	0.3	NC	0.131343
245320_at	215	P	0.018555	0	NC	0.846768
245321_at	327.1	P	7.32e-4	-0.5	D	0.999727
245322_at	47.8	A	0.219482	0.3	NC	0.5
245323_at	1093	P	2.44e-4	0.8	NC	0.011045
245324_at	191.3	P	0.001221	-0.1	NC	0.921063
245325_at	254.8	P	2.44e-4	0.2	NC	0.5
245326_at	33.7	A	0.303711	0.5	NC	0.5
245327_at	117.4	P	0.008057	-0.1	NC	0.888286
245328_at	482.7	P	7.32e-4	-0.4	D	0.99987
245329_at	214.1	P	7.32e-4	-0.1	NC	0.757415
245330_at	55.6	A	0.129639	-0.9	D	0.999562
245331_at	431.4	P	2.44e-4	-0.1	NC	0.958799
245332_at	304.5	P	7.32e-4	0.1	NC	0.5
245333_at	316.8	P	2.44e-4	-0.2	NC	0.98579
245334_at	653.9	P	2.44e-4	0.5	NC	0.194801
245335_at	4.9	A	0.989258	1.3	NC	0.506476
245336_at	9.5	A	0.696289	-1.4	NC	0.51942
245337_at	104.1	P	0.001953	-0.1	NC	0.938478
245338_at	105.1	P	0.00293	0.2	NC	0.5
245339_at	91	A	0.067627	0.4	NC	0.416433
245340_at	1159	P	2.44e-4	0.4	NC	0.194801
245341_at	194.4	P	0.001953	0	NC	0.5
245342_at	4002	P	2.44e-4	0.6	NC	0.035785
245343_at	143.3	P	7.32e-4	-0.1	NC	0.861614
245344_at	182.2	P	2.44e-4	0	NC	0.669411
245345_at	123.8	P	0.00415	1.2	I	0.001201
245346_at	29	A	0.171387	0.1	NC	0.242585
245347_at	31.1	P	0.037598	0.4	NC	0.242585
245348_at	253.6	P	2.44e-4	-0.5	D	0.997247
245349_at	4.5	A	0.665527	-1.9	NC	0.715033
245350_at	609.4	P	2.44e-4	-0.7	D	0.99997
245351_at	207.2	P	2.44e-4	-0.5	D	0.999977
245352_at	4	A	0.5	-0.3	NC	0.252851
245353_at	3.8	A	0.80542	-1.8	MD	0.994067
245354_at	2.2	A	0.72583	-1.6	NC	0.60871
245355_at	3905.2	P	2.44e-4	0.7	NC	0.007788
245356_at	7796.8	P	2.44e-4	0	NC	0.5
245357_at	81	P	0.010742	0.5	NC	0.5
245358_at	257.9	P	0.001221	0	NC	0.681091
245359_at	131.4	P	0.037598	-0.4	D	0.999899
245360_at	245.6	P	0.00293	-0.6	D	0.999727
245361_at	450.9	P	7.32e-4	-0.4	D	0.999034
245362_at	113.9	P	2.44e-4	0	NC	0.5
245363_at	115.4	P	0.030273	-0.9	D	0.999954
245364_at	105.1	P	0.037598	0.1	NC	0.747149
245365_at	219.6	P	0.005859	0.4	NC	0.5
245366_at	137.9	P	2.44e-4	-0.2	NC	0.881991
245367_at	149.2	P	0.001953	0.2	NC	0.5
245368_at	20.5	A	0.366211	-0.4	NC	0.5
245369_at	4.4	A	0.943848	-0.3	NC	0.5
245370_at	111.3	P	2.44e-4	0.3	NC	0.342437
245371_at	35.7	A	0.171387	0.3	NC	0.263341
245372_at	1920.8	P	2.44e-4	0.9	NC	0.012024
245373_s_at	1653.1	P	0.001221	-0.1	NC	0.830902
245374_at	219.4	P	0.001221	-0.1	NC	0.934434
245375_at	34.9	A	0.149658	0.6	NC	0.185981
245376_at	37.8	P	0.037598	1.7	NC	0.006503
245377_at	35.2	A	0.219482	3.7	NC	0.030967
245378_at	29.6	A	0.601074	2.5	NC	0.105663
245379_at	9.7	A	0.466064	-2.4	NC	0.921063
245380_at	40.1	A	0.067627	0.5	NC	0.5
245381_at	56.5	P	0.018555	0.4	NC	0.011045
245382_at	457.6	P	7.32e-4	-0.8	D	0.999965
245383_at	64.7	A	0.111572	0.7	NC	0.094279
245384_at	67.9	P	0.037598	-0.2	NC	0.930187
245385_at	45.3	P	0.018555	0.2	NC	0.905721
245386_at	1375.6	P	2.44e-4	-0.5	D	0.99996
245387_at	203.9	P	2.44e-4	0.5	NC	0.284967
245388_at	8.4	A	0.80542	-1.1	NC	0.583567
245389_at	33	A	0.696289	-0.9	D	0.999654
245390_at	126.3	P	0.005859	0.3	NC	0.403812
245391_at	810.2	P	2.44e-4	-1	D	0.99998
245392_at	2.4	A	0.919434	0.8	NC	0.757415
245393_at	239.6	P	0.001953	-2.1	D	0.99998
245394_at	1904.1	P	0.001221	0.6	NC	0.274048
245395_at	149.8	P	0.00415	0.3	NC	0.153232
245396_at	80.8	A	0.334473	0.6	NC	0.213188
245397_at	117.6	A	0.129639	0.3	NC	0.354442
245398_at	106.9	P	0.005859	-0.3	D	0.999654
245399_at	4433.9	P	2.44e-4	-0.7	D	0.99998
245400_at	394.3	P	7.32e-4	-0.4	D	0.999973
245401_at	280	P	0.001221	-2.8	D	0.99998
245402_at	7.9	A	0.828613	-0.2	NC	0.274048
245403_at	6.4	A	0.850342	-0.6	NC	0.5
245404_at	132.7	P	0.001221	0.7	NC	0.161038
245405_at	19.2	A	0.466064	-0.5	NC	0.736659
245406_at	15.9	A	0.491211	-0.7	NC	0.274048
245407_at	601.3	P	7.32e-4	0.5	NC	0.441923
245408_at	101.4	P	0.01416	0	NC	0.5
245409_at	33.5	A	0.303711	3.8	NC	0.203871
245410_at	86.6	P	0.005859	0.6	NC	0.124552
245411_at	24.7	A	0.466064	2.2	NC	0.5
245412_at	863.8	P	2.44e-4	1.4	I	3.5e-5
245413_at	45.8	M	0.056152	0.9	NC	0.213188
245414_at	96.3	A	0.366211	0.9	NC	0.5
245415_at	289.4	P	2.44e-4	-0.1	NC	0.725952
245416_at	109	P	0.001953	-0.4	NC	0.805199
245417_at	4	A	0.850342	1.1	NC	0.203871
245418_at	94.3	P	2.44e-4	-0.3	NC	0.989865
245419_at	36.5	A	0.366211	2.6	NC	0.033304
245420_at	8.6	A	0.696289	-1.4	NC	0.975245
245421_at	117.8	P	0.001953	0.5	NC	0.105663
245422_at	26.1	A	0.601074	1.6	NC	0.118009
245423_at	59.1	P	0.018555	1.4	NC	0.194801
245424_at	4.5	A	0.943848	0.8	NC	0.545234
245425_at	416.3	P	2.44e-4	0.2	NC	0.5
245426_at	34.9	A	0.067627	0.2	NC	0.493524
245427_at	63.9	A	0.095215	0	NC	0.5
245428_at	90.2	P	0.030273	-0.4	D	0.998923
245429_at	44.4	A	0.398926	1	NC	0.5
245430_at	187.8	P	0.005859	0.7	NC	0.057676
245431_at	112.4	P	7.32e-4	-0.5	D	0.998168
245432_at	267.1	P	0.001953	1.2	I	2.73e-4
245433_at	540.3	P	2.44e-4	0.2	NC	0.5
245434_at	85.9	P	0.010742	-0.1	NC	0.5
245435_at	64.6	P	0.037598	0.9	NC	0.038415
245436_at	8.3	A	0.665527	-2	NC	0.942324
245437_at	34.1	A	0.27417	0.7	NC	0.252851
245438_at	87.7	P	0.005859	0.3	NC	0.296089
245439_at	80.5	A	0.095215	0.8	NC	0.169098
245440_at	8.1	A	0.601074	2.4	NC	0.061522
245441_at	46.1	A	0.149658	0.4	NC	0.099852
245442_at	91.1	P	0.001221	-0.3	NC	0.961585
245443_at	3.8	A	0.904785	0.9	NC	0.692594
245444_at	5.1	A	0.780518	-1.9	NC	0.934434
245445_at	56.4	P	0.030273	-0.1	NC	0.942324
245446_at	159.9	P	2.44e-4	0.6	I	0.004481
245447_at	11.5	A	0.780518	-0.2	NC	0.39129
245448_at	2	A	0.828613	1.9	NC	0.194801
245449_at	44.5	A	0.432373	0.3	NC	0.454766
245450_at	2.9	A	0.870361	1.4	NC	0.088938
245451_at	44.6	P	0.037598	0.1	NC	0.5
245452_at	5.4	A	0.533936	-1.8	NC	0.5
245453_at	18.3	A	0.334473	1.5	NC	0.069813
245454_at	87.8	P	0.001953	0.1	NC	0.5
245455_at	4.7	A	0.633789	1.8	NC	0.105663
245456_at	120.1	P	0.001953	0.3	NC	0.5
245457_s_at	45.6	A	0.366211	0.7	NC	0.185981
245458_at	16.1	A	0.533936	-0.1	NC	0.5
245459_at	3.6	A	0.904785	-0.2	NC	0.069813
245460_at	13.8	A	0.533936	3.1	NC	0.185981
245461_at	48.5	A	0.303711	-0.1	NC	0.900148
245462_at	60.3	P	0.010742	0.4	NC	0.131343
245463_at	213.1	P	2.44e-4	-2.8	D	0.99998
245464_at	28.1	A	0.19458	-0.5	NC	0.5
245465_at	61.4	A	0.219482	1.8	NC	0.065566
245466_at	58.9	P	0.018555	0.1	NC	0.5
245467_at	77.4	A	0.149658	0.3	NC	0.48058
245468_at	35.1	A	0.334473	0.2	NC	0.48058
245469_at	10.2	A	0.19458	1.9	NC	0.099852
245470_at	3.4	A	0.991943	0.3	NC	0.905721
245471_at	9.2	A	0.780518	1.5	NC	0.681091
245472_at	1.9	A	0.953857	1	NC	0.62112
245473_at	11	A	0.696289	3.1	NC	0.015426
245474_at	79.6	A	0.095215	0	NC	0.657563
245475_at	10.1	A	0.5	-1.5	NC	0.5
245476_at	10	A	0.828613	0.6	NC	0.131343
245477_at	99.5	P	0.00293	-0.7	D	0.99998
245478_at	84.4	P	7.32e-4	-0.2	NC	0.736659
245479_at	66.2	P	0.01416	0.3	NC	0.5
245480_at	49	A	0.067627	-0.1	NC	0.881991
245481_at	331.3	P	0.00415	-0.4	D	0.999448
245482_at	69	P	0.046143	-0.2	NC	0.736659
245483_at	3005.5	P	2.44e-4	-1.1	D	0.99998
245484_at	198.5	P	2.44e-4	-0.1	NC	0.805199
245485_at	73.9	P	0.023926	-0.1	NC	0.5
245486_x_at	57.5	A	0.432373	-0.6	NC	0.888286
245487_at	122.2	P	0.018555	0.1	NC	0.5
245488_at	31.2	A	0.246094	1.1	NC	0.118009
245489_at	65.4	A	0.149658	0	NC	0.62112
245490_at	7.7	A	0.432373	1.5	NC	0.5
245491_at	50.9	A	0.080566	0.4	NC	0.5
245492_at	186.6	P	0.001221	0.4	NC	0.047264
245493_at	47.1	A	0.111572	-0.4	NC	0.925732
245494_at	141.5	P	0.005859	0.8	NC	0.296089
245495_at	69.8	P	0.023926	-0.5	NC	0.993497
245496_at	124.5	P	0.008057	0.2	NC	0.5
245497_at	12.2	A	0.567627	-1.4	NC	0.454766
245498_at	35	A	0.398926	-0.2	NC	0.596188
245499_at	78.3	A	0.129639	0.5	NC	0.39129
245500_at	7.3	A	0.904785	1	NC	0.736659
245501_at	2.8	A	0.870361	1.2	NC	0.232549
245502_at	155.7	P	2.44e-4	0.5	NC	0.035785
245503_at	16.6	A	0.334473	1.4	NC	0.009292
245504_at	50.5	P	0.030273	2.1	I	0.003699
245505_at	1.7	A	0.981445	0.9	NC	0.284967
245506_at	12.4	A	0.601074	1.2	NC	0.318909
245507_at	3.8	A	0.962402	1.7	NC	0.083826
245508_at	3.3	A	0.953857	-1	NC	0.736659
245509_at	22.9	A	0.111572	-0.5	NC	0.37888
245510_at	410.9	P	2.44e-4	-0.8	D	0.99996
245511_at	27.9	A	0.111572	1.1	NC	0.035785
245512_at	652.2	P	2.44e-4	0.5	NC	0.416433
245513_at	109.1	P	0.018555	-1	D	0.999135
245514_at	53.1	P	0.023926	-0.1	NC	0.307406
245515_at	12.4	A	0.432373	1.2	NC	0.194801
245516_at	8.2	A	0.633789	-1.7	NC	0.894337
245517_at	131.8	P	0.010742	-0.3	NC	0.830902
245518_at	62.4	P	0.01416	0.2	NC	0.467656
245519_at	6	A	0.904785	-0.7	NC	0.5
245520_at	3.5	A	0.888428	-0.6	NC	0.5
245521_at	110.3	P	0.00293	-0.2	NC	0.930187
245522_at	49.4	M	0.056152	0.9	NC	0.038415
245523_at	413.8	P	2.44e-4	0	NC	0.51942
245524_at	974.8	P	7.32e-4	-0.1	NC	0.725952
245525_at	482.8	P	0.001953	0.1	NC	0.861614
245526_at	81.3	P	0.046143	0.1	NC	0.5
245527_at	49.5	A	0.366211	0.6	NC	0.318909
245528_at	2.9	A	0.828613	-3.2	D	0.998664
245529_at	86.2	P	0.005859	0.3	NC	0.213188
245530_at	47.5	A	0.149658	0.6	NC	0.203871
245531_at	67	P	0.001953	-2.2	D	0.99998
245532_at	78.3	P	0.001953	0.3	NC	0.5
245533_at	52	P	0.037598	-0.7	NC	0.975245
245534_at	3.9	A	0.888428	1.3	NC	0.532344
245535_at	64.4	P	0.030273	-0.1	NC	0.830902
245536_at	111.6	A	0.095215	0.7	NC	0.5
245537_at	23.9	A	0.27417	3.5	NC	0.041201
245538_at	3.5	A	0.976074	-0.1	NC	0.5
245539_at	5.6	A	0.904785	1.6	NC	0.252851
245540_at	69.2	A	0.111572	0.4	NC	0.307406
245541_at	93.9	P	0.008057	0.3	NC	0.145682
245542_at	37	A	0.171387	3.2	NC	0.010135
245543_at	13.9	A	0.27417	0.2	NC	0.5
245544_at	234.9	P	7.32e-4	-0.4	NC	0.981872
245545_at	60.9	A	0.303711	0.2	NC	0.37888
245546_at	140	P	0.01416	1.2	I	5.52e-4
245547_at	28.5	A	0.334473	0.6	NC	0.094279
245548_at	44.2	M	0.056152	1.2	NC	0.012024
245549_at	2.2	A	0.994141	-0.4	D	0.996301
245550_at	182.9	P	0.010742	-1	D	0.999727
245551_at	15.5	A	0.665527	3	NC	0.111714
245552_at	86	P	2.44e-4	0.7	NC	0.069813
245553_at	1.8	A	0.533936	-2.9	NC	0.669411
245554_at	218.9	P	2.44e-4	-1.2	D	0.99998
245555_at	2721.9	P	2.44e-4	-0.6	D	0.99998
245556_at	152.4	P	2.44e-4	-1	D	0.99998
245557_at	192.3	P	7.32e-4	0.6	NC	0.078937
245558_at	65.6	P	0.023926	0.9	NC	0.094279
245559_at	9.4	A	0.696289	0.8	NC	0.131343
245560_at	5.1	A	0.932373	1.3	NC	0.39129
245561_at	145.2	P	7.32e-4	0	NC	0.5
245562_at	79.7	P	7.32e-4	-0.5	NC	0.961585
245563_at	350.3	P	2.44e-4	-1.2	D	0.99998
245564_at	60.9	A	0.19458	0.1	NC	0.5
245565_at	23	A	0.171387	-0.3	NC	0.692594
245566_at	81.9	P	0.005859	-0.6	D	0.999932
245567_at	4101	P	2.44e-4	-0.3	D	0.999977
245568_at	95.5	P	0.030273	0.7	NC	0.016731
245569_at	36.7	A	0.095215	0.1	NC	0.242585
245570_at	1.9	A	0.98584	0.8	NC	0.493524
245571_at	34.2	A	0.366211	1.3	NC	0.028766
245572_at	82.9	P	7.32e-4	-0.4	NC	0.875448
245573_at	36.3	A	0.19458	0.5	NC	0.203871
245574_at	37.1	A	0.111572	1.2	NC	0.016731
245575_at	162.4	P	0.00415	0.3	NC	0.5
245576_at	128.2	P	0.030273	0.2	NC	0.5
245577_at	95.1	A	0.080566	0.1	NC	0.99288
245578_at	86.1	P	2.44e-4	0.4	NC	0.296089
245579_at	16.4	A	0.398926	-0.1	NC	0.416433
245580_at	66	P	0.037598	0.7	NC	0.083826
245581_at	9.5	A	0.665527	-2.2	NC	0.725952
245582_at	27.5	A	0.303711	0.4	NC	0.454766
245583_at	103.3	A	0.067627	-0.1	NC	0.5
245584_at	105.8	P	0.001953	1.3	I	7.74e-4
245585_at	2.1	A	0.904785	1.2	NC	0.274048
245586_at	48.5	A	0.398926	0.3	NC	0.429141
245587_at	74	P	0.008057	0.2	NC	0.5
245588_at	20.1	A	0.366211	0	NC	0.5
245589_at	25	A	0.72583	2.6	NC	0.185981
245590_at	32.4	A	0.067627	1	NC	0.094279
245591_at	1.4	A	0.904785	0.2	NC	0.416433
245592_at	2.1	A	0.998047	-1.9	NC	0.532344
245593_at	134.9	P	7.32e-4	1.1	I	3.46e-4
245594_at	104.4	P	0.030273	-0.1	NC	0.805199
245595_at	37.8	A	0.466064	1.1	NC	0.232549
245596_at	12.5	A	0.780518	1.1	NC	0.330589
245597_at	46.8	A	0.27417	0	NC	0.681091
245598_at	12	A	0.72583	-0.2	NC	0.681091
245599_at	85.3	P	0.046143	0.1	NC	0.767451
245600_at	197.5	P	0.00293	0	NC	0.881991
245601_at	60.2	A	0.067627	-0.8	D	0.995519
245602_at	564	P	2.44e-4	-0.7	D	0.999727
245603_at	33.4	A	0.366211	1	NC	0.008511
245604_at	38.7	A	0.067627	0	NC	0.5
245605_at	136.4	P	0.030273	0.1	NC	0.5
245606_at	113	P	7.32e-4	0.3	NC	0.021224
245607_at	53.6	A	0.334473	1	NC	0.5
245608_at	196.2	P	2.44e-4	0.4	NC	0.429141
245609_at	1.7	A	0.919434	0.8	NC	0.570859
245610_at	69.3	P	0.001953	2	NC	0.094279
245611_at	164	P	7.32e-4	0.1	NC	0.5
245612_at	306.5	P	7.32e-4	0.2	NC	0.493524
245613_at	8.1	A	0.850342	0.1	NC	0.977068
245614_at	3	A	0.919434	0.9	NC	0.645558
245615_at	7.3	A	0.466064	-0.8	NC	0.5
245616_at	5.5	A	0.888428	1.1	NC	0.252851
245617_at	2.6	A	0.633789	-2.2	NC	0.5
245618_at	61.2	A	0.171387	0.4	NC	0.545234
245619_at	76.9	P	0.010742	0.7	NC	0.016731
245620_at	17.3	A	0.567627	3.4	NC	0.030967
245621_at	54.3	A	0.149658	0.9	NC	0.5
245622_at	4.2	A	0.633789	1.5	NC	0.213188
245623_s_at	10.6	A	0.601074	-1.2	NC	0.989865
245624_at	2.8	A	0.969727	-1.8	NC	0.681091
245625_at	228	P	2.44e-4	-0.4	NC	0.99288
245626_at	722.8	P	2.44e-4	-0.5	D	0.999965
245627_at	4.8	A	0.994141	-3.2	D	0.996959
245628_at	14.7	A	0.567627	-0.7	NC	0.145682
245629_at	529.6	P	2.44e-4	0.2	NC	0.5
245630_at	73.2	A	0.27417	0.7	NC	0.065566
245631_at	317.2	P	2.44e-4	0.3	NC	0.5
245632_at	37.4	A	0.303711	-0.5	NC	0.5
245633_at	364.8	P	2.44e-4	-0.3	D	0.999226
245634_at	22.6	A	0.466064	0.8	NC	0.078937
245635_at	37.8	A	0.219482	0.5	NC	0.5
245636_at	43.2	A	0.601074	1.4	NC	0.169098
245637_at	415.5	P	2.44e-4	0.1	NC	0.5
245638_s_at	264.9	P	2.44e-4	-0.4	D	0.999973
245639_at	1044.6	P	2.44e-4	0.1	NC	0.5
245640_at	16.9	A	0.5	1.5	NC	0.263341
245641_at	97.8	A	0.111572	0.4	NC	0.506476
245642_at	530	P	7.32e-4	-0.7	D	0.99998
245643_at	5.9	A	0.962402	-1.9	NC	0.822588
245644_at	141	P	0.005859	0	NC	0.669411
245645_at	29.1	A	0.303711	-1	NC	0.736659
245646_x_at	2.3	A	0.850342	-1.1	NC	0.545234
245647_at	26.5	A	0.5	0.3	NC	0.493524
245648_at	2.8	A	0.943848	1.7	NC	0.194801
245649_at	174.8	P	0.030273	0.1	NC	0.5
245650_at	11.1	A	0.533936	-1.2	NC	0.583567
245651_s_at	772.5	P	7.32e-4	-0.6	D	0.999886
245652_at	7.6	A	0.533936	1	NC	0.194801
245653_at	1.8	A	0.780518	-2	NC	0.242585
245654_at	10.2	A	0.27417	-1.2	NC	0.796129
245655_at	0.7	A	0.859375	2.2	NC	0.67917
245656_at	2.8	A	0.904785	1.4	NC	0.263341
245657_at	65.4	P	0.01416	0.7	NC	0.074268
245658_at	8.2	A	0.665527	1.5	NC	0.094279
245659_at	105.8	P	0.005859	-1.8	D	0.99998
245660_at	85.9	A	0.080566	0.3	NC	0.5
245661_at	59.1	M	0.056152	0.3	NC	0.48058
245662_at	34.6	A	0.533936	-1.2	NC	0.984574
245663_at	34.2	A	0.334473	2.6	NC	0.366593
245664_at	8.4	A	0.870361	-1.7	NC	0.493524
245665_at	249.5	P	7.32e-4	-0.4	NC	0.984574
245666_at	287.7	P	2.44e-4	-0.3	NC	0.875448
245667_at	289.6	P	2.44e-4	-0.7	MD	0.995075
245668_at	1330.5	P	2.44e-4	-0.8	D	0.99998
245669_at	18.9	A	0.567627	0.4	NC	0.39129
245670_at	79.3	A	0.067627	0.4	NC	0.5
245671_at	57.1	A	0.080566	0.6	NC	0.284967
245672_at	32.8	A	0.5	1.2	NC	0.035785
245673_at	22.3	A	0.533936	0.8	NC	0.138386
245674_at	113.8	P	0.023926	1.2	I	0.00225
245675_at	36.3	A	0.149658	0.6	NC	0.094279
245676_at	8.7	A	0.398926	-1	NC	0.161038
245677_at	39.2	A	0.080566	1.4	I	0.004481
245678_at	87.4	P	0.046143	-0.2	NC	0.596188
245679_at	134.1	P	7.32e-4	-0.3	NC	0.984574
245680_at	12.1	A	0.567627	1.1	NC	0.37888
245681_at	139.2	P	0.010742	0.1	NC	0.894337
245682_at	129.9	M	0.056152	-0.2	NC	0.978776
245683_at	86.3	P	0.008057	0	NC	0.558077
245684_at	234.8	P	2.44e-4	-0.2	NC	0.955851
245685_at	55.5	A	0.129639	0	NC	0.5
245686_at	548.1	P	2.44e-4	-0.2	NC	0.98579
245687_at	196.3	P	2.44e-4	-0.2	NC	0.958799
245688_at	1621.8	P	2.44e-4	0.2	NC	0.5
245689_at	33.4	A	0.466064	4	NC	0.307406
245690_at	57.7	A	0.111572	0.4	NC	0.041201
245691_at	62.8	A	0.246094	-0.9	NC	0.975245
245692_at	30.6	A	0.398926	1.2	NC	0.019624
245693_at	105.9	P	0.00415	-0.1	NC	0.558077
245694_at	206.5	P	7.32e-4	-0.3	NC	0.964215
245695_at	105.9	P	0.018555	0.3	NC	0.441923
245696_at	5.6	A	0.888428	1.2	NC	0.099852
245697_at	175.8	P	0.030273	-0.3	D	0.999562
245698_at	119.7	A	0.095215	3.1	I	0.003699
245699_at	83.2	P	2.44e-4	-0.5	NC	0.934434
245700_at	13.9	A	0.567627	-1.8	NC	0.570859
245701_at	7.5	A	0.633789	-1	NC	0.645558
245702_at	32.8	A	0.27417	0	NC	0.5
245703_at	27.5	A	0.27417	0.5	NC	0.047264
245704_at	109.8	P	0.001221	0.2	NC	0.5
245705_at	18	A	0.5	0.3	NC	0.203871
245706_at	31	A	0.432373	1.3	NC	0.318909
245707_at	6	A	0.850342	-2.2	NC	0.657563
245708_at	2.9	A	0.753906	-1.6	NC	0.37888
245709_at	106.6	P	0.008057	0.2	NC	0.5
245710_at	48.3	A	0.303711	0.4	NC	0.5
245711_at	127.8	P	0.008057	-1.4	D	0.99998
245712_at	50.7	P	0.018555	0.5	NC	0.39129
245713_at	40.4	A	0.246094	0.6	NC	0.5
245714_at	273.1	P	2.44e-4	-0.1	NC	0.532344
245715_s_at	3253.9	P	2.44e-4	0.4	NC	0.416433
245716_at	55.2	P	0.037598	0.1	NC	0.5
245717_at	66.4	A	0.080566	1.9	I	0.004073
245718_at	168.6	P	0.046143	0	NC	0.596188
245719_at	31.8	A	0.27417	0.2	NC	0.657563
245720_at	14.7	A	0.665527	0.1	NC	0.342437
245721_s_at	203	P	7.32e-4	0.4	NC	0.5
245722_at	53.7	P	0.01416	0	NC	0.5
245723_at	14.1	A	0.753906	-1.6	NC	0.900148
245724_at	186	P	0.001953	-0.7	D	0.99998
245725_at	105.5	P	0.00293	-0.1	NC	0.767451
245726_at	46.2	A	0.334473	1.2	NC	0.083826
245727_at	71.7	A	0.080566	0.1	NC	0.5
245728_at	70.5	A	0.171387	0.1	NC	0.669411
245729_at	344.6	P	2.44e-4	-0.1	NC	0.854318
245730_at	72.7	A	0.080566	0.6	NC	0.570859
245731_at	125.1	P	0.023926	-1.2	D	0.99998
245732_at	115.7	P	0.01416	-0.1	NC	0.62112
245733_at	140.6	P	0.005859	-0.4	NC	0.952736
245734_at	128.8	P	7.32e-4	0.2	NC	0.5
245735_at	64.5	P	0.008057	-1.5	D	0.99998
245736_at	1.0209e4	P	2.44e-4	-0.1	NC	0.988955
245737_at	117.5	P	0.001953	-0.8	D	0.999932
245738_at	4.8	A	0.80542	-1.1	NC	0.48058
245739_at	95.1	P	0.005859	-0.3	D	0.995927
245740_at	166.7	P	0.023926	0.1	NC	0.894337
245741_at	29.8	A	0.095215	1.3	NC	0.138386
245742_at	861	P	2.44e-4	-0.5	D	0.999654
245743_at	2.3	A	0.969727	-0.4	NC	0.830902
245744_at	5.3	A	0.80542	0.6	NC	0.39129
245745_at	4.1	A	0.953857	3.1	NC	0.013078
245746_at	1377.9	P	2.44e-4	0.1	NC	0.5
245747_at	13.2	A	0.303711	0.1	NC	0.60871
245748_at	90.4	P	0.018555	-1.1	D	0.999448
245749_at	7.6	A	0.533936	0.6	NC	0.069813
245750_at	1013.9	P	7.32e-4	-0.4	NC	0.993497
245751_s_at	89.8	P	0.001221	-0.1	NC	0.725952
245752_at	11.4	A	0.72583	1	NC	0.274048
245753_at	8.4	A	0.567627	0.4	NC	0.777251
245754_at	1.4	A	0.991943	4.7	NC	0.51942
245755_at	16.4	A	0.567627	-0.5	NC	0.777251
245756_at	372.5	P	2.44e-4	-0.9	D	0.99998
245757_at	57.7	A	0.080566	1	NC	0.5
245758_at	50.2	P	0.01416	0	NC	0.5
245759_at	149.2	P	0.00415	0	NC	0.681091
245760_s_at	1.9	A	0.969727	2	NC	0.185981
245761_at	141.3	P	0.008057	-0.5	D	0.999508
245762_at	50.7	A	0.095215	0.9	NC	0.061522
245763_at	109	P	0.001953	0.3	NC	0.5
245764_s_at	19.6	A	0.5	-0.9	NC	0.5
245765_at	6.3	A	0.850342	-0.2	NC	0.545234
245766_at	22.3	A	0.27417	0.6	NC	0.021224
245767_at	63.2	P	0.030273	0.8	NC	0.099852
245768_at	154.2	P	2.44e-4	-0.5	NC	0.983269
245769_at	50.8	A	0.171387	-0.2	NC	0.5
245770_at	70.1	P	0.00293	0.1	NC	0.213188
245771_at	7.2	A	0.5	0.3	NC	0.5
245772_at	79.3	P	2.44e-4	-0.3	NC	0.938478
245773_at	87.5	P	0.010742	0.3	NC	0.5
245774_at	87.7	A	0.095215	0	NC	0.5
245775_at	290.9	P	2.44e-4	-0.1	NC	0.822588
245776_at	400.9	P	2.44e-4	0	NC	0.60871
245777_at	50.7	M	0.056152	-0.5	D	0.999034
245778_at	23.7	A	0.398926	-1.2	NC	0.925732
245779_at	5.6	A	0.80542	-0.3	NC	0.099852
245780_at	162.1	P	2.44e-4	-0.6	D	0.99996
245781_at	343.7	P	7.32e-4	-0.7	D	0.999922
245782_at	4.2	A	0.828613	1	NC	0.222749
245783_s_at	81.3	A	0.219482	2.2	I	0.001486
245784_at	90.2	P	0.008057	0	NC	0.5
245785_at	2.8	A	0.981445	1.3	NC	0.506476
245786_at	168.6	P	0.00293	0.5	NC	0.054022
245787_at	305.4	P	2.44e-4	-0.6	D	0.999899
245788_at	147.4	P	0.005859	-0.2	NC	0.945978
245789_at	160.3	P	2.44e-4	-1	D	0.99998
245790_at	92.1	P	0.023926	-0.3	MD	0.995075
245791_at	838.5	P	2.44e-4	0	NC	0.5
245792_at	357.9	P	2.44e-4	0.4	NC	0.074268
245793_at	66.4	A	0.27417	-0.2	NC	0.747149
245794_at	401	P	2.44e-4	0.1	NC	0.5
245795_at	158.5	P	0.008057	0.4	NC	0.5
245796_at	487	P	2.44e-4	-0.6	D	0.999973
245797_at	42.1	A	0.366211	0.1	NC	0.5
245798_at	3.2	A	0.466064	-1.7	NC	0.274048
245799_at	17.9	A	0.533936	2.7	NC	0.078937
245800_at	67.6	A	0.111572	0.1	D	0.996645
245801_at	3.4	A	0.984863	0.6	NC	0.545234
245802_at	24.5	A	0.334473	0.6	NC	0.094279
245803_at	1068.1	P	2.44e-4	-1.7	D	0.99998
245804_at	6.7	A	0.904785	1.5	NC	0.493524
245805_at	9.8	A	0.334473	1.2	NC	0.078937
245806_at	34.1	A	0.398926	0.3	NC	0.330589
245807_at	43.9	A	0.334473	-0.2	NC	0.961585
245808_at	91.6	P	0.018555	-0.4	NC	0.830902
245809_at	194	P	2.44e-4	0.6	NC	0.019624
245810_at	78.1	P	0.037598	0.5	NC	0.033304
245811_at	16.8	A	0.466064	4.6	NC	0.194801
245812_at	17	A	0.665527	2.9	NC	0.222749
245813_at	20.3	A	0.80542	2.6	NC	0.39129
245814_at	36.1	A	0.432373	0.6	NC	0.022932
245815_at	81.5	A	0.149658	0.3	NC	0.5
245816_at	5.2	A	0.870361	-0.4	NC	0.558077
245817_at	82.7	P	0.030273	0.5	NC	0.715033
245818_at	110.3	P	0.001953	0.3	NC	0.5
245819_at	63.9	P	0.01416	0.7	NC	0.057676
245820_at	4.5	A	0.432373	-0.1	NC	0.022932
245821_at	513.8	P	2.44e-4	-0.2	NC	0.98579
245822_at	310.1	P	2.44e-4	-0.7	D	0.999034
245823_at	9.4	A	0.780518	-1	NC	0.330589
245824_at	7.6	A	0.753906	0.9	NC	0.194801
245825_at	153.5	P	7.32e-4	0.3	NC	0.5
245826_at	3.7	A	0.72583	-3	NC	0.318909
245827_at	26.5	A	0.27417	0.1	NC	0.441923
245828_at	90.5	A	0.095215	0.2	NC	0.5
245829_at	2.4	A	0.533936	1.4	NC	0.01421
245830_at	13	A	0.850342	-0.5	NC	0.692594
245831_at	91.9	P	0.046143	-0.5	NC	0.938478
245832_at	556.4	P	2.44e-4	0	NC	0.570859
245833_at	30.5	A	0.601074	0.2	NC	0.5
245834_at	3.4	A	0.991943	0.9	NC	0.532344
245835_at	16	A	0.095215	-0.1	NC	0.054022
245836_at	5.6	A	0.733398	4	MI	0.005422
245837_at	21	A	0.171387	0.9	NC	0.038415
245838_at	72.3	P	0.00293	0.1	NC	0.805199
245839_at	21.4	A	0.633789	2.5	NC	0.138386
245840_at	31.1	A	0.171387	0.2	NC	0.5
245841_s_at	6073.5	P	2.44e-4	0.6	NC	0.012024
245842_at	13.9	A	0.567627	0.2	NC	0.138386
245843_at	12.8	A	0.366211	-1.6	NC	0.5
245844_at	138.5	P	0.010742	0.6	NC	0.366593
245845_at	68.2	P	0.00293	-0.2	NC	0.888286
245846_at	60.9	A	0.095215	0.2	NC	0.60871
245847_at	22	A	0.533936	-0.6	NC	0.48058
245848_at	100.8	P	0.001221	0.2	NC	0.5
245849_at	118.1	P	0.030273	0.1	NC	0.252851
245850_at	40.5	A	0.067627	1	NC	0.024755
245851_at	135.1	P	2.44e-4	-0.3	NC	0.894337
245852_at	150.1	P	0.008057	-0.1	NC	0.62112
245853_at	65.7	P	0.001953	0.5	NC	0.194801
245854_at	154.9	P	0.008057	0.5	NC	0.074268
245855_at	214.5	P	7.32e-4	-0.6	MD	0.994591
245856_at	20.5	A	0.366211	1.2	NC	0.074268
245857_at	16.8	A	0.398926	0.7	NC	0.5
245858_at	15.1	A	0.633789	2.5	NC	0.083826
245859_at	59.5	A	0.171387	0.5	NC	0.145682
245860_at	43.8	A	0.398926	2.8	NC	0.105663
245861_at	26.8	A	0.466064	0.8	NC	0.330589
245862_at	323.9	P	7.32e-4	0.1	NC	0.633407
245863_s_at	38.5	A	0.067627	-0.8	D	0.998349
245864_at	63.7	A	0.27417	0.9	NC	0.161038
245865_at	3.2	A	0.969727	-0.8	NC	0.558077
245866_s_at	32.5	A	0.149658	-1.4	D	0.999977
245867_at	275	P	7.32e-4	0.9	I	8.65e-4
245868_at	291.4	P	2.44e-4	-1.3	D	0.99998
245869_at	32.8	A	0.466064	0	NC	0.429141
245870_at	43.6	A	0.366211	-1	D	0.999135
245871_at	18.3	A	0.398926	1	NC	0.274048
245872_at	65.5	P	0.010742	-0.6	D	0.999922
245873_at	60.7	P	0.037598	0	NC	0.5
245874_at	6618.7	P	0.001953	-0.7	D	0.999781
245875_at	376.5	P	2.44e-4	-1.6	D	0.99996
245876_at	1.8	A	0.567627	0.6	NC	0.5
245877_at	3.3	A	0.904785	1.5	NC	0.296089
245878_at	58.4	A	0.27417	-0.2	NC	0.51942
245879_at	88.4	P	0.018555	1	NC	0.111714
245880_at	42.9	A	0.246094	2.4	NC	0.016731
245881_at	139	P	0.001953	0.1	NC	0.633407
245882_at	4	A	0.943848	-0.4	NC	0.307406
245883_at	44.1	A	0.171387	3.9	NC	0.131343
245884_at	90.9	P	0.00293	0.4	NC	0.5
245885_at	353.8	P	7.32e-4	-1.2	D	0.999811
245886_at	646	P	2.44e-4	0.6	NC	0.016731
245887_at	153.2	P	0.001221	-0.5	D	0.999973
245888_at	149.1	P	0.008057	0.2	NC	0.506476
245889_at	687.3	P	2.44e-4	-2	D	0.99998
245890_at	2.7	A	0.850342	1.8	NC	0.757415
245891_at	942.7	P	2.44e-4	-1.1	D	0.99998
245892_at	8.3	A	0.567627	-0.6	NC	0.48058
245893_at	134.1	P	2.44e-4	0	NC	0.5
245894_at	269.6	P	2.44e-4	-0.3	D	0.996959
245895_at	64.4	A	0.080566	0.5	NC	0.111714
245896_at	122	P	2.44e-4	0.1	NC	0.5
245897_at	58.7	A	0.366211	0.7	NC	0.185981
245898_at	73.1	P	0.046143	0.2	NC	0.62112
245899_at	100.2	P	0.01416	-0.1	NC	0.881991
245900_at	244.1	P	2.44e-4	0.1	NC	0.5
245901_at	76.9	P	0.046143	0	NC	0.747149
245902_at	53.8	A	0.111572	0.8	NC	0.00712
245903_at	9.5	A	0.533936	-1.2	NC	0.830902
245904_at	64.6	P	0.046143	0.3	NC	0.252851
245905_at	730.5	P	7.32e-4	-0.3	D	0.996301
245906_at	36.8	A	0.398926	0.5	NC	0.185981
245907_at	4.8	A	0.932373	1.4	NC	0.263341
245908_at	11.8	A	0.72583	0.3	NC	0.242585
245909_at	109.5	P	0.018555	1.1	NC	0.088938
245910_at	169.3	P	2.44e-4	-0.3	D	0.998664
245911_at	750.2	P	2.44e-4	0.7	I	0.004073
245912_at	506.3	P	0.008057	1.9	I	4.6e-5
245913_at	647.8	P	2.44e-4	-0.6	D	0.99997
245914_at	99.6	P	0.018555	0.8	NC	0.041201
245915_s_at	1788.4	P	2.44e-4	0.6	NC	0.057676
245916_at	27	A	0.303711	1	NC	0.252851
245917_at	230.1	P	7.32e-4	0.4	NC	0.5
245918_at	34.8	A	0.219482	0.9	NC	0.429141
245919_at	4.2	A	0.665527	1.6	MI	0.005409
245920_at	12.3	A	0.219482	0	NC	0.403812
245921_at	4.7	A	0.753906	-1.2	NC	0.5
245922_at	0.9	A	0.904785	-1.5	NC	0.5
245923_at	17.1	A	0.665527	-1.2	NC	0.558077
245924_at	106.2	P	0.023926	0	NC	0.868657
245925_at	545.6	P	2.44e-4	-0.6	D	0.99997
245926_at	106	P	0.018555	0.5	NC	0.37888
245927_at	66.6	A	0.19458	1.5	NC	0.041201
245928_s_at	187.5	P	0.008057	-1.4	D	0.99998
245929_at	194.4	P	2.44e-4	0	NC	0.5
245930_at	77.9	A	0.111572	0.5	NC	0.5
245931_at	29.1	A	0.466064	0.4	NC	0.177412
245932_at	219.3	P	0.001953	-0.2	NC	0.991489
245933_at	36.1	A	0.366211	0.5	NC	0.138386
245934_at	309.9	P	0.001953	-0.2	NC	0.971234
245935_at	47.7	A	0.095215	0.9	NC	0.296089
245936_at	30.9	A	0.303711	-0.3	NC	0.5
245937_at	177.3	P	7.32e-4	0.3	NC	0.48058
245938_at	229.1	P	2.44e-4	-0.3	NC	0.981872
245939_at	2553.7	P	2.44e-4	0.9	I	6.18e-4
245940_at	168.6	P	0.001221	-0.2	D	0.999727
245941_at	284.5	P	7.32e-4	0.3	NC	0.5
245942_at	16.2	A	0.398926	-0.5	NC	0.169098
245943_at	58.8	A	0.303711	0.7	NC	0.284967
245944_at	135.7	P	0.001221	0.5	NC	0.342437
245945_at	9.1	A	0.601074	1.2	NC	0.105663
245946_at	20.5	A	0.80542	2.2	NC	0.5
245947_at	188.6	P	0.008057	-1.6	D	0.99998
245948_at	42.7	A	0.432373	-2.3	D	0.99998
245949_at	5225.6	P	2.44e-4	0.7	NC	0.016731
245950_at	87.7	P	0.008057	0.4	NC	0.5
245951_at	631.2	P	2.44e-4	0.4	NC	0.403812
245952_at	8.3	A	0.753906	0.1	NC	0.177412
245953_at	3.4	A	0.998047	1.1	NC	0.669411
245954_at	10.1	A	0.633789	-0.7	NC	0.633407
245955_at	25.1	A	0.19458	0.3	NC	0.161038
245956_s_at	2152.7	P	2.44e-4	0.8	MI	0.004925
245957_at	518.8	P	2.44e-4	-0.3	D	0.995519
245958_at	34.2	A	0.696289	2.2	NC	0.5
245959_at	5.7	A	0.753906	2.6	NC	0.099852
245960_at	88.3	A	0.067627	-1	NC	0.958799
245961_at	46.1	A	0.398926	-0.1	NC	0.570859
245962_at	201.7	P	0.018555	1.2	I	3.07e-4
245963_at	24.7	A	0.129639	3.1	I	6.92e-4
245964_at	10.1	A	0.567627	-1.4	NC	0.454766
245965_at	32.5	A	0.27417	0	NC	0.274048
245966_at	168.9	P	0.030273	2	I	2.14e-4
245967_at	95.8	A	0.095215	5.4	I	0.001077
245968_at	10.7	A	0.904785	0	NC	0.5
245969_at	87.3	M	0.056152	0.5	NC	0.203871
245970_at	5.3	A	0.953857	-0.2	NC	0.5
245971_at	178.8	P	0.005859	-0.3	D	0.998799
245972_at	183.4	P	2.44e-4	0.9	I	5.52e-4
245973_at	0.2	A	0.962402	-5.5	NC	0.986922
245974_at	5.8	A	0.850342	1.2	NC	0.5
245975_at	215.7	P	0.010742	0	NC	0.725952
245976_at	1.9	A	0.870361	-5.4	D	0.999977
245977_at	1400.5	P	2.44e-4	1.6	I	2.e-5
245978_at	1.8	A	0.753906	1.6	NC	0.203871
245979_at	51.3	A	0.129639	1	NC	0.138386
245980_at	6.3	A	0.780518	-0.8	NC	0.5
245981_at	181	P	0.005859	0.4	NC	0.5
245982_at	33.3	A	0.398926	0.1	NC	0.065566
245983_at	106.1	P	0.005859	0	NC	0.703911
245984_at	166	P	2.44e-4	-0.4	NC	0.98579
245985_at	280.5	P	2.44e-4	0.1	NC	0.5
245986_at	165.4	P	0.001221	0.4	NC	0.5
245987_at	1527.7	P	2.44e-4	-0.5	D	0.999853
245988_at	237.8	P	0.001221	0.3	NC	0.5
245989_s_at	311.9	P	2.44e-4	-0.5	D	0.99987
245990_at	149.2	P	0.01416	0.6	NC	0.069813
245991_at	473.4	P	7.32e-4	-0.1	NC	0.905721
245992_at	9.4	A	0.466064	-0.9	NC	0.403812
245993_at	1278	P	2.44e-4	0.5	NC	0.061522
245994_at	95.9	A	0.095215	1.5	NC	0.078937
245995_at	2.8	A	0.80542	-0.1	NC	0.506476
245996_at	5.9	A	0.870361	1.5	NC	0.118009
245997_at	35.1	A	0.171387	1.8	MI	0.004925
245998_at	207.9	P	0.00415	-1.3	D	0.99998
245999_at	1356.9	P	2.44e-4	-0.5	D	0.99996
246000_at	8.8	A	0.753906	-1.8	NC	0.545234
246001_at	17.4	A	0.601074	3.1	NC	0.088938
246002_at	4.1	A	0.994141	0.9	NC	0.645558
246003_at	994.1	P	2.44e-4	0.2	NC	0.5
246004_at	22.9	A	0.303711	0.7	NC	0.105663
246005_at	93.5	P	0.001953	0	NC	0.596188
246006_at	2101.4	P	2.44e-4	0	NC	0.583567
246007_at	80.5	P	7.32e-4	-0.8	D	0.997247
246008_at	119.1	P	0.010742	-0.4	NC	0.981872
246009_at	114	P	0.030273	-0.3	D	0.997968
246010_at	55.4	A	0.129639	-0.3	NC	0.900148
246011_at	28.3	A	0.398926	0.4	NC	0.37888
246012_at	58.1	P	0.023926	-1.4	D	0.999308
246013_at	39.3	M	0.056152	0.9	NC	0.161038
246014_at	3.4	A	0.994141	1.7	NC	0.669411
246015_at	121.3	P	0.037598	-0.2	NC	0.934434
246016_at	111.1	P	2.44e-4	-0.3	NC	0.945978
246017_at	180.8	P	0.005859	0	NC	0.657563
246018_at	109.3	P	0.023926	-0.7	MD	0.995075
246019_at	12.6	A	0.533936	0	NC	0.5
246020_at	182.4	P	2.44e-4	-0.3	D	0.998349
246021_at	47.7	A	0.303711	2.7	NC	0.124552
246022_at	3.3	A	0.969727	0	NC	0.506476
246023_at	43.1	A	0.149658	1	NC	0.061522
246024_at	22.6	A	0.633789	4	I	0.004481
246025_at	50.4	A	0.5	0.6	NC	0.354442
246026_at	177	P	0.00415	-0.3	NC	0.99288
246027_at	75	P	0.008057	1	NC	0.00712
246028_at	313.3	P	2.44e-4	-0.8	D	0.999833
246029_at	1787.4	P	2.44e-4	-0.1	NC	0.854318
246030_at	237.7	P	0.005859	0.1	NC	0.5
246031_at	162.9	P	0.008057	0.2	NC	0.5
246032_s_at	3.6	A	0.80542	-0.3	NC	0.169098
246033_at	98.5	P	0.008057	0	NC	0.736659
246034_at	197.2	P	0.030273	-0.5	D	0.999911
246035_at	913.4	P	2.44e-4	0.7	NC	0.007788
246036_at	117.6	P	0.010742	1.5	I	3.46e-4
246037_at	110.4	P	0.01416	0.1	NC	0.796129
246038_s_at	27.9	A	0.219482	-0.1	NC	0.5
246039_at	170.3	P	0.010742	0.5	NC	0.5
246040_at	186.2	P	2.44e-4	0.4	NC	0.307406
246041_at	152.3	P	0.00293	0.2	NC	0.5
246042_at	664.4	P	2.44e-4	0.5	NC	0.054022
246043_at	49.6	A	0.129639	0.3	NC	0.5
246044_at	148.4	P	7.32e-4	-0.4	D	0.999508
246045_at	105.5	P	0.018555	-0.2	NC	0.888286
246046_at	34.2	A	0.129639	0.3	NC	0.030967
246047_at	18.6	A	0.601074	0.3	NC	0.047264
246048_at	4.6	A	0.80542	1.1	NC	0.194801
246049_at	30.8	A	0.366211	2.5	I	0.003355
246050_s_at	267	P	2.44e-4	-0.3	D	0.999308
246051_at	243.6	P	0.001221	0.1	NC	0.596188
246052_at	30.4	A	0.366211	1	NC	0.213188
246053_at	53.7	A	0.129639	-0.2	NC	0.62112
246054_at	124.1	A	0.129639	0.7	NC	0.016731
246055_at	91.9	P	0.001953	-0.6	NC	0.993497
246056_at	69.3	P	0.037598	-0.2	NC	0.854318
246057_at	69.8	P	0.001953	0.6	NC	0.118009
246058_at	175.8	P	2.44e-4	0.2	NC	0.5
246059_at	182	P	2.44e-4	0	NC	0.786812
246060_at	233.9	P	7.32e-4	0.1	NC	0.5
246061_at	116.4	P	2.44e-4	0	NC	0.5
246062_at	165.4	P	0.00415	-1	D	0.99987
246063_at	119.4	P	7.32e-4	0.8	I	0.003355
246064_at	341.1	P	0.001953	0.1	NC	0.645558
246065_at	14.3	A	0.5	0.3	NC	0.222749
246066_at	126.2	P	0.001953	0.1	NC	0.5
246067_at	192.5	P	0.010742	0.1	NC	0.757415
246068_at	1.00321e4	P	2.44e-4	0.4	NC	0.296089
246069_at	29	A	0.19458	0.5	NC	0.012024
246070_at	1256.6	P	2.44e-4	0.5	NC	0.069813
246071_at	37.3	A	0.219482	-1.9	D	0.99998
246072_at	27.3	A	0.219482	-0.4	NC	0.5
246073_at	476.2	P	2.44e-4	0.1	NC	0.5
246074_at	103.9	P	0.010742	0.1	NC	0.506476
246075_at	38.8	A	0.111572	3.3	NC	0.047264
246076_at	125.2	P	0.030273	0	NC	0.5
246077_at	31.9	A	0.466064	2.5	NC	0.5
246078_s_at	50.4	P	0.023926	0.2	NC	0.5
246079_at	36	A	0.366211	-0.2	NC	0.5
246080_at	13.1	A	0.533936	1.9	NC	0.019624
246081_s_at	212.8	P	2.44e-4	0.3	NC	0.5
246082_at	2.5	A	0.870361	0.7	NC	0.5
246083_at	31.7	A	0.334473	-0.4	NC	0.62112
246084_at	65.9	M	0.056152	0.9	NC	0.5
246085_at	64.5	P	0.030273	0.2	NC	0.5
246086_at	11.4	A	0.398926	0.2	NC	0.194801
246087_at	131.8	P	0.00415	0.7	NC	0.441923
246088_at	110.2	P	0.030273	-0.6	NC	0.911062
246089_at	648.1	P	2.44e-4	-0.3	NC	0.991489
246090_at	296.5	P	0.001953	-0.4	D	0.999034
246091_at	97.6	A	0.080566	0.2	NC	0.633407
246092_at	1272.6	P	2.44e-4	0.2	NC	0.5
246093_at	173.4	P	0.018555	0	NC	0.645558
246094_at	93.6	P	0.005859	0.8	NC	0.145682
246095_at	53.2	P	0.023926	0.1	NC	0.5
246096_at	53	A	0.246094	0.4	NC	0.5
246097_at	215.1	P	0.001953	0.3	NC	0.5
246098_at	317.6	P	0.00415	-0.2	NC	0.988955
246099_at	4.8	A	0.828613	-3.2	D	0.999973
246100_at	3.4	A	0.919434	-0.7	NC	0.5
246101_at	34.1	A	0.601074	4.1	NC	0.203871
246102_at	8.2	A	0.80542	2.4	NC	0.061522
246103_at	89.3	A	0.111572	0.1	NC	0.51942
246104_at	121.3	P	0.008057	-0.2	NC	0.983269
246105_at	5.9	A	0.567627	-0.7	NC	0.296089
246106_at	3.2	A	0.953857	-0.9	NC	0.838962
246107_at	24.9	A	0.398926	0.2	NC	0.5
246108_at	870.6	P	2.44e-4	-0.3	D	0.997247
246109_at	94	P	0.008057	-0.2	NC	0.958799
246110_at	7.5	A	0.633789	-1	NC	0.454766
246111_at	116.4	P	0.030273	0.2	NC	0.570859
246112_at	159.6	P	0.00415	0.2	NC	0.5
246113_at	14.7	A	0.432373	0.6	NC	0.169098
246114_at	822.9	P	2.44e-4	-1.6	D	0.99998
246115_at	66.3	P	0.001221	-0.1	NC	0.747149
246116_at	17.5	A	0.533936	-0.3	NC	0.5
246117_at	93.5	P	0.023926	0.1	NC	0.5
246118_at	45.4	A	0.398926	1.9	NC	0.177412
246119_at	479.8	P	2.44e-4	-0.4	D	0.999811
246120_at	67.3	P	0.008057	0.8	NC	0.131343
246121_at	55.2	A	0.149658	0.7	NC	0.131343
246122_at	23.6	A	0.665527	-0.2	NC	0.506476
246123_at	23.5	A	0.5	0.1	NC	0.185981
246124_at	438.3	P	7.32e-4	0.5	NC	0.493524
246125_at	85.1	P	7.32e-4	-1.2	D	0.999977
246126_at	145.1	P	0.001953	0.2	NC	0.5
246127_s_at	6.2	A	0.72583	1.4	NC	0.153232
246128_at	3.8	A	0.870361	0.9	NC	0.083826
246129_at	2.7	A	0.72583	2.5	NC	0.016731
246130_at	5.6	A	0.753906	-1.6	NC	0.194801
246131_at	478.9	P	2.44e-4	0.5	NC	0.094279
246132_at	6	A	0.696289	-3.6	NC	0.342437
246133_at	1012	P	2.44e-4	-0.1	NC	0.861614
246134_at	94.7	P	7.32e-4	-0.3	NC	0.888286
246135_at	1167.3	P	2.44e-4	0.2	NC	0.5
246136_at	26.7	A	0.5	1.4	NC	0.099852
246137_at	4.6	A	0.919434	1	NC	0.342437
246138_at	44	P	0.01416	0.7	I	0.003699
246139_at	107.4	P	0.001953	-0.3	NC	0.692594
246140_at	85.6	M	0.056152	-0.6	MD	0.994067
246141_at	33.5	A	0.601074	0.2	NC	0.5
246142_at	448.2	P	7.32e-4	1.5	I	2.7e-5
246143_at	154.4	P	0.018555	0.2	NC	0.62112
246144_at	80.1	P	0.018555	0.1	NC	0.5
246145_at	7.8	A	0.80542	1.2	NC	0.185981
246146_at	155.4	P	0.00415	0	NC	0.854318
246147_s_at	337.6	P	7.32e-4	-0.1	NC	0.911062
246148_at	125.4	P	0.005859	0.5	NC	0.5
246149_at	1057.9	P	2.44e-4	-1.5	D	0.99998
246150_at	367.2	P	0.00415	-0.2	NC	0.978776
246151_at	36.5	A	0.334473	-0.5	NC	0.911062
246152_at	17.5	A	0.533936	0.8	NC	0.692594
246153_s_at	845.5	P	2.44e-4	0.1	NC	0.5
246154_at	68.5	P	0.037598	0.5	NC	0.161038
246155_at	44.3	A	0.149658	-0.1	NC	0.938478
246156_at	1458.3	P	2.44e-4	-0.2	NC	0.98579
246157_at	670.2	P	7.32e-4	1.1	I	0.001077
246158_at	84.1	P	0.037598	0	NC	0.669411
246159_at	4.7	A	0.904785	1.4	NC	0.169098
246160_at	131.1	P	2.44e-4	0	NC	0.5
246161_at	822.6	P	2.44e-4	-0.4	D	0.99987
246162_at	72	P	0.01416	-0.1	NC	0.881991
246163_at	8.3	A	0.780518	2.7	NC	0.099852
246164_at	26.2	A	0.533936	0.9	NC	0.5
246165_at	8	A	0.696289	1.5	NC	0.050553
246166_at	6.6	A	0.828613	0.3	NC	0.429141
246167_at	35	A	0.601074	0.3	NC	0.318909
246168_at	2.2	A	0.850342	1.5	NC	0.242585
246169_at	92.6	P	0.046143	-0.1	NC	0.916174
246170_at	555.7	P	2.44e-4	0.1	NC	0.681091
246171_at	258.5	P	7.32e-4	-0.8	D	0.999886
246172_s_at	6	A	0.753906	-1.6	NC	0.48058
246173_s_at	117.9	P	0.008057	0.1	NC	0.715033
246174_s_at	37.8	A	0.219482	0.9	NC	0.099852
246175_s_at	23.2	A	0.080566	-0.3	NC	0.330589
246176_at	3.9	A	0.932373	1	NC	0.48058
246177_at	1.7	A	0.919434	1.7	NC	0.5
246178_s_at	13.8	A	0.633789	0.2	NC	0.5
246179_at	6.2	A	0.943848	0.6	NC	0.342437
246180_at	80.7	P	7.32e-4	-0.5	NC	0.911062
246181_at	24.3	A	0.219482	0.9	NC	0.038415
246182_at	57	P	0.023926	0.3	NC	0.37888
246183_at	15.7	A	0.80542	-0.6	NC	0.242585
246184_at	476.5	P	2.44e-4	1.1	I	1.89e-4
246185_at	169.8	P	0.00293	0.6	NC	0.145682
246186_at	1.7	A	0.567627	0.4	NC	0.222749
246187_at	128.7	P	0.046143	0.1	NC	0.875448
246188_at	69.6	A	0.067627	0.9	NC	0.018128
246189_at	98.5	P	0.037598	-0.3	NC	0.888286
246190_at	96.7	P	0.00293	-0.1	NC	0.633407
246191_at	1139.9	P	2.44e-4	-0.1	NC	0.777251
246192_at	867.6	P	2.44e-4	0	NC	0.5
246193_at	97	P	0.010742	-0.4	NC	0.969033
246194_at	102.5	P	0.005859	-0.6	NC	0.981872
246195_at	248.8	P	7.32e-4	0	NC	0.822588
246196_at	130.7	P	2.44e-4	0.7	I	0.004073
246197_at	302.9	P	2.44e-4	-0.7	D	0.99998
246198_at	95.1	P	0.00415	0	NC	0.532344
246199_at	125.9	M	0.056152	0.5	NC	0.5
246200_at	79.4	A	0.111572	0.5	NC	0.169098
246201_at	165.1	P	0.001953	-0.3	NC	0.988955
246202_at	99.5	P	2.44e-4	0.5	NC	0.124552
246203_at	782.7	P	2.44e-4	1	I	3.89e-4
246204_at	222.2	P	0.010742	0.5	NC	0.5
246205_at	150.2	P	0.001221	-0.1	NC	0.692594
246206_at	19.7	A	0.696289	-0.5	NC	0.657563
246207_at	121.2	P	0.010742	-0.2	NC	0.925732
246208_at	6.3	A	0.753906	-0.2	NC	0.318909
246209_at	2.7	A	0.98584	-2.3	NC	0.984574
246210_at	138.4	P	7.32e-4	1.9	I	8.8e-5
246211_at	282.5	P	2.44e-4	-0.2	D	0.998923
246212_at	80.5	P	0.00415	-0.2	NC	0.51942
246213_at	160.4	A	0.111572	0.2	NC	0.5
246214_at	709.2	P	2.44e-4	0	NC	0.5
246215_at	25	A	0.303711	0	NC	0.5
246216_at	166.4	P	0.001953	0.4	NC	0.5
246217_at	83.1	P	0.00293	-0.2	NC	0.506476
246218_at	126.2	P	0.030273	-0.8	D	0.999693
246219_at	314.4	P	2.44e-4	-0.4	D	0.998168
246220_at	349.4	P	7.32e-4	0.3	NC	0.5
246221_at	201.8	A	0.111572	-0.3	D	0.997968
246222_at	23.1	A	0.19458	-1	NC	0.5
246223_at	113.2	P	0.001221	0.4	NC	0.493524
246224_at	27.5	A	0.432373	0	NC	0.366593
246225_at	135.3	P	0.00415	0.3	NC	0.5
246226_at	73.8	P	0.037598	-0.1	NC	0.5
246227_at	3.4	A	0.932373	1.4	NC	0.330589
246228_at	544.2	P	2.44e-4	-1.7	D	0.99998
246229_at	317.3	P	2.44e-4	3	I	2.e-5
246230_at	55	A	0.303711	-0.6	NC	0.875448
246231_at	41	A	0.080566	0.1	NC	0.767451
246232_at	214.7	P	2.44e-4	-0.3	D	0.99751
246233_at	166.4	P	2.44e-4	0.2	NC	0.5
246234_at	103.6	P	0.01416	-0.1	NC	0.736659
246235_at	70.4	A	0.129639	-0.2	NC	0.969033
246236_at	37.8	A	0.432373	-0.6	NC	0.861614
246237_at	91.5	P	0.001953	0.1	NC	0.5
246238_at	108	P	2.44e-4	0.4	NC	0.138386
246239_at	169	P	0.00415	-0.6	D	0.999562
246240_at	101.6	P	0.00415	-0.2	NC	0.916174
246241_at	39.6	A	0.111572	0.4	NC	0.330589
246242_at	15	A	0.567627	0.7	NC	0.177412
246243_at	115.6	P	0.01416	-0.5	D	0.99775
246244_at	193.2	P	2.44e-4	-0.2	NC	0.934434
246245_at	362.5	P	2.44e-4	0.6	NC	0.39129
246246_at	32.2	A	0.171387	1.1	I	0.001651
246247_at	392.4	P	2.44e-4	0.3	NC	0.5
246248_at	1.3	A	0.919434	1.4	NC	0.48058
246249_at	89.6	M	0.056152	0.1	NC	0.5
246250_at	42	P	0.001953	1	I	8.8e-5
246251_at	5.3	A	0.696289	-2	NC	0.48058
246252_s_at	501.5	P	0.001221	-0.1	NC	0.838962
246253_at	220.9	P	0.00415	-0.6	D	0.999759
246254_at	5.4	A	0.753906	-1.7	NC	0.868657
246255_at	101.9	P	0.005859	0.2	NC	0.51942
246256_at	14.4	A	0.780518	2.4	NC	0.213188
246257_at	248.6	P	2.44e-4	-0.1	NC	0.925732
246258_at	24.5	A	0.149658	0.4	NC	0.5
246259_at	258.5	P	0.001221	-0.3	NC	0.978776
246260_at	11.8	A	0.567627	-1.1	NC	0.545234
246261_at	62.6	P	0.030273	-0.2	NC	0.938478
246262_at	34	A	0.5	0.8	NC	0.342437
246263_at	319.2	P	2.44e-4	0	NC	0.5
246264_at	77.5	A	0.067627	0.2	NC	0.5
246265_at	219.2	P	2.44e-4	0.4	NC	0.169098
246266_at	123.6	P	2.44e-4	0.4	NC	0.094279
246267_at	3362.7	P	2.44e-4	-0.2	NC	0.861614
246268_at	85.3	P	0.005859	-0.2	NC	0.868657
246269_at	72.2	P	0.010742	0.7	NC	0.012024
246270_at	161.5	P	0.010742	-1.5	D	0.99998
246271_at	9.7	A	0.72583	-1	NC	0.5
246272_at	59.8	A	0.129639	0.3	NC	0.318909
246273_at	3.5	A	0.828613	1.1	NC	0.194801
246274_at	26.5	A	0.067627	0.3	NC	0.307406
246275_at	73.6	A	0.095215	0.6	MI	0.005409
246276_at	93.9	P	0.001953	-0.5	D	0.999853
246277_at	5.9	A	0.72583	0.8	NC	0.213188
246278_at	81.9	P	0.023926	0.4	NC	0.5
246279_at	22.2	A	0.5	1.8	NC	0.252851
246280_at	105.2	P	0.00293	-0.1	NC	0.645558
246281_at	112.1	P	0.005859	0.4	NC	0.493524
246282_at	69.8	A	0.080566	1.6	I	9.66e-4
246283_at	455.9	P	2.44e-4	0.1	NC	0.5
246284_at	57.9	M	0.056152	-0.5	NC	0.992212
246285_at	158.3	P	0.01416	0	NC	0.934434
246286_at	885.2	P	2.44e-4	-0.2	NC	0.934434
246287_at	102.1	P	7.32e-4	0	NC	0.736659
246288_at	343.5	P	0.00293	0.6	NC	0.5
246289_at	320.6	P	2.44e-4	-0.7	D	0.999508
246290_at	1930.7	P	2.44e-4	0.6	NC	0.069813
246291_at	153.6	P	0.005859	0	NC	0.747149
246292_at	216.8	P	0.010742	0.2	NC	0.5
246293_at	7	A	0.366211	-2.5	D	0.995927
246294_at	178.5	P	7.32e-4	0.2	NC	0.454766
246295_at	29.8	A	0.366211	-0.9	NC	0.757415
246296_at	144.7	P	0.046143	1.1	NC	0.161038
246297_at	3.5	A	0.870361	0.3	NC	0.5
246298_at	159.8	P	0.001953	0.6	NC	0.024755
246299_at	2.3	A	0.962402	1.3	NC	0.596188
246300_at	52.3	P	0.037598	-0.7	D	0.999786
246301_at	142.7	P	0.008057	-0.1	NC	0.949447
246302_at	108.1	P	0.00415	-1.5	D	0.99998
246303_at	54.4	A	0.219482	0.8	NC	0.232549
246304_at	489.3	P	2.44e-4	-0.6	D	0.99998
246305_at	505.4	P	2.44e-4	-0.6	D	0.999034
246306_at	120.8	P	0.018555	0.1	NC	0.5
246307_at	863	P	2.44e-4	0.5	NC	0.131343
246308_at	37	A	0.171387	0.9	NC	0.296089
246309_at	106.3	P	0.001221	0.7	NC	0.026698
246310_at	43.8	A	0.067627	0.1	NC	0.5
246311_at	293.6	P	7.32e-4	0	NC	0.854318
246312_at	145.4	P	2.44e-4	-0.5	NC	0.990708
246313_at	1.8	A	0.976074	0.8	NC	0.921063
246314_at	86.7	M	0.056152	-0.8	D	0.999932
246315_at	20.7	A	0.567627	0	NC	0.5
246316_at	7.7	A	0.962402	2.2	NC	0.061522
246317_at	68.5	A	0.129639	-0.3	NC	0.958799
246318_at	93.2	P	0.01416	-0.2	NC	0.830902
246319_at	311.8	P	2.44e-4	-0.2	NC	0.814019
246320_at	290.7	P	2.44e-4	0.2	NC	0.5
246321_at	59	A	0.129639	0.8	NC	0.263341
246322_at	149.2	P	0.018555	0.5	NC	0.5
246323_at	72.7	A	0.149658	0.3	NC	0.39129
246324_at	101.9	A	0.149658	-0.8	D	0.999922
246325_at	25.1	A	0.567627	-0.5	NC	0.583567
246326_at	33.7	A	0.067627	0.5	NC	0.5
246327_at	203.3	P	7.32e-4	-0.8	D	0.999226
246328_at	127.5	P	0.037598	0.2	NC	0.5
246329_at	103.4	P	0.001953	0.6	NC	0.069813
246330_at	161.1	P	0.010742	0.1	NC	0.5
246331_at	73.4	M	0.056152	0.8	NC	0.222749
246332_at	4.5	A	0.601074	-1.2	NC	0.51942
246333_at	114.3	P	2.44e-4	-1.2	D	0.99994
246334_at	117.6	P	0.001221	0	NC	0.5
246335_at	7.6	A	0.80542	-1.1	NC	0.900148
246336_at	21.4	A	0.303711	2.4	NC	0.038415
246337_at	30.7	A	0.219482	2.4	I	0.004481
246338_s_at	36.5	A	0.567627	3.4	NC	0.169098
246339_at	124	P	2.44e-4	0.6	NC	0.050553
246340_s_at	6.1	A	0.696289	-1.9	NC	0.989865
246341_x_at	4	A	0.888428	1.5	NC	0.065566
246342_at	2.3	A	0.870361	2.3	NC	0.138386
246343_at	112.1	P	2.44e-4	-0.8	D	0.997968
246344_at	304.6	P	2.44e-4	0.3	NC	0.5
246345_at	133	P	0.030273	-0.3	NC	0.977068
246346_at	78.1	P	0.00293	-0.5	NC	0.964215
246347_at	77.6	P	0.018555	0.3	NC	0.5
246348_at	138.6	P	2.44e-4	-0.2	NC	0.905721
246349_at	6.5	A	0.870361	0.9	NC	0.416433
246350_at	50.4	A	0.334473	-0.1	NC	0.5
246351_at	187.8	P	7.32e-4	0.3	NC	0.5
246352_at	2.5	A	0.962402	0.5	NC	0.296089
246353_s_at	13.9	A	0.780518	1.3	NC	0.111714
246354_at	8	A	0.72583	-1.1	NC	0.177412
246355_at	21.3	A	0.432373	-0.3	NC	0.069813
246356_x_at	30.4	P	0.023926	1.3	NC	0.118009
246357_x_at	2.7	A	0.976074	-0.6	NC	0.296089
246358_x_at	3.8	A	0.976074	1.4	NC	0.506476
246359_x_at	65.1	A	0.067627	1.1	NC	0.010135
246360_at	16.9	A	0.665527	0.2	NC	0.232549
246361_s_at	4.5	A	0.753906	-2.3	NC	0.51942
246362_at	6.9	A	0.80542	3.4	NC	0.366593
246363_at	33.3	A	0.095215	2.4	NC	0.007788
246364_at	52.5	A	0.080566	1.9	NC	0.054022
246365_at	5.4	A	0.72583	0	NC	0.60871
246366_at	259.8	P	7.32e-4	0.4	NC	0.5
246367_at	37.4	A	0.27417	0.5	NC	0.078937
246368_at	342.5	P	2.44e-4	-0.5	D	0.999977
246369_at	67.2	P	0.01416	1.6	NC	0.024755
246370_at	27.5	A	0.5	3	NC	0.5
246371_at	91.9	P	0.023926	0.3	NC	0.493524
246372_at	24	M	0.056152	0.6	NC	0.145682
246373_at	120.5	P	2.44e-4	-0.3	NC	0.846768
246374_at	70	M	0.056152	0.2	NC	0.5
246375_at	424.7	P	2.44e-4	-0.5	NC	0.991489
246376_at	251.7	P	0.001953	-0.8	D	0.99998
246377_at	34.2	A	0.303711	0.1	NC	0.5
246378_at	266.7	P	2.44e-4	0.2	NC	0.5
246379_s_at	1362.7	P	2.44e-4	0.7	NC	0.083826
246380_at	55	A	0.398926	1.2	NC	0.118009
246381_at	5.6	A	0.932373	0.8	NC	0.330589
246382_at	18.7	A	0.533936	0.5	NC	0.078937
246383_at	28	A	0.334473	0.7	NC	0.284967
246384_at	652.9	P	7.32e-4	-0.4	D	0.999811
246385_at	12.4	A	0.533936	1.3	NC	0.354442
246386_at	32.3	A	0.432373	0.4	NC	0.222749
246387_at	25.5	A	0.366211	0	NC	0.069813
246388_at	3.1	A	0.904785	1.9	NC	0.074268
246389_at	123.7	P	0.01416	0.5	NC	0.161038
246390_at	605.4	P	2.44e-4	1.6	I	2.e-5
246391_at	506.9	P	2.44e-4	0.3	NC	0.429141
246392_at	79.1	A	0.067627	1.2	NC	0.030967
246393_at	42.5	A	0.129639	-0.5	NC	0.805199
246394_at	16.8	A	0.303711	-0.2	NC	0.354442
246395_at	137.8	P	0.00293	0.7	NC	0.069813
246396_at	109.4	P	0.01416	-0.7	D	0.99998
246397_at	16.2	A	0.5	-1.1	NC	0.669411
246398_at	266.8	P	7.32e-4	0	NC	0.545234
246399_at	231	P	0.001221	-0.3	D	0.998349
246400_at	132.1	P	2.44e-4	-0.7	D	0.997247
246401_at	32.8	A	0.129639	0.2	NC	0.5
246402_at	2.5	A	0.633789	0.7	NC	0.054022
246403_at	101.9	P	0.001953	3.7	I	2.3e-5
246404_at	189.3	P	0.008057	0.2	NC	0.5
246405_at	25.4	A	0.246094	-1.4	NC	0.981872
246406_at	5.7	A	0.904785	-0.3	NC	0.846768
246407_at	5.6	A	0.80542	-2.4	NC	0.854318
246408_at	246	P	2.44e-4	-0.7	NC	0.942324
246409_at	98.8	P	2.44e-4	0.2	NC	0.5
246410_at	123.8	P	0.01416	-0.1	NC	0.983269
246411_at	9.9	A	0.72583	1.9	NC	0.069813
246412_at	78.4	P	7.32e-4	0.4	NC	0.454766
246413_at	48.1	A	0.095215	0.4	NC	0.153232
246414_at	11	A	0.567627	2.5	NC	0.099852
246415_at	69.1	A	0.111572	-0.2	NC	0.767451
246416_at	22	A	0.334473	1	NC	0.015426
246417_at	39.4	A	0.129639	-0.2	NC	0.814019
246418_at	9.9	A	0.753906	-1.1	NC	0.645558
246419_at	5.1	A	0.994141	1	NC	0.715033
246420_at	41.9	A	0.111572	0.4	NC	0.054022
246421_at	670.3	P	2.44e-4	-0.7	D	0.99998
246422_at	265.7	P	0.00293	-0.6	D	0.999693
246423_at	42.9	P	0.01416	0.1	NC	0.5
246424_at	297.4	P	0.001953	0	NC	0.868657
246425_at	185	P	2.44e-4	1.2	I	2.3e-5
246426_at	18.2	A	0.753906	0.2	NC	0.5
246427_at	72.2	P	2.44e-4	-0.4	NC	0.861614
246428_at	103.2	A	0.067627	0.5	NC	0.805199
246429_at	10.3	A	0.601074	-1	NC	0.330589
246430_at	9.1	A	0.780518	2.3	NC	0.131343
246431_at	1.7	A	0.969727	1.2	NC	0.284967
246432_at	7.3	A	0.366211	-0.3	NC	0.177412
246433_at	50.5	P	0.008057	0	NC	0.5
246434_at	153.6	P	0.018555	0.3	NC	0.203871
246435_at	4.8	A	0.80542	1.2	NC	0.222749
246436_at	84.3	P	2.44e-4	-0.2	NC	0.747149
246437_at	3.5	A	0.72583	0.3	NC	0.416433
246438_at	2	A	0.919434	-2.6	NC	0.942324
246439_at	33.3	A	0.129639	-0.3	NC	0.736659
246440_at	146.4	M	0.056152	-0.4	D	0.999922
246441_at	318.3	P	0.001953	0.2	NC	0.5
246442_at	151.7	P	0.00293	-0.2	NC	0.881991
246443_at	181.4	P	7.32e-4	0.3	NC	0.5
246444_at	48.7	A	0.067627	0.3	NC	0.403812
246445_at	209	P	7.32e-4	0.2	NC	0.5
246446_at	196.9	P	7.32e-4	-0.3	D	0.999308
246447_at	122.6	P	0.001221	-0.4	NC	0.989865
246448_at	219.4	P	0.001953	-0.4	D	0.99775
246449_at	44	A	0.334473	-0.2	NC	0.558077
246450_at	27.2	A	0.334473	-1.3	D	0.997247
246451_at	284.5	P	7.32e-4	0	NC	0.570859
246452_at	418.8	P	2.44e-4	0.5	NC	0.118009
246453_at	232.1	P	7.32e-4	-0.9	D	0.999973
246454_at	147.9	P	2.44e-4	-0.3	NC	0.911062
246455_at	4.3	A	0.976074	0.8	NC	0.5
246456_at	20.7	A	0.5	0.7	NC	0.330589
246457_at	120.3	P	0.001953	-0.1	NC	0.846768
246458_at	19.9	A	0.432373	0.9	NC	0.242585
246459_at	179.2	P	2.44e-4	-0.1	NC	0.875448
246460_at	354.5	P	2.44e-4	-0.7	D	0.99987
246461_at	76	P	0.037598	0.7	NC	0.041201
246462_at	81.4	P	0.005859	-0.4	NC	0.973302
246463_at	71	A	0.366211	0.3	NC	0.165861
246464_at	15.7	A	0.432373	1.5	NC	0.222749
246465_at	55.4	A	0.19458	1.2	NC	0.041201
246466_at	297	P	2.44e-4	0.6	NC	0.028766
246467_at	8.7	A	0.850342	1.6	NC	0.094279
246468_at	68.1	A	0.27417	0.4	NC	0.161038
246469_at	91.6	P	0.023926	-0.4	NC	0.942324
246470_at	40.5	A	0.303711	1.9	NC	0.054022
246471_s_at	6.9	A	0.753906	2.9	NC	0.083826
246472_at	5.4	A	0.904785	0.8	NC	0.955851
246473_at	8.1	A	0.665527	-0.2	NC	0.5
246474_at	25.7	A	0.398926	3.5	NC	0.094279
246475_at	89.6	P	0.046143	0	NC	0.506476
246476_at	32.6	P	2.44e-4	-0.8	NC	0.993497
246477_at	122.3	P	0.01416	-0.1	NC	0.822588
246478_at	164.4	P	2.44e-4	0.3	NC	0.5
246479_at	244	P	7.32e-4	0.4	NC	0.318909
246480_at	473	P	2.44e-4	0.5	NC	0.078937
246481_s_at	149.5	P	0.010742	0.2	NC	0.5
246482_at	76.2	P	0.01416	-0.1	NC	0.747149
246483_at	197.3	P	2.44e-4	0.4	NC	0.213188
246484_at	115.2	P	0.023926	-0.2	NC	0.861614
246485_at	37.1	A	0.27417	0.6	NC	0.318909
246486_at	152.8	P	7.32e-4	0.2	NC	0.5
246487_at	18.6	A	0.633789	2.3	NC	0.145682
246488_at	157.8	P	0.001221	0.8	NC	0.050553
246489_at	1351.1	P	2.44e-4	-0.2	NC	0.993497
246490_at	30.5	A	0.601074	-0.3	NC	0.37888
246491_at	51.3	P	7.32e-4	0.9	NC	0.069813
246492_at	14.8	A	0.601074	-0.4	NC	0.5
246493_at	28.3	A	0.19458	0.2	NC	0.416433
246494_at	38.4	A	0.246094	0.4	NC	0.366593
246495_at	34.7	A	0.366211	-0.4	NC	0.973302
246496_at	70.7	P	0.010742	-0.3	NC	0.875448
246497_at	160.1	P	7.32e-4	-0.2	NC	0.911062
246498_at	45.7	P	0.008057	-0.1	NC	0.213188
246499_at	148	P	0.01416	-0.2	NC	0.987976
246500_at	242.3	P	0.008057	-0.2	D	0.999226
246501_at	111.5	P	0.023926	0.1	NC	0.736659
246502_at	58.9	A	0.366211	-1.1	D	0.99996
246503_at	2519.7	P	2.44e-4	0.6	NC	0.083826
246504_at	14.5	A	0.466064	-0.2	NC	0.5
246505_at	276.6	P	2.44e-4	-0.8	D	0.999135
246506_at	608.5	P	2.44e-4	-0.9	D	0.99998
246507_at	192.1	P	2.44e-4	-0.7	NC	0.99288
246508_at	362	P	0.001221	-0.1	NC	0.952736
246509_at	3.7	A	0.5	-1.4	NC	0.596188
246510_at	3.1	A	0.870361	-2.6	NC	0.441923
246511_at	458.5	P	2.44e-4	0.8	I	0.001201
246512_at	98.2	P	0.001221	0.3	NC	0.047264
246513_at	147.9	P	7.32e-4	-0.3	NC	0.955851
246514_at	13.4	A	0.850342	0.6	NC	0.51942
246515_at	138.1	P	0.037598	0.7	NC	0.945978
246516_at	128.2	P	0.018555	0.5	NC	0.065566
246517_at	48.1	A	0.19458	2.1	NC	0.044149
246518_at	66.6	P	0.018555	1.5	NC	0.105663
246519_at	22.2	A	0.432373	0.3	NC	0.047264
246520_at	81.3	P	0.001221	0.5	NC	0.5
246521_at	382	P	7.32e-4	0.3	NC	0.5
246522_at	401.9	P	2.44e-4	0.3	NC	0.5
246523_at	35.7	A	0.780518	2.2	NC	0.5
246524_at	57.3	A	0.398926	-0.4	NC	0.861614
246525_at	17.8	A	0.533936	2.7	NC	0.088938
246526_at	29.2	A	0.398926	4.2	NC	0.124552
246527_at	294.8	P	2.44e-4	0.3	NC	0.5
246528_at	207.1	P	2.44e-4	0.6	NC	0.088938
246529_at	196.5	P	2.44e-4	-0.5	D	0.999899
246530_at	32.6	A	0.246094	1	I	0.00249
246531_at	4.9	A	0.80542	-1	NC	0.118009
246532_at	106.4	P	0.00415	0.1	NC	0.5
246533_at	130.7	P	2.44e-4	-0.2	NC	0.980376
246534_at	62.3	A	0.219482	1.5	NC	0.057676
246535_at	27.1	A	0.533936	0.3	NC	0.069813
246536_at	64.4	P	2.44e-4	-0.3	NC	0.925732
246537_at	46.3	A	0.149658	1	MI	0.005933
246538_at	338.4	P	2.44e-4	0.4	NC	0.354442
246539_at	137.9	P	2.44e-4	0.2	NC	0.5
246540_at	172.2	P	0.00415	1.7	I	2.14e-4
246541_at	177.7	P	0.005859	-0.4	D	0.997247
246542_at	101.3	P	0.010742	-0.4	NC	0.977068
246543_at	4.3	A	0.533936	-1.9	NC	0.532344
246544_at	9	A	0.432373	-0.4	NC	0.131343
246545_at	4.3	A	0.633789	-3.1	NC	0.5
246546_at	1115.8	P	2.44e-4	0.9	I	0.001486
246547_at	105.5	P	0.005859	-0.6	D	0.999977
246548_at	67.5	P	0.010742	-0.1	NC	0.747149
246549_at	101.8	P	0.00415	1	MI	0.005409
246550_at	170.4	P	0.018555	-0.8	D	0.999932
246551_at	29.5	A	0.533936	1.8	NC	0.274048
246552_at	34.4	A	0.19458	0.6	NC	0.5
246553_at	110.1	P	0.023926	-0.1	NC	0.986922
246554_at	53.8	P	0.005859	-1.2	D	0.999448
246555_at	75	P	0.046143	0.1	NC	0.5
246556_at	13.5	A	0.601074	0.5	NC	0.194801
246557_at	15.8	A	0.665527	-1	NC	0.868657
246558_at	155	P	0.037598	0.2	NC	0.570859
246559_at	165.2	P	0.001953	-0.1	NC	0.938478
246560_at	7.4	A	0.850342	1.4	NC	0.441923
246561_at	79.8	P	2.44e-4	0	NC	0.5
246562_at	89.6	P	0.005859	1	NC	0.050553
246563_at	1.9	A	0.828613	-0.1	NC	0.203871
246564_at	292.5	P	0.008057	0.1	NC	0.5
246565_at	238.4	P	2.44e-4	0.6	NC	0.118009
246566_at	134.4	P	2.44e-4	-0.6	D	0.998514
246567_at	182.3	P	0.001221	-0.1	NC	0.583567
246568_at	54.9	A	0.19458	0.5	NC	0.5
246569_at	9.2	A	0.753906	-0.3	NC	0.5
246570_at	1.5	A	0.753906	-1.3	NC	0.506476
246571_at	22.5	A	0.246094	1.2	NC	0.018128
246572_at	4.3	A	0.533936	-0.8	NC	0.069813
246573_at	6	A	0.98584	2	NC	0.099852
246574_at	5.4	A	0.943848	0.9	NC	0.441923
246575_at	278.7	P	2.44e-4	0.6	NC	0.078937
246576_at	45.8	A	0.171387	0	NC	0.805199
246577_at	2.8	A	0.998047	1.4	NC	0.942324
246578_at	0.4	A	0.953857	-3.4	NC	0.911062
246579_at	5.5	A	0.601074	1.7	I	0.004073
246580_at	235.1	P	2.44e-4	0.7	I	0.002753
246581_at	49.3	P	0.023926	-0.1	NC	0.284967
246582_at	5.6	A	0.80542	-0.8	NC	0.213188
246583_at	80.7	P	7.32e-4	-0.4	NC	0.983269
246584_at	160.8	P	2.44e-4	-0.5	D	0.998664
246585_at	93.4	P	0.00415	2	I	1.3e-4
246586_at	33.7	A	0.246094	0.8	NC	0.194801
246587_at	6.4	A	0.828613	1.3	NC	0.232549
246588_at	5.1	A	0.633789	1	NC	0.5
246589_at	11.4	A	0.665527	0.3	NC	0.354442
246590_at	4.3	A	0.850342	-1.9	NC	0.822588
246591_at	219.3	P	0.00293	-0.1	NC	0.767451
246592_at	6	A	0.943848	1.1	NC	0.5
246593_at	88.1	P	0.010742	0.3	NC	0.5
246594_at	450.6	P	0.001953	0.1	NC	0.5
246595_at	3	A	0.904785	-3.1	NC	0.981872
246596_at	4.2	A	0.696289	-1.3	NC	0.715033
246597_at	45.5	A	0.5	-0.8	D	0.997968
246598_at	64.3	A	0.149658	0.6	NC	0.5
246599_at	20.8	A	0.219482	0.2	NC	0.111714
246600_at	55.3	P	0.005859	-1.3	D	0.99997
246601_at	378.9	P	0.00293	-0.7	D	0.99998
246602_at	59.8	A	0.095215	0	NC	0.888286
246603_at	60.3	A	0.171387	0.6	NC	0.088938
246604_at	26.8	A	0.80542	2.3	NC	0.318909
246605_at	25.4	A	0.334473	0.7	I	0.004481
246606_at	30.3	A	0.334473	0.9	NC	0.37888
246607_at	184.3	P	2.44e-4	-0.5	D	0.999448
246608_at	3.5	A	0.932373	1.1	NC	0.330589
246609_at	6.3	A	0.696289	1.8	NC	0.088938
246610_at	40.7	A	0.246094	0.6	NC	0.153232
246611_at	385.7	P	2.44e-4	-0.4	NC	0.975245
246612_at	181.7	M	0.056152	-0.1	NC	0.981872
246613_at	983.1	P	2.44e-4	0.2	NC	0.5
246614_at	44.7	A	0.432373	-0.4	NC	0.987976
246615_at	29.1	A	0.334473	1	NC	0.330589
246616_at	22.1	A	0.398926	2.4	NC	0.011045
246617_at	129.8	P	0.037598	1.8	I	0.004073
246618_at	21.6	A	0.246094	0.1	NC	0.5
246619_at	465.6	P	2.44e-4	0.2	NC	0.5
246620_at	49.8	A	0.366211	0.2	NC	0.5
246621_at	998.6	P	2.44e-4	0.2	NC	0.5
246622_at	99.6	P	0.001221	-0.1	NC	0.822588
246623_at	1549.9	P	2.44e-4	0.7	NC	0.035785
246624_at	31.9	A	0.334473	3.4	NC	0.044149
246625_at	54	A	0.111572	-0.1	NC	0.318909
246626_at	7.5	A	0.72583	-1.3	NC	0.991489
246627_s_at	762.5	P	2.44e-4	-0.2	NC	0.921063
246628_at	465	P	7.32e-4	0.2	NC	0.5
246629_at	3.6	A	0.904785	0.8	NC	0.5
246630_at	71.1	A	0.111572	-0.6	NC	0.938478
246631_at	511.8	P	0.001953	-0.5	D	0.999448
246632_at	42.1	P	0.023926	0.3	NC	0.5
246633_at	3.4	A	0.850342	0.4	NC	0.177412
246634_at	222.1	P	2.44e-4	-0.2	NC	0.952736
246635_at	25.9	A	0.665527	3.6	NC	0.177412
246636_at	629.4	P	2.44e-4	0.5	NC	0.118009
246637_at	4.1	A	0.98584	1.5	NC	0.429141
246638_at	16.5	A	0.601074	3.2	NC	0.024755
246639_x_at	3.2	A	0.932373	1.6	NC	0.307406
246640_x_at	87.6	P	0.046143	0.6	NC	0.416433
246641_s_at	2.5	A	0.932373	0.8	NC	0.905721
246642_s_at	22.3	A	0.246094	1.7	NC	0.044149
246643_s_at	1.4	A	0.976074	2.8	NC	0.318909
246644_at	89.8	P	0.010742	-0.6	MD	0.995075
246645_at	244.2	P	2.44e-4	0.3	NC	0.5
246646_at	2.9	A	0.962402	0.9	NC	0.5
246647_at	9	A	0.466064	-0.5	NC	0.296089
246648_at	1.9	A	0.969727	1.7	NC	0.5
246649_at	27.6	A	0.111572	1	MI	0.005933
246650_at	495.6	P	2.44e-4	0.4	NC	0.307406
246651_at	3.5	A	0.696289	-1.9	NC	0.506476
246652_at	66.1	P	0.008057	2.9	I	5.2e-5
246653_at	601.8	P	2.44e-4	-0.5	D	0.999922
246654_s_at	122.9	P	0.037598	-0.3	NC	0.925732
246655_at	7	A	0.601074	-0.7	NC	0.493524
246656_at	4.5	A	0.943848	-2.5	NC	0.5
246657_at	7.5	A	0.753906	1.1	NC	0.194801
246658_at	24	A	0.29541	3.8	NC	0.023929
246659_at	24.7	A	0.149658	1	NC	0.111714
246660_at	408	P	2.44e-4	0.3	NC	0.5
246661_at	10.4	A	0.888428	3.3	NC	0.185981
246662_at	30.3	A	0.5	3.1	NC	0.026698
246663_at	27.5	A	0.753906	1.6	NC	0.657563
246664_at	8.2	A	0.904785	1.5	NC	0.012024
246665_s_at	9.8	A	0.870361	-0.8	NC	0.669411
246666_at	19.5	A	0.567627	3.7	NC	0.169098
246667_at	11	A	0.533936	2.9	NC	0.00712
246668_at	2.1	A	0.969727	-1.4	NC	0.703911
246669_at	27.6	A	0.5	0.7	NC	0.5
246670_at	6.4	A	0.665527	0.6	NC	0.60871
246671_at	17.5	A	0.567627	2.5	NC	0.429141
246672_at	5.4	A	0.5	1.1	NC	0.033304
246673_at	267.4	P	2.44e-4	0.4	NC	0.5
246674_at	53.4	P	0.030273	-0.3	NC	0.838962
246675_at	41.5	P	0.018555	1.7	NC	0.011045
246676_at	12.4	A	0.780518	2.1	NC	0.252851
246677_at	5.6	A	0.962402	0.9	NC	0.118009
246678_at	5.5	A	0.780518	0.6	NC	0.074268
246679_at	7.8	A	0.633789	-0.1	NC	0.5
246680_at	55.1	P	0.030273	1.1	NC	0.019624
246681_at	82.1	P	0.018555	0	NC	0.822588
246682_at	117.2	P	7.32e-4	-1.1	D	0.99997
246683_at	93.9	P	0.001953	-0.1	NC	0.786812
246684_at	34.1	A	0.246094	3.3	NC	0.024755
246685_at	13.9	A	0.80542	1.8	NC	0.5
246686_at	3.9	A	0.888428	1.5	NC	0.307406
246687_at	10.1	A	0.828613	1	NC	0.441923
246688_at	33.3	A	0.080566	1	NC	0.111714
246689_at	11.7	A	0.665527	-0.4	NC	0.37888
246690_at	3.9	A	0.888428	1.2	NC	0.318909
246691_at	50.7	A	0.27417	0.9	NC	0.169098
246692_at	9.8	A	0.533936	2.3	NC	0.038415
246693_at	4.8	A	0.969727	0.4	NC	0.692594
246694_at	4.9	A	0.780518	0.9	NC	0.069813
246695_at	11	A	0.828613	1	NC	0.5
246696_at	46.6	A	0.466064	3.5	NC	0.028766
246697_at	4.3	A	0.780518	0.9	NC	0.454766
246698_at	31.5	A	0.171387	0.6	NC	0.074268
246699_at	288.4	P	7.32e-4	0.2	NC	0.5
246700_at	4.4	A	0.932373	1.1	NC	0.274048
246701_at	140.7	P	2.44e-4	0.3	NC	0.296089
246702_at	774.3	P	2.44e-4	0.4	NC	0.177412
246703_at	137.9	P	0.00415	-0.1	NC	0.786812
246704_at	38.7	A	0.095215	2.3	MI	0.005409
246705_x_at	11.4	A	0.780518	4	NC	0.033304
246706_at	24	A	0.665527	0.6	NC	0.284967
246707_at	48.7	A	0.149658	3.9	I	0.001486
246708_at	183.3	P	2.44e-4	0.2	NC	0.5
246709_s_at	7.1	A	0.780518	-0.4	NC	0.105663
246710_at	9.1	A	0.533936	4.7	NC	0.094279
246711_at	15.7	A	0.533936	2.3	NC	0.185981
246712_at	11.8	A	0.665527	1.1	NC	0.48058
246713_at	14.4	A	0.633789	1.1	NC	0.274048
246714_at	144	A	0.129639	0.6	NC	0.5
246715_at	46.1	A	0.567627	2	NC	0.145682
246716_s_at	8.9	A	0.432373	-0.3	NC	0.657563
246717_at	19.9	A	0.633789	0.4	NC	0.307406
246718_at	12	A	0.72583	-0.6	NC	0.583567
246719_at	10.1	A	0.466064	1.4	NC	0.069813
246720_at	2.4	A	0.98584	1.8	NC	0.802772
246721_at	7.3	A	0.696289	0.5	NC	0.5
246722_at	4.9	A	0.981445	0.9	NC	0.5
246723_at	6.8	A	0.953857	1	NC	0.493524
246724_at	118.3	P	2.44e-4	-0.1	NC	0.854318
246725_at	42.6	A	0.19458	0.4	NC	0.054022
246726_at	4.2	A	0.870361	0.8	NC	0.012024
246727_at	55.8	M	0.056152	0.6	NC	0.307406
246728_at	193.7	P	7.32e-4	0	NC	0.5
246729_at	1.1	A	0.98584	2.2	NC	0.330589
246730_at	1730.8	P	2.44e-4	0.2	NC	0.5
246731_at	44.7	P	0.030273	1.4	NC	0.022932
246732_at	94	P	0.030273	0	NC	0.911062
246733_at	41.6	A	0.432373	1.1	NC	0.118009
246734_at	53.3	A	0.095215	1.5	I	7.74e-4
246735_at	254.9	P	2.44e-4	-0.2	NC	0.822588
246736_at	10.8	A	0.696289	-1.1	NC	0.725952
246737_at	84.2	P	0.001221	0	NC	0.532344
246738_at	104.2	P	0.046143	-0.6	D	0.999382
246739_at	28.7	A	0.27417	2	NC	0.01421
246740_at	2	A	0.953857	1.7	NC	0.5
246741_at	377.3	P	0.001221	-0.2	NC	0.991489
246742_at	316.7	P	7.32e-4	-0.1	NC	0.952736
246743_at	23.8	A	0.753906	-1	NC	0.715033
246744_at	552.5	P	2.44e-4	-0.1	NC	0.5
246745_at	1628.6	P	2.44e-4	0.3	NC	0.39129
246746_at	191.5	P	0.01416	0.5	NC	0.242585
246747_at	3701.5	P	2.44e-4	0.1	NC	0.5
246748_at	58.4	A	0.129639	0.2	NC	0.5
246749_at	166.3	P	2.44e-4	0.2	NC	0.5
246750_at	54.7	P	2.44e-4	0.1	NC	0.5
246751_at	33.5	A	0.303711	3.5	I	0.003355
246752_at	10.4	A	0.780518	2	MI	0.005933
246753_at	11.4	A	0.828613	0.7	NC	0.715033
246754_at	111.8	A	0.095215	0.9	NC	0.138386
246755_at	515.5	P	2.44e-4	0.1	NC	0.5
246756_at	187.7	P	0.001953	-0.2	D	0.999654
246757_at	62	A	0.303711	3.3	NC	0.161038
246758_at	3422.1	P	2.44e-4	0.6	NC	0.024755
246759_at	138.7	P	0.001221	-0.8	D	0.999911
246760_at	171.4	P	7.32e-4	0.3	NC	0.5
246761_at	4.2	A	0.888428	-0.1	NC	0.48058
246762_at	54.8	A	0.080566	-0.4	NC	0.51942
246763_at	615.4	P	2.44e-4	0.5	NC	0.131343
246764_s_at	2	A	0.98584	1.1	NC	0.5
246765_at	65.5	P	0.010742	1.3	I	0.004343
246766_at	29.4	A	0.27417	0.6	NC	0.033304
246767_at	131.6	P	2.44e-4	0.6	I	0.001832
246768_at	146.2	P	0.001221	-0.1	NC	0.949447
246769_at	15.2	A	0.533936	1.8	NC	0.105663
246770_at	96.5	P	0.005859	-0.3	NC	0.669411
246771_at	0.4	A	0.80542	0	NC	0.570859
246772_at	87.9	M	0.056152	0.6	NC	0.467656
246773_at	43.3	A	0.171387	1.6	MI	0.004925
246774_at	11.6	A	0.753906	1.5	NC	0.035785
246775_at	282.2	P	0.001953	0.3	NC	0.5
246776_at	89.2	A	0.067627	0.8	NC	0.203871
246777_at	183.3	P	0.001953	-0.9	D	0.999954
246778_at	182.9	P	2.44e-4	0.1	NC	0.5
246779_at	200.6	P	0.010742	-0.2	NC	0.990708
246780_at	851.1	P	2.44e-4	0	NC	0.5
246781_at	222.9	P	2.44e-4	-0.1	NC	0.5
246782_at	31.8	A	0.303711	-0.9	D	0.999448
246783_at	37.5	A	0.095215	0.1	NC	0.194801
246784_at	319.8	P	2.44e-4	0.1	NC	0.5
246785_at	400	P	2.44e-4	-0.2	NC	0.822588
246786_at	36.2	A	0.334473	-0.4	NC	0.657563
246787_s_at	11.7	A	0.696289	0.2	NC	0.5
246788_at	4.8	A	0.567627	-0.8	NC	0.5
246789_at	118.1	P	2.44e-4	-0.1	NC	0.777251
246790_at	35.6	A	0.129639	0.2	NC	0.37888
246791_at	133	P	2.44e-4	-0.9	D	0.999786
246792_at	28.3	A	0.5	1	NC	0.284967
246793_at	159.4	P	7.32e-4	-0.1	NC	0.838962
246794_s_at	31.7	A	0.111572	-0.3	NC	0.532344
246795_at	35.6	P	0.005859	0.9	I	0.003041
246796_at	40.8	A	0.19458	-0.1	NC	0.875448
246797_at	40.5	P	0.037598	1.2	NC	0.011045
246798_at	28.1	A	0.398926	1	NC	0.088938
246799_at	94	A	0.067627	0.2	NC	0.757415
246800_at	371.6	P	2.44e-4	0.6	NC	0.061522
246801_at	508.6	P	2.44e-4	0.7	I	0.002753
246802_at	57.9	P	0.001953	-1.5	D	0.99775
246803_at	41.9	A	0.171387	-0.1	NC	0.942324
246804_at	3.2	A	0.943848	0.8	NC	0.545234
246805_at	64.7	A	0.219482	2.3	NC	0.024755
246806_at	1	A	0.981445	1	NC	0.296089
246807_at	335.7	P	2.44e-4	0.6	NC	0.041201
246808_at	67.9	P	0.00415	0.7	NC	0.047264
246809_s_at	248.3	P	2.44e-4	1.3	I	7.8e-5
246810_at	5.3	A	0.696289	-1.5	NC	0.5
246811_at	15.2	A	0.533936	-0.2	NC	0.506476
246812_at	2.9	A	0.989258	-0.8	NC	0.657563
246813_at	2.2	A	0.870361	1.9	NC	0.296089
246814_at	36.5	A	0.19458	1	NC	0.018128
246815_at	30.1	P	0.046143	0.5	NC	0.429141
246816_at	42.5	A	0.27417	3.6	NC	0.069813
246817_at	34.6	A	0.366211	0.7	NC	0.318909
246818_at	56	A	0.246094	0.3	NC	0.5
246819_at	2.2	A	0.850342	1.5	NC	0.441923
246820_at	63.1	P	0.01416	-0.1	NC	0.966696
246821_at	178	P	2.44e-4	-1.1	D	0.99997
246822_at	55.9	P	0.018555	0	NC	0.5
246823_at	2.7	A	0.753906	-1.8	NC	0.467656
246824_at	269.7	P	0.001221	0	NC	0.796129
246825_at	191	P	0.001221	0	NC	0.5
246826_at	66	A	0.334473	-0.2	NC	0.715033
246827_at	60.7	A	0.080566	0.4	NC	0.493524
246828_at	6.2	A	0.601074	-1.2	NC	0.570859
246829_at	125.1	P	0.018555	-0.1	NC	0.830902
246830_at	1012.2	P	2.44e-4	0.5	NC	0.213188
246831_at	22.9	A	0.366211	-2.3	D	0.999973
246832_at	226.3	P	2.44e-4	-0.2	NC	0.969033
246833_at	3.1	A	0.904785	-2.6	NC	0.416433
246834_at	4.2	A	0.932373	0.9	NC	0.307406
246835_at	36	A	0.219482	0.2	NC	0.213188
246836_s_at	12.1	A	0.398926	0.9	NC	0.124552
246837_at	89.8	P	0.023926	1.8	I	0.001201
246838_at	77.9	A	0.095215	0.6	NC	0.416433
246839_at	47.2	A	0.129639	0.4	NC	0.5
246840_at	273.9	P	2.44e-4	-0.1	NC	0.854318
246841_at	7.5	A	0.753906	-1.5	NC	0.5
246842_at	136.8	P	0.037598	-0.3	D	0.999727
246843_at	285	P	7.32e-4	-0.4	D	0.99751
246844_at	125.1	P	0.037598	0.4	NC	0.5
246845_at	778.5	P	2.44e-4	0	NC	0.60871
246846_at	150	A	0.095215	-0.4	D	0.999448
246847_at	63	A	0.219482	0.2	NC	0.645558
246848_at	6.8	A	0.932373	1.8	NC	0.083826
246849_at	130.2	P	7.32e-4	0.1	NC	0.5
246850_at	41.4	P	0.010742	0.5	NC	0.015426
246851_at	1.8	A	0.98584	1.5	NC	0.596188
246852_at	98.7	P	0.030273	-0.8	D	0.999693
246853_at	4.5	A	0.888428	-0.5	NC	0.274035
246854_at	278.3	P	7.32e-4	6.8	I	3.e-5
246855_at	2164.4	P	2.44e-4	-0.4	NC	0.992212
246856_at	337.4	P	2.44e-4	-0.2	NC	0.981872
246857_at	1.8	A	0.533936	1.6	I	0.001077
246858_at	210.8	P	7.32e-4	-0.6	D	0.99996
246859_at	5.4	A	0.932373	1.3	NC	0.441923
246860_at	6.7	A	0.80542	1.2	NC	0.296089
246861_at	1115.9	P	2.44e-4	-0.5	D	0.999727
246862_at	530	P	2.44e-4	0.1	NC	0.5
246863_at	303.1	P	2.44e-4	-0.5	D	0.998514
246864_at	100	P	0.001953	-0.1	NC	0.955851
246865_s_at	170.9	P	2.44e-4	0.1	NC	0.5
246866_at	40.2	A	0.171387	2.9	NC	0.009292
246867_at	4	A	0.828613	1.6	NC	0.48058
246868_at	224	P	0.001221	1.5	I	6.92e-4
246869_at	18.5	A	0.219482	0.4	NC	0.047264
246870_at	622.1	P	2.44e-4	0.7	NC	0.022932
246871_at	43.1	A	0.171387	1.8	NC	0.131343
246872_at	35.9	A	0.067627	0.9	MI	0.004925
246873_at	86.9	A	0.171387	0.3	NC	0.5
246874_at	8.2	A	0.601074	1.2	NC	0.467656
246875_at	591.3	P	7.32e-4	-1.8	D	0.999977
246876_at	3.7	A	0.98584	0.3	NC	0.814019
246877_at	7.4	A	0.962402	0.7	NC	0.5
246878_at	12	A	0.72583	1.2	NC	0.083826
246879_at	96.5	P	2.44e-4	0.1	NC	0.5
246880_s_at	4.5	A	0.828613	1.2	NC	0.5
246881_at	84.2	P	0.001221	0.2	NC	0.5
246882_at	76.3	P	0.037598	0.2	NC	0.5
246883_at	45.3	A	0.080566	0.6	NC	0.403812
246884_at	56.3	A	0.111572	0.5	NC	0.532344
246885_at	41.5	A	0.219482	0.3	NC	0.5
246886_at	142.1	P	2.44e-4	-0.1	NC	0.596188
246887_at	8	A	0.753906	-1.6	NC	0.558077
246888_at	397.7	P	2.44e-4	-1	D	0.999727
246889_at	20.7	A	0.432373	3.4	NC	0.366593
246890_at	42.5	A	0.398926	1.1	NC	0.177412
246891_at	55.2	P	0.030273	0.1	NC	0.242585
246892_at	38.7	A	0.466064	0.6	NC	0.5
246893_at	161.5	P	2.44e-4	-0.2	NC	0.846768
246894_at	5.8	A	0.870361	1.1	NC	0.153232
246895_at	877.4	P	2.44e-4	0.1	NC	0.5
246896_at	53.4	A	0.432373	4.9	NC	0.145682
246897_at	264.4	P	2.44e-4	-0.2	NC	0.925732
246898_at	11.3	A	0.567627	-0.8	NC	0.703911
246899_at	61.7	P	0.046143	1	NC	0.354442
[truncated: 20,811 more rows]
