# Supplementary material for: Qualitative network models and genome-wide expression data define carbon/nitrogen-responsive molecular machines in Arabidopsis
Source: Genome Biol. 2007 Jan 11;8(1):R7. doi: 10.1186/gb-2007-8-1-r7 (PMC1839130; doi:10.1186/gb-2007-8-1-r7)
Supplement: Additional data file 5 — CHP files generated with the Affymetrix MAS v5.0 software as described in the Materials and methods. [file gb-2007-8-1-r7-S5.zip › CHPfiles/34.10.vs.LL42.1.CHP]

row.names	LL34.10.vs.LL42.1.Signal	LL34.10.vs.LL42.1.Detection	LL34.10.vs.LL42.1.Detection.p.value	LL34.10.vs.LL42.1.Signal.Log.Ratio	LL34.10.vs.LL42.1.Change	LL34.10.vs.LL42.1.Change.p.value
244901_at	38	A	0.246094	0.1	NC	0.736659
244902_at	51	A	0.246094	0.2	NC	0.796129
244903_at	50.8	A	0.149658	-0.1	NC	0.980376
244904_at	4.5	A	0.888428	0.4	NC	0.921063
244905_at	6.7	A	0.5	-0.9	NC	0.493524
244906_at	167.1	P	0.037598	0.6	NC	0.5
244907_at	7.5	A	0.850342	-0.8	NC	0.777251
244908_at	7	A	0.850342	0	NC	0.692594
244909_at	6.2	A	0.870361	-3.1	NC	0.757415
244910_s_at	92	P	0.01416	2.1	NC	0.016731
244911_at	1.5	A	0.976074	-3.7	NC	0.900162
244912_at	242.8	P	0.01416	-0.6	D	0.99998
244913_at	5.7	A	0.932373	-1.3	NC	0.786812
244914_at	1.5	A	0.969727	-1.6	NC	0.894337
244915_s_at	18.9	A	0.567627	1.8	NC	0.065566
244916_at	6.1	A	0.780518	0.5	NC	0.5
244917_at	1.9	A	0.998779	0	D	0.997247
244918_at	30.9	A	0.601074	0.8	NC	0.403812
244919_at	41.9	A	0.303711	0.5	NC	0.5
244920_s_at	122.5	P	7.32e-4	0.8	NC	0.263341
244921_s_at	53	P	0.018555	0.3	NC	0.5
244922_s_at	5.7	A	0.780518	-2.1	NC	0.969033
244923_s_at	9.6	A	0.888428	-1.2	NC	0.900148
244924_at	67.5	A	0.219482	0.8	NC	0.252851
244925_at	8	A	0.828613	-0.6	NC	0.5
244926_s_at	76.4	A	0.303711	0.2	NC	0.570859
244927_at	32.5	A	0.601074	-0.8	NC	0.692594
244928_s_at	200.5	P	0.030273	0.8	NC	0.078937
244929_at	139.5	A	0.067627	0.2	D	0.995927
244930_at	46	A	0.303711	2.4	NC	0.038415
244931_at	3.2	A	0.601074	-1.1	NC	0.757415
244932_at	52.8	A	0.149658	1.4	NC	0.5
244933_at	62.4	A	0.080566	1.2	NC	0.057676
244934_at	122	P	0.030273	3.1	NC	0.022932
244935_at	495.2	P	2.44e-4	0.7	NC	0.194801
244936_at	85.6	P	0.005859	0.4	NC	0.5
244937_at	5.1	A	0.870361	-2.4	NC	0.657563
244938_at	112.4	A	0.171387	0.8	NC	0.48058
244939_at	188.6	A	0.080566	1.3	NC	0.105663
244940_at	193.9	P	0.00293	0.5	NC	0.5
244941_at	107.4	P	0.018555	1	NC	0.099852
244942_at	40.6	A	0.601074	3.1	NC	0.194801
244943_at	112.8	A	0.080566	-0.1	NC	0.930187
244944_s_at	146.7	P	2.44e-4	-0.2	NC	0.938478
244945_at	71.1	A	0.246094	0.6	NC	0.5
244946_at	61	A	0.366211	0.7	NC	0.429141
244947_at	48.5	A	0.129639	0.6	NC	0.5
244948_at	8.3	A	0.72583	-0.4	NC	0.5
244949_at	35.8	A	0.665527	1.5	NC	0.5
244950_at	73.5	P	0.01416	0.2	NC	0.805199
244951_s_at	252.7	P	7.32e-4	0.5	NC	0.5
244952_at	38.1	A	0.19458	0.7	NC	0.307406
244953_s_at	59.4	A	0.246094	1.2	NC	0.105663
244954_s_at	48.7	A	0.334473	2	NC	0.124552
244955_at	17.4	A	0.334473	-0.2	NC	0.169098
244956_s_at	66.8	A	0.149658	1.2	NC	0.330589
244957_at	37.4	A	0.246094	0.7	NC	0.5
244958_at	14.1	A	0.533936	0.5	NC	0.5
244959_s_at	129.2	P	0.001953	0.3	NC	0.657563
244960_at	121.8	P	7.32e-4	0	NC	0.830902
244961_at	150.7	P	0.001221	-1.4	D	0.999693
244962_at	130	P	0.005859	-0.4	NC	0.955851
244963_at	194.3	P	0.005859	0.6	NC	0.263341
244964_at	115.3	A	0.129639	0.4	NC	0.5
244965_at	43.4	P	0.037598	0.2	NC	0.5
244966_at	1.5	A	0.696289	0.1	NC	0.633407
244967_at	116	P	0.008057	0.8	NC	0.493524
244968_at	158.1	P	0.001953	-0.3	NC	0.757415
244969_at	95.4	P	0.023926	0.3	NC	0.51942
244970_at	110.3	P	0.030273	1.6	NC	0.145682
244971_at	1231.9	P	0.001953	-0.2	NC	0.984574
244972_at	39.9	A	0.5	-0.7	NC	0.969033
244973_at	42.3	P	0.010742	0.9	I	2.73e-4
244974_at	5.2	A	0.80542	-1.4	NC	0.657563
244975_at	120.1	A	0.067627	-0.3	D	0.999654
244976_at	513.5	P	2.44e-4	-1.4	D	0.999727
244977_at	55.3	A	0.27417	1.5	NC	0.296089
244978_at	88.6	A	0.129639	0.5	NC	0.5
244979_at	100.1	P	0.037598	1.3	NC	0.069813
244980_at	16	A	0.398926	-1.1	NC	0.5
244981_at	55	P	0.01416	0.7	NC	0.222749
244982_at	125.7	P	0.037598	0.2	NC	0.545234
244983_at	345.8	P	7.32e-4	0.5	NC	0.5
244984_at	333.1	P	2.44e-4	0.1	NC	0.5
244985_at	138.5	P	0.001221	-0.2	NC	0.975245
244986_at	308.5	P	0.00293	-0.3	NC	0.98579
244987_s_at	692	P	2.44e-4	-0.6	D	0.999977
244988_s_at	140.5	P	0.030273	-0.4	D	0.99996
244989_s_at	98.8	A	0.149658	1.2	NC	0.342437
244990_s_at	34.8	A	0.27417	3.4	NC	0.105663
244991_s_at	62.8	P	0.037598	1.9	NC	0.022932
244992_s_at	904.4	P	2.44e-4	0.4	NC	0.454766
244993_s_at	119.8	P	0.001953	-0.9	D	0.996301
244994_at	21.1	A	0.432373	3.7	NC	0.057676
244995_at	2.7	A	0.865723	-2.1	NC	0.5
244996_at	85.1	P	0.018555	0.3	NC	0.570859
244997_at	57.3	P	0.046143	0.3	NC	0.5
244998_at	228.5	P	2.44e-4	0.5	NC	0.5
244999_at	40.5	A	0.111572	0.6	NC	0.583567
245000_at	45.1	A	0.432373	0.4	NC	0.5
245001_at	313.1	P	0.001221	-0.4	D	0.995519
245002_at	53	A	0.149658	-0.1	NC	0.796129
245003_at	100.2	A	0.067627	0.2	NC	0.558077
245004_at	106.4	P	0.00293	1.9	NC	0.008511
245005_at	23.7	A	0.432373	-0.6	NC	0.846768
245006_at	316.6	P	2.44e-4	-0.6	D	0.999654
245007_at	91.8	A	0.366211	-0.1	NC	0.989865
245008_at	41.4	A	0.171387	0.1	NC	0.5
245009_at	315	A	0.080566	-0.4	D	0.999922
245010_at	3.5	A	0.888428	1	NC	0.703911
245011_at	46.3	A	0.27417	0.7	NC	0.5
245012_at	62.1	P	0.046143	0.4	NC	0.5
245013_at	786.3	P	2.44e-4	-0.9	D	0.99998
245014_at	687	P	2.44e-4	-1.1	D	0.99998
245015_at	182.7	P	0.001221	-1.1	D	0.999562
245016_at	118.2	P	2.44e-4	-0.8	D	0.99998
245017_at	181	P	0.001953	-0.5	D	0.999899
245018_at	132	A	0.080566	0.6	NC	0.5
245019_at	138	P	0.010742	1	NC	0.161038
245020_at	355	P	7.32e-4	1.2	I	3.89e-4
245021_at	68.6	P	0.037598	0.4	NC	0.558077
245022_at	9.1	A	0.828613	-1.7	NC	0.5
245023_at	188.7	P	7.32e-4	0.5	NC	0.213188
245024_at	198	P	2.44e-4	1.3	I	1.67e-4
245025_at	26.7	A	0.149658	-0.4	NC	0.669411
245026_at	12	A	0.633789	-2.5	D	0.998799
245027_at	8	A	0.850342	-2.2	D	0.99987
245028_at	146.9	P	0.018555	0.1	NC	0.545234
245029_at	15.9	A	0.5	-0.2	NC	0.5
245030_at	2.6	A	0.753906	-1.5	NC	0.669411
245031_at	120.5	P	0.018555	0.8	NC	0.37888
245032_at	29.6	A	0.466064	0	NC	0.736659
245033_at	5.9	A	0.696289	-2.4	NC	0.964215
245034_at	109.7	A	0.095215	0.3	NC	0.596188
245035_at	10.3	A	0.780518	-3.4	D	0.99996
245036_at	228.2	P	2.44e-4	0.7	NC	0.054022
245037_at	14.4	A	0.633789	-0.4	NC	0.925732
245038_at	93.6	P	0.018555	-1.5	D	0.99998
245039_at	209.1	P	0.008057	-0.4	NC	0.993497
245040_at	4.3	A	0.904785	-2.1	NC	0.900148
245041_at	103.6	P	0.005859	-1.2	D	0.99997
245042_at	11	A	0.567627	-3	NC	0.958799
245043_at	156.7	P	0.00415	-0.4	D	0.999508
245044_at	3.7	A	0.904785	-2.3	NC	0.777251
245045_at	272.2	P	7.32e-4	0	NC	0.942324
245046_at	534.1	P	2.44e-4	0.1	NC	0.703911
245047_at	39.9	A	0.171387	0.7	NC	0.354442
245048_at	350.4	P	0.00293	-0.8	D	0.999654
245049_at	51.9	P	0.010742	0.4	NC	0.5
245050_at	151.7	P	0.00293	1.4	I	6.92e-4
245051_at	187.6	P	0.037598	0.1	NC	0.916174
245052_at	15.7	A	0.567627	-0.7	NC	0.5
245053_at	47.8	A	0.303711	0.6	NC	0.62112
245054_at	130.2	P	0.001953	0.3	NC	0.506476
245055_at	56.2	A	0.067627	0.7	NC	0.284967
245056_at	73.1	P	0.037598	-0.3	NC	0.692594
245057_at	7.7	A	0.919434	1.6	NC	0.48058
245058_at	8.3	A	0.870361	1.8	NC	0.48058
245059_at	158	P	0.046143	-0.3	NC	0.983269
245060_at	1137.4	P	7.32e-4	0	NC	0.777251
245061_at	51.1	P	0.046143	0.3	NC	0.5
245062_at	188.8	P	2.44e-4	-0.3	NC	0.838962
245063_at	109.4	P	7.32e-4	0.1	NC	0.5
245064_at	86.3	P	0.001221	0.5	NC	0.5
245065_at	241.2	A	0.106934	0	NC	0.958799
245066_at	257.1	P	0.030273	0.1	NC	0.814019
245067_at	676.3	P	2.44e-4	0.1	NC	0.657563
245068_at	4.2	A	0.953857	0.2	D	0.997247
245069_at	3.5	A	0.72583	0.9	NC	0.767451
245070_at	8	A	0.953857	1.8	NC	0.911062
245071_at	8.4	A	0.919434	1	NC	0.5
245072_s_at	4.2	A	0.888428	1.3	NC	0.657563
245073_at	38.3	A	0.633789	2.5	NC	0.5
245074_at	23.8	A	0.246094	-0.5	NC	0.777251
245075_at	4	A	0.780518	-2.4	NC	0.318909
245076_at	15.8	A	0.904785	3.5	NC	0.366593
245077_at	116.6	P	0.030273	1.3	NC	0.038415
245078_at	303.8	P	0.00293	0.2	NC	0.62112
245079_at	7.9	A	0.72583	-3.9	NC	0.942324
245080_at	125.8	A	0.111572	0.2	NC	0.900148
245081_at	18.7	A	0.665527	-0.9	NC	0.5
245082_at	12.6	A	0.72583	-1.2	NC	0.905721
245083_at	316.2	P	2.44e-4	-0.1	NC	0.838962
245084_at	54.3	A	0.067627	0.2	NC	0.506476
245085_at	850	P	7.32e-4	0	NC	0.757415
245086_at	6.8	A	0.870361	0.5	NC	0.62112
245087_at	122.3	M	0.056152	0.6	NC	0.5
245088_at	25	A	0.466064	1.1	NC	0.342437
245089_at	179.9	P	0.001221	0.4	NC	0.5
245090_at	455.7	P	0.001953	-1.1	D	0.99998
245091_at	37.4	A	0.466064	1.6	NC	0.441923
245092_at	267	P	0.010742	0.6	NC	0.5
245093_at	68.3	A	0.246094	0.4	NC	0.703911
245094_at	326.5	P	0.005859	0.6	NC	0.318909
245095_at	24.7	A	0.303711	0.3	NC	0.354442
245096_at	110.8	P	0.01416	0.2	NC	0.5
245097_at	213.1	P	0.01416	0.2	NC	0.958799
245098_at	336.9	P	7.32e-4	-0.1	NC	0.969033
245099_at	305.7	P	0.046143	0.1	NC	0.934434
245100_at	157.9	P	0.001221	-0.2	NC	0.99288
245101_at	736.8	P	2.44e-4	-0.3	NC	0.958799
245102_at	6.3	A	0.870361	-0.7	NC	0.881991
245103_at	10.9	A	0.466064	-0.8	NC	0.284967
245104_at	119.4	A	0.129639	0.4	NC	0.596188
245105_at	40.1	A	0.246094	0.2	NC	0.5
245106_at	113.2	P	0.030273	0.2	NC	0.747149
245107_at	45.9	A	0.144531	0.1	NC	0.5
245108_at	9.4	A	0.753906	-1.9	NC	0.767451
245109_at	5.5	A	0.633789	-1.9	NC	0.993497
245110_at	11.5	A	0.80542	-2.1	NC	0.987976
245111_at	5.1	A	0.888428	1.1	NC	0.558077
245112_at	166.4	P	2.44e-4	-1.4	D	0.99998
245113_at	434.2	P	2.44e-4	0.3	NC	0.5
245114_at	330.2	P	2.44e-4	0.2	NC	0.725952
245115_at	405	P	7.32e-4	0.3	NC	0.725952
245116_at	226.3	P	2.44e-4	-0.1	NC	0.911062
245117_at	564.1	P	2.44e-4	2.3	I	2.e-5
245118_at	119.8	P	0.023926	0.9	NC	0.296089
245119_at	34.9	A	0.246094	-0.8	D	0.996959
245120_at	107.4	A	0.398926	0.1	NC	0.980376
245121_at	2090.4	P	2.44e-4	0.3	NC	0.5
245122_at	237.7	P	0.030273	0.1	D	0.999382
245123_at	13.3	A	0.72583	1	NC	0.5
245124_at	406.8	P	0.001221	0.4	NC	0.5
245125_at	33	A	0.432373	2.2	NC	0.022932
245126_at	193.2	P	0.00415	0.6	NC	0.088938
245127_at	58.8	P	0.008057	-0.5	NC	0.846768
245128_at	32.4	A	0.246094	2.1	NC	0.118009
245129_at	19.8	A	0.601074	2.6	NC	0.5
245130_at	13	A	0.80542	-1.5	D	0.99775
245131_s_at	215.9	P	0.00415	-0.4	NC	0.981872
245132_at	98.6	A	0.334473	0.1	NC	0.961585
245133_at	40.6	M	0.056152	0.6	NC	0.558077
245134_s_at	57.2	A	0.171387	-0.6	D	0.995519
245135_at	9.2	A	0.696289	-1.1	NC	0.633407
245136_at	232	P	7.32e-4	0.3	NC	0.5
245137_at	89.1	M	0.056152	0.5	NC	0.830902
245138_at	10.5	A	0.780518	0.8	NC	0.5
245139_at	461.9	P	2.44e-4	0.1	NC	0.725952
245140_at	17.7	A	0.780518	-0.6	NC	0.991489
245141_at	78.5	A	0.095215	-0.2	NC	0.911062
245142_at	5	A	0.962402	-0.7	NC	0.969033
245143_at	17.2	A	0.665527	-0.8	NC	0.955851
245144_at	459.3	P	2.44e-4	0.4	NC	0.37888
245145_at	167.5	P	0.01416	0.3	NC	0.736659
245146_at	381.1	P	0.01416	0.6	NC	0.645558
245147_at	3.6	A	0.919434	-3.2	NC	0.978776
245148_at	85.8	M	0.056152	-1.6	D	0.99998
245149_at	30.8	A	0.633789	-0.2	NC	0.925732
245150_at	74	A	0.246094	-0.2	NC	0.796129
245151_at	131.2	P	0.001953	-0.4	D	0.999811
245152_at	219.9	P	0.030273	0.4	NC	0.5
245153_at	20	A	0.601074	1.2	NC	0.203871
245154_at	8.9	A	0.633789	-1.5	NC	0.51942
245155_at	782.5	P	2.44e-4	0	NC	0.645558
245156_at	67.5	A	0.095215	-0.5	NC	0.978776
245157_at	6.3	A	0.633789	1.7	NC	0.467656
245158_at	59.8	A	0.246094	0.9	NC	0.506476
245159_at	28.2	A	0.567627	2.5	NC	0.153232
245160_at	3.7	A	0.943848	0.3	NC	0.633407
245161_at	77.4	A	0.432373	0.2	NC	0.934434
245162_at	7.4	A	0.601074	0.5	NC	0.532344
245163_at	3.1	A	0.870361	-0.3	NC	0.669411
245164_at	445.8	P	0.005859	0.2	NC	0.5
245165_at	28.5	A	0.665527	-0.1	NC	0.854318
245166_at	66.2	P	0.023926	0.1	NC	0.5
245167_s_at	250.3	P	2.44e-4	-1	D	0.996959
245168_at	1052.1	P	2.44e-4	-0.6	D	0.998923
245169_at	343.2	P	0.001953	-0.1	NC	0.958799
245170_at	102.7	A	0.366211	1.5	NC	0.131343
245171_at	44.2	A	0.567627	-1.9	D	0.999911
245172_at	168	P	0.001953	0.9	NC	0.018128
245173_at	13.3	A	0.870361	0.9	NC	0.633407
245174_at	138.4	A	0.080566	0	NC	0.736659
245175_at	2091.5	P	2.44e-4	0.6	NC	0.416433
245176_at	146.8	P	0.046143	0.5	NC	0.5
245177_at	6.5	A	0.80542	-0.7	NC	0.5
245178_at	248.2	P	0.01416	0	NC	0.949447
245179_at	93.2	A	0.111572	0.2	NC	0.961585
245180_at	234	P	0.005859	0	NC	0.703911
245181_at	659.1	P	2.44e-4	-1.2	D	0.99998
245182_at	112.2	A	0.080566	-0.1	NC	0.868657
245183_at	44.9	A	0.601074	-0.6	NC	0.966696
245184_at	46.4	A	0.067627	0.7	NC	0.274048
245185_at	106.9	A	0.077148	0.5	NC	0.570859
245186_at	154.9	P	0.018555	-0.4	D	0.998799
245187_s_at	149.4	P	0.001953	-0.3	NC	0.838962
245188_at	25.5	A	0.432373	-1	NC	0.703911
245189_at	4.5	A	0.870361	1.3	NC	0.583567
245190_at	66	A	0.067627	1	NC	0.5
245191_at	4.7	A	0.696289	-1.2	NC	0.703911
245192_at	41.9	A	0.665527	0.9	NC	0.330589
245193_at	73.1	A	0.219482	-1.9	D	0.99998
245194_at	65	A	0.080566	-0.1	NC	0.986922
245195_at	21.8	A	0.432373	0.2	NC	0.493524
245196_at	76.2	A	0.111572	-1	D	0.999786
245197_at	240.3	P	2.44e-4	-1.1	D	0.99996
245198_at	126.2	A	0.366211	-0.1	NC	0.99288
245199_at	2442.2	P	7.32e-4	0.5	NC	0.5
245200_at	100.3	A	0.19458	0	NC	0.805199
245201_at	102.9	A	0.129639	-0.1	NC	0.984574
245202_at	127.1	P	0.018555	0.1	NC	0.966696
245203_at	2	A	0.99585	0.3	NC	0.5
245204_at	5.7	A	0.665527	-1.2	NC	0.583567
245205_at	107.1	A	0.111572	1.2	NC	0.5
245206_at	205.4	P	7.32e-4	-0.2	NC	0.938478
245207_at	250.8	P	0.008057	-0.3	MD	0.994067
245208_at	93.5	P	0.046143	-0.9	MD	0.994067
245209_at	307.4	P	7.32e-4	-0.4	D	0.999886
245210_at	80.6	M	0.056152	0.1	NC	0.952736
245211_at	305.3	P	2.44e-4	-0.2	NC	0.961585
245212_at	16.8	A	0.72583	1.8	NC	0.222749
245213_at	3.2	A	0.665527	-1.7	NC	0.934434
245214_at	49.3	A	0.27417	1.4	NC	0.222749
245215_at	13.2	A	0.533936	-0.7	NC	0.657563
245216_at	155.5	P	0.018555	-0.7	D	0.99998
245217_at	7.3	A	0.753906	0.7	NC	0.416433
245218_s_at	72.8	A	0.067627	1.4	NC	0.416433
245219_at	39.9	A	0.466064	0.6	NC	0.5
245220_at	9.6	A	0.888428	-1.5	NC	0.930187
245221_s_at	62.2	A	0.111572	2.4	I	0.004073
245222_at	2.4	A	0.919434	-1.5	NC	0.703911
245223_at	3.5	A	0.828613	0.7	NC	0.868657
245224_at	19.2	A	0.432373	-0.1	NC	0.5
245225_at	5.5	A	0.943848	0.9	NC	0.725952
245226_at	42.1	A	0.129639	0.5	NC	0.5
245227_s_at	30.5	A	0.334473	-1.2	NC	0.993497
245228_at	139.2	P	2.44e-4	-1	D	0.999382
245229_at	143.4	P	0.00293	0.8	NC	0.131343
245230_at	50	A	0.366211	0.2	NC	0.5
245231_at	7.4	A	0.976074	-1.9	D	0.996645
245232_at	2.4	A	0.932373	1.3	NC	0.570859
245233_at	7.5	A	0.828613	0.4	NC	0.971234
245234_at	39.3	A	0.19458	-1.5	NC	0.991489
245235_at	316.4	P	7.32e-4	-0.2	NC	0.986922
245236_at	98.9	P	0.010742	1.1	NC	0.203871
245237_at	75.8	P	0.005859	-0.6	D	0.995519
245238_at	1300.1	P	2.44e-4	-0.2	NC	0.993497
245239_at	5.6	A	0.72583	-0.8	NC	0.5
245240_at	16.9	A	0.633789	1.9	NC	0.330589
245241_at	3.8	A	0.919434	1.1	NC	0.715033
245242_at	58.8	A	0.149658	0.9	NC	0.088938
245243_at	27.5	A	0.567627	0	NC	0.5
245244_at	74.8	A	0.219482	0.5	NC	0.786812
245245_at	56.8	A	0.334473	1.1	NC	0.5
245246_at	2.6	A	0.80542	1.1	NC	0.5
245247_at	213.8	P	0.00415	-0.5	D	0.999693
245248_at	101.5	P	0.01416	-0.1	NC	0.988955
245249_at	366.7	P	0.005859	-0.8	D	0.995927
245250_at	53.8	A	0.219482	-0.5	D	0.997968
245251_at	106.3	P	0.018555	0.5	NC	0.185981
245252_at	193.5	P	0.030273	-0.4	NC	0.99288
245253_at	31.4	A	0.219482	3	NC	0.105663
245254_at	66.1	P	0.030273	-1	NC	0.964215
245255_at	377.2	P	0.00415	0.1	NC	0.961585
245256_at	61.1	P	0.023926	-0.2	NC	0.875448
245257_at	6.7	A	0.80542	-1.3	NC	0.532344
245258_at	206.4	P	0.001221	0.1	NC	0.5
245259_at	11.6	A	0.780518	-1.7	NC	0.830902
245260_at	150.5	P	0.00293	0.2	NC	0.62112
245261_at	115.2	P	0.023926	-0.3	NC	0.984574
245262_at	5.2	A	0.696289	-2.5	NC	0.958799
245263_at	17.2	A	0.633789	-0.6	NC	0.973302
245264_at	70.7	A	0.149658	2.4	NC	0.047264
245265_at	29.5	A	0.696289	1.1	NC	0.069813
245266_at	88.6	P	0.037598	-0.5	NC	0.990708
245267_at	120.1	A	0.067627	-0.3	NC	0.98579
245268_at	138.5	P	0.037598	0.3	NC	0.725952
245269_at	392.7	P	7.32e-4	0.3	NC	0.5
245270_at	2249	P	2.44e-4	0.7	NC	0.099852
245271_at	192.9	P	0.001221	-0.3	NC	0.983269
245272_at	32.2	A	0.466064	0	NC	0.633407
245273_at	148.8	A	0.246094	-0.6	NC	0.786812
245274_at	119.7	P	7.32e-4	0.4	NC	0.48058
245275_at	22	A	0.72583	2.6	NC	0.37888
245276_at	121.8	A	0.19458	0.2	NC	0.900148
245277_at	20.1	A	0.601074	-1.1	NC	0.894337
245278_at	380.7	P	0.001221	-0.8	D	0.99987
245279_at	248	P	7.32e-4	0.1	NC	0.5
245280_at	131.9	P	0.008057	0.4	NC	0.506476
245281_at	511.1	P	2.44e-4	0	NC	0.830902
245282_at	254.5	P	2.44e-4	-0.4	D	0.999562
245283_at	79.8	A	0.19458	0.3	NC	0.645558
245284_at	59.4	M	0.056152	0.2	NC	0.861614
245285_s_at	96.6	P	0.00415	-0.2	NC	0.99288
245286_at	1016.4	P	2.44e-4	-0.4	D	0.999911
245287_at	82.5	P	0.030273	-0.2	D	0.996301
245288_at	120.4	P	0.030273	-0.5	NC	0.988955
245289_at	1485.4	P	2.44e-4	0	NC	0.952736
245290_at	94.9	A	0.095215	-1.8	D	0.99998
245291_at	269.6	P	0.046143	0.8	NC	0.111714
245292_at	972	P	2.44e-4	-0.3	D	0.999226
245293_at	310.4	P	2.44e-4	0.4	NC	0.493524
245294_at	68.1	A	0.19458	-1.1	D	0.996645
245295_at	206	P	0.005859	0.2	NC	0.681091
245296_at	141.8	P	0.030273	0.9	NC	0.01421
245297_at	61.9	P	0.037598	-0.7	NC	0.980376
245298_at	111.9	A	0.398926	-0.4	NC	0.988955
245299_at	585.3	P	2.44e-4	0	NC	0.900148
245300_at	107.2	P	0.010742	0.1	NC	0.861614
245301_at	132.9	P	0.00293	0.8	NC	0.131343
245302_at	36.6	A	0.366211	0	NC	0.60871
245303_at	97.5	A	0.095215	0.5	NC	0.5
245304_at	27	A	0.567627	-0.8	NC	0.971234
245305_at	213	P	0.001221	-1.5	D	0.99998
245306_at	101	A	0.111572	1.3	NC	0.050553
245307_at	143	P	0.01416	0.2	NC	0.921063
245308_at	183.3	P	0.005859	-0.4	D	0.99998
245309_at	114.7	P	0.005859	0.6	NC	0.5
245310_at	62.5	A	0.111572	0.5	NC	0.558077
245311_at	1221.5	P	0.005859	0.4	NC	0.5
245312_at	141.5	M	0.056152	0.4	NC	0.545234
245313_at	179.5	P	7.32e-4	0.3	NC	0.5
245314_at	57.3	A	0.665527	-0.1	NC	0.830902
245315_at	720.5	P	2.44e-4	0.4	NC	0.5
245316_at	231.3	P	7.32e-4	0.5	NC	0.5
245317_at	1134.4	P	2.44e-4	-1.1	D	0.99998
245318_at	111.6	P	0.005859	1.9	I	0.002032
245319_at	58.3	M	0.056152	0.1	NC	0.545234
245320_at	162.1	P	7.32e-4	0	NC	0.916174
245321_at	298.1	P	2.44e-4	-0.9	D	0.998514
245322_at	14.8	A	0.665527	0	NC	0.5
245323_at	738.4	P	2.44e-4	0.5	NC	0.307406
245324_at	219.4	P	7.32e-4	-0.4	D	0.999382
245325_at	198.6	P	0.001221	-0.2	NC	0.916174
245326_at	4.8	A	0.904785	-3.2	MD	0.994067
245327_at	75.3	A	0.095215	-1	D	0.999811
245328_at	484.6	P	7.32e-4	-0.3	D	0.997968
245329_at	447.9	P	2.44e-4	1.4	I	8.65e-4
245330_at	7.6	A	0.696289	-4.7	D	0.99998
245331_at	323	P	7.32e-4	0.1	NC	0.830902
245332_at	390.8	P	0.001221	0.1	NC	0.796129
245333_at	372.6	P	0.001221	0.1	NC	0.62112
245334_at	586.1	P	2.44e-4	0.5	NC	0.318909
245335_at	5	A	0.981445	-0.5	NC	0.767451
245336_at	51.2	A	0.466064	2.9	NC	0.242585
245337_at	114.8	P	0.037598	0.4	NC	0.881991
245338_at	75.5	P	0.030273	-0.7	D	0.995927
245339_at	202.2	P	0.046143	0.5	NC	0.60871
245340_at	1515	P	2.44e-4	0.6	NC	0.194801
245341_at	165.6	P	0.008057	0.2	NC	0.645558
245342_at	3498.9	P	2.44e-4	0.4	NC	0.5
245343_at	208.8	P	0.008057	0.1	NC	0.881991
245344_at	193.4	P	2.44e-4	0.3	NC	0.5
245345_at	81.6	M	0.056152	0.7	NC	0.545234
245346_at	48	P	0.037598	1	NC	0.5
245347_at	56.7	A	0.149658	0.8	NC	0.366593
245348_at	261.4	P	0.001221	0.1	NC	0.868657
245349_at	50.4	A	0.366211	1.1	NC	0.5
245350_at	565.5	P	2.44e-4	-0.6	D	0.99997
245351_at	238.7	P	2.44e-4	-0.2	NC	0.925732
245352_at	23.3	A	0.5	1.5	NC	0.48058
245353_at	6.8	A	0.888428	-2.5	D	0.999448
245354_at	41.2	A	0.466064	2.6	NC	0.366593
245355_at	3314.6	P	2.44e-4	0.5	NC	0.330589
245356_at	9236.6	P	2.44e-4	0	NC	0.846768
245357_at	94.1	P	0.01416	0.4	NC	0.5
245358_at	326.9	P	0.00415	0.3	NC	0.5
245359_at	157.6	P	0.030273	-0.1	NC	0.99288
245360_at	293.4	P	0.001221	-0.2	NC	0.990708
245361_at	410.8	P	7.32e-4	-0.2	NC	0.990708
245362_at	102.6	A	0.067627	0.1	NC	0.98579
245363_at	100.6	A	0.080566	-0.8	D	0.99998
245364_at	44.2	A	0.149658	-0.5	NC	0.900148
245365_at	243.7	P	0.023926	0.3	NC	0.5
245366_at	104.6	P	0.001953	-0.7	D	0.998923
245367_at	119.7	P	0.010742	0.4	NC	0.5
245368_at	80.9	A	0.27417	0.6	NC	0.5
245369_at	64.9	A	0.219482	4	NC	0.035785
245370_at	115.2	P	7.32e-4	0.7	NC	0.124552
245371_at	9.9	A	0.533936	-0.9	NC	0.62112
245372_at	1173.5	P	2.44e-4	0.1	NC	0.645558
245373_s_at	1095.6	P	2.44e-4	-0.4	D	0.999135
245374_at	244.9	P	7.32e-4	-0.1	NC	0.900148
245375_at	10.2	A	0.303711	0.7	NC	0.596188
245376_at	50.6	A	0.129639	1.2	NC	0.213188
245377_at	74.4	A	0.19458	2.2	NC	0.330589
245378_at	13.7	A	0.850342	0.3	NC	0.875448
245379_at	75.7	A	0.095215	0.4	NC	0.60871
245380_at	27	A	0.601074	0	NC	0.5
245381_at	74.4	P	0.023926	0.8	NC	0.284967
245382_at	478.3	P	0.00293	-1.3	D	0.999973
245383_at	63.9	A	0.149658	1.1	NC	0.232549
245384_at	58.9	A	0.095215	0.2	NC	0.757415
245385_at	46	A	0.303711	0.1	NC	0.900148
245386_at	1241.5	P	2.44e-4	-0.3	NC	0.993497
245387_at	158.6	P	0.00415	0	NC	0.558077
245388_at	46.9	A	0.567627	1.2	NC	0.583567
245389_at	7.6	A	0.696289	-2.4	NC	0.971234
245390_at	137.5	P	0.023926	0.7	NC	0.5
245391_at	624.3	P	7.32e-4	-0.7	D	0.99998
245392_at	11.8	A	0.696289	1	NC	0.454766
245393_at	861.8	P	7.32e-4	-0.7	D	0.999911
245394_at	1454.6	P	0.00293	0.1	NC	0.596188
245395_at	243.7	P	0.01416	1.2	NC	0.232549
245396_at	52.1	A	0.633789	-0.7	NC	0.805199
245397_at	97.6	A	0.27417	1.1	NC	0.692594
245398_at	213.8	P	0.018555	-0.1	NC	0.969033
245399_at	4303.5	P	2.44e-4	-0.5	D	0.99998
245400_at	454.4	P	2.44e-4	-0.3	MD	0.994067
245401_at	399.2	P	0.001221	-1.9	D	0.99998
245402_at	6.5	A	0.919434	-0.1	NC	0.342437
245403_at	7	A	0.932373	-1.6	NC	0.60871
245404_at	78.5	P	0.008057	0.2	NC	0.5
245405_at	13.1	A	0.870361	-1	MD	0.994067
245406_at	42.9	A	0.567627	0.8	NC	0.596188
245407_at	439.3	P	7.32e-4	0	NC	0.905721
245408_at	111.2	P	0.005859	0.6	NC	0.37888
245409_at	64.9	A	0.27417	1.1	NC	0.5
245410_at	31.3	A	0.080566	0.1	NC	0.532344
245411_at	67.7	A	0.171387	2.1	NC	0.5
245412_at	934.3	P	2.44e-4	1.2	NC	0.011045
245413_at	76.7	P	0.037598	0.8	NC	0.5
245414_at	21.5	A	0.633789	-1.6	NC	0.570859
245415_at	322.5	P	2.44e-4	-0.2	NC	0.814019
245416_at	87	P	2.44e-4	-0.2	NC	0.900148
245417_at	29.4	A	0.601074	0.5	NC	0.354442
245418_at	105.9	P	0.00293	-0.3	NC	0.993497
245419_at	9.3	A	0.366211	0.3	NC	0.138386
245420_at	5.4	A	0.850342	-1.7	NC	0.986922
245421_at	113.7	P	0.008057	0.6	NC	0.5
245422_at	4.5	A	0.80542	1.1	NC	0.5
245423_at	50	A	0.19458	0.2	NC	0.506476
245424_at	1.7	A	0.904785	1.1	NC	0.645558
245425_at	420.1	P	0.001221	0.4	NC	0.5
245426_at	52.5	P	0.018555	1.1	NC	0.5
245427_at	118	P	0.023926	0.6	NC	0.5
245428_at	16.7	A	0.398926	-2.7	NC	0.983269
245429_at	73.8	A	0.334473	1	NC	0.284967
245430_at	168.1	P	0.010742	0.6	NC	0.284967
245431_at	141.7	P	7.32e-4	0	NC	0.930187
245432_at	189.7	P	0.00293	0.9	NC	0.213188
245433_at	844	P	2.44e-4	0.1	NC	0.5
245434_at	164.7	P	0.001221	-0.1	NC	0.973302
245435_at	51.8	A	0.303711	0.9	NC	0.5
245436_at	42.8	A	0.27417	-0.3	NC	0.925732
245437_at	30.4	A	0.27417	0.3	NC	0.805199
245438_at	89.6	A	0.067627	-0.1	NC	0.905721
245439_at	73.9	M	0.056152	0.2	NC	0.681091
245440_at	3.8	A	0.870361	-1.1	NC	0.830902
245441_at	76.5	A	0.111572	1.4	NC	0.185981
245442_at	89.2	P	0.023926	-0.2	NC	0.805199
245443_at	22.3	A	0.567627	2.3	NC	0.232549
245444_at	52.2	A	0.303711	1.3	NC	0.274048
245445_at	39.2	A	0.303711	-0.3	D	0.996645
245446_at	159.5	P	7.32e-4	0.6	NC	0.263341
245447_at	75.5	A	0.095215	5.5	MI	0.005933
245448_at	7.3	A	0.567627	1.7	NC	0.030967
245449_at	43.3	A	0.5	-0.3	NC	0.725952
245450_at	31.2	A	0.398926	0.3	NC	0.263341
245451_at	7.7	A	0.72583	-1.8	NC	0.952736
245452_at	7	A	0.665527	-0.6	NC	0.39129
245453_at	3.2	A	0.981445	-2.1	NC	0.934434
245454_at	117.8	P	0.037598	-0.2	NC	0.958799
245455_at	1.9	A	0.976074	2.1	NC	0.48058
245456_at	88.1	A	0.067627	-0.2	NC	0.875448
245457_s_at	41.9	A	0.366211	-1.1	D	0.99775
245458_at	9.7	A	0.943848	0.3	NC	0.971234
245459_at	26.1	A	0.633789	3.5	NC	0.161038
245460_at	3.4	A	0.953857	0	NC	0.596188
245461_at	53.2	A	0.246094	0.2	NC	0.645558
245462_at	85.6	P	0.046143	1	NC	0.5
245463_at	169.4	P	0.01416	-2.8	D	0.99998
245464_at	85.5	M	0.056152	0.8	NC	0.5
245465_at	39.1	A	0.696289	0.3	NC	0.5
245466_at	86	P	0.046143	0.1	NC	0.60871
245467_at	178.7	A	0.111572	0.8	NC	0.467656
245468_at	39.7	A	0.334473	-0.4	NC	0.60871
245469_at	1.5	A	0.601074	2.5	NC	0.222749
245470_at	4.6	A	0.99585	1.4	NC	0.692594
245471_at	5.1	A	0.567627	1.8	NC	0.354442
245472_at	3.6	A	0.850342	-0.2	NC	0.814019
245473_at	2.6	A	0.888428	0.8	NC	0.5
245474_at	89	A	0.067627	0.6	NC	0.5
245475_at	41.3	A	0.466064	0.7	NC	0.545234
245476_at	24	A	0.828613	2.3	NC	0.786812
245477_at	105.8	A	0.111572	-0.7	D	0.999308
245478_at	95.5	A	0.080566	-0.2	D	0.996301
245479_at	55.9	A	0.095215	0.5	NC	0.633407
245480_at	111.3	A	0.219482	0.2	NC	0.964215
245481_at	363.9	P	0.00415	-0.3	MD	0.995075
245482_at	12.7	A	0.27417	-2.9	D	0.99987
245483_at	2222.2	P	2.44e-4	-1.2	D	0.99998
245484_at	138.1	P	0.001953	-0.5	MD	0.995075
245485_at	94.6	A	0.080566	-0.2	NC	0.854318
245486_x_at	113.3	A	0.246094	0.9	NC	0.242585
245487_at	148.1	P	0.023926	0.6	NC	0.48058
245488_at	12.7	A	0.432373	-0.9	NC	0.5
245489_at	111.4	A	0.095215	0.5	NC	0.318909
245490_at	49.6	A	0.303711	0.5	NC	0.51942
245491_at	108.9	P	0.018555	0.4	NC	0.5
245492_at	198.2	P	7.32e-4	0.4	NC	0.5
245493_at	34.2	A	0.27417	0	NC	0.925732
245494_at	125.8	A	0.067627	0.4	NC	0.786812
245495_at	40.2	A	0.27417	-0.9	D	0.999448
245496_at	121.1	A	0.067627	0.3	NC	0.777251
245497_at	8.4	A	0.828613	0.3	NC	0.5
245498_at	69.9	P	0.037598	0.7	NC	0.5
245499_at	30.4	A	0.665527	-0.4	NC	0.838962
245500_at	3.9	A	0.962402	0.6	NC	0.990708
245501_at	4.5	A	0.943848	1.4	NC	0.532344
245502_at	216.8	P	0.001953	0.8	NC	0.242585
245503_at	4.5	A	0.850342	0.7	NC	0.5
245504_at	27.9	A	0.5	3.9	NC	0.111714
245505_at	6.4	A	0.850342	1	NC	0.252851
245506_at	7.2	A	0.828613	0.6	NC	0.48058
245507_at	7.9	A	0.904785	0.5	NC	0.5
245508_at	44.8	A	0.753906	0.8	NC	0.177412
245509_at	82.8	A	0.095215	0.9	NC	0.145682
245510_at	407.6	P	2.44e-4	-0.8	D	0.999654
245511_at	20.7	A	0.533936	0.8	NC	0.633407
245512_at	433.7	P	2.44e-4	0.4	NC	0.5
245513_at	125.2	P	0.030273	-0.6	D	0.999448
245514_at	113.7	M	0.056152	0.3	NC	0.416433
245515_at	10	A	0.601074	-1.5	NC	0.213188
245516_at	44.9	A	0.171387	-0.5	NC	0.911062
245517_at	89.2	A	0.095215	-0.8	D	0.997968
245518_at	116.2	P	0.037598	1.4	NC	0.263341
245519_at	22.7	A	0.850342	-0.4	NC	0.5
245520_at	15.6	A	0.633789	2.1	NC	0.038415
245521_at	115.9	P	0.01416	0.3	NC	0.805199
245522_at	52.1	A	0.095215	0.5	NC	0.692594
245523_at	311.5	P	0.001221	-0.3	NC	0.991489
245524_at	499.6	P	0.001221	-0.7	NC	0.99288
245525_at	350.2	P	0.00293	0	NC	0.868657
245526_at	137.2	P	0.01416	0.6	NC	0.48058
245527_at	5.6	A	0.943848	-2.8	D	0.99997
245528_at	30.6	A	0.633789	-1.2	D	0.99997
245529_at	61.1	P	0.037598	-0.1	NC	0.921063
245530_at	50.2	A	0.246094	0.8	NC	0.5
245531_at	30.8	A	0.27417	-4	D	0.99998
245532_at	111.6	P	2.44e-4	0.4	NC	0.5
245533_at	93.2	P	0.037598	0.5	NC	0.5
245534_at	10.1	A	0.80542	0.9	NC	0.441923
245535_at	65.3	P	0.023926	-0.1	NC	0.916174
245536_at	114.7	M	0.056152	0.5	NC	0.51942
245537_at	53.4	A	0.19458	1.9	NC	0.021224
245538_at	9.7	A	0.665527	-0.7	NC	0.284967
245539_at	8.5	A	0.850342	0.1	NC	0.681091
245540_at	80.4	A	0.149658	0.7	NC	0.441923
245541_at	38.5	A	0.334473	0.2	NC	0.532344
245542_at	41.3	A	0.432373	2.4	NC	0.242585
245543_at	71.2	A	0.219482	1.6	NC	0.366593
245544_at	135.3	P	0.008057	-0.3	NC	0.989865
245545_at	46.8	A	0.567627	-0.3	NC	0.916174
245546_at	198.7	P	0.018555	1.7	I	8.65e-4
245547_at	30.8	A	0.334473	3.4	NC	0.203871
245548_at	12.9	A	0.559326	0	NC	0.366593
245549_at	4.8	A	0.850342	0.7	NC	0.467656
245550_at	115.2	P	2.44e-4	-0.8	D	0.999448
245551_at	2.3	A	0.976074	-2	NC	0.983269
245552_at	78	A	0.067627	0.6	NC	0.5
245553_at	29.5	A	0.5	-0.2	NC	0.969033
245554_at	127.2	P	0.010742	-1	D	0.99998
245555_at	2972.8	P	2.44e-4	-0.6	D	0.997247
245556_at	116.1	P	0.005859	-1.4	D	0.999135
245557_at	266.6	P	0.001953	0	NC	0.736659
245558_at	50.6	P	0.01416	0.2	NC	0.583567
245559_at	2.6	A	0.77417	1.2	NC	0.51942
245560_at	3.5	A	0.870361	1.4	NC	0.493524
245561_at	153.6	P	0.023926	0.3	NC	0.747149
245562_at	146.8	P	0.001953	0.1	NC	0.786812
245563_at	216.2	P	2.44e-4	-1.5	D	0.99998
245564_at	43.5	A	0.149658	0	NC	0.669411
245565_at	101.7	P	0.046143	0.5	NC	0.5
245566_at	50.3	A	0.149658	-0.1	NC	0.911062
245567_at	3883.2	P	2.44e-4	0.2	NC	0.532344
245568_at	85.8	A	0.080566	0.7	NC	0.222749
245569_at	19	A	0.366211	-0.8	NC	0.51942
245570_at	15.7	A	0.533936	1.1	NC	0.467656
245571_at	16.5	A	0.665527	0.1	NC	0.222749
245572_at	113.5	A	0.080566	0.1	NC	0.830902
245573_at	56.2	A	0.111572	1	NC	0.088938
245574_at	9.5	A	0.80542	-1.5	NC	0.814019
245575_at	174.6	P	0.00415	0	NC	0.838962
245576_at	101.3	A	0.246094	-0.9	D	0.999654
245577_at	123.6	P	0.008057	-0.4	D	0.99751
245578_at	93.7	P	0.005859	-0.1	NC	0.925732
245579_at	48.9	A	0.303711	0.9	NC	0.099852
245580_at	61.9	A	0.129639	0.9	NC	0.5
245581_at	77.3	M	0.056152	0.9	NC	0.105663
245582_at	6	A	0.601074	-2.4	NC	0.969033
245583_at	80.7	M	0.056152	0.2	NC	0.822588
245584_at	76	P	0.010742	0.8	NC	0.111714
245585_at	1.8	A	0.953857	0	NC	0.888286
245586_at	8.4	A	0.753906	-2.8	NC	0.945978
245587_at	59.6	A	0.246094	-0.5	NC	0.989865
245588_at	27.9	A	0.389893	-0.2	NC	0.5
245589_at	3.7	A	0.953857	1	NC	0.5
245590_at	23.3	A	0.334473	0	NC	0.5
245591_at	25.6	A	0.5	3.9	NC	0.5
245592_at	16.2	A	0.633789	2.5	NC	0.5
245593_at	118.4	A	0.080566	0.3	NC	0.5
245594_at	146.2	A	0.129639	-0.3	NC	0.975245
245595_at	12.7	A	0.696289	1	NC	0.5
245596_at	12.9	A	0.780518	-0.4	NC	0.5
245597_at	36.4	A	0.466064	-0.7	NC	0.930187
245598_at	43.5	A	0.171387	0.4	NC	0.5
245599_at	73.3	A	0.129639	-0.6	NC	0.949447
245600_at	195.9	P	0.001221	0.4	NC	0.633407
245601_at	81.4	A	0.067627	0	NC	0.888286
245602_at	598	P	2.44e-4	-0.4	D	0.999448
245603_at	23.7	A	0.567627	0.8	NC	0.48058
245604_at	46.4	P	0.008057	-0.9	NC	0.938478
245605_at	232.9	P	0.005859	0	NC	0.925732
245606_at	81.5	P	0.023926	0.1	NC	0.5
245607_at	57	A	0.398926	0.4	NC	0.805199
245608_at	159.5	P	0.001953	-0.5	NC	0.942324
245609_at	3.5	A	0.888428	0.6	NC	0.454766
245610_at	67.3	A	0.149658	1.7	NC	0.263341
245611_at	216.2	P	0.001221	0.6	NC	0.5
245612_at	494	P	7.32e-4	0.5	NC	0.5
245613_at	12	A	0.870361	-0.6	NC	0.916174
245614_at	23.3	A	0.533936	1.6	NC	0.330589
245615_at	55.7	A	0.432373	1.1	NC	0.5
245616_at	7.3	A	0.850342	-0.8	NC	0.5
245617_at	1.8	A	0.870361	-2.7	NC	0.747149
245618_at	50.8	A	0.19458	-0.3	NC	0.796129
245619_at	106	A	0.19458	0.2	NC	0.5
245620_at	5.8	A	0.919434	0.4	NC	0.861614
245621_at	48.3	A	0.129639	0.5	NC	0.777251
245622_at	27.6	A	0.665527	5.1	NC	0.161038
245623_s_at	8.8	A	0.601074	-0.8	NC	0.60871
245624_at	35.7	A	0.27417	2.5	NC	0.284967
245625_at	280.3	P	0.005859	-0.4	NC	0.981872
245626_at	581.5	P	2.44e-4	-0.6	D	0.99998
245627_at	3.6	A	0.943848	0.8	NC	0.921063
245628_at	57.9	A	0.398926	0.8	NC	0.213188
245629_at	585.2	P	2.44e-4	0.1	NC	0.5
245630_at	13.3	A	0.696289	-1.3	NC	0.307406
245631_at	377.5	P	0.001221	0.2	NC	0.5
245632_at	22.5	A	0.696289	-0.9	NC	0.969033
245633_at	341.6	P	7.32e-4	-0.3	D	0.99775
245634_at	2.5	A	0.888428	2.1	NC	0.467656
245635_at	98	A	0.129639	1	NC	0.429141
245636_at	74.5	A	0.149658	3	NC	0.083826
245637_at	218.4	P	0.008057	-0.2	NC	0.945978
245638_s_at	313.6	P	0.001953	-0.6	D	0.999611
245639_at	890.4	P	2.44e-4	0	NC	0.703911
245640_at	41.6	A	0.432373	1.5	NC	0.252851
245641_at	46.6	A	0.334473	-1.2	NC	0.984574
245642_at	463.9	P	7.32e-4	-0.8	D	0.999853
245643_at	22.7	A	0.696289	0.2	NC	0.51942
245644_at	119.1	M	0.056152	-0.6	NC	0.905721
245645_at	38.1	A	0.432373	-0.6	NC	0.961585
245646_x_at	1.7	A	0.904785	0.1	NC	0.990708
245647_at	54.1	A	0.533936	1.3	NC	0.5
245648_at	3.2	A	0.932373	0.9	NC	0.881991
245649_at	221	A	0.129639	0.2	NC	0.777251
245650_at	51.4	A	0.398926	0.1	NC	0.715033
245651_s_at	749	P	2.44e-4	-0.4	NC	0.992212
245652_at	43.9	A	0.303711	1	NC	0.493524
245653_at	4.3	A	0.962402	-2	NC	0.633407
245654_at	41	A	0.111572	-0.5	NC	0.930187
245655_at	5	A	0.654297	4.1	NC	0.35869
245656_at	1.9	A	0.904785	0.7	NC	0.570859
245657_at	17.8	A	0.366211	-0.2	NC	0.5
245658_at	4.9	A	0.888428	1	NC	0.60871
245659_at	149.5	P	0.00415	-1.1	D	0.99998
245660_at	94.1	P	0.037598	0.1	NC	0.715033
245661_at	42.2	A	0.5	-0.3	NC	0.981872
245662_at	7.7	A	0.780518	-1.8	D	0.999308
245663_at	5.2	A	0.870361	-1.7	NC	0.945978
245664_at	35.2	A	0.780518	1.5	NC	0.5
245665_at	206.7	P	0.001953	0	NC	0.703911
245666_at	202.3	P	0.008057	-0.5	NC	0.989865
245667_at	269.2	P	2.44e-4	-0.8	NC	0.991489
245668_at	820.8	P	7.32e-4	-1.4	D	0.99998
245669_at	8.9	A	0.696289	-1	NC	0.703911
245670_at	24.6	A	0.432373	-0.6	NC	0.5
245671_at	87	A	0.246094	0.7	NC	0.5
245672_at	88.4	A	0.303711	1.2	NC	0.026698
245673_at	6.5	A	0.633789	-0.9	NC	0.153232
245674_at	88.8	A	0.067627	0	NC	0.51942
245675_at	50.2	A	0.219482	0.9	NC	0.5
245676_at	59	A	0.334473	2	NC	0.5
245677_at	25.7	A	0.303711	2.4	NC	0.088938
245678_at	59.5	A	0.27417	0	NC	0.5
245679_at	149.4	P	0.008057	0	NC	0.98579
245680_at	4	A	0.888428	-2.6	NC	0.669411
245681_at	121	M	0.056152	0.6	NC	0.747149
245682_at	121.9	P	0.030273	-0.3	NC	0.961585
245683_at	134.2	P	0.005859	0.4	NC	0.5
245684_at	350.6	P	2.44e-4	-0.1	NC	0.952736
245685_at	75.4	A	0.27417	0.3	NC	0.62112
245686_at	684	P	2.44e-4	0.1	NC	0.5
245687_at	164.4	P	0.005859	-0.4	NC	0.989865
245688_at	1423.9	P	2.44e-4	0.4	NC	0.5
245689_at	6.2	A	0.601074	0.8	NC	0.5
245690_at	21.5	A	0.466064	0	NC	0.5
245691_at	108.8	A	0.398926	-0.8	D	0.999922
245692_at	48.4	A	0.432373	2.1	NC	0.153232
245693_at	125.8	P	0.010742	0.3	NC	0.558077
245694_at	206.6	P	7.32e-4	-0.8	MD	0.994067
245695_at	137.4	P	0.023926	0.4	NC	0.814019
245696_at	3.1	A	0.633789	1.3	NC	0.252851
245697_at	217.5	P	0.010742	-0.8	D	0.999654
245698_at	101.2	A	0.095215	1.5	NC	0.099852
245699_at	118.9	P	0.010742	0.6	NC	0.5
245700_at	55.3	A	0.633789	1.2	NC	0.5
245701_at	24.4	A	0.665527	3.1	NC	0.669411
245702_at	72.2	P	0.030273	0.5	NC	0.5
245703_at	61.7	A	0.095215	1.5	NC	0.194801
245704_at	126.1	P	0.030273	-0.2	NC	0.942324
245705_at	53.9	A	0.366211	1.3	NC	0.354442
245706_at	3.8	A	0.932373	-1.1	NC	0.945978
245707_at	68.9	A	0.171387	1.1	NC	0.083826
245708_at	1.9	A	0.870361	0.9	NC	0.725952
245709_at	37.6	A	0.27417	-1.1	NC	0.977068
245710_at	26.6	A	0.696289	-0.4	NC	0.881991
245711_at	135	P	7.32e-4	-1	D	0.999693
245712_at	92.4	P	0.018555	1.2	NC	0.161038
245713_at	37.8	A	0.149658	0.5	NC	0.454766
245714_at	343.7	P	2.44e-4	-0.1	NC	0.838962
245715_s_at	3452.9	P	2.44e-4	0.3	NC	0.5
245716_at	100.1	P	0.037598	0.3	NC	0.493524
245717_at	78.8	A	0.246094	2.9	NC	0.145682
245718_at	215.3	A	0.129639	0.4	NC	0.725952
245719_at	33.3	A	0.72583	0	NC	0.988955
245720_at	8.7	A	0.850342	-1	NC	0.747149
245721_s_at	127.8	P	0.008057	-0.2	NC	0.986922
245722_at	63.6	P	0.023926	-0.2	NC	0.981872
245723_at	32.7	A	0.696289	-1.2	NC	0.930187
245724_at	211.2	P	0.008057	-0.7	D	0.999965
245725_at	69.2	A	0.080566	-0.6	D	0.995927
245726_at	42.7	A	0.366211	0.7	NC	0.318909
245727_at	83.1	A	0.067627	0.3	NC	0.5
245728_at	78.1	A	0.129639	0.4	NC	0.736659
245729_at	534.8	P	2.44e-4	0.2	NC	0.558077
245730_at	43.5	A	0.303711	-0.5	NC	0.930187
245731_at	46.7	A	0.246094	-2.4	D	0.99998
245732_at	82.7	P	0.005859	-0.1	NC	0.558077
245733_at	133.2	A	0.067627	-0.3	NC	0.945978
245734_at	164.5	P	0.00293	0.1	NC	0.846768
245735_at	88.9	P	0.018555	-1.3	D	0.999135
245736_at	9230.4	P	2.44e-4	-0.3	D	0.999727
245737_at	124.1	P	0.001953	-0.4	D	0.999811
245738_at	6.4	A	0.850342	-1.1	NC	0.681091
245739_at	106.3	M	0.056152	0.1	NC	0.991489
245740_at	152.2	A	0.095215	-0.4	NC	0.984574
245741_at	33.8	P	0.030273	1.5	NC	0.047264
245742_at	683.3	P	2.44e-4	-0.4	D	0.999654
245743_at	2.7	A	0.998047	1.2	NC	0.583567
245744_at	3.6	A	0.976074	1.2	NC	0.194801
245745_at	2.5	A	0.904785	1.4	NC	0.545234
245746_at	1513.1	P	7.32e-4	0.2	NC	0.5
245747_at	63	A	0.246094	1.1	NC	0.645558
245748_at	115.4	P	2.44e-4	-0.3	NC	0.986922
245749_at	22.3	A	0.780518	0.6	NC	0.5
245750_at	816.9	P	2.44e-4	-0.2	NC	0.971234
245751_s_at	111.1	P	0.030273	0.2	NC	0.930187
245752_at	10	A	0.665527	-0.1	NC	0.296089
245753_at	44.3	A	0.129639	3	NC	0.019624
245754_at	8	A	0.366211	4	NC	0.131343
245755_at	41.6	A	0.246094	0.7	NC	0.5
245756_at	365.7	P	2.44e-4	-0.5	D	0.999135
245757_at	2.9	A	0.828613	-2.3	NC	0.916174
245758_at	78.2	P	0.005859	0.6	NC	0.5
245759_at	76.8	P	0.037598	-0.6	D	0.996959
245760_s_at	43.8	A	0.171387	1.7	I	0.00249
245761_at	110.2	P	0.037598	-0.5	D	0.99997
245762_at	42.2	A	0.219482	1.8	NC	0.185981
245763_at	113	P	0.01416	-0.2	NC	0.980376
245764_s_at	40.6	A	0.366211	0.8	NC	0.861614
245765_at	9.2	A	0.567627	2.3	NC	0.366593
245766_at	25	A	0.432373	0.8	NC	0.035785
245767_at	82.7	P	0.037598	0.9	NC	0.37888
245768_at	138.6	P	0.008057	-0.6	D	0.999811
245769_at	63.3	P	0.008057	0.2	NC	0.5
245770_at	63.3	M	0.056152	0.2	NC	0.900148
245771_at	38.3	A	0.246094	1.4	NC	0.429141
245772_at	205.4	P	7.32e-4	0.8	NC	0.131343
245773_at	122	P	0.01416	0.5	NC	0.5
245774_at	90.1	A	0.080566	0.7	NC	0.5
245775_at	351.1	P	7.32e-4	-0.6	D	0.997968
245776_at	343.1	P	0.001953	0.2	NC	0.725952
245777_at	85	P	0.018555	-0.1	NC	0.916174
245778_at	89.3	A	0.149658	1.2	NC	0.5
245779_at	2.2	A	0.932373	-2.6	NC	0.681091
245780_at	151.6	P	7.32e-4	-1.4	D	0.999853
245781_at	294.8	P	0.001953	-0.4	D	0.999786
245782_at	6.5	A	0.828613	-0.4	NC	0.5
245783_s_at	60	A	0.334473	1	NC	0.252851
245784_at	58.6	A	0.303711	-0.4	D	0.997247
245785_at	8.7	A	0.998047	2.2	NC	0.354442
245786_at	145.7	P	0.010742	0.3	NC	0.51942
245787_at	208.3	P	7.32e-4	-0.7	D	0.997247
245788_at	115.9	A	0.067627	0.2	NC	0.945978
245789_at	147	P	0.010742	-1.1	D	0.999886
245790_at	100.5	P	0.001953	-0.5	NC	0.975245
245791_at	638.6	P	2.44e-4	0	NC	0.725952
245792_at	373.6	P	7.32e-4	0.4	NC	0.366593
245793_at	61.2	A	0.366211	-0.3	NC	0.692594
245794_at	345.6	P	2.44e-4	0.1	NC	0.715033
245795_at	87.9	P	0.018555	-0.4	NC	0.964215
245796_at	611.4	P	2.44e-4	-0.7	D	0.999693
245797_at	41.9	A	0.633789	-0.8	NC	0.51942
245798_at	60.3	A	0.129639	1.5	NC	0.074268
245799_at	1.3	A	0.98584	0.2	NC	0.736659
245800_at	58.8	A	0.171387	-0.4	NC	0.987976
245801_at	12	A	0.72583	2.5	NC	0.022932
245802_at	49.1	A	0.080566	0.7	NC	0.065566
245803_at	1054.3	P	2.44e-4	-1.7	D	0.99998
245804_at	2.1	A	0.999756	0.5	D	0.996645
245805_at	1.7	A	0.904785	1.4	NC	0.545234
245806_at	40.2	A	0.432373	0.7	NC	0.145682
245807_at	58.8	A	0.753906	-1.5	D	0.998664
245808_at	105.6	P	0.030273	-0.4	D	0.998514
245809_at	277.8	P	2.44e-4	0.7	NC	0.177412
245810_at	104.1	A	0.129639	0.3	NC	0.875448
245811_at	24.8	A	0.398926	1	NC	0.5
245812_at	15.7	A	0.850342	0.7	NC	0.5
245813_at	3.8	A	0.953857	1.2	NC	0.51942
245814_at	43.5	A	0.5	0.5	NC	0.5
245815_at	86.9	A	0.149658	0	NC	0.786812
245816_at	29.5	A	0.366211	0.3	NC	0.145682
245817_at	78.2	A	0.095215	0.1	NC	0.900148
245818_at	155.2	P	0.008057	0.1	NC	0.767451
245819_at	64.8	A	0.129639	1.5	NC	0.5
245820_at	48.5	A	0.111572	0.7	NC	0.454766
245821_at	637.1	P	2.44e-4	0.2	NC	0.5
245822_at	420.8	P	7.32e-4	-0.3	NC	0.98579
245823_at	9.3	A	0.633789	1.2	NC	0.222749
245824_at	6.7	A	0.904785	-0.6	NC	0.796129
245825_at	148.1	P	2.44e-4	0.2	NC	0.596188
245826_at	41.7	A	0.398926	1	NC	0.416433
245827_at	51.7	P	0.030273	1	NC	0.124552
245828_at	57.6	A	0.246094	-0.4	NC	0.861614
245829_at	1.3	A	0.888428	2.1	NC	0.596188
245830_at	25	A	0.432373	1	NC	0.467656
245831_at	63.8	A	0.149658	0	NC	0.921063
245832_at	467.8	P	2.44e-4	-0.1	NC	0.861614
245833_at	3.6	A	0.601074	-1.7	NC	0.814019
245834_at	5.2	A	0.904785	1.3	NC	0.232549
245835_at	14.8	A	0.567627	-0.8	NC	0.5
245836_at	12.2	A	0.733398	4.7	NC	0.422314
245837_at	42.7	A	0.27417	1.6	NC	0.078937
245838_at	96.1	A	0.080566	0	NC	0.861614
245839_at	13.8	A	0.5	-0.8	NC	0.37888
245840_at	55.9	P	0.037598	0.4	NC	0.342437
245841_s_at	5742.8	P	2.44e-4	0.4	NC	0.403812
245842_at	47.6	A	0.219482	1.8	NC	0.024755
245843_at	53.6	A	0.129639	0	NC	0.5
245844_at	220	P	0.030273	0.3	NC	0.545234
245845_at	35.3	A	0.246094	-1.2	NC	0.989865
245846_at	53.2	P	0.008057	-0.1	NC	0.681091
245847_at	5.5	A	0.870361	-2.1	NC	0.725952
245848_at	142	P	2.44e-4	0.5	NC	0.429141
245849_at	204.8	P	0.023926	0.9	NC	0.429141
245850_at	82.5	A	0.219482	0.6	NC	0.725952
245851_at	127.6	P	0.001953	-0.2	D	0.998168
245852_at	176.2	P	0.005859	0.6	NC	0.429141
245853_at	72.1	A	0.129639	0.5	NC	0.5
245854_at	193.9	P	0.01416	0.6	NC	0.5
245855_at	136.2	P	0.001221	-0.9	D	0.999135
245856_at	6.7	A	0.953857	0.9	NC	0.838962
245857_at	2	A	0.753906	0	NC	0.5
245858_at	4.1	A	0.932373	-2.3	NC	0.830902
245859_at	63.9	A	0.171387	0	NC	0.5
245860_at	4.2	A	0.828613	-3.2	NC	0.854318
245861_at	5.3	A	0.696289	-1.1	NC	0.5
245862_at	289.5	P	0.005859	-0.8	D	0.999911
245863_s_at	63.9	A	0.080566	0.2	NC	0.777251
245864_at	25.4	A	0.533936	-0.7	NC	0.838962
245865_at	7.5	A	0.696289	1.3	NC	0.416433
245866_s_at	56.5	P	0.030273	-1.4	D	0.999759
245867_at	210.6	P	2.44e-4	0.2	NC	0.506476
245868_at	307.4	P	0.023926	-1.3	D	0.99998
245869_at	11	A	0.780518	-1.3	NC	0.5
245870_at	82.5	A	0.398926	-0.8	D	0.999727
245871_at	4.8	A	0.932373	-2.1	NC	0.583567
245872_at	52.5	A	0.129639	-0.3	NC	0.961585
245873_at	42.3	A	0.080566	-0.6	NC	0.894337
245874_at	6087.7	P	0.001953	0.2	NC	0.52062
245875_at	590.9	P	2.44e-4	0.6	NC	0.5
245876_at	63.4	A	0.067627	1	NC	0.169098
245877_at	4.1	A	0.969727	1.1	NC	0.274048
245878_at	4.4	A	0.665527	-2.5	NC	0.975245
245879_at	77.3	P	0.046143	0.4	NC	0.5
245880_at	21.9	A	0.601074	2.9	NC	0.5
245881_at	122.1	P	0.008057	-0.5	D	0.999954
245882_at	2.5	A	0.998047	-3.2	D	0.998799
245883_at	7.5	A	0.303711	-1.3	NC	0.814019
245884_at	98.8	P	0.01416	0	NC	0.645558
245885_at	377.5	P	0.00293	-0.8	D	0.999965
245886_at	441.4	P	2.44e-4	0.3	NC	0.5
245887_at	281.9	P	0.005859	0.3	NC	0.570859
245888_at	64.4	P	0.023926	-0.7	NC	0.971234
245889_at	288.1	P	2.44e-4	-2.6	D	0.99998
245890_at	23	A	0.533936	4.1	NC	0.099852
245891_at	1009.6	P	2.44e-4	-1	D	0.99998
245892_at	30.4	A	0.19458	3.9	NC	0.194801
245893_at	157	P	0.001953	0.6	NC	0.5
245894_at	387.9	P	2.44e-4	0.2	NC	0.5
245895_at	127.3	A	0.19458	0.9	NC	0.5
245896_at	126.3	P	0.00415	0.4	NC	0.5
245897_at	62.6	A	0.303711	-0.4	D	0.995927
245898_at	39	A	0.246094	-0.6	NC	0.51942
245899_at	101.5	A	0.095215	0.2	NC	0.657563
245900_at	265.1	P	2.44e-4	0.1	NC	0.5
245901_at	30.4	A	0.567627	-0.7	NC	0.5
245902_at	19.6	A	0.5	0.5	NC	0.5
245903_at	47	P	0.046143	-0.7	NC	0.888286
245904_at	124.6	P	0.00415	1.3	I	8.65e-4
245905_at	541.6	P	0.001221	-0.6	D	0.998514
245906_at	9.9	A	0.696289	0.9	NC	0.307406
245907_at	2.1	A	0.962402	0.6	NC	0.596188
245908_at	11	A	0.780518	1.4	NC	0.583567
245909_at	75.6	P	0.018555	0.6	NC	0.48058
245910_at	138.5	P	0.001221	-0.2	NC	0.981872
245911_at	866.6	P	2.44e-4	0.5	NC	0.318909
245912_at	587.2	P	0.018555	2.1	I	4.38e-4
245913_at	547.6	P	7.32e-4	-0.4	D	0.997247
245914_at	77.9	A	0.080566	0.1	NC	0.657563
245915_s_at	1889.6	P	2.44e-4	0.3	NC	0.5
245916_at	3.1	A	0.773926	-1.9	NC	0.814019
245917_at	194.2	P	7.32e-4	-0.2	NC	0.715033
245918_at	59.1	A	0.219482	1.7	NC	0.284967
245919_at	22.5	A	0.466064	0.8	NC	0.094279
245920_at	2.9	A	0.533936	-1.9	NC	0.767451
245921_at	39.7	A	0.633789	0	NC	0.757415
245922_at	0.9	A	0.999268	0.6	NC	0.796129
245923_at	37.5	A	0.219482	0.5	NC	0.342437
245924_at	97.6	A	0.111572	0	NC	0.969033
245925_at	403.2	P	7.32e-4	-1	D	0.999932
245926_at	116.4	A	0.149658	0.2	NC	0.681091
245927_at	11.3	A	0.72583	-0.6	NC	0.62112
245928_s_at	203.1	M	0.056152	-1	D	0.99987
245929_at	191.5	P	0.008057	0.3	NC	0.532344
245930_at	102.2	A	0.27417	0.6	NC	0.796129
245931_at	7	A	0.904785	-0.4	NC	0.532344
245932_at	208.4	P	0.01416	-0.1	D	0.999382
245933_at	96.6	A	0.27417	1	NC	0.296089
245934_at	239.7	P	2.44e-4	-0.3	NC	0.973302
245935_at	73.4	A	0.246094	0	NC	0.767451
245936_at	1.9	A	0.828613	-3	NC	0.992212
245937_at	145.7	P	0.018555	0	NC	0.868657
245938_at	153.9	P	2.44e-4	-0.5	D	0.996645
245939_at	2860.4	P	2.44e-4	0.8	NC	0.111714
245940_at	161.4	P	0.00293	-0.4	D	0.996959
245941_at	377.4	P	0.001221	0.4	NC	0.62112
245942_at	8.6	A	0.696289	-2	NC	0.846768
245943_at	104.6	A	0.19458	1.8	NC	0.307406
245944_at	141.1	A	0.067627	0.6	NC	0.900148
245945_at	41	A	0.533936	2.2	NC	0.047264
245946_at	12.2	A	0.780518	1.1	NC	0.5
245947_at	257.9	P	0.010742	-0.6	D	0.99998
245948_at	21	A	0.466064	-3	D	0.999654
245949_at	4938	P	2.44e-4	0.4	NC	0.274048
245950_at	104.9	M	0.056152	0.6	NC	0.5
245951_at	739.4	P	2.44e-4	0.5	NC	0.232549
245952_at	12	A	0.665527	0.2	NC	0.5
245953_at	11	A	0.989258	0.5	NC	0.868657
245954_at	28.5	A	0.533936	-0.6	NC	0.838962
245955_at	34.4	A	0.334473	0.9	NC	0.307406
245956_s_at	2805.6	P	2.44e-4	1	NC	0.044149
245957_at	348.1	P	2.44e-4	-0.7	D	0.99994
245958_at	8.9	A	0.780518	0.9	NC	0.715033
245959_at	17.8	A	0.533936	1	NC	0.441923
245960_at	179.7	A	0.095215	0.6	NC	0.777251
245961_at	84.4	A	0.149658	0.4	NC	0.669411
245962_at	268.8	P	0.005859	1.3	NC	0.030967
245963_at	51.5	A	0.219482	0.7	NC	0.111714
245964_at	45.9	A	0.601074	1.5	NC	0.657563
245965_at	132.6	A	0.129639	2	NC	0.083826
245966_at	131.6	A	0.111572	3.2	I	0.002032
245967_at	45.4	A	0.696289	4.6	NC	0.016731
245968_at	9.9	A	0.932373	-1.2	NC	0.992212
245969_at	69.1	A	0.149658	-0.3	NC	0.961585
245970_at	3.8	A	0.953857	-1.2	NC	0.5
245971_at	205.7	P	0.010742	-0.5	D	0.999811
245972_at	241.1	P	0.00415	0.6	NC	0.403812
245973_at	11.5	A	0.870361	3.7	NC	0.138386
245974_at	51.8	A	0.665527	2.4	NC	0.583567
245975_at	154.6	P	0.018555	0.1	NC	0.805199
245976_at	7.1	A	0.633789	-3.7	D	0.999954
245977_at	1680.8	P	2.44e-4	2.1	I	2.e-5
245978_at	2.2	A	0.870361	-1.9	NC	0.875448
245979_at	65.6	A	0.129639	1.5	NC	0.232549
245980_at	24.8	A	0.533936	1	NC	0.342437
245981_at	309.9	P	0.00415	0.9	NC	0.48058
245982_at	4.9	A	0.753906	-2.7	NC	0.854318
245983_at	112.8	P	0.008057	-0.2	NC	0.986922
245984_at	180.1	P	0.008057	-0.3	D	0.998168
245985_at	413.4	P	7.32e-4	0.3	NC	0.5
245986_at	163.1	P	0.046143	0	NC	0.905721
245987_at	1344.3	P	2.44e-4	-0.3	NC	0.993497
245988_at	276.1	P	2.44e-4	0.5	NC	0.39129
245989_s_at	352.5	P	0.01416	-0.7	D	0.999932
245990_at	107.7	P	0.030273	0.3	NC	0.822588
245991_at	532.2	P	2.44e-4	0.7	NC	0.366593
245992_at	32.5	A	0.27417	0.8	NC	0.429141
245993_at	905.6	P	2.44e-4	0	NC	0.875448
245994_at	111.7	P	0.00415	1.1	NC	0.011045
245995_at	47.4	A	0.171387	1.7	NC	0.203871
245996_at	3.3	A	0.932373	0.3	NC	0.62112
245997_at	2.2	A	0.72583	-2.6	NC	0.900148
245998_at	242.5	P	0.001221	-1.3	D	0.99998
245999_at	1328.4	P	2.44e-4	-0.1	NC	0.964215
246000_at	4.5	A	0.828613	-1.4	NC	0.403812
246001_at	34	A	0.366211	1.8	NC	0.057676
246002_at	4.5	A	0.98584	1.4	NC	0.888286
246003_at	951.6	P	7.32e-4	0.3	NC	0.5
246004_at	23.9	A	0.303711	-0.5	NC	0.5
246005_at	226.7	P	0.001221	0.5	NC	0.213188
246006_at	2097.3	P	2.44e-4	0	NC	0.854318
246007_at	88.4	P	0.023926	-0.3	MD	0.994067
246008_at	146.7	A	0.129639	-0.1	NC	0.830902
246009_at	69.7	A	0.303711	-0.3	D	0.999759
246010_at	24.5	A	0.334473	-1.2	NC	0.986922
246011_at	49.2	A	0.366211	-0.3	NC	0.875448
246012_at	60.6	P	0.043701	-1.5	D	0.999911
246013_at	24.6	A	0.466064	0	NC	0.805199
246014_at	7.8	A	0.888428	1.8	NC	0.39129
246015_at	80.4	P	0.005859	-0.1	NC	0.703911
246016_at	116.6	P	2.44e-4	-0.1	NC	0.949447
246017_at	190.7	P	0.018555	0.5	NC	0.5
246018_at	126.1	P	0.023926	-0.4	D	0.999932
246019_at	40.3	A	0.432373	2.8	NC	0.5
246020_at	204.1	P	0.010742	0.2	NC	0.969033
246021_at	15.6	A	0.919434	-0.1	NC	0.958799
246022_at	6.9	A	0.753906	-0.9	NC	0.669411
246023_at	57.3	A	0.129639	2.6	NC	0.185981
246024_at	8.5	A	0.870361	0.8	NC	0.467656
246025_at	17.6	A	0.72583	-0.6	NC	0.570859
246026_at	312.1	P	0.01416	0.2	NC	0.645558
246027_at	83.2	A	0.080566	1.5	NC	0.145682
246028_at	296	P	2.44e-4	-0.8	D	0.998664
246029_at	2452.1	P	2.44e-4	0	NC	0.747149
246030_at	200.5	P	0.018555	0	NC	0.916174
246031_at	310.1	P	0.005859	0.5	NC	0.5
246032_s_at	15.6	A	0.72583	-0.1	NC	0.62112
246033_at	103.8	P	0.01416	-0.1	NC	0.888286
246034_at	72.3	A	0.303711	-1.9	D	0.999886
246035_at	844.3	P	2.44e-4	0.8	NC	0.026698
246036_at	127.5	P	2.44e-4	1.4	I	1.47e-4
246037_at	71.9	P	0.023926	-1	D	0.999693
246038_s_at	58.2	A	0.398926	0.8	NC	0.5
246039_at	105.3	A	0.129639	-0.3	NC	0.992212
246040_at	172.6	P	7.32e-4	0.7	NC	0.307406
246041_at	184.9	P	7.32e-4	0	NC	0.5
246042_at	970.8	P	2.44e-4	0.9	NC	0.047264
246043_at	96.9	A	0.095215	0.4	NC	0.657563
246044_at	118.2	P	0.010742	-0.7	D	0.998349
246045_at	119.3	A	0.149658	0.2	NC	0.805199
246046_at	11.4	A	0.780518	-1.6	NC	0.854318
246047_at	47.3	A	0.5	1.9	NC	0.099852
246048_at	15.3	A	0.753906	-0.2	NC	0.5
246049_at	3.7	A	0.850342	-1.9	NC	0.5
246050_s_at	227.8	P	7.32e-4	-0.5	D	0.99998
246051_at	357.1	P	0.00415	0	NC	0.888286
246052_at	61.3	A	0.219482	1.3	NC	0.035785
246053_at	53.7	A	0.219482	0.1	NC	0.961585
246054_at	103.8	A	0.171387	1.3	NC	0.296089
246055_at	116.6	P	0.010742	-0.3	NC	0.921063
246056_at	73.2	A	0.095215	-0.5	NC	0.987976
246057_at	71.3	A	0.095215	0.8	NC	0.5
246058_at	233.6	P	2.44e-4	0.1	NC	0.681091
246059_at	178.3	P	0.00293	0	NC	0.981872
246060_at	362.6	P	0.00415	0.7	NC	0.48058
246061_at	105.1	P	0.023926	0	NC	0.942324
246062_at	163.6	P	0.018555	-1.3	D	0.999932
246063_at	136.8	P	0.018555	0.7	NC	0.5
246064_at	412.1	P	2.44e-4	0.3	NC	0.493524
246065_at	41.8	A	0.129639	0.9	NC	0.118009
246066_at	139.2	P	0.005859	-0.1	NC	0.894337
246067_at	223.7	P	0.001953	0.4	NC	0.37888
246068_at	1.18639e4	P	2.44e-4	0.4	NC	0.318909
246069_at	3	A	0.696289	-0.8	NC	0.725952
246070_at	1234.6	P	2.44e-4	0.8	NC	0.030967
246071_at	80.4	A	0.149658	-1.5	D	0.999811
246072_at	66.4	A	0.095215	1.2	NC	0.296089
246073_at	314.5	P	2.44e-4	-0.1	NC	0.838962
246074_at	83.6	A	0.129639	0.2	NC	0.703911
246075_at	41.3	A	0.129639	0.9	NC	0.5
246076_at	152.2	P	0.00293	0.6	NC	0.5
246077_at	62.4	A	0.398926	0.8	NC	0.5
246078_s_at	59.5	A	0.171387	0.8	NC	0.194801
246079_at	108.1	A	0.080566	0.6	NC	0.403812
246080_at	13.6	A	0.5	-1.6	NC	0.911062
246081_s_at	163	P	0.005859	-0.7	NC	0.961585
246082_at	20.7	A	0.601074	3.1	NC	0.403812
246083_at	68.5	A	0.219482	0.3	NC	0.5
246084_at	34.5	A	0.149658	-0.1	NC	0.805199
246085_at	128.1	P	0.01416	0.8	NC	0.138386
246086_at	109.7	A	0.171387	1.9	NC	0.033304
246087_at	97.7	P	0.00415	0.5	NC	0.284967
246088_at	130	P	0.037598	-0.5	D	0.999448
246089_at	567.4	P	2.44e-4	-0.2	NC	0.983269
246090_at	268.1	P	0.00415	-0.9	D	0.999853
246091_at	99.6	A	0.149658	0.2	NC	0.881991
246092_at	1493.1	P	2.44e-4	0.5	NC	0.194801
246093_at	72.3	A	0.095215	-0.8	D	0.999034
246094_at	102.2	P	0.00293	0.3	NC	0.5
246095_at	52.4	P	0.037598	0.4	NC	0.454766
246096_at	35.1	A	0.366211	1.4	NC	0.441923
246097_at	229.8	P	0.010742	0	NC	0.955851
246098_at	129.8	P	2.44e-4	-0.4	NC	0.900148
246099_at	9.7	A	0.780518	-2.4	D	0.99994
246100_at	20	A	0.696289	3.4	NC	0.37888
246101_at	3.2	A	0.870361	0.4	NC	0.916174
246102_at	24.4	A	0.567627	3	NC	0.194801
246103_at	121.9	A	0.080566	0.6	NC	0.681091
246104_at	98	P	0.008057	-0.7	D	0.999759
246105_at	5.7	A	0.888428	-0.3	NC	0.796129
246106_at	8.3	A	0.80542	2.2	NC	0.342437
246107_at	1.5	A	0.904785	-1.9	NC	0.99288
246108_at	725	P	2.44e-4	0.2	NC	0.5
246109_at	152	A	0.080566	0	D	0.995519
246110_at	39	A	0.334473	1.6	NC	0.124552
246111_at	66.5	M	0.056152	-0.1	NC	0.978776
246112_at	163.2	P	0.001953	0.3	NC	0.558077
246113_at	33.4	A	0.5	0.3	NC	0.441923
246114_at	426.9	P	2.44e-4	-2.2	D	0.99998
246115_at	56.2	A	0.219482	-0.5	NC	0.921063
246116_at	26.8	A	0.5	-0.2	NC	0.5
246117_at	162.3	P	0.037598	0.4	NC	0.681091
246118_at	37.5	A	0.466064	1	NC	0.232549
246119_at	487	P	2.44e-4	-0.2	NC	0.975245
246120_at	79.2	P	0.037598	-0.3	MD	0.994067
246121_at	43.2	A	0.366211	1.2	NC	0.583567
246122_at	9.2	A	0.870361	-1.1	NC	0.984574
246123_at	10.9	A	0.533936	-0.3	NC	0.5
246124_at	472.1	P	2.44e-4	0.3	NC	0.5
246125_at	249.6	P	0.001221	0.6	NC	0.545234
246126_at	211.8	P	0.018555	0.3	NC	0.814019
246127_s_at	28.1	A	0.601074	1.5	NC	0.5
246128_at	8.2	A	0.780518	-1.3	NC	0.657563
246129_at	3.5	A	0.919434	1.3	NC	0.703911
246130_at	33.3	A	0.5	0.4	NC	0.284967
246131_at	525.2	P	2.44e-4	0.4	NC	0.5
246132_at	49.1	A	0.533936	0.6	NC	0.5
246133_at	943	P	2.44e-4	-0.2	NC	0.98579
246134_at	133.2	P	0.00415	0.4	NC	0.814019
246135_at	1215.7	P	2.44e-4	-0.4	D	0.999886
246136_at	40.7	A	0.780518	0.3	NC	0.905721
246137_at	8.8	A	0.72583	0.4	NC	0.545234
246138_at	73.3	P	0.023926	0.5	NC	0.194801
246139_at	65.7	P	0.046143	-1.1	D	0.999611
246140_at	124.3	A	0.149658	-0.5	D	0.996645
246141_at	45.9	A	0.696289	-0.6	NC	0.861614
246142_at	275.6	P	7.32e-4	1.1	NC	0.00712
246143_at	133.7	A	0.111572	-0.4	D	0.998664
246144_at	75.6	M	0.056152	0.6	NC	0.5
246145_at	26.1	A	0.567627	4.1	NC	0.203871
246146_at	106.2	P	0.010742	-0.2	NC	0.861614
246147_s_at	263.4	P	2.44e-4	-0.1	NC	0.838962
246148_at	73.3	P	0.018555	-0.1	NC	0.942324
246149_at	1931.7	P	2.44e-4	-0.7	D	0.99998
246150_at	324.9	P	0.005859	-0.4	NC	0.964215
246151_at	46.6	A	0.111572	0.5	NC	0.5
246152_at	19.7	A	0.533936	-1.1	NC	0.984574
246153_s_at	577.4	P	7.32e-4	-0.5	NC	0.975245
246154_at	28.8	A	0.753906	-0.3	NC	0.846768
246155_at	77	A	0.067627	0.5	NC	0.830902
246156_at	1629.5	P	2.44e-4	0.2	NC	0.545234
246157_at	472.8	P	2.44e-4	0.7	NC	0.088938
246158_at	55.3	A	0.334473	-0.2	NC	0.930187
246159_at	2.6	A	0.962402	-0.9	NC	0.949447
246160_at	168.5	P	0.030273	-0.2	D	0.996959
246161_at	881.2	P	2.44e-4	0	NC	0.777251
246162_at	97.2	P	0.00293	0.3	NC	0.814019
246163_at	13.6	A	0.753906	1.5	NC	0.074268
246164_at	39.3	A	0.27417	4.1	NC	0.074268
246165_at	42.8	A	0.466064	3.7	NC	0.232549
246166_at	1.7	A	0.953857	0.7	NC	0.958799
246167_at	92.6	A	0.080566	0.9	NC	0.018128
246168_at	4.7	A	0.888428	0.2	NC	0.681091
246169_at	30.3	A	0.366211	-1.8	D	0.996301
246170_at	414.5	P	2.44e-4	0.1	NC	0.736659
246171_at	432.8	P	7.32e-4	-0.4	D	0.999508
246172_s_at	5.7	A	0.80542	-1.8	NC	0.633407
246173_s_at	135.5	P	0.01416	0.8	NC	0.5
246174_s_at	50.9	A	0.432373	0.7	NC	0.5
246175_s_at	84.9	P	0.030273	0.6	NC	0.5
246176_at	3.6	A	0.919434	1.2	NC	0.692594
246177_at	5	A	0.80542	1	NC	0.5
246178_s_at	3	A	0.888428	-1.7	NC	0.777251
246179_at	23.5	A	0.601074	2.1	NC	0.232549
246180_at	115.6	P	0.001953	-0.1	NC	0.977068
246181_at	11.5	A	0.366211	-2	NC	0.767451
246182_at	64.5	P	0.030273	-0.2	NC	0.703911
246183_at	12.7	A	0.904785	0.5	NC	0.703911
246184_at	445	P	7.32e-4	0.5	NC	0.403812
246185_at	308.9	P	0.005859	0.9	NC	0.124552
246186_at	2.3	A	0.969727	-2.6	D	0.998923
246187_at	94.4	P	0.030273	0.6	NC	0.307406
246188_at	84.1	A	0.067627	0.6	NC	0.138386
246189_at	140.2	A	0.067627	0.2	NC	0.868657
246190_at	160.5	P	0.001953	0.5	NC	0.5
246191_at	1203.5	P	2.44e-4	0.1	NC	0.5
246192_at	803.6	P	2.44e-4	0	NC	0.830902
246193_at	200	P	0.005859	0.7	NC	0.5
246194_at	86.9	A	0.171387	-0.4	D	0.998664
246195_at	86.3	A	0.111572	-1.1	D	0.99997
246196_at	72.5	M	0.056152	0.8	NC	0.5
246197_at	167.4	P	0.00293	-1	D	0.999786
246198_at	97.7	P	0.018555	0.2	NC	0.921063
246199_at	125.8	A	0.149658	0.6	NC	0.777251
246200_at	83.7	A	0.171387	0.5	NC	0.5
246201_at	182.5	P	0.030273	-0.4	D	0.999611
246202_at	131.2	P	0.010742	0.4	NC	0.5
246203_at	710.6	P	2.44e-4	0.7	NC	0.118009
246204_at	186.7	M	0.056152	0.2	NC	0.725952
246205_at	122	P	7.32e-4	0.2	NC	0.5
246206_at	13.6	A	0.601074	-1.8	NC	0.583567
246207_at	160.6	P	0.018555	0.2	NC	0.925732
246208_at	53.4	A	0.567627	0.6	NC	0.532344
246209_at	17	A	0.601074	-1.3	NC	0.952736
246210_at	100.7	P	0.001953	1.3	NC	0.065566
246211_at	188.2	P	2.44e-4	-0.7	D	0.999973
246212_at	102.8	P	0.00293	0.3	NC	0.60871
246213_at	146.4	A	0.111572	0.2	NC	0.822588
246214_at	888.5	P	2.44e-4	0.3	NC	0.558077
246215_at	35.6	A	0.19458	0.7	NC	0.429141
246216_at	122.2	P	0.005859	-0.1	NC	0.911062
246217_at	109.4	A	0.095215	0.1	NC	0.930187
246218_at	93.8	P	0.037598	-0.2	NC	0.99288
246219_at	225.9	P	2.44e-4	-0.7	D	0.996645
246220_at	399.9	P	0.001953	0.3	NC	0.5
246221_at	170.9	P	0.018555	-0.5	NC	0.838962
246222_at	6.9	A	0.828613	-2.5	NC	0.986922
246223_at	129.3	P	7.32e-4	0.1	NC	0.830902
246224_at	49.6	A	0.067627	0.8	NC	0.026698
246225_at	109.5	P	0.005859	0.1	NC	0.905721
246226_at	86.4	A	0.334473	0.4	NC	0.5
246227_at	2.3	A	0.994141	1.4	NC	0.51942
246228_at	810.3	P	2.44e-4	-1.5	D	0.99998
246229_at	256.2	P	2.44e-4	3	I	2.e-5
246230_at	14.5	A	0.601074	-1.7	NC	0.983269
246231_at	8.9	A	0.27417	-1.6	NC	0.983269
246232_at	221.9	P	2.44e-4	-0.6	D	0.995519
246233_at	135.1	P	2.44e-4	0.4	NC	0.5
246234_at	162.7	P	0.00293	0.5	NC	0.5
246235_at	98.2	A	0.129639	-0.3	NC	0.987976
246236_at	14.2	A	0.5	-1.7	NC	0.934434
246237_at	149.1	P	0.018555	0.1	NC	0.645558
246238_at	108.7	P	2.44e-4	1.4	I	0.001336
246239_at	101.1	P	0.037598	-0.4	D	0.999308
246240_at	114.3	P	0.037598	0.3	NC	0.62112
246241_at	93.8	A	0.129639	2.8	NC	0.030967
246242_at	6.3	A	0.753906	-0.7	NC	0.242585
246243_at	65.6	P	0.018555	-0.7	D	0.999922
246244_at	164.4	P	0.008057	-0.2	MD	0.994067
246245_at	338.5	P	0.001953	0.5	NC	0.5
246246_at	64.9	A	0.149658	1.1	NC	0.354442
246247_at	243.2	P	2.44e-4	-0.1	NC	0.921063
246248_at	4.7	A	0.601074	-0.3	NC	0.124552
246249_at	132.9	A	0.129639	0.6	NC	0.5
246250_at	14.9	A	0.533936	-0.3	NC	0.5
246251_at	4.8	A	0.633789	-1.5	NC	0.48058
246252_s_at	199.4	P	0.001953	-0.6	D	0.99996
246253_at	109.7	A	0.067627	-1.3	D	0.99996
246254_at	3.3	A	0.976074	-0.5	NC	0.955851
246255_at	113.9	P	2.44e-4	0.3	NC	0.5
246256_at	22.7	A	0.696289	2.5	NC	0.48058
246257_at	313.8	P	7.32e-4	-0.3	D	0.99775
246258_at	25.3	A	0.398926	-0.5	NC	0.881991
246259_at	309.1	P	0.001953	0.2	NC	0.854318
246260_at	59.2	A	0.129639	0.1	NC	0.5
246261_at	82.4	A	0.080566	-0.1	NC	0.925732
246262_at	4.1	A	0.962402	-2.8	NC	0.986922
246263_at	287.9	P	2.44e-4	-0.1	NC	0.868657
246264_at	66.6	A	0.246094	0.3	NC	0.62112
246265_at	223	P	2.44e-4	0.6	NC	0.161038
246266_at	107.2	P	0.008057	0.2	NC	0.814019
246267_at	3153.6	P	2.44e-4	-0.2	NC	0.925732
246268_at	114	P	0.001953	0.8	NC	0.342437
246269_at	67.5	A	0.171387	0.7	NC	0.403812
246270_at	106.2	P	0.01416	-1.1	D	0.99997
246271_at	16.7	A	0.780518	-1.4	NC	0.777251
246272_at	72	A	0.19458	0	NC	0.532344
246273_at	7.6	A	0.904785	1	NC	0.796129
246274_at	74	A	0.067627	1	NC	0.263341
246275_at	40.3	A	0.5	0.1	NC	0.506476
246276_at	105.3	P	0.01416	-0.1	NC	0.971234
246277_at	2.8	A	0.888428	1.1	NC	0.342437
246278_at	5.3	A	0.72583	-3.3	NC	0.986922
246279_at	67.2	A	0.246094	1.5	NC	0.318909
246280_at	170.6	P	0.010742	0.5	NC	0.532344
246281_at	131.9	P	0.046143	0.5	NC	0.596188
246282_at	38.1	A	0.27417	0	NC	0.5
246283_at	425.3	P	2.44e-4	0	NC	0.62112
246284_at	118.4	P	0.010742	-1.3	D	0.998923
246285_at	124.3	A	0.111572	-1	D	0.999382
246286_at	1054.1	P	7.32e-4	0.4	NC	0.5
246287_at	138.8	P	0.001953	0.6	NC	0.570859
246288_at	415.4	P	0.005859	0.6	NC	0.5
246289_at	413.9	P	2.44e-4	-0.4	D	0.999226
246290_at	1921.4	P	2.44e-4	0.9	NC	0.026698
246291_at	181.4	P	0.00415	-0.3	NC	0.993497
246292_at	182.4	P	0.037598	-0.4	D	0.996301
246293_at	57	A	0.149658	-0.3	NC	0.969033
246294_at	151.1	P	0.023926	0	NC	0.987976
246295_at	50	A	0.466064	0.7	NC	0.905721
246296_at	146.3	P	0.023926	1.1	NC	0.169098
246297_at	85.8	A	0.303711	4.1	NC	0.177412
246298_at	185.8	P	0.00293	-0.5	NC	0.989865
246299_at	6	A	0.850342	1.6	NC	0.185981
246300_at	95.1	A	0.398926	-0.4	D	0.999226
246301_at	119.1	P	0.023926	-0.8	D	0.995519
246302_at	100.8	P	0.046143	-1.5	D	0.999932
246303_at	48.1	A	0.303711	0.9	NC	0.48058
246304_at	409.2	P	0.001953	-0.7	D	0.99998
246305_at	661.8	P	2.44e-4	0.1	NC	0.796129
246306_at	155.7	M	0.056152	0.2	NC	0.846768
246307_at	997.5	P	2.44e-4	0.3	NC	0.5
246308_at	23.7	A	0.432373	0.2	NC	0.5
246309_at	140.2	P	0.00415	0.8	NC	0.318909
246310_at	92.6	P	0.046143	1.2	NC	0.274048
246311_at	150.9	P	2.44e-4	-0.5	MD	0.995075
246312_at	255.7	P	0.00293	0	NC	0.980376
246313_at	3.8	A	0.976074	0.4	NC	0.980376
246314_at	151.5	P	0.008057	-0.4	D	0.996301
246315_at	1.9	A	0.72583	-2.1	NC	0.5
246316_at	3.6	A	0.994141	1.1	NC	0.757415
246317_at	99.7	A	0.067627	0.2	NC	0.62112
246318_at	91.9	A	0.095215	0	NC	0.978776
246319_at	295.5	P	2.44e-4	0.3	NC	0.5
246320_at	361.2	P	2.44e-4	0.3	NC	0.5
246321_at	41	A	0.27417	0.7	NC	0.5
246322_at	125.1	P	0.023926	0	NC	0.736659
246323_at	94.3	A	0.19458	0.7	NC	0.5
246324_at	195	P	0.046143	0.8	NC	0.5
246325_at	2.6	A	0.962402	-3.1	D	0.998799
246326_at	21.9	A	0.466064	-0.6	NC	0.645558
246327_at	187.4	P	2.44e-4	-0.6	NC	0.978776
246328_at	213.9	P	0.037598	0.7	NC	0.153232
246329_at	86.2	P	7.32e-4	0.1	NC	0.5
246330_at	163.1	P	0.023926	0.2	NC	0.916174
246331_at	37.3	A	0.171387	-0.9	NC	0.993497
246332_at	27	A	0.432373	3.4	NC	0.5
246333_at	253.1	P	0.001221	0.2	NC	0.5
246334_at	124.5	P	0.01416	0.5	NC	0.645558
246335_at	2.1	A	0.696289	-2	NC	0.894337
246336_at	20.3	A	0.753906	0.6	NC	0.881991
246337_at	4.9	A	0.72583	-0.1	NC	0.5
246338_s_at	10	A	0.80542	1.2	NC	0.51942
246339_at	114.3	P	0.008057	0.6	NC	0.5
246340_s_at	33.3	A	0.398926	0.5	NC	0.506476
246341_x_at	6.6	A	0.904785	0.5	NC	0.715033
246342_at	4.9	A	0.828613	-1	NC	0.5
246343_at	138.5	P	0.001221	-0.3	NC	0.973302
246344_at	216.7	P	0.001221	0.8	NC	0.138386
246345_at	132.2	A	0.095215	-0.6	D	0.997247
246346_at	110.6	P	0.00415	0.1	NC	0.570859
246347_at	82.8	P	0.037598	0.3	NC	0.342437
246348_at	199	P	7.32e-4	0.4	NC	0.5
246349_at	32.8	A	0.303711	4.5	NC	0.131343
246350_at	52.6	A	0.432373	0.9	NC	0.814019
246351_at	180.1	P	2.44e-4	0.3	NC	0.5
246352_at	3.8	A	0.953857	1.2	NC	0.506476
246353_s_at	1.8	A	0.981445	-3.4	NC	0.868657
246354_at	15	A	0.72583	2	NC	0.5
246355_at	18.2	A	0.601074	-0.3	NC	0.284967
246356_x_at	57.8	P	0.008057	1.1	NC	0.242585
246357_x_at	40.7	A	0.601074	4.4	NC	0.057676
246358_x_at	2.2	A	0.932373	1	NC	0.5
246359_x_at	106.9	P	0.018555	1.5	NC	0.041201
246360_at	17.3	A	0.466064	0.9	NC	0.118009
246361_s_at	52.6	A	0.27417	1.2	NC	0.185981
246362_at	14.8	A	0.366211	3.6	NC	0.008511
246363_at	35.1	A	0.171387	1.7	NC	0.021224
246364_at	67.9	P	0.030273	1.6	NC	0.028766
246365_at	2.7	A	0.943848	0.5	NC	0.905721
246366_at	217.2	P	0.01416	0.3	NC	0.814019
246367_at	35.6	A	0.27417	3.5	NC	0.454766
246368_at	311.2	P	2.44e-4	-0.5	D	0.999448
246369_at	24.9	A	0.466064	-0.3	NC	0.5
246370_at	36.6	A	0.303711	2.4	NC	0.169098
246371_at	43.1	A	0.246094	-0.8	NC	0.645558
246372_at	7.3	A	0.753906	-1.3	NC	0.5
246373_at	183.7	P	0.010742	0	NC	0.911062
246374_at	23.7	A	0.696289	-2.6	D	0.99998
246375_at	283.5	P	0.001953	-0.8	D	0.996645
246376_at	238.1	P	0.00415	-0.7	D	0.99997
246377_at	92	A	0.129639	0.9	NC	0.5
246378_at	229.2	P	2.44e-4	0.3	NC	0.5
246379_s_at	875.7	P	2.44e-4	1	NC	0.161038
246380_at	4.9	A	0.696289	-1.1	NC	0.62112
246381_at	2.5	A	0.994141	-1.4	NC	0.736659
246382_at	28.5	A	0.432373	2.3	NC	0.342437
246383_at	55.8	A	0.27417	0.7	NC	0.318909
246384_at	629	P	7.32e-4	-0.3	NC	0.989865
246385_at	30.5	A	0.5	1.1	NC	0.5
246386_at	72.3	A	0.129639	1	NC	0.366593
246387_at	28.3	A	0.246094	0	NC	0.5
246388_at	3.7	A	0.99707	0.7	NC	0.984574
246389_at	182.4	P	0.046143	0.7	NC	0.669411
246390_at	661.4	P	2.44e-4	1.6	I	5.2e-5
246391_at	526.2	P	7.32e-4	0.3	NC	0.5
246392_at	27.4	A	0.303711	0	NC	0.861614
246393_at	74	A	0.149658	0.9	NC	0.814019
246394_at	29.8	A	0.366211	0.9	NC	0.416433
246395_at	172.4	P	0.001953	1.1	NC	0.009292
246396_at	106.9	P	0.030273	-0.9	D	0.999382
246397_at	14.6	A	0.80542	0.7	NC	0.5
246398_at	236	P	0.008057	-0.2	NC	0.930187
246399_at	261.2	P	0.005859	-0.3	NC	0.992212
246400_at	146.3	P	7.32e-4	-0.4	NC	0.983269
246401_at	48.2	A	0.149658	0.3	NC	0.083826
246402_at	5.9	A	0.601074	0.4	NC	0.222749
246403_at	84.2	P	0.030273	1.8	I	0.001336
246404_at	249.7	P	0.046143	0.6	NC	0.5
246405_at	33.4	A	0.466064	-0.6	NC	0.796129
246406_at	2.7	A	0.943848	0.7	NC	0.814019
246407_at	73.1	A	0.303711	1.9	NC	0.161038
246408_at	342.8	P	0.00293	-0.1	D	0.998168
246409_at	81.1	P	0.010742	0.8	NC	0.532344
246410_at	146.8	P	0.00293	0.4	NC	0.868657
246411_at	32.6	A	0.567627	3.8	NC	0.099852
246412_at	81.9	A	0.095215	-0.2	NC	0.984574
246413_at	98.9	M	0.056152	1.2	NC	0.429141
246414_at	4	A	0.888428	0.9	NC	0.5
246415_at	44.3	A	0.466064	-1.4	D	0.997968
246416_at	3	A	0.696289	1.5	NC	0.169098
246417_at	4.7	A	0.828613	-3.2	NC	0.988955
246418_at	12.8	A	0.696289	-1.3	NC	0.5
246419_at	7.3	A	0.780518	1.7	NC	0.203871
246420_at	20.8	A	0.696289	-1.3	D	0.99996
246421_at	728	P	2.44e-4	-0.5	NC	0.989865
246422_at	205.9	P	0.00293	-0.4	MD	0.994591
246423_at	90.8	P	0.008057	1.3	NC	0.118009
246424_at	206.7	A	0.111572	-0.1	NC	0.930187
246425_at	242.5	P	7.32e-4	1.5	I	0.002032
246426_at	23.4	A	0.72583	0.4	NC	0.5
246427_at	30.1	A	0.303711	-0.7	NC	0.971234
246428_at	86.4	A	0.080566	0.3	NC	0.5
246429_at	15.2	A	0.696289	3.2	NC	0.111714
246430_at	19.1	A	0.432373	1.3	NC	0.493524
246431_at	36.8	A	0.601074	4.3	NC	0.203871
246432_at	2.3	A	0.991943	-2.2	D	0.999977
246433_at	84.4	P	0.046143	0.4	NC	0.62112
246434_at	113.1	A	0.080566	-0.5	NC	0.952736
246435_at	7.9	A	0.696289	-2.2	NC	0.454766
246436_at	145.8	P	0.005859	0.2	NC	0.703911
246437_at	25	A	0.533936	-0.1	NC	0.5
246438_at	45	A	0.601074	1.6	NC	0.62112
246439_at	42.9	A	0.398926	-0.3	NC	0.958799
246440_at	181.1	P	0.023926	0.1	NC	0.945978
246441_at	304.4	P	0.008057	0.4	NC	0.692594
246442_at	112.3	P	2.44e-4	0.2	NC	0.570859
246443_at	200.3	P	7.32e-4	0.8	NC	0.342437
246444_at	145.8	P	0.005859	1.3	NC	0.035785
246445_at	208.7	P	0.008057	-0.1	NC	0.973302
246446_at	177.9	P	0.001221	-0.5	D	0.999693
246447_at	186.5	P	2.44e-4	0.3	NC	0.5
246448_at	261.1	P	0.010742	0	NC	0.988955
246449_at	39.4	A	0.567627	0.3	NC	0.868657
246450_at	34.9	A	0.219482	-1.4	D	0.999853
246451_at	304.8	P	2.44e-4	0	NC	0.830902
246452_at	275.6	P	7.32e-4	0.1	NC	0.822588
246453_at	274.4	P	0.010742	-0.5	D	0.999853
246454_at	174.4	P	0.001953	0	NC	0.911062
246455_at	3.4	A	0.943848	0.3	NC	0.894337
246456_at	33.5	A	0.111572	4	I	2.73e-4
246457_at	182	P	2.44e-4	1	NC	0.054022
246458_at	28	A	0.466064	1.8	NC	0.633407
246459_at	132.5	P	0.001953	-0.2	NC	0.991489
246460_at	419.7	P	2.44e-4	-0.5	D	0.99775
246461_at	85.5	A	0.095215	-0.3	NC	0.5
246462_at	76.1	P	0.018555	0.3	NC	0.767451
246463_at	101	A	0.174316	0.6	NC	0.672921
246464_at	6.8	A	0.753906	-1.4	NC	0.5
246465_at	34.7	A	0.466064	-0.2	NC	0.846768
246466_at	258.1	P	7.32e-4	0.8	NC	0.263341
246467_at	6.2	A	0.919434	1	NC	0.454766
246468_at	92.1	A	0.095215	1.8	I	0.001486
246469_at	99.4	P	0.008057	0.1	NC	0.805199
246470_at	2.4	A	0.904785	0.7	NC	0.5
246471_s_at	61.8	A	0.246094	6.8	I	0.003041
246472_at	8.6	A	0.72583	2.7	NC	0.252851
246473_at	29.8	A	0.567627	0.9	NC	0.5
246474_at	25.7	A	0.432373	0.3	NC	0.5
246475_at	104.7	P	0.046143	0.8	NC	0.038415
246476_at	43.1	P	0.046143	-0.3	D	0.997247
246477_at	134.9	P	0.018555	0.1	NC	0.900148
246478_at	140	P	0.00415	0	NC	0.60871
246479_at	310	P	7.32e-4	0.8	NC	0.118009
246480_at	413	P	2.44e-4	0.9	NC	0.078937
246481_s_at	562.3	P	2.44e-4	2.4	I	2.e-5
246482_at	129.9	P	0.005859	0.5	NC	0.583567
246483_at	171.4	P	0.023926	-0.3	NC	0.934434
246484_at	169.9	P	0.01416	0	NC	0.961585
246485_at	14.5	A	0.601074	-0.3	NC	0.5
246486_at	164.2	P	0.00293	-0.1	NC	0.838962
246487_at	6.9	A	0.953857	-1.1	NC	0.894337
246488_at	184.4	P	0.001953	1.1	NC	0.057676
246489_at	1632.8	P	2.44e-4	0.1	NC	0.777251
246490_at	89.7	A	0.334473	1.1	NC	0.177412
246491_at	40.2	A	0.366211	0.5	NC	0.5
246492_at	31.2	A	0.334473	0.1	NC	0.5
246493_at	56.1	A	0.246094	0.7	NC	0.5
246494_at	16.9	A	0.601074	-0.8	NC	0.942324
246495_at	11.5	A	0.72583	-2.7	D	0.998168
246496_at	100.4	P	0.030273	0	NC	0.925732
246497_at	230.2	P	2.44e-4	0.3	NC	0.5
246498_at	26.8	A	0.780518	-0.7	D	0.998349
246499_at	107	P	0.001953	-0.5	NC	0.958799
246500_at	198.5	P	0.008057	-0.6	NC	0.992212
246501_at	72.8	A	0.246094	-0.5	NC	0.786812
246502_at	74.8	A	0.27417	-0.5	D	0.998799
246503_at	2145.7	P	2.44e-4	0.9	NC	0.047264
246504_at	28.7	A	0.466064	0.4	NC	0.5
246505_at	302	P	0.00293	-0.6	D	0.999562
246506_at	488.5	P	0.001221	-1.5	D	0.99998
246507_at	126.1	P	2.44e-4	-0.7	D	0.995927
246508_at	371.9	P	0.00293	-0.1	D	0.998514
246509_at	54.5	A	0.303711	0.4	NC	0.354442
246510_at	45.5	A	0.466064	0.8	NC	0.5
246511_at	593.2	P	2.44e-4	1.6	I	2.73e-4
246512_at	107.6	P	2.44e-4	0.8	NC	0.018128
246513_at	227.4	P	2.44e-4	0	NC	0.681091
246514_at	17.6	A	0.780518	-0.9	NC	0.822588
246515_at	18	A	0.398926	-1.2	D	0.99751
246516_at	67.5	A	0.129639	-0.7	D	0.995927
246517_at	16	A	0.567627	-0.4	NC	0.5
246518_at	46.9	A	0.149658	0.9	NC	0.5
246519_at	34.4	A	0.466064	3.3	NC	0.169098
246520_at	82.6	P	0.037598	0.3	NC	0.805199
246521_at	618.1	P	2.44e-4	0.7	NC	0.044149
246522_at	180.3	P	0.001221	0.3	NC	0.570859
246523_at	26.2	A	0.753906	2.1	NC	0.274048
246524_at	62.1	A	0.334473	-0.7	D	0.998514
246525_at	6.2	A	0.72583	-0.4	NC	0.403812
246526_at	39.5	P	0.046143	3.4	NC	0.028766
246527_at	319.4	P	2.44e-4	0.5	NC	0.454766
246528_at	246.2	P	2.44e-4	0.7	NC	0.078937
246529_at	179.4	P	7.32e-4	-0.6	MD	0.994591
246530_at	47.6	A	0.398926	1.1	NC	0.366593
246531_at	6.1	A	0.932373	0.6	NC	0.767451
246532_at	79.4	P	0.010742	-0.2	MD	0.994591
246533_at	145.2	P	0.00293	0.2	NC	0.736659
246534_at	10.8	A	0.828613	0.8	NC	0.416433
246535_at	4.8	A	0.953857	-3.3	NC	0.894337
246536_at	52.8	P	0.030273	-0.7	NC	0.961585
246537_at	62.9	A	0.303711	1.1	NC	0.330589
246538_at	332.3	P	2.44e-4	0.4	NC	0.5
246539_at	115.5	M	0.056152	0.5	NC	0.5
246540_at	87.3	P	0.023926	0.9	NC	0.177412
246541_at	252.2	P	0.030273	0.4	NC	0.786812
246542_at	183.4	P	0.046143	0.2	D	0.99775
246543_at	35.1	A	0.5	0	NC	0.403812
246544_at	21.8	A	0.665527	0.1	NC	0.203871
246545_at	4.6	A	0.904785	-2	NC	0.747149
246546_at	1230.3	P	2.44e-4	0.5	NC	0.330589
246547_at	63.2	P	0.008057	-1.3	D	0.999759
246548_at	79.4	A	0.095215	0.6	NC	0.692594
246549_at	36.1	A	0.129639	0.3	NC	0.5
246550_at	70.5	A	0.246094	-1.7	D	0.99997
246551_at	46	A	0.432373	1.2	NC	0.51942
246552_at	58.2	A	0.246094	0.2	NC	0.657563
246553_at	89.3	P	0.01416	-0.5	D	0.999759
246554_at	65	P	0.005859	-0.8	D	0.999562
246555_at	65.9	P	0.018555	0.2	NC	0.938478
246556_at	2.4	A	0.99585	-0.5	NC	0.805199
246557_at	40.8	A	0.366211	0.2	NC	0.777251
246558_at	102.2	A	0.149658	-0.2	MD	0.994591
246559_at	215.9	P	0.008057	0.4	NC	0.822588
246560_at	2	A	0.932373	0.1	NC	0.980376
246561_at	138.6	P	0.01416	-0.2	NC	0.846768
246562_at	100.5	P	0.018555	0.3	NC	0.692594
246563_at	2.7	A	0.601074	-1.7	NC	0.416433
246564_at	287	P	0.01416	0.4	NC	0.60871
246565_at	210	P	2.44e-4	-0.1	NC	0.767451
246566_at	155	P	7.32e-4	0.2	NC	0.62112
246567_at	204.6	P	0.00415	-0.3	D	0.999226
246568_at	33.5	A	0.5	-0.2	NC	0.777251
246569_at	17.9	A	0.696289	1.6	NC	0.169098
246570_at	12.3	A	0.72583	2.4	NC	0.5
246571_at	56.3	A	0.334473	3.9	NC	0.330589
246572_at	31.7	A	0.5	0.4	NC	0.330589
246573_at	8.2	A	0.932373	1	NC	0.5
246574_at	4.3	A	0.953857	0.4	NC	0.934434
246575_at	204.7	P	0.001953	0.2	NC	0.39129
246576_at	55.6	A	0.080566	-0.1	MD	0.994591
246577_at	20.8	A	0.696289	2.9	NC	0.038415
246578_at	1.1	A	0.98584	-0.5	NC	0.894337
246579_at	12.6	A	0.696289	2.6	NC	0.145682
246580_at	178.4	P	2.44e-4	0.1	NC	0.657563
246581_at	44.8	A	0.466064	0.2	NC	0.5
246582_at	7.3	A	0.80542	0.9	NC	0.5
246583_at	83.5	P	0.005859	-1	D	0.999759
246584_at	100.3	P	0.005859	-1	D	0.999948
246585_at	69.8	P	0.030273	1.3	NC	0.01421
246586_at	28.6	A	0.366211	-0.3	NC	0.5
246587_at	63.4	A	0.246094	1.3	NC	0.318909
246588_at	21.5	A	0.601074	0.2	NC	0.5
246589_at	1.9	A	0.888428	0.8	NC	0.757415
246590_at	73.9	A	0.366211	3.3	NC	0.48058
246591_at	276	P	0.00293	-0.5	D	0.99775
246592_at	16.3	A	0.780518	1.8	NC	0.545234
246593_at	138.2	P	0.00415	0.7	NC	0.330589
246594_at	516.8	P	0.005859	-0.1	NC	0.921063
246595_at	9.8	A	0.696289	-1.3	NC	0.958799
246596_at	13.8	A	0.80542	-1.2	NC	0.900148
246597_at	4.4	A	0.567627	-2.8	NC	0.988955
246598_at	56.9	A	0.246094	-0.3	NC	0.545234
246599_at	42.4	A	0.149658	0.8	NC	0.078937
246600_at	89.8	P	0.01416	-0.3	NC	0.964215
246601_at	562.1	P	0.00293	-0.4	D	0.99997
246602_at	34.3	A	0.246094	-2.6	D	0.999965
246603_at	53.9	A	0.533936	2	NC	0.5
246604_at	2.9	A	0.991943	-2	NC	0.973302
246605_at	8	A	0.601074	-0.6	NC	0.403812
246606_at	3	A	0.72583	-1	NC	0.757415
246607_at	218	P	0.001953	-0.3	NC	0.838962
246608_at	3.3	A	0.828613	1.7	NC	0.069813
246609_at	3.9	A	0.953857	-2.5	NC	0.911062
246610_at	19.4	A	0.567627	-1.7	NC	0.925732
246611_at	300.5	P	2.44e-4	-0.2	NC	0.966696
246612_at	153.9	M	0.056152	-0.2	NC	0.942324
246613_at	952.4	P	2.44e-4	0.6	NC	0.296089
246614_at	64.8	P	0.018555	0.8	NC	0.342437
246615_at	12.6	A	0.753906	0.1	NC	0.570859
246616_at	5.2	A	0.828613	-0.8	NC	0.5
246617_at	69.9	A	0.111572	1.7	NC	0.041201
246618_at	58.2	A	0.171387	1.7	NC	0.105663
246619_at	382.1	P	2.44e-4	0.1	NC	0.796129
246620_at	56.1	A	0.366211	-0.3	NC	0.868657
246621_at	936.5	P	2.44e-4	0.3	NC	0.5
246622_at	130.4	P	0.046143	0.6	NC	0.657563
246623_at	1653.2	P	2.44e-4	0.6	NC	0.274048
246624_at	2.4	A	0.828613	-1.2	NC	0.596188
246625_at	80.3	A	0.171387	0.6	NC	0.5
246626_at	46.3	A	0.432373	0.2	NC	0.805199
246627_s_at	1003.4	P	2.44e-4	-0.2	NC	0.987976
246628_at	254.8	P	0.001221	0.2	NC	0.725952
246629_at	3.5	A	0.981445	0.9	NC	0.645558
246630_at	86.2	A	0.246094	0.3	NC	0.777251
246631_at	482.4	P	0.00293	-0.3	NC	0.981872
246632_at	35	A	0.246094	0.9	NC	0.37888
246633_at	59.6	A	0.334473	4.9	NC	0.035785
246634_at	236.4	P	2.44e-4	-0.3	NC	0.971234
246635_at	4.6	A	0.943848	-2.6	NC	0.973302
246636_at	482.4	P	2.44e-4	0.5	NC	0.5
246637_at	3.8	A	0.981445	1.1	NC	0.757415
246638_at	9.5	A	0.696289	2.4	NC	0.118009
246639_x_at	2.1	A	0.932373	1.4	NC	0.416433
246640_x_at	124.8	A	0.111572	0.9	NC	0.5
246641_s_at	2.4	A	0.962402	0	NC	0.786812
246642_s_at	6.3	A	0.696289	1.3	NC	0.330589
246643_s_at	0.7	A	0.962402	-1.7	NC	0.767451
246644_at	122.1	P	0.037598	-0.1	NC	0.978776
246645_at	207.8	A	0.067627	0.2	NC	0.796129
246646_at	2.3	A	0.904785	0.9	NC	0.558077
246647_at	50.7	P	0.037598	1.5	I	0.002032
246648_at	2.1	A	0.888428	1.8	NC	0.5
246649_at	28	A	0.601074	-0.2	NC	0.966696
246650_at	414.5	P	2.44e-4	0.2	NC	0.5
246651_at	57.7	A	0.366211	0.3	NC	0.949447
246652_at	80.5	P	0.046143	4.8	I	0.00225
246653_at	769.6	P	2.44e-4	-0.3	NC	0.990708
246654_s_at	204.6	P	0.01416	0.5	NC	0.868657
246655_at	5.8	A	0.870361	1.3	NC	0.5
246656_at	9.9	A	0.633789	0.2	NC	0.232549
246657_at	5.2	A	0.870361	-1.7	NC	0.5
246658_at	22.4	A	0.366211	1.2	NC	0.455413
246659_at	3.7	A	0.932373	-2.9	NC	0.506476
246660_at	394.6	P	2.44e-4	-0.1	NC	0.925732
246661_at	1.1	A	0.994141	-2.7	NC	0.657563
246662_at	75	A	0.19458	2	NC	0.296089
246663_at	7	A	0.870361	0.6	NC	0.645558
246664_at	6.8	A	0.932373	1.3	NC	0.5
246665_s_at	10.3	A	0.80542	-1.1	NC	0.242585
246666_at	46.2	A	0.246094	3.4	NC	0.006503
246667_at	70.5	A	0.080566	4	NC	0.01421
246668_at	22.9	A	0.398926	1.6	NC	0.015426
246669_at	30.5	A	0.567627	0.2	NC	0.232549
246670_at	38.2	A	0.295898	1.7	NC	0.39129
246671_at	42.6	A	0.366211	1.7	NC	0.169098
246672_at	1.7	A	0.665527	-1.5	NC	0.715033
246673_at	236.2	P	2.44e-4	0.2	NC	0.570859
246674_at	83.2	P	0.046143	-0.1	NC	0.969033
246675_at	27.1	A	0.129639	0.1	NC	0.161038
246676_at	46.4	A	0.129639	1.7	I	7.74e-4
246677_at	3	A	0.976074	0.7	NC	0.984574
246678_at	16.8	A	0.567627	3.4	NC	0.105663
246679_at	2.8	A	0.601074	0	NC	0.416433
246680_at	58.5	A	0.149658	1	NC	0.065566
246681_at	63	A	0.149658	-0.7	D	0.998349
246682_at	143.7	P	0.005859	-0.7	D	0.99994
246683_at	77.2	P	0.008057	0.3	NC	0.5
246684_at	24.2	A	0.466064	-0.9	NC	0.692594
246685_at	10.6	A	0.888428	-1.1	NC	0.916174
246686_at	28.1	A	0.753906	1.4	NC	0.715033
246687_at	31.5	A	0.72583	2.4	NC	0.37888
246688_at	6	A	0.919434	-2.2	NC	0.5
246689_at	2.4	A	0.753906	-1.3	NC	0.5
246690_at	9.6	A	0.753906	1.3	NC	0.050553
246691_at	86.3	A	0.095215	1.9	MI	0.005933
246692_at	38.8	A	0.303711	2.6	NC	0.094279
246693_at	3.1	A	0.828613	1	NC	0.715033
246694_at	2.2	A	0.981445	1.2	NC	0.952736
246695_at	12.8	A	0.850342	0.7	NC	0.669411
246696_at	3.5	A	0.932373	-2.4	NC	0.854318
246697_at	32.5	A	0.696289	3.5	NC	0.263341
246698_at	19	A	0.533936	0.1	NC	0.5
246699_at	233.6	P	0.001953	-0.1	NC	0.938478
246700_at	17.9	A	0.80542	4.4	NC	0.035785
246701_at	80.8	P	2.44e-4	-0.6	NC	0.993497
246702_at	522.7	P	2.44e-4	0.1	NC	0.5
246703_at	134.1	P	0.00415	-0.1	NC	0.838962
246704_at	39.7	A	0.466064	1.1	NC	0.570859
246705_x_at	2.8	A	0.932373	0.8	NC	0.633407
246706_at	4.7	A	0.80542	-0.4	NC	0.822588
246707_at	53.5	A	0.398926	1.3	NC	0.153232
246708_at	181.6	P	7.32e-4	0.3	NC	0.5
246709_s_at	2.2	A	0.888428	2.5	NC	0.284967
246710_at	17.2	A	0.5	1.6	NC	0.019624
246711_at	7.6	A	0.753906	-0.4	NC	0.583567
246712_at	2	A	0.601074	-0.5	NC	0.830902
246713_at	42.7	A	0.219482	2.4	NC	0.185981
246714_at	175.9	P	0.046143	0.8	NC	0.416433
246715_at	40.5	A	0.533936	1.1	NC	0.5
246716_s_at	15.4	A	0.780518	-0.8	NC	0.905721
246717_at	83.4	A	0.334473	2.4	NC	0.330589
246718_at	24.5	A	0.633789	0	NC	0.949447
246719_at	3.3	A	0.969727	-2.3	NC	0.905721
246720_at	1.3	A	0.976074	0.3	NC	0.757415
246721_at	7.7	A	0.633789	-1.4	NC	0.767451
246722_at	5.1	A	0.919434	1.1	NC	0.5
246723_at	1.9	A	0.976074	0.2	NC	0.868657
246724_at	152.9	P	0.01416	0.5	NC	0.645558
246725_at	64.5	A	0.171387	2.8	NC	0.026698
246726_at	3.3	A	0.72583	0.9	NC	0.416433
246727_at	68.9	A	0.27417	1.2	NC	0.5
246728_at	200.8	P	0.001953	0	NC	0.830902
246729_at	41.5	A	0.303711	4.4	NC	0.069813
246730_at	1094.1	P	2.44e-4	0.3	NC	0.5
246731_at	15.8	A	0.398926	-0.1	NC	0.583567
246732_at	117.7	P	0.030273	0.6	NC	0.307406
246733_at	26.5	A	0.601074	-1.7	NC	0.911062
246734_at	58.4	A	0.149658	0.9	NC	0.454766
246735_at	318.4	P	0.005859	0	NC	0.916174
246736_at	12.3	A	0.850342	-2.1	NC	0.98579
246737_at	81.6	P	0.023926	-0.1	NC	0.930187
246738_at	73.6	A	0.067627	0	NC	0.990708
246739_at	33.1	A	0.334473	1.3	NC	0.177412
246740_at	4.1	A	0.932373	1	NC	0.5
246741_at	280.6	P	2.44e-4	-0.4	D	0.996645
246742_at	236.5	P	0.00293	-0.3	NC	0.980376
246743_at	28	A	0.870361	-0.8	NC	0.977068
246744_at	380.7	P	0.001221	0.4	NC	0.5
246745_at	1363.2	P	2.44e-4	0.6	NC	0.342437
246746_at	148.4	P	0.005859	0.4	NC	0.342437
246747_at	2611.8	P	2.44e-4	-0.1	NC	0.846768
246748_at	58.2	A	0.149658	0.3	NC	0.805199
246749_at	92.5	P	0.01416	-0.1	NC	0.786812
246750_at	66.1	A	0.067627	0.2	NC	0.645558
246751_at	6.6	A	0.888428	-1.3	NC	0.846768
246752_at	3.1	A	0.962402	-0.3	NC	0.814019
246753_at	4.1	A	0.932373	0.1	NC	0.747149
246754_at	102.6	A	0.27417	0.2	NC	0.692594
246755_at	514.4	P	2.44e-4	0.1	NC	0.596188
246756_at	152.4	P	0.030273	-0.3	D	0.998923
246757_at	6.8	A	0.665527	1.4	NC	0.318909
246758_at	2692.9	P	2.44e-4	0.5	NC	0.177412
246759_at	154.3	P	0.001953	-0.2	D	0.995927
246760_at	220.4	P	0.001221	0.1	NC	0.545234
246761_at	3	A	0.969727	-0.3	NC	0.703911
246762_at	33.3	A	0.366211	-0.7	NC	0.980376
246763_at	616.4	P	7.32e-4	0.7	NC	0.366593
246764_s_at	3.1	A	0.870361	-1	NC	0.5
246765_at	77	A	0.303711	0.4	NC	0.715033
246766_at	10.7	A	0.72583	1.4	NC	0.242585
246767_at	125.3	P	0.010742	0.4	NC	0.657563
246768_at	226.9	P	0.001953	0.5	NC	0.242585
246769_at	2.7	A	0.80542	1.2	NC	0.5
246770_at	92.1	P	0.018555	0	NC	0.894337
246771_at	12.9	A	0.665527	5.1	NC	0.074268
246772_at	54	A	0.27417	-0.5	NC	0.991489
246773_at	56.9	A	0.334473	0.6	NC	0.5
246774_at	4.5	A	0.962402	1.1	NC	0.796129
246775_at	457.1	P	0.00293	0.4	NC	0.5
246776_at	98.9	P	0.046143	0.2	NC	0.703911
246777_at	267.2	P	7.32e-4	0.3	NC	0.506476
246778_at	222.4	P	0.001953	0.3	NC	0.805199
246779_at	173.8	P	0.023926	0.1	NC	0.905721
246780_at	849.5	P	2.44e-4	-0.1	NC	0.736659
246781_at	239.9	P	0.00293	0.1	NC	0.894337
246782_at	36.5	A	0.171387	-0.3	NC	0.888286
246783_at	34.5	A	0.067627	-1.4	NC	0.5
246784_at	279.8	P	2.44e-4	0.2	NC	0.5
246785_at	342.1	P	2.44e-4	-0.2	NC	0.977068
246786_at	48.8	A	0.334473	-0.6	D	0.998514
246787_s_at	6	A	0.633789	-1.6	NC	0.366593
246788_at	3.5	A	0.888428	-1.4	NC	0.846768
246789_at	182.3	P	0.01416	0.1	NC	0.692594
246790_at	8.1	A	0.696289	-2	NC	0.786812
246791_at	192.3	P	0.001953	-0.2	D	0.997247
246792_at	44.5	A	0.246094	0.9	NC	0.467656
246793_at	93.5	P	2.44e-4	-0.3	NC	0.987976
246794_s_at	69.1	A	0.129639	0.8	NC	0.296089
246795_at	19.1	A	0.466064	0.9	NC	0.242585
246796_at	46.9	A	0.219482	0.5	NC	0.814019
246797_at	37.4	A	0.246094	0	NC	0.5
246798_at	11.2	A	0.72583	-0.1	NC	0.493524
246799_at	121.7	M	0.056152	0.5	NC	0.5
246800_at	303.8	P	2.44e-4	0.2	NC	0.645558
246801_at	541.2	P	2.44e-4	0.4	NC	0.429141
246802_at	99.6	P	0.037598	-0.6	D	0.998168
246803_at	29.2	A	0.27417	-0.6	NC	0.949447
246804_at	2.1	A	0.932373	1.2	NC	0.532344
246805_at	31	A	0.466064	1.5	NC	0.232549
246806_at	1.5	A	0.932373	-2.8	NC	0.881991
246807_at	436.5	P	2.44e-4	0.7	NC	0.185981
246808_at	50.8	P	0.046143	0.7	NC	0.5
246809_s_at	340.8	P	0.001221	0.9	NC	0.038415
246810_at	1.1	A	0.998047	-1.6	D	0.998168
246811_at	52.7	M	0.056152	1.2	I	8.65e-4
246812_at	25	A	0.432373	4.2	I	0.00249
246813_at	8.9	A	0.592773	1.2	NC	0.274048
246814_at	90.7	P	0.037598	1.7	NC	0.111714
246815_at	44.1	A	0.080566	0.1	NC	0.5
246816_at	43.5	A	0.5	0.7	NC	0.5
246817_at	9.7	A	0.870361	-1.5	NC	0.949447
246818_at	68.4	A	0.533936	0.3	NC	0.875448
246819_at	1.9	A	0.904785	6.9	NC	0.169098
246820_at	62.3	A	0.111572	0.4	NC	0.5
246821_at	532.8	P	2.44e-4	0.4	NC	0.5
246822_at	107.7	A	0.149658	0.2	NC	0.964215
246823_at	25.9	A	0.665527	2.7	NC	0.5
246824_at	219.9	P	0.005859	-0.4	D	0.999948
246825_at	139.6	P	0.00293	0.1	NC	0.669411
246826_at	7.9	A	0.80542	-3.5	D	0.998664
246827_at	44.2	A	0.432373	-0.6	NC	0.881991
246828_at	26.5	A	0.398926	3	NC	0.030967
246829_at	98.5	P	0.01416	0.1	NC	0.911062
246830_at	1010.6	P	2.44e-4	0.1	NC	0.506476
246831_at	48.4	A	0.171387	-2.1	D	0.999833
246832_at	174.6	P	2.44e-4	-0.5	D	0.998664
246833_at	3.6	A	0.98584	1.4	NC	0.60871
246834_at	18.3	A	0.633789	1.1	NC	0.5
246835_at	14.5	A	0.665527	-0.7	NC	0.5
246836_s_at	60.9	A	0.067627	1.8	NC	0.131343
246837_at	85.3	A	0.080566	1.1	NC	0.330589
246838_at	83.5	A	0.067627	-0.1	NC	0.681091
246839_at	35.9	P	0.030273	0	NC	0.60871
246840_at	314.6	P	0.001953	0.1	NC	0.846768
246841_at	34	A	0.398926	1.5	NC	0.5
246842_at	49.4	A	0.334473	-0.9	D	0.99751
246843_at	188.3	P	2.44e-4	-0.4	MD	0.994067
246844_at	131.9	M	0.056152	0	NC	0.952736
246845_at	908.6	P	2.44e-4	0	NC	0.868657
246846_at	150.4	A	0.334473	-0.8	D	0.999922
246847_at	38.1	A	0.246094	-1.1	NC	0.938478
246848_at	4	A	0.932373	0.6	NC	0.645558
246849_at	147	P	0.00293	-0.1	NC	0.916174
246850_at	87.4	A	0.19458	0.1	NC	0.5
246851_at	1.8	A	0.969727	0.6	NC	0.669411
246852_at	79.7	A	0.149658	-1.7	D	0.999759
246853_at	6.8	A	0.432373	-0.9	NC	0.5
246854_at	242.5	P	2.44e-4	7	I	2.e-5
246855_at	1493.2	P	2.44e-4	-0.4	D	0.998664
246856_at	298	P	2.44e-4	-0.3	NC	0.989865
246857_at	20.8	A	0.334473	0.6	NC	0.263341
246858_at	263.5	P	0.001953	-0.1	NC	0.830902
246859_at	3.2	A	0.932373	-0.8	NC	0.296089
246860_at	20.3	A	0.466064	2.6	NC	0.099852
246861_at	1012.8	P	2.44e-4	-0.2	NC	0.987976
246862_at	374.5	P	2.44e-4	0.1	NC	0.805199
246863_at	309	P	2.44e-4	-0.4	D	0.997968
246864_at	128.8	P	0.001221	-0.2	NC	0.986922
246865_s_at	207.2	P	0.00415	0.2	NC	0.911062
246866_at	6.7	A	0.828613	0.4	NC	0.5
246867_at	3.6	A	0.888428	1.4	NC	0.747149
246868_at	227	P	0.00293	1	NC	0.010135
246869_at	21.1	A	0.567627	0.3	NC	0.545234
246870_at	616.2	P	7.32e-4	0.4	NC	0.5
246871_at	9.7	A	0.601074	0	NC	0.5
246872_at	60.9	A	0.129639	1.7	NC	0.00712
246873_at	99.4	A	0.19458	1	NC	0.441923
246874_at	9.1	A	0.780518	-0.7	NC	0.814019
246875_at	114.2	P	0.037598	-3.7	D	0.99998
246876_at	10.7	A	0.753906	1.4	NC	0.263341
246877_at	8.3	A	0.932373	0.7	NC	0.51942
246878_at	4.4	A	0.870361	1	NC	0.5
246879_at	131.2	P	0.001221	0.8	NC	0.48058
246880_s_at	31.1	A	0.432373	3.1	NC	0.030967
246881_at	94.9	P	0.030273	-0.4	D	0.996959
246882_at	156.1	P	0.037598	0.9	NC	0.5
246883_at	73.7	A	0.095215	0.8	NC	0.307406
246884_at	115.1	P	0.00415	1.2	NC	0.138386
246885_at	31.6	A	0.432373	-0.5	NC	0.966696
246886_at	133.2	P	0.023926	0	NC	0.987976
246887_at	24.6	A	0.601074	0	NC	0.657563
246888_at	191.4	P	2.44e-4	0	NC	0.854318
246889_at	72.3	A	0.219482	2	NC	0.099852
246890_at	121.1	P	0.046143	1.6	NC	0.038415
246891_at	97.6	P	0.023926	1	NC	0.403812
246892_at	17.9	A	0.633789	-0.5	NC	0.62112
246893_at	164.5	P	7.32e-4	-0.3	NC	0.990708
246894_at	3.3	A	0.753906	1.4	NC	0.5
246895_at	989.8	P	2.44e-4	0.3	NC	0.5
246896_at	38.8	A	0.533936	3.6	NC	0.177412
246897_at	305.7	P	2.44e-4	-0.6	D	0.999562
246898_at	54.3	A	0.129639	4.3	NC	0.153232
246899_at	73.7	M	0.056152	0.4	NC	0.403812
[truncated: 20,811 more rows]
