# Supplementary material for: Qualitative network models and genome-wide expression data define carbon/nitrogen-responsive molecular machines in Arabidopsis
Source: Genome Biol. 2007 Jan 11;8(1):R7. doi: 10.1186/gb-2007-8-1-r7 (PMC1839130; doi:10.1186/gb-2007-8-1-r7)
Supplement: Additional data file 5 — CHP files generated with the Affymetrix MAS v5.0 software as described in the Materials and methods. [file gb-2007-8-1-r7-S5.zip › CHPfiles/34.11.vs.LL33.13.CHP]

row.names	Ll34.11.vs.LL33.13.Signal	Ll34.11.vs.LL33.13.Detection	Ll34.11.vs.LL33.13.Detection.p.value	Ll34.11.vs.LL33.13.Signal.Log.Ratio	Ll34.11.vs.LL33.13.Change	Ll34.11.vs.LL33.13.Change.p.value
244901_at	84.1	P	0.005859	-0.3	NC	0.894337
244902_at	16	A	0.334473	-2.2	D	0.999611
244903_at	132.6	P	0.00293	-0.2	NC	0.949447
244904_at	13.4	A	0.72583	-1.1	NC	0.925732
244905_at	16.6	A	0.533936	-0.8	NC	0.805199
244906_at	183	P	0.00415	0.2	NC	0.900148
244907_at	38.5	A	0.398926	1.2	NC	0.5
244908_at	2.1	A	0.888428	1.1	NC	0.583567
244909_at	4.5	A	0.828613	0	NC	0.441923
244910_s_at	37.8	A	0.171387	0.7	NC	0.5
244911_at	2.1	A	0.943848	-0.5	NC	0.777251
244912_at	104.3	A	0.129639	-1.6	D	0.99998
244913_at	5.1	A	0.904785	-2.2	NC	0.955851
244914_at	5.8	A	0.80542	-0.3	NC	0.5
244915_s_at	18.6	A	0.432373	0.4	NC	0.232549
244916_at	18.7	A	0.398926	2.2	NC	0.083826
244917_at	5.8	A	0.870361	1.1	NC	0.5
244918_at	4.4	A	0.919434	-1.6	NC	0.854318
244919_at	26.2	A	0.432373	0.4	NC	0.570859
244920_s_at	45.1	A	0.067627	-1.7	D	0.999977
244921_s_at	26.6	A	0.27417	-1	D	0.999954
244922_s_at	43	A	0.27417	-0.2	NC	0.669411
244923_s_at	4.9	A	0.870361	0.1	NC	0.5
244924_at	26.7	A	0.398926	-1	NC	0.681091
244925_at	35.7	A	0.303711	1.4	NC	0.083826
244926_s_at	2.3	A	0.904785	-4	MD	0.994067
244927_at	69	A	0.303711	-0.1	NC	0.786812
244928_s_at	116.9	M	0.056152	-0.3	NC	0.949447
244929_at	135.6	P	0.030273	-0.8	D	0.999833
244930_at	2.9	A	0.969727	-2.1	NC	0.945978
244931_at	51.2	A	0.19458	0.7	NC	0.5
244932_at	37.4	A	0.334473	-1.4	D	0.999786
244933_at	1.6	A	0.633789	-3	NC	0.989865
244934_at	12.9	A	0.753906	-2	D	0.995927
244935_at	322.1	P	7.32e-4	-0.1	NC	0.966696
244936_at	53.6	A	0.067627	-0.8	D	0.999833
244937_at	20.5	A	0.432373	0.3	NC	0.814019
244938_at	103.3	P	0.037598	0.4	NC	0.506476
244939_at	44.5	A	0.366211	-1.5	D	0.999611
244940_at	114.4	P	0.00415	-1.4	D	0.99998
244941_at	100.2	P	0.008057	1.1	NC	0.203871
244942_at	4	A	0.904785	1.3	NC	0.925732
244943_at	133.4	P	0.023926	-0.8	D	0.999948
244944_s_at	119.6	P	2.44e-4	-1.8	D	0.99998
244945_at	62.6	A	0.067627	0.3	NC	0.596188
244946_at	38.1	A	0.366211	-0.1	NC	0.980376
244947_at	94.8	P	0.046143	1.1	NC	0.263341
244948_at	27	A	0.303711	0.5	NC	0.242585
244949_at	7.6	A	0.696289	-2.7	NC	0.934434
244950_at	53.4	A	0.095215	-0.3	D	0.996301
244951_s_at	245.4	P	2.44e-4	-0.3	NC	0.98579
244952_at	26.4	A	0.432373	-0.2	NC	0.558077
244953_s_at	78.6	P	0.046143	0.1	NC	0.814019
244954_s_at	2.5	A	0.696289	-3.7	NC	0.977068
244955_at	40.5	A	0.398926	3.5	NC	0.131343
244956_s_at	37.2	A	0.432373	0	NC	0.786812
244957_at	34.1	A	0.149658	0.1	NC	0.570859
244958_at	26.3	A	0.27417	1.4	NC	0.669411
244959_s_at	113.5	P	0.005859	-0.3	D	0.999811
244960_at	121.6	P	0.001953	-1.9	D	0.99998
244961_at	95.3	P	2.44e-4	-2.1	D	0.999833
244962_at	67	P	0.00415	-1.7	D	0.999948
244963_at	134	P	2.44e-4	0	NC	0.5
244964_at	82.4	A	0.067627	0.1	NC	0.692594
244965_at	27	P	0.023926	-1.5	D	0.999977
244966_at	4.7	A	0.665527	-2.8	D	0.998799
244967_at	95.6	A	0.171387	-1.3	D	0.999948
244968_at	180.3	P	0.001953	0.3	NC	0.814019
244969_at	46	P	0.046143	-1.7	NC	0.961585
244970_at	59.5	M	0.056152	-0.9	D	0.998664
244971_at	1916.9	P	7.32e-4	-0.4	NC	0.980376
244972_at	5.9	A	0.753906	-3.1	NC	0.990708
244973_at	1.5	A	0.943848	-5	D	0.999226
244974_at	30.2	A	0.466064	0.5	NC	0.777251
244975_at	23.1	A	0.303711	-2.5	D	0.999954
244976_at	607.7	P	2.44e-4	-1.6	D	0.99998
244977_at	50.6	P	0.037598	1.1	NC	0.318909
244978_at	124.8	P	0.00415	0	NC	0.905721
244979_at	16.9	A	0.567627	-1.5	NC	0.993497
244980_at	18.9	A	0.27417	-0.7	NC	0.5
244981_at	31.4	M	0.056152	-1.3	D	0.999034
244982_at	47.1	A	0.149658	-1.8	D	0.999308
244983_at	115.4	P	2.44e-4	-1.8	D	0.99998
244984_at	204.7	P	2.44e-4	-1.7	D	0.99998
244985_at	122.4	P	2.44e-4	-1.2	D	0.99998
244986_at	249.7	P	0.001953	-1.3	D	0.999811
244987_s_at	632.2	P	2.44e-4	-1.1	D	0.99998
244988_s_at	57.8	P	0.037598	-2.3	D	0.999654
244989_s_at	67.6	A	0.129639	1.3	NC	0.169098
244990_s_at	1.3	A	0.466064	-1.7	NC	0.961585
244991_s_at	20.8	A	0.171387	-0.1	NC	0.5
244992_s_at	436.6	P	2.44e-4	-1.4	D	0.99998
244993_s_at	88.9	P	0.023926	-2	D	0.99998
244994_at	3	A	0.780518	-1.7	NC	0.973302
244995_at	48.6	P	0.037598	2.1	NC	0.013078
244996_at	89.3	P	0.030273	-0.9	D	0.99997
244997_at	49.5	A	0.19458	-1.3	NC	0.990708
244998_at	95.2	P	0.001221	-1.4	D	0.99998
244999_at	41.5	A	0.080566	0	NC	0.596188
245000_at	7.5	A	0.870361	-2.2	NC	0.964215
245001_at	208.6	P	0.001953	-1.5	D	0.999977
245002_at	10.5	A	0.753906	-2.1	NC	0.977068
245003_at	41.6	A	0.171387	-0.4	NC	0.969033
245004_at	41.7	A	0.111572	-0.7	D	0.999833
245005_at	35.1	A	0.067627	0.7	NC	0.124552
245006_at	196.2	P	0.00293	-1.9	D	0.99998
245007_at	32.2	A	0.5	-1	D	0.999811
245008_at	19.5	A	0.27417	-1.7	D	0.999759
245009_at	287.1	A	0.111572	-1	D	0.99998
245010_at	3	A	0.904785	-3.1	NC	0.990708
245011_at	21.3	A	0.334473	-0.4	NC	0.986922
245012_at	34.2	A	0.080566	-0.7	D	0.995927
245013_at	817.6	P	2.44e-4	-0.8	D	0.99998
245014_at	515.3	P	2.44e-4	-1.2	D	0.99998
245015_at	102.5	P	2.44e-4	-1.8	D	0.99994
245016_at	72.7	P	7.32e-4	-2.7	D	0.99998
245017_at	124.5	P	7.32e-4	-2.7	D	0.999977
245018_at	45.8	A	0.219482	-1.1	NC	0.973302
245019_at	74.5	A	0.19458	-1.3	D	0.999954
245020_at	134.7	P	0.00415	0.2	NC	0.570859
245021_at	66.6	P	0.00415	-0.6	NC	0.971234
245022_at	10.9	A	0.432373	-1.7	NC	0.5
245023_at	121.7	P	0.001221	-1.4	D	0.99996
245024_at	165.5	P	2.44e-4	-3	D	0.99998
245025_at	21.1	A	0.27417	-3.3	D	0.99998
245026_at	24.5	A	0.366211	-2.9	D	0.99998
245027_at	5.9	A	0.780518	-2.8	MD	0.994591
245028_at	128.9	P	0.00293	-0.1	NC	0.681091
245029_at	37.6	A	0.129639	2.5	NC	0.054022
245030_at	19.1	A	0.246094	1.1	NC	0.177412
245031_at	115.6	P	0.023926	0.3	NC	0.5
245032_at	32.8	A	0.398926	1	NC	0.330589
245033_at	5.2	A	0.828613	-0.7	NC	0.715033
245034_at	26.7	A	0.567627	-1.2	NC	0.938478
245035_at	37.6	A	0.219482	1.5	NC	0.5
245036_at	153.4	A	0.067627	0.3	NC	0.715033
245037_at	27.2	A	0.219482	-0.5	NC	0.692594
245038_at	155.7	P	0.00415	1	NC	0.252851
245039_at	166.4	P	0.00415	-0.9	D	0.999911
245040_at	2.6	A	0.850342	0.6	NC	0.930187
245041_at	97.5	P	0.001953	-0.7	D	0.999977
245042_at	70.2	A	0.171387	0.4	NC	0.558077
245043_at	105.6	P	0.010742	-1	NC	0.988955
245044_at	52.2	A	0.398926	0.8	NC	0.354442
245045_at	326.1	P	7.32e-4	0.4	NC	0.583567
245046_at	525.4	P	2.44e-4	0	NC	0.822588
245047_at	59.5	A	0.246094	0.2	NC	0.930187
245048_at	186.9	P	0.00415	-1.7	D	0.999693
245049_at	29.5	A	0.171387	-0.7	D	0.99751
245050_at	165.4	P	0.00415	-0.2	NC	0.961585
245051_at	155.3	A	0.095215	0.2	NC	0.805199
245052_at	2.8	A	0.80542	-4.4	NC	0.905721
245053_at	29.6	A	0.334473	0.2	NC	0.5
245054_at	65.4	P	0.008057	-0.5	NC	0.971234
245055_at	39.7	A	0.171387	-0.5	NC	0.60871
245056_at	58.8	A	0.19458	0.2	NC	0.987976
245057_at	2.1	A	0.989258	-3.3	NC	0.964215
245058_at	4.5	A	0.919434	1.1	NC	0.715033
245059_at	165.7	P	0.018555	-0.5	NC	0.961585
245060_at	1018.7	P	2.44e-4	0.1	NC	0.681091
245061_at	72.6	P	0.018555	0.5	NC	0.532344
245062_at	160	P	2.44e-4	-0.6	MD	0.994067
245063_at	129	P	2.44e-4	0.5	NC	0.493524
245064_at	100.5	P	0.001221	0.3	NC	0.5
245065_at	243	A	0.095215	0.2	NC	0.854318
245066_at	251.2	P	0.00293	0.2	NC	0.854318
245067_at	676.6	P	2.44e-4	0	NC	0.777251
245068_at	4.6	A	0.870361	-1.7	NC	0.938478
245069_at	6.7	A	0.432373	1	NC	0.330589
245070_at	17.5	A	0.366211	1.6	NC	0.284967
245071_at	57.7	A	0.129639	3	NC	0.035785
245072_s_at	2.2	A	0.567627	-2	NC	0.583567
245073_at	4.6	A	0.80542	-2	NC	0.838962
245074_at	8.7	A	0.753906	-2.8	D	0.996301
245075_at	4.4	A	0.870361	-1.3	NC	0.5
245076_at	9.7	A	0.919434	1.4	NC	0.5
245077_at	101.3	P	0.018555	1.8	NC	0.022932
245078_at	133.1	P	0.023926	-0.6	D	0.998923
245079_at	56	A	0.171387	0.2	NC	0.5
245080_at	150.2	P	0.00415	0	NC	0.934434
245081_at	50.8	A	0.303711	0.6	NC	0.703911
245082_at	10.5	A	0.753906	-1.9	NC	0.767451
245083_at	286.1	P	2.44e-4	-0.2	NC	0.958799
245084_at	25.4	A	0.334473	-1.1	NC	0.980376
245085_at	1020.8	P	2.44e-4	0.1	NC	0.861614
245086_at	5.5	A	0.80542	-1	NC	0.881991
245087_at	60.3	A	0.067627	0.4	NC	0.747149
245088_at	28.9	A	0.398926	0.2	NC	0.5
245089_at	164.8	P	2.44e-4	0.3	NC	0.5
245090_at	468.9	P	2.44e-4	-0.8	D	0.999922
245091_at	39	A	0.303711	4.1	NC	0.252851
245092_at	233.6	P	0.008057	0.3	NC	0.5
245093_at	30.2	A	0.533936	-0.8	NC	0.980376
245094_at	354.6	P	0.001221	0.8	NC	0.054022
245095_at	1.8	A	0.753906	-2.1	MD	0.994067
245096_at	53.3	P	0.023926	-0.1	NC	0.921063
245097_at	184.6	P	0.00415	0.6	NC	0.5
245098_at	326.4	P	7.32e-4	0.1	NC	0.905721
245099_at	288.1	P	0.046143	0.3	NC	0.911062
245100_at	124.4	P	0.023926	-0.3	D	0.996959
245101_at	764.4	P	2.44e-4	-0.1	NC	0.854318
245102_at	22.6	A	0.366211	2.7	NC	0.5
245103_at	8.2	A	0.780518	1.1	NC	0.078937
245104_at	81.1	A	0.219482	0.1	NC	0.969033
245105_at	63.9	P	0.00293	0.4	NC	0.5
245106_at	113.7	P	0.008057	-0.6	NC	0.938478
245107_at	42.7	A	0.19458	1	NC	0.429141
245108_at	1.9	A	0.969727	-2.1	NC	0.983269
245109_at	23.4	A	0.432373	-1	MD	0.994067
245110_at	8	A	0.870361	-1.9	D	0.996301
245111_at	6	A	0.888428	0.9	NC	0.777251
245112_at	226	P	7.32e-4	0	NC	0.875448
245113_at	544.6	P	2.44e-4	0.2	NC	0.545234
245114_at	332.6	P	0.001221	-0.2	D	0.998664
245115_at	635.7	P	7.32e-4	0.5	NC	0.5
245116_at	272.5	P	2.44e-4	-0.1	NC	0.830902
245117_at	406.5	P	2.44e-4	1.8	I	2.7e-5
245118_at	93.3	P	0.01416	0.9	NC	0.185981
245119_at	58	A	0.334473	-0.3	NC	0.99288
245120_at	126.9	A	0.149658	0.1	NC	0.984574
245121_at	2464.3	P	2.44e-4	0.4	NC	0.5
245122_at	114.4	P	0.023926	-0.6	D	0.999308
245123_at	10	A	0.567627	-0.6	NC	0.5
245124_at	436.3	P	0.001953	0.9	NC	0.307406
245125_at	4.9	A	0.932373	-1.6	NC	0.558077
245126_at	120.6	P	2.44e-4	0.2	NC	0.558077
245127_at	78.3	A	0.095215	-0.1	D	0.998664
245128_at	29.3	A	0.398926	2.7	NC	0.194801
245129_at	24.6	A	0.567627	2	NC	0.078937
245130_at	7.3	A	0.870361	-2.5	D	0.999977
245131_s_at	215.4	P	0.008057	-0.4	MD	0.995075
245132_at	45.6	A	0.080566	0.3	NC	0.814019
245133_at	77.9	A	0.095215	0.5	NC	0.725952
245134_s_at	32.8	A	0.111572	-1.1	NC	0.993497
245135_at	28.7	A	0.398926	3.2	NC	0.038415
245136_at	211.9	P	2.44e-4	0.5	NC	0.5
245137_at	86.7	P	0.00293	0	NC	0.60871
245138_at	8.2	A	0.72583	1.3	NC	0.454766
245139_at	468.2	P	2.44e-4	-0.1	NC	0.949447
245140_at	18.8	A	0.601074	0.6	NC	0.454766
245141_at	80.4	A	0.149658	-0.9	D	0.999034
245142_at	12	A	0.828613	0.6	NC	0.868657
245143_at	14	A	0.601074	0.1	NC	0.830902
245144_at	520.1	P	2.44e-4	0.7	NC	0.185981
245145_at	146.5	P	0.00415	-0.2	D	0.996301
245146_at	321	P	0.00415	0.2	NC	0.757415
245147_at	57.8	A	0.366211	0.5	NC	0.5
245148_at	93.2	A	0.149658	-0.7	D	0.99998
245149_at	25.1	A	0.246094	-1.2	D	0.99751
245150_at	25.4	A	0.334473	-1.5	NC	0.99288
245151_at	75	P	0.008057	-0.3	NC	0.977068
245152_at	251.1	P	0.030273	-0.1	NC	0.777251
245153_at	31.2	P	0.046143	1.7	NC	0.041201
245154_at	13.7	A	0.5	-1.9	NC	0.911062
245155_at	964.8	P	2.44e-4	0.3	NC	0.51942
245156_at	112.1	P	2.44e-4	-0.3	NC	0.989865
245157_at	16	A	0.466064	0.8	NC	0.467656
245158_at	35.3	A	0.129639	1.5	NC	0.010135
245159_at	6.2	A	0.753906	-1.5	NC	0.5
245160_at	27.5	A	0.665527	2.4	NC	0.583567
245161_at	10.3	A	0.696289	-3.2	NC	0.993497
245162_at	7.6	A	0.72583	-0.6	NC	0.905721
245163_at	10.4	A	0.696289	-0.3	NC	0.5
245164_at	226.3	P	0.010742	-1	NC	0.99288
245165_at	32	A	0.366211	0	NC	0.506476
245166_at	82	A	0.219482	-0.2	NC	0.969033
245167_s_at	381.6	P	7.32e-4	-0.7	D	0.999448
245168_at	1045.3	P	2.44e-4	0.1	NC	0.875448
245169_at	502.4	P	7.32e-4	0.2	NC	0.657563
245170_at	73.6	A	0.246094	1	NC	0.330589
245171_at	42.2	A	0.303711	-0.7	D	0.999727
245172_at	192.4	P	0.00415	0	NC	0.888286
245173_at	31.7	A	0.27417	1.8	NC	0.5
245174_at	89.1	P	0.01416	0.2	NC	0.506476
245175_at	1951.8	P	2.44e-4	0.4	NC	0.5
245176_at	83.2	P	0.018555	-0.6	NC	0.973302
245177_at	16.9	A	0.466064	-0.5	NC	0.949447
245178_at	200.4	P	0.008057	-0.3	NC	0.930187
245179_at	109	M	0.056152	-0.3	D	0.99775
245180_at	254.8	P	7.32e-4	-0.3	NC	0.916174
245181_at	663.4	P	2.44e-4	-0.2	NC	0.989865
245182_at	109.2	P	0.01416	0.3	NC	0.5
245183_at	103.4	P	0.046143	0.1	NC	0.681091
245184_at	40.8	A	0.27417	1.1	NC	0.5
245185_at	46.2	A	0.149658	-0.9	NC	0.934434
245186_at	153.7	P	0.01416	0.2	NC	0.969033
245187_s_at	170.3	P	0.001953	0	NC	0.983269
245188_at	90.6	A	0.080566	0.5	NC	0.62112
245189_at	3.3	A	0.870361	1.1	NC	0.429141
245190_at	40.1	A	0.27417	0	NC	0.681091
245191_at	8.4	A	0.567627	0.6	NC	0.5
245192_at	27.9	A	0.533936	0.9	NC	0.296089
245193_at	86.8	A	0.129639	-1	D	0.999899
245194_at	54.2	A	0.27417	0.2	NC	0.838962
245195_at	8.3	A	0.665527	-0.7	NC	0.5
245196_at	94	M	0.056152	0	NC	0.905721
245197_at	261.6	P	2.44e-4	-0.7	D	0.99998
245198_at	140.6	A	0.129639	0.6	NC	0.5
245199_at	2921.3	P	2.44e-4	0.5	NC	0.318909
245200_at	131.1	P	0.046143	0.2	NC	0.5
245201_at	96.2	P	0.046143	0.3	NC	0.51942
245202_at	192.1	P	0.010742	0.6	NC	0.5
245203_at	2	A	0.962402	1	NC	0.596188
245204_at	20.6	A	0.633789	-1.2	NC	0.900148
245205_at	30.1	A	0.366211	-0.6	NC	0.863212
245206_at	184.2	P	0.001221	0	NC	0.964215
245207_at	225.5	P	0.023926	0.1	NC	0.777251
245208_at	61.9	P	2.44e-4	0.1	NC	0.796129
245209_at	237.3	P	2.44e-4	-0.5	MD	0.995075
245210_at	95.8	P	0.001953	0.6	NC	0.5
245211_at	336.6	P	7.32e-4	0.2	NC	0.5
245212_at	21.4	A	0.533936	0.8	NC	0.5
245213_at	73.5	A	0.246094	0.2	NC	0.657563
245214_at	41.4	A	0.080566	1.9	NC	0.232549
245215_at	34	A	0.366211	0.4	NC	0.545234
245216_at	98.5	P	0.010742	-1.9	D	0.99996
245217_at	8.7	A	0.753906	0.8	NC	0.307406
245218_s_at	56.4	A	0.171387	1.4	NC	0.203871
245219_at	33.3	A	0.466064	0.3	NC	0.5
245220_at	27.6	A	0.432373	1.7	NC	0.403812
245221_s_at	32.2	A	0.466064	0.4	NC	0.786812
245222_at	2.8	A	0.953857	0.6	NC	0.796129
245223_at	23.2	A	0.633789	1	NC	0.232549
245224_at	46.6	A	0.27417	0.9	NC	0.5
245225_at	3	A	0.994141	0.6	NC	0.952736
245226_at	46.8	A	0.246094	-0.2	NC	0.786812
245227_s_at	87	M	0.056152	1.1	NC	0.493524
245228_at	134.3	P	2.44e-4	0	NC	0.888286
245229_at	107.1	P	0.01416	0.6	NC	0.5
245230_at	41.9	A	0.219482	-0.3	NC	0.952736
245231_at	43.2	A	0.366211	0.6	NC	0.5
245232_at	1.7	A	0.962402	1.5	NC	0.342437
245233_at	8.6	A	0.696289	-1.6	NC	0.5
245234_at	39.5	A	0.246094	-1.3	D	0.999693
245235_at	367.9	P	2.44e-4	0.3	NC	0.5
245236_at	102	P	0.005859	0.8	NC	0.5
245237_at	82.1	P	0.005859	0.1	NC	0.905721
245238_at	1347.3	P	2.44e-4	-0.2	NC	0.949447
245239_at	35.4	A	0.567627	0.6	NC	0.493524
245240_at	17.9	A	0.780518	-1	NC	0.796129
245241_at	5.6	A	0.870361	0	NC	0.830902
245242_at	4.9	A	0.633789	-1.3	NC	0.596188
245243_at	45.4	A	0.111572	0.3	NC	0.5
245244_at	40.7	A	0.219482	-0.2	NC	0.657563
245245_at	30.2	A	0.366211	1	NC	0.5
245246_at	5.2	A	0.633789	0.5	NC	0.692594
245247_at	209.1	P	0.018555	-0.2	MD	0.994067
245248_at	104.3	P	0.01416	-0.5	NC	0.980376
245249_at	370.8	P	2.44e-4	0	NC	0.583567
245250_at	52	A	0.27417	-0.8	D	0.999135
245251_at	108.7	P	0.01416	0.6	NC	0.5
245252_at	74.4	P	0.023926	-0.2	MD	0.994591
245253_at	20.8	A	0.27417	1.4	NC	0.054022
245254_at	97.2	P	0.037598	0	NC	0.796129
245255_at	324	P	7.32e-4	-0.1	NC	0.921063
245256_at	84.9	P	0.005859	0.3	NC	0.506476
245257_at	33.2	A	0.149658	0.9	NC	0.145682
245258_at	173.6	P	2.44e-4	0.7	NC	0.242585
245259_at	38.1	A	0.366211	0.4	NC	0.307406
245260_at	220.9	P	0.030273	0.5	NC	0.545234
245261_at	97.5	P	0.01416	0.5	NC	0.532344
245262_at	82.1	A	0.246094	0.3	NC	0.822588
245263_at	77	A	0.067627	1.6	NC	0.5
245264_at	15.2	A	0.432373	0.2	NC	0.5
245265_at	7.5	A	0.696289	-1.6	NC	0.645558
245266_at	67.1	P	0.023926	-0.6	NC	0.991489
245267_at	111.7	P	0.00415	-0.2	NC	0.966696
245268_at	92.8	M	0.056152	0.4	NC	0.5
245269_at	253.5	P	0.001953	0.3	NC	0.657563
245270_at	1794.6	P	2.44e-4	0.4	NC	0.5
245271_at	190.8	P	0.00293	0.1	NC	0.958799
245272_at	9.3	A	0.780518	-1.8	D	0.998514
245273_at	155.7	A	0.246094	-0.1	NC	0.961585
245274_at	193.1	P	0.008057	0.1	NC	0.875448
245275_at	32	A	0.633789	2.8	NC	0.558077
245276_at	162	P	0.01416	0.6	NC	0.131343
245277_at	27.5	A	0.601074	-0.1	NC	0.830902
245278_at	394.4	P	0.001221	-0.6	D	0.998349
245279_at	260.5	P	7.32e-4	-0.2	NC	0.854318
245280_at	182.3	P	0.001953	0.5	NC	0.5
245281_at	640.5	P	2.44e-4	0.2	NC	0.545234
245282_at	215.8	P	2.44e-4	-0.3	D	0.998664
245283_at	65.8	A	0.149658	1.2	NC	0.5
245284_at	76.2	P	0.023926	-0.1	NC	0.900148
245285_s_at	110.1	P	0.008057	-0.4	D	0.998168
245286_at	1094.3	P	2.44e-4	0	NC	0.934434
245287_at	71.2	A	0.095215	-0.1	NC	0.964215
245288_at	138.7	P	2.44e-4	-0.2	NC	0.838962
245289_at	2022.4	P	2.44e-4	0.1	NC	0.570859
245290_at	89.2	A	0.19458	-1.8	D	0.99998
245291_at	257.8	P	0.023926	1.1	NC	0.050553
245292_at	1002.6	P	7.32e-4	-0.5	D	0.999693
245293_at	340.1	P	2.44e-4	0.7	NC	0.054022
245294_at	62.1	A	0.095215	-0.4	NC	0.900148
245295_at	139.9	P	2.44e-4	0	NC	0.846768
245296_at	51.8	A	0.19458	0.4	NC	0.5
245297_at	96.3	P	0.00415	0.2	NC	0.645558
245298_at	130.5	A	0.246094	0.2	NC	0.911062
245299_at	621.1	P	2.44e-4	0.2	NC	0.5
245300_at	149.5	P	0.00293	0.3	NC	0.506476
245301_at	111.8	P	0.01416	0.3	NC	0.633407
245302_at	25.2	A	0.432373	0.2	NC	0.868657
245303_at	95.4	A	0.067627	0.3	NC	0.669411
245304_at	18.2	A	0.665527	-0.2	NC	0.911062
245305_at	214.6	P	2.44e-4	0.3	NC	0.645558
245306_at	98.8	P	0.030273	1.1	I	0.003699
245307_at	143.9	M	0.056152	0.3	NC	0.736659
245308_at	264.6	P	0.030273	-0.1	NC	0.984574
245309_at	100.6	P	0.018555	0.5	NC	0.5
245310_at	68.5	P	0.030273	0.5	NC	0.703911
245311_at	1355.9	P	2.44e-4	0.1	NC	0.51942
245312_at	77.2	A	0.149658	-0.2	NC	0.961585
245313_at	163.7	P	0.00415	0.2	NC	0.645558
245314_at	40.1	A	0.5	0.3	NC	0.814019
245315_at	786.1	P	2.44e-4	0.6	NC	0.194801
245316_at	184	P	7.32e-4	0.1	NC	0.757415
245317_at	906.8	P	2.44e-4	-1	D	0.999973
245318_at	76	M	0.056152	0.6	NC	0.467656
245319_at	127.8	P	0.005859	0.7	NC	0.145682
245320_at	142.8	P	7.32e-4	-0.3	NC	0.925732
245321_at	321.3	P	2.44e-4	-0.4	D	0.996301
245322_at	28.3	A	0.27417	0.2	NC	0.5
245323_at	747.7	P	7.32e-4	0.5	NC	0.5
245324_at	241.3	P	0.001953	-0.2	D	0.999226
245325_at	172.1	P	2.44e-4	-0.6	D	0.999911
245326_at	40.9	A	0.219482	0.2	NC	0.161038
245327_at	80.5	P	0.00293	-1.1	D	0.999965
245328_at	462.2	P	2.44e-4	-0.1	NC	0.977068
245329_at	409.7	P	7.32e-4	0.9	NC	0.061522
245330_at	69.9	P	0.005859	0	NC	0.681091
245331_at	411.5	P	7.32e-4	-0.3	D	0.995519
245332_at	380.9	P	0.001953	0.8	NC	0.153232
245333_at	459.1	P	7.32e-4	0.1	NC	0.633407
245334_at	516.2	P	2.44e-4	0.5	NC	0.467656
245335_at	6.7	A	0.962402	0.9	NC	0.39129
245336_at	35.3	A	0.27417	1.7	NC	0.5
245337_at	97.6	P	0.030273	0.2	NC	0.955851
245338_at	119.8	P	0.018555	0.4	NC	0.5
245339_at	110.7	P	0.00415	0.5	NC	0.330589
245340_at	1426.5	P	2.44e-4	0.5	NC	0.342437
245341_at	212.1	P	0.001953	-0.4	NC	0.964215
245342_at	3906.8	P	2.44e-4	0.5	NC	0.296089
245343_at	69.9	P	0.037598	-0.3	NC	0.894337
245344_at	253.1	P	0.001221	0.5	NC	0.5
245345_at	80.1	P	0.037598	0.2	NC	0.969033
245346_at	60.5	P	0.037598	1.4	NC	0.083826
245347_at	51.3	A	0.111572	0.6	NC	0.48058
245348_at	276.7	P	2.44e-4	0	NC	0.861614
245349_at	47.7	A	0.149658	2.3	NC	0.024755
245350_at	630.4	P	7.32e-4	-0.2	NC	0.990708
245351_at	341.1	P	2.44e-4	-0.1	NC	0.949447
245352_at	21.6	A	0.246094	0.4	NC	0.5
245353_at	6.6	A	0.904785	-2.4	NC	0.99288
245354_at	40.1	A	0.171387	3.7	NC	0.169098
245355_at	3861.9	P	2.44e-4	0.7	NC	0.169098
245356_at	8636.9	P	2.44e-4	0.5	NC	0.416433
245357_at	67.5	P	0.008057	-0.2	NC	0.747149
245358_at	367.7	P	0.008057	0.1	NC	0.921063
245359_at	113.7	P	0.018555	-0.3	D	0.998664
245360_at	205.7	P	2.44e-4	-0.3	NC	0.966696
245361_at	383.7	P	7.32e-4	-0.3	NC	0.990708
245362_at	98.1	P	0.046143	-0.3	NC	0.966696
245363_at	69.3	A	0.067627	-0.7	MD	0.994067
245364_at	88.1	P	0.037598	0.5	NC	0.5
245365_at	219.6	P	0.010742	0.3	NC	0.5
245366_at	132.7	P	7.32e-4	-0.3	NC	0.949447
245367_at	138.7	P	0.001953	0.8	NC	0.222749
245368_at	25.9	A	0.19458	-0.6	NC	0.51942
245369_at	7.9	A	0.870361	0.8	NC	0.930187
245370_at	121.9	P	2.44e-4	0.3	NC	0.51942
245371_at	30.3	A	0.171387	0.4	NC	0.467656
245372_at	1654.1	P	2.44e-4	0.3	NC	0.454766
245373_s_at	1193.7	P	0.001221	-0.3	D	0.99751
245374_at	210	P	2.44e-4	0	NC	0.894337
245375_at	32.7	A	0.19458	0.1	NC	0.669411
245376_at	32.9	A	0.303711	0.4	NC	0.681091
245377_at	51.7	A	0.129639	1.4	NC	0.118009
245378_at	23.8	A	0.601074	1.9	NC	0.493524
245379_at	28.5	A	0.432373	-0.7	NC	0.981872
245380_at	48.8	P	0.046143	1	NC	0.074268
245381_at	55.5	A	0.129639	0.4	NC	0.830902
245382_at	412.3	P	0.001221	-1.3	D	0.99998
245383_at	69.8	A	0.19458	0.7	NC	0.296089
245384_at	52.8	P	0.037598	-0.8	NC	0.991489
245385_at	50.4	P	0.046143	0.6	NC	0.5
245386_at	1403.7	P	2.44e-4	0.2	NC	0.545234
245387_at	216.4	P	2.44e-4	-0.3	NC	0.830902
245388_at	3.9	A	0.753906	-2.1	NC	0.888286
245389_at	7.7	A	0.850342	-0.2	D	0.996959
245390_at	122.5	P	0.008057	0	NC	0.830902
245391_at	606.1	P	2.44e-4	-0.4	D	0.99994
245392_at	2.4	A	0.80542	1.2	NC	0.596188
245393_at	410.1	P	0.001953	0.3	NC	0.5
245394_at	1478.6	P	0.001221	0.2	NC	0.5
245395_at	122	P	0.010742	0	NC	0.48058
245396_at	16.5	A	0.665527	-1.7	NC	0.966696
245397_at	110.5	A	0.095215	0.2	NC	0.747149
245398_at	209.4	P	0.001221	0.5	NC	0.5
245399_at	4668.8	P	2.44e-4	0.2	NC	0.692594
245400_at	468.7	P	2.44e-4	0	NC	0.861614
245401_at	274.7	P	0.001953	-2.3	D	0.99998
245402_at	7.2	A	0.828613	0.2	NC	0.5
245403_at	32.1	A	0.171387	1.3	NC	0.033304
245404_at	44	P	0.005859	-0.5	NC	0.692594
245405_at	6.6	A	0.5	-2.3	MD	0.994067
245406_at	4.6	A	0.919434	0.6	NC	0.545234
245407_at	417.9	P	0.001953	-0.1	NC	0.978776
245408_at	119.6	P	0.018555	0.5	NC	0.5
245409_at	21.1	A	0.5	2.2	NC	0.161038
245410_at	61.1	P	0.030273	0.7	NC	0.5
245411_at	4.4	A	0.888428	-1.9	D	0.995519
245412_at	929.5	P	2.44e-4	0.4	NC	0.5
245413_at	78.8	A	0.067627	1.4	NC	0.177412
245414_at	134.7	A	0.366211	1	NC	0.354442
245415_at	350.3	P	2.44e-4	-0.3	NC	0.980376
245416_at	117.6	P	0.030273	-0.2	NC	0.905721
245417_at	6.4	A	0.828613	-1.2	NC	0.633407
245418_at	119.9	P	7.32e-4	0.2	NC	0.747149
245419_at	7	A	0.567627	1.3	NC	0.057676
245420_at	7.8	A	0.696289	-1.9	NC	0.958799
245421_at	157.5	P	0.005859	0.3	NC	0.5
245422_at	30.1	A	0.398926	1.8	NC	0.008511
245423_at	36	A	0.219482	1.2	NC	0.5
245424_at	1.2	A	0.976074	0.3	NC	0.725952
245425_at	460.4	P	0.001953	0.5	NC	0.5
245426_at	59	P	0.005859	0.8	NC	0.169098
245427_at	114.5	P	0.008057	0.2	NC	0.558077
245428_at	32.4	A	0.219482	-0.5	D	0.995927
245429_at	51.8	A	0.366211	0.2	NC	0.715033
245430_at	173.9	P	0.001953	0.4	NC	0.5
245431_at	97.8	P	7.32e-4	-1	D	0.999654
245432_at	205.5	P	0.001953	0.4	NC	0.5
245433_at	650.9	P	2.44e-4	0.4	NC	0.5
245434_at	117.9	P	0.01416	-0.1	NC	0.978776
245435_at	75.3	P	0.023926	0.3	NC	0.5
245436_at	7.6	A	0.633789	0	NC	0.506476
245437_at	43.7	A	0.19458	0.1	NC	0.900148
245438_at	128.4	P	0.037598	0	NC	0.645558
245439_at	49.3	A	0.19458	0.4	NC	0.506476
245440_at	39.4	A	0.303711	1.5	NC	0.138386
245441_at	51.3	A	0.129639	0.6	NC	0.5
245442_at	91.7	P	0.023926	-0.2	NC	0.949447
245443_at	16.6	A	0.366211	1.1	NC	0.047264
245444_at	17.7	A	0.753906	-0.5	NC	0.805199
245445_at	33.5	A	0.095215	-0.4	NC	0.949447
245446_at	127.5	P	0.00293	0.4	NC	0.583567
245447_at	5	A	0.850342	1.1	NC	0.645558
245448_at	13.4	A	0.753906	0.7	NC	0.203871
245449_at	32.4	A	0.533936	-0.2	NC	0.757415
245450_at	32.6	A	0.432373	2.3	NC	0.105663
245451_at	7.9	A	0.567627	-1.8	NC	0.905721
245452_at	14	A	0.665527	1.2	NC	0.307406
245453_at	9.8	A	0.696289	-0.3	NC	0.5
245454_at	117.8	P	0.030273	-0.1	NC	0.949447
245455_at	5.2	A	0.828613	0.5	NC	0.5
245456_at	124.5	P	7.32e-4	0	NC	0.952736
245457_s_at	43.4	A	0.366211	-0.6	NC	0.988955
245458_at	17	A	0.753906	0.8	NC	0.62112
245459_at	6	A	0.753906	1.6	NC	0.403812
245460_at	1.1	A	0.80542	-1.1	NC	0.767451
245461_at	128.8	P	0.010742	1.6	NC	0.011045
245462_at	39.6	A	0.067627	-0.9	NC	0.990708
245463_at	148.2	P	0.00415	-1.4	D	0.999973
245464_at	75.4	P	0.023926	0.6	NC	0.242585
245465_at	16.4	A	0.466064	-0.3	NC	0.5
245466_at	34.7	P	0.046143	-0.3	NC	0.973302
245467_at	130.3	P	0.030273	0.4	NC	0.5
245468_at	7.9	A	0.850342	-2.1	NC	0.98579
245469_at	7	A	0.696289	-0.2	NC	0.284967
245470_at	32.7	A	0.633789	2.9	NC	0.441923
245471_at	5.7	A	0.246094	-1.5	NC	0.429141
245472_at	4	A	0.828613	1.2	NC	0.796129
245473_at	2.7	A	0.80542	-2.6	NC	0.703911
245474_at	59.4	A	0.19458	0.3	NC	0.757415
245475_at	14.9	A	0.665527	-0.4	NC	0.796129
245476_at	7.4	A	0.870361	0	NC	0.60871
245477_at	97.7	P	0.00415	-0.9	D	0.999562
245478_at	102.3	P	0.00415	-0.2	NC	0.925732
245479_at	85.3	P	0.010742	0	NC	0.945978
245480_at	68.1	A	0.080566	-0.4	D	0.995519
245481_at	342.9	P	0.00415	-0.3	NC	0.984574
245482_at	48.2	A	0.149658	-0.9	D	0.999226
245483_at	2190.6	P	2.44e-4	-1	D	0.999977
245484_at	159.5	P	2.44e-4	-0.3	NC	0.961585
245485_at	79	P	0.018555	1.1	NC	0.416433
245486_x_at	73.2	A	0.633789	0	NC	0.945978
245487_at	94.4	P	2.44e-4	0.3	NC	0.5
245488_at	42.5	A	0.246094	0.1	NC	0.5
245489_at	74.1	A	0.303711	0.2	NC	0.796129
245490_at	2.8	A	0.753906	0.5	NC	0.60871
245491_at	61	A	0.27417	-0.1	NC	0.983269
245492_at	191.7	P	7.32e-4	0.6	NC	0.318909
245493_at	67.2	P	0.005859	0.8	NC	0.633407
245494_at	158.4	P	0.001953	0.8	NC	0.284967
245495_at	55.8	A	0.080566	-0.2	NC	0.983269
245496_at	102.4	P	0.010742	0.4	NC	0.493524
245497_at	5.4	A	0.633789	1.4	NC	0.131343
245498_at	37.9	A	0.303711	0.2	NC	0.545234
245499_at	62.6	A	0.067627	0.8	NC	0.061522
245500_at	25.6	A	0.567627	1.9	NC	0.124552
245501_at	5.5	A	0.904785	1.2	NC	0.5
245502_at	297.8	P	0.001221	0.5	NC	0.5
245503_at	4.7	A	0.665527	-0.9	NC	0.558077
245504_at	36.2	A	0.366211	1.2	NC	0.099852
245505_at	1.2	A	0.994141	2.8	NC	0.657563
245506_at	15.8	A	0.334473	1.8	NC	0.169098
245507_at	29.6	A	0.601074	3.7	NC	0.153232
245508_at	6.1	A	0.981445	1	NC	0.854318
245509_at	26.1	A	0.219482	-0.4	NC	0.657563
245510_at	482.3	P	2.44e-4	-0.7	D	0.999932
245511_at	26	A	0.466064	1	NC	0.596188
245512_at	405.2	P	2.44e-4	-0.1	NC	0.964215
245513_at	94.8	A	0.080566	-1.2	D	0.999811
245514_at	75.9	P	0.037598	1.4	NC	0.203871
245515_at	23.1	A	0.398926	1	NC	0.252851
245516_at	65.7	A	0.246094	0.3	NC	0.921063
245517_at	149.6	A	0.067627	0	NC	0.868657
245518_at	54.8	A	0.080566	0.2	NC	0.945978
245519_at	6.6	A	0.953857	-0.5	NC	0.60871
245520_at	4.4	A	0.850342	-0.7	NC	0.252851
245521_at	129.5	P	0.00293	0.3	NC	0.681091
245522_at	49.5	M	0.056152	0.9	NC	0.454766
245523_at	355.8	P	0.001953	-0.3	D	0.999727
245524_at	811	P	0.001221	0	NC	0.988955
245525_at	333.7	P	0.008057	0.1	NC	0.558077
245526_at	105.9	A	0.067627	-0.1	NC	0.633407
245527_at	3.7	A	0.850342	-2.5	NC	0.978776
245528_at	25	A	0.533936	0.8	NC	0.715033
245529_at	73.4	P	0.030273	0.4	NC	0.570859
245530_at	31.4	A	0.246094	0.3	NC	0.861614
245531_at	31.1	A	0.366211	-0.6	D	0.998664
245532_at	124.1	P	0.005859	0.7	NC	0.441923
245533_at	54	P	0.037598	-0.2	NC	0.570859
245534_at	3	A	0.780518	1.5	NC	0.416433
245535_at	66.8	A	0.095215	0.7	NC	0.5
245536_at	82.8	A	0.149658	-0.7	D	0.99751
245537_at	22.9	A	0.219482	1.8	NC	0.39129
245538_at	2.3	A	0.870361	0.7	NC	0.5
245539_at	3.6	A	0.969727	1	NC	0.814019
245540_at	80.9	A	0.067627	0.2	NC	0.645558
245541_at	89.5	P	0.010742	0.7	NC	0.506476
245542_at	24.2	A	0.696289	0.8	NC	0.596188
245543_at	46.5	M	0.056152	0.8	NC	0.558077
245544_at	201.5	P	0.00293	-0.3	D	0.998168
245545_at	42.3	A	0.533936	1.4	NC	0.5
245546_at	96.6	P	0.030273	0.5	NC	0.5
245547_at	2.8	A	0.969727	-1.9	D	0.999448
245548_at	28.3	P	0.008057	1.2	NC	0.035785
245549_at	5.3	A	0.80542	1.7	NC	0.37888
245550_at	51.3	P	0.037598	-0.7	D	0.996959
245551_at	22	A	0.567627	0	NC	0.905721
245552_at	136.1	P	0.005859	0	NC	0.905721
245553_at	33.5	A	0.219482	-0.6	NC	0.657563
245554_at	150	P	0.001953	-0.9	D	0.999611
245555_at	2844.1	P	2.44e-4	-0.2	NC	0.952736
245556_at	118.7	P	0.001221	-1.1	D	0.999759
245557_at	322	P	7.32e-4	0.8	NC	0.429141
245558_at	36.4	P	0.030273	0.2	NC	0.5
245559_at	3.6	A	0.962402	-1	MD	0.994591
245560_at	15.7	A	0.780518	1.8	NC	0.5
245561_at	207.9	P	0.001953	0	NC	0.838962
245562_at	132.6	P	7.32e-4	-0.5	NC	0.955851
245563_at	152.1	P	2.44e-4	-1.7	D	0.99998
245564_at	58.2	A	0.149658	-0.1	NC	0.596188
245565_at	64.2	P	0.046143	0.1	NC	0.747149
245566_at	78.2	P	0.00293	-0.3	NC	0.971234
245567_at	4067.1	P	2.44e-4	0.3	NC	0.5
245568_at	70.6	A	0.219482	-0.3	NC	0.961585
245569_at	56.8	A	0.129639	0.7	NC	0.506476
245570_at	2.1	A	0.850342	-2.6	NC	0.48058
245571_at	3.7	A	0.850342	-2	NC	0.861614
245572_at	85.4	P	7.32e-4	-0.8	D	0.999135
245573_at	24	A	0.27417	-0.1	NC	0.5
245574_at	16.4	A	0.27417	-1.5	NC	0.966696
245575_at	168.1	P	0.008057	0	MD	0.994591
245576_at	30.2	A	0.398926	-1.6	NC	0.861614
245577_at	66.8	P	0.018555	-1.1	D	0.999508
245578_at	66.1	P	0.005859	-0.2	NC	0.986922
245579_at	3.1	A	0.780518	-0.2	NC	0.596188
245580_at	46.4	A	0.067627	0.8	NC	0.252851
245581_at	4.8	A	0.72583	-3.2	NC	0.830902
245582_at	56.5	P	0.046143	0.8	NC	0.194801
245583_at	102	P	0.023926	0.7	NC	0.403812
245584_at	73.1	P	0.018555	0	NC	0.861614
245585_at	6.4	A	0.780518	-0.9	NC	0.715033
245586_at	17.4	A	0.533936	-1.2	NC	0.993497
245587_at	66.1	P	0.046143	-0.1	NC	0.986922
245588_at	37.1	A	0.111572	0.4	NC	0.416433
245589_at	3.8	A	0.80542	0.1	NC	0.429141
245590_at	35.2	A	0.149658	2.3	NC	0.124552
245591_at	1.3	A	0.696289	-0.1	NC	0.930187
245592_at	6.3	A	0.904785	-2	NC	0.805199
245593_at	164.9	P	2.44e-4	0.4	NC	0.5
245594_at	112.9	A	0.080566	-0.8	D	0.999135
245595_at	5.3	A	0.828613	-1.3	NC	0.964215
245596_at	2.9	A	0.888428	1	NC	0.545234
245597_at	49.5	A	0.219482	-0.8	NC	0.991489
245598_at	60.8	A	0.171387	0.7	NC	0.786812
245599_at	78.1	A	0.080566	-0.2	NC	0.988955
245600_at	181.1	P	7.32e-4	0.1	NC	0.703911
245601_at	73.2	P	0.018555	-0.6	NC	0.993497
245602_at	684.4	P	2.44e-4	-0.4	MD	0.994067
245603_at	26	A	0.601074	0	NC	0.467656
245604_at	44.8	P	0.008057	-0.3	NC	0.978776
245605_at	171.8	P	0.005859	-0.1	NC	0.958799
245606_at	132	P	0.023926	0.4	NC	0.506476
245607_at	10.4	A	0.5	-1.8	NC	0.669411
245608_at	291.2	P	2.44e-4	-0.2	NC	0.777251
245609_at	3.4	A	0.80542	-1.1	NC	0.703911
245610_at	28.1	A	0.19458	-0.1	NC	0.875448
245611_at	140.1	P	2.44e-4	0.6	NC	0.354442
245612_at	325.1	P	7.32e-4	0.2	NC	0.5
245613_at	6.5	A	0.72583	-2.3	NC	0.991489
245614_at	25.8	A	0.696289	0.1	NC	0.5
245615_at	44.9	A	0.095215	2.2	NC	0.111714
245616_at	5.7	A	0.888428	-1.4	NC	0.242585
245617_at	36.4	A	0.080566	1.3	NC	0.105663
245618_at	73.1	A	0.19458	0.6	NC	0.5
245619_at	46.4	A	0.095215	0	NC	0.942324
245620_at	2.1	A	0.989258	0.5	NC	0.916174
245621_at	107.8	P	0.00415	0.6	NC	0.5
245622_at	1.6	A	0.969727	0.1	D	0.996645
245623_s_at	3.4	A	0.80542	-3	D	0.999226
245624_at	12.3	A	0.533936	1.4	NC	0.342437
245625_at	311.9	P	0.00293	-0.6	D	0.998923
245626_at	576.6	P	2.44e-4	-0.3	D	0.999954
245627_at	9.3	A	0.850342	0.7	NC	0.814019
245628_at	47.5	A	0.633789	1.5	NC	0.5
245629_at	480	P	2.44e-4	0.5	NC	0.454766
245630_at	20.7	A	0.633789	-0.8	NC	0.596188
245631_at	321.8	P	7.32e-4	0.1	NC	0.596188
245632_at	58.7	A	0.095215	0.7	NC	0.5
245633_at	366	P	7.32e-4	-0.3	D	0.99775
245634_at	2.6	A	0.904785	-0.4	NC	0.60871
245635_at	58.5	A	0.149658	0.3	NC	0.757415
245636_at	62.5	A	0.19458	1.1	NC	0.242585
245637_at	289.2	P	0.00415	0.3	NC	0.805199
245638_s_at	279.1	P	2.44e-4	0.8	NC	0.016731
245639_at	1025.5	P	2.44e-4	-0.1	NC	0.958799
245640_at	5.7	A	0.828613	0.1	NC	0.814019
245641_at	86.4	A	0.095215	0.2	NC	0.692594
245642_at	551	P	2.44e-4	0	NC	0.777251
245643_at	14.2	A	0.696289	2.1	NC	0.366593
245644_at	127.4	P	0.046143	-0.1	NC	0.971234
245645_at	10.1	A	0.633789	-2.5	MD	0.995075
245646_x_at	10.6	A	0.432373	2.1	NC	0.532344
245647_at	37.9	A	0.334473	-0.2	NC	0.5
245648_at	29.9	A	0.219482	1.3	NC	0.022932
245649_at	212.9	P	0.01416	0.8	NC	0.5
245650_at	66.2	A	0.171387	0.9	NC	0.284967
245651_s_at	836.5	P	2.44e-4	0	NC	0.945978
245652_at	15	A	0.633789	0.4	NC	0.583567
245653_at	1.1	A	0.904785	-2	NC	0.934434
245654_at	35.9	A	0.067627	-0.5	NC	0.966696
245655_at	21.3	A	0.251953	3.2	NC	0.011447
245656_at	2.8	A	0.969727	0.7	NC	0.955851
245657_at	76.6	P	0.010742	0.1	NC	0.703911
245658_at	5.5	A	0.753906	0.9	NC	0.5
245659_at	67.8	A	0.080566	-1.2	D	0.999786
245660_at	122.7	A	0.067627	0	NC	0.930187
245661_at	53.2	P	0.010742	0.3	NC	0.506476
245662_at	26.6	A	0.466064	-1.5	NC	0.988955
245663_at	3.8	A	0.888428	-1.4	D	0.999833
245664_at	4.8	A	0.953857	-2.4	NC	0.274048
245665_at	214.3	P	0.001221	-0.2	NC	0.989865
245666_at	252.7	P	2.44e-4	0.2	NC	0.5
245667_at	309.1	P	7.32e-4	-0.7	D	0.998168
245668_at	998.3	P	2.44e-4	-1.3	D	0.99998
245669_at	30	A	0.366211	-0.6	NC	0.681091
245670_at	60.6	A	0.124512	0.7	NC	0.37888
245671_at	63.8	A	0.067627	0.4	NC	0.5
245672_at	21.4	A	0.601074	-0.4	NC	0.62112
245673_at	16.1	A	0.633789	0.4	NC	0.467656
245674_at	109.2	A	0.149658	-0.2	NC	0.958799
245675_at	36.4	A	0.149658	-0.2	NC	0.846768
245676_at	62.4	A	0.19458	0.9	NC	0.284967
245677_at	48.1	A	0.149658	1.3	NC	0.5
245678_at	62.2	A	0.129639	0.1	NC	0.846768
245679_at	148.4	P	7.32e-4	-0.1	NC	0.966696
245680_at	23.1	A	0.398926	0.7	NC	0.105663
245681_at	92.2	P	0.030273	0.1	NC	0.846768
245682_at	100.1	P	0.023926	-0.2	NC	0.989865
245683_at	69.6	P	0.01416	-0.2	NC	0.805199
245684_at	205.2	P	2.44e-4	-0.2	NC	0.925732
245685_at	72.2	P	0.01416	1	NC	0.5
245686_at	663.1	P	2.44e-4	0.2	NC	0.5
245687_at	207.3	P	2.44e-4	0.1	NC	0.558077
245688_at	1817.4	P	2.44e-4	0	NC	0.767451
245689_at	5.4	A	0.696289	-0.4	NC	0.905721
245690_at	35	A	0.149658	0.3	NC	0.5
245691_at	115.2	A	0.080566	-0.4	NC	0.978776
245692_at	23.6	A	0.27417	-0.6	NC	0.715033
245693_at	96.6	A	0.149658	0	NC	0.930187
245694_at	264.1	P	0.001953	-0.7	NC	0.990708
245695_at	93.1	P	0.037598	-0.2	NC	0.961585
245696_at	4.4	A	0.80542	0.3	NC	0.822588
245697_at	169.2	P	0.005859	0.1	NC	0.971234
245698_at	119.4	A	0.149658	0.1	NC	0.583567
245699_at	47	P	0.046143	-0.8	NC	0.983269
245700_at	18.5	A	0.633789	-1.5	NC	0.558077
245701_at	23.3	A	0.780518	-0.7	NC	0.916174
245702_at	29.9	A	0.533936	0.1	NC	0.822588
245703_at	4.9	A	0.828613	-1.2	NC	0.99288
245704_at	90.8	P	0.00293	0	NC	0.822588
245705_at	15.5	A	0.633789	1.6	NC	0.669411
245706_at	5.1	A	0.904785	1.1	NC	0.5
245707_at	40.4	A	0.27417	0.9	NC	0.467656
245708_at	3.3	A	0.633789	1.2	NC	0.570859
245709_at	107.2	P	0.030273	0.3	NC	0.5
245710_at	63.4	A	0.219482	0.9	NC	0.403812
245711_at	134.4	P	7.32e-4	-1	D	0.999727
245712_at	59.9	A	0.067627	0.3	NC	0.5
245713_at	34.6	A	0.171387	0.9	NC	0.274048
245714_at	295.5	P	2.44e-4	0	NC	0.796129
245715_s_at	2647.7	P	2.44e-4	0.3	NC	0.5
245716_at	45.7	A	0.067627	-0.5	NC	0.977068
245717_at	65.9	A	0.149658	1.3	NC	0.441923
245718_at	173.5	P	0.037598	0.3	NC	0.692594
245719_at	60.1	A	0.111572	0.9	NC	0.5
245720_at	34.6	A	0.601074	3.2	NC	0.692594
245721_s_at	189.3	P	2.44e-4	0.1	NC	0.5
245722_at	62.9	A	0.149658	-0.6	D	0.998923
245723_at	60.1	A	0.303711	-0.2	NC	0.981872
245724_at	217.6	P	0.018555	-0.3	NC	0.988955
245725_at	108.2	P	0.037598	0.4	NC	0.958799
245726_at	3.9	A	0.72583	-3.1	NC	0.703911
245727_at	64.1	A	0.111572	0.2	NC	0.62112
245728_at	42.9	A	0.366211	-0.8	NC	0.992212
245729_at	371	P	2.44e-4	0.3	NC	0.757415
245730_at	33.9	A	0.398926	-0.6	D	0.998168
245731_at	79.7	P	0.01416	-1.6	D	0.99998
245732_at	100.1	P	7.32e-4	0	NC	0.975245
245733_at	88	P	0.010742	0	NC	0.971234
245734_at	118.3	P	0.00415	0.7	NC	0.429141
245735_at	49.6	M	0.056152	-0.4	NC	0.938478
245736_at	9555.7	P	2.44e-4	0.7	NC	0.296089
245737_at	139.8	P	0.001221	-1.1	D	0.999977
245738_at	19.2	A	0.466064	0.5	NC	0.558077
245739_at	102.4	P	0.005859	0.6	NC	0.5
245740_at	122.5	A	0.129639	-0.1	D	0.996301
245741_at	21.7	A	0.171387	1.6	NC	0.296089
245742_at	809.3	P	7.32e-4	-0.1	NC	0.961585
245743_at	1	A	0.981445	0.4	NC	0.986922
245744_at	6.6	A	0.72583	1.2	NC	0.318909
245745_at	1	A	0.98584	2.5	NC	0.796129
245746_at	1813	P	2.44e-4	0.7	NC	0.429141
245747_at	39.7	P	0.010742	0.7	NC	0.307406
245748_at	106.8	P	0.00415	-0.8	MD	0.994067
245749_at	20.9	A	0.5	0.3	NC	0.5
245750_at	802.6	P	0.001953	-0.4	NC	0.949447
245751_s_at	88.4	P	0.010742	0	NC	0.916174
245752_at	46.6	P	0.037598	1.4	I	0.00225
245753_at	29.3	P	0.037598	2	NC	0.153232
245754_at	1.2	A	0.72583	-0.3	NC	0.416433
245755_at	62.4	A	0.095215	1	NC	0.5
245756_at	453.6	P	2.44e-4	-0.1	NC	0.875448
245757_at	22.4	A	0.665527	1.2	NC	0.5
245758_at	58.4	P	0.018555	-0.1	NC	0.958799
245759_at	130.6	A	0.067627	-0.1	NC	0.993497
245760_s_at	1	A	0.696289	1.9	NC	0.296089
245761_at	58.9	A	0.111572	-1.2	D	0.999693
245762_at	42.6	A	0.466064	0.6	NC	0.493524
245763_at	131.3	P	0.001953	-0.1	NC	0.981872
245764_s_at	61.6	P	0.001953	0.2	NC	0.5
245765_at	13.7	A	0.696289	-1.2	NC	0.958799
245766_at	12.5	A	0.72583	0	NC	0.5
245767_at	72.4	P	0.046143	0.3	NC	0.5
245768_at	113.2	P	0.00293	-0.8	NC	0.966696
245769_at	83	P	0.008057	0.7	NC	0.5
245770_at	122.7	P	0.005859	0	NC	0.645558
245771_at	30.7	A	0.27417	1	NC	0.62112
245772_at	118.2	P	0.001953	-0.1	NC	0.966696
245773_at	79.7	P	0.008057	0	NC	0.5
245774_at	109.1	P	0.008057	0.7	NC	0.5
245775_at	332.1	P	2.44e-4	-0.6	D	0.999508
245776_at	422.5	P	7.32e-4	0.4	NC	0.5
245777_at	73.9	P	0.001221	-0.1	NC	0.930187
245778_at	46.7	A	0.334473	0.4	NC	0.62112
245779_at	25.5	A	0.533936	1.2	NC	0.403812
245780_at	201.5	P	2.44e-4	-0.8	D	0.999135
245781_at	307.6	P	0.001953	-0.9	D	0.999948
245782_at	3.3	A	0.780518	1.3	NC	0.5
245783_s_at	20.7	A	0.601074	-0.9	NC	0.5
245784_at	61.1	A	0.19458	-0.2	D	0.999448
245785_at	2.2	A	0.850342	1	NC	0.318909
245786_at	137.9	P	0.018555	0.5	NC	0.506476
245787_at	282.7	P	2.44e-4	-0.2	NC	0.978776
245788_at	174.6	A	0.080566	0	NC	0.992212
245789_at	128.3	P	2.44e-4	-0.7	D	0.99998
245790_at	175.6	M	0.056152	0.7	NC	0.506476
245791_at	640.8	P	2.44e-4	-0.3	NC	0.99288
245792_at	351.7	P	2.44e-4	0	NC	0.767451
245793_at	29.6	A	0.533936	-0.5	NC	0.805199
245794_at	396.2	P	2.44e-4	-0.4	D	0.998349
245795_at	100.4	P	0.00415	0.2	NC	0.777251
245796_at	619.9	P	2.44e-4	-0.5	NC	0.991489
245797_at	62.4	A	0.334473	0.3	NC	0.645558
245798_at	37.7	A	0.432373	1.7	NC	0.39129
245799_at	24.7	A	0.466064	3.1	NC	0.203871
245800_at	84.9	P	0.046143	-0.6	D	0.999562
245801_at	3.9	A	0.98584	0.7	NC	0.830902
245802_at	23.7	A	0.366211	0.5	NC	0.633407
245803_at	1313.1	P	2.44e-4	-0.8	D	0.999922
245804_at	1.4	A	0.969727	0.9	NC	0.767451
245805_at	29.7	A	0.095215	1.8	NC	0.030967
245806_at	9.1	A	0.567627	-1.8	NC	0.284967
245807_at	70.4	A	0.466064	-0.5	MD	0.995075
245808_at	79.6	P	0.018555	-0.1	NC	0.900148
245809_at	121.6	P	7.32e-4	0.3	NC	0.633407
245810_at	72.8	A	0.19458	-0.3	NC	0.978776
245811_at	2.5	A	0.72583	-1	NC	0.5
245812_at	25.9	A	0.27417	2.4	NC	0.022932
245813_at	22.2	A	0.567627	2	NC	0.5
245814_at	23.5	A	0.366211	-0.6	NC	0.5
245815_at	117.4	M	0.054199	0.8	NC	0.030967
245816_at	5.1	A	0.567627	0.5	NC	0.5
245817_at	26.8	A	0.219482	-1.4	D	0.999786
245818_at	150.3	P	0.008057	0.3	NC	0.830902
245819_at	69	P	0.023926	0.9	NC	0.222749
245820_at	42.5	A	0.19458	0	NC	0.5
245821_at	470	P	2.44e-4	-0.3	NC	0.983269
245822_at	333.9	P	2.44e-4	-0.6	NC	0.986922
245823_at	33.2	A	0.5	1.4	NC	0.5
245824_at	6.8	A	0.888428	-0.3	NC	0.868657
245825_at	199.3	P	2.44e-4	0.6	NC	0.330589
245826_at	4.3	A	0.780518	0.1	NC	0.692594
245827_at	72	P	0.00293	1.4	NC	0.088938
245828_at	77.2	A	0.19458	0.8	NC	0.5
245829_at	29.9	A	0.432373	4.6	NC	0.222749
245830_at	26.3	A	0.665527	-0.2	NC	0.854318
245831_at	75.5	P	7.32e-4	0.3	NC	0.5
245832_at	578.2	P	2.44e-4	0.2	NC	0.545234
245833_at	84.7	A	0.19458	0.6	NC	0.5
245834_at	5.3	A	0.870361	1.2	NC	0.467656
245835_at	27.5	A	0.303711	1.1	NC	0.5
245836_at	1.6	A	0.886719	-1.4	NC	0.802124
245837_at	27.1	A	0.5	0.6	NC	0.5
245838_at	62.3	A	0.095215	-0.7	NC	0.964215
245839_at	25.2	A	0.432373	1.7	NC	0.038415
245840_at	67.9	A	0.095215	1	NC	0.51942
245841_s_at	5492.9	P	2.44e-4	0.5	NC	0.416433
245842_at	6	A	0.601074	1.4	NC	0.185981
245843_at	66	A	0.095215	0.1	NC	0.900148
245844_at	175.6	P	0.005859	0.2	NC	0.532344
245845_at	94.4	P	0.023926	0.3	NC	0.703911
245846_at	54.7	P	2.44e-4	0.8	NC	0.545234
245847_at	39.7	A	0.303711	0.2	NC	0.506476
245848_at	117.5	P	0.00415	0.6	NC	0.5
245849_at	166.4	P	0.018555	0.7	NC	0.330589
245850_at	66	A	0.303711	0.1	NC	0.942324
245851_at	152.5	P	0.00415	-0.7	D	0.997247
245852_at	130.2	P	0.00415	0	NC	0.558077
245853_at	138.4	P	0.023926	0.5	NC	0.274048
245854_at	144.3	P	0.005859	-0.1	NC	0.934434
245855_at	161.9	P	2.44e-4	-0.7	D	0.999562
245856_at	59	P	0.037598	1.3	NC	0.038415
245857_at	34.3	A	0.5	0.4	NC	0.5
245858_at	13.1	A	0.72583	0.6	NC	0.39129
245859_at	70.6	A	0.129639	0.2	NC	0.669411
245860_at	4.7	A	0.870361	-1	NC	0.822588
245861_at	22.9	A	0.533936	0.6	NC	0.51942
245862_at	302.5	P	0.001953	-0.4	D	0.999562
245863_s_at	35	A	0.334473	-0.6	NC	0.905721
245864_at	7.8	A	0.72583	-1.8	NC	0.988955
245865_at	3.9	A	0.80542	1.3	NC	0.532344
245866_s_at	1.8	A	0.780518	-5.1	D	0.99998
245867_at	299.8	P	2.44e-4	0.2	NC	0.5
245868_at	221.7	P	0.001953	-1.1	D	0.99998
245869_at	7.7	A	0.80542	-2.5	NC	0.583567
245870_at	18.5	A	0.5	-1	D	0.999911
245871_at	11.6	A	0.633789	0.1	NC	0.242585
245872_at	46.2	P	0.046143	-0.3	NC	0.977068
245873_at	69.4	P	0.008057	0.3	NC	0.558077
245874_at	5166	P	0.001953	0.4	NC	0.32083
245875_at	565.8	P	2.44e-4	0.4	NC	0.242585
245876_at	47.6	A	0.246094	0.6	NC	0.60871
245877_at	1.9	A	0.989258	-0.6	NC	0.942324
245878_at	49.6	A	0.398926	-0.3	NC	0.925732
245879_at	75.2	P	2.44e-4	0.3	NC	0.5
245880_at	48.8	A	0.129639	1.6	NC	0.022932
245881_at	110.7	P	0.023926	-0.5	D	0.999965
245882_at	2.2	A	0.969727	-0.8	NC	0.977068
245883_at	27.4	A	0.219482	0.6	NC	0.838962
245884_at	84	P	2.44e-4	0.8	NC	0.296089
245885_at	369.5	P	0.00415	-1	D	0.999811
245886_at	515.5	P	2.44e-4	0.2	NC	0.570859
245887_at	187.7	P	0.00415	-0.2	NC	0.955851
245888_at	62.6	A	0.111572	-0.9	D	0.999611
245889_at	273.4	P	7.32e-4	-1.3	D	0.99998
245890_at	5.7	A	0.633789	0.7	NC	0.583567
245891_at	888.5	P	2.44e-4	-0.9	D	0.999977
245892_at	34.4	A	0.366211	2.6	NC	0.153232
245893_at	203.7	P	0.001953	0.4	NC	0.5
245894_at	376.6	P	2.44e-4	0.2	NC	0.5
245895_at	98.2	P	0.018555	0.5	NC	0.145682
245896_at	189.5	P	2.44e-4	1.1	NC	0.00712
245897_at	30.4	A	0.601074	-2	D	0.999954
245898_at	91.7	P	0.030273	0.4	NC	0.703911
245899_at	97.1	P	0.023926	1.1	NC	0.429141
245900_at	338	P	2.44e-4	0.4	NC	0.5
245901_at	73.9	A	0.149658	0.9	NC	0.703911
245902_at	28.8	A	0.303711	0.5	NC	0.5
245903_at	17	A	0.219482	-1.9	NC	0.945978
245904_at	118.3	P	2.44e-4	0.8	NC	0.194801
245905_at	618.8	P	7.32e-4	-0.5	NC	0.958799
245906_at	3.9	A	0.828613	-3	NC	0.98579
245907_at	2	A	0.80542	-0.4	NC	0.041201
245908_at	26	A	0.567627	2.6	NC	0.429141
245909_at	52.6	A	0.129639	-0.2	NC	0.961585
245910_at	191.6	P	7.32e-4	-0.1	NC	0.991489
245911_at	804.2	P	2.44e-4	0.2	NC	0.62112
245912_at	614.9	P	0.008057	2.4	I	4.92e-4
245913_at	600.9	P	2.44e-4	-0.7	D	0.995927
245914_at	107.2	P	0.046143	1.2	NC	0.054022
245915_s_at	1982.1	P	2.44e-4	0.3	NC	0.5
245916_at	29.1	P	0.046143	0.6	NC	0.493524
245917_at	236.3	P	2.44e-4	0.1	NC	0.725952
245918_at	2.8	A	0.919434	-1.5	NC	0.767451
245919_at	26.1	A	0.398926	0.6	NC	0.48058
245920_at	32.4	A	0.080566	0.4	NC	0.429141
245921_at	23.4	A	0.665527	-0.5	NC	0.952736
245922_at	2.2	A	0.976074	0.9	NC	0.657563
245923_at	22.4	A	0.432373	0.3	NC	0.5
245924_at	87.2	P	0.023926	-0.2	NC	0.930187
245925_at	318	P	2.44e-4	-1.2	D	0.999932
245926_at	115.7	P	0.018555	0.3	NC	0.558077
245927_at	6.9	A	0.850342	0.8	NC	0.767451
245928_s_at	164.5	A	0.067627	0	NC	0.916174
245929_at	227.9	P	0.001221	0.4	NC	0.736659
245930_at	126.8	A	0.111572	1.4	NC	0.5
245931_at	7.2	A	0.696289	-1.8	NC	0.786812
245932_at	144	P	2.44e-4	0.1	NC	0.5
245933_at	56.7	A	0.27417	0.7	NC	0.5
245934_at	316.1	P	0.00415	0.1	NC	0.961585
245935_at	34.2	A	0.27417	-0.4	NC	0.681091
245936_at	102.1	A	0.067627	0.8	NC	0.263341
245937_at	123.6	P	0.00293	-0.4	NC	0.881991
245938_at	204.8	P	7.32e-4	-0.5	MD	0.995075
245939_at	2885.9	P	2.44e-4	0.6	NC	0.194801
245940_at	192.4	P	0.005859	0.1	NC	0.854318
245941_at	267.5	P	0.001953	-0.6	D	0.997968
245942_at	1.5	A	0.850342	-2.7	NC	0.975245
245943_at	3.8	A	0.696289	-2	NC	0.975245
245944_at	80.2	P	0.001221	-0.8	D	0.999135
245945_at	34	A	0.129639	1.5	NC	0.008511
245946_at	7	A	0.888428	0.9	NC	0.5
245947_at	258.7	P	0.001221	-0.5	NC	0.987976
245948_at	70.2	A	0.366211	-1	D	0.999833
245949_at	5387	P	2.44e-4	0.8	NC	0.030967
245950_at	93.7	P	0.010742	0.1	NC	0.5
245951_at	708	P	2.44e-4	0.7	NC	0.078937
245952_at	6.7	A	0.828613	-1.4	NC	0.881991
245953_at	4.4	A	0.99585	1	NC	0.949447
245954_at	55.6	A	0.246094	0.7	NC	0.5
245955_at	24	A	0.095215	0	NC	0.177412
245956_s_at	2697.7	P	2.44e-4	0.9	NC	0.061522
245957_at	515.8	P	2.44e-4	-0.2	NC	0.993497
245958_at	42.4	A	0.5	1.4	NC	0.252851
245959_at	33.6	A	0.303711	4.4	NC	0.050553
245960_at	174.4	A	0.080566	0.5	NC	0.506476
245961_at	49.5	A	0.246094	-0.5	NC	0.861614
245962_at	335.3	P	0.00415	2	I	0.001651
245963_at	2.6	A	0.533936	-2.9	NC	0.5
245964_at	14	A	0.567627	-0.7	NC	0.5
245965_at	12.5	A	0.696289	-1.6	NC	0.786812
245966_at	55.3	A	0.366211	-0.1	NC	0.868657
245967_at	25.9	A	0.665527	0	D	0.998349
245968_at	17.1	A	0.904785	0.6	NC	0.969033
245969_at	106.2	M	0.056152	0.6	NC	0.62112
245970_at	36.5	A	0.219482	1.1	NC	0.105663
245971_at	202.6	P	0.001953	-0.3	NC	0.99288
245972_at	273.9	P	2.44e-4	0.8	NC	0.083826
245973_at	3.3	A	0.567627	2.3	NC	0.194801
245974_at	42.3	A	0.27417	2.4	NC	0.633407
245975_at	208.6	P	0.018555	0.3	NC	0.669411
245976_at	44.9	A	0.334473	-0.3	D	0.998349
245977_at	1922.4	P	2.44e-4	2.3	I	2.e-5
245978_at	14.3	A	0.780518	2.8	NC	0.203871
245979_at	42.6	A	0.219482	0.2	NC	0.777251
245980_at	1.4	A	0.633789	-1.8	NC	0.681091
245981_at	280.8	P	7.32e-4	0.2	NC	0.681091
245982_at	6.2	A	0.850342	-2.9	NC	0.958799
245983_at	163.2	P	0.023926	0.5	NC	0.736659
245984_at	174.3	P	0.037598	-0.4	NC	0.975245
245985_at	457.9	P	2.44e-4	0.1	NC	0.715033
245986_at	189.2	P	0.030273	0.3	NC	0.703911
245987_at	1364.2	P	2.44e-4	0.1	NC	0.692594
245988_at	268.5	P	2.44e-4	0.4	NC	0.366593
245989_s_at	387.4	P	7.32e-4	-0.6	D	0.996959
245990_at	84.7	P	0.018555	0.1	NC	0.971234
245991_at	433.8	P	2.44e-4	0.3	NC	0.5
245992_at	1.6	A	0.80542	-3.1	NC	0.980376
245993_at	861.6	P	2.44e-4	-0.3	D	0.999308
245994_at	95.5	P	0.037598	1	NC	0.222749
245995_at	18.6	A	0.567627	0.3	NC	0.786812
245996_at	5	A	0.919434	1	NC	0.532344
245997_at	35.4	A	0.27417	0.7	NC	0.5
245998_at	218	P	0.00415	-1.1	D	0.999759
245999_at	1275.1	P	2.44e-4	-0.1	NC	0.911062
246000_at	33.9	A	0.219482	1.2	NC	0.213188
246001_at	1.7	A	0.904785	0.8	NC	0.203871
246002_at	4.9	A	0.850342	0.7	NC	0.747149
246003_at	981.3	P	2.44e-4	0.3	NC	0.583567
246004_at	51.1	A	0.149658	1	NC	0.5
246005_at	161.1	P	2.44e-4	0.3	NC	0.5
246006_at	2314.2	P	2.44e-4	0.4	NC	0.5
246007_at	121.7	P	0.001221	-0.3	NC	0.989865
246008_at	116.3	P	0.046143	0.2	NC	0.633407
246009_at	74.9	M	0.056152	-0.5	NC	0.989865
246010_at	66.6	A	0.067627	0.2	NC	0.894337
246011_at	61.4	A	0.171387	0.5	NC	0.5
246012_at	31.1	A	0.466064	-1.6	D	0.99998
246013_at	16.2	A	0.27417	0.1	NC	0.657563
246014_at	4	A	0.991943	0.4	NC	0.875448
246015_at	92.5	P	0.046143	0	NC	0.930187
246016_at	102.5	P	0.001221	-0.3	NC	0.916174
246017_at	206.8	P	0.001221	0	NC	0.633407
246018_at	112	P	0.01416	0	NC	0.958799
246019_at	30.4	A	0.334473	2.6	NC	0.5
246020_at	167.8	P	2.44e-4	0	NC	0.747149
246021_at	8.7	A	0.919434	-1.4	NC	0.942324
246022_at	4.1	A	0.828613	0.6	NC	0.5
246023_at	45.4	A	0.171387	1.4	NC	0.185981
246024_at	17.8	A	0.696289	2	NC	0.263341
246025_at	6.4	A	0.72583	-1.1	NC	0.925732
246026_at	200.5	P	0.008057	0	NC	0.934434
246027_at	120.8	A	0.111572	0.7	NC	0.5
246028_at	350.8	P	2.44e-4	-0.4	D	0.998514
246029_at	1981.9	P	2.44e-4	0.1	NC	0.703911
246030_at	280.4	P	0.00415	0.1	NC	0.911062
246031_at	255.3	P	0.00415	0.2	NC	0.747149
246032_s_at	7.3	A	0.601074	-1.1	NC	0.366593
246033_at	42.8	P	0.037598	-1.5	NC	0.989865
246034_at	82.8	A	0.171387	-1.1	D	0.998664
246035_at	665	P	2.44e-4	0.7	NC	0.232549
246036_at	73.6	P	0.030273	0.9	NC	0.307406
246037_at	87.1	P	0.010742	-0.3	NC	0.966696
246038_s_at	59.5	A	0.111572	0.5	NC	0.5
246039_at	112.3	P	0.010742	0.4	NC	0.822588
246040_at	194.9	P	2.44e-4	0.7	NC	0.39129
246041_at	109.5	P	0.001221	0	NC	0.846768
246042_at	819.1	P	2.44e-4	0.8	NC	0.131343
246043_at	62.6	M	0.056152	-0.1	NC	0.703911
246044_at	85.2	P	0.00415	-1.4	D	0.999034
246045_at	114.7	P	0.037598	-0.1	NC	0.958799
246046_at	35.9	A	0.398926	0.1	NC	0.5
246047_at	25.9	A	0.303711	1.1	NC	0.37888
246048_at	2.8	A	0.780518	1.8	NC	0.5
246049_at	4.6	A	0.753906	-1	NC	0.881991
246050_s_at	232.6	P	0.001221	-0.6	D	0.999932
246051_at	327.1	P	0.001953	0.1	NC	0.846768
246052_at	58.2	P	0.00415	1.8	NC	0.078937
246053_at	39	A	0.398926	-0.5	NC	0.978776
246054_at	58.9	A	0.171387	0.2	NC	0.138386
246055_at	118.6	P	0.001953	1	NC	0.047264
246056_at	95.2	P	0.030273	0.2	NC	0.5
246057_at	108.5	P	0.00415	0.6	NC	0.342437
246058_at	224.7	P	2.44e-4	0.4	NC	0.5
246059_at	286.2	P	0.001953	0.2	NC	0.916174
246060_at	273.4	P	0.00415	0.3	NC	0.545234
246061_at	127.8	P	2.44e-4	0.1	NC	0.777251
246062_at	135.6	P	0.00415	-1.1	D	0.99997
246063_at	104.9	P	7.32e-4	0.4	NC	0.757415
246064_at	373	P	7.32e-4	0.5	NC	0.5
246065_at	3.7	A	0.888428	-1.3	NC	0.786812
246066_at	185.5	P	0.001953	0.4	NC	0.5
246067_at	168.8	P	2.44e-4	1.1	NC	0.094279
246068_at	1.13568e4	P	2.44e-4	1	NC	0.050553
246069_at	28.2	A	0.303711	1	NC	0.033304
246070_at	1164.6	P	2.44e-4	0.6	NC	0.330589
246071_at	59.2	A	0.19458	-1.2	D	0.999759
246072_at	38.1	A	0.171387	-0.3	NC	0.814019
246073_at	352.6	P	2.44e-4	-0.1	NC	0.930187
246074_at	94.9	P	0.01416	0.2	NC	0.894337
246075_at	41.3	A	0.334473	0.6	NC	0.5
246076_at	131.3	A	0.067627	-0.2	D	0.997968
246077_at	8	A	0.533936	-2	NC	0.888286
246078_s_at	70	P	0.018555	1	NC	0.37888
246079_at	37.8	A	0.19458	-0.2	NC	0.868657
246080_at	28.1	A	0.129639	3.2	NC	0.185981
246081_s_at	216.7	P	2.44e-4	-0.1	NC	0.900148
246082_at	2.2	A	0.780518	0.1	NC	0.633407
246083_at	17.3	A	0.5	-1.9	NC	0.978776
246084_at	50.1	A	0.129639	0.5	NC	0.854318
246085_at	113.9	P	0.037598	0.4	NC	0.5
246086_at	49.8	A	0.246094	0.2	NC	0.5
246087_at	112.5	P	0.01416	0.6	NC	0.5
246088_at	144.2	P	0.008057	-0.2	D	0.99751
246089_at	693.1	P	2.44e-4	0.1	NC	0.854318
246090_at	263.1	P	0.010742	-1.1	D	0.99998
246091_at	114.7	A	0.095215	0.5	NC	0.861614
246092_at	1465.5	P	2.44e-4	0.5	NC	0.5
246093_at	101.4	P	0.037598	-0.6	D	0.996959
246094_at	109.3	P	7.32e-4	0.2	NC	0.5
246095_at	59	A	0.171387	0.9	NC	0.805199
246096_at	20.9	A	0.246094	1	NC	0.318909
246097_at	174.4	P	0.00293	0.4	NC	0.570859
246098_at	170.1	P	0.001221	-0.5	NC	0.977068
246099_at	39.4	A	0.27417	-0.1	NC	0.894337
246100_at	55.7	A	0.366211	2.6	NC	0.177412
246101_at	6.4	A	0.72583	-1.2	NC	0.725952
246102_at	3.9	A	0.888428	-0.8	NC	0.868657
246103_at	82.3	A	0.27417	-0.3	D	0.999308
246104_at	71.2	M	0.056152	-0.7	D	0.999448
246105_at	26.7	A	0.246094	0.9	NC	0.454766
246106_at	5	A	0.780518	0.2	NC	0.796129
246107_at	11.9	A	0.366211	0.2	NC	0.5
246108_at	405.8	P	2.44e-4	-1	D	0.99994
246109_at	92.3	P	0.00293	-0.3	NC	0.715033
246110_at	15.8	A	0.601074	1.5	NC	0.5
246111_at	32.3	A	0.149658	-1.6	NC	0.966696
246112_at	178.8	P	0.00415	0.3	NC	0.736659
246113_at	9.5	A	0.5	-1.9	NC	0.263341
246114_at	394.8	P	2.44e-4	-1.4	D	0.99998
246115_at	67.4	P	0.030273	-0.2	NC	0.888286
246116_at	22.5	A	0.5	-0.9	NC	0.930187
246117_at	182.5	P	0.008057	0.5	NC	0.5
246118_at	52.5	A	0.246094	2.8	NC	0.041201
246119_at	562.2	P	2.44e-4	-0.2	D	0.996301
246120_at	70.6	A	0.095215	-0.6	D	0.998514
246121_at	51.8	A	0.171387	0.8	NC	0.5
246122_at	7.2	A	0.870361	-1.4	NC	0.977068
246123_at	2.5	A	0.696289	-1.7	NC	0.949447
246124_at	449.7	P	2.44e-4	0.7	NC	0.194801
246125_at	253.1	P	7.32e-4	0.4	NC	0.5
246126_at	198.1	P	0.008057	0.6	NC	0.5
246127_s_at	2.7	A	0.828613	0.9	NC	0.657563
246128_at	3.3	A	0.828613	-2	NC	0.838962
246129_at	4	A	0.633789	1.9	NC	0.493524
246130_at	5.6	A	0.696289	-0.2	NC	0.5
246131_at	577.3	P	2.44e-4	0.8	NC	0.088938
246132_at	5	A	0.72583	-1.9	NC	0.532344
246133_at	1265.8	P	2.44e-4	0.1	NC	0.786812
246134_at	105.5	P	0.001221	-0.5	NC	0.958799
246135_at	1188.9	P	2.44e-4	-0.4	D	0.99997
246136_at	17.1	A	0.665527	0.1	NC	0.274048
246137_at	9.6	A	0.80542	1	NC	0.5
246138_at	29.3	P	0.008057	0.2	NC	0.5
246139_at	55.8	P	0.001953	-1.5	D	0.999611
246140_at	94.2	M	0.056152	-0.3	NC	0.969033
246141_at	10.9	A	0.72583	-2.7	NC	0.984574
246142_at	344.5	P	2.44e-4	0.5	NC	0.5
246143_at	157.2	P	0.018555	-0.6	D	0.999786
246144_at	78.3	P	0.008057	0.8	NC	0.493524
246145_at	8	A	0.696289	1	NC	0.232549
246146_at	115.9	P	0.023926	-0.9	MD	0.994591
246147_s_at	376	P	2.44e-4	0.3	NC	0.5
246148_at	85.4	P	0.018555	-0.1	NC	0.570859
246149_at	1450.6	P	2.44e-4	-0.4	D	0.999034
246150_at	350.2	P	0.008057	0.1	NC	0.977068
246151_at	3.5	A	0.888428	-3	D	0.99751
246152_at	21.4	A	0.432373	0.4	NC	0.814019
246153_s_at	722.3	P	2.44e-4	-0.2	NC	0.945978
246154_at	55.4	A	0.19458	-0.1	NC	0.854318
246155_at	67.8	A	0.219482	-0.2	NC	0.916174
246156_at	1539.6	P	2.44e-4	0.1	NC	0.5
246157_at	467.1	P	7.32e-4	0.2	NC	0.5
246158_at	38	P	0.037598	-0.8	NC	0.984574
246159_at	40.9	A	0.246094	3.7	NC	0.5
246160_at	136.7	P	0.001953	0	NC	0.991489
246161_at	852.7	P	2.44e-4	0.6	NC	0.318909
246162_at	75.8	P	0.013184	0	NC	0.969033
246163_at	2.6	A	0.991943	1.5	NC	0.861614
246164_at	36.4	A	0.219482	1	NC	0.222749
246165_at	4.3	A	0.828613	0.9	NC	0.5
246166_at	28.6	A	0.466064	0.8	NC	0.5
246167_at	60.6	A	0.19458	0.7	NC	0.403812
246168_at	1.3	A	0.98584	1.2	NC	0.747149
246169_at	186.6	P	0.037598	0.2	NC	0.736659
246170_at	442.9	P	7.32e-4	0	NC	0.930187
246171_at	339	P	2.44e-4	-0.7	D	0.999965
246172_s_at	24.7	A	0.303711	0.8	NC	0.213188
246173_s_at	96.9	P	0.018555	-0.8	D	0.999226
246174_s_at	48.3	A	0.219482	0.7	NC	0.069813
246175_s_at	14.7	A	0.466064	-0.4	NC	0.973302
246176_at	2.9	A	0.870361	0.9	NC	0.681091
246177_at	6.3	A	0.828613	0.9	NC	0.441923
246178_s_at	23.4	A	0.432373	0.9	NC	0.161038
246179_at	9.2	A	0.665527	1.4	NC	0.5
246180_at	108.9	P	0.008057	-0.5	D	0.99775
246181_at	2.9	A	0.567627	-1.5	NC	0.645558
246182_at	70.7	A	0.095215	0.6	NC	0.881991
246183_at	3.1	A	0.943848	-0.4	NC	0.868657
246184_at	478.7	P	7.32e-4	0	NC	0.911062
246185_at	168.1	P	0.008057	0.1	NC	0.830902
246186_at	29.5	A	0.5	0.1	NC	0.715033
246187_at	79.7	A	0.111572	0.9	NC	0.153232
246188_at	68.7	A	0.219482	-0.1	NC	0.958799
246189_at	175.6	P	0.01416	0.5	NC	0.37888
246190_at	123.6	P	0.010742	0.5	NC	0.558077
246191_at	1293.6	P	0.001221	-0.2	D	0.999308
246192_at	889.5	P	2.44e-4	0.2	NC	0.767451
246193_at	168.3	P	0.001221	0.5	NC	0.5
246194_at	137.4	P	0.00293	-0.1	NC	0.911062
246195_at	76.9	P	0.01416	-1.6	D	0.999932
246196_at	100.2	P	2.44e-4	0.7	NC	0.5
246197_at	179.6	P	7.32e-4	-1.3	D	0.99998
246198_at	83.5	P	0.00293	-0.2	NC	0.980376
246199_at	162.9	P	0.023926	0.8	NC	0.5
246200_at	32.9	A	0.27417	-1	D	0.998664
246201_at	120.5	P	0.018555	-1.1	D	0.999965
246202_at	70.8	A	0.246094	0.4	NC	0.767451
246203_at	712.6	P	2.44e-4	0.4	NC	0.5
246204_at	231.7	P	0.018555	0.6	NC	0.5
246205_at	107	P	0.005859	-0.5	MD	0.995075
246206_at	33.6	A	0.753906	-0.2	NC	0.747149
246207_at	154.5	M	0.056152	0.3	NC	0.846768
246208_at	25	A	0.80542	-0.2	NC	0.62112
246209_at	23.5	A	0.72583	-0.7	NC	0.930187
246210_at	122.7	P	7.32e-4	0.7	NC	0.138386
246211_at	245.9	P	2.44e-4	-0.4	D	0.999034
246212_at	86.5	P	0.001953	0.1	NC	0.900148
246213_at	177	P	0.046143	0.2	NC	0.975245
246214_at	564.3	P	2.44e-4	0.3	NC	0.532344
246215_at	25	A	0.303711	1.3	NC	0.307406
246216_at	180.8	P	2.44e-4	0.5	NC	0.366593
246217_at	130.5	A	0.095215	0.7	NC	0.881991
246218_at	74	P	0.037598	-1.3	D	0.999922
246219_at	282.7	P	2.44e-4	-0.2	D	0.999382
246220_at	340.1	P	2.44e-4	0.1	NC	0.532344
246221_at	174.3	P	0.00293	0.2	NC	0.838962
246222_at	29.8	A	0.567627	-0.4	D	0.996645
246223_at	150.4	P	2.44e-4	-0.2	NC	0.930187
246224_at	29.6	A	0.567627	0.2	NC	0.570859
246225_at	89.2	P	0.018555	0.3	NC	0.955851
246226_at	112.9	A	0.19458	0.7	NC	0.5
246227_at	4.1	A	0.919434	0.3	NC	0.692594
246228_at	828.8	P	2.44e-4	-0.1	NC	0.861614
246229_at	240.3	P	2.44e-4	0.6	NC	0.37888
246230_at	80.6	A	0.27417	0.2	NC	0.838962
246231_at	50.7	P	0.046143	-0.3	NC	0.989865
246232_at	215.9	P	2.44e-4	-0.4	NC	0.984574
246233_at	186.1	P	0.001953	0.2	NC	0.692594
246234_at	86.4	P	0.018555	0.1	NC	0.725952
246235_at	10	A	0.398926	-1.6	NC	0.796129
246236_at	33.2	A	0.466064	-0.9	MD	0.994067
246237_at	132	P	7.32e-4	0.2	NC	0.493524
246238_at	127.5	P	7.32e-4	0.9	NC	0.057676
246239_at	93.6	M	0.056152	-0.1	D	0.996301
246240_at	103.1	P	0.005859	0.3	NC	0.5
246241_at	90.7	A	0.219482	2	NC	0.124552
246242_at	43.3	A	0.398926	1.1	NC	0.429141
246243_at	97.1	P	0.023926	-0.9	D	0.999786
246244_at	202.4	P	2.44e-4	-0.2	NC	0.958799
246245_at	272.9	P	2.44e-4	0.1	NC	0.583567
246246_at	47.9	A	0.303711	0.3	NC	0.558077
246247_at	417.2	P	7.32e-4	0.2	NC	0.757415
246248_at	1.3	A	0.850342	2.2	NC	0.330589
246249_at	107.1	A	0.080566	-0.2	NC	0.955851
246250_at	49	P	0.008057	0.6	NC	0.061522
246251_at	61.4	A	0.27417	0.2	NC	0.5
246252_s_at	128	P	0.008057	-1.2	D	0.999899
246253_at	133.6	P	0.01416	-1.1	D	0.999977
246254_at	11.4	A	0.601074	-0.8	NC	0.51942
246255_at	82	P	0.018555	0.4	NC	0.777251
246256_at	17.1	A	0.696289	0.2	NC	0.725952
246257_at	383.3	P	7.32e-4	0.1	NC	0.725952
246258_at	34	M	0.056152	-0.3	NC	0.736659
246259_at	340.9	P	2.44e-4	0.4	NC	0.5
246260_at	47	A	0.246094	1.2	NC	0.263341
246261_at	101.7	P	0.001221	0.2	NC	0.5
246262_at	47.8	A	0.219482	0.6	NC	0.203871
246263_at	357.1	P	2.44e-4	0.4	NC	0.5
246264_at	82.7	A	0.129639	0.7	NC	0.5
246265_at	184.8	P	2.44e-4	0.1	NC	0.657563
246266_at	125.9	P	0.00415	0.3	NC	0.875448
246267_at	3597.8	P	2.44e-4	0.4	NC	0.5
246268_at	68.9	P	7.32e-4	1.3	NC	0.019624
246269_at	53.1	P	0.037598	0.2	NC	0.506476
246270_at	97.7	M	0.056152	-1.7	D	0.999977
246271_at	9.4	A	0.850342	-1.3	NC	0.757415
246272_at	50.1	P	0.046143	0	NC	0.48058
246273_at	39.5	A	0.432373	1.4	NC	0.366593
246274_at	48	A	0.149658	0.4	NC	0.545234
246275_at	27.5	A	0.398926	-1	NC	0.934434
246276_at	137.6	P	7.32e-4	0.4	NC	0.657563
246277_at	4.5	A	0.828613	-0.4	NC	0.62112
246278_at	72.4	P	0.01416	-0.1	NC	0.930187
246279_at	8	A	0.633789	-0.6	NC	0.62112
246280_at	102.3	P	0.008057	-0.2	NC	0.916174
246281_at	140.1	P	0.005859	0.3	NC	0.715033
246282_at	30.5	A	0.389893	0.2	NC	0.934434
246283_at	331.4	P	2.44e-4	0.1	NC	0.757415
246284_at	59.6	P	0.046143	-0.9	D	0.999562
246285_at	182.5	P	0.037598	-0.2	NC	0.992212
246286_at	984.4	P	7.32e-4	0.1	NC	0.545234
246287_at	75.4	P	0.005859	-0.8	NC	0.969033
246288_at	417.6	P	0.001953	0.4	NC	0.5
246289_at	499	P	2.44e-4	0.2	NC	0.5
246290_at	2252.4	P	2.44e-4	0.8	NC	0.061522
246291_at	209.6	P	0.00415	0.2	NC	0.945978
246292_at	252	P	0.001953	0.1	NC	0.545234
246293_at	27.6	A	0.171387	-0.2	NC	0.938478
246294_at	173.8	P	2.44e-4	0.1	NC	0.5
246295_at	77.5	P	0.037598	0.4	NC	0.5
246296_at	83.7	P	0.01416	0.1	NC	0.403812
246297_at	5.6	A	0.780518	0.5	NC	0.558077
246298_at	148.6	P	0.023926	-0.5	D	0.997968
246299_at	38.9	A	0.432373	1.9	NC	0.074268
246300_at	116	P	0.018555	0.1	NC	0.942324
246301_at	147.5	P	0.037598	-0.4	D	0.996301
246302_at	107.2	A	0.129639	0.4	NC	0.838962
246303_at	39.4	A	0.366211	0.5	NC	0.5
246304_at	428.4	P	2.44e-4	-0.3	D	0.999759
246305_at	693.1	P	7.32e-4	0.4	NC	0.5
246306_at	149.4	A	0.080566	0.4	NC	0.894337
246307_at	870.4	P	2.44e-4	0	NC	0.814019
246308_at	51.6	P	0.046143	0.9	NC	0.203871
246309_at	103.9	P	0.001221	0.8	NC	0.416433
246310_at	66.5	P	0.030273	1.3	NC	0.131343
246311_at	236.7	P	7.32e-4	-0.7	D	0.999693
246312_at	205.5	P	0.00293	-0.2	D	0.997247
246313_at	4.7	A	0.80542	1.4	NC	0.429141
246314_at	112.7	P	0.023926	-0.5	D	0.999034
246315_at	2.2	A	0.72583	-1.9	NC	0.570859
246316_at	3.4	A	0.943848	0.8	NC	0.441923
246317_at	147.1	P	0.037598	0.6	NC	0.5
246318_at	90.7	P	0.008057	-0.3	NC	0.987976
246319_at	387.6	P	2.44e-4	0.9	NC	0.274048
246320_at	355.8	P	2.44e-4	-0.3	NC	0.955851
246321_at	37.4	A	0.27417	0.7	NC	0.37888
246322_at	90.1	A	0.080566	-0.5	NC	0.991489
246323_at	132.9	P	0.037598	0.7	NC	0.467656
246324_at	122.2	A	0.095215	0.3	NC	0.51942
246325_at	30.5	A	0.466064	-0.6	NC	0.99288
246326_at	73.9	P	0.046143	1.1	NC	0.284967
246327_at	225.3	P	0.001953	-0.3	NC	0.98579
246328_at	120.4	A	0.067627	0.7	NC	0.5
246329_at	69.3	P	0.037598	0.2	NC	0.657563
246330_at	163.4	P	7.32e-4	0.4	NC	0.60871
246331_at	66.2	P	0.001221	0	NC	0.757415
246332_at	1.8	A	0.953857	-2.8	D	0.998168
246333_at	210.1	P	7.32e-4	0.5	NC	0.5
246334_at	114.7	P	0.010742	-0.1	NC	0.99288
246335_at	14.6	A	0.665527	1.9	NC	0.60871
246336_at	11.4	A	0.5	2.3	NC	0.416433
246337_at	6.4	A	0.466064	-2.1	NC	0.5
246338_s_at	39.3	A	0.696289	3.3	NC	0.48058
246339_at	123.4	P	0.001221	0.8	NC	0.111714
246340_s_at	30.7	A	0.171387	0.5	NC	0.5
246341_x_at	2.6	A	0.941406	0.3	NC	0.777251
246342_at	5	A	0.919434	0.5	NC	0.692594
246343_at	108.1	P	0.008057	-0.7	D	0.999886
246344_at	186.1	P	0.001221	0.1	NC	0.777251
246345_at	92.8	A	0.095215	0.1	NC	0.980376
246346_at	81.6	P	0.001953	-0.1	NC	0.558077
246347_at	48.2	A	0.095215	-0.2	NC	0.894337
246348_at	172.6	P	0.001221	0.5	NC	0.5
246349_at	1.7	A	0.633789	-3	NC	0.645558
246350_at	83.9	A	0.27417	1.1	NC	0.5
246351_at	175.1	P	7.32e-4	0.5	NC	0.51942
246352_at	2.2	A	0.962402	-0.1	NC	0.888286
246353_s_at	2.5	A	0.850342	-1.4	NC	0.467656
246354_at	6.8	A	0.828613	-1	NC	0.692594
246355_at	5.5	A	0.943848	-2.1	NC	0.942324
246356_x_at	34	P	0.046143	1.4	NC	0.307406
246357_x_at	1.9	A	0.999268	-0.3	NC	0.978776
246358_x_at	3	A	0.989258	-0.6	NC	0.822588
246359_x_at	49.9	A	0.095215	0.9	NC	0.078937
246360_at	2.3	A	0.780518	-1.9	NC	0.796129
246361_s_at	2.5	A	0.850342	-2.8	NC	0.964215
246362_at	14	A	0.466064	2.6	NC	0.169098
246363_at	30.4	A	0.27417	1	NC	0.131343
246364_at	40.2	P	0.037598	0.9	NC	0.777251
246365_at	31.9	A	0.303711	1.7	NC	0.131343
246366_at	267.8	P	0.010742	-0.1	NC	0.942324
246367_at	3.2	A	0.432373	-2.9	NC	0.263341
246368_at	341.5	P	0.001953	-0.2	D	0.99775
246369_at	33.4	A	0.219482	0.4	NC	0.545234
246370_at	57.3	A	0.149658	2.2	NC	0.105663
246371_at	72.4	A	0.067627	0	NC	0.5
246372_at	31.8	A	0.334473	0.9	NC	0.074268
246373_at	152.8	P	0.005859	-0.6	D	0.996301
246374_at	37.3	A	0.432373	-2	D	0.99998
246375_at	330.8	P	2.44e-4	-0.5	NC	0.930187
246376_at	135.5	P	0.008057	-1.2	D	0.99998
246377_at	23.8	A	0.5	0.4	NC	0.669411
246378_at	255.7	P	2.44e-4	0.1	NC	0.786812
246379_s_at	995.9	P	2.44e-4	0.7	NC	0.454766
246380_at	4.5	A	0.850342	-1	NC	0.786812
246381_at	4.9	A	0.943848	1.1	NC	0.669411
246382_at	9.9	A	0.72583	-0.4	NC	0.532344
246383_at	39	A	0.366211	0.2	NC	0.725952
246384_at	580.6	P	0.001221	-0.7	D	0.997968
246385_at	40.7	A	0.303711	0.2	NC	0.796129
246386_at	39.8	A	0.432373	0.1	NC	0.558077
246387_at	39.2	A	0.246094	0.8	NC	0.583567
246388_at	5.1	A	0.919434	0.1	NC	0.930187
246389_at	135.6	P	0.01416	1.1	NC	0.153232
246390_at	647.1	P	2.44e-4	0.6	NC	0.263341
246391_at	503.7	P	2.44e-4	0.4	NC	0.5
246392_at	26.5	A	0.171387	-0.6	NC	0.669411
246393_at	55.4	P	0.046143	1.1	NC	0.416433
246394_at	25	A	0.366211	0.3	NC	0.5
246395_at	169.6	P	0.010742	0.5	NC	0.5
246396_at	120.9	P	0.018555	-0.4	D	0.998514
246397_at	20.7	A	0.398926	0.3	NC	0.296089
246398_at	416.6	P	7.32e-4	0.2	NC	0.725952
246399_at	311.9	P	0.001221	-0.2	D	0.995927
246400_at	119.1	P	2.44e-4	-0.5	NC	0.99288
246401_at	58.2	A	0.067627	0.6	NC	0.330589
246402_at	6.9	A	0.601074	-0.8	NC	0.545234
246403_at	53.2	P	0.01416	0.1	NC	0.796129
246404_at	189.6	P	0.01416	0.2	NC	0.868657
246405_at	41.5	A	0.171387	0.5	NC	0.681091
246406_at	2.6	A	0.943848	0.4	NC	0.925732
246407_at	25.3	A	0.567627	-0.2	NC	0.736659
246408_at	312.5	P	0.00293	-0.5	D	0.997968
246409_at	72.6	P	0.001221	-0.2	NC	0.930187
246410_at	141.7	P	7.32e-4	-0.4	NC	0.98579
246411_at	7.5	A	0.696289	1.3	NC	0.124552
246412_at	70.7	P	0.018555	0.3	NC	0.5
246413_at	77.9	P	0.023926	0.9	NC	0.083826
246414_at	25.7	A	0.303711	3.6	NC	0.033304
246415_at	137.6	A	0.095215	0.5	NC	0.5
246416_at	50.6	A	0.246094	1.7	NC	0.222749
246417_at	48.2	A	0.19458	0.1	NC	0.5
246418_at	7.1	A	0.696289	-0.1	NC	0.493524
246419_at	31.3	A	0.466064	2.8	NC	0.318909
246420_at	63	A	0.149658	0.9	NC	0.5
246421_at	672.3	P	2.44e-4	-0.3	NC	0.930187
246422_at	204.5	P	0.001953	-0.7	D	0.999654
246423_at	67.4	P	0.005859	0.6	NC	0.5
246424_at	200.8	P	0.005859	-0.4	NC	0.991489
246425_at	214.6	P	2.44e-4	0.8	NC	0.007788
246426_at	2.5	A	0.953857	0.4	NC	0.955851
246427_at	69.8	P	0.030273	0.3	NC	0.942324
246428_at	85.5	A	0.067627	0.4	NC	0.715033
246429_at	6.7	A	0.80542	-0.5	NC	0.757415
246430_at	29.9	A	0.246094	3.6	NC	0.118009
246431_at	7.9	A	0.850342	2.5	NC	0.703911
246432_at	3.2	A	0.919434	-1.7	NC	0.846768
246433_at	65.9	A	0.080566	0.4	NC	0.657563
246434_at	127	P	0.023926	-0.1	NC	0.805199
246435_at	22.6	A	0.334473	3.6	NC	0.057676
246436_at	136.7	P	0.00293	0.2	NC	0.5
246437_at	10.7	A	0.633789	0.8	NC	0.596188
246438_at	3.4	A	0.828613	-2.7	NC	0.945978
246439_at	56	A	0.067627	-0.1	NC	0.921063
246440_at	156.8	P	0.046143	0.4	NC	0.5
246441_at	309.9	P	0.008057	0.2	NC	0.681091
246442_at	153.4	P	0.001221	-0.2	NC	0.955851
246443_at	178.6	P	2.44e-4	0.6	NC	0.118009
246444_at	105.7	P	0.01416	0.8	NC	0.5
246445_at	189.2	P	2.44e-4	-0.2	NC	0.911062
246446_at	175.6	P	0.001221	0	NC	0.983269
246447_at	165.4	P	0.001953	0.1	NC	0.657563
246448_at	201.1	P	2.44e-4	-0.3	NC	0.986922
246449_at	49.8	A	0.246094	-0.3	NC	0.952736
246450_at	56.7	A	0.334473	-0.3	D	0.998664
246451_at	343.9	P	2.44e-4	-0.4	D	0.999308
246452_at	317.8	P	7.32e-4	0.4	NC	0.596188
246453_at	191.6	P	7.32e-4	-0.7	D	0.996301
246454_at	136	P	2.44e-4	-0.3	NC	0.894337
246455_at	3.5	A	0.780518	1.3	NC	0.5
246456_at	1.9	A	0.80542	-1.4	NC	0.60871
246457_at	102.3	P	2.44e-4	-0.4	NC	0.99288
246458_at	31.7	A	0.129639	0.9	NC	0.62112
246459_at	160.9	P	2.44e-4	-0.4	NC	0.981872
246460_at	311.1	P	2.44e-4	-0.7	D	0.999922
246461_at	83.9	P	0.01416	0.7	NC	0.065566
246462_at	67.3	P	0.046143	-0.1	NC	0.991489
246463_at	90.9	A	0.20166	0.5	NC	0.5
246464_at	2.7	A	0.962402	-2.9	NC	0.975245
246465_at	32.9	A	0.095215	0.4	NC	0.60871
246466_at	292.4	P	7.32e-4	0.6	NC	0.441923
246467_at	4.6	A	0.888428	0.8	NC	0.645558
246468_at	100.9	P	0.030273	0.6	NC	0.131343
246469_at	89.2	P	0.00293	-0.5	NC	0.973302
246470_at	2.5	A	0.828613	-0.9	NC	0.5
246471_s_at	7.4	A	0.888428	3.4	NC	0.083826
246472_at	24.3	A	0.246094	0.9	NC	0.131343
246473_at	38.9	A	0.334473	0.9	NC	0.057676
246474_at	2	A	0.696289	-0.2	NC	0.5
246475_at	41.6	A	0.091553	-0.8	NC	0.657563
246476_at	48.7	P	0.010742	-1.7	D	0.999954
246477_at	73.4	P	0.01416	-0.1	NC	0.921063
246478_at	247.1	P	0.001221	0.2	NC	0.570859
246479_at	272.7	P	7.32e-4	0.8	NC	0.37888
246480_at	462.9	P	2.44e-4	0.3	NC	0.5
246481_s_at	593.5	P	2.44e-4	2.7	I	2.e-5
246482_at	119.1	P	0.001953	0.1	NC	0.736659
246483_at	154.6	P	2.44e-4	-0.1	NC	0.955851
246484_at	155.8	P	0.01416	0.3	NC	0.657563
246485_at	14.4	A	0.665527	-0.5	NC	0.51942
246486_at	219.7	P	7.32e-4	0.6	NC	0.318909
246487_at	41.3	A	0.696289	1	NC	0.506476
246488_at	120.1	P	2.44e-4	0.3	NC	0.48058
246489_at	1514.9	P	2.44e-4	0.4	NC	0.5
246490_at	21.8	A	0.601074	-0.4	NC	0.532344
246491_at	61	A	0.107178	0.7	NC	0.5
246492_at	17.8	A	0.432373	-0.9	NC	0.5
246493_at	21.2	A	0.27417	0.4	NC	0.5
246494_at	7.9	A	0.533936	-1.2	NC	0.916174
246495_at	46.5	A	0.5	0.1	NC	0.875448
246496_at	122.7	P	0.005859	0.3	NC	0.5
246497_at	136.5	P	2.44e-4	-0.2	NC	0.838962
246498_at	42.5	A	0.633789	0.5	NC	0.725952
246499_at	148.7	P	0.037598	0.3	NC	0.868657
246500_at	190.7	P	0.023926	0	NC	0.981872
246501_at	137.3	P	0.046143	0.4	NC	0.767451
246502_at	57.5	A	0.5	-0.2	NC	0.973302
246503_at	2399.6	P	2.44e-4	0.7	NC	0.203871
246504_at	62.9	A	0.171387	1.2	NC	0.48058
246505_at	266.6	P	7.32e-4	-0.3	NC	0.975245
246506_at	482.6	P	2.44e-4	-1.8	D	0.99998
246507_at	139.4	P	2.44e-4	0.1	NC	0.5
246508_at	401.7	P	7.32e-4	0.3	NC	0.681091
246509_at	7.3	A	0.432373	-2	NC	0.921063
246510_at	4.4	A	0.962402	0.4	NC	0.964215
246511_at	589.2	P	2.44e-4	0.9	NC	0.131343
246512_at	136.7	P	7.32e-4	0.7	NC	0.5
246513_at	208.5	P	2.44e-4	0.3	NC	0.5
246514_at	12.4	A	0.80542	0.4	NC	0.98579
246515_at	86.5	A	0.149658	-0.1	D	0.998799
246516_at	89.8	P	0.037598	-0.5	NC	0.973302
246517_at	33.8	A	0.171387	0.7	NC	0.5
246518_at	74.2	P	0.023926	1.1	NC	0.532344
246519_at	51.2	A	0.533936	0.1	NC	0.925732
246520_at	73.1	P	0.00415	-0.6	NC	0.881991
246521_at	481.5	P	2.44e-4	0.5	NC	0.454766
246522_at	257.5	P	2.44e-4	0.6	NC	0.099852
246523_at	4.1	A	0.828613	1.3	NC	0.318909
246524_at	54.2	A	0.219482	-0.3	NC	0.894337
246525_at	26.3	A	0.398926	2.6	NC	0.5
246526_at	18	A	0.398926	1.1	NC	0.583567
246527_at	335.7	P	7.32e-4	0.1	NC	0.692594
246528_at	192.8	P	2.44e-4	0.2	NC	0.5
246529_at	180.5	P	0.001221	-0.2	NC	0.991489
246530_at	15.5	A	0.567627	0.7	NC	0.506476
246531_at	9.1	A	0.696289	-1.3	NC	0.583567
246532_at	76.9	A	0.129639	-1.1	D	0.999508
246533_at	197.9	P	0.001221	-0.2	NC	0.983269
246534_at	5	A	0.780518	-2.4	D	0.996959
246535_at	38.8	A	0.398926	0.6	NC	0.5
246536_at	80.4	P	0.01416	-0.1	NC	0.930187
246537_at	52.6	A	0.27417	0.7	NC	0.284967
246538_at	302.2	P	2.44e-4	0.2	NC	0.657563
246539_at	94.9	A	0.067627	-0.3	NC	0.978776
246540_at	74.6	P	0.008057	0.3	NC	0.5
246541_at	271.4	P	0.005859	0.4	NC	0.715033
246542_at	126.9	A	0.080566	-0.2	D	0.999948
246543_at	26.7	A	0.466064	0.1	NC	0.5
246544_at	24.9	A	0.665527	0.5	NC	0.416433
246545_at	30.6	A	0.633789	0.8	NC	0.681091
246546_at	1104.2	P	2.44e-4	0.5	NC	0.5
246547_at	81.8	P	0.023926	-0.6	D	0.999308
246548_at	52.5	P	0.046143	-0.2	NC	0.978776
246549_at	103.2	P	0.01416	0.4	NC	0.5
246550_at	88.7	A	0.129639	-1.4	D	0.99998
246551_at	22.7	A	0.533936	0.1	NC	0.900148
246552_at	21.1	A	0.27417	-0.5	NC	0.454766
246553_at	69.5	P	0.00415	-0.8	NC	0.989865
246554_at	102	P	0.00415	0	NC	0.986922
246555_at	99.7	P	0.046143	0	NC	0.991489
246556_at	33.3	A	0.432373	2.2	NC	0.083826
246557_at	20.4	A	0.303711	0.4	NC	0.37888
246558_at	183.7	P	0.018555	0.2	NC	0.777251
246559_at	214.6	P	0.00293	0.1	NC	0.900148
246560_at	22.7	A	0.633789	3.4	NC	0.5
246561_at	135.1	P	7.32e-4	0.1	NC	0.5
246562_at	79.4	P	7.32e-4	-0.2	D	0.997247
246563_at	26	A	0.246094	3.2	NC	0.088938
246564_at	186.4	P	0.001221	0.1	NC	0.645558
246565_at	266.7	P	2.44e-4	0.2	NC	0.5
246566_at	184.1	P	7.32e-4	-0.2	NC	0.98579
246567_at	238.9	P	7.32e-4	-0.2	NC	0.916174
246568_at	5.5	A	0.533936	-2.8	NC	0.983269
246569_at	6.9	A	0.850342	-1.9	NC	0.934434
246570_at	1.6	A	0.80542	-0.2	NC	0.467656
246571_at	52.5	A	0.27417	0.5	NC	0.48058
246572_at	27.5	A	0.533936	0.2	NC	0.5
246573_at	21.6	A	0.80542	3.3	NC	0.767451
246574_at	3.2	A	0.989258	1	NC	0.830902
246575_at	185.2	P	7.32e-4	-0.1	NC	0.558077
246576_at	66.4	P	0.046143	0.3	NC	0.888286
246577_at	2.9	A	0.976074	1.2	NC	0.715033
246578_at	1.2	A	0.99585	0.7	NC	0.861614
246579_at	4.2	A	0.888428	-0.6	NC	0.5
246580_at	212.6	P	2.44e-4	0	NC	0.905721
246581_at	81.5	A	0.27417	0.3	NC	0.692594
246582_at	34.2	A	0.366211	0.1	NC	0.5
246583_at	75.1	P	0.010742	-0.4	MD	0.995075
246584_at	131.1	P	7.32e-4	-0.6	D	0.999727
246585_at	57.7	P	0.046143	0.7	NC	0.5
246586_at	18	A	0.533936	0	NC	0.822588
246587_at	8.2	A	0.828613	-0.4	NC	0.645558
246588_at	23.1	A	0.219482	2.6	NC	0.558077
246589_at	12.2	A	0.601074	0.6	NC	0.48058
246590_at	16.8	A	0.567627	-0.1	NC	0.51942
246591_at	259.2	P	0.001953	0	NC	0.916174
246592_at	16.4	A	0.696289	1	NC	0.506476
246593_at	205.2	P	0.00415	0	NC	0.888286
246594_at	483.1	P	2.44e-4	0.2	NC	0.5
246595_at	13.6	A	0.5	-0.7	NC	0.846768
246596_at	86.8	A	0.19458	1.4	NC	0.105663
246597_at	6	A	0.828613	-2.9	NC	0.990708
246598_at	116.9	P	0.023926	1	NC	0.185981
246599_at	52.3	A	0.149658	0.5	NC	0.715033
246600_at	79.1	P	0.005859	-0.4	NC	0.986922
246601_at	537	P	0.001221	0.3	NC	0.5
246602_at	89.5	P	0.00415	-0.3	NC	0.984574
246603_at	75.2	A	0.095215	1.7	NC	0.111714
246604_at	7.9	A	0.80542	-0.8	NC	0.429141
246605_at	3.3	A	0.904785	-0.9	NC	0.51942
246606_at	16.1	A	0.665527	-0.3	NC	0.942324
246607_at	249.7	P	7.32e-4	0	NC	0.921063
246608_at	5.7	A	0.932373	0.4	NC	0.5
246609_at	19.1	A	0.466064	-0.2	NC	0.454766
246610_at	39.4	A	0.111572	0.6	NC	0.5
246611_at	273.5	P	2.44e-4	-0.5	D	0.999693
246612_at	209.9	P	0.008057	-0.1	NC	0.822588
246613_at	903.8	P	2.44e-4	0.3	NC	0.5
246614_at	18.1	A	0.303711	-0.5	NC	0.822588
246615_at	2.2	A	0.850342	-1.7	NC	0.952736
246616_at	6.4	A	0.870361	-2.2	NC	0.930187
246617_at	78.6	P	0.018555	0.4	NC	0.5
246618_at	40.6	A	0.219482	0.3	NC	0.284967
246619_at	340.4	P	2.44e-4	-0.4	D	0.995519
246620_at	32.4	A	0.334473	0.6	NC	0.5
246621_at	1058.6	P	2.44e-4	-0.1	NC	0.822588
246622_at	98.1	P	0.030273	0.1	NC	0.945978
246623_at	986	P	2.44e-4	-0.6	NC	0.989865
246624_at	20.4	A	0.303711	0.5	NC	0.222749
246625_at	24.2	A	0.398926	-0.5	NC	0.881991
246626_at	12.5	A	0.665527	-0.9	NC	0.978776
246627_s_at	931.7	P	2.44e-4	0.1	NC	0.692594
246628_at	282.2	P	2.44e-4	-0.4	NC	0.964215
246629_at	40.3	A	0.303711	4.9	NC	0.047264
246630_at	104.8	P	0.023926	0.5	NC	0.5
246631_at	506.8	P	0.001953	0.2	NC	0.5
246632_at	39.6	A	0.080566	0.4	NC	0.5
246633_at	4.6	A	0.953857	1.5	NC	0.194801
246634_at	224.8	P	2.44e-4	-0.3	NC	0.987976
246635_at	18.1	A	0.567627	-0.8	NC	0.403812
246636_at	638.7	P	2.44e-4	0.5	NC	0.5
246637_at	3.4	A	0.981445	1.1	NC	0.354442
246638_at	2.3	A	0.870361	-0.4	NC	0.894337
246639_x_at	2	A	0.962402	0.5	NC	0.633407
246640_x_at	44.3	A	0.19458	-0.3	NC	0.767451
246641_s_at	3.8	A	0.904785	1.4	NC	0.506476
246642_s_at	1	A	0.932373	-1.9	NC	0.767451
246643_s_at	0.4	A	0.981445	1.8	NC	0.868657
246644_at	105.3	P	0.010742	-0.8	D	0.999693
246645_at	303.3	P	2.44e-4	0.5	NC	0.5
246646_at	6.7	A	0.850342	0.9	NC	0.493524
246647_at	33.3	A	0.149658	1.8	NC	0.169098
246648_at	1.1	A	0.998779	-0.4	D	0.998349
246649_at	44.4	A	0.149658	0.5	NC	0.5
246650_at	529	P	2.44e-4	-0.1	NC	0.958799
246651_at	5.2	A	0.753906	-2.5	NC	0.925732
246652_at	93.5	P	0.010742	0.8	NC	0.5
246653_at	592.4	P	2.44e-4	-0.5	D	0.999508
246654_s_at	98.5	P	0.005859	-1.1	NC	0.98579
246655_at	6.4	A	0.665527	-1.3	NC	0.669411
246656_at	2.2	A	0.953857	-2	NC	0.830902
246657_at	13.7	A	0.80542	-0.4	NC	0.961585
246658_at	12.6	A	0.441895	1.1	NC	0.0727
246659_at	47	A	0.129639	1.4	NC	0.054022
246660_at	418.7	P	2.44e-4	0.3	NC	0.5
246661_at	15.3	A	0.5	5.5	NC	0.022932
246662_at	39.9	A	0.246094	1.3	NC	0.493524
246663_at	13	A	0.696289	0.9	NC	0.403812
246664_at	3	A	0.994141	-1.9	NC	0.881991
246665_s_at	6	A	0.888428	0.8	NC	0.545234
246666_at	1.7	A	0.888428	-1.9	NC	0.657563
246667_at	7.3	A	0.665527	-0.5	NC	0.5
246668_at	1.4	A	0.976074	1.2	NC	0.657563
246669_at	44	A	0.466064	0	NC	0.5
246670_at	1	A	0.753906	0.5	NC	0.715033
246671_at	9.6	A	0.780518	-0.5	NC	0.916174
246672_at	23.7	A	0.423828	0.9	NC	0.5
246673_at	280	P	2.44e-4	0.9	NC	0.065566
246674_at	91	P	0.01416	0.7	NC	0.5
246675_at	24.2	A	0.366211	0.3	NC	0.416433
246676_at	6.1	A	0.753906	0.7	NC	0.5
246677_at	2.2	A	0.991943	0.2	NC	0.987976
246678_at	5.4	A	0.633789	-0.4	NC	0.177412
246679_at	3.1	A	0.904785	0.6	NC	0.5
246680_at	60.4	A	0.27417	0.7	NC	0.5
246681_at	119.7	P	0.005859	-0.1	NC	0.952736
246682_at	86.4	P	0.010742	-1.1	D	0.99998
246683_at	92.9	P	0.001953	0.2	NC	0.60871
246684_at	16.4	A	0.466064	-0.6	NC	0.868657
246685_at	8.6	A	0.665527	-0.7	NC	0.48058
246686_at	5.2	A	0.850342	0.7	NC	0.747149
246687_at	7.2	A	0.850342	-1.5	NC	0.900148
246688_at	15.5	A	0.753906	2.9	NC	0.213188
246689_at	20.2	A	0.27417	1.2	NC	0.061522
246690_at	6	A	0.888428	1.1	NC	0.416433
246691_at	34.5	A	0.219482	0.5	NC	0.161038
246692_at	16	A	0.567627	3.4	NC	0.5
246693_at	5.1	A	0.932373	1.1	NC	0.5
246694_at	5	A	0.850342	-1.6	NC	0.921063
246695_at	4.9	A	0.919434	1.1	NC	0.796129
246696_at	1.7	A	0.888428	0.6	NC	0.725952
246697_at	9.6	A	0.80542	0.9	NC	0.596188
246698_at	28.7	A	0.366211	0.2	NC	0.715033
246699_at	236.2	P	2.44e-4	0	NC	0.814019
246700_at	4.3	A	0.943848	-1.2	NC	0.703911
246701_at	145.5	P	2.44e-4	0.4	NC	0.5
246702_at	626.5	P	2.44e-4	0.4	NC	0.318909
246703_at	154.7	P	0.00415	-0.1	NC	0.725952
246704_at	32.8	A	0.366211	0.8	NC	0.5
246705_x_at	1.6	A	0.953857	-2.1	NC	0.757415
246706_at	28	A	0.601074	0.5	NC	0.5
246707_at	4.5	A	0.780518	-0.8	NC	0.60871
246708_at	136.4	P	7.32e-4	-0.3	NC	0.966696
246709_s_at	19.6	A	0.567627	2.5	NC	0.099852
246710_at	30.6	P	0.010742	1.1	NC	0.138386
246711_at	30.5	A	0.533936	2.7	NC	0.161038
246712_at	2.4	A	0.567627	0.9	NC	0.5
246713_at	36.2	A	0.19458	1.4	NC	0.041201
246714_at	147.6	A	0.111572	0.6	NC	0.60871
246715_at	26.2	A	0.567627	-0.9	NC	0.868657
246716_s_at	20	A	0.19458	0.2	NC	0.60871
246717_at	12.3	A	0.696289	-0.7	NC	0.881991
246718_at	24.9	A	0.633789	1.2	NC	0.583567
246719_at	51.1	A	0.303711	0.2	NC	0.5
246720_at	18.9	A	0.303711	1.9	NC	0.124552
246721_at	4.5	A	0.533936	-0.9	NC	0.805199
246722_at	46.5	A	0.466064	2.1	NC	0.203871
246723_at	19.5	A	0.753906	2.5	NC	0.5
246724_at	112.7	P	0.00293	0.5	NC	0.5
246725_at	46.2	A	0.334473	1	NC	0.403812
246726_at	6.3	A	0.533936	-1.5	NC	0.37888
246727_at	20.4	A	0.334473	-0.9	NC	0.921063
246728_at	242.6	P	0.001953	-0.9	D	0.99987
246729_at	9	A	0.601074	3.6	NC	0.078937
246730_at	1188.3	P	2.44e-4	-0.2	NC	0.966696
246731_at	46.5	A	0.27417	1.2	NC	0.232549
246732_at	141.9	P	0.046143	0.2	NC	0.777251
246733_at	36.4	A	0.398926	-0.6	NC	0.596188
246734_at	40.4	A	0.246094	1.3	NC	0.318909
246735_at	320.7	P	2.44e-4	-0.3	NC	0.725952
246736_at	46	A	0.567627	0.5	NC	0.5
246737_at	79.5	P	0.010742	-0.1	NC	0.938478
246738_at	82	A	0.219482	-0.9	D	0.999226
246739_at	46.7	A	0.149658	1.6	NC	0.441923
246740_at	3.6	A	0.828613	2.1	NC	0.177412
246741_at	267.1	P	7.32e-4	-0.4	NC	0.990708
246742_at	184.4	P	7.32e-4	-0.3	MD	0.995075
246743_at	25.4	A	0.567627	0.2	NC	0.949447
246744_at	419.3	P	2.44e-4	0.5	NC	0.366593
246745_at	1356.1	P	2.44e-4	0.1	NC	0.596188
246746_at	239.4	P	0.001953	0.4	NC	0.62112
246747_at	2821.8	P	2.44e-4	0	NC	0.747149
246748_at	27	A	0.432373	-0.3	NC	0.868657
246749_at	100.9	P	0.001221	-0.2	NC	0.942324
246750_at	85.3	P	2.44e-4	0.8	NC	0.307406
246751_at	4.7	A	0.919434	-0.1	NC	0.925732
246752_at	38.6	A	0.533936	3.4	NC	0.5
246753_at	7.2	A	0.870361	-1	NC	0.669411
246754_at	62.3	A	0.27417	0	NC	0.894337
246755_at	513.7	P	2.44e-4	0.3	NC	0.5
246756_at	199.3	P	0.00293	-0.1	NC	0.938478
246757_at	9.8	A	0.72583	0.5	NC	0.894337
246758_at	3391.5	P	2.44e-4	0.5	NC	0.242585
246759_at	167.8	P	0.001221	-0.1	D	0.997247
246760_at	172.5	P	0.001221	0.7	NC	0.5
246761_at	3.2	A	0.953857	-1.9	NC	0.868657
246762_at	46.7	P	0.01416	-0.1	NC	0.558077
246763_at	663.3	P	2.44e-4	0.8	NC	0.318909
246764_s_at	3.9	A	0.80542	0.5	NC	0.153232
246765_at	99.2	P	0.046143	0.5	NC	0.681091
246766_at	9.2	A	0.80542	1.1	NC	0.570859
246767_at	102.6	P	0.001953	0.2	NC	0.5
246768_at	123.4	P	0.010742	0.2	NC	0.669411
246769_at	20.4	A	0.5	1.4	NC	0.330589
246770_at	109.4	P	0.037598	-0.3	NC	0.925732
246771_at	1.9	A	0.80542	2	NC	0.48058
246772_at	93.8	A	0.067627	-0.2	MD	0.994067
246773_at	45.4	A	0.334473	0	NC	0.900148
246774_at	2	A	0.932373	-1.6	NC	0.875448
246775_at	312.4	P	0.00415	0.2	NC	0.5
246776_at	74.8	P	0.030273	1.7	NC	0.145682
246777_at	156	P	2.44e-4	-0.1	NC	0.861614
246778_at	243.4	P	7.32e-4	0.2	NC	0.583567
246779_at	172.1	P	0.030273	-0.1	NC	0.978776
246780_at	831.4	P	2.44e-4	0.2	NC	0.60871
246781_at	229.3	P	2.44e-4	0.8	NC	0.069813
246782_at	48.6	A	0.219482	-0.5	NC	0.964215
246783_at	35.5	A	0.095215	0.7	NC	0.5
246784_at	338.8	P	2.44e-4	0	NC	0.62112
246785_at	318.4	P	2.44e-4	-0.2	NC	0.98579
246786_at	63.4	A	0.080566	0.6	NC	0.583567
246787_s_at	2.1	A	0.888428	-1.9	NC	0.633407
246788_at	34.9	A	0.432373	1.2	NC	0.5
246789_at	196.3	P	7.32e-4	0.5	NC	0.5
246790_at	25	A	0.5	0.4	NC	0.955851
246791_at	176.3	P	0.005859	-0.2	NC	0.991489
246792_at	64.3	P	0.037598	2.1	NC	0.041201
246793_at	113.9	P	0.030273	-0.3	D	0.999382
246794_s_at	61.2	P	0.037598	0.5	NC	0.5
246795_at	5	A	0.850342	-0.7	NC	0.62112
246796_at	8.8	A	0.665527	-1.4	NC	0.961585
246797_at	9.1	A	0.432373	-1.6	NC	0.916174
246798_at	13.3	A	0.601074	-0.3	NC	0.5
246799_at	96.1	M	0.056152	0.1	NC	0.657563
246800_at	330.6	P	2.44e-4	-0.2	NC	0.983269
246801_at	673.5	P	7.32e-4	0.2	NC	0.583567
246802_at	82.8	P	0.01416	-0.5	NC	0.986922
246803_at	23.4	A	0.303711	-0.5	NC	0.830902
246804_at	6.5	A	0.850342	1	NC	0.633407
246805_at	2.8	A	0.888428	-1.1	NC	0.921063
246806_at	1	A	0.976074	0.4	NC	0.952736
246807_at	434.3	P	2.44e-4	1.2	I	8.65e-4
246808_at	67.6	P	0.008057	0.1	NC	0.506476
246809_s_at	248.6	P	0.001953	0.5	NC	0.5
246810_at	1	A	0.953857	-1.8	NC	0.969033
246811_at	6.7	A	0.696289	-0.8	NC	0.558077
246812_at	5.5	A	0.850342	0.4	NC	0.074268
246813_at	4.5	A	0.72583	1.8	NC	0.105663
246814_at	51.9	A	0.27417	0.5	NC	0.5
246815_at	59.8	P	0.030273	0.8	NC	0.5
246816_at	42.1	A	0.219482	1.3	NC	0.263341
246817_at	40.5	A	0.303711	0.9	NC	0.5
246818_at	89	A	0.171387	0.6	NC	0.506476
246819_at	2.4	A	0.888428	4.3	NC	0.050553
246820_at	59.6	P	0.046143	0.1	NC	0.51942
246821_at	491.9	P	2.44e-4	0.7	NC	0.5
246822_at	34.5	A	0.111572	-0.2	MD	0.994067
246823_at	4	A	0.780518	1.2	NC	0.5
246824_at	200.8	P	0.005859	-0.2	D	0.995927
246825_at	225	P	0.001953	-0.1	NC	0.987976
246826_at	8.1	A	0.567627	-2	NC	0.991489
246827_at	94.4	P	0.046143	0.3	NC	0.633407
246828_at	29	A	0.219482	0.8	NC	0.018128
246829_at	111.1	P	0.01416	0.1	NC	0.786812
246830_at	1376	P	2.44e-4	0.3	NC	0.657563
246831_at	29.4	A	0.219482	-1.2	D	0.997247
246832_at	171.8	P	2.44e-4	-0.5	MD	0.994591
246833_at	3.3	A	0.953857	1	NC	0.814019
246834_at	3.9	A	0.919434	-0.9	NC	0.888286
246835_at	95.4	A	0.129639	1.6	NC	0.274048
246836_s_at	61.3	P	0.037598	2.1	NC	0.041201
246837_at	75.1	P	0.023926	0.6	NC	0.5
246838_at	96.1	P	0.01416	0.7	NC	0.5
246839_at	13.8	A	0.398926	-1.1	NC	0.971234
246840_at	237.3	P	7.32e-4	0.3	NC	0.5
246841_at	1.6	A	0.533936	-1.9	NC	0.703911
246842_at	85.3	M	0.056152	-0.4	D	0.998799
246843_at	222.1	P	7.32e-4	0	NC	0.925732
246844_at	113.2	P	7.32e-4	-0.2	NC	0.934434
246845_at	1008	P	2.44e-4	0.1	NC	0.60871
246846_at	150.5	A	0.466064	-0.5	D	0.999922
246847_at	61.6	A	0.080566	-0.1	NC	0.945978
246848_at	20	A	0.696289	2.3	NC	0.37888
246849_at	225.4	P	7.32e-4	0.8	NC	0.242585
246850_at	106.2	P	0.01416	0.3	NC	0.145682
246851_at	3.6	A	0.919434	-0.8	NC	0.558077
246852_at	141.1	P	0.018555	-0.7	D	0.99775
246853_at	61.2	A	0.067627	1.2	NC	0.047264
246854_at	281.4	P	0.00293	6.7	I	2.e-5
246855_at	1649.2	P	2.44e-4	-0.6	D	0.999611
246856_at	231.7	P	2.44e-4	-0.5	D	0.999226
246857_at	2	A	0.850342	1.5	NC	0.099852
246858_at	229	P	0.001221	0.1	NC	0.911062
246859_at	6.9	A	0.80542	2.6	NC	0.145682
246860_at	5	A	0.888428	-1.1	NC	0.633407
246861_at	1346.5	P	2.44e-4	-0.2	NC	0.981872
246862_at	420.8	P	2.44e-4	-0.2	NC	0.978776
246863_at	345.5	P	2.44e-4	0.2	NC	0.558077
246864_at	97	P	0.023926	-0.4	NC	0.988955
246865_s_at	147	P	2.44e-4	-0.2	NC	0.905721
246866_at	4.2	A	0.904785	-1.1	NC	0.692594
246867_at	36.6	A	0.27417	2.4	NC	0.00712
246868_at	173.5	P	0.001953	0.8	NC	0.118009
246869_at	34.7	A	0.149658	0.8	NC	0.177412
246870_at	451.5	P	2.44e-4	0.2	NC	0.736659
246871_at	26.6	A	0.398926	0.1	NC	0.767451
246872_at	3	A	0.904785	-2.7	D	0.998923
246873_at	70.7	A	0.334473	1	NC	0.5
246874_at	5.5	A	0.919434	0.5	NC	0.916174
246875_at	110.8	P	0.010742	-2.2	D	0.999954
246876_at	25.8	A	0.601074	1.9	NC	0.274048
246877_at	8.7	A	0.904785	1.1	NC	0.846768
246878_at	6.8	A	0.696289	2.1	NC	0.467656
246879_at	123.9	P	0.00293	0.7	NC	0.099852
246880_s_at	27.8	M	0.056152	2	I	0.004481
246881_at	69.6	A	0.080566	-0.8	D	0.995519
246882_at	129.9	A	0.149658	0.6	NC	0.861614
246883_at	31.3	A	0.129639	0	NC	0.805199
246884_at	69.3	P	0.005859	1.2	NC	0.016731
246885_at	60.9	P	0.00415	0.4	NC	0.5
246886_at	173.9	P	7.32e-4	0.3	NC	0.633407
246887_at	26.9	A	0.696289	-0.1	NC	0.981872
246888_at	198.8	P	2.44e-4	-1.3	D	0.999853
246889_at	46.4	A	0.080566	0.8	NC	0.39129
246890_at	66.6	P	0.046143	1.7	NC	0.118009
246891_at	62.4	P	0.00415	0.6	NC	0.441923
246892_at	85	A	0.219482	1	NC	0.354442
246893_at	187.9	P	0.00293	0.2	NC	0.558077
246894_at	31.7	P	0.046143	1.3	NC	0.232549
246895_at	1039.7	P	2.44e-4	0.7	NC	0.307406
246896_at	1.6	A	0.888428	1.1	NC	0.725952
246897_at	303.7	P	2.44e-4	-0.1	NC	0.814019
246898_at	49.1	A	0.129639	1.1	NC	0.493524
246899_at	13.7	A	0.366211	-1.3	NC	0.958799
[truncated: 20,811 more rows]
