# Supplementary material for: Qualitative network models and genome-wide expression data define carbon/nitrogen-responsive molecular machines in Arabidopsis
Source: Genome Biol. 2007 Jan 11;8(1):R7. doi: 10.1186/gb-2007-8-1-r7 (PMC1839130; doi:10.1186/gb-2007-8-1-r7)
Supplement: Additional data file 5 — CHP files generated with the Affymetrix MAS v5.0 software as described in the Materials and methods. [file gb-2007-8-1-r7-S5.zip › CHPfiles/34.11.vs.LL42.1.CHP]

row.names	LL34.11.vs.LL42.1.Signal	LL34.11.vs.LL42.1.Detection	LL34.11.vs.LL42.1.Detection.p.value	LL34.11.vs.LL42.1.Signal.Log.Ratio	LL34.11.vs.LL42.1.Change	LL34.11.vs.LL42.1.Change.p.value
244901_at	84.1	P	0.005859	0.4	NC	0.5
244902_at	16	A	0.334473	-1.1	NC	0.969033
244903_at	132.6	P	0.00293	0.6	NC	0.194801
244904_at	13.4	A	0.72583	0.3	NC	0.715033
244905_at	16.6	A	0.533936	-0.3	NC	0.454766
244906_at	183	P	0.00415	0.2	NC	0.5
244907_at	38.5	A	0.398926	1.2	NC	0.5
244908_at	2.1	A	0.888428	-0.5	NC	0.715033
244909_at	4.5	A	0.828613	-2.6	NC	0.5
244910_s_at	37.8	A	0.171387	0.5	NC	0.5
244911_at	2.1	A	0.943848	-2.8	NC	0.570859
244912_at	104.3	A	0.129639	-1.6	D	0.99998
244913_at	5.1	A	0.904785	-1.9	NC	0.805199
244914_at	5.8	A	0.80542	-1	NC	0.5
244915_s_at	18.6	A	0.432373	1.5	NC	0.169098
244916_at	18.7	A	0.398926	2.1	NC	0.057676
244917_at	5.8	A	0.870361	1.1	NC	0.725952
244918_at	4.4	A	0.919434	-2.3	NC	0.657563
244919_at	26.2	A	0.432373	0.3	NC	0.51942
244920_s_at	45.1	A	0.067627	-0.6	NC	0.989865
244921_s_at	26.6	A	0.27417	-0.4	NC	0.868657
244922_s_at	43	A	0.27417	0	NC	0.725952
244923_s_at	4.9	A	0.870361	-1.9	NC	0.5
244924_at	26.7	A	0.398926	-0.5	NC	0.5
244925_at	35.7	A	0.303711	2.1	NC	0.018128
244926_s_at	2.3	A	0.904785	-4.9	NC	0.955851
244927_at	69	A	0.303711	0.6	NC	0.5
244928_s_at	116.9	M	0.056152	0.6	NC	0.5
244929_at	135.6	P	0.030273	-0.6	NC	0.993497
244930_at	2.9	A	0.969727	-0.8	NC	0.786812
244931_at	51.2	A	0.19458	0.6	NC	0.5
244932_at	37.4	A	0.334473	-0.3	NC	0.989865
244933_at	1.6	A	0.633789	-2.2	NC	0.681091
244934_at	12.9	A	0.753906	-0.7	NC	0.532344
244935_at	322.1	P	7.32e-4	0.2	NC	0.5
244936_at	53.6	A	0.067627	0	NC	0.846768
244937_at	20.5	A	0.432373	-0.3	NC	0.532344
244938_at	103.3	P	0.037598	0.5	NC	0.028766
244939_at	44.5	A	0.366211	-1.1	NC	0.98579
244940_at	114.4	P	0.00415	-0.4	D	0.999448
244941_at	100.2	P	0.008057	0.7	NC	0.105663
244942_at	4	A	0.904785	1.1	NC	0.558077
244943_at	133.4	P	0.023926	0	NC	0.645558
244944_s_at	119.6	P	2.44e-4	-0.3	NC	0.868657
244945_at	62.6	A	0.067627	0.5	NC	0.124552
244946_at	38.1	A	0.366211	0.3	NC	0.5
244947_at	94.8	P	0.046143	1.3	NC	0.033304
244948_at	27	A	0.303711	0.9	NC	0.030967
244949_at	7.6	A	0.696289	0.7	NC	0.330589
244950_at	53.4	A	0.095215	-0.2	NC	0.945978
244951_s_at	245.4	P	2.44e-4	0.3	NC	0.5
244952_at	26.4	A	0.432373	0.1	NC	0.5
244953_s_at	78.6	P	0.046143	1.6	NC	0.013078
244954_s_at	2.5	A	0.696289	-0.4	NC	0.681091
244955_at	40.5	A	0.398926	0.7	NC	0.467656
244956_s_at	37.2	A	0.432373	0.5	NC	0.596188
244957_at	34.1	A	0.149658	-0.2	NC	0.429141
244958_at	26.3	A	0.27417	1.3	NC	0.39129
244959_s_at	113.5	P	0.005859	0.2	NC	0.786812
244960_at	121.6	P	0.001953	-0.4	NC	0.986922
244961_at	95.3	P	2.44e-4	-1.9	D	0.999833
244962_at	67	P	0.00415	-0.6	NC	0.978776
244963_at	134	P	2.44e-4	0.5	NC	0.078937
244964_at	82.4	A	0.067627	0.4	NC	0.5
244965_at	27	P	0.023926	-0.1	NC	0.570859
244966_at	4.7	A	0.665527	0.8	NC	0.213188
244967_at	95.6	A	0.171387	0.1	NC	0.938478
244968_at	180.3	P	0.001953	0.4	NC	0.60871
244969_at	46	P	0.046143	-0.3	NC	0.725952
244970_at	59.5	M	0.056152	0.5	NC	0.545234
244971_at	1916.9	P	7.32e-4	-0.2	NC	0.930187
244972_at	5.9	A	0.753906	-3.3	NC	0.99288
244973_at	1.5	A	0.943848	-3.6	NC	0.958799
244974_at	30.2	A	0.466064	0.5	NC	0.681091
244975_at	23.1	A	0.303711	-2.6	D	0.999922
244976_at	607.7	P	2.44e-4	-1.4	D	0.999786
244977_at	50.6	P	0.037598	0.8	NC	0.044149
244978_at	124.8	P	0.00415	0.7	NC	0.153232
244979_at	16.9	A	0.567627	-1.3	NC	0.925732
244980_at	18.9	A	0.27417	-0.9	NC	0.094279
244981_at	31.4	M	0.056152	-0.5	NC	0.861614
244982_at	47.1	A	0.149658	-0.2	NC	0.596188
244983_at	115.4	P	2.44e-4	-0.7	D	0.99998
244984_at	204.7	P	2.44e-4	-0.3	MD	0.994067
244985_at	122.4	P	2.44e-4	-0.3	NC	0.958799
244986_at	249.7	P	0.001953	-0.5	D	0.995519
244987_s_at	632.2	P	2.44e-4	-0.8	D	0.999977
244988_s_at	57.8	P	0.037598	-1.3	D	0.999448
244989_s_at	67.6	A	0.129639	1.3	NC	0.274048
244990_s_at	1.3	A	0.466064	0.2	NC	0.161038
244991_s_at	20.8	A	0.171387	0.4	NC	0.022932
244992_s_at	436.6	P	2.44e-4	-0.5	D	0.999932
244993_s_at	88.9	P	0.023926	-1.2	D	0.99998
244994_at	3	A	0.780518	1.1	NC	0.5
244995_at	48.6	P	0.037598	1.6	MI	0.004925
244996_at	89.3	P	0.030273	-0.1	D	0.999448
244997_at	49.5	A	0.19458	-0.4	NC	0.958799
244998_at	95.2	P	0.001221	-0.8	D	0.999135
244999_at	41.5	A	0.080566	0.5	NC	0.5
245000_at	7.5	A	0.870361	-1.5	NC	0.911062
245001_at	208.6	P	0.001953	-1	D	0.999226
245002_at	10.5	A	0.753906	-2.2	NC	0.989865
245003_at	41.6	A	0.171387	-1.2	NC	0.981872
245004_at	41.7	A	0.111572	0.6	NC	0.429141
245005_at	35.1	A	0.067627	0	NC	0.263341
245006_at	196.2	P	0.00293	-1.4	D	0.99998
245007_at	32.2	A	0.5	-1.4	D	0.999759
245008_at	19.5	A	0.27417	-0.4	NC	0.715033
245009_at	287.1	A	0.111572	-0.7	D	0.999954
245010_at	3	A	0.904785	0.4	NC	0.5
245011_at	21.3	A	0.334473	-0.7	NC	0.861614
245012_at	34.2	A	0.080566	-0.5	NC	0.725952
245013_at	817.6	P	2.44e-4	-0.9	D	0.99998
245014_at	515.3	P	2.44e-4	-1.2	D	0.99998
245015_at	102.5	P	2.44e-4	-1.7	D	0.999853
245016_at	72.7	P	7.32e-4	-1.6	D	0.999977
245017_at	124.5	P	7.32e-4	-1.4	D	0.99997
245018_at	45.8	A	0.219482	-0.5	NC	0.854318
245019_at	74.5	A	0.19458	-0.2	D	0.997968
245020_at	134.7	P	0.00415	0.1	NC	0.5
245021_at	66.6	P	0.00415	0.5	NC	0.111714
245022_at	10.9	A	0.432373	-1.6	NC	0.194801
245023_at	121.7	P	0.001221	0	NC	0.757415
245024_at	165.5	P	2.44e-4	0.8	NC	0.012024
245025_at	21.1	A	0.27417	-1.4	NC	0.988955
245026_at	24.5	A	0.366211	-1.3	D	0.998799
245027_at	5.9	A	0.780518	-2.6	D	0.997247
245028_at	128.9	P	0.00293	-0.1	NC	0.888286
245029_at	37.6	A	0.129639	1	NC	0.177412
245030_at	19.1	A	0.246094	2.3	NC	0.044149
245031_at	115.6	P	0.023926	0.5	NC	0.5
245032_at	32.8	A	0.398926	0	NC	0.5
245033_at	5.2	A	0.828613	-2.4	NC	0.934434
245034_at	26.7	A	0.567627	-1.6	NC	0.993497
245035_at	37.6	A	0.219482	-1.8	D	0.998664
245036_at	153.4	A	0.067627	0.4	NC	0.846768
245037_at	27.2	A	0.219482	-0.1	NC	0.5
245038_at	155.7	P	0.00415	-0.8	D	0.999977
245039_at	166.4	P	0.00415	-0.8	D	0.999833
245040_at	2.6	A	0.850342	-1.6	NC	0.596188
245041_at	97.5	P	0.001953	-1.5	D	0.99998
245042_at	70.2	A	0.171387	0	NC	0.757415
245043_at	105.6	P	0.010742	-0.5	D	0.998799
245044_at	52.2	A	0.398926	0.8	NC	0.296089
245045_at	326.1	P	7.32e-4	0.4	NC	0.5
245046_at	525.4	P	2.44e-4	-0.1	NC	0.814019
245047_at	59.5	A	0.246094	0.6	NC	0.786812
245048_at	186.9	P	0.00415	-1.1	D	0.999886
245049_at	29.5	A	0.171387	-0.2	NC	0.747149
245050_at	165.4	P	0.00415	1.1	I	4.38e-4
245051_at	155.3	A	0.095215	-0.4	D	0.996645
245052_at	2.8	A	0.80542	-3.3	NC	0.916174
245053_at	29.6	A	0.334473	0.6	NC	0.5
245054_at	65.4	P	0.008057	-0.8	NC	0.973302
245055_at	39.7	A	0.171387	-0.1	NC	0.366593
245056_at	58.8	A	0.19458	0	D	0.998168
245057_at	2.1	A	0.989258	0.1	NC	0.692594
245058_at	4.5	A	0.919434	1.3	NC	0.5
245059_at	165.7	P	0.018555	-0.5	NC	0.980376
245060_at	1018.7	P	2.44e-4	0	NC	0.703911
245061_at	72.6	P	0.018555	0.5	NC	0.583567
245062_at	160	P	2.44e-4	-0.4	NC	0.98579
245063_at	129	P	2.44e-4	0.2	NC	0.416433
245064_at	100.5	P	0.001221	0.1	NC	0.5
245065_at	243	A	0.095215	0	NC	0.961585
245066_at	251.2	P	0.00293	0.3	NC	0.5
245067_at	676.6	P	2.44e-4	0.2	NC	0.5
245068_at	4.6	A	0.870361	0.1	NC	0.905721
245069_at	6.7	A	0.432373	1.3	NC	0.62112
245070_at	17.5	A	0.366211	2	NC	0.047264
245071_at	57.7	A	0.129639	4.4	NC	0.044149
245072_s_at	2.2	A	0.567627	1.5	NC	0.021224
245073_at	4.6	A	0.80542	0	NC	0.692594
245074_at	8.7	A	0.753906	-2.1	MD	0.995075
245075_at	4.4	A	0.870361	-1.6	NC	0.5
245076_at	9.7	A	0.919434	1.9	NC	0.5
245077_at	101.3	P	0.018555	1.4	NC	0.065566
245078_at	133.1	P	0.023926	-0.8	D	0.999911
245079_at	56	A	0.171387	-0.2	NC	0.5
245080_at	150.2	P	0.00415	0.4	NC	0.5
245081_at	50.8	A	0.303711	0	NC	0.5
245082_at	10.5	A	0.753906	-1.2	NC	0.854318
245083_at	286.1	P	2.44e-4	-0.1	NC	0.838962
245084_at	25.4	A	0.334473	-0.4	NC	0.949447
245085_at	1020.8	P	2.44e-4	0.2	NC	0.532344
245086_at	5.5	A	0.80542	0.8	NC	0.5
245087_at	60.3	A	0.067627	0	NC	0.796129
245088_at	28.9	A	0.398926	1.5	NC	0.177412
245089_at	164.8	P	2.44e-4	0.6	NC	0.232549
245090_at	468.9	P	2.44e-4	-1.3	D	0.99998
245091_at	39	A	0.303711	1.2	NC	0.493524
245092_at	233.6	P	0.008057	1	NC	0.284967
245093_at	30.2	A	0.533936	-0.7	NC	0.911062
245094_at	354.6	P	0.001221	0.9	NC	0.018128
245095_at	1.8	A	0.753906	-1	NC	0.669411
245096_at	53.3	P	0.023926	0.3	NC	0.5
245097_at	184.6	P	0.00415	0.3	NC	0.747149
245098_at	326.4	P	7.32e-4	0	NC	0.930187
245099_at	288.1	P	0.046143	-0.3	D	0.99775
245100_at	124.4	P	0.023926	-0.3	D	0.999308
245101_at	764.4	P	2.44e-4	-0.2	NC	0.942324
245102_at	22.6	A	0.366211	1	NC	0.5
245103_at	8.2	A	0.780518	-1.2	NC	0.454766
245104_at	81.1	A	0.219482	0.2	NC	0.796129
245105_at	63.9	P	0.00293	0.9	NC	0.057676
245106_at	113.7	P	0.008057	-0.1	NC	0.681091
245107_at	42.7	A	0.19458	0.3	NC	0.5
245108_at	1.9	A	0.969727	-3.7	NC	0.993497
245109_at	23.4	A	0.432373	-1.1	D	0.999611
245110_at	8	A	0.870361	-2.4	NC	0.958799
245111_at	6	A	0.888428	0.9	NC	0.5
245112_at	226	P	7.32e-4	-1.2	D	0.999977
245113_at	544.6	P	2.44e-4	0.6	NC	0.37888
245114_at	332.6	P	0.001221	-0.3	D	0.999135
245115_at	635.7	P	7.32e-4	0.6	NC	0.39129
245116_at	272.5	P	2.44e-4	0.1	NC	0.5
245117_at	406.5	P	2.44e-4	2.5	I	2.e-5
245118_at	93.3	P	0.01416	0.9	NC	0.028766
245119_at	58	A	0.334473	0.1	NC	0.961585
245120_at	126.9	A	0.149658	0.3	NC	0.725952
245121_at	2464.3	P	2.44e-4	0.5	NC	0.274048
245122_at	114.4	P	0.023926	-0.6	D	0.999759
245123_at	10	A	0.567627	0.7	NC	0.5
245124_at	436.3	P	0.001953	0.6	NC	0.5
245125_at	4.9	A	0.932373	-1.1	NC	0.185981
245126_at	120.6	P	2.44e-4	0.8	NC	0.010135
245127_at	78.3	A	0.095215	-0.2	NC	0.988955
245128_at	29.3	A	0.398926	1.6	NC	0.37888
245129_at	24.6	A	0.567627	2.8	NC	0.105663
245130_at	7.3	A	0.870361	-2.3	D	0.999948
245131_s_at	215.4	P	0.008057	-0.4	NC	0.989865
245132_at	45.6	A	0.080566	0.1	NC	0.767451
245133_at	77.9	A	0.095215	1.2	NC	0.493524
245134_s_at	32.8	A	0.111572	-1.4	D	0.995927
245135_at	28.7	A	0.398926	-0.1	NC	0.467656
245136_at	211.9	P	2.44e-4	0.4	NC	0.5
245137_at	86.7	P	0.00293	-0.3	NC	0.888286
245138_at	8.2	A	0.72583	0.8	NC	0.330589
245139_at	468.2	P	2.44e-4	0.1	NC	0.757415
245140_at	18.8	A	0.601074	-0.4	NC	0.934434
245141_at	80.4	A	0.149658	0	NC	0.921063
245142_at	12	A	0.828613	0	NC	0.657563
245143_at	14	A	0.601074	-0.5	NC	0.990708
245144_at	520.1	P	2.44e-4	0.5	NC	0.111714
245145_at	146.5	P	0.00415	0.2	NC	0.5
245146_at	321	P	0.00415	0.3	NC	0.5
245147_at	57.8	A	0.366211	0.6	NC	0.37888
245148_at	93.2	A	0.149658	-2	D	0.99998
245149_at	25.1	A	0.246094	-0.8	NC	0.971234
245150_at	25.4	A	0.334473	-1.2	D	0.996301
245151_at	75	P	0.008057	-0.8	D	0.999886
245152_at	251.1	P	0.030273	0.4	NC	0.429141
245153_at	31.2	P	0.046143	2.5	I	0.00225
245154_at	13.7	A	0.5	-1.3	NC	0.692594
245155_at	964.8	P	2.44e-4	0	NC	0.51942
245156_at	112.1	P	2.44e-4	-0.1	NC	0.657563
245157_at	16	A	0.466064	2.6	NC	0.284967
245158_at	35.3	A	0.129639	-0.4	NC	0.669411
245159_at	6.2	A	0.753906	0.2	NC	0.506476
245160_at	27.5	A	0.665527	2.3	NC	0.5
245161_at	10.3	A	0.696289	-2.2	D	0.995519
245162_at	7.6	A	0.72583	-0.2	NC	0.757415
245163_at	10.4	A	0.696289	0.7	NC	0.177412
245164_at	226.3	P	0.010742	-0.7	NC	0.952736
245165_at	32	A	0.366211	-0.1	NC	0.5
245166_at	82	A	0.219482	-0.1	NC	0.60871
245167_s_at	381.6	P	7.32e-4	-0.5	NC	0.991489
245168_at	1045.3	P	2.44e-4	-0.5	D	0.998514
245169_at	502.4	P	7.32e-4	0.2	NC	0.5
245170_at	73.6	A	0.246094	1.3	NC	0.035785
245171_at	42.2	A	0.303711	-1.7	D	0.99998
245172_at	192.4	P	0.00415	0.9	NC	0.019624
245173_at	31.7	A	0.27417	4.4	NC	0.5
245174_at	89.1	P	0.01416	-0.2	NC	0.900148
245175_at	1951.8	P	2.44e-4	0.6	NC	0.274048
245176_at	83.2	P	0.018555	-0.3	NC	0.51942
245177_at	16.9	A	0.466064	0	NC	0.5
245178_at	200.4	P	0.008057	0.1	NC	0.981872
245179_at	109	M	0.056152	0.2	MD	0.995075
245180_at	254.8	P	7.32e-4	0.1	NC	0.5
245181_at	663.4	P	2.44e-4	-0.9	D	0.99998
245182_at	109.2	P	0.01416	-0.1	NC	0.596188
245183_at	103.4	P	0.046143	0.3	NC	0.558077
245184_at	40.8	A	0.27417	1.3	NC	0.296089
245185_at	46.2	A	0.149658	-0.3	NC	0.830902
245186_at	153.7	P	0.01416	-0.3	D	0.995927
245187_s_at	170.3	P	0.001953	0	NC	0.925732
245188_at	90.6	A	0.080566	0.5	NC	0.5
245189_at	3.3	A	0.870361	1.8	NC	0.307406
245190_at	40.1	A	0.27417	0.1	NC	0.905721
245191_at	8.4	A	0.567627	-2	NC	0.5
245192_at	27.9	A	0.533936	0.4	NC	0.5
245193_at	86.8	A	0.129639	-1.6	D	0.99997
245194_at	54.2	A	0.27417	-0.4	D	0.998168
245195_at	8.3	A	0.665527	-1.1	NC	0.545234
245196_at	94	M	0.056152	-0.6	D	0.99987
245197_at	261.6	P	2.44e-4	-1	D	0.99998
245198_at	140.6	A	0.129639	0.4	NC	0.5
245199_at	2921.3	P	2.44e-4	0.4	NC	0.37888
245200_at	131.1	P	0.046143	-0.1	NC	0.5
245201_at	96.2	P	0.046143	-0.2	NC	0.900148
245202_at	192.1	P	0.010742	0.3	NC	0.5
245203_at	2	A	0.962402	0	NC	0.5
245204_at	20.6	A	0.633789	-1.1	NC	0.51942
245205_at	30.1	A	0.366211	-0.6	NC	0.822588
245206_at	184.2	P	0.001221	0	NC	0.964215
245207_at	225.5	P	0.023926	-0.4	NC	0.992212
245208_at	61.9	P	2.44e-4	-1.1	D	0.999448
245209_at	237.3	P	2.44e-4	-0.9	D	0.99987
245210_at	95.8	P	0.001953	0.1	NC	0.725952
245211_at	336.6	P	7.32e-4	-0.1	NC	0.838962
245212_at	21.4	A	0.533936	2.5	NC	0.429141
245213_at	73.5	A	0.246094	0.6	NC	0.5
245214_at	41.4	A	0.080566	1.4	NC	0.065566
245215_at	34	A	0.366211	1.6	NC	0.48058
245216_at	98.5	P	0.010742	-1.6	D	0.99996
245217_at	8.7	A	0.753906	0.9	NC	0.429141
245218_s_at	56.4	A	0.171387	1	NC	0.5
245219_at	33.3	A	0.466064	0.3	NC	0.545234
245220_at	27.6	A	0.432373	0.3	NC	0.5
245221_s_at	32.2	A	0.466064	0.9	NC	0.403812
245222_at	2.8	A	0.953857	-1.3	NC	0.657563
245223_at	23.2	A	0.633789	1.8	NC	0.5
245224_at	46.6	A	0.27417	0.8	NC	0.296089
245225_at	3	A	0.994141	0.9	NC	0.964215
245226_at	46.8	A	0.246094	-0.1	NC	0.5
245227_s_at	87	M	0.056152	0.3	NC	0.5
245228_at	134.3	P	2.44e-4	-0.6	D	0.998923
245229_at	107.1	P	0.01416	0.3	NC	0.5
245230_at	41.9	A	0.219482	-0.1	NC	0.796129
245231_at	43.2	A	0.366211	0.6	NC	0.5
245232_at	1.7	A	0.962402	0.6	NC	0.570859
245233_at	8.6	A	0.696289	0.2	NC	0.545234
245234_at	39.5	A	0.246094	-1.5	MD	0.994591
245235_at	367.9	P	2.44e-4	0	NC	0.861614
245236_at	102	P	0.005859	0.7	NC	0.263341
245237_at	82.1	P	0.005859	-0.2	NC	0.958799
245238_at	1347.3	P	2.44e-4	-0.4	D	0.996959
245239_at	35.4	A	0.567627	1	NC	0.5
245240_at	17.9	A	0.780518	1.6	NC	0.5
245241_at	5.6	A	0.870361	0.9	NC	0.48058
245242_at	4.9	A	0.633789	-1.3	NC	0.838962
245243_at	45.4	A	0.111572	1.2	NC	0.138386
245244_at	40.7	A	0.219482	-0.1	NC	0.830902
245245_at	30.2	A	0.366211	0.1	NC	0.5
245246_at	5.2	A	0.633789	0.8	NC	0.645558
245247_at	209.1	P	0.018555	-0.3	D	0.999899
245248_at	104.3	P	0.01416	-0.1	NC	0.989865
245249_at	370.8	P	2.44e-4	-0.6	D	0.999226
245250_at	52	A	0.27417	-0.4	D	0.998799
245251_at	108.7	P	0.01416	0.6	NC	0.37888
245252_at	74.4	P	0.023926	-0.7	D	0.999853
245253_at	20.8	A	0.27417	2.2	NC	0.030967
245254_at	97.2	P	0.037598	-0.3	NC	0.969033
245255_at	324	P	7.32e-4	-0.1	NC	0.955851
245256_at	84.9	P	0.005859	0.8	NC	0.416433
245257_at	33.2	A	0.149658	0.7	NC	0.153232
245258_at	173.6	P	2.44e-4	-0.1	NC	0.669411
245259_at	38.1	A	0.366211	0	NC	0.5
245260_at	220.9	P	0.030273	0.3	NC	0.5
245261_at	97.5	P	0.01416	0.1	NC	0.786812
245262_at	82.1	A	0.246094	0.2	NC	0.875448
245263_at	77	A	0.067627	0.8	NC	0.39129
245264_at	15.2	A	0.432373	0.4	NC	0.5
245265_at	7.5	A	0.696289	-0.9	NC	0.161038
245266_at	67.1	P	0.023926	-0.8	D	0.996959
245267_at	111.7	P	0.00415	-0.2	NC	0.955851
245268_at	92.8	M	0.056152	-0.1	NC	0.900148
245269_at	253.5	P	0.001953	0.3	NC	0.703911
245270_at	1794.6	P	2.44e-4	0.5	NC	0.153232
245271_at	190.8	P	0.00293	-0.3	NC	0.99288
245272_at	9.3	A	0.780518	-1.1	D	0.998664
245273_at	155.7	A	0.246094	-0.4	NC	0.952736
245274_at	193.1	P	0.008057	0.8	NC	0.416433
245275_at	32	A	0.633789	3	NC	0.083826
245276_at	162	P	0.01416	0.4	NC	0.467656
245277_at	27.5	A	0.601074	0.1	NC	0.955851
245278_at	394.4	P	0.001221	-0.6	D	0.998349
245279_at	260.5	P	7.32e-4	0.4	NC	0.5
245280_at	182.3	P	0.001953	0.5	NC	0.403812
245281_at	640.5	P	2.44e-4	0.5	NC	0.5
245282_at	215.8	P	2.44e-4	-0.7	D	0.99987
245283_at	65.8	A	0.149658	0.4	NC	0.5
245284_at	76.2	P	0.023926	0.1	NC	0.60871
245285_s_at	110.1	P	0.008057	-0.5	D	0.996645
245286_at	1094.3	P	2.44e-4	-0.5	MD	0.994591
245287_at	71.2	A	0.095215	-0.4	D	0.998514
245288_at	138.7	P	2.44e-4	-0.3	NC	0.930187
245289_at	2022.4	P	2.44e-4	0	NC	0.703911
245290_at	89.2	A	0.19458	-2.2	D	0.99998
245291_at	257.8	P	0.023926	1.1	NC	0.016731
245292_at	1002.6	P	7.32e-4	-0.3	D	0.999135
245293_at	340.1	P	2.44e-4	0.5	NC	0.057676
245294_at	62.1	A	0.095215	-0.7	NC	0.977068
245295_at	139.9	P	2.44e-4	-0.1	NC	0.868657
245296_at	51.8	A	0.19458	-0.4	NC	0.51942
245297_at	96.3	P	0.00415	0.1	NC	0.681091
245298_at	130.5	A	0.246094	-0.5	MD	0.995075
245299_at	621.1	P	2.44e-4	0.1	NC	0.757415
245300_at	149.5	P	0.00293	0.3	NC	0.5
245301_at	111.8	P	0.01416	0.3	NC	0.5
245302_at	25.2	A	0.432373	-1.3	NC	0.971234
245303_at	95.4	A	0.067627	0.5	NC	0.5
245304_at	18.2	A	0.665527	-0.4	NC	0.961585
245305_at	214.6	P	2.44e-4	-1.5	D	0.99998
245306_at	98.8	P	0.030273	0.9	I	0.001832
245307_at	143.9	M	0.056152	0.2	NC	0.715033
245308_at	264.6	P	0.030273	-0.1	D	0.999308
245309_at	100.6	P	0.018555	0.2	NC	0.5
245310_at	68.5	P	0.030273	1.1	NC	0.37888
245311_at	1355.9	P	2.44e-4	0.4	NC	0.074268
245312_at	77.2	A	0.149658	-0.2	NC	0.938478
245313_at	163.7	P	0.00415	0	NC	0.921063
245314_at	40.1	A	0.5	-0.3	NC	0.767451
245315_at	786.1	P	2.44e-4	0.4	NC	0.5
245316_at	184	P	7.32e-4	0.1	NC	0.570859
245317_at	906.8	P	2.44e-4	-1	D	0.99998
245318_at	76	M	0.056152	1.4	NC	0.118009
245319_at	127.8	P	0.005859	0.6	NC	0.088938
245320_at	142.8	P	7.32e-4	0.3	NC	0.868657
245321_at	321.3	P	2.44e-4	-0.4	MD	0.995075
245322_at	28.3	A	0.27417	1	NC	0.5
245323_at	747.7	P	7.32e-4	0.5	NC	0.194801
245324_at	241.3	P	0.001953	-0.3	D	0.999034
245325_at	172.1	P	2.44e-4	-0.3	D	0.997247
245326_at	40.9	A	0.219482	0.3	NC	0.5
245327_at	80.5	P	0.00293	-1	D	0.999611
245328_at	462.2	P	2.44e-4	-0.5	D	0.995519
245329_at	409.7	P	7.32e-4	0.7	NC	0.033304
245330_at	69.9	P	0.005859	-1.5	D	0.999811
245331_at	411.5	P	7.32e-4	0	NC	0.911062
245332_at	380.9	P	0.001953	0.4	NC	0.5
245333_at	459.1	P	7.32e-4	0.2	NC	0.5
245334_at	516.2	P	2.44e-4	0.5	NC	0.493524
245335_at	6.7	A	0.962402	-0.5	NC	0.703911
245336_at	35.3	A	0.27417	3.2	NC	0.318909
245337_at	97.6	P	0.030273	-0.3	D	0.995519
245338_at	119.8	P	0.018555	0.5	NC	0.5
245339_at	110.7	P	0.00415	0.2	NC	0.5
245340_at	1426.5	P	2.44e-4	0.5	NC	0.153232
245341_at	212.1	P	0.001953	0.7	NC	0.354442
245342_at	3906.8	P	2.44e-4	0.5	NC	0.284967
245343_at	69.9	P	0.037598	-1.1	D	0.999932
245344_at	253.1	P	0.001221	0.4	NC	0.5
245345_at	80.1	P	0.037598	0.1	NC	0.786812
245346_at	60.5	P	0.037598	0.9	NC	0.307406
245347_at	51.3	A	0.111572	0.5	NC	0.441923
245348_at	276.7	P	2.44e-4	-0.1	NC	0.938478
245349_at	47.7	A	0.149658	0.9	NC	0.354442
245350_at	630.4	P	7.32e-4	-0.5	D	0.99994
245351_at	341.1	P	2.44e-4	0.1	NC	0.570859
245352_at	21.6	A	0.246094	1.8	NC	0.057676
245353_at	6.6	A	0.904785	-2.8	D	0.998799
245354_at	40.1	A	0.171387	2.7	NC	0.047264
245355_at	3861.9	P	2.44e-4	0.6	NC	0.057676
245356_at	8636.9	P	2.44e-4	-0.1	NC	0.881991
245357_at	67.5	P	0.008057	-0.4	NC	0.558077
245358_at	367.7	P	0.008057	0.3	NC	0.5
245359_at	113.7	P	0.018555	-0.3	D	0.999693
245360_at	205.7	P	2.44e-4	-0.5	NC	0.99288
245361_at	383.7	P	7.32e-4	-0.2	NC	0.986922
245362_at	98.1	P	0.046143	-0.3	NC	0.978776
245363_at	69.3	A	0.067627	-1.3	D	0.999382
245364_at	88.1	P	0.037598	0.4	NC	0.5
245365_at	219.6	P	0.010742	0.4	NC	0.5
245366_at	132.7	P	7.32e-4	-0.4	NC	0.975245
245367_at	138.7	P	0.001953	0.4	NC	0.185981
245368_at	25.9	A	0.19458	-0.5	NC	0.5
245369_at	7.9	A	0.870361	0.9	NC	0.532344
245370_at	121.9	P	2.44e-4	0.7	NC	0.318909
245371_at	30.3	A	0.171387	0.1	NC	0.37888
245372_at	1654.1	P	2.44e-4	0.6	NC	0.145682
245373_s_at	1193.7	P	0.001221	-0.3	D	0.999759
245374_at	210	P	2.44e-4	-0.2	NC	0.952736
245375_at	32.7	A	0.19458	0.5	NC	0.725952
245376_at	32.9	A	0.303711	0.9	NC	0.5
245377_at	51.7	A	0.129639	2.3	NC	0.203871
245378_at	23.8	A	0.601074	1.7	NC	0.441923
245379_at	28.5	A	0.432373	-1.5	NC	0.971234
245380_at	48.8	P	0.046143	0.4	NC	0.354442
245381_at	55.5	A	0.129639	-0.4	NC	0.796129
245382_at	412.3	P	0.001221	-1.3	D	0.99998
245383_at	69.8	A	0.19458	0.4	NC	0.416433
245384_at	52.8	P	0.037598	-0.4	NC	0.978776
245385_at	50.4	P	0.046143	-0.1	NC	0.736659
245386_at	1403.7	P	2.44e-4	-0.1	NC	0.958799
245387_at	216.4	P	2.44e-4	0.2	NC	0.5
245388_at	3.9	A	0.753906	-2.1	NC	0.5
245389_at	7.7	A	0.850342	-2.5	D	0.999911
245390_at	122.5	P	0.008057	0.4	NC	0.5
245391_at	606.1	P	2.44e-4	-1.1	D	0.99998
245392_at	2.4	A	0.80542	-0.3	NC	0.5
245393_at	410.1	P	0.001953	-1.4	D	0.999977
245394_at	1478.6	P	0.001221	0.3	NC	0.5
245395_at	122	P	0.010742	0.2	NC	0.37888
245396_at	16.5	A	0.665527	-1.7	NC	0.51942
245397_at	110.5	A	0.095215	0.7	NC	0.570859
245398_at	209.4	P	0.001221	0	NC	0.657563
245399_at	4668.8	P	2.44e-4	-0.3	D	0.998923
245400_at	468.7	P	2.44e-4	-0.6	D	0.996301
245401_at	274.7	P	0.001953	-2.3	D	0.99998
245402_at	7.2	A	0.828613	-0.6	NC	0.5
245403_at	32.1	A	0.171387	1	I	0.002753
245404_at	44	P	0.005859	-0.4	NC	0.736659
245405_at	6.6	A	0.5	-1.6	NC	0.977068
245406_at	4.6	A	0.919434	-2.1	NC	0.905721
245407_at	417.9	P	0.001953	-0.1	NC	0.973302
245408_at	119.6	P	0.018555	0.6	NC	0.177412
245409_at	21.1	A	0.5	-0.4	NC	0.570859
245410_at	61.1	P	0.030273	1.2	NC	0.138386
245411_at	4.4	A	0.888428	-2.3	NC	0.992212
245412_at	929.5	P	2.44e-4	1.3	I	0.003041
245413_at	78.8	A	0.067627	0.4	NC	0.5
245414_at	134.7	A	0.366211	0.8	NC	0.124552
245415_at	350.3	P	2.44e-4	-0.3	NC	0.952736
245416_at	117.6	P	0.030273	-0.1	NC	0.978776
245417_at	6.4	A	0.828613	-1.7	NC	0.596188
245418_at	119.9	P	7.32e-4	0.1	NC	0.952736
245419_at	7	A	0.567627	0.4	NC	0.083826
245420_at	7.8	A	0.696289	-1.7	NC	0.854318
245421_at	157.5	P	0.005859	0.6	NC	0.169098
245422_at	30.1	A	0.398926	2.5	NC	0.318909
245423_at	36	A	0.219482	0.1	NC	0.5
245424_at	1.2	A	0.976074	-0.3	NC	0.796129
245425_at	460.4	P	0.001953	0.3	NC	0.5
245426_at	59	P	0.005859	1.3	NC	0.074268
245427_at	114.5	P	0.008057	0.2	NC	0.5
245428_at	32.4	A	0.219482	-1.1	NC	0.966696
245429_at	51.8	A	0.366211	0.5	NC	0.5
245430_at	173.9	P	0.001953	0.3	NC	0.296089
245431_at	97.8	P	7.32e-4	-0.9	D	0.999654
245432_at	205.5	P	0.001953	1	NC	0.074268
245433_at	650.9	P	2.44e-4	0	NC	0.532344
245434_at	117.9	P	0.01416	-0.3	D	0.999911
245435_at	75.3	P	0.023926	0.7	NC	0.274048
245436_at	7.6	A	0.633789	-2.7	NC	0.955851
245437_at	43.7	A	0.19458	0.4	NC	0.5
245438_at	128.4	P	0.037598	0.2	NC	0.5
245439_at	49.3	A	0.19458	0.1	NC	0.669411
245440_at	39.4	A	0.303711	1.9	NC	0.118009
245441_at	51.3	A	0.129639	1.2	NC	0.252851
245442_at	91.7	P	0.023926	0.2	NC	0.5
245443_at	16.6	A	0.366211	2.8	NC	0.013078
245444_at	17.7	A	0.753906	-0.2	NC	0.814019
245445_at	33.5	A	0.095215	-0.1	NC	0.854318
245446_at	127.5	P	0.00293	0.4	NC	0.5
245447_at	5	A	0.850342	1.3	NC	0.62112
245448_at	13.4	A	0.753906	2.7	NC	0.099852
245449_at	32.4	A	0.533936	-0.4	NC	0.669411
245450_at	32.6	A	0.432373	0.5	NC	0.318909
245451_at	7.9	A	0.567627	-1.9	NC	0.786812
245452_at	14	A	0.665527	1.5	NC	0.105663
245453_at	9.8	A	0.696289	-1.4	NC	0.5
245454_at	117.8	P	0.030273	-0.1	NC	0.930187
245455_at	5.2	A	0.828613	1.6	NC	0.5
245456_at	124.5	P	7.32e-4	0.3	NC	0.5
245457_s_at	43.4	A	0.366211	-0.2	NC	0.99288
245458_at	17	A	0.753906	0.8	NC	0.506476
245459_at	6	A	0.753906	1.2	NC	0.5
245460_at	1.1	A	0.80542	-1.8	NC	0.570859
245461_at	128.8	P	0.010742	1.2	NC	0.094279
245462_at	39.6	A	0.067627	-0.7	NC	0.969033
245463_at	148.2	P	0.00415	-3.4	D	0.99998
245464_at	75.4	P	0.023926	0.4	NC	0.354442
245465_at	16.4	A	0.466064	-0.9	NC	0.403812
245466_at	34.7	P	0.046143	-0.5	NC	0.949447
245467_at	130.3	P	0.030273	0.3	NC	0.454766
245468_at	7.9	A	0.850342	-2.3	NC	0.916174
245469_at	7	A	0.696289	3.6	NC	0.177412
245470_at	32.7	A	0.633789	2.8	NC	0.083826
245471_at	5.7	A	0.246094	1.4	NC	0.213188
245472_at	4	A	0.828613	-0.8	NC	0.786812
245473_at	2.7	A	0.80542	0.2	NC	0.169098
245474_at	59.4	A	0.19458	-0.1	NC	0.875448
245475_at	14.9	A	0.665527	0.5	NC	0.692594
245476_at	7.4	A	0.870361	0.6	NC	0.767451
245477_at	97.7	P	0.00415	-1	D	0.99987
245478_at	102.3	P	0.00415	-0.5	NC	0.986922
245479_at	85.3	P	0.010742	0.6	NC	0.5
245480_at	68.1	A	0.080566	-0.3	NC	0.945978
245481_at	342.9	P	0.00415	-0.3	D	0.996301
245482_at	48.2	A	0.149658	-1.7	D	0.99998
245483_at	2190.6	P	2.44e-4	-1.2	D	0.99998
245484_at	159.5	P	2.44e-4	-0.4	NC	0.945978
245485_at	79	P	0.018555	-0.2	NC	0.51942
245486_x_at	73.2	A	0.633789	0.2	NC	0.900148
245487_at	94.4	P	2.44e-4	0	NC	0.5
245488_at	42.5	A	0.246094	0.3	NC	0.403812
245489_at	74.1	A	0.303711	-0.3	NC	0.881991
245490_at	2.8	A	0.753906	-2	NC	0.558077
245491_at	61	A	0.27417	-0.1	NC	0.975245
245492_at	191.7	P	7.32e-4	0.5	NC	0.232549
245493_at	67.2	P	0.005859	0.6	NC	0.570859
245494_at	158.4	P	0.001953	1.1	NC	0.194801
245495_at	55.8	A	0.080566	-0.6	NC	0.971234
245496_at	102.4	P	0.010742	-0.1	NC	0.583567
245497_at	5.4	A	0.633789	0.9	NC	0.203871
245498_at	37.9	A	0.303711	0.3	NC	0.532344
245499_at	62.6	A	0.067627	1	NC	0.39129
245500_at	25.6	A	0.567627	1.7	NC	0.5
245501_at	5.5	A	0.904785	0.5	NC	0.5
245502_at	297.8	P	0.001221	0.9	NC	0.057676
245503_at	4.7	A	0.665527	0.9	NC	0.5
245504_at	36.2	A	0.366211	3.1	NC	0.011045
245505_at	1.2	A	0.994141	1.5	NC	0.681091
245506_at	15.8	A	0.334473	1.9	NC	0.099852
245507_at	29.6	A	0.601074	3.1	NC	0.145682
245508_at	6.1	A	0.981445	-1.8	NC	0.725952
245509_at	26.1	A	0.219482	-0.1	NC	0.5
245510_at	482.3	P	2.44e-4	-0.8	D	0.999448
245511_at	26	A	0.466064	0.8	NC	0.62112
245512_at	405.2	P	2.44e-4	0.3	NC	0.5
245513_at	94.8	A	0.080566	-1.2	D	0.99997
245514_at	75.9	P	0.037598	0.5	NC	0.203871
245515_at	23.1	A	0.398926	1.2	NC	0.284967
245516_at	65.7	A	0.246094	0.7	NC	0.692594
245517_at	149.6	A	0.067627	-0.1	NC	0.911062
245518_at	54.8	A	0.080566	0.1	NC	0.570859
245519_at	6.6	A	0.953857	-2.2	NC	0.905721
245520_at	4.4	A	0.850342	0.4	NC	0.263341
245521_at	129.5	P	0.00293	0.3	NC	0.532344
245522_at	49.5	M	0.056152	0.4	NC	0.570859
245523_at	355.8	P	0.001953	-0.3	D	0.998514
245524_at	811	P	0.001221	0.1	NC	0.888286
245525_at	333.7	P	0.008057	-0.2	NC	0.987976
245526_at	105.9	A	0.067627	-0.1	NC	0.60871
245527_at	3.7	A	0.850342	-2.8	NC	0.938478
245528_at	25	A	0.533936	-1	D	0.998349
245529_at	73.4	P	0.030273	0.2	NC	0.757415
245530_at	31.4	A	0.246094	0.1	NC	0.596188
245531_at	31.1	A	0.366211	-3.9	D	0.99998
245532_at	124.1	P	0.005859	0.5	NC	0.5
245533_at	54	P	0.037598	-0.2	NC	0.725952
245534_at	3	A	0.780518	0.7	NC	0.5
245535_at	66.8	A	0.095215	0.1	NC	0.888286
245536_at	82.8	A	0.149658	0.2	NC	0.786812
245537_at	22.9	A	0.219482	1.1	NC	0.330589
245538_at	2.3	A	0.870361	-2.6	NC	0.657563
245539_at	3.6	A	0.969727	1	NC	0.725952
245540_at	80.9	A	0.067627	0.2	NC	0.5
245541_at	89.5	P	0.010742	0.9	NC	0.467656
245542_at	24.2	A	0.696289	1.5	NC	0.633407
245543_at	46.5	M	0.056152	1.8	NC	0.330589
245544_at	201.5	P	0.00293	-0.3	D	0.99775
245545_at	42.3	A	0.533936	0	NC	0.875448
245546_at	96.6	P	0.030273	0.8	NC	0.011045
245547_at	2.8	A	0.969727	0.5	NC	0.930187
245548_at	28.3	P	0.008057	1.4	NC	0.012024
245549_at	5.3	A	0.80542	0.4	NC	0.5
245550_at	51.3	P	0.037598	-1.2	D	0.99994
245551_at	22	A	0.567627	1	NC	0.5
245552_at	136.1	P	0.005859	1	NC	0.033304
245553_at	33.5	A	0.219482	0	NC	0.669411
245554_at	150	P	0.001953	-0.7	D	0.99997
245555_at	2844.1	P	2.44e-4	-0.5	D	0.995519
245556_at	118.7	P	0.001221	-1.2	D	0.99998
245557_at	322	P	7.32e-4	0.4	NC	0.5
245558_at	36.4	P	0.030273	0.2	NC	0.657563
245559_at	3.6	A	0.962402	0.4	NC	0.838962
245560_at	15.7	A	0.780518	2.2	NC	0.318909
245561_at	207.9	P	0.001953	0	NC	0.645558
245562_at	132.6	P	7.32e-4	-0.2	NC	0.838962
245563_at	152.1	P	2.44e-4	-2.2	D	0.99998
245564_at	58.2	A	0.149658	0	NC	0.736659
245565_at	64.2	P	0.046143	-0.3	NC	0.973302
245566_at	78.2	P	0.00293	0.2	NC	0.5
245567_at	4067.1	P	2.44e-4	0.1	NC	0.558077
245568_at	70.6	A	0.219482	0.3	NC	0.5
245569_at	56.8	A	0.129639	1	NC	0.5
245570_at	2.1	A	0.850342	0.6	NC	0.467656
245571_at	3.7	A	0.850342	-1.9	NC	0.894337
245572_at	85.4	P	7.32e-4	0.3	NC	0.583567
245573_at	24	A	0.27417	0.9	NC	0.274048
245574_at	16.4	A	0.27417	-0.6	NC	0.39129
245575_at	168.1	P	0.008057	0.1	NC	0.952736
245576_at	30.2	A	0.398926	-2.8	D	0.995519
245577_at	66.8	P	0.018555	-1	D	0.999226
245578_at	66.1	P	0.005859	-0.4	D	0.999448
245579_at	3.1	A	0.780518	-1.8	NC	0.5
245580_at	46.4	A	0.067627	0.2	NC	0.5
245581_at	4.8	A	0.72583	-2.2	NC	0.861614
245582_at	56.5	P	0.046143	0.8	NC	0.467656
245583_at	102	P	0.023926	0.7	NC	0.5
245584_at	73.1	P	0.018555	0.1	NC	0.454766
245585_at	6.4	A	0.780518	0.5	NC	0.5
245586_at	17.4	A	0.533936	-1.2	NC	0.583567
245587_at	66.1	P	0.046143	0	NC	0.973302
245588_at	37.1	A	0.111572	-0.5	NC	0.725952
245589_at	3.8	A	0.80542	1.2	NC	0.083826
245590_at	35.2	A	0.149658	0	NC	0.5
245591_at	1.3	A	0.696289	1	NC	0.822588
245592_at	6.3	A	0.904785	0.7	NC	0.5
245593_at	164.9	P	2.44e-4	0.8	I	0.001651
245594_at	112.9	A	0.080566	-1	D	0.999853
245595_at	5.3	A	0.828613	0.6	NC	0.786812
245596_at	2.9	A	0.888428	-1.8	NC	0.934434
245597_at	49.5	A	0.219482	-0.5	NC	0.846768
245598_at	60.8	A	0.171387	0.6	NC	0.62112
245599_at	78.1	A	0.080566	-0.6	NC	0.980376
245600_at	181.1	P	7.32e-4	0.6	NC	0.692594
245601_at	73.2	P	0.018555	-0.3	NC	0.958799
245602_at	684.4	P	2.44e-4	-0.3	D	0.998349
245603_at	26	A	0.601074	0.8	NC	0.493524
245604_at	44.8	P	0.008057	-0.7	D	0.998664
245605_at	171.8	P	0.005859	-0.4	NC	0.993497
245606_at	132	P	0.023926	0.3	NC	0.5
245607_at	10.4	A	0.5	-2.3	NC	0.846768
245608_at	291.2	P	2.44e-4	0.7	NC	0.5
245609_at	3.4	A	0.80542	-0.5	NC	0.48058
245610_at	28.1	A	0.19458	0.8	NC	0.48058
245611_at	140.1	P	2.44e-4	0.2	NC	0.645558
245612_at	325.1	P	7.32e-4	0	NC	0.945978
245613_at	6.5	A	0.72583	-1.6	NC	0.905721
245614_at	25.8	A	0.696289	1.2	NC	0.657563
245615_at	44.9	A	0.095215	0.8	NC	0.454766
245616_at	5.7	A	0.888428	-1.7	NC	0.5
245617_at	36.4	A	0.080566	1.2	NC	0.026698
245618_at	73.1	A	0.19458	0.4	NC	0.5
245619_at	46.4	A	0.095215	0	NC	0.992212
245620_at	2.1	A	0.989258	0.4	NC	0.980376
245621_at	107.8	P	0.00415	0.8	NC	0.5
245622_at	1.6	A	0.969727	0.8	NC	0.692594
245623_s_at	3.4	A	0.80542	-1.8	NC	0.925732
245624_at	12.3	A	0.533936	1.3	NC	0.5
245625_at	311.9	P	0.00293	-0.2	NC	0.958799
245626_at	576.6	P	2.44e-4	-0.7	D	0.999886
245627_at	9.3	A	0.850342	0.3	NC	0.669411
245628_at	47.5	A	0.633789	0.7	NC	0.570859
245629_at	480	P	2.44e-4	0	NC	0.5
245630_at	20.7	A	0.633789	-0.2	NC	0.5
245631_at	321.8	P	7.32e-4	0	NC	0.583567
245632_at	58.7	A	0.095215	0.7	NC	0.5
245633_at	366	P	7.32e-4	0	NC	0.975245
245634_at	2.6	A	0.904785	1.7	NC	0.252851
245635_at	58.5	A	0.149658	0.7	NC	0.5
245636_at	62.5	A	0.19458	2.6	NC	0.022932
245637_at	289.2	P	0.00415	0	NC	0.777251
245638_s_at	279.1	P	2.44e-4	-0.7	D	0.999611
245639_at	1025.5	P	2.44e-4	0.1	NC	0.633407
245640_at	5.7	A	0.828613	-0.9	NC	0.822588
245641_at	86.4	A	0.095215	0	NC	0.5
245642_at	551	P	2.44e-4	-0.6	D	0.998168
245643_at	14.2	A	0.696289	-0.5	NC	0.681091
245644_at	127.4	P	0.046143	-0.3	NC	0.966696
245645_at	10.1	A	0.633789	-2.8	NC	0.981872
245646_x_at	10.6	A	0.432373	1.7	NC	0.416433
245647_at	37.9	A	0.334473	1.2	NC	0.5
245648_at	29.9	A	0.219482	3.6	NC	0.006503
245649_at	212.9	P	0.01416	0	NC	0.51942
245650_at	66.2	A	0.171387	0.5	NC	0.37888
245651_s_at	836.5	P	2.44e-4	-0.2	NC	0.990708
245652_at	15	A	0.633789	-0.4	NC	0.916174
245653_at	1.1	A	0.904785	-3.4	NC	0.777251
245654_at	35.9	A	0.067627	-0.2	NC	0.916174
245655_at	21.3	A	0.251953	6.2	NC	0.017001
245656_at	2.8	A	0.969727	1.2	NC	0.703911
245657_at	76.6	P	0.010742	0.8	NC	0.041201
245658_at	5.5	A	0.753906	1.5	NC	0.054022
245659_at	67.8	A	0.080566	-1.9	D	0.99998
245660_at	122.7	A	0.067627	0.1	NC	0.681091
245661_at	53.2	P	0.010742	0.7	NC	0.454766
245662_at	26.6	A	0.466064	-1.3	NC	0.983269
245663_at	3.8	A	0.888428	-2	NC	0.966696
245664_at	4.8	A	0.953857	-0.9	NC	0.5
245665_at	214.3	P	0.001221	-0.2	NC	0.992212
245666_at	252.7	P	2.44e-4	-0.1	NC	0.767451
245667_at	309.1	P	7.32e-4	-0.8	NC	0.993497
245668_at	998.3	P	2.44e-4	-1.2	D	0.99998
245669_at	30	A	0.366211	-0.4	NC	0.506476
245670_at	60.6	A	0.124512	0.3	NC	0.5
245671_at	63.8	A	0.067627	0.2	NC	0.645558
245672_at	21.4	A	0.601074	-1	NC	0.715033
245673_at	16.1	A	0.633789	0.8	NC	0.019624
245674_at	109.2	A	0.149658	0	NC	0.5
245675_at	36.4	A	0.149658	0.5	NC	0.366593
245676_at	62.4	A	0.19458	2.3	NC	0.131343
245677_at	48.1	A	0.149658	3	NC	0.118009
245678_at	62.2	A	0.129639	0	NC	0.796129
245679_at	148.4	P	7.32e-4	-0.1	NC	0.971234
245680_at	23.1	A	0.398926	-0.6	NC	0.5
245681_at	92.2	P	0.030273	0.2	NC	0.942324
245682_at	100.1	P	0.023926	-0.7	D	0.996959
245683_at	69.6	P	0.01416	-0.8	NC	0.942324
245684_at	205.2	P	2.44e-4	-0.5	D	0.998514
245685_at	72.2	P	0.01416	0.2	NC	0.177412
245686_at	663.1	P	2.44e-4	-0.1	NC	0.681091
245687_at	207.3	P	2.44e-4	-0.1	NC	0.942324
245688_at	1817.4	P	2.44e-4	0.9	NC	0.011045
245689_at	5.4	A	0.696289	0.3	NC	0.703911
245690_at	35	A	0.149658	0.6	NC	0.5
245691_at	115.2	A	0.080566	-0.2	NC	0.978776
245692_at	23.6	A	0.27417	0.9	NC	0.038415
245693_at	96.6	A	0.149658	0.2	NC	0.955851
245694_at	264.1	P	0.001953	-0.4	NC	0.921063
245695_at	93.1	P	0.037598	-0.2	NC	0.961585
245696_at	4.4	A	0.80542	0.8	NC	0.342437
245697_at	169.2	P	0.005859	-0.7	D	0.99998
245698_at	119.4	A	0.149658	1.9	NC	0.078937
245699_at	47	P	0.046143	-0.5	NC	0.905721
245700_at	18.5	A	0.633789	-0.1	NC	0.747149
245701_at	23.3	A	0.780518	2.1	NC	0.881991
245702_at	29.9	A	0.533936	-0.5	NC	0.990708
245703_at	4.9	A	0.828613	-1.7	NC	0.945978
245704_at	90.8	P	0.00293	-0.4	NC	0.916174
245705_at	15.5	A	0.633789	0.4	NC	0.5
245706_at	5.1	A	0.904785	-1.1	NC	0.846768
245707_at	40.4	A	0.27417	1.2	NC	0.213188
245708_at	3.3	A	0.633789	0.3	NC	0.596188
245709_at	107.2	P	0.030273	0	NC	0.681091
245710_at	63.4	A	0.219482	0.6	NC	0.252851
245711_at	134.4	P	7.32e-4	-1.1	D	0.999654
245712_at	59.9	A	0.067627	0.4	NC	0.5
245713_at	34.6	A	0.171387	0.9	NC	0.038415
245714_at	295.5	P	2.44e-4	-0.4	NC	0.966696
245715_s_at	2647.7	P	2.44e-4	0.3	NC	0.416433
245716_at	45.7	A	0.067627	-0.3	NC	0.921063
245717_at	65.9	A	0.149658	2.8	NC	0.177412
245718_at	173.5	P	0.037598	0.4	NC	0.5
245719_at	60.1	A	0.111572	0.7	NC	0.5
245720_at	34.6	A	0.601074	1.1	NC	0.5
245721_s_at	189.3	P	2.44e-4	0	NC	0.51942
245722_at	62.9	A	0.149658	0.2	NC	0.975245
245723_at	60.1	A	0.303711	0.1	NC	0.805199
245724_at	217.6	P	0.018555	-0.4	D	0.999226
245725_at	108.2	P	0.037598	-0.3	NC	0.98579
245726_at	3.9	A	0.72583	-3	NC	0.5
245727_at	64.1	A	0.111572	0.1	NC	0.854318
245728_at	42.9	A	0.366211	-0.5	NC	0.993497
245729_at	371	P	2.44e-4	0.2	NC	0.692594
245730_at	33.9	A	0.398926	-1.2	D	0.998799
245731_at	79.7	P	0.01416	-1.7	D	0.99998
245732_at	100.1	P	7.32e-4	-0.1	NC	0.777251
245733_at	88	P	0.010742	-0.4	NC	0.969033
245734_at	118.3	P	0.00415	-0.4	MD	0.995075
245735_at	49.6	M	0.056152	-1.6	D	0.999922
245736_at	9555.7	P	2.44e-4	-0.3	D	0.99751
245737_at	139.8	P	0.001221	-0.6	D	0.999922
245738_at	19.2	A	0.466064	-0.1	NC	0.5
245739_at	102.4	P	0.005859	0.1	NC	0.984574
245740_at	122.5	A	0.129639	-0.5	D	0.998168
245741_at	21.7	A	0.171387	1.8	NC	0.185981
245742_at	809.3	P	7.32e-4	-0.4	D	0.99775
245743_at	1	A	0.981445	0.6	NC	0.814019
245744_at	6.6	A	0.72583	0.8	NC	0.330589
245745_at	1	A	0.98584	0.7	NC	0.703911
245746_at	1813	P	2.44e-4	0.4	NC	0.5
245747_at	39.7	P	0.010742	0.9	NC	0.318909
245748_at	106.8	P	0.00415	-1.2	NC	0.99288
245749_at	20.9	A	0.5	0.5	NC	0.5
245750_at	802.6	P	0.001953	-0.3	NC	0.992212
245751_s_at	88.4	P	0.010742	-0.3	NC	0.945978
245752_at	46.6	P	0.037598	1.4	MI	0.005409
245753_at	29.3	P	0.037598	2.5	I	0.004481
245754_at	1.2	A	0.72583	1.4	NC	0.354442
245755_at	62.4	A	0.095215	1.1	NC	0.5
245756_at	453.6	P	2.44e-4	-0.5	D	0.996645
245757_at	22.4	A	0.665527	0.7	NC	0.900148
245758_at	58.4	P	0.018555	0.1	NC	0.805199
245759_at	130.6	A	0.067627	0	NC	0.978776
245760_s_at	1	A	0.696289	-1.5	NC	0.366593
245761_at	58.9	A	0.111572	-1.1	D	0.999811
245762_at	42.6	A	0.466064	1.4	NC	0.5
245763_at	131.3	P	0.001953	0.6	NC	0.747149
245764_s_at	61.6	P	0.001953	0.2	NC	0.5
245765_at	13.7	A	0.696289	1.7	NC	0.60871
245766_at	12.5	A	0.72583	0.1	NC	0.088938
245767_at	72.4	P	0.046143	0.7	NC	0.263341
245768_at	113.2	P	0.00293	-0.6	D	0.999932
245769_at	83	P	0.008057	-0.1	NC	0.60871
245770_at	122.7	P	0.005859	0.4	NC	0.5
245771_at	30.7	A	0.27417	1.6	NC	0.5
245772_at	118.2	P	0.001953	0.4	NC	0.5
245773_at	79.7	P	0.008057	0.1	NC	0.5
245774_at	109.1	P	0.008057	0.9	NC	0.057676
245775_at	332.1	P	2.44e-4	-0.5	D	0.999226
245776_at	422.5	P	7.32e-4	0.5	NC	0.5
245777_at	73.9	P	0.001221	0	NC	0.868657
245778_at	46.7	A	0.334473	0.4	NC	0.5
245779_at	25.5	A	0.533936	0	NC	0.493524
245780_at	201.5	P	2.44e-4	-0.8	D	0.999135
245781_at	307.6	P	0.001953	-0.7	D	0.999693
245782_at	3.3	A	0.780518	-1.8	NC	0.60871
245783_s_at	20.7	A	0.601074	-0.2	NC	0.5
245784_at	61.1	A	0.19458	-0.3	D	0.999308
245785_at	2.2	A	0.850342	0.8	NC	0.169098
245786_at	137.9	P	0.018555	0.3	NC	0.796129
245787_at	282.7	P	2.44e-4	-0.4	NC	0.975245
245788_at	174.6	A	0.080566	0.1	NC	0.911062
245789_at	128.3	P	2.44e-4	-1.1	D	0.999922
245790_at	175.6	M	0.056152	0	NC	0.988955
245791_at	640.8	P	2.44e-4	-0.1	NC	0.861614
245792_at	351.7	P	2.44e-4	0.3	NC	0.441923
245793_at	29.6	A	0.533936	-1.1	NC	0.952736
245794_at	396.2	P	2.44e-4	0.1	NC	0.5
245795_at	100.4	P	0.00415	0.1	NC	0.786812
245796_at	619.9	P	2.44e-4	-0.7	D	0.998168
245797_at	62.4	A	0.334473	0	NC	0.62112
245798_at	37.7	A	0.432373	0.7	NC	0.545234
245799_at	24.7	A	0.466064	1.9	NC	0.074268
245800_at	84.9	P	0.046143	-0.4	NC	0.990708
245801_at	3.9	A	0.98584	0.8	NC	0.441923
245802_at	23.7	A	0.366211	0.1	NC	0.5
245803_at	1313.1	P	2.44e-4	-1.3	D	0.99998
245804_at	1.4	A	0.969727	0.6	NC	0.532344
245805_at	29.7	A	0.095215	6.8	I	1.3e-4
245806_at	9.1	A	0.567627	-1.8	NC	0.296089
245807_at	70.4	A	0.466064	-0.5	D	0.996959
245808_at	79.6	P	0.018555	-0.7	NC	0.988955
245809_at	121.6	P	7.32e-4	0.1	NC	0.60871
245810_at	72.8	A	0.19458	0.1	NC	0.916174
245811_at	2.5	A	0.72583	-1.6	NC	0.633407
245812_at	25.9	A	0.27417	1.4	NC	0.169098
245813_at	22.2	A	0.567627	2.1	NC	0.5
245814_at	23.5	A	0.366211	-0.2	NC	0.467656
245815_at	117.4	M	0.054199	0.5	NC	0.441923
245816_at	5.1	A	0.567627	-2.2	NC	0.403812
245817_at	26.8	A	0.219482	-1.4	D	0.999382
245818_at	150.3	P	0.008057	-0.2	NC	0.977068
245819_at	69	P	0.023926	0.8	NC	0.263341
245820_at	42.5	A	0.19458	0.4	NC	0.429141
245821_at	470	P	2.44e-4	-0.2	NC	0.958799
245822_at	333.9	P	2.44e-4	-0.3	NC	0.983269
245823_at	33.2	A	0.5	2.4	NC	0.111714
245824_at	6.8	A	0.888428	-1.1	NC	0.796129
245825_at	199.3	P	2.44e-4	0.4	NC	0.5
245826_at	4.3	A	0.780518	-1.8	NC	0.796129
245827_at	72	P	0.00293	1.7	NC	0.012024
245828_at	77.2	A	0.19458	-0.2	NC	0.861614
245829_at	29.9	A	0.432373	4.1	NC	0.194801
245830_at	26.3	A	0.665527	0.8	NC	0.633407
245831_at	75.5	P	7.32e-4	-0.2	NC	0.888286
245832_at	578.2	P	2.44e-4	0.1	NC	0.60871
245833_at	84.7	A	0.19458	0.5	NC	0.725952
245834_at	5.3	A	0.870361	1.3	NC	0.074268
245835_at	27.5	A	0.303711	0.7	NC	0.5
245836_at	1.6	A	0.886719	1.8	NC	0.526043
245837_at	27.1	A	0.5	0.7	NC	0.467656
245838_at	62.3	A	0.095215	-1	NC	0.911062
245839_at	25.2	A	0.432373	0.9	NC	0.074268
245840_at	67.9	A	0.095215	0.9	NC	0.454766
245841_s_at	5492.9	P	2.44e-4	0.3	NC	0.5
245842_at	6	A	0.601074	-1.1	NC	0.5
245843_at	66	A	0.095215	0.4	NC	0.5
245844_at	175.6	P	0.005859	0.2	NC	0.5
245845_at	94.4	P	0.023926	0	NC	0.854318
245846_at	54.7	P	2.44e-4	0.1	NC	0.5
245847_at	39.7	A	0.303711	0.6	NC	0.454766
245848_at	117.5	P	0.00415	0	NC	0.900148
245849_at	166.4	P	0.018555	0.7	NC	0.284967
245850_at	66	A	0.303711	0.2	NC	0.796129
245851_at	152.5	P	0.00415	-0.6	D	0.997247
245852_at	130.2	P	0.00415	-0.1	NC	0.786812
245853_at	138.4	P	0.023926	0.9	NC	0.118009
245854_at	144.3	P	0.005859	0.7	NC	0.274048
245855_at	161.9	P	2.44e-4	-0.7	MD	0.994067
245856_at	59	P	0.037598	2.9	NC	0.022932
245857_at	34.3	A	0.5	1.9	NC	0.222749
245858_at	13.1	A	0.72583	0.1	NC	0.5
245859_at	70.6	A	0.129639	0	NC	0.5
245860_at	4.7	A	0.870361	-2.2	NC	0.911062
245861_at	22.9	A	0.533936	0.6	NC	0.454766
245862_at	302.5	P	0.001953	-0.7	D	0.999911
245863_s_at	35	A	0.334473	-0.3	NC	0.973302
245864_at	7.8	A	0.72583	-2.6	NC	0.978776
245865_at	3.9	A	0.80542	0.8	NC	0.5
245866_s_at	1.8	A	0.780518	-5.6	D	0.99998
245867_at	299.8	P	2.44e-4	0.3	NC	0.5
245868_at	221.7	P	0.001953	-1.7	D	0.99998
245869_at	7.7	A	0.80542	-2	NC	0.669411
245870_at	18.5	A	0.5	-2.6	D	0.999693
245871_at	11.6	A	0.633789	-1.8	NC	0.307406
245872_at	46.2	P	0.046143	-0.3	NC	0.958799
245873_at	69.4	P	0.008057	0.1	NC	0.725952
245874_at	5166	P	0.001953	-0.1	NC	0.602006
245875_at	565.8	P	2.44e-4	0.3	NC	0.5
245876_at	47.6	A	0.246094	0.8	NC	0.5
245877_at	1.9	A	0.989258	0.2	NC	0.681091
245878_at	49.6	A	0.398926	-0.3	NC	0.971234
245879_at	75.2	P	2.44e-4	0	NC	0.307406
245880_at	48.8	A	0.129639	4.1	NC	0.016731
245881_at	110.7	P	0.023926	-0.5	D	0.999954
245882_at	2.2	A	0.969727	-3.1	D	0.995519
245883_at	27.4	A	0.219482	0.2	NC	0.838962
245884_at	84	P	2.44e-4	0.1	NC	0.5
245885_at	369.5	P	0.00415	-1.1	D	0.99987
245886_at	515.5	P	2.44e-4	0.6	NC	0.094279
245887_at	187.7	P	0.00415	-0.2	NC	0.921063
245888_at	62.6	A	0.111572	-0.6	NC	0.990708
245889_at	273.4	P	7.32e-4	-3	D	0.99998
245890_at	5.7	A	0.633789	1.2	NC	0.330589
245891_at	888.5	P	2.44e-4	-1.3	D	0.99998
245892_at	34.4	A	0.366211	2.9	NC	0.111714
245893_at	203.7	P	0.001953	0.8	NC	0.161038
245894_at	376.6	P	2.44e-4	0.1	NC	0.583567
245895_at	98.2	P	0.018555	0.7	NC	0.5
245896_at	189.5	P	2.44e-4	1.2	I	0.004073
245897_at	30.4	A	0.601074	-2.1	D	0.999382
245898_at	91.7	P	0.030273	0.8	NC	0.161038
245899_at	97.1	P	0.023926	0.8	NC	0.5
245900_at	338	P	2.44e-4	0.2	NC	0.5
245901_at	73.9	A	0.149658	0.3	NC	0.830902
245902_at	28.8	A	0.303711	1.3	NC	0.342437
245903_at	17	A	0.219482	-2	NC	0.846768
245904_at	118.3	P	2.44e-4	1.4	I	3.89e-4
245905_at	618.8	P	7.32e-4	-0.7	D	0.997968
245906_at	3.9	A	0.828613	-0.1	NC	0.583567
245907_at	2	A	0.80542	0.1	NC	0.5
245908_at	26	A	0.567627	1.9	NC	0.5
245909_at	52.6	A	0.129639	-0.1	NC	0.736659
245910_at	191.6	P	7.32e-4	-0.3	D	0.998349
245911_at	804.2	P	2.44e-4	0.5	NC	0.232549
245912_at	614.9	P	0.008057	2.2	I	2.73e-4
245913_at	600.9	P	2.44e-4	-0.1	NC	0.925732
245914_at	107.2	P	0.046143	0.5	NC	0.5
245915_s_at	1982.1	P	2.44e-4	0.3	NC	0.5
245916_at	29.1	P	0.046143	1.2	NC	0.145682
245917_at	236.3	P	2.44e-4	-0.2	NC	0.583567
245918_at	2.8	A	0.919434	-1.7	NC	0.805199
245919_at	26.1	A	0.398926	1.1	NC	0.5
245920_at	32.4	A	0.080566	0.6	NC	0.342437
245921_at	23.4	A	0.665527	-0.6	NC	0.692594
245922_at	2.2	A	0.976074	1.4	NC	0.213188
245923_at	22.4	A	0.432373	-0.3	NC	0.854318
245924_at	87.2	P	0.023926	-0.3	NC	0.925732
245925_at	318	P	2.44e-4	-1	D	0.999886
245926_at	115.7	P	0.018555	0.4	NC	0.5
245927_at	6.9	A	0.850342	-0.6	NC	0.796129
245928_s_at	164.5	A	0.067627	-1.5	D	0.999811
245929_at	227.9	P	0.001221	0.1	NC	0.5
245930_at	126.8	A	0.111572	1	NC	0.5
245931_at	7.2	A	0.696289	-1.2	NC	0.558077
245932_at	144	P	2.44e-4	-0.6	NC	0.993497
245933_at	56.7	A	0.27417	0.3	NC	0.318909
245934_at	316.1	P	0.00415	0.1	NC	0.822588
245935_at	34.2	A	0.27417	-0.9	NC	0.838962
245936_at	102.1	A	0.067627	0.2	NC	0.296089
245937_at	123.6	P	0.00293	-0.2	NC	0.669411
245938_at	204.8	P	7.32e-4	0.1	NC	0.861614
245939_at	2885.9	P	2.44e-4	0.7	NC	0.044149
245940_at	192.4	P	0.005859	0	NC	0.911062
245941_at	267.5	P	0.001953	-0.3	NC	0.990708
245942_at	1.5	A	0.850342	-3.8	NC	0.981872
245943_at	3.8	A	0.696289	-1	NC	0.900148
245944_at	80.2	P	0.001221	0.4	NC	0.570859
245945_at	34	A	0.129639	3.6	I	4.92e-4
245946_at	7	A	0.888428	0.4	NC	0.900148
245947_at	258.7	P	0.001221	-0.8	D	0.999886
245948_at	70.2	A	0.366211	-1	D	0.99998
245949_at	5387	P	2.44e-4	0.5	NC	0.078937
245950_at	93.7	P	0.010742	0.3	NC	0.5
245951_at	708	P	2.44e-4	0.4	NC	0.330589
245952_at	6.7	A	0.828613	-0.2	NC	0.5
245953_at	4.4	A	0.99585	0.4	NC	0.984574
245954_at	55.6	A	0.246094	0.6	NC	0.5
245955_at	24	A	0.095215	0.8	NC	0.041201
245956_s_at	2697.7	P	2.44e-4	0.9	NC	0.033304
245957_at	515.8	P	2.44e-4	0	NC	0.925732
245958_at	42.4	A	0.5	2.9	NC	0.5
245959_at	33.6	A	0.303711	1.8	NC	0.099852
245960_at	174.4	A	0.080566	0.7	NC	0.5
245961_at	49.5	A	0.246094	-0.4	NC	0.5
245962_at	335.3	P	0.00415	1.4	I	4.38e-4
245963_at	2.6	A	0.533936	-0.7	NC	0.506476
245964_at	14	A	0.567627	0.9	NC	0.5
245965_at	12.5	A	0.696289	-1.7	NC	0.657563
245966_at	55.3	A	0.366211	2.4	NC	0.021224
245967_at	25.9	A	0.665527	3.5	I	0.004481
245968_at	17.1	A	0.904785	-0.8	NC	0.978776
245969_at	106.2	M	0.056152	-0.1	NC	0.692594
245970_at	36.5	A	0.219482	1	NC	0.099852
245971_at	202.6	P	0.001953	-0.6	D	0.999382
245972_at	273.9	P	2.44e-4	0.6	NC	0.161038
245973_at	3.3	A	0.567627	3.1	NC	0.013078
245974_at	42.3	A	0.27417	3.4	NC	0.342437
245975_at	208.6	P	0.018555	0.4	NC	0.5
245976_at	44.9	A	0.334473	-2.2	D	0.99998
245977_at	1922.4	P	2.44e-4	1.9	I	2.e-5
245978_at	14.3	A	0.780518	-0.5	NC	0.583567
245979_at	42.6	A	0.219482	0.8	NC	0.403812
245980_at	1.4	A	0.633789	-2.3	NC	0.506476
245981_at	280.8	P	7.32e-4	0.6	NC	0.118009
245982_at	6.2	A	0.850342	-2.9	NC	0.961585
245983_at	163.2	P	0.023926	-0.3	NC	0.822588
245984_at	174.3	P	0.037598	-0.8	D	0.999382
245985_at	457.9	P	2.44e-4	0.2	NC	0.558077
245986_at	189.2	P	0.030273	0.1	NC	0.736659
245987_at	1364.2	P	2.44e-4	-0.3	NC	0.986922
245988_at	268.5	P	2.44e-4	0.6	NC	0.047264
245989_s_at	387.4	P	7.32e-4	-0.6	MD	0.994067
245990_at	84.7	P	0.018555	0.1	NC	0.881991
245991_at	433.8	P	2.44e-4	0.4	NC	0.5
245992_at	1.6	A	0.80542	-2.3	NC	0.964215
245993_at	861.6	P	2.44e-4	0	NC	0.861614
245994_at	95.5	P	0.037598	0.6	NC	0.342437
245995_at	18.6	A	0.567627	-0.2	NC	0.921063
245996_at	5	A	0.919434	1.2	NC	0.5
245997_at	35.4	A	0.27417	0.2	NC	0.570859
245998_at	218	P	0.00415	-1.6	D	0.99998
245999_at	1275.1	P	2.44e-4	0	NC	0.838962
246000_at	33.9	A	0.219482	0.9	NC	0.263341
246001_at	1.7	A	0.904785	-1.4	NC	0.875448
246002_at	4.9	A	0.850342	0.5	NC	0.916174
246003_at	981.3	P	2.44e-4	0.2	NC	0.5
246004_at	51.1	A	0.149658	1	NC	0.5
246005_at	161.1	P	2.44e-4	0.4	NC	0.441923
246006_at	2314.2	P	2.44e-4	0.2	NC	0.5
246007_at	121.7	P	0.001221	-0.2	NC	0.978776
246008_at	116.3	P	0.046143	-0.1	NC	0.888286
246009_at	74.9	M	0.056152	-0.8	NC	0.99288
246010_at	66.6	A	0.067627	-0.1	NC	0.900148
246011_at	61.4	A	0.171387	0.5	NC	0.5
246012_at	31.1	A	0.466064	-1.6	D	0.99998
246013_at	16.2	A	0.27417	-0.3	NC	0.777251
246014_at	4	A	0.991943	0.8	NC	0.814019
246015_at	92.5	P	0.046143	-0.3	MD	0.994067
246016_at	102.5	P	0.001221	-0.3	NC	0.911062
246017_at	206.8	P	0.001221	0.5	NC	0.222749
246018_at	112	P	0.01416	-0.4	D	0.998664
246019_at	30.4	A	0.334473	2.6	NC	0.454766
246020_at	167.8	P	2.44e-4	-0.5	NC	0.894337
246021_at	8.7	A	0.919434	-1.4	NC	0.888286
246022_at	4.1	A	0.828613	-1.2	NC	0.633407
246023_at	45.4	A	0.171387	1.7	NC	0.065566
246024_at	17.8	A	0.696289	2.2	NC	0.39129
246025_at	6.4	A	0.72583	-2	NC	0.786812
246026_at	200.5	P	0.008057	0	NC	0.777251
246027_at	120.8	A	0.111572	1.4	NC	0.057676
246028_at	350.8	P	2.44e-4	-0.6	D	0.999727
246029_at	1981.9	P	2.44e-4	-0.3	MD	0.994591
246030_at	280.4	P	0.00415	0.2	NC	0.558077
246031_at	255.3	P	0.00415	0.5	NC	0.403812
246032_s_at	7.3	A	0.601074	-0.9	NC	0.284967
246033_at	42.8	P	0.037598	-1	NC	0.973302
246034_at	82.8	A	0.171387	-1.7	D	0.999693
246035_at	665	P	2.44e-4	0.4	NC	0.493524
246036_at	73.6	P	0.030273	0.6	NC	0.145682
246037_at	87.1	P	0.010742	-0.7	D	0.995927
246038_s_at	59.5	A	0.111572	0.8	NC	0.252851
246039_at	112.3	P	0.010742	0.1	NC	0.875448
246040_at	194.9	P	2.44e-4	0.5	NC	0.330589
246041_at	109.5	P	0.001221	-0.5	NC	0.861614
246042_at	819.1	P	2.44e-4	0.7	NC	0.094279
246043_at	62.6	M	0.056152	-0.1	NC	0.5
246044_at	85.2	P	0.00415	-1.3	D	0.998514
246045_at	114.7	P	0.037598	0.5	NC	0.633407
246046_at	35.9	A	0.398926	0.1	NC	0.545234
246047_at	25.9	A	0.303711	2.1	NC	0.041201
246048_at	2.8	A	0.780518	-2.1	NC	0.5
246049_at	4.6	A	0.753906	-1.4	NC	0.703911
246050_s_at	232.6	P	0.001221	-0.4	D	0.999448
246051_at	327.1	P	0.001953	0	NC	0.692594
246052_at	58.2	P	0.00415	1.2	NC	0.009292
246053_at	39	A	0.398926	-0.4	NC	0.964215
246054_at	58.9	A	0.171387	0.1	NC	0.5
246055_at	118.6	P	0.001953	0.1	NC	0.767451
246056_at	95.2	P	0.030273	0.1	NC	0.934434
246057_at	108.5	P	0.00415	1.2	NC	0.145682
246058_at	224.7	P	2.44e-4	0.3	NC	0.5
246059_at	286.2	P	0.001953	0.3	NC	0.875448
246060_at	273.4	P	0.00415	0.1	NC	0.5
246061_at	127.8	P	2.44e-4	0.6	NC	0.296089
246062_at	135.6	P	0.00415	-1.1	D	0.999977
246063_at	104.9	P	7.32e-4	0.6	NC	0.242585
246064_at	373	P	7.32e-4	0.4	NC	0.48058
246065_at	3.7	A	0.888428	-3.9	NC	0.934434
246066_at	185.5	P	0.001953	0.1	NC	0.715033
246067_at	168.8	P	2.44e-4	-0.2	NC	0.669411
246068_at	1.13568e4	P	2.44e-4	0.4	NC	0.161038
246069_at	28.2	A	0.303711	1.2	NC	0.161038
246070_at	1164.6	P	2.44e-4	0.8	NC	0.021224
246071_at	59.2	A	0.19458	-1.2	D	0.999811
246072_at	38.1	A	0.171387	-0.3	NC	0.545234
246073_at	352.6	P	2.44e-4	0.1	NC	0.5
246074_at	94.9	P	0.01416	0.6	NC	0.307406
246075_at	41.3	A	0.334473	0.6	NC	0.5
246076_at	131.3	A	0.067627	0.4	NC	0.51942
246077_at	8	A	0.533936	-1.6	NC	0.747149
246078_s_at	70	P	0.018555	1.1	NC	0.252851
246079_at	37.8	A	0.19458	-0.3	NC	0.900148
246080_at	28.1	A	0.129639	0.7	NC	0.493524
246081_s_at	216.7	P	2.44e-4	0	NC	0.747149
246082_at	2.2	A	0.780518	0.8	NC	0.48058
246083_at	17.3	A	0.5	-2.3	NC	0.984574
246084_at	50.1	A	0.129639	0.2	NC	0.900148
246085_at	113.9	P	0.037598	0.3	NC	0.5
246086_at	49.8	A	0.246094	0.9	NC	0.252851
246087_at	112.5	P	0.01416	0.7	NC	0.330589
246088_at	144.2	P	0.008057	-0.4	D	0.996301
246089_at	693.1	P	2.44e-4	0.1	NC	0.583567
246090_at	263.1	P	0.010742	-1	D	0.99994
246091_at	114.7	A	0.095215	0.4	NC	0.51942
246092_at	1465.5	P	2.44e-4	0.4	NC	0.242585
246093_at	101.4	P	0.037598	-0.7	D	0.999693
246094_at	109.3	P	7.32e-4	0.5	NC	0.48058
246095_at	59	A	0.171387	0.5	NC	0.633407
246096_at	20.9	A	0.246094	0.9	NC	0.169098
246097_at	174.4	P	0.00293	-0.3	NC	0.975245
246098_at	170.1	P	0.001221	-0.2	NC	0.905721
246099_at	39.4	A	0.27417	-1.5	D	0.998664
246100_at	55.7	A	0.366211	5.2	NC	0.069813
246101_at	6.4	A	0.72583	0.6	NC	0.545234
246102_at	3.9	A	0.888428	0.5	NC	0.854318
246103_at	82.3	A	0.27417	-0.1	D	0.997247
246104_at	71.2	M	0.056152	-0.8	D	0.999811
246105_at	26.7	A	0.246094	2	NC	0.318909
246106_at	5	A	0.780518	1.3	NC	0.416433
246107_at	11.9	A	0.366211	-0.2	NC	0.747149
246108_at	405.8	P	2.44e-4	-0.8	D	0.997968
246109_at	92.3	P	0.00293	-0.2	NC	0.966696
246110_at	15.8	A	0.601074	0.5	NC	0.138386
246111_at	32.3	A	0.149658	-1.1	D	0.995519
246112_at	178.8	P	0.00415	0.2	NC	0.747149
246113_at	9.5	A	0.5	-1.4	NC	0.354442
246114_at	394.8	P	2.44e-4	-2.3	D	0.99998
246115_at	67.4	P	0.030273	0	NC	0.657563
246116_at	22.5	A	0.5	-1	NC	0.681091
246117_at	182.5	P	0.008057	0.5	NC	0.5
246118_at	52.5	A	0.246094	1.9	NC	0.138386
246119_at	562.2	P	2.44e-4	-0.2	NC	0.971234
246120_at	70.6	A	0.095215	0	NC	0.777251
246121_at	51.8	A	0.171387	1	NC	0.5
246122_at	7.2	A	0.870361	-1.9	NC	0.98579
246123_at	2.5	A	0.696289	-2.1	NC	0.868657
246124_at	449.7	P	2.44e-4	0.5	NC	0.403812
246125_at	253.1	P	7.32e-4	0.5	NC	0.5
246126_at	198.1	P	0.008057	0.6	NC	0.5
246127_s_at	2.7	A	0.828613	-0.7	NC	0.747149
246128_at	3.3	A	0.828613	-1.5	NC	0.725952
246129_at	4	A	0.633789	2.4	NC	0.138386
246130_at	5.6	A	0.696289	-1.3	NC	0.633407
246131_at	577.3	P	2.44e-4	0.4	NC	0.5
246132_at	5	A	0.72583	-2.7	NC	0.657563
246133_at	1265.8	P	2.44e-4	0.1	NC	0.5
246134_at	105.5	P	0.001221	0	NC	0.868657
246135_at	1188.9	P	2.44e-4	-0.2	D	0.99751
246136_at	17.1	A	0.665527	-0.7	NC	0.703911
246137_at	9.6	A	0.80542	0.5	NC	0.5
246138_at	29.3	P	0.008057	0.2	NC	0.5
246139_at	55.8	P	0.001953	-1.1	D	0.999786
246140_at	94.2	M	0.056152	-0.7	D	0.998349
246141_at	10.9	A	0.72583	-2.5	NC	0.978776
246142_at	344.5	P	2.44e-4	1.3	I	1.14e-4
246143_at	157.2	P	0.018555	-0.2	NC	0.992212
246144_at	78.3	P	0.008057	0.4	NC	0.5
246145_at	8	A	0.696289	0.9	NC	0.274048
246146_at	115.9	P	0.023926	-0.4	NC	0.952736
246147_s_at	376	P	2.44e-4	0.3	NC	0.5
246148_at	85.4	P	0.018555	-0.3	NC	0.900148
246149_at	1450.6	P	2.44e-4	-1.2	D	0.99998
246150_at	350.2	P	0.008057	-0.3	NC	0.984574
246151_at	3.5	A	0.888428	-4.3	MD	0.995075
246152_at	21.4	A	0.432373	-1.2	NC	0.747149
246153_s_at	722.3	P	2.44e-4	-0.1	NC	0.911062
246154_at	55.4	A	0.19458	0.4	NC	0.5
246155_at	67.8	A	0.219482	0.2	NC	0.786812
246156_at	1539.6	P	2.44e-4	0.2	NC	0.5
246157_at	467.1	P	7.32e-4	0.6	NC	0.013078
246158_at	38	P	0.037598	-0.7	NC	0.978776
246159_at	40.9	A	0.246094	1.9	NC	0.5
246160_at	136.7	P	0.001953	0.1	NC	0.881991
246161_at	852.7	P	2.44e-4	0.1	NC	0.5
246162_at	75.8	P	0.013184	-0.4	NC	0.983269
246163_at	2.6	A	0.991943	-0.2	NC	0.822588
246164_at	36.4	A	0.219482	4	NC	0.057676
246165_at	4.3	A	0.828613	0.9	NC	0.5
246166_at	28.6	A	0.466064	3	NC	0.366593
246167_at	60.6	A	0.19458	0.5	NC	0.118009
246168_at	1.3	A	0.98584	-1.3	NC	0.854318
246169_at	186.6	P	0.037598	0.5	NC	0.725952
246170_at	442.9	P	7.32e-4	0	NC	0.703911
246171_at	339	P	2.44e-4	-0.3	D	0.99994
246172_s_at	24.7	A	0.303711	0.9	NC	0.342437
246173_s_at	96.9	P	0.018555	-0.2	NC	0.881991
246174_s_at	48.3	A	0.219482	1.8	NC	0.078937
246175_s_at	14.7	A	0.466064	-1.1	MD	0.995075
246176_at	2.9	A	0.870361	0.9	NC	0.545234
246177_at	6.3	A	0.828613	0.8	NC	0.5
246178_s_at	23.4	A	0.432373	0.7	NC	0.145682
246179_at	9.2	A	0.665527	1.6	NC	0.185981
246180_at	108.9	P	0.008057	-0.4	NC	0.989865
246181_at	2.9	A	0.567627	-3.5	NC	0.961585
246182_at	70.7	A	0.095215	-0.1	NC	0.980376
246183_at	3.1	A	0.943848	0.6	NC	0.786812
246184_at	478.7	P	7.32e-4	0.6	NC	0.5
246185_at	168.1	P	0.008057	0.4	NC	0.429141
246186_at	29.5	A	0.5	0.3	NC	0.545234
246187_at	79.7	A	0.111572	-0.2	NC	0.938478
246188_at	68.7	A	0.219482	-0.2	NC	0.868657
246189_at	175.6	P	0.01416	0.4	NC	0.5
246190_at	123.6	P	0.010742	0.1	NC	0.881991
246191_at	1293.6	P	0.001221	0.1	NC	0.715033
246192_at	889.5	P	2.44e-4	0.1	NC	0.558077
246193_at	168.3	P	0.001221	0.5	NC	0.307406
246194_at	137.4	P	0.00293	0	NC	0.961585
246195_at	76.9	P	0.01416	-1.5	D	0.999948
246196_at	100.2	P	2.44e-4	0.6	NC	0.318909
246197_at	179.6	P	7.32e-4	-1	D	0.999977
246198_at	83.5	P	0.00293	0	NC	0.945978
246199_at	162.9	P	0.023926	0.7	NC	0.429141
246200_at	32.9	A	0.27417	-0.3	NC	0.978776
246201_at	120.5	P	0.018555	-0.9	D	0.999977
246202_at	70.8	A	0.246094	-0.3	NC	0.945978
246203_at	712.6	P	2.44e-4	0.9	NC	0.153232
246204_at	231.7	P	0.018555	0.6	NC	0.5
246205_at	107	P	0.005859	-0.4	NC	0.905721
246206_at	33.6	A	0.753906	-0.5	NC	0.814019
246207_at	154.5	M	0.056152	-0.1	NC	0.986922
246208_at	25	A	0.80542	-0.7	NC	0.757415
246209_at	23.5	A	0.72583	-1.3	NC	0.905721
246210_at	122.7	P	7.32e-4	1.2	I	0.002032
246211_at	245.9	P	2.44e-4	-0.6	D	0.999886
246212_at	86.5	P	0.001953	0.6	NC	0.5
246213_at	177	P	0.046143	0.3	NC	0.681091
246214_at	564.3	P	2.44e-4	-0.2	NC	0.984574
246215_at	25	A	0.303711	0.4	NC	0.703911
246216_at	180.8	P	2.44e-4	0.5	NC	0.354442
246217_at	130.5	A	0.095215	0.2	NC	0.949447
246218_at	74	P	0.037598	-0.4	MD	0.995075
246219_at	282.7	P	2.44e-4	-0.4	D	0.999899
246220_at	340.1	P	2.44e-4	-0.1	NC	0.938478
246221_at	174.3	P	0.00293	-0.3	NC	0.911062
246222_at	29.8	A	0.567627	-0.6	D	0.996301
246223_at	150.4	P	2.44e-4	-0.2	NC	0.964215
246224_at	29.6	A	0.567627	0.1	NC	0.5
246225_at	89.2	P	0.018555	-0.3	NC	0.993497
246226_at	112.9	A	0.19458	0.8	NC	0.5
246227_at	4.1	A	0.919434	1.6	NC	0.284967
246228_at	828.8	P	2.44e-4	-1.4	D	0.99998
246229_at	240.3	P	2.44e-4	2.6	I	2.e-5
246230_at	80.6	A	0.27417	0	NC	0.934434
246231_at	50.7	P	0.046143	0.4	NC	0.657563
246232_at	215.9	P	2.44e-4	-0.2	NC	0.938478
246233_at	186.1	P	0.001953	0.3	NC	0.5
246234_at	86.4	P	0.018555	-0.1	NC	0.715033
246235_at	10	A	0.398926	-3.3	D	0.99987
246236_at	33.2	A	0.466064	-0.6	NC	0.925732
246237_at	132	P	7.32e-4	0.6	NC	0.354442
246238_at	127.5	P	7.32e-4	1.3	I	0.001832
246239_at	93.6	M	0.056152	-0.4	D	0.997968
246240_at	103.1	P	0.005859	0	NC	0.5
246241_at	90.7	A	0.219482	2.4	NC	0.177412
246242_at	43.3	A	0.398926	1.7	NC	0.330589
246243_at	97.1	P	0.023926	-0.6	D	0.99987
246244_at	202.4	P	2.44e-4	-0.3	NC	0.981872
246245_at	272.9	P	2.44e-4	0.2	NC	0.5
246246_at	47.9	A	0.303711	-0.1	NC	0.570859
246247_at	417.2	P	7.32e-4	0.3	NC	0.5
246248_at	1.3	A	0.850342	-0.8	NC	0.203871
246249_at	107.1	A	0.080566	0.4	NC	0.5
246250_at	49	P	0.008057	1.3	NC	0.021224
246251_at	61.4	A	0.27417	1.3	NC	0.493524
246252_s_at	128	P	0.008057	-1.4	D	0.999977
246253_at	133.6	P	0.01416	-1.3	D	0.99994
246254_at	11.4	A	0.601074	0.2	NC	0.5
246255_at	82	P	0.018555	0	NC	0.830902
246256_at	17.1	A	0.696289	1.8	NC	0.814019
246257_at	383.3	P	7.32e-4	-0.1	NC	0.911062
246258_at	34	M	0.056152	0.3	NC	0.5
246259_at	340.9	P	2.44e-4	0.2	NC	0.532344
246260_at	47	A	0.246094	-0.3	NC	0.5
246261_at	101.7	P	0.001221	0.3	NC	0.5
246262_at	47.8	A	0.219482	0.2	NC	0.5
246263_at	357.1	P	2.44e-4	0.2	NC	0.5
246264_at	82.7	A	0.129639	0.3	NC	0.5
246265_at	184.8	P	2.44e-4	0.4	NC	0.39129
246266_at	125.9	P	0.00415	0.5	NC	0.5
246267_at	3597.8	P	2.44e-4	0	NC	0.657563
246268_at	68.9	P	7.32e-4	0.5	NC	0.296089
246269_at	53.1	P	0.037598	0.2	NC	0.5
246270_at	97.7	M	0.056152	-1.6	D	0.999833
246271_at	9.4	A	0.850342	-1.7	NC	0.978776
246272_at	50.1	P	0.046143	0	NC	0.403812
246273_at	39.5	A	0.432373	2.6	NC	0.263341
246274_at	48	A	0.149658	0.5	NC	0.5
246275_at	27.5	A	0.398926	-0.3	NC	0.5
246276_at	137.6	P	7.32e-4	0	NC	0.900148
246277_at	4.5	A	0.828613	0.6	NC	0.532344
246278_at	72.4	P	0.01416	0.3	NC	0.5
246279_at	8	A	0.633789	-1.7	NC	0.736659
246280_at	102.3	P	0.008057	0	NC	0.949447
246281_at	140.1	P	0.005859	0.4	NC	0.5
246282_at	30.5	A	0.389893	-0.2	NC	0.736659
246283_at	331.4	P	2.44e-4	-0.3	NC	0.983269
246284_at	59.6	P	0.046143	-1.6	D	0.999786
246285_at	182.5	P	0.037598	-0.7	D	0.999308
246286_at	984.4	P	7.32e-4	0.3	NC	0.5
246287_at	75.4	P	0.005859	-0.2	NC	0.703911
246288_at	417.6	P	0.001953	0.5	NC	0.274048
246289_at	499	P	2.44e-4	-0.1	NC	0.981872
246290_at	2252.4	P	2.44e-4	1	I	7.74e-4
246291_at	209.6	P	0.00415	0	MD	0.994067
246292_at	252	P	0.001953	-0.2	NC	0.900148
246293_at	27.6	A	0.171387	-0.7	NC	0.98579
246294_at	173.8	P	2.44e-4	0	NC	0.5
246295_at	77.5	P	0.037598	1.1	NC	0.5
246296_at	83.7	P	0.01416	0.6	NC	0.094279
246297_at	5.6	A	0.780518	0.5	NC	0.669411
246298_at	148.6	P	0.023926	-0.6	D	0.999448
246299_at	38.9	A	0.432373	4.8	NC	0.013078
246300_at	116	P	0.018555	-0.2	D	0.999034
246301_at	147.5	P	0.037598	-0.3	NC	0.986922
246302_at	107.2	A	0.129639	-1.8	D	0.99998
246303_at	39.4	A	0.366211	0.3	NC	0.5
246304_at	428.4	P	2.44e-4	-0.7	D	0.999965
246305_at	693.1	P	7.32e-4	0	NC	0.942324
246306_at	149.4	A	0.080566	-0.1	NC	0.921063
246307_at	870.4	P	2.44e-4	0.3	NC	0.5
246308_at	51.6	P	0.046143	1.1	NC	0.39129
246309_at	103.9	P	0.001221	0.5	NC	0.37888
246310_at	66.5	P	0.030273	1.7	NC	0.057676
246311_at	236.7	P	7.32e-4	-0.6	D	0.997968
246312_at	205.5	P	0.00293	0	NC	0.971234
246313_at	4.7	A	0.80542	0.6	NC	0.692594
246314_at	112.7	P	0.023926	-0.6	D	0.999811
246315_at	2.2	A	0.72583	-2.1	NC	0.757415
246316_at	3.4	A	0.943848	0.5	NC	0.645558
246317_at	147.1	P	0.037598	0.6	NC	0.5
246318_at	90.7	P	0.008057	-0.4	D	0.998168
246319_at	387.6	P	2.44e-4	0.6	NC	0.296089
246320_at	355.8	P	2.44e-4	-0.1	NC	0.925732
246321_at	37.4	A	0.27417	0.6	NC	0.5
246322_at	90.1	A	0.080566	-0.9	NC	0.99288
246323_at	132.9	P	0.037598	1	NC	0.252851
246324_at	122.2	A	0.095215	0.4	NC	0.570859
246325_at	30.5	A	0.466064	-0.4	NC	0.830902
246326_at	73.9	P	0.046143	0.8	NC	0.441923
246327_at	225.3	P	0.001953	-0.4	D	0.99775
246328_at	120.4	A	0.067627	0.2	NC	0.5
246329_at	69.3	P	0.037598	0.5	NC	0.777251
246330_at	163.4	P	7.32e-4	0.2	NC	0.736659
246331_at	66.2	P	0.001221	-0.6	NC	0.900148
246332_at	1.8	A	0.953857	0	D	0.996645
246333_at	210.1	P	7.32e-4	0.1	NC	0.5
246334_at	114.7	P	0.010742	0.2	NC	0.861614
246335_at	14.6	A	0.665527	-0.7	NC	0.980376
246336_at	11.4	A	0.5	0.7	NC	0.403812
246337_at	6.4	A	0.466064	-0.4	NC	0.354442
246338_s_at	39.3	A	0.696289	2.4	NC	0.51942
246339_at	123.4	P	0.001221	0.4	NC	0.48058
246340_s_at	30.7	A	0.171387	0.1	NC	0.60871
246341_x_at	2.6	A	0.941406	0.1	NC	0.830902
246342_at	5	A	0.919434	-1	NC	0.921063
246343_at	108.1	P	0.008057	-0.6	D	0.998799
246344_at	186.1	P	0.001221	0.6	NC	0.252851
246345_at	92.8	A	0.095215	-0.6	D	0.998514
246346_at	81.6	P	0.001953	-0.4	NC	0.938478
246347_at	48.2	A	0.095215	0	NC	0.757415
246348_at	172.6	P	0.001221	0.1	NC	0.583567
246349_at	1.7	A	0.633789	0.9	NC	0.441923
246350_at	83.9	A	0.27417	1	NC	0.60871
246351_at	175.1	P	7.32e-4	0.4	NC	0.5
246352_at	2.2	A	0.962402	0.2	NC	0.830902
246353_s_at	2.5	A	0.850342	-1.3	NC	0.5
246354_at	6.8	A	0.828613	0.4	NC	0.330589
246355_at	5.5	A	0.943848	-2.3	NC	0.838962
246356_x_at	34	P	0.046143	0.6	NC	0.454766
246357_x_at	1.9	A	0.999268	0.3	NC	0.854318
246358_x_at	3	A	0.989258	1	NC	0.767451
246359_x_at	49.9	A	0.095215	-0.1	NC	0.5
246360_at	2.3	A	0.780518	-1.9	NC	0.5
246361_s_at	2.5	A	0.850342	-1.5	NC	0.942324
246362_at	14	A	0.466064	5.5	NC	0.094279
246363_at	30.4	A	0.27417	0.8	NC	0.131343
246364_at	40.2	P	0.037598	1.2	NC	0.105663
246365_at	31.9	A	0.303711	2	NC	0.263341
246366_at	267.8	P	0.010742	0.5	NC	0.62112
246367_at	3.2	A	0.432373	1	NC	0.074268
246368_at	341.5	P	0.001953	-0.1	D	0.997968
246369_at	33.4	A	0.219482	-0.2	NC	0.545234
246370_at	57.3	A	0.149658	3.2	NC	0.203871
246371_at	72.4	A	0.067627	0.2	NC	0.48058
246372_at	31.8	A	0.334473	0.8	NC	0.118009
246373_at	152.8	P	0.005859	-0.6	NC	0.987976
246374_at	37.3	A	0.432373	-2	D	0.999965
246375_at	330.8	P	2.44e-4	-0.7	NC	0.98579
246376_at	135.5	P	0.008057	-1.4	D	0.99998
246377_at	23.8	A	0.5	-0.4	NC	0.669411
246378_at	255.7	P	2.44e-4	0.4	NC	0.5
246379_s_at	995.9	P	2.44e-4	0.9	NC	0.153232
246380_at	4.5	A	0.850342	-1.3	NC	0.854318
246381_at	4.9	A	0.943848	1.2	NC	0.5
246382_at	9.9	A	0.72583	2.1	NC	0.429141
246383_at	39	A	0.366211	-0.1	NC	0.532344
246384_at	580.6	P	0.001221	-0.3	MD	0.994067
246385_at	40.7	A	0.303711	1.7	NC	0.5
246386_at	39.8	A	0.432373	0.3	NC	0.5
246387_at	39.2	A	0.246094	0.6	NC	0.467656
246388_at	5.1	A	0.919434	0.5	NC	0.633407
246389_at	135.6	P	0.01416	0.4	NC	0.51942
246390_at	647.1	P	2.44e-4	1.6	I	2.7e-5
246391_at	503.7	P	2.44e-4	0.4	NC	0.403812
246392_at	26.5	A	0.171387	0	NC	0.703911
246393_at	55.4	P	0.046143	0.5	NC	0.5
246394_at	25	A	0.366211	0.4	NC	0.454766
246395_at	169.6	P	0.010742	1.1	MI	0.004925
246396_at	120.9	P	0.018555	-1	D	0.999977
246397_at	20.7	A	0.398926	1.1	NC	0.015426
246398_at	416.6	P	7.32e-4	0.2	NC	0.5
246399_at	311.9	P	0.001221	-0.3	NC	0.964215
246400_at	119.1	P	2.44e-4	-0.1	NC	0.986922
246401_at	58.2	A	0.067627	0.6	MI	0.005933
246402_at	6.9	A	0.601074	-0.6	NC	0.5
246403_at	53.2	P	0.01416	1.3	I	9.66e-4
246404_at	189.6	P	0.01416	0.7	NC	0.657563
246405_at	41.5	A	0.171387	-0.1	NC	0.545234
246406_at	2.6	A	0.943848	0.7	NC	0.838962
246407_at	25.3	A	0.567627	0.7	NC	0.5
246408_at	312.5	P	0.00293	-0.4	NC	0.991489
246409_at	72.6	P	0.001221	0	NC	0.657563
246410_at	141.7	P	7.32e-4	0.6	NC	0.5
246411_at	7.5	A	0.696289	1.6	NC	0.012024
246412_at	70.7	P	0.018555	-0.4	NC	0.958799
246413_at	77.9	P	0.023926	0.6	NC	0.054022
246414_at	25.7	A	0.303711	4.1	NC	0.010135
246415_at	137.6	A	0.095215	0	NC	0.846768
246416_at	50.6	A	0.246094	4.8	NC	0.018128
246417_at	48.2	A	0.19458	-0.3	NC	0.669411
246418_at	7.1	A	0.696289	-1.5	NC	0.5
246419_at	31.3	A	0.466064	3.2	NC	0.088938
246420_at	63	A	0.149658	0	NC	0.681091
246421_at	672.3	P	2.44e-4	-0.5	NC	0.989865
246422_at	204.5	P	0.001953	-0.4	D	0.995927
246423_at	67.4	P	0.005859	1.3	NC	0.030967
246424_at	200.8	P	0.005859	-0.1	NC	0.822588
246425_at	214.6	P	2.44e-4	1	I	4.e-5
246426_at	2.5	A	0.953857	-1.6	NC	0.916174
246427_at	69.8	P	0.030273	0.4	NC	0.888286
246428_at	85.5	A	0.067627	0.2	NC	0.5
246429_at	6.7	A	0.80542	1.4	NC	0.185981
246430_at	29.9	A	0.246094	1.7	NC	0.232549
246431_at	7.9	A	0.850342	2.4	NC	0.366593
246432_at	3.2	A	0.919434	-2.2	NC	0.934434
246433_at	65.9	A	0.080566	0	NC	0.786812
246434_at	127	P	0.023926	-0.5	NC	0.961585
246435_at	22.6	A	0.334473	0	NC	0.39129
246436_at	136.7	P	0.00293	0.2	NC	0.5
246437_at	10.7	A	0.633789	-1.5	NC	0.506476
246438_at	3.4	A	0.828613	-1.9	NC	0.805199
246439_at	56	A	0.067627	0.3	NC	0.570859
246440_at	156.8	P	0.046143	-0.3	D	0.999308
246441_at	309.9	P	0.008057	0.3	NC	0.692594
246442_at	153.4	P	0.001221	0.3	NC	0.5
246443_at	178.6	P	2.44e-4	0.7	NC	0.429141
246444_at	105.7	P	0.01416	1.3	NC	0.284967
246445_at	189.2	P	2.44e-4	-0.4	NC	0.767451
246446_at	175.6	P	0.001221	-0.6	D	0.999135
246447_at	165.4	P	0.001953	0.2	NC	0.5
246448_at	201.1	P	2.44e-4	-0.1	NC	0.964215
246449_at	49.8	A	0.246094	0.8	NC	0.838962
246450_at	56.7	A	0.334473	-0.5	D	0.998168
246451_at	343.9	P	2.44e-4	0	NC	0.846768
246452_at	317.8	P	7.32e-4	0.2	NC	0.645558
246453_at	191.6	P	7.32e-4	-0.9	D	0.999977
246454_at	136	P	2.44e-4	-0.3	NC	0.949447
246455_at	3.5	A	0.780518	0.8	NC	0.274048
246456_at	1.9	A	0.80542	0.9	NC	0.454766
246457_at	102.3	P	2.44e-4	0.4	NC	0.5
246458_at	31.7	A	0.129639	3.4	NC	0.354442
246459_at	160.9	P	2.44e-4	-0.3	NC	0.980376
246460_at	311.1	P	2.44e-4	-0.8	D	0.999977
246461_at	83.9	P	0.01416	0.2	NC	0.035785
246462_at	67.3	P	0.046143	-0.1	NC	0.958799
246463_at	90.9	A	0.20166	0.2	NC	0.574038
246464_at	2.7	A	0.962402	-3.2	NC	0.881991
246465_at	32.9	A	0.095215	0.3	NC	0.62112
246466_at	292.4	P	7.32e-4	0.8	NC	0.118009
246467_at	4.6	A	0.888428	0.4	NC	0.62112
246468_at	100.9	P	0.030273	1.5	I	0.001651
246469_at	89.2	P	0.00293	-0.2	NC	0.838962
246470_at	2.5	A	0.828613	0.8	NC	0.5
246471_s_at	7.4	A	0.888428	3.7	NC	0.118009
246472_at	24.3	A	0.246094	3.9	NC	0.024755
246473_at	38.9	A	0.334473	0.7	NC	0.5
246474_at	2	A	0.696289	-2.3	NC	0.633407
246475_at	41.6	A	0.091553	-0.1	NC	0.354442
246476_at	48.7	P	0.010742	-0.6	D	0.999853
246477_at	73.4	P	0.01416	-0.5	NC	0.977068
246478_at	247.1	P	0.001221	0.8	NC	0.094279
246479_at	272.7	P	7.32e-4	0.7	NC	0.39129
246480_at	462.9	P	2.44e-4	0.9	NC	0.010135
246481_s_at	593.5	P	2.44e-4	2.2	I	2.e-5
246482_at	119.1	P	0.001953	0.2	NC	0.5
246483_at	154.6	P	2.44e-4	0.1	NC	0.5
246484_at	155.8	P	0.01416	0.2	NC	0.822588
246485_at	14.4	A	0.665527	-0.2	NC	0.5
246486_at	219.7	P	7.32e-4	0.5	NC	0.354442
246487_at	41.3	A	0.696289	1.4	NC	0.5
246488_at	120.1	P	2.44e-4	0.4	NC	0.307406
246489_at	1514.9	P	2.44e-4	0.1	NC	0.570859
246490_at	21.8	A	0.601074	-0.6	NC	0.5
246491_at	61	A	0.107178	1.3	NC	0.138386
246492_at	17.8	A	0.432373	-0.4	NC	0.5
246493_at	21.2	A	0.27417	0.4	NC	0.545234
246494_at	7.9	A	0.533936	-2.2	NC	0.767451
246495_at	46.5	A	0.5	-1.1	NC	0.955851
246496_at	122.7	P	0.005859	0.4	NC	0.583567
246497_at	136.5	P	2.44e-4	-0.2	NC	0.916174
246498_at	42.5	A	0.633789	0.4	NC	0.911062
246499_at	148.7	P	0.037598	-0.6	MD	0.994067
246500_at	190.7	P	0.023926	-0.1	NC	0.991489
246501_at	137.3	P	0.046143	0.2	NC	0.532344
246502_at	57.5	A	0.5	-1	D	0.999508
246503_at	2399.6	P	2.44e-4	1	I	0.003041
246504_at	62.9	A	0.171387	1	NC	0.366593
246505_at	266.6	P	7.32e-4	-1.1	D	0.998923
246506_at	482.6	P	2.44e-4	-1.6	D	0.99998
246507_at	139.4	P	2.44e-4	-0.6	NC	0.971234
246508_at	401.7	P	7.32e-4	-0.1	NC	0.981872
246509_at	7.3	A	0.432373	-1.7	NC	0.330589
246510_at	4.4	A	0.962402	-2.1	NC	0.938478
246511_at	589.2	P	2.44e-4	1.6	I	3.5e-5
246512_at	136.7	P	7.32e-4	0.9	NC	0.118009
246513_at	208.5	P	2.44e-4	0.1	NC	0.5
246514_at	12.4	A	0.80542	-0.9	NC	0.911062
246515_at	86.5	A	0.149658	0.4	NC	0.955851
246516_at	89.8	P	0.037598	0	NC	0.894337
246517_at	33.8	A	0.171387	1	NC	0.118009
246518_at	74.2	P	0.023926	1.5	NC	0.083826
246519_at	51.2	A	0.533936	3	NC	0.51942
246520_at	73.1	P	0.00415	-0.2	NC	0.925732
246521_at	481.5	P	2.44e-4	0.3	NC	0.111714
246522_at	257.5	P	2.44e-4	0.3	NC	0.454766
246523_at	4.1	A	0.828613	1.1	NC	0.441923
246524_at	54.2	A	0.219482	-0.9	NC	0.645558
246525_at	26.3	A	0.398926	1.3	NC	0.124552
246526_at	18	A	0.398926	2.4	NC	0.5
246527_at	335.7	P	7.32e-4	0.3	NC	0.318909
246528_at	192.8	P	2.44e-4	0.2	NC	0.5
246529_at	180.5	P	0.001221	-0.3	NC	0.981872
246530_at	15.5	A	0.567627	-0.6	NC	0.5
246531_at	9.1	A	0.696289	0.5	NC	0.429141
246532_at	76.9	A	0.129639	-0.2	D	0.997968
246533_at	197.9	P	0.001221	0.1	NC	0.506476
246534_at	5	A	0.780518	0.8	NC	0.5
246535_at	38.8	A	0.398926	0.7	NC	0.061522
246536_at	80.4	P	0.01416	0	NC	0.558077
246537_at	52.6	A	0.27417	0.9	NC	0.061522
246538_at	302.2	P	2.44e-4	0.2	NC	0.5
246539_at	94.9	A	0.067627	0.2	NC	0.715033
246540_at	74.6	P	0.008057	0.5	NC	0.37888
246541_at	271.4	P	0.005859	0.6	NC	0.5
246542_at	126.9	A	0.080566	-0.3	D	0.999977
246543_at	26.7	A	0.466064	0.3	NC	0.767451
246544_at	24.9	A	0.665527	0.2	NC	0.5
246545_at	30.6	A	0.633789	0.2	NC	0.5
246546_at	1104.2	P	2.44e-4	0.5	NC	0.177412
246547_at	81.8	P	0.023926	-1.1	D	0.997968
246548_at	52.5	P	0.046143	0.4	NC	0.838962
246549_at	103.2	P	0.01416	1.1	NC	0.153232
246550_at	88.7	A	0.129639	-1.1	D	0.999973
246551_at	22.7	A	0.533936	0	NC	0.583567
246552_at	21.1	A	0.27417	-0.8	NC	0.5
246553_at	69.5	P	0.00415	-1.2	NC	0.98579
246554_at	102	P	0.00415	-0.4	D	0.99751
246555_at	99.7	P	0.046143	0	NC	0.969033
246556_at	33.3	A	0.432373	3	NC	0.061522
246557_at	20.4	A	0.303711	-0.3	NC	0.868657
246558_at	183.7	P	0.018555	0.2	NC	0.881991
246559_at	214.6	P	0.00293	0.3	NC	0.5
246560_at	22.7	A	0.633789	2.3	NC	0.657563
246561_at	135.1	P	7.32e-4	0.1	NC	0.558077
246562_at	79.4	P	7.32e-4	0.1	NC	0.5
246563_at	26	A	0.246094	0.5	NC	0.441923
246564_at	186.4	P	0.001221	0.1	NC	0.5
246565_at	266.7	P	2.44e-4	0.6	NC	0.5
246566_at	184.1	P	7.32e-4	-0.5	NC	0.894337
246567_at	238.9	P	7.32e-4	-0.5	D	0.996645
246568_at	5.5	A	0.533936	-3.4	NC	0.814019
246569_at	6.9	A	0.850342	0.4	NC	0.725952
246570_at	1.6	A	0.80542	1.3	NC	0.37888
246571_at	52.5	A	0.27417	2.8	NC	0.5
246572_at	27.5	A	0.533936	0.2	NC	0.429141
246573_at	21.6	A	0.80542	2.9	NC	0.296089
246574_at	3.2	A	0.989258	0.5	NC	0.942324
246575_at	185.2	P	7.32e-4	-0.1	NC	0.5
246576_at	66.4	P	0.046143	0	NC	0.980376
246577_at	2.9	A	0.976074	0.3	NC	0.633407
246578_at	1.2	A	0.99585	-1.1	NC	0.846768
246579_at	4.2	A	0.888428	1.9	NC	0.366593
246580_at	212.6	P	2.44e-4	0.3	NC	0.5
246581_at	81.5	A	0.27417	1.5	NC	0.736659
246582_at	34.2	A	0.366211	3	NC	0.177412
246583_at	75.1	P	0.010742	-0.9	D	0.999727
246584_at	131.1	P	7.32e-4	-0.7	D	0.999135
246585_at	57.7	P	0.046143	1	NC	0.057676
246586_at	18	A	0.533936	-0.7	NC	0.988955
246587_at	8.2	A	0.828613	-1.9	NC	0.875448
246588_at	23.1	A	0.219482	0.2	NC	0.703911
246589_at	12.2	A	0.601074	1.9	NC	0.232549
246590_at	16.8	A	0.567627	2.2	NC	0.354442
246591_at	259.2	P	0.001953	-0.2	NC	0.992212
246592_at	16.4	A	0.696289	2.2	NC	0.366593
246593_at	205.2	P	0.00415	0.6	NC	0.39129
246594_at	483.1	P	2.44e-4	0	NC	0.5
246595_at	13.6	A	0.5	-0.7	NC	0.868657
246596_at	86.8	A	0.19458	1.4	NC	0.213188
246597_at	6	A	0.828613	-3.5	D	0.999833
246598_at	116.9	P	0.023926	0.5	NC	0.284967
246599_at	52.3	A	0.149658	1.4	NC	0.044149
246600_at	79.1	P	0.005859	-0.1	NC	0.633407
246601_at	537	P	0.001221	-0.5	D	0.99997
246602_at	89.5	P	0.00415	-1.8	D	0.999899
246603_at	75.2	A	0.095215	3.2	NC	0.111714
246604_at	7.9	A	0.80542	-0.8	NC	0.5
246605_at	3.3	A	0.904785	-2.3	NC	0.796129
246606_at	16.1	A	0.665527	0.4	NC	0.506476
246607_at	249.7	P	7.32e-4	-0.3	NC	0.971234
246608_at	5.7	A	0.932373	1.4	NC	0.441923
246609_at	19.1	A	0.466064	-0.8	NC	0.5
246610_at	39.4	A	0.111572	-0.3	NC	0.5
246611_at	273.5	P	2.44e-4	-0.2	NC	0.973302
246612_at	209.9	P	0.008057	-0.1	NC	0.767451
246613_at	903.8	P	2.44e-4	0.5	NC	0.307406
246614_at	18.1	A	0.303711	-0.6	NC	0.5
246615_at	2.2	A	0.850342	-2.2	NC	0.921063
246616_at	6.4	A	0.870361	-0.9	NC	0.786812
246617_at	78.6	P	0.018555	1.1	I	0.003355
246618_at	40.6	A	0.219482	1	NC	0.330589
246619_at	340.4	P	2.44e-4	0.1	NC	0.830902
246620_at	32.4	A	0.334473	-1.3	MD	0.995075
246621_at	1058.6	P	2.44e-4	0.3	NC	0.5
246622_at	98.1	P	0.030273	-0.1	NC	0.725952
246623_at	986	P	2.44e-4	-0.1	NC	0.925732
246624_at	20.4	A	0.303711	1.1	NC	0.111714
246625_at	24.2	A	0.398926	-0.8	NC	0.633407
246626_at	12.5	A	0.665527	-1.7	NC	0.921063
246627_s_at	931.7	P	2.44e-4	-0.2	NC	0.966696
246628_at	282.2	P	2.44e-4	-0.3	NC	0.981872
246629_at	40.3	A	0.303711	4.5	I	0.001651
246630_at	104.8	P	0.023926	0.3	NC	0.48058
246631_at	506.8	P	0.001953	-0.1	NC	0.934434
246632_at	39.6	A	0.080566	1.1	NC	0.222749
246633_at	4.6	A	0.953857	1.6	NC	0.138386
246634_at	224.8	P	2.44e-4	-0.3	NC	0.977068
246635_at	18.1	A	0.567627	-0.6	NC	0.51942
246636_at	638.7	P	2.44e-4	0.8	NC	0.185981
246637_at	3.4	A	0.981445	0.9	NC	0.493524
246638_at	2.3	A	0.870361	0.5	NC	0.37888
246639_x_at	2	A	0.962402	0.9	NC	0.5
246640_x_at	44.3	A	0.19458	0.1	NC	0.5
246641_s_at	3.8	A	0.904785	0	NC	0.342437
246642_s_at	1	A	0.932373	-0.7	NC	0.692594
246643_s_at	0.4	A	0.981445	-3.1	NC	0.786812
246644_at	105.3	P	0.010742	-0.6	D	0.999899
246645_at	303.3	P	2.44e-4	0.5	NC	0.5
246646_at	6.7	A	0.850342	2.1	NC	0.252851
246647_at	33.3	A	0.149658	1.8	NC	0.177412
246648_at	1.1	A	0.998779	0.3	D	0.998664
246649_at	44.4	A	0.149658	0.4	NC	0.5
246650_at	529	P	2.44e-4	0.6	NC	0.284967
246651_at	5.2	A	0.753906	-2.2	NC	0.938478
246652_at	93.5	P	0.010742	4.5	I	3.07e-4
246653_at	592.4	P	2.44e-4	-0.4	D	0.99775
246654_s_at	98.5	P	0.005859	-0.8	NC	0.973302
246655_at	6.4	A	0.665527	1.2	NC	0.506476
246656_at	2.2	A	0.953857	-1.8	NC	0.62112
246657_at	13.7	A	0.80542	-0.6	NC	0.669411
246658_at	12.6	A	0.441895	0.4	NC	0.275146
246659_at	47	A	0.129639	0.6	NC	0.013078
246660_at	418.7	P	2.44e-4	0	NC	0.681091
246661_at	15.3	A	0.5	1.4	NC	0.111714
246662_at	39.9	A	0.246094	2	NC	0.263341
246663_at	13	A	0.696289	0.7	NC	0.5
246664_at	3	A	0.994141	0.8	NC	0.725952
246665_s_at	6	A	0.888428	-1.8	NC	0.416433
246666_at	1.7	A	0.888428	-0.3	NC	0.570859
246667_at	7.3	A	0.665527	0.8	NC	0.330589
246668_at	1.4	A	0.976074	-2.9	NC	0.692594
246669_at	44	A	0.466064	0.9	NC	0.274048
246670_at	1	A	0.753906	-1.9	NC	0.736659
246671_at	9.6	A	0.780518	-0.2	NC	0.596188
246672_at	23.7	A	0.423828	0	NC	0.855452
246673_at	280	P	2.44e-4	0.1	NC	0.5
246674_at	91	P	0.01416	0.4	NC	0.633407
246675_at	24.2	A	0.366211	0.1	NC	0.532344
246676_at	6.1	A	0.753906	-0.6	NC	0.354442
246677_at	2.2	A	0.991943	0.4	NC	0.767451
246678_at	5.4	A	0.633789	1.8	NC	0.078937
246679_at	3.1	A	0.904785	0.4	NC	0.506476
246680_at	60.4	A	0.27417	0.9	NC	0.203871
246681_at	119.7	P	0.005859	-0.1	NC	0.973302
246682_at	86.4	P	0.010742	-1.1	D	0.99998
246683_at	92.9	P	0.001953	0	NC	0.51942
246684_at	16.4	A	0.466064	-0.7	NC	0.949447
246685_at	8.6	A	0.665527	-0.9	NC	0.342437
246686_at	5.2	A	0.850342	-0.7	NC	0.838962
246687_at	7.2	A	0.850342	0.4	NC	0.307406
246688_at	15.5	A	0.753906	-0.1	NC	0.429141
246689_at	20.2	A	0.27417	0.7	NC	0.074268
246690_at	6	A	0.888428	0.8	NC	0.203871
246691_at	34.5	A	0.219482	0.8	NC	0.026698
246692_at	16	A	0.567627	1.2	NC	0.5
246693_at	5.1	A	0.932373	1.5	NC	0.5
246694_at	5	A	0.850342	1.1	NC	0.796129
246695_at	4.9	A	0.919434	0.5	NC	0.669411
246696_at	1.7	A	0.888428	-2.5	NC	0.681091
246697_at	9.6	A	0.80542	1.1	NC	0.5
246698_at	28.7	A	0.366211	0.8	NC	0.506476
246699_at	236.2	P	2.44e-4	0.1	NC	0.62112
246700_at	4.3	A	0.943848	1.9	NC	0.558077
246701_at	145.5	P	2.44e-4	0.1	NC	0.51942
246702_at	626.5	P	2.44e-4	0.4	NC	0.213188
246703_at	154.7	P	0.00415	0	NC	0.558077
246704_at	32.8	A	0.366211	1	NC	0.5
246705_x_at	1.6	A	0.953857	0.9	NC	0.830902
246706_at	28	A	0.601074	2.8	NC	0.429141
246707_at	4.5	A	0.780518	-1.3	NC	0.657563
246708_at	136.4	P	7.32e-4	-0.3	NC	0.805199
246709_s_at	19.6	A	0.567627	4	NC	0.088938
246710_at	30.6	P	0.010742	2.9	NC	0.006503
246711_at	30.5	A	0.533936	1.3	NC	0.5
246712_at	2.4	A	0.567627	-0.9	NC	0.5
246713_at	36.2	A	0.19458	1.9	NC	0.011045
246714_at	147.6	A	0.111572	0.3	NC	0.506476
246715_at	26.2	A	0.567627	0.3	NC	0.441923
246716_s_at	20	A	0.19458	-0.1	NC	0.5
246717_at	12.3	A	0.696289	0.4	NC	0.830902
246718_at	24.9	A	0.633789	0.2	NC	0.633407
246719_at	51.1	A	0.303711	1.2	NC	0.222749
246720_at	18.9	A	0.303711	3.6	NC	0.016731
246721_at	4.5	A	0.533936	-1.1	NC	0.545234
246722_at	46.5	A	0.466064	2.6	NC	0.050553
246723_at	19.5	A	0.753906	1.8	NC	0.5
246724_at	112.7	P	0.00293	0.5	NC	0.5
246725_at	46.2	A	0.334473	2.1	NC	0.5
246726_at	6.3	A	0.533936	1.5	NC	0.185981
246727_at	20.4	A	0.334473	-0.5	NC	0.854318
246728_at	242.6	P	0.001953	-0.5	D	0.999654
246729_at	9	A	0.601074	2	NC	0.5
246730_at	1188.3	P	2.44e-4	0.4	NC	0.242585
246731_at	46.5	A	0.27417	0.1	NC	0.5
246732_at	141.9	P	0.046143	0.7	NC	0.124552
246733_at	36.4	A	0.398926	-1.1	NC	0.757415
246734_at	40.4	A	0.246094	1.2	NC	0.138386
246735_at	320.7	P	2.44e-4	-0.1	NC	0.846768
246736_at	46	A	0.567627	0	NC	0.62112
246737_at	79.5	P	0.010742	0	NC	0.925732
246738_at	82	A	0.219482	0.1	NC	0.952736
246739_at	46.7	A	0.149658	1.8	NC	0.138386
246740_at	3.6	A	0.828613	0.2	NC	0.692594
246741_at	267.1	P	7.32e-4	-0.1	D	0.995927
246742_at	184.4	P	7.32e-4	-0.2	NC	0.991489
246743_at	25.4	A	0.567627	-0.5	NC	0.966696
246744_at	419.3	P	2.44e-4	0.4	NC	0.296089
246745_at	1356.1	P	2.44e-4	0.4	NC	0.222749
246746_at	239.4	P	0.001953	0.9	I	4.38e-4
246747_at	2821.8	P	2.44e-4	0.1	NC	0.5
246748_at	27	A	0.432373	-0.1	NC	0.822588
246749_at	100.9	P	0.001221	0.1	NC	0.669411
246750_at	85.3	P	2.44e-4	0.6	NC	0.222749
246751_at	4.7	A	0.919434	-2	NC	0.911062
246752_at	38.6	A	0.533936	3.2	NC	0.061522
246753_at	7.2	A	0.870361	0.7	NC	0.506476
246754_at	62.3	A	0.27417	-0.9	NC	0.925732
246755_at	513.7	P	2.44e-4	0.2	NC	0.506476
246756_at	199.3	P	0.00293	0	NC	0.814019
246757_at	9.8	A	0.72583	0.9	NC	0.416433
246758_at	3391.5	P	2.44e-4	0.7	NC	0.065566
246759_at	167.8	P	0.001221	-0.3	D	0.999382
246760_at	172.5	P	0.001221	0.4	NC	0.5
246761_at	3.2	A	0.953857	-0.7	NC	0.583567
246762_at	46.7	P	0.01416	0	NC	0.5
246763_at	663.3	P	2.44e-4	0.7	NC	0.054022
246764_s_at	3.9	A	0.80542	-0.2	NC	0.213188
246765_at	99.2	P	0.046143	0.3	NC	0.416433
246766_at	9.2	A	0.80542	1	NC	0.62112
246767_at	102.6	P	0.001953	0.4	NC	0.5
246768_at	123.4	P	0.010742	0.3	NC	0.830902
246769_at	20.4	A	0.5	1.9	NC	0.145682
246770_at	109.4	P	0.037598	0.2	NC	0.757415
246771_at	1.9	A	0.80542	3.4	NC	0.169098
246772_at	93.8	A	0.067627	0.2	NC	0.5
246773_at	45.4	A	0.334473	0	NC	0.692594
246774_at	2	A	0.932373	0.4	NC	0.532344
246775_at	312.4	P	0.00415	-0.1	NC	0.596188
246776_at	74.8	P	0.030273	0.2	NC	0.786812
246777_at	156	P	2.44e-4	-0.1	NC	0.805199
246778_at	243.4	P	7.32e-4	0.2	NC	0.5
246779_at	172.1	P	0.030273	-0.1	NC	0.925732
246780_at	831.4	P	2.44e-4	0.1	NC	0.558077
246781_at	229.3	P	2.44e-4	0.1	NC	0.596188
246782_at	48.6	A	0.219482	-0.1	NC	0.796129
246783_at	35.5	A	0.095215	0.2	NC	0.5
246784_at	338.8	P	2.44e-4	0	NC	0.5
246785_at	318.4	P	2.44e-4	-0.3	MD	0.994591
246786_at	63.4	A	0.080566	0.4	NC	0.570859
246787_s_at	2.1	A	0.888428	-2.8	NC	0.757415
246788_at	34.9	A	0.432373	1.5	NC	0.1279
246789_at	196.3	P	7.32e-4	0.2	NC	0.5
246790_at	25	A	0.5	0.1	NC	0.854318
246791_at	176.3	P	0.005859	-0.3	NC	0.992212
246792_at	64.3	P	0.037598	1.4	NC	0.044149
246793_at	113.9	P	0.030273	-0.1	NC	0.971234
246794_s_at	61.2	P	0.037598	0.5	NC	0.39129
246795_at	5	A	0.850342	-1.9	NC	0.715033
246796_at	8.8	A	0.665527	-1.2	NC	0.945978
246797_at	9.1	A	0.432373	-0.4	NC	0.558077
246798_at	13.3	A	0.601074	0	NC	0.232549
246799_at	96.1	M	0.056152	0.3	NC	0.429141
246800_at	330.6	P	2.44e-4	0.1	NC	0.62112
246801_at	673.5	P	7.32e-4	0.4	NC	0.213188
246802_at	82.8	P	0.01416	-0.7	D	0.999786
246803_at	23.4	A	0.303711	-0.8	NC	0.977068
246804_at	6.5	A	0.850342	1.2	NC	0.169098
246805_at	2.8	A	0.888428	-1.1	NC	0.669411
246806_at	1	A	0.976074	-3.6	MD	0.994591
246807_at	434.3	P	2.44e-4	0.6	NC	0.01421
246808_at	67.6	P	0.008057	0.6	NC	0.5
246809_s_at	248.6	P	0.001953	0.4	NC	0.416433
246810_at	1	A	0.953857	-1.9	NC	0.980376
246811_at	6.7	A	0.696289	-1.9	NC	0.5
246812_at	5.5	A	0.850342	2.4	NC	0.284967
246813_at	4.5	A	0.72583	-0.3	NC	0.416433
246814_at	51.9	A	0.27417	0.6	NC	0.5
246815_at	59.8	P	0.030273	0.6	NC	0.5
246816_at	42.1	A	0.219482	0.6	NC	0.342437
246817_at	40.5	A	0.303711	1	NC	0.532344
246818_at	89	A	0.171387	0.6	NC	0.558077
246819_at	2.4	A	0.888428	6	NC	0.111714
246820_at	59.6	P	0.046143	0.4	NC	0.5
246821_at	491.9	P	2.44e-4	0.1	NC	0.657563
246822_at	34.5	A	0.111572	-1.4	D	0.99751
246823_at	4	A	0.780518	0.1	NC	0.5
246824_at	200.8	P	0.005859	-0.5	NC	0.99288
246825_at	225	P	0.001953	0.2	NC	0.5
246826_at	8.1	A	0.567627	-3	NC	0.978776
246827_at	94.4	P	0.046143	0.5	NC	0.467656
246828_at	29	A	0.219482	2.8	I	7.74e-4
246829_at	111.1	P	0.01416	0.3	NC	0.777251
246830_at	1376	P	2.44e-4	0.7	NC	0.161038
246831_at	29.4	A	0.219482	-2.8	D	0.999948
246832_at	171.8	P	2.44e-4	-0.4	D	0.999308
246833_at	3.3	A	0.953857	1.9	NC	0.506476
246834_at	3.9	A	0.919434	-0.8	NC	0.905721
246835_at	95.4	A	0.129639	1.6	NC	0.161038
246836_s_at	61.3	P	0.037598	1.9	NC	0.008511
246837_at	75.1	P	0.023926	0.7	NC	0.118009
246838_at	96.1	P	0.01416	0.2	NC	0.5
246839_at	13.8	A	0.398926	-0.9	NC	0.958799
246840_at	237.3	P	7.32e-4	-0.1	NC	0.881991
246841_at	1.6	A	0.533936	-2.4	NC	0.558077
246842_at	85.3	M	0.056152	0.2	NC	0.854318
246843_at	222.1	P	7.32e-4	-0.5	NC	0.988955
246844_at	113.2	P	7.32e-4	0.1	NC	0.681091
246845_at	1008	P	2.44e-4	-0.1	NC	0.861614
246846_at	150.5	A	0.466064	-0.6	MD	0.994591
246847_at	61.6	A	0.080566	-0.3	NC	0.916174
246848_at	20	A	0.696289	2.6	NC	0.330589
246849_at	225.4	P	7.32e-4	0.3	NC	0.5
246850_at	106.2	P	0.01416	0.6	NC	0.078937
246851_at	3.6	A	0.919434	1.6	NC	0.558077
246852_at	141.1	P	0.018555	-0.7	D	0.999508
246853_at	61.2	A	0.067627	2.3	NC	0.111714
246854_at	281.4	P	0.00293	7.5	I	2.7e-5
246855_at	1649.2	P	2.44e-4	-0.2	D	0.998923
246856_at	231.7	P	2.44e-4	-0.6	D	0.997968
246857_at	2	A	0.850342	-0.4	NC	0.263341
246858_at	229	P	0.001221	-0.3	D	0.999034
246859_at	6.9	A	0.80542	0.2	NC	0.118009
246860_at	5	A	0.888428	1.1	NC	0.532344
246861_at	1346.5	P	2.44e-4	0.2	NC	0.5
246862_at	420.8	P	2.44e-4	-0.2	NC	0.692594
246863_at	345.5	P	2.44e-4	-0.1	NC	0.921063
246864_at	97	P	0.023926	-0.5	D	0.999034
246865_s_at	147	P	2.44e-4	-0.2	NC	0.958799
246866_at	4.2	A	0.904785	0.9	NC	0.60871
246867_at	36.6	A	0.27417	4.4	MI	0.004925
246868_at	173.5	P	0.001953	0.8	MI	0.004925
246869_at	34.7	A	0.149658	0.5	NC	0.493524
246870_at	451.5	P	2.44e-4	-0.1	NC	0.757415
246871_at	26.6	A	0.398926	1.4	NC	0.441923
246872_at	3	A	0.904785	-2.2	NC	0.854318
246873_at	70.7	A	0.334473	-0.4	NC	0.657563
246874_at	5.5	A	0.919434	-1.2	NC	0.930187
246875_at	110.8	P	0.010742	-3.7	D	0.99998
246876_at	25.8	A	0.601074	3.9	NC	0.284967
246877_at	8.7	A	0.904785	0.7	NC	0.5
246878_at	6.8	A	0.696289	0.8	NC	0.5
246879_at	123.9	P	0.00293	1.1	NC	0.131343
246880_s_at	27.8	M	0.056152	3.5	I	0.001201
246881_at	69.6	A	0.080566	-0.5	D	0.999786
246882_at	129.9	A	0.149658	0.6	NC	0.5
246883_at	31.3	A	0.129639	0	NC	0.5
246884_at	69.3	P	0.005859	0.1	NC	0.5
246885_at	60.9	P	0.00415	0.7	NC	0.263341
246886_at	173.9	P	7.32e-4	-0.1	MD	0.994067
246887_at	26.9	A	0.696289	-0.4	NC	0.645558
246888_at	198.8	P	2.44e-4	-0.5	NC	0.868657
246889_at	46.4	A	0.080566	2.1	NC	0.161038
246890_at	66.6	P	0.046143	0.6	NC	0.366593
246891_at	62.4	P	0.00415	0.6	NC	0.307406
246892_at	85	A	0.219482	1.6	NC	0.169098
246893_at	187.9	P	0.00293	-0.1	NC	0.945978
246894_at	31.7	P	0.046143	4.6	NC	0.232549
246895_at	1039.7	P	2.44e-4	0.5	NC	0.354442
246896_at	1.6	A	0.888428	0.8	NC	0.583567
246897_at	303.7	P	2.44e-4	-0.5	D	0.999886
246898_at	49.1	A	0.129639	3.5	NC	0.131343
246899_at	13.7	A	0.366211	-1.7	NC	0.905721
[truncated: 20,811 more rows]
