# Supplementary material for: Qualitative network models and genome-wide expression data define carbon/nitrogen-responsive molecular machines in Arabidopsis
Source: Genome Biol. 2007 Jan 11;8(1):R7. doi: 10.1186/gb-2007-8-1-r7 (PMC1839130; doi:10.1186/gb-2007-8-1-r7)
Supplement: Additional data file 5 — CHP files generated with the Affymetrix MAS v5.0 software as described in the Materials and methods. [file gb-2007-8-1-r7-S5.zip › CHPfiles/34.11.vs.LL43.1.CHP]

row.names	Ll34.11.vs.LL43.1.Signal	Ll34.11.vs.LL43.1.Detection	Ll34.11.vs.LL43.1.Detection.p.value	Ll34.11.vs.LL43.1.Signal.Log.Ratio	Ll34.11.vs.LL43.1.Change	Ll34.11.vs.LL43.1.Change.p.value
244901_at	84.1	P	0.005859	0.9	NC	0.37888
244902_at	16	A	0.334473	-1.2	D	0.99775
244903_at	132.6	P	0.00293	0.6	NC	0.153232
244904_at	13.4	A	0.72583	1	NC	0.62112
244905_at	16.6	A	0.533936	2.3	NC	0.39129
244906_at	183	P	0.00415	-0.1	NC	0.846768
244907_at	38.5	A	0.398926	1.6	NC	0.041201
244908_at	2.1	A	0.888428	2.1	NC	0.008511
244909_at	4.5	A	0.828613	-1.1	NC	0.5
244910_s_at	37.8	A	0.171387	0.7	NC	0.5
244911_at	2.1	A	0.943848	3.1	NC	0.078937
244912_at	104.3	A	0.129639	-0.9	D	0.99998
244913_at	5.1	A	0.904785	0.7	NC	0.796129
244914_at	5.8	A	0.80542	2.1	NC	0.054022
244915_s_at	18.6	A	0.432373	-0.6	NC	0.51942
244916_at	18.7	A	0.398926	2.9	NC	0.022932
244917_at	5.8	A	0.870361	1.2	NC	0.307406
244918_at	4.4	A	0.919434	0.9	NC	0.467656
244919_at	26.2	A	0.432373	0.8	NC	0.403812
244920_s_at	45.1	A	0.067627	-1.1	D	0.99775
244921_s_at	26.6	A	0.27417	-0.6	NC	0.949447
244922_s_at	43	A	0.27417	0.1	NC	0.5
244923_s_at	4.9	A	0.870361	0.9	NC	0.493524
244924_at	26.7	A	0.398926	-0.5	NC	0.274048
244925_at	35.7	A	0.303711	1.1	NC	0.016731
244926_s_at	2.3	A	0.904785	-1.7	NC	0.992212
244927_at	69	A	0.303711	1.2	NC	0.366593
244928_s_at	116.9	M	0.056152	0.1	NC	0.777251
244929_at	135.6	P	0.030273	-0.7	D	0.99775
244930_at	2.9	A	0.969727	1	NC	0.703911
244931_at	51.2	A	0.19458	1.1	NC	0.194801
244932_at	37.4	A	0.334473	0.1	NC	0.930187
244933_at	1.6	A	0.633789	-2.2	NC	0.814019
244934_at	12.9	A	0.753906	-0.5	NC	0.62112
244935_at	322.1	P	7.32e-4	-0.5	D	0.999611
244936_at	53.6	A	0.067627	-0.3	NC	0.921063
244937_at	20.5	A	0.432373	1.8	NC	0.194801
244938_at	103.3	P	0.037598	0.6	NC	0.145682
244939_at	44.5	A	0.366211	-1.6	D	0.998923
244940_at	114.4	P	0.00415	-1.1	D	0.99998
244941_at	100.2	P	0.008057	1.4	NC	0.118009
244942_at	4	A	0.904785	0.9	NC	0.868657
244943_at	133.4	P	0.023926	0.1	NC	0.945978
244944_s_at	119.6	P	2.44e-4	-1.2	D	0.999973
244945_at	62.6	A	0.067627	1	NC	0.041201
244946_at	38.1	A	0.366211	0.3	NC	0.545234
244947_at	94.8	P	0.046143	1.2	NC	0.069813
244948_at	27	A	0.303711	3.5	NC	0.021224
244949_at	7.6	A	0.696289	-0.9	NC	0.736659
244950_at	53.4	A	0.095215	0.4	NC	0.570859
244951_s_at	245.4	P	2.44e-4	0.2	NC	0.5
244952_at	26.4	A	0.432373	0.9	NC	0.318909
244953_s_at	78.6	P	0.046143	1.1	NC	0.083826
244954_s_at	2.5	A	0.696289	1.4	NC	0.633407
244955_at	40.5	A	0.398926	0.9	NC	0.153232
244956_s_at	37.2	A	0.432373	0.7	NC	0.532344
244957_at	34.1	A	0.149658	-0.1	NC	0.5
244958_at	26.3	A	0.27417	-0.2	NC	0.5
244959_s_at	113.5	P	0.005859	0.8	NC	0.203871
244960_at	121.6	P	0.001953	-1.3	D	0.999954
244961_at	95.3	P	2.44e-4	-1.7	D	0.999448
244962_at	67	P	0.00415	-1	NC	0.992212
244963_at	134	P	2.44e-4	-1	D	0.995927
244964_at	82.4	A	0.067627	-0.5	NC	0.98579
244965_at	27	P	0.023926	-0.9	NC	0.992212
244966_at	4.7	A	0.665527	-1.5	NC	0.583567
244967_at	95.6	A	0.171387	-1.9	D	0.999954
244968_at	180.3	P	0.001953	0.1	NC	0.938478
244969_at	46	P	0.046143	-1.1	NC	0.955851
244970_at	59.5	M	0.056152	0.6	NC	0.5
244971_at	1916.9	P	7.32e-4	0	NC	0.805199
244972_at	5.9	A	0.753906	-1.9	NC	0.645558
244973_at	1.5	A	0.943848	-2.4	NC	0.894337
244974_at	30.2	A	0.466064	2.8	NC	0.185981
244975_at	23.1	A	0.303711	-1.1	NC	0.991489
244976_at	607.7	P	2.44e-4	-1.3	D	0.999693
244977_at	50.6	P	0.037598	1.3	NC	0.041201
244978_at	124.8	P	0.00415	-1	D	0.998349
244979_at	16.9	A	0.567627	-3.9	D	0.99998
244980_at	18.9	A	0.27417	-2.7	NC	0.984574
244981_at	31.4	M	0.056152	-1.4	D	0.997968
244982_at	47.1	A	0.149658	-1.5	D	0.998923
244983_at	115.4	P	2.44e-4	-1.9	D	0.99998
244984_at	204.7	P	2.44e-4	-1.1	D	0.999948
244985_at	122.4	P	2.44e-4	-0.2	NC	0.988955
244986_at	249.7	P	0.001953	-0.9	D	0.999932
244987_s_at	632.2	P	2.44e-4	-1	D	0.999811
244988_s_at	57.8	P	0.037598	-1.4	D	0.999034
244989_s_at	67.6	A	0.129639	1.5	NC	0.065566
244990_s_at	1.3	A	0.466064	-0.8	NC	0.342437
244991_s_at	20.8	A	0.171387	1.1	NC	0.061522
244992_s_at	436.6	P	2.44e-4	-1.4	D	0.99998
244993_s_at	88.9	P	0.023926	-1.2	D	0.99998
244994_at	3	A	0.780518	-0.6	NC	0.558077
244995_at	48.6	P	0.037598	2.3	I	0.001486
244996_at	89.3	P	0.030273	-0.5	D	0.99996
244997_at	49.5	A	0.19458	-0.2	NC	0.805199
244998_at	95.2	P	0.001221	-1.1	D	0.999786
244999_at	41.5	A	0.080566	0.5	NC	0.307406
245000_at	7.5	A	0.870361	-0.3	NC	0.5
245001_at	208.6	P	0.001953	-1.2	D	0.999965
245002_at	10.5	A	0.753906	-0.7	NC	0.5
245003_at	41.6	A	0.171387	-0.5	NC	0.725952
245004_at	41.7	A	0.111572	-1	D	0.999727
245005_at	35.1	A	0.067627	0.9	NC	0.078937
245006_at	196.2	P	0.00293	-1.3	D	0.99998
245007_at	32.2	A	0.5	0	NC	0.822588
245008_at	19.5	A	0.27417	0	NC	0.838962
245009_at	287.1	A	0.111572	-0.6	D	0.999727
245010_at	3	A	0.904785	-1.3	NC	0.805199
245011_at	21.3	A	0.334473	-0.5	NC	0.5
245012_at	34.2	A	0.080566	-2.1	D	0.99997
245013_at	817.6	P	2.44e-4	-1.4	D	0.99998
245014_at	515.3	P	2.44e-4	-1.3	D	0.99998
245015_at	102.5	P	2.44e-4	-1.3	D	0.995519
245016_at	72.7	P	7.32e-4	-1	D	0.999611
245017_at	124.5	P	7.32e-4	-1.7	D	0.999954
245018_at	45.8	A	0.219482	-0.6	NC	0.736659
245019_at	74.5	A	0.19458	-0.7	D	0.998664
245020_at	134.7	P	0.00415	-1.2	D	0.999034
245021_at	66.6	P	0.00415	-1.2	D	0.99998
245022_at	10.9	A	0.432373	-1.2	NC	0.977068
245023_at	121.7	P	0.001221	-0.9	D	0.999786
245024_at	165.5	P	2.44e-4	-2.3	D	0.99998
245025_at	21.1	A	0.27417	-1.8	MD	0.994067
245026_at	24.5	A	0.366211	-1.1	D	0.99987
245027_at	5.9	A	0.780518	-2.5	NC	0.988955
245028_at	128.9	P	0.00293	-0.2	NC	0.900148
245029_at	37.6	A	0.129639	4.4	NC	0.00712
245030_at	19.1	A	0.246094	4.1	NC	0.009292
245031_at	115.6	P	0.023926	0.4	NC	0.5
245032_at	32.8	A	0.398926	0.9	NC	0.203871
245033_at	5.2	A	0.828613	-1.1	NC	0.645558
245034_at	26.7	A	0.567627	-1.7	NC	0.975245
245035_at	37.6	A	0.219482	-2	D	0.99751
245036_at	153.4	A	0.067627	-0.3	D	0.999727
245037_at	27.2	A	0.219482	1	NC	0.088938
245038_at	155.7	P	0.00415	-1.3	D	0.99998
245039_at	166.4	P	0.00415	-0.8	D	0.999811
245040_at	2.6	A	0.850342	1.1	NC	0.506476
245041_at	97.5	P	0.001953	-1.5	D	0.99997
245042_at	70.2	A	0.171387	0.8	NC	0.5
245043_at	105.6	P	0.010742	-1.1	D	0.999977
245044_at	52.2	A	0.398926	0.7	NC	0.454766
245045_at	326.1	P	7.32e-4	0.2	NC	0.786812
245046_at	525.4	P	2.44e-4	0.2	NC	0.5
245047_at	59.5	A	0.246094	0.5	NC	0.822588
245048_at	186.9	P	0.00415	-1.1	D	0.999977
245049_at	29.5	A	0.171387	-0.1	NC	0.657563
245050_at	165.4	P	0.00415	-0.2	NC	0.942324
245051_at	155.3	A	0.095215	-1	D	0.999833
245052_at	2.8	A	0.80542	-2.5	NC	0.805199
245053_at	29.6	A	0.334473	0.3	NC	0.429141
245054_at	65.4	P	0.008057	-1	NC	0.990708
245055_at	39.7	A	0.171387	-0.1	NC	0.5
245056_at	58.8	A	0.19458	-0.1	NC	0.992212
245057_at	2.1	A	0.989258	-1.6	NC	0.747149
245058_at	4.5	A	0.919434	0.3	NC	0.596188
245059_at	165.7	P	0.018555	-0.1	NC	0.822588
245060_at	1018.7	P	2.44e-4	0.3	NC	0.454766
245061_at	72.6	P	0.018555	0.9	NC	0.48058
245062_at	160	P	2.44e-4	-0.5	NC	0.981872
245063_at	129	P	2.44e-4	0.1	NC	0.5
245064_at	100.5	P	0.001221	0	NC	0.583567
245065_at	243	A	0.095215	0.5	NC	0.454766
245066_at	251.2	P	0.00293	0.3	NC	0.5
245067_at	676.6	P	2.44e-4	-0.1	NC	0.805199
245068_at	4.6	A	0.870361	0.5	NC	0.692594
245069_at	6.7	A	0.432373	0.8	NC	0.493524
245070_at	17.5	A	0.366211	1.9	NC	0.016731
245071_at	57.7	A	0.129639	3.6	NC	0.054022
245072_s_at	2.2	A	0.567627	0.5	NC	0.252851
245073_at	4.6	A	0.80542	0.7	NC	0.645558
245074_at	8.7	A	0.753906	-2.1	D	0.99997
245075_at	4.4	A	0.870361	-0.5	NC	0.5
245076_at	9.7	A	0.919434	-1.9	NC	0.958799
245077_at	101.3	P	0.018555	1.6	NC	0.061522
245078_at	133.1	P	0.023926	-1	D	0.999954
245079_at	56	A	0.171387	0.3	NC	0.37888
245080_at	150.2	P	0.00415	0.8	NC	0.5
245081_at	50.8	A	0.303711	0.4	NC	0.5
245082_at	10.5	A	0.753906	-1.5	NC	0.925732
245083_at	286.1	P	2.44e-4	-0.2	NC	0.930187
245084_at	25.4	A	0.334473	-0.9	NC	0.952736
245085_at	1020.8	P	2.44e-4	0.7	NC	0.065566
245086_at	5.5	A	0.80542	1.1	NC	0.441923
245087_at	60.3	A	0.067627	0	NC	0.814019
245088_at	28.9	A	0.398926	3.2	NC	0.013078
245089_at	164.8	P	2.44e-4	0.5	NC	0.5
245090_at	468.9	P	2.44e-4	-0.8	D	0.999911
245091_at	39	A	0.303711	0.7	NC	0.274048
245092_at	233.6	P	0.008057	0.7	NC	0.222749
245093_at	30.2	A	0.533936	-0.8	NC	0.62112
245094_at	354.6	P	0.001221	1	NC	0.035785
245095_at	1.8	A	0.753906	-1.3	NC	0.558077
245096_at	53.3	P	0.023926	-0.7	D	0.999308
245097_at	184.6	P	0.00415	0	NC	0.900148
245098_at	326.4	P	7.32e-4	0	NC	0.894337
245099_at	288.1	P	0.046143	-0.1	NC	0.99288
245100_at	124.4	P	0.023926	0	NC	0.983269
245101_at	764.4	P	2.44e-4	0	NC	0.60871
245102_at	22.6	A	0.366211	3.8	NC	0.169098
245103_at	8.2	A	0.780518	1.3	NC	0.105663
245104_at	81.1	A	0.219482	0.3	NC	0.558077
245105_at	63.9	P	0.00293	0.9	NC	0.008511
245106_at	113.7	P	0.008057	-0.3	NC	0.881991
245107_at	42.7	A	0.19458	1.6	NC	0.354442
245108_at	1.9	A	0.969727	-4.4	D	0.995519
245109_at	23.4	A	0.432373	1.6	NC	0.51942
245110_at	8	A	0.870361	-2.3	NC	0.805199
245111_at	6	A	0.888428	-1	NC	0.645558
245112_at	226	P	7.32e-4	-1.4	D	0.99998
245113_at	544.6	P	2.44e-4	0.8	NC	0.094279
245114_at	332.6	P	0.001221	-0.2	D	0.995927
245115_at	635.7	P	7.32e-4	0.1	NC	0.5
245116_at	272.5	P	2.44e-4	0.1	NC	0.51942
245117_at	406.5	P	2.44e-4	2.4	I	2.e-5
245118_at	93.3	P	0.01416	0.7	NC	0.177412
245119_at	58	A	0.334473	-0.2	NC	0.988955
245120_at	126.9	A	0.149658	0.1	NC	0.747149
245121_at	2464.3	P	2.44e-4	0.8	NC	0.047264
245122_at	114.4	P	0.023926	-0.5	D	0.99751
245123_at	10	A	0.567627	-0.2	NC	0.5
245124_at	436.3	P	0.001953	0.6	NC	0.5
245125_at	4.9	A	0.932373	0.2	NC	0.5
245126_at	120.6	P	2.44e-4	0.9	NC	0.035785
245127_at	78.3	A	0.095215	-0.1	D	0.998923
245128_at	29.3	A	0.398926	1.5	NC	0.467656
245129_at	24.6	A	0.567627	3.4	NC	0.028766
245130_at	7.3	A	0.870361	-1	D	0.999977
245131_s_at	215.4	P	0.008057	-0.8	D	0.999965
245132_at	45.6	A	0.080566	-0.2	NC	0.952736
245133_at	77.9	A	0.095215	1.2	NC	0.416433
245134_s_at	32.8	A	0.111572	-0.7	D	0.995519
245135_at	28.7	A	0.398926	3.2	I	7.74e-4
245136_at	211.9	P	2.44e-4	0	NC	0.60871
245137_at	86.7	P	0.00293	-0.1	NC	0.796129
245138_at	8.2	A	0.72583	0.9	NC	0.37888
245139_at	468.2	P	2.44e-4	0.2	NC	0.5
245140_at	18.8	A	0.601074	-0.1	NC	0.37888
245141_at	80.4	A	0.149658	-0.3	NC	0.949447
245142_at	12	A	0.828613	0.6	NC	0.725952
245143_at	14	A	0.601074	-0.9	NC	0.990708
245144_at	520.1	P	2.44e-4	0.4	NC	0.493524
245145_at	146.5	P	0.00415	0.8	NC	0.354442
245146_at	321	P	0.00415	0.1	NC	0.786812
245147_at	57.8	A	0.366211	0.8	NC	0.5
245148_at	93.2	A	0.149658	-1.6	D	0.999977
245149_at	25.1	A	0.246094	-0.8	NC	0.975245
245150_at	25.4	A	0.334473	-0.8	NC	0.692594
245151_at	75	P	0.008057	-0.4	D	0.998664
245152_at	251.1	P	0.030273	0.3	NC	0.330589
245153_at	31.2	P	0.046143	3.6	I	0.003355
245154_at	13.7	A	0.5	-0.5	NC	0.5
245155_at	964.8	P	2.44e-4	0	NC	0.669411
245156_at	112.1	P	2.44e-4	0	NC	0.822588
245157_at	16	A	0.466064	3.2	NC	0.284967
245158_at	35.3	A	0.129639	0.5	NC	0.441923
245159_at	6.2	A	0.753906	-1.6	NC	0.5
245160_at	27.5	A	0.665527	2.9	NC	0.48058
245161_at	10.3	A	0.696289	-1.7	D	0.996959
245162_at	7.6	A	0.72583	1	NC	0.5
245163_at	10.4	A	0.696289	0.6	NC	0.083826
245164_at	226.3	P	0.010742	-0.2	NC	0.814019
245165_at	32	A	0.366211	0.3	NC	0.441923
245166_at	82	A	0.219482	0	NC	0.5
245167_s_at	381.6	P	7.32e-4	-0.5	MD	0.994067
245168_at	1045.3	P	2.44e-4	-0.3	NC	0.981872
245169_at	502.4	P	7.32e-4	0	NC	0.725952
245170_at	73.6	A	0.246094	1.6	NC	0.232549
245171_at	42.2	A	0.303711	-1.4	D	0.99998
245172_at	192.4	P	0.00415	1.1	NC	0.015426
245173_at	31.7	A	0.27417	1	NC	0.429141
245174_at	89.1	P	0.01416	0.3	NC	0.48058
245175_at	1951.8	P	2.44e-4	0.7	NC	0.026698
245176_at	83.2	P	0.018555	-0.4	NC	0.796129
245177_at	16.9	A	0.466064	-0.8	NC	0.854318
245178_at	200.4	P	0.008057	-0.5	D	0.999308
245179_at	109	M	0.056152	0.4	NC	0.506476
245180_at	254.8	P	7.32e-4	-0.1	NC	0.645558
245181_at	663.4	P	2.44e-4	-0.9	D	0.99998
245182_at	109.2	P	0.01416	0.9	NC	0.161038
245183_at	103.4	P	0.046143	0	NC	0.60871
245184_at	40.8	A	0.27417	0.7	NC	0.232549
245185_at	46.2	A	0.149658	0.1	NC	0.467656
245186_at	153.7	P	0.01416	-0.7	D	0.997247
245187_s_at	170.3	P	0.001953	0.1	NC	0.949447
245188_at	90.6	A	0.080566	0.4	NC	0.633407
245189_at	3.3	A	0.870361	1.6	NC	0.263341
245190_at	40.1	A	0.27417	0.1	NC	0.725952
245191_at	8.4	A	0.567627	-1.3	NC	0.441923
245192_at	27.9	A	0.533936	1.8	NC	0.330589
245193_at	86.8	A	0.129639	-2.2	D	0.99998
245194_at	54.2	A	0.27417	-0.3	NC	0.993497
245195_at	8.3	A	0.665527	-1.5	NC	0.692594
245196_at	94	M	0.056152	-0.5	D	0.999135
245197_at	261.6	P	2.44e-4	-1.1	D	0.99998
245198_at	140.6	A	0.129639	0.4	NC	0.5
245199_at	2921.3	P	2.44e-4	0.2	NC	0.5
245200_at	131.1	P	0.046143	0.3	NC	0.5
245201_at	96.2	P	0.046143	0.4	NC	0.441923
245202_at	192.1	P	0.010742	0.6	NC	0.5
245203_at	2	A	0.962402	1.4	NC	0.39129
245204_at	20.6	A	0.633789	1	NC	0.330589
245205_at	30.1	A	0.366211	0.3	NC	0.318909
245206_at	184.2	P	0.001221	-0.1	NC	0.969033
245207_at	225.5	P	0.023926	-0.1	NC	0.736659
245208_at	61.9	P	2.44e-4	-0.3	NC	0.938478
245209_at	237.3	P	2.44e-4	-1.4	D	0.99998
245210_at	95.8	P	0.001953	0.3	NC	0.5
245211_at	336.6	P	7.32e-4	0.1	NC	0.506476
245212_at	21.4	A	0.533936	2.5	NC	0.054022
245213_at	73.5	A	0.246094	0.7	NC	0.416433
245214_at	41.4	A	0.080566	2	NC	0.016731
245215_at	34	A	0.366211	0.4	NC	0.51942
245216_at	98.5	P	0.010742	-0.4	NC	0.980376
245217_at	8.7	A	0.753906	1.5	NC	0.088938
245218_s_at	56.4	A	0.171387	1.8	NC	0.138386
245219_at	33.3	A	0.466064	0.2	NC	0.5
245220_at	27.6	A	0.432373	0.8	NC	0.558077
245221_s_at	32.2	A	0.466064	0.7	NC	0.5
245222_at	2.8	A	0.953857	1.1	NC	0.441923
245223_at	23.2	A	0.633789	2	NC	0.138386
245224_at	46.6	A	0.27417	0.2	NC	0.441923
245225_at	3	A	0.994141	0.3	NC	0.952736
245226_at	46.8	A	0.246094	0.1	NC	0.342437
245227_s_at	87	M	0.056152	0.9	NC	0.124552
245228_at	134.3	P	2.44e-4	-1	D	0.999954
245229_at	107.1	P	0.01416	0.6	NC	0.307406
245230_at	41.9	A	0.219482	0.4	NC	0.284967
245231_at	43.2	A	0.366211	0	NC	0.570859
245232_at	1.7	A	0.962402	0.9	NC	0.403812
245233_at	8.6	A	0.696289	1	NC	0.5
245234_at	39.5	A	0.246094	-1.6	D	0.999693
245235_at	367.9	P	2.44e-4	0.1	NC	0.5
245236_at	102	P	0.005859	0.5	NC	0.194801
245237_at	82.1	P	0.005859	-0.4	NC	0.955851
245238_at	1347.3	P	2.44e-4	-0.4	D	0.996959
245239_at	35.4	A	0.567627	0.7	NC	0.5
245240_at	17.9	A	0.780518	-0.5	NC	0.5
245241_at	5.6	A	0.870361	-0.2	NC	0.767451
245242_at	4.9	A	0.633789	-1.2	NC	0.62112
245243_at	45.4	A	0.111572	0.9	NC	0.185981
245244_at	40.7	A	0.219482	-0.2	NC	0.786812
245245_at	30.2	A	0.366211	0.8	NC	0.39129
245246_at	5.2	A	0.633789	1.2	NC	0.403812
245247_at	209.1	P	0.018555	-0.3	NC	0.993497
245248_at	104.3	P	0.01416	0	NC	0.888286
245249_at	370.8	P	2.44e-4	-0.5	D	0.998168
245250_at	52	A	0.27417	-0.9	D	0.999833
245251_at	108.7	P	0.01416	0.5	NC	0.5
245252_at	74.4	P	0.023926	-0.8	D	0.99998
245253_at	20.8	A	0.27417	0.7	NC	0.153232
245254_at	97.2	P	0.037598	0.1	NC	0.814019
245255_at	324	P	7.32e-4	-0.2	NC	0.975245
245256_at	84.9	P	0.005859	0.3	NC	0.5
245257_at	33.2	A	0.149658	0.6	NC	0.307406
245258_at	173.6	P	2.44e-4	0.3	NC	0.5
245259_at	38.1	A	0.366211	0.3	NC	0.5
245260_at	220.9	P	0.030273	0.7	NC	0.330589
245261_at	97.5	P	0.01416	-0.2	NC	0.978776
245262_at	82.1	A	0.246094	0.1	NC	0.822588
245263_at	77	A	0.067627	1.3	NC	0.5
245264_at	15.2	A	0.432373	1.3	NC	0.403812
245265_at	7.5	A	0.696289	-1.1	NC	0.284967
245266_at	67.1	P	0.023926	-0.6	D	0.995519
245267_at	111.7	P	0.00415	-1.1	D	0.999226
245268_at	92.8	M	0.056152	0.3	NC	0.5
245269_at	253.5	P	0.001953	0.2	NC	0.747149
245270_at	1794.6	P	2.44e-4	1.1	I	4.38e-4
245271_at	190.8	P	0.00293	0.3	NC	0.767451
245272_at	9.3	A	0.780518	0.7	NC	0.786812
245273_at	155.7	A	0.246094	0	NC	0.805199
245274_at	193.1	P	0.008057	1.1	NC	0.105663
245275_at	32	A	0.633789	3.2	NC	0.203871
245276_at	162	P	0.01416	0	NC	0.5
245277_at	27.5	A	0.601074	-0.1	NC	0.747149
245278_at	394.4	P	0.001221	-0.7	D	0.998514
245279_at	260.5	P	7.32e-4	-0.1	NC	0.868657
245280_at	182.3	P	0.001953	0.2	NC	0.5
245281_at	640.5	P	2.44e-4	0.3	NC	0.5
245282_at	215.8	P	2.44e-4	-0.3	NC	0.975245
245283_at	65.8	A	0.149658	0.6	NC	0.5
245284_at	76.2	P	0.023926	0.1	NC	0.875448
245285_s_at	110.1	P	0.008057	-0.9	D	0.99987
245286_at	1094.3	P	2.44e-4	-0.5	NC	0.992212
245287_at	71.2	A	0.095215	-0.6	D	0.999886
245288_at	138.7	P	2.44e-4	-0.1	NC	0.942324
245289_at	2022.4	P	2.44e-4	0.1	NC	0.5
245290_at	89.2	A	0.19458	-1.1	D	0.99998
245291_at	257.8	P	0.023926	1	MI	0.005933
245292_at	1002.6	P	7.32e-4	-0.4	D	0.998664
245293_at	340.1	P	2.44e-4	0.7	NC	0.013078
245294_at	62.1	A	0.095215	-0.6	NC	0.961585
245295_at	139.9	P	2.44e-4	0.1	NC	0.5
245296_at	51.8	A	0.19458	0.2	NC	0.5
245297_at	96.3	P	0.00415	0.3	NC	0.5
245298_at	130.5	A	0.246094	0	NC	0.942324
245299_at	621.1	P	2.44e-4	-0.1	NC	0.975245
245300_at	149.5	P	0.00293	0.5	NC	0.5
245301_at	111.8	P	0.01416	0.4	NC	0.5
245302_at	25.2	A	0.432373	-0.6	NC	0.955851
245303_at	95.4	A	0.067627	0.4	NC	0.5
245304_at	18.2	A	0.665527	-0.2	NC	0.964215
245305_at	214.6	P	2.44e-4	-1.7	D	0.99998
245306_at	98.8	P	0.030273	1.2	NC	0.019624
245307_at	143.9	M	0.056152	0.2	NC	0.777251
245308_at	264.6	P	0.030273	-0.3	D	0.999226
245309_at	100.6	P	0.018555	0.6	NC	0.5
245310_at	68.5	P	0.030273	0	NC	0.861614
245311_at	1355.9	P	2.44e-4	0.3	NC	0.48058
245312_at	77.2	A	0.149658	-0.4	NC	0.930187
245313_at	163.7	P	0.00415	-0.5	MD	0.995075
245314_at	40.1	A	0.5	0.6	NC	0.39129
245315_at	786.1	P	2.44e-4	0.4	NC	0.5
245316_at	184	P	7.32e-4	0.2	NC	0.5
245317_at	906.8	P	2.44e-4	-1.3	D	0.99998
245318_at	76	M	0.056152	1	NC	0.026698
245319_at	127.8	P	0.005859	0.8	NC	0.065566
245320_at	142.8	P	7.32e-4	-0.3	NC	0.949447
245321_at	321.3	P	2.44e-4	-0.4	D	0.998349
245322_at	28.3	A	0.27417	0.6	NC	0.5
245323_at	747.7	P	7.32e-4	0.4	NC	0.493524
245324_at	241.3	P	0.001953	0.2	NC	0.796129
245325_at	172.1	P	2.44e-4	-0.3	NC	0.99288
245326_at	40.9	A	0.219482	0.7	NC	0.467656
245327_at	80.5	P	0.00293	-1	D	0.999611
245328_at	462.2	P	2.44e-4	-0.2	NC	0.986922
245329_at	409.7	P	7.32e-4	0.5	NC	0.083826
245330_at	69.9	P	0.005859	-1	D	0.998349
245331_at	411.5	P	7.32e-4	-0.1	NC	0.945978
245332_at	380.9	P	0.001953	0.3	NC	0.5
245333_at	459.1	P	7.32e-4	0	NC	0.814019
245334_at	516.2	P	2.44e-4	0.4	NC	0.5
245335_at	6.7	A	0.962402	1.2	NC	0.5
245336_at	35.3	A	0.27417	0.9	NC	0.5
245337_at	97.6	P	0.030273	-0.3	NC	0.983269
245338_at	119.8	P	0.018555	0.6	NC	0.5
245339_at	110.7	P	0.00415	0.5	NC	0.050553
245340_at	1426.5	P	2.44e-4	0.6	NC	0.105663
245341_at	212.1	P	0.001953	0	NC	0.5
245342_at	3906.8	P	2.44e-4	0.6	NC	0.088938
245343_at	69.9	P	0.037598	-0.8	D	0.999932
245344_at	253.1	P	0.001221	0.1	NC	0.736659
245345_at	80.1	P	0.037598	0.9	NC	0.263341
245346_at	60.5	P	0.037598	1.6	NC	0.124552
245347_at	51.3	A	0.111572	0.3	NC	0.5
245348_at	276.7	P	2.44e-4	-0.1	NC	0.861614
245349_at	47.7	A	0.149658	0.4	NC	0.242585
245350_at	630.4	P	7.32e-4	-0.6	D	0.999654
245351_at	341.1	P	2.44e-4	-0.1	NC	0.930187
245352_at	21.6	A	0.246094	1.2	NC	0.074268
245353_at	6.6	A	0.904785	-2.3	NC	0.989865
245354_at	40.1	A	0.171387	1.2	NC	0.088938
245355_at	3861.9	P	2.44e-4	0.8	NC	0.008511
245356_at	8636.9	P	2.44e-4	0.2	NC	0.5
245357_at	67.5	P	0.008057	0.1	NC	0.5
245358_at	367.7	P	0.008057	0.3	NC	0.5
245359_at	113.7	P	0.018555	-0.5	D	0.999932
245360_at	205.7	P	2.44e-4	-0.5	D	0.999759
245361_at	383.7	P	7.32e-4	-0.5	D	0.999811
245362_at	98.1	P	0.046143	-0.3	NC	0.952736
245363_at	69.3	A	0.067627	-1.4	D	0.998664
245364_at	88.1	P	0.037598	0.5	NC	0.5
245365_at	219.6	P	0.010742	0.5	NC	0.5
245366_at	132.7	P	7.32e-4	-0.3	NC	0.981872
245367_at	138.7	P	0.001953	0.1	NC	0.5
245368_at	25.9	A	0.19458	-0.3	NC	0.493524
245369_at	7.9	A	0.870361	-0.5	NC	0.5
245370_at	121.9	P	2.44e-4	0	NC	0.5
245371_at	30.3	A	0.171387	0.3	NC	0.403812
245372_at	1654.1	P	2.44e-4	0.5	NC	0.213188
245373_s_at	1193.7	P	0.001221	-0.4	D	0.999886
245374_at	210	P	2.44e-4	-0.2	NC	0.981872
245375_at	32.7	A	0.19458	0.6	NC	0.545234
245376_at	32.9	A	0.303711	1.5	NC	0.124552
245377_at	51.7	A	0.129639	4.1	NC	0.118009
245378_at	23.8	A	0.601074	2.2	NC	0.099852
245379_at	28.5	A	0.432373	-1.2	NC	0.989865
245380_at	48.8	P	0.046143	0.2	NC	0.232549
245381_at	55.5	A	0.129639	0.5	NC	0.5
245382_at	412.3	P	0.001221	-1.1	D	0.999973
245383_at	69.8	A	0.19458	0.8	NC	0.242585
245384_at	52.8	P	0.037598	-0.3	NC	0.981872
245385_at	50.4	P	0.046143	-0.3	NC	0.757415
245386_at	1403.7	P	2.44e-4	-0.4	D	0.997247
245387_at	216.4	P	2.44e-4	0.8	NC	0.083826
245388_at	3.9	A	0.753906	-1.7	NC	0.583567
245389_at	7.7	A	0.850342	-2.1	D	0.99998
245390_at	122.5	P	0.008057	0.5	NC	0.403812
245391_at	606.1	P	2.44e-4	-1.5	D	0.99998
245392_at	2.4	A	0.80542	1.6	NC	0.5
245393_at	410.1	P	0.001953	-1.3	D	0.999977
245394_at	1478.6	P	0.001221	0.1	NC	0.583567
245395_at	122	P	0.010742	0	NC	0.5
245396_at	16.5	A	0.665527	-1.9	NC	0.888286
245397_at	110.5	A	0.095215	1.5	NC	0.5
245398_at	209.4	P	0.001221	0.4	NC	0.506476
245399_at	4668.8	P	2.44e-4	-0.5	D	0.999786
245400_at	468.7	P	2.44e-4	-0.4	D	0.997247
245401_at	274.7	P	0.001953	-2.7	D	0.99998
245402_at	7.2	A	0.828613	0.3	NC	0.441923
245403_at	32.1	A	0.171387	2.1	NC	0.011045
245404_at	44	P	0.005859	-0.2	NC	0.645558
245405_at	6.6	A	0.5	-1.3	NC	0.715033
245406_at	4.6	A	0.919434	-2	NC	0.570859
245407_at	417.9	P	0.001953	0	NC	0.942324
245408_at	119.6	P	0.018555	0.4	NC	0.5
245409_at	21.1	A	0.5	2.7	NC	0.263341
245410_at	61.1	P	0.030273	0.7	NC	0.48058
245411_at	4.4	A	0.888428	0.6	NC	0.905721
245412_at	929.5	P	2.44e-4	1.2	I	1.47e-4
245413_at	78.8	A	0.067627	1.6	NC	0.099852
245414_at	134.7	A	0.366211	1	NC	0.366593
245415_at	350.3	P	2.44e-4	0.3	NC	0.5
245416_at	117.6	P	0.030273	0	NC	0.767451
245417_at	6.4	A	0.828613	0.8	NC	0.429141
245418_at	119.9	P	7.32e-4	0	NC	0.964215
245419_at	7	A	0.567627	1	NC	0.105663
245420_at	7.8	A	0.696289	-2.7	NC	0.669411
245421_at	157.5	P	0.005859	0.5	NC	0.242585
245422_at	30.1	A	0.398926	1.7	NC	0.030967
245423_at	36	A	0.219482	1.2	NC	0.5
245424_at	1.2	A	0.976074	-0.8	NC	0.966696
245425_at	460.4	P	0.001953	0.3	NC	0.5
245426_at	59	P	0.005859	1.2	NC	0.177412
245427_at	114.5	P	0.008057	0.7	NC	0.366593
245428_at	32.4	A	0.219482	-0.5	D	0.996959
245429_at	51.8	A	0.366211	1.3	NC	0.5
245430_at	173.9	P	0.001953	0.6	NC	0.057676
245431_at	97.8	P	7.32e-4	-0.8	D	0.999448
245432_at	205.5	P	0.001953	1.1	NC	0.018128
245433_at	650.9	P	2.44e-4	0.4	NC	0.5
245434_at	117.9	P	0.01416	0.8	NC	0.454766
245435_at	75.3	P	0.023926	0.6	NC	0.138386
245436_at	7.6	A	0.633789	-1.6	NC	0.767451
245437_at	43.7	A	0.19458	0.9	NC	0.161038
245438_at	128.4	P	0.037598	0.2	NC	0.252851
245439_at	49.3	A	0.19458	0.5	NC	0.5
245440_at	39.4	A	0.303711	4.2	NC	0.006503
245441_at	51.3	A	0.129639	0.4	NC	0.185981
245442_at	91.7	P	0.023926	-0.4	NC	0.958799
245443_at	16.6	A	0.366211	2.6	NC	0.026698
245444_at	17.7	A	0.753906	-0.3	NC	0.5
245445_at	33.5	A	0.095215	-0.6	NC	0.988955
245446_at	127.5	P	0.00293	0.4	NC	0.5
245447_at	5	A	0.850342	-1.3	NC	0.703911
245448_at	13.4	A	0.753906	3.1	NC	0.153232
245449_at	32.4	A	0.533936	0.2	NC	0.5
245450_at	32.6	A	0.432373	4	NC	0.030967
245451_at	7.9	A	0.567627	-1.1	NC	0.796129
245452_at	14	A	0.665527	0.3	NC	0.296089
245453_at	9.8	A	0.696289	1	NC	0.5
245454_at	117.8	P	0.030273	-0.1	NC	0.980376
245455_at	5.2	A	0.828613	1.3	NC	0.5
245456_at	124.5	P	7.32e-4	0.6	NC	0.5
245457_s_at	43.4	A	0.366211	0.8	NC	0.5
245458_at	17	A	0.753906	-0.5	NC	0.767451
245459_at	6	A	0.753906	-0.6	NC	0.5
245460_at	1.1	A	0.80542	1.1	NC	0.558077
245461_at	128.8	P	0.010742	1	NC	0.030967
245462_at	39.6	A	0.067627	-0.1	NC	0.692594
245463_at	148.2	P	0.00415	-3.4	D	0.99998
245464_at	75.4	P	0.023926	0.5	NC	0.131343
245465_at	16.4	A	0.466064	-0.7	NC	0.061522
245466_at	34.7	P	0.046143	-0.3	NC	0.786812
245467_at	130.3	P	0.030273	0.4	NC	0.094279
245468_at	7.9	A	0.850342	-2.2	NC	0.868657
245469_at	7	A	0.696289	0.8	NC	0.203871
245470_at	32.7	A	0.633789	2.2	NC	0.169098
245471_at	5.7	A	0.246094	1.1	NC	0.454766
245472_at	4	A	0.828613	1.4	NC	0.596188
245473_at	2.7	A	0.80542	0.9	NC	0.213188
245474_at	59.4	A	0.19458	-0.1	NC	0.900148
245475_at	14.9	A	0.665527	-0.9	NC	0.633407
245476_at	7.4	A	0.870361	0.6	NC	0.493524
245477_at	97.7	P	0.00415	-0.8	D	0.999853
245478_at	102.3	P	0.00415	-0.2	NC	0.925732
245479_at	85.3	P	0.010742	0.9	NC	0.39129
245480_at	68.1	A	0.080566	0.1	NC	0.838962
245481_at	342.9	P	0.00415	-0.3	MD	0.994591
245482_at	48.2	A	0.149658	-0.4	NC	0.911062
245483_at	2190.6	P	2.44e-4	-1.5	D	0.99998
245484_at	159.5	P	2.44e-4	-0.1	NC	0.916174
245485_at	79	P	0.018555	0.1	NC	0.5
245486_x_at	73.2	A	0.633789	-0.4	NC	0.986922
245487_at	94.4	P	2.44e-4	0.6	NC	0.242585
245488_at	42.5	A	0.246094	1.3	NC	0.131343
245489_at	74.1	A	0.303711	0.1	NC	0.805199
245490_at	2.8	A	0.753906	1.2	NC	0.307406
245491_at	61	A	0.27417	0.3	NC	0.5
245492_at	191.7	P	7.32e-4	0.6	NC	0.061522
245493_at	67.2	P	0.005859	0.7	NC	0.757415
245494_at	158.4	P	0.001953	1.1	NC	0.222749
245495_at	55.8	A	0.080566	-0.5	NC	0.988955
245496_at	102.4	P	0.010742	0	NC	0.5
245497_at	5.4	A	0.633789	-2	NC	0.5
245498_at	37.9	A	0.303711	-0.2	NC	0.5
245499_at	62.6	A	0.067627	0.7	NC	0.5
245500_at	25.6	A	0.567627	2.7	NC	0.48058
245501_at	5.5	A	0.904785	1	NC	0.441923
245502_at	297.8	P	0.001221	0.9	NC	0.009292
245503_at	4.7	A	0.665527	-0.7	NC	0.5
245504_at	36.2	A	0.366211	1.1	NC	0.024755
245505_at	1.2	A	0.994141	0.3	NC	0.657563
245506_at	15.8	A	0.334473	2.6	I	0.004481
245507_at	29.6	A	0.601074	4.1	I	0.004073
245508_at	6.1	A	0.981445	0	NC	0.888286
245509_at	26.1	A	0.219482	0.6	NC	0.242585
245510_at	482.3	P	2.44e-4	-0.6	D	0.999886
245511_at	26	A	0.466064	1.1	NC	0.203871
245512_at	405.2	P	2.44e-4	0.1	NC	0.596188
245513_at	94.8	A	0.080566	-1	D	0.999899
245514_at	75.9	P	0.037598	0.6	NC	0.429141
245515_at	23.1	A	0.398926	3	NC	0.263341
245516_at	65.7	A	0.246094	0.8	NC	0.5
245517_at	149.6	A	0.067627	0	NC	0.757415
245518_at	54.8	A	0.080566	-0.1	NC	0.5
245519_at	6.6	A	0.953857	-1.2	NC	0.570859
245520_at	4.4	A	0.850342	0.2	NC	0.429141
245521_at	129.5	P	0.00293	-0.1	NC	0.633407
245522_at	49.5	M	0.056152	1.2	NC	0.185981
245523_at	355.8	P	0.001953	-0.5	D	0.99751
245524_at	811	P	0.001221	-0.3	NC	0.980376
245525_at	333.7	P	0.008057	-0.3	D	0.999759
245526_at	105.9	A	0.067627	0.4	NC	0.5
245527_at	3.7	A	0.850342	-2.3	NC	0.703911
245528_at	25	A	0.533936	-1.4	MD	0.994067
245529_at	73.4	P	0.030273	0.2	NC	0.5
245530_at	31.4	A	0.246094	-0.1	NC	0.5
245531_at	31.1	A	0.366211	-3.5	D	0.99998
245532_at	124.1	P	0.005859	0.7	NC	0.342437
245533_at	54	P	0.037598	-0.5	NC	0.894337
245534_at	3	A	0.780518	1	NC	0.570859
245535_at	66.8	A	0.095215	0	NC	0.916174
245536_at	82.8	A	0.149658	0.5	NC	0.5
245537_at	22.9	A	0.219482	3.6	NC	0.5
245538_at	2.3	A	0.870361	0.7	NC	0.441923
245539_at	3.6	A	0.969727	1.3	NC	0.222749
245540_at	80.9	A	0.067627	0.4	NC	0.5
245541_at	89.5	P	0.010742	0.9	NC	0.194801
245542_at	24.2	A	0.696289	2.6	NC	0.39129
245543_at	46.5	M	0.056152	1.7	NC	0.37888
245544_at	201.5	P	0.00293	-0.3	D	0.999135
245545_at	42.3	A	0.533936	0.3	NC	0.5
245546_at	96.6	P	0.030273	1	NC	0.061522
245547_at	2.8	A	0.969727	-1.5	NC	0.961585
245548_at	28.3	P	0.008057	1.5	NC	0.083826
245549_at	5.3	A	0.80542	0.3	NC	0.5
245550_at	51.3	P	0.037598	-1.3	D	0.999382
245551_at	22	A	0.567627	4.1	NC	0.088938
245552_at	136.1	P	0.005859	0.4	NC	0.213188
245553_at	33.5	A	0.219482	0.4	NC	0.5
245554_at	150	P	0.001953	-1.4	D	0.99998
245555_at	2844.1	P	2.44e-4	-0.5	D	0.999833
245556_at	118.7	P	0.001221	-1.1	D	0.99998
245557_at	322	P	7.32e-4	1.4	NC	0.022932
245558_at	36.4	P	0.030273	0.1	NC	0.5
245559_at	3.6	A	0.962402	0.6	NC	0.757415
245560_at	15.7	A	0.780518	2.1	NC	0.403812
245561_at	207.9	P	0.001953	0	NC	0.796129
245562_at	132.6	P	7.32e-4	-0.3	NC	0.977068
245563_at	152.1	P	2.44e-4	-2.2	D	0.99998
245564_at	58.2	A	0.149658	0	NC	0.5
245565_at	64.2	P	0.046143	-0.4	NC	0.786812
245566_at	78.2	P	0.00293	-0.5	D	0.999508
245567_at	4067.1	P	2.44e-4	-0.3	NC	0.992212
245568_at	70.6	A	0.219482	0.1	NC	0.5
245569_at	56.8	A	0.129639	0.6	NC	0.596188
245570_at	2.1	A	0.850342	1.1	NC	0.213188
245571_at	3.7	A	0.850342	-1.1	NC	0.532344
245572_at	85.4	P	7.32e-4	-0.4	NC	0.971234
245573_at	24	A	0.27417	0.5	NC	0.078937
245574_at	16.4	A	0.27417	-0.3	NC	0.5
245575_at	168.1	P	0.008057	0.1	NC	0.975245
245576_at	30.2	A	0.398926	-2.1	NC	0.969033
245577_at	66.8	P	0.018555	-0.6	NC	0.973302
245578_at	66.1	P	0.005859	0.2	NC	0.5
245579_at	3.1	A	0.780518	-1.4	NC	0.5
245580_at	46.4	A	0.067627	0.8	NC	0.318909
245581_at	4.8	A	0.72583	-1.9	NC	0.60871
245582_at	56.5	P	0.046143	1.2	NC	0.111714
245583_at	102	P	0.023926	0.5	NC	0.5
245584_at	73.1	P	0.018555	0.8	NC	0.057676
245585_at	6.4	A	0.780518	1.4	NC	0.083826
245586_at	17.4	A	0.533936	-1.7	NC	0.777251
245587_at	66.1	P	0.046143	0.1	NC	0.5
245588_at	37.1	A	0.111572	0.1	NC	0.5
245589_at	3.8	A	0.80542	1.1	NC	0.131343
245590_at	35.2	A	0.149658	0.4	NC	0.274048
245591_at	1.3	A	0.696289	-0.2	NC	0.757415
245592_at	6.3	A	0.904785	-1.3	NC	0.5
245593_at	164.9	P	2.44e-4	1	I	7.74e-4
245594_at	112.9	A	0.080566	-0.5	NC	0.98579
245595_at	5.3	A	0.828613	-1.5	NC	0.875448
245596_at	2.9	A	0.888428	0.8	NC	0.657563
245597_at	49.5	A	0.219482	-0.2	NC	0.838962
245598_at	60.8	A	0.171387	1.1	NC	0.307406
245599_at	78.1	A	0.080566	0	NC	0.703911
245600_at	181.1	P	7.32e-4	-0.3	D	0.99751
245601_at	73.2	P	0.018555	-0.7	NC	0.981872
245602_at	684.4	P	2.44e-4	-0.6	D	0.995927
245603_at	26	A	0.601074	0.6	NC	0.161038
245604_at	44.8	P	0.008057	0.2	NC	0.403812
245605_at	171.8	P	0.005859	0.2	NC	0.5
245606_at	132	P	0.023926	0.4	NC	0.493524
245607_at	10.4	A	0.5	-0.9	NC	0.570859
245608_at	291.2	P	2.44e-4	0.8	NC	0.222749
245609_at	3.4	A	0.80542	1.5	NC	0.48058
245610_at	28.1	A	0.19458	1	NC	0.506476
245611_at	140.1	P	2.44e-4	0	NC	0.715033
245612_at	325.1	P	7.32e-4	0.2	NC	0.5
245613_at	6.5	A	0.72583	0.5	NC	0.916174
245614_at	25.8	A	0.696289	3.7	NC	0.274048
245615_at	44.9	A	0.095215	1.9	NC	0.429141
245616_at	5.7	A	0.888428	1.2	NC	0.194801
245617_at	36.4	A	0.080566	1.4	NC	0.094279
245618_at	73.1	A	0.19458	0.8	NC	0.506476
245619_at	46.4	A	0.095215	0.3	NC	0.830902
245620_at	2.1	A	0.989258	0.4	NC	0.905721
245621_at	107.8	P	0.00415	1.8	NC	0.39129
245622_at	1.6	A	0.969727	0.5	NC	0.736659
245623_s_at	3.4	A	0.80542	-2.6	NC	0.973302
245624_at	12.3	A	0.533936	0.4	NC	0.111714
245625_at	311.9	P	0.00293	0	NC	0.900148
245626_at	576.6	P	2.44e-4	-0.9	D	0.999977
245627_at	9.3	A	0.850342	-2.1	NC	0.930187
245628_at	47.5	A	0.633789	1.3	NC	0.284967
245629_at	480	P	2.44e-4	0	NC	0.532344
245630_at	20.7	A	0.633789	-0.6	NC	0.5
245631_at	321.8	P	7.32e-4	0.3	NC	0.5
245632_at	58.7	A	0.095215	0.1	NC	0.5
245633_at	366	P	7.32e-4	-0.2	NC	0.99288
245634_at	2.6	A	0.904785	-0.9	NC	0.703911
245635_at	58.5	A	0.149658	0.6	NC	0.467656
245636_at	62.5	A	0.19458	1.9	NC	0.118009
245637_at	289.2	P	0.00415	-0.2	NC	0.978776
245638_s_at	279.1	P	2.44e-4	-0.6	D	0.999727
245639_at	1025.5	P	2.44e-4	-0.1	NC	0.911062
245640_at	5.7	A	0.828613	0.8	NC	0.5
245641_at	86.4	A	0.095215	0	NC	0.966696
245642_at	551	P	2.44e-4	-0.8	D	0.999382
245643_at	14.2	A	0.696289	0.3	NC	0.48058
245644_at	127.4	P	0.046143	-0.3	NC	0.984574
245645_at	10.1	A	0.633789	-2.7	NC	0.973302
245646_x_at	10.6	A	0.432373	0.3	NC	0.111714
245647_at	37.9	A	0.334473	0.7	NC	0.493524
245648_at	29.9	A	0.219482	4	NC	0.01421
245649_at	212.9	P	0.01416	0.1	NC	0.5
245650_at	66.2	A	0.171387	1.4	NC	0.177412
245651_s_at	836.5	P	2.44e-4	-0.4	NC	0.993497
245652_at	15	A	0.633789	1.7	NC	0.854318
245653_at	1.1	A	0.904785	-1.6	NC	0.545234
245654_at	35.9	A	0.067627	0	NC	0.736659
245655_at	21.3	A	0.251953	6.1	NC	0.014937
245656_at	2.8	A	0.969727	0.9	NC	0.786812
245657_at	76.6	P	0.010742	0.7	NC	0.296089
245658_at	5.5	A	0.753906	1.7	NC	0.078937
245659_at	67.8	A	0.080566	-2	D	0.99998
245660_at	122.7	A	0.067627	0.6	NC	0.5
245661_at	53.2	P	0.010742	0.4	NC	0.441923
245662_at	26.6	A	0.466064	-1.2	NC	0.981872
245663_at	3.8	A	0.888428	1.4	NC	0.875448
245664_at	4.8	A	0.953857	-2.4	NC	0.39129
245665_at	214.3	P	0.001221	-0.5	D	0.999727
245666_at	252.7	P	2.44e-4	-0.2	NC	0.938478
245667_at	309.1	P	7.32e-4	-0.8	MD	0.994067
245668_at	998.3	P	2.44e-4	-1.2	D	0.99998
245669_at	30	A	0.366211	0.7	NC	0.48058
245670_at	60.6	A	0.124512	0.3	NC	0.583567
245671_at	63.8	A	0.067627	0.6	NC	0.284967
245672_at	21.4	A	0.601074	0.5	NC	0.318909
245673_at	16.1	A	0.633789	0.5	NC	0.307406
245674_at	109.2	A	0.149658	0.8	NC	0.39129
245675_at	36.4	A	0.149658	0.5	NC	0.5
245676_at	62.4	A	0.19458	1.1	NC	0.416433
245677_at	48.1	A	0.149658	2	NC	0.161038
245678_at	62.2	A	0.129639	-0.2	NC	0.888286
245679_at	148.4	P	7.32e-4	-0.2	NC	0.980376
245680_at	23.1	A	0.398926	2.2	NC	0.026698
245681_at	92.2	P	0.030273	0	NC	0.958799
245682_at	100.1	P	0.023926	-0.4	D	0.995519
245683_at	69.6	P	0.01416	-0.4	NC	0.796129
245684_at	205.2	P	2.44e-4	-0.2	NC	0.980376
245685_at	72.2	P	0.01416	0.3	NC	0.493524
245686_at	663.1	P	2.44e-4	0.1	NC	0.5
245687_at	207.3	P	2.44e-4	0	NC	0.875448
245688_at	1817.4	P	2.44e-4	0.2	NC	0.5
245689_at	5.4	A	0.696289	1.1	NC	0.493524
245690_at	35	A	0.149658	-0.1	NC	0.570859
245691_at	115.2	A	0.080566	0.1	NC	0.830902
245692_at	23.6	A	0.27417	0.8	NC	0.318909
245693_at	96.6	A	0.149658	-0.3	NC	0.986922
245694_at	264.1	P	0.001953	-0.3	NC	0.945978
245695_at	93.1	P	0.037598	0.5	NC	0.5
245696_at	4.4	A	0.80542	0.8	NC	0.48058
245697_at	169.2	P	0.005859	-0.2	D	0.998514
245698_at	119.4	A	0.149658	3.7	NC	0.016731
245699_at	47	P	0.046143	-0.7	NC	0.988955
245700_at	18.5	A	0.633789	-1.2	NC	0.786812
245701_at	23.3	A	0.780518	-0.3	NC	0.881991
245702_at	29.9	A	0.533936	-0.1	NC	0.964215
245703_at	4.9	A	0.828613	-0.6	NC	0.838962
245704_at	90.8	P	0.00293	-0.2	NC	0.506476
245705_at	15.5	A	0.633789	0.4	NC	0.805199
245706_at	5.1	A	0.904785	-0.2	NC	0.5
245707_at	40.4	A	0.27417	1.5	NC	0.153232
245708_at	3.3	A	0.633789	-2.2	NC	0.60871
245709_at	107.2	P	0.030273	0.1	NC	0.838962
245710_at	63.4	A	0.219482	0.6	NC	0.330589
245711_at	134.4	P	7.32e-4	-1	D	0.99998
245712_at	59.9	A	0.067627	0.6	NC	0.429141
245713_at	34.6	A	0.171387	1.1	NC	0.094279
245714_at	295.5	P	2.44e-4	0.2	NC	0.5
245715_s_at	2647.7	P	2.44e-4	0.1	NC	0.5
245716_at	45.7	A	0.067627	-0.3	NC	0.894337
245717_at	65.9	A	0.149658	2.3	NC	0.065566
245718_at	173.5	P	0.037598	0.4	NC	0.633407
245719_at	60.1	A	0.111572	0.6	NC	0.5
245720_at	34.6	A	0.601074	1.4	NC	0.366593
245721_s_at	189.3	P	2.44e-4	0	NC	0.5
245722_at	62.9	A	0.149658	-0.1	NC	0.991489
245723_at	60.1	A	0.303711	0.1	NC	0.725952
245724_at	217.6	P	0.018555	-0.4	D	0.999508
245725_at	108.2	P	0.037598	0.4	NC	0.930187
245726_at	3.9	A	0.72583	-1.7	NC	0.5
245727_at	64.1	A	0.111572	0.5	NC	0.5
245728_at	42.9	A	0.366211	-0.3	NC	0.945978
245729_at	371	P	2.44e-4	0	NC	0.925732
245730_at	33.9	A	0.398926	-0.9	MD	0.994591
245731_at	79.7	P	0.01416	-1.7	D	0.99998
245732_at	100.1	P	7.32e-4	-0.1	NC	0.949447
245733_at	88	P	0.010742	-0.2	NC	0.99288
245734_at	118.3	P	0.00415	0.1	NC	0.777251
245735_at	49.6	M	0.056152	-1.9	D	0.999833
245736_at	9555.7	P	2.44e-4	-0.3	NC	0.99288
245737_at	139.8	P	0.001221	-0.8	D	0.99998
245738_at	19.2	A	0.466064	0.6	NC	0.5
245739_at	102.4	P	0.005859	0.1	NC	0.981872
245740_at	122.5	A	0.129639	-0.5	D	0.999922
245741_at	21.7	A	0.171387	1.7	NC	0.222749
245742_at	809.3	P	7.32e-4	-0.5	D	0.999693
245743_at	1	A	0.981445	-1	NC	0.98579
245744_at	6.6	A	0.72583	1.1	NC	0.263341
245745_at	1	A	0.98584	1.2	NC	0.645558
245746_at	1813	P	2.44e-4	0.4	NC	0.354442
245747_at	39.7	P	0.010742	0.8	NC	0.021224
245748_at	106.8	P	0.00415	-1	NC	0.981872
245749_at	20.9	A	0.5	1.8	NC	0.242585
245750_at	802.6	P	0.001953	-0.6	MD	0.995075
245751_s_at	88.4	P	0.010742	-0.2	NC	0.786812
245752_at	46.6	P	0.037598	2.8	I	0.00249
245753_at	29.3	P	0.037598	2.8	NC	0.022932
245754_at	1.2	A	0.72583	2.9	NC	0.131343
245755_at	62.4	A	0.095215	1.3	NC	0.416433
245756_at	453.6	P	2.44e-4	-0.9	D	0.999759
245757_at	22.4	A	0.665527	0.1	NC	0.921063
245758_at	58.4	P	0.018555	0	NC	0.596188
245759_at	130.6	A	0.067627	0.3	NC	0.916174
245760_s_at	1	A	0.696289	2.4	NC	0.030967
245761_at	58.9	A	0.111572	-1.3	D	0.999922
245762_at	42.6	A	0.466064	0.8	NC	0.403812
245763_at	131.3	P	0.001953	0.5	NC	0.467656
245764_s_at	61.6	P	0.001953	1.2	NC	0.026698
245765_at	13.7	A	0.696289	0.9	NC	0.5
245766_at	12.5	A	0.72583	0.1	NC	0.467656
245767_at	72.4	P	0.046143	1.1	NC	0.074268
245768_at	113.2	P	0.00293	-0.5	D	0.999948
245769_at	83	P	0.008057	0.6	NC	0.131343
245770_at	122.7	P	0.005859	0.4	NC	0.131343
245771_at	30.7	A	0.27417	1.6	NC	0.645558
245772_at	118.2	P	0.001953	0.2	NC	0.805199
245773_at	79.7	P	0.008057	-0.1	NC	0.5
245774_at	109.1	P	0.008057	1.1	NC	0.035785
245775_at	332.1	P	2.44e-4	-0.3	NC	0.949447
245776_at	422.5	P	7.32e-4	-0.1	NC	0.757415
245777_at	73.9	P	0.001221	-0.1	NC	0.894337
245778_at	46.7	A	0.334473	-0.1	NC	0.51942
245779_at	25.5	A	0.533936	1.9	NC	0.030967
245780_at	201.5	P	2.44e-4	-0.4	D	0.999382
245781_at	307.6	P	0.001953	-1.3	D	0.999911
245782_at	3.3	A	0.780518	1.4	NC	0.274048
245783_s_at	20.7	A	0.601074	1.5	NC	0.124552
245784_at	61.1	A	0.19458	-0.4	NC	0.98579
245785_at	2.2	A	0.850342	0.8	NC	0.252851
245786_at	137.9	P	0.018555	0.6	NC	0.5
245787_at	282.7	P	2.44e-4	-0.6	D	0.998923
245788_at	174.6	A	0.080566	0	NC	0.958799
245789_at	128.3	P	2.44e-4	-1.3	D	0.99998
245790_at	175.6	M	0.056152	-0.1	NC	0.973302
245791_at	640.8	P	2.44e-4	-0.3	NC	0.980376
245792_at	351.7	P	2.44e-4	0.3	NC	0.5
245793_at	29.6	A	0.533936	-0.9	NC	0.961585
245794_at	396.2	P	2.44e-4	0	NC	0.633407
245795_at	100.4	P	0.00415	-0.1	NC	0.921063
245796_at	619.9	P	2.44e-4	-0.4	D	0.996301
245797_at	62.4	A	0.334473	0.2	NC	0.715033
245798_at	37.7	A	0.432373	2.1	NC	0.185981
245799_at	24.7	A	0.466064	1.5	NC	0.232549
245800_at	84.9	P	0.046143	-0.4	NC	0.988955
245801_at	3.9	A	0.98584	1.4	NC	0.570859
245802_at	23.7	A	0.366211	0.5	NC	0.342437
245803_at	1313.1	P	2.44e-4	-1.5	D	0.99998
245804_at	1.4	A	0.969727	0.6	NC	0.916174
245805_at	29.7	A	0.095215	2.8	I	0.001486
245806_at	9.1	A	0.567627	-0.9	NC	0.263341
245807_at	70.4	A	0.466064	-0.4	D	0.998168
245808_at	79.6	P	0.018555	-0.4	NC	0.934434
245809_at	121.6	P	7.32e-4	0.4	NC	0.5
245810_at	72.8	A	0.19458	0.2	NC	0.5
245811_at	2.5	A	0.72583	1.9	NC	0.330589
245812_at	25.9	A	0.27417	4.4	I	0.001832
245813_at	22.2	A	0.567627	2.5	NC	0.5
245814_at	23.5	A	0.366211	-0.2	NC	0.050553
245815_at	117.4	M	0.054199	0.9	NC	0.203871
245816_at	5.1	A	0.567627	0.3	NC	0.416433
245817_at	26.8	A	0.219482	-1	D	0.996645
245818_at	150.3	P	0.008057	0.5	NC	0.846768
245819_at	69	P	0.023926	0.9	NC	0.242585
245820_at	42.5	A	0.19458	1.7	NC	0.030967
245821_at	470	P	2.44e-4	-0.3	MD	0.995075
245822_at	333.9	P	2.44e-4	-0.3	NC	0.930187
245823_at	33.2	A	0.5	0.8	NC	0.094279
245824_at	6.8	A	0.888428	0	NC	0.633407
245825_at	199.3	P	2.44e-4	0.6	NC	0.213188
245826_at	4.3	A	0.780518	-2.2	NC	0.747149
245827_at	72	P	0.00293	2	NC	0.057676
245828_at	77.2	A	0.19458	0.4	NC	0.5
245829_at	29.9	A	0.432373	4.5	NC	0.131343
245830_at	26.3	A	0.665527	0.1	NC	0.669411
245831_at	75.5	P	7.32e-4	-0.5	NC	0.992212
245832_at	578.2	P	2.44e-4	0.3	NC	0.5
245833_at	84.7	A	0.19458	1.3	NC	0.252851
245834_at	5.3	A	0.870361	1.1	NC	0.330589
245835_at	27.5	A	0.303711	0.8	NC	0.194801
245836_at	1.6	A	0.886719	2.2	NC	0.323735
245837_at	27.1	A	0.5	2	NC	0.026698
245838_at	62.3	A	0.095215	-0.6	NC	0.911062
245839_at	25.2	A	0.432373	2.5	I	0.003041
245840_at	67.9	A	0.095215	1.3	NC	0.454766
245841_s_at	5492.9	P	2.44e-4	0.4	NC	0.263341
245842_at	6	A	0.601074	-1.1	NC	0.342437
245843_at	66	A	0.095215	0.6	NC	0.5
245844_at	175.6	P	0.005859	0.5	NC	0.263341
245845_at	94.4	P	0.023926	-0.1	NC	0.905721
245846_at	54.7	P	2.44e-4	0	NC	0.416433
245847_at	39.7	A	0.303711	0.2	NC	0.429141
245848_at	117.5	P	0.00415	0.3	NC	0.5
245849_at	166.4	P	0.018555	0.6	NC	0.083826
245850_at	66	A	0.303711	0.9	NC	0.429141
245851_at	152.5	P	0.00415	-0.5	NC	0.992212
245852_at	130.2	P	0.00415	-0.2	D	0.996959
245853_at	138.4	P	0.023926	0.7	NC	0.099852
245854_at	144.3	P	0.005859	0.7	NC	0.065566
245855_at	161.9	P	2.44e-4	-0.9	D	0.998514
245856_at	59	P	0.037598	2.4	MI	0.005933
245857_at	34.3	A	0.5	1.6	NC	0.342437
245858_at	13.1	A	0.72583	1.8	NC	0.138386
245859_at	70.6	A	0.129639	0.8	NC	0.274048
245860_at	4.7	A	0.870361	0.3	NC	0.5
245861_at	22.9	A	0.533936	1.4	NC	0.074268
245862_at	302.5	P	0.001953	0.1	NC	0.596188
245863_s_at	35	A	0.334473	-0.8	NC	0.911062
245864_at	7.8	A	0.72583	-1.7	NC	0.767451
245865_at	3.9	A	0.80542	-0.7	NC	0.5
245866_s_at	1.8	A	0.780518	-5	D	0.99998
245867_at	299.8	P	2.44e-4	1	I	0.003355
245868_at	221.7	P	0.001953	-1.5	D	0.99998
245869_at	7.7	A	0.80542	-2.5	NC	0.846768
245870_at	18.5	A	0.5	-2	D	0.999226
245871_at	11.6	A	0.633789	0.7	NC	0.366593
245872_at	46.2	P	0.046143	-0.5	D	0.99775
245873_at	69.4	P	0.008057	0.4	NC	0.5
245874_at	5166	P	0.001953	-0.7	D	0.996415
245875_at	565.8	P	2.44e-4	-0.7	D	0.99751
245876_at	47.6	A	0.246094	1.7	NC	0.39129
245877_at	1.9	A	0.989258	0.2	NC	0.888286
245878_at	49.6	A	0.398926	0.2	NC	0.757415
245879_at	75.2	P	2.44e-4	0.5	NC	0.035785
245880_at	48.8	A	0.129639	2.4	NC	0.016731
245881_at	110.7	P	0.023926	0.1	NC	0.955851
245882_at	2.2	A	0.969727	-1.6	NC	0.796129
245883_at	27.4	A	0.219482	2.8	NC	0.545234
245884_at	84	P	2.44e-4	0.4	NC	0.366593
245885_at	369.5	P	0.00415	-1.1	D	0.999811
245886_at	515.5	P	2.44e-4	0.5	NC	0.185981
245887_at	187.7	P	0.00415	-0.6	NC	0.992212
245888_at	62.6	A	0.111572	0	NC	0.971234
245889_at	273.4	P	7.32e-4	-3.1	D	0.99998
245890_at	5.7	A	0.633789	1.5	NC	0.274048
245891_at	888.5	P	2.44e-4	-1.3	D	0.99998
245892_at	34.4	A	0.366211	0.8	NC	0.044149
245893_at	203.7	P	0.001953	0.4	NC	0.366593
245894_at	376.6	P	2.44e-4	0.1	NC	0.5
245895_at	98.2	P	0.018555	0.8	NC	0.021224
245896_at	189.5	P	2.44e-4	1	NC	0.099852
245897_at	30.4	A	0.601074	-0.6	NC	0.5
245898_at	91.7	P	0.030273	0.5	NC	0.441923
245899_at	97.1	P	0.023926	0.3	NC	0.416433
245900_at	338	P	2.44e-4	0.5	NC	0.429141
245901_at	73.9	A	0.149658	0.4	NC	0.905721
245902_at	28.8	A	0.303711	0.6	NC	0.5
245903_at	17	A	0.219482	-0.8	NC	0.570859
245904_at	118.3	P	2.44e-4	1.1	I	0.00225
245905_at	618.8	P	7.32e-4	-0.5	NC	0.980376
245906_at	3.9	A	0.828613	-3	NC	0.558077
245907_at	2	A	0.80542	1.1	NC	0.222749
245908_at	26	A	0.567627	0.5	NC	0.274048
245909_at	52.6	A	0.129639	0.1	NC	0.5
245910_at	191.6	P	7.32e-4	-0.4	D	0.99775
245911_at	804.2	P	2.44e-4	0.7	NC	0.030967
245912_at	614.9	P	0.008057	2.2	I	1.47e-4
245913_at	600.9	P	2.44e-4	-0.5	D	0.999226
245914_at	107.2	P	0.046143	1	NC	0.019624
245915_s_at	1982.1	P	2.44e-4	0.6	NC	0.057676
245916_at	29.1	P	0.046143	1.1	NC	0.065566
245917_at	236.3	P	2.44e-4	0	NC	0.5
245918_at	2.8	A	0.919434	-1.1	NC	0.846768
245919_at	26.1	A	0.398926	3.2	NC	0.088938
245920_at	32.4	A	0.080566	0.7	NC	0.145682
245921_at	23.4	A	0.665527	0.4	NC	0.296089
245922_at	2.2	A	0.976074	-1.5	NC	0.703911
245923_at	22.4	A	0.432373	0.3	NC	0.5
245924_at	87.2	P	0.023926	-0.8	MD	0.994591
245925_at	318	P	2.44e-4	-1.2	D	0.99998
245926_at	115.7	P	0.018555	0.5	NC	0.5
245927_at	6.9	A	0.850342	-1.3	NC	0.900148
245928_s_at	164.5	A	0.067627	-1.6	D	0.999833
245929_at	227.9	P	0.001221	0.1	NC	0.657563
245930_at	126.8	A	0.111572	0.7	NC	0.5
245931_at	7.2	A	0.696289	-1.7	NC	0.51942
245932_at	144	P	2.44e-4	-0.7	D	0.996645
245933_at	56.7	A	0.27417	0.8	NC	0.030967
245934_at	316.1	P	0.00415	0.2	NC	0.805199
245935_at	34.2	A	0.27417	0.3	NC	0.39129
245936_at	102.1	A	0.067627	0.6	NC	0.203871
245937_at	123.6	P	0.00293	0.2	NC	0.5
245938_at	204.8	P	7.32e-4	-0.2	NC	0.966696
245939_at	2885.9	P	2.44e-4	1	NC	0.013078
245940_at	192.4	P	0.005859	0	NC	0.916174
245941_at	267.5	P	0.001953	0.4	NC	0.5
245942_at	1.5	A	0.850342	-3	NC	0.846768
245943_at	3.8	A	0.696289	-0.7	NC	0.838962
245944_at	80.2	P	0.001221	0.1	NC	0.545234
245945_at	34	A	0.129639	3.2	I	0.003041
245946_at	7	A	0.888428	0.8	NC	0.736659
245947_at	258.7	P	0.001221	-1.1	D	0.99998
245948_at	70.2	A	0.366211	-1.3	D	0.99997
245949_at	5387	P	2.44e-4	0.7	NC	0.013078
245950_at	93.7	P	0.010742	0.3	NC	0.48058
245951_at	708	P	2.44e-4	0.5	NC	0.232549
245952_at	6.7	A	0.828613	-0.1	NC	0.441923
245953_at	4.4	A	0.99585	0.9	NC	0.966696
245954_at	55.6	A	0.246094	0.7	NC	0.416433
245955_at	24	A	0.095215	0.6	NC	0.078937
245956_s_at	2697.7	P	2.44e-4	1.3	I	1.47e-4
245957_at	515.8	P	2.44e-4	-0.1	NC	0.969033
245958_at	42.4	A	0.5	3.4	NC	0.318909
245959_at	33.6	A	0.303711	6	NC	0.038415
245960_at	174.4	A	0.080566	0.2	NC	0.715033
245961_at	49.5	A	0.246094	0.3	NC	0.5
245962_at	335.3	P	0.00415	1.8	I	4.92e-4
245963_at	2.6	A	0.533936	1.4	NC	0.099852
245964_at	14	A	0.567627	-0.9	NC	0.5
245965_at	12.5	A	0.696289	-1.5	NC	0.51942
245966_at	55.3	A	0.366211	0.8	NC	0.138386
245967_at	25.9	A	0.665527	3.4	NC	0.069813
245968_at	17.1	A	0.904785	-0.5	NC	0.583567
245969_at	106.2	M	0.056152	0.4	NC	0.5
245970_at	36.5	A	0.219482	1.4	NC	0.124552
245971_at	202.6	P	0.001953	-0.5	NC	0.984574
245972_at	273.9	P	2.44e-4	0.9	NC	0.028766
245973_at	3.3	A	0.567627	-1.7	NC	0.5
245974_at	42.3	A	0.27417	3.6	NC	0.5
245975_at	208.6	P	0.018555	0	NC	0.900148
245976_at	44.9	A	0.334473	-2.4	D	0.99998
245977_at	1922.4	P	2.44e-4	1.9	I	2.e-5
245978_at	14.3	A	0.780518	2.4	NC	0.203871
245979_at	42.6	A	0.219482	0.8	NC	0.5
245980_at	1.4	A	0.633789	-1.6	NC	0.454766
245981_at	280.8	P	7.32e-4	0.7	NC	0.111714
245982_at	6.2	A	0.850342	-2.4	NC	0.703911
245983_at	163.2	P	0.023926	0.3	NC	0.669411
245984_at	174.3	P	0.037598	-0.6	D	0.997247
245985_at	457.9	P	2.44e-4	0.2	NC	0.51942
245986_at	189.2	P	0.030273	0.2	NC	0.777251
245987_at	1364.2	P	2.44e-4	-0.6	D	0.99751
245988_at	268.5	P	2.44e-4	0.3	NC	0.145682
245989_s_at	387.4	P	7.32e-4	-0.3	NC	0.971234
245990_at	84.7	P	0.018555	0	NC	0.868657
245991_at	433.8	P	2.44e-4	0	NC	0.5
245992_at	1.6	A	0.80542	-2.5	NC	0.796129
245993_at	861.6	P	2.44e-4	0.1	NC	0.822588
245994_at	95.5	P	0.037598	1.3	NC	0.177412
245995_at	18.6	A	0.567627	1	NC	0.506476
245996_at	5	A	0.919434	1.3	NC	0.48058
245997_at	35.4	A	0.27417	1.5	NC	0.138386
245998_at	218	P	0.00415	-1.1	D	0.99998
245999_at	1275.1	P	2.44e-4	-0.4	MD	0.994591
246000_at	33.9	A	0.219482	0.5	NC	0.5
246001_at	1.7	A	0.904785	0.7	NC	0.5
246002_at	4.9	A	0.850342	0.1	NC	0.5
246003_at	981.3	P	2.44e-4	0.1	NC	0.5
246004_at	51.1	A	0.149658	1.5	NC	0.284967
246005_at	161.1	P	2.44e-4	0.5	NC	0.296089
246006_at	2314.2	P	2.44e-4	0.2	NC	0.5
246007_at	121.7	P	0.001221	-0.2	MD	0.995075
246008_at	116.3	P	0.046143	-0.3	NC	0.905721
246009_at	74.9	M	0.056152	-0.8	D	0.995927
246010_at	66.6	A	0.067627	0.3	NC	0.5
246011_at	61.4	A	0.171387	1.3	NC	0.213188
246012_at	31.1	A	0.466064	-1.7	D	0.999954
246013_at	16.2	A	0.27417	-0.2	NC	0.558077
246014_at	4	A	0.991943	1.3	NC	0.441923
246015_at	92.5	P	0.046143	-0.4	D	0.996959
246016_at	102.5	P	0.001221	-0.2	NC	0.945978
246017_at	206.8	P	0.001221	0.3	NC	0.5
246018_at	112	P	0.01416	-0.5	NC	0.989865
246019_at	30.4	A	0.334473	1.7	NC	0.596188
246020_at	167.8	P	2.44e-4	-0.5	NC	0.969033
246021_at	8.7	A	0.919434	0.4	NC	0.949447
246022_at	4.1	A	0.828613	1.2	NC	0.493524
246023_at	45.4	A	0.171387	0.8	NC	0.263341
246024_at	17.8	A	0.696289	3.3	NC	0.284967
246025_at	6.4	A	0.72583	-1.4	NC	0.796129
246026_at	200.5	P	0.008057	0	NC	0.894337
246027_at	120.8	A	0.111572	1.5	NC	0.083826
246028_at	350.8	P	2.44e-4	-0.7	D	0.999693
246029_at	1981.9	P	2.44e-4	0	NC	0.747149
246030_at	280.4	P	0.00415	0.3	NC	0.5
246031_at	255.3	P	0.00415	0.8	NC	0.203871
246032_s_at	7.3	A	0.601074	-0.2	NC	0.099852
246033_at	42.8	P	0.037598	-1.4	NC	0.987976
246034_at	82.8	A	0.171387	-1.4	D	0.998923
246035_at	665	P	2.44e-4	0.2	NC	0.5
246036_at	73.6	P	0.030273	0.8	NC	0.021224
246037_at	87.1	P	0.010742	0	NC	0.894337
246038_s_at	59.5	A	0.111572	0.6	NC	0.5
246039_at	112.3	P	0.010742	0.2	NC	0.796129
246040_at	194.9	P	2.44e-4	0.5	NC	0.5
246041_at	109.5	P	0.001221	0	NC	0.5
246042_at	819.1	P	2.44e-4	0.9	NC	0.028766
246043_at	62.6	M	0.056152	0.2	NC	0.5
246044_at	85.2	P	0.00415	-1.2	MD	0.995075
246045_at	114.7	P	0.037598	0	NC	0.934434
246046_at	35.9	A	0.398926	1.2	NC	0.39129
246047_at	25.9	A	0.303711	0.8	NC	0.124552
246048_at	2.8	A	0.780518	1.3	NC	0.39129
246049_at	4.6	A	0.753906	1.1	NC	0.558077
246050_s_at	232.6	P	0.001221	-0.4	NC	0.992212
246051_at	327.1	P	0.001953	0.3	NC	0.5
246052_at	58.2	P	0.00415	2.2	I	0.001651
246053_at	39	A	0.398926	-1	NC	0.983269
246054_at	58.9	A	0.171387	0.4	NC	0.099852
246055_at	118.6	P	0.001953	0.1	NC	0.868657
246056_at	95.2	P	0.030273	-0.1	NC	0.657563
246057_at	108.5	P	0.00415	0.6	NC	0.252851
246058_at	224.7	P	2.44e-4	0.2	NC	0.5
246059_at	286.2	P	0.001953	0.1	NC	0.669411
246060_at	273.4	P	0.00415	0.4	NC	0.5
246061_at	127.8	P	2.44e-4	0.6	NC	0.342437
246062_at	135.6	P	0.00415	-0.8	D	0.999977
246063_at	104.9	P	7.32e-4	0.6	NC	0.37888
246064_at	373	P	7.32e-4	0.3	NC	0.5
246065_at	3.7	A	0.888428	-1.8	NC	0.868657
246066_at	185.5	P	0.001953	0.4	NC	0.416433
246067_at	168.8	P	2.44e-4	0	NC	0.5
246068_at	1.13568e4	P	2.44e-4	0.5	NC	0.088938
246069_at	28.2	A	0.303711	0.4	NC	0.044149
246070_at	1164.6	P	2.44e-4	0.6	NC	0.185981
246071_at	59.2	A	0.19458	-1.7	D	0.99998
246072_at	38.1	A	0.171387	0.2	NC	0.342437
246073_at	352.6	P	2.44e-4	-0.3	NC	0.938478
246074_at	94.9	P	0.01416	0	NC	0.747149
246075_at	41.3	A	0.334473	3.8	NC	0.203871
246076_at	131.3	A	0.067627	0.6	NC	0.5
246077_at	8	A	0.533936	0.7	NC	0.633407
246078_s_at	70	P	0.018555	0.6	NC	0.5
246079_at	37.8	A	0.19458	-0.1	NC	0.5
246080_at	28.1	A	0.129639	2.3	NC	0.065566
246081_s_at	216.7	P	2.44e-4	0.3	NC	0.493524
246082_at	2.2	A	0.780518	1.2	NC	0.366593
246083_at	17.3	A	0.5	-1.3	NC	0.854318
246084_at	50.1	A	0.129639	0.7	NC	0.5
246085_at	113.9	P	0.037598	0.6	NC	0.5
246086_at	49.8	A	0.246094	1.4	NC	0.284967
246087_at	112.5	P	0.01416	0.8	NC	0.48058
246088_at	144.2	P	0.008057	0.1	NC	0.921063
246089_at	693.1	P	2.44e-4	-0.1	NC	0.916174
246090_at	263.1	P	0.010742	-0.9	D	0.999853
246091_at	114.7	A	0.095215	0.2	NC	0.796129
246092_at	1465.5	P	2.44e-4	0.4	NC	0.48058
246093_at	101.4	P	0.037598	-0.6	D	0.998168
246094_at	109.3	P	7.32e-4	0.9	NC	0.354442
246095_at	59	A	0.171387	0.2	NC	0.657563
246096_at	20.9	A	0.246094	0.8	NC	0.441923
246097_at	174.4	P	0.00293	0.1	NC	0.916174
246098_at	170.1	P	0.001221	-0.5	MD	0.995075
246099_at	39.4	A	0.27417	-1.2	D	0.999786
246100_at	55.7	A	0.366211	2.4	NC	0.047264
246101_at	6.4	A	0.72583	1.6	NC	0.5
246102_at	3.9	A	0.888428	1.6	NC	0.5
246103_at	82.3	A	0.27417	0	NC	0.987976
246104_at	71.2	M	0.056152	-0.5	D	0.999932
246105_at	26.7	A	0.246094	1.8	NC	0.232549
246106_at	5	A	0.780518	-2.4	NC	0.777251
246107_at	11.9	A	0.366211	-0.3	NC	0.429141
246108_at	405.8	P	2.44e-4	-1.2	D	0.99998
246109_at	92.3	P	0.00293	0.2	NC	0.506476
246110_at	15.8	A	0.601074	-0.1	NC	0.5
246111_at	32.3	A	0.149658	-1.3	D	0.995519
246112_at	178.8	P	0.00415	0.5	NC	0.5
246113_at	9.5	A	0.5	0.1	NC	0.041201
246114_at	394.8	P	2.44e-4	-2.5	D	0.99998
246115_at	67.4	P	0.030273	-0.6	NC	0.949447
246116_at	22.5	A	0.5	-0.2	NC	0.715033
246117_at	182.5	P	0.008057	0.5	NC	0.5
246118_at	52.5	A	0.246094	2.1	NC	0.145682
246119_at	562.2	P	2.44e-4	-0.3	D	0.999226
246120_at	70.6	A	0.095215	1	NC	0.48058
246121_at	51.8	A	0.171387	1.1	NC	0.074268
246122_at	7.2	A	0.870361	-2.1	NC	0.888286
246123_at	2.5	A	0.696289	-1.8	NC	0.777251
246124_at	449.7	P	2.44e-4	0.6	NC	0.185981
246125_at	253.1	P	7.32e-4	0.4	NC	0.5
246126_at	198.1	P	0.008057	0.5	NC	0.284967
246127_s_at	2.7	A	0.828613	0.2	NC	0.51942
246128_at	3.3	A	0.828613	1.2	NC	0.403812
246129_at	4	A	0.633789	2.3	NC	0.038415
246130_at	5.6	A	0.696289	-1.7	NC	0.342437
246131_at	577.3	P	2.44e-4	0.8	NC	0.054022
246132_at	5	A	0.72583	-3.5	NC	0.767451
246133_at	1265.8	P	2.44e-4	0.3	NC	0.5
246134_at	105.5	P	0.001221	-0.3	NC	0.964215
246135_at	1188.9	P	2.44e-4	0.2	NC	0.5
246136_at	17.1	A	0.665527	0.1	NC	0.403812
246137_at	9.6	A	0.80542	0.8	NC	0.342437
246138_at	29.3	P	0.008057	0.8	NC	0.069813
246139_at	55.8	P	0.001953	-0.7	NC	0.980376
246140_at	94.2	M	0.056152	-0.5	D	0.998664
246141_at	10.9	A	0.72583	-2.4	NC	0.900148
246142_at	344.5	P	2.44e-4	0.9	NC	0.008511
246143_at	157.2	P	0.018555	0.1	NC	0.949447
246144_at	78.3	P	0.008057	0.3	NC	0.5
246145_at	8	A	0.696289	1	NC	0.232549
246146_at	115.9	P	0.023926	-0.6	NC	0.973302
246147_s_at	376	P	2.44e-4	0.1	NC	0.5
246148_at	85.4	P	0.018555	-0.4	NC	0.930187
246149_at	1450.6	P	2.44e-4	-1.1	D	0.99998
246150_at	350.2	P	0.008057	-0.4	NC	0.977068
246151_at	3.5	A	0.888428	-4.6	D	0.995519
246152_at	21.4	A	0.432373	0.9	NC	0.60871
246153_s_at	722.3	P	2.44e-4	-0.1	NC	0.916174
246154_at	55.4	A	0.19458	0.6	NC	0.5
246155_at	67.8	A	0.219482	0.2	NC	0.715033
246156_at	1539.6	P	2.44e-4	-0.1	NC	0.911062
246157_at	467.1	P	7.32e-4	0.8	I	6.92e-4
246158_at	38	P	0.037598	-0.7	NC	0.986922
246159_at	40.9	A	0.246094	4.1	NC	0.033304
246160_at	136.7	P	0.001953	0.1	NC	0.692594
246161_at	852.7	P	2.44e-4	-0.2	NC	0.900148
246162_at	75.8	P	0.013184	-0.4	NC	0.986922
246163_at	2.6	A	0.991943	1.5	NC	0.822588
246164_at	36.4	A	0.219482	1.3	NC	0.124552
246165_at	4.3	A	0.828613	1.2	NC	0.307406
246166_at	28.6	A	0.466064	1.3	NC	0.213188
246167_at	60.6	A	0.19458	1.5	NC	0.252851
246168_at	1.3	A	0.98584	1.1	NC	0.875448
246169_at	186.6	P	0.037598	0.4	NC	0.596188
246170_at	442.9	P	7.32e-4	-0.3	NC	0.987976
246171_at	339	P	2.44e-4	-0.7	D	0.999727
246172_s_at	24.7	A	0.303711	0.5	NC	0.094279
246173_s_at	96.9	P	0.018555	-0.3	NC	0.955851
246174_s_at	48.3	A	0.219482	1	NC	0.035785
246175_s_at	14.7	A	0.466064	0.7	NC	0.177412
246176_at	2.9	A	0.870361	1.1	NC	0.493524
246177_at	6.3	A	0.828613	0.7	NC	0.39129
246178_s_at	23.4	A	0.432373	1.2	NC	0.111714
246179_at	9.2	A	0.665527	2.1	NC	0.194801
246180_at	108.9	P	0.008057	0	NC	0.881991
246181_at	2.9	A	0.567627	-2.7	NC	0.767451
246182_at	70.7	A	0.095215	0.5	NC	0.60871
246183_at	3.1	A	0.943848	-2.7	NC	0.925732
246184_at	478.7	P	7.32e-4	1	NC	0.009292
246185_at	168.1	P	0.008057	0.7	NC	0.242585
246186_at	29.5	A	0.5	1.4	NC	0.203871
246187_at	79.7	A	0.111572	-0.4	D	0.999562
246188_at	68.7	A	0.219482	0.5	NC	0.5
246189_at	175.6	P	0.01416	0.6	NC	0.284967
246190_at	123.6	P	0.010742	-0.1	NC	0.692594
246191_at	1293.6	P	0.001221	0.1	NC	0.5
246192_at	889.5	P	2.44e-4	0.1	NC	0.60871
246193_at	168.3	P	0.001221	0.3	NC	0.5
246194_at	137.4	P	0.00293	0	NC	0.881991
246195_at	76.9	P	0.01416	-1.6	D	0.999899
246196_at	100.2	P	2.44e-4	0.8	NC	0.074268
246197_at	179.6	P	7.32e-4	-1.7	D	0.99998
246198_at	83.5	P	0.00293	0	NC	0.952736
246199_at	162.9	P	0.023926	0.7	NC	0.263341
246200_at	32.9	A	0.27417	-0.6	NC	0.984574
246201_at	120.5	P	0.018555	-0.7	D	0.99997
246202_at	70.8	A	0.246094	0.1	NC	0.747149
246203_at	712.6	P	2.44e-4	0.7	NC	0.099852
246204_at	231.7	P	0.018555	0.5	NC	0.5
246205_at	107	P	0.005859	-0.2	NC	0.964215
246206_at	33.6	A	0.753906	-0.6	NC	0.838962
246207_at	154.5	M	0.056152	0.2	NC	0.930187
246208_at	25	A	0.80542	1.1	NC	0.583567
246209_at	23.5	A	0.72583	-0.3	NC	0.796129
246210_at	122.7	P	7.32e-4	1.9	I	0.001201
246211_at	245.9	P	2.44e-4	-0.4	D	0.999654
246212_at	86.5	P	0.001953	0.7	NC	0.5
246213_at	177	P	0.046143	0.4	NC	0.454766
246214_at	564.3	P	2.44e-4	-0.2	NC	0.934434
246215_at	25	A	0.303711	-0.2	NC	0.888286
246216_at	180.8	P	2.44e-4	0.8	NC	0.131343
246217_at	130.5	A	0.095215	0.2	NC	0.830902
246218_at	74	P	0.037598	-1	D	0.999727
246219_at	282.7	P	2.44e-4	-0.6	D	0.99751
246220_at	340.1	P	2.44e-4	-0.1	NC	0.757415
246221_at	174.3	P	0.00293	-0.2	NC	0.934434
246222_at	29.8	A	0.567627	-0.1	NC	0.945978
246223_at	150.4	P	2.44e-4	0.2	NC	0.5
246224_at	29.6	A	0.567627	0	NC	0.5
246225_at	89.2	P	0.018555	0	NC	0.822588
246226_at	112.9	A	0.19458	0.2	NC	0.846768
246227_at	4.1	A	0.919434	1.2	NC	0.161038
246228_at	828.8	P	2.44e-4	-1.2	D	0.999973
246229_at	240.3	P	2.44e-4	2.6	I	2.e-5
246230_at	80.6	A	0.27417	0.1	NC	0.888286
246231_at	50.7	P	0.046143	0.1	NC	0.796129
246232_at	215.9	P	2.44e-4	-0.3	NC	0.930187
246233_at	186.1	P	0.001953	0.6	NC	0.5
246234_at	86.4	P	0.018555	-0.4	NC	0.786812
246235_at	10	A	0.398926	-3.2	D	0.999448
246236_at	33.2	A	0.466064	-1	NC	0.881991
246237_at	132	P	7.32e-4	0	NC	0.5
246238_at	127.5	P	7.32e-4	0.9	NC	0.041201
246239_at	93.6	M	0.056152	-0.9	D	0.99997
246240_at	103.1	P	0.005859	-0.3	NC	0.805199
246241_at	90.7	A	0.219482	1.1	NC	0.203871
246242_at	43.3	A	0.398926	1.3	NC	0.296089
246243_at	97.1	P	0.023926	-0.6	D	0.999811
246244_at	202.4	P	2.44e-4	-0.3	NC	0.981872
246245_at	272.9	P	2.44e-4	0.3	NC	0.5
246246_at	47.9	A	0.303711	0.3	NC	0.342437
246247_at	417.2	P	7.32e-4	0.5	NC	0.48058
246248_at	1.3	A	0.850342	1.4	NC	0.29049
246249_at	107.1	A	0.080566	0.3	NC	0.5
246250_at	49	P	0.008057	1.5	I	0.002753
246251_at	61.4	A	0.27417	0.6	NC	0.318909
246252_s_at	128	P	0.008057	-1.7	D	0.999811
246253_at	133.6	P	0.01416	-1.2	D	0.999911
246254_at	11.4	A	0.601074	-1.2	NC	0.888286
246255_at	82	P	0.018555	0	NC	0.777251
246256_at	17.1	A	0.696289	2.6	NC	0.5
246257_at	383.3	P	7.32e-4	0.2	NC	0.5
246258_at	34	M	0.056152	0.7	NC	0.263341
246259_at	340.9	P	2.44e-4	-0.1	NC	0.881991
246260_at	47	A	0.246094	0.6	NC	0.5
246261_at	101.7	P	0.001221	0.5	NC	0.5
246262_at	47.8	A	0.219482	1.3	NC	0.138386
246263_at	357.1	P	2.44e-4	0.4	NC	0.5
246264_at	82.7	A	0.129639	0.4	NC	0.232549
246265_at	184.8	P	2.44e-4	0.2	NC	0.467656
246266_at	125.9	P	0.00415	1.2	NC	0.493524
246267_at	3597.8	P	2.44e-4	0	NC	0.62112
246268_at	68.9	P	7.32e-4	0.6	NC	0.354442
246269_at	53.1	P	0.037598	0.4	NC	0.035785
246270_at	97.7	M	0.056152	-2.1	D	0.999973
246271_at	9.4	A	0.850342	-0.5	NC	0.5
246272_at	50.1	P	0.046143	-0.3	NC	0.5
246273_at	39.5	A	0.432373	3.3	NC	0.105663
246274_at	48	A	0.149658	0.3	NC	0.5
246275_at	27.5	A	0.398926	-0.6	NC	0.5
246276_at	137.6	P	7.32e-4	-0.2	NC	0.949447
246277_at	4.5	A	0.828613	0.7	NC	0.5
246278_at	72.4	P	0.01416	0.1	NC	0.633407
246279_at	8	A	0.633789	0.9	NC	0.5
246280_at	102.3	P	0.008057	0.2	NC	0.5
246281_at	140.1	P	0.005859	0.4	NC	0.48058
246282_at	30.5	A	0.389893	0.8	NC	0.252851
246283_at	331.4	P	2.44e-4	-0.3	NC	0.990708
246284_at	59.6	P	0.046143	-0.4	NC	0.958799
246285_at	182.5	P	0.037598	0.2	NC	0.777251
246286_at	984.4	P	7.32e-4	-0.1	NC	0.725952
246287_at	75.4	P	0.005859	-1	NC	0.986922
246288_at	417.6	P	0.001953	0.6	NC	0.169098
246289_at	499	P	2.44e-4	0.1	NC	0.854318
246290_at	2252.4	P	2.44e-4	0.6	NC	0.022932
246291_at	209.6	P	0.00415	0.2	NC	0.925732
246292_at	252	P	0.001953	0.6	NC	0.232549
246293_at	27.6	A	0.171387	-0.3	NC	0.978776
246294_at	173.8	P	2.44e-4	0.1	NC	0.5
246295_at	77.5	P	0.037598	0.6	NC	0.5
246296_at	83.7	P	0.01416	0.5	NC	0.094279
246297_at	5.6	A	0.780518	0.3	NC	0.354442
246298_at	148.6	P	0.023926	0.2	NC	0.715033
246299_at	38.9	A	0.432373	3.4	NC	0.061522
246300_at	116	P	0.018555	0.4	NC	0.633407
246301_at	147.5	P	0.037598	0.2	NC	0.846768
246302_at	107.2	A	0.129639	-1.8	D	0.99998
246303_at	39.4	A	0.366211	0	NC	0.5
246304_at	428.4	P	2.44e-4	-0.8	D	0.99998
246305_at	693.1	P	7.32e-4	-0.3	D	0.995927
246306_at	149.4	A	0.080566	0.2	NC	0.830902
246307_at	870.4	P	2.44e-4	0.4	NC	0.39129
246308_at	51.6	P	0.046143	1.9	NC	0.044149
246309_at	103.9	P	0.001221	0.5	NC	0.054022
246310_at	66.5	P	0.030273	1.3	NC	0.416433
246311_at	236.7	P	7.32e-4	-0.4	NC	0.981872
246312_at	205.5	P	0.00293	0	NC	0.955851
246313_at	4.7	A	0.80542	1.2	NC	0.5
246314_at	112.7	P	0.023926	-0.4	NC	0.991489
246315_at	2.2	A	0.72583	-0.9	NC	0.48058
246316_at	3.4	A	0.943848	1.3	NC	0.284967
246317_at	147.1	P	0.037598	0.8	NC	0.467656
246318_at	90.7	P	0.008057	-0.1	NC	0.777251
246319_at	387.6	P	2.44e-4	0.2	NC	0.5
246320_at	355.8	P	2.44e-4	0.2	NC	0.5
246321_at	37.4	A	0.27417	0.9	NC	0.5
246322_at	90.1	A	0.080566	0.1	NC	0.767451
246323_at	132.9	P	0.037598	0.7	NC	0.044149
246324_at	122.2	A	0.095215	-0.7	D	0.999508
246325_at	30.5	A	0.466064	-0.3	NC	0.5
246326_at	73.9	P	0.046143	0.9	NC	0.094279
246327_at	225.3	P	0.001953	-0.6	NC	0.991489
246328_at	120.4	A	0.067627	0.2	NC	0.681091
246329_at	69.3	P	0.037598	0.5	NC	0.5
246330_at	163.4	P	7.32e-4	0.7	NC	0.307406
246331_at	66.2	P	0.001221	0.7	NC	0.050553
246332_at	1.8	A	0.953857	-2.8	MD	0.995075
246333_at	210.1	P	7.32e-4	-0.3	NC	0.978776
246334_at	114.7	P	0.010742	0.1	NC	0.854318
246335_at	14.6	A	0.665527	-0.5	NC	0.875448
246336_at	11.4	A	0.5	2.1	NC	0.263341
246337_at	6.4	A	0.466064	0	NC	0.252851
246338_s_at	39.3	A	0.696289	3.2	NC	0.5
246339_at	123.4	P	0.001221	0.8	NC	0.263341
246340_s_at	30.7	A	0.171387	0.2	NC	0.532344
246341_x_at	2.6	A	0.941406	0.5	NC	0.633407
246342_at	5	A	0.919434	1.4	NC	0.48058
246343_at	108.1	P	0.008057	-0.7	D	0.999654
246344_at	186.1	P	0.001221	0.1	NC	0.5
246345_at	92.8	A	0.095215	-0.7	MD	0.995075
246346_at	81.6	P	0.001953	-0.4	NC	0.767451
246347_at	48.2	A	0.095215	-0.3	NC	0.645558
246348_at	172.6	P	0.001221	-0.1	NC	0.736659
246349_at	1.7	A	0.633789	0.8	NC	0.467656
246350_at	83.9	A	0.27417	0.5	NC	0.493524
246351_at	175.1	P	7.32e-4	0.5	NC	0.5
246352_at	2.2	A	0.962402	0	NC	0.725952
246353_s_at	2.5	A	0.850342	-0.8	NC	0.185981
246354_at	6.8	A	0.828613	-1.2	NC	0.5
246355_at	5.5	A	0.943848	-2.2	NC	0.830902
246356_x_at	34	P	0.046143	1.9	NC	0.099852
246357_x_at	1.9	A	0.999268	-1.4	NC	0.958799
246358_x_at	3	A	0.989258	1.6	NC	0.715033
246359_x_at	49.9	A	0.095215	0.8	NC	0.013078
246360_at	2.3	A	0.780518	-1.4	NC	0.5
246361_s_at	2.5	A	0.850342	-1.2	NC	0.861614
246362_at	14	A	0.466064	5.4	NC	0.124552
246363_at	30.4	A	0.27417	2.2	NC	0.006503
246364_at	40.2	P	0.037598	1.4	NC	0.050553
246365_at	31.9	A	0.303711	2	NC	0.111714
246366_at	267.8	P	0.010742	0.2	NC	0.822588
246367_at	3.2	A	0.432373	-2.4	NC	0.366593
246368_at	341.5	P	0.001953	-0.6	D	0.999135
246369_at	33.4	A	0.219482	0.6	NC	0.5
246370_at	57.3	A	0.149658	4.9	NC	0.069813
246371_at	72.4	A	0.067627	0.3	NC	0.5
246372_at	31.8	A	0.334473	1.4	NC	0.252851
246373_at	152.8	P	0.005859	-0.4	NC	0.99288
246374_at	37.3	A	0.432373	-0.5	NC	0.987976
246375_at	330.8	P	2.44e-4	-0.9	NC	0.987976
246376_at	135.5	P	0.008057	-1.4	D	0.99998
246377_at	23.8	A	0.5	-0.2	NC	0.583567
246378_at	255.7	P	2.44e-4	0.3	NC	0.5
246379_s_at	995.9	P	2.44e-4	0.6	NC	0.37888
246380_at	4.5	A	0.850342	-1.3	NC	0.60871
246381_at	4.9	A	0.943848	0.7	NC	0.5
246382_at	9.9	A	0.72583	-0.2	NC	0.454766
246383_at	39	A	0.366211	2.1	NC	0.5
246384_at	580.6	P	0.001221	-0.7	D	0.999693
246385_at	40.7	A	0.303711	3.2	NC	0.194801
246386_at	39.8	A	0.432373	0.6	NC	0.39129
246387_at	39.2	A	0.246094	0.5	NC	0.118009
246388_at	5.1	A	0.919434	1.2	NC	0.5
246389_at	135.6	P	0.01416	0.5	NC	0.37888
246390_at	647.1	P	2.44e-4	1.7	I	2.7e-5
246391_at	503.7	P	2.44e-4	0.2	NC	0.5
246392_at	26.5	A	0.171387	-0.2	NC	0.558077
246393_at	55.4	P	0.046143	0.2	NC	0.583567
246394_at	25	A	0.366211	0.1	NC	0.39129
246395_at	169.6	P	0.010742	1.1	NC	0.044149
246396_at	120.9	P	0.018555	-1.2	D	0.99998
246397_at	20.7	A	0.398926	-0.7	NC	0.5
246398_at	416.6	P	7.32e-4	0.3	NC	0.5
246399_at	311.9	P	0.001221	-0.3	NC	0.958799
246400_at	119.1	P	2.44e-4	-0.8	D	0.998514
246401_at	58.2	A	0.067627	0.3	NC	0.454766
246402_at	6.9	A	0.601074	1.6	NC	0.48058
246403_at	53.2	P	0.01416	3.4	I	4.e-5
246404_at	189.6	P	0.01416	0.5	NC	0.5
246405_at	41.5	A	0.171387	-0.5	D	0.998664
246406_at	2.6	A	0.943848	-0.3	NC	0.969033
246407_at	25.3	A	0.567627	-0.5	NC	0.570859
246408_at	312.5	P	0.00293	-0.1	NC	0.942324
246409_at	72.6	P	0.001221	0.1	NC	0.532344
246410_at	141.7	P	7.32e-4	0.1	NC	0.881991
246411_at	7.5	A	0.696289	1.9	NC	0.083826
246412_at	70.7	P	0.018555	0	NC	0.5
246413_at	77.9	P	0.023926	0.6	NC	0.028766
246414_at	25.7	A	0.303711	3.6	NC	0.012024
246415_at	137.6	A	0.095215	0.3	NC	0.777251
246416_at	50.6	A	0.246094	1.8	NC	0.016731
246417_at	48.2	A	0.19458	0.3	NC	0.441923
246418_at	7.1	A	0.696289	-0.4	NC	0.5
246419_at	31.3	A	0.466064	3.5	NC	0.061522
246420_at	63	A	0.149658	0.6	NC	0.5
246421_at	672.3	P	2.44e-4	-0.6	D	0.996959
246422_at	204.5	P	0.001953	-0.6	D	0.999448
246423_at	67.4	P	0.005859	0.2	NC	0.5
246424_at	200.8	P	0.005859	0	NC	0.757415
246425_at	214.6	P	2.44e-4	1.5	I	1.14e-4
246426_at	2.5	A	0.953857	-1.7	NC	0.905721
246427_at	69.8	P	0.030273	-0.1	NC	0.981872
246428_at	85.5	A	0.067627	0.4	NC	0.62112
246429_at	6.7	A	0.80542	-1.9	NC	0.62112
246430_at	29.9	A	0.246094	4	NC	0.094279
246431_at	7.9	A	0.850342	5.2	NC	0.105663
246432_at	3.2	A	0.919434	-1.9	NC	0.703911
246433_at	65.9	A	0.080566	0.4	NC	0.467656
246434_at	127	P	0.023926	0.1	NC	0.5
246435_at	22.6	A	0.334473	3.7	NC	0.024755
246436_at	136.7	P	0.00293	0.1	NC	0.5
246437_at	10.7	A	0.633789	0.4	NC	0.318909
246438_at	3.4	A	0.828613	-2.3	NC	0.894337
246439_at	56	A	0.067627	0.2	NC	0.596188
246440_at	156.8	P	0.046143	-0.5	D	0.999833
246441_at	309.9	P	0.008057	0.2	NC	0.846768
246442_at	153.4	P	0.001221	-0.4	NC	0.966696
246443_at	178.6	P	2.44e-4	0.5	NC	0.284967
246444_at	105.7	P	0.01416	1	NC	0.194801
246445_at	189.2	P	2.44e-4	0.4	NC	0.5
246446_at	175.6	P	0.001221	-0.5	D	0.999886
246447_at	165.4	P	0.001953	-0.1	NC	0.777251
246448_at	201.1	P	2.44e-4	-0.3	NC	0.945978
246449_at	49.8	A	0.246094	-0.6	NC	0.934434
246450_at	56.7	A	0.334473	-0.2	NC	0.978776
246451_at	343.9	P	2.44e-4	0	NC	0.5
246452_at	317.8	P	7.32e-4	0.2	NC	0.532344
246453_at	191.6	P	7.32e-4	-1	D	0.99998
246454_at	136	P	2.44e-4	-0.3	NC	0.945978
246455_at	3.5	A	0.780518	1.2	NC	0.5
246456_at	1.9	A	0.80542	-0.9	NC	0.5
246457_at	102.3	P	2.44e-4	0	NC	0.757415
246458_at	31.7	A	0.129639	1.3	NC	0.274048
246459_at	160.9	P	2.44e-4	-0.4	D	0.996959
246460_at	311.1	P	2.44e-4	-0.8	D	0.999922
246461_at	83.9	P	0.01416	0.6	NC	0.006503
246462_at	67.3	P	0.046143	-0.4	D	0.998664
246463_at	90.9	A	0.20166	0.6	NC	0.147939
246464_at	2.7	A	0.962402	-0.3	NC	0.830902
246465_at	32.9	A	0.095215	0.2	NC	0.5
246466_at	292.4	P	7.32e-4	0.9	NC	0.015426
246467_at	4.6	A	0.888428	0.1	NC	0.5
246468_at	100.9	P	0.030273	0.7	NC	0.01421
246469_at	89.2	P	0.00293	-0.2	NC	0.900148
246470_at	2.5	A	0.828613	-0.6	NC	0.5
246471_s_at	7.4	A	0.888428	4.4	NC	0.094279
246472_at	24.3	A	0.246094	3.4	NC	0.069813
246473_at	38.9	A	0.334473	0.2	NC	0.203871
246474_at	2	A	0.696289	0.3	NC	0.39129
246475_at	41.6	A	0.091553	-0.3	NC	0.5
246476_at	48.7	P	0.010742	-1.2	D	0.99997
246477_at	73.4	P	0.01416	-0.2	NC	0.942324
246478_at	247.1	P	0.001221	0.8	NC	0.161038
246479_at	272.7	P	7.32e-4	0.7	NC	0.441923
246480_at	462.9	P	2.44e-4	0.7	NC	0.131343
246481_s_at	593.5	P	2.44e-4	1.9	I	2.e-5
246482_at	119.1	P	0.001953	0.1	NC	0.5
246483_at	154.6	P	2.44e-4	0.2	NC	0.5
246484_at	155.8	P	0.01416	0.3	NC	0.657563
246485_at	14.4	A	0.665527	-0.6	NC	0.633407
246486_at	219.7	P	7.32e-4	0.6	NC	0.177412
246487_at	41.3	A	0.696289	4	NC	0.5
246488_at	120.1	P	2.44e-4	0.4	NC	0.232549
246489_at	1514.9	P	2.44e-4	0.2	NC	0.5
246490_at	21.8	A	0.601074	0.7	NC	0.5
246491_at	61	A	0.107178	1.3	NC	0.177412
246492_at	17.8	A	0.432373	-0.3	NC	0.5
246493_at	21.2	A	0.27417	0.5	NC	0.493524
246494_at	7.9	A	0.533936	-1.7	NC	0.583567
246495_at	46.5	A	0.5	-0.9	NC	0.978776
246496_at	122.7	P	0.005859	0.1	NC	0.5
246497_at	136.5	P	2.44e-4	0	NC	0.767451
246498_at	42.5	A	0.633789	-0.1	NC	0.942324
246499_at	148.7	P	0.037598	-0.2	NC	0.830902
246500_at	190.7	P	0.023926	-0.3	D	0.99775
246501_at	137.3	P	0.046143	0.6	NC	0.681091
246502_at	57.5	A	0.5	-0.7	D	0.999448
246503_at	2399.6	P	2.44e-4	0.9	NC	0.054022
246504_at	62.9	A	0.171387	1.1	NC	0.242585
246505_at	266.6	P	7.32e-4	-0.8	D	0.996645
246506_at	482.6	P	2.44e-4	-1.3	D	0.99998
246507_at	139.4	P	2.44e-4	-0.9	D	0.995927
246508_at	401.7	P	7.32e-4	0	NC	0.854318
246509_at	7.3	A	0.432373	-1.5	NC	0.786812
246510_at	4.4	A	0.962402	-2.6	NC	0.747149
246511_at	589.2	P	2.44e-4	1.2	I	1.14e-4
246512_at	136.7	P	7.32e-4	1.1	NC	0.021224
246513_at	208.5	P	2.44e-4	0.4	NC	0.441923
246514_at	12.4	A	0.80542	0.6	NC	0.669411
246515_at	86.5	A	0.149658	0.1	D	0.995519
246516_at	89.8	P	0.037598	0.3	NC	0.570859
246517_at	33.8	A	0.171387	2	NC	0.232549
246518_at	74.2	P	0.023926	1.7	NC	0.129317
246519_at	51.2	A	0.533936	0.5	NC	0.757415
246520_at	73.1	P	0.00415	0.2	NC	0.5
246521_at	481.5	P	2.44e-4	0.6	NC	0.054022
246522_at	257.5	P	2.44e-4	-0.4	NC	0.993497
246523_at	4.1	A	0.828613	0.3	NC	0.5
246524_at	54.2	A	0.219482	-0.6	NC	0.905721
246525_at	26.3	A	0.398926	3.3	NC	0.124552
246526_at	18	A	0.398926	2.6	NC	0.222749
246527_at	335.7	P	7.32e-4	0.1	NC	0.5
246528_at	192.8	P	2.44e-4	0.4	NC	0.454766
246529_at	180.5	P	0.001221	-0.3	D	0.997247
246530_at	15.5	A	0.567627	-0.1	NC	0.441923
246531_at	9.1	A	0.696289	-0.5	NC	0.5
246532_at	76.9	A	0.129639	-0.1	NC	0.971234
246533_at	197.9	P	0.001221	-0.2	NC	0.98579
246534_at	5	A	0.780518	-1.7	NC	0.838962
246535_at	38.8	A	0.398926	1	NC	0.138386
246536_at	80.4	P	0.01416	0.2	NC	0.830902
246537_at	52.6	A	0.27417	1.4	NC	0.111714
246538_at	302.2	P	2.44e-4	0.3	NC	0.5
246539_at	94.9	A	0.067627	-0.3	NC	0.990708
246540_at	74.6	P	0.008057	0.2	NC	0.307406
246541_at	271.4	P	0.005859	0	NC	0.796129
246542_at	126.9	A	0.080566	-0.3	D	0.999226
246543_at	26.7	A	0.466064	0.4	NC	0.5
246544_at	24.9	A	0.665527	1.1	NC	0.222749
246545_at	30.6	A	0.633789	-0.1	NC	0.60871
246546_at	1104.2	P	2.44e-4	0.9	NC	0.007788
246547_at	81.8	P	0.023926	-1.2	D	0.997247
246548_at	52.5	P	0.046143	-0.5	NC	0.99288
246549_at	103.2	P	0.01416	0.7	NC	0.177412
246550_at	88.7	A	0.129639	-1.7	D	0.999977
246551_at	22.7	A	0.533936	1.7	NC	0.493524
246552_at	21.1	A	0.27417	-0.5	NC	0.5
246553_at	69.5	P	0.00415	-1.2	NC	0.980376
246554_at	102	P	0.00415	-0.4	D	0.998168
246555_at	99.7	P	0.046143	0.3	NC	0.5
246556_at	33.3	A	0.432373	2	NC	0.054022
246557_at	20.4	A	0.303711	-0.7	NC	0.881991
246558_at	183.7	P	0.018555	0.4	NC	0.5
246559_at	214.6	P	0.00293	0.3	NC	0.681091
246560_at	22.7	A	0.633789	2.2	NC	0.583567
246561_at	135.1	P	7.32e-4	0.9	NC	0.274048
246562_at	79.4	P	7.32e-4	0.5	NC	0.194801
246563_at	26	A	0.246094	3.3	NC	0.010135
246564_at	186.4	P	0.001221	0.1	NC	0.5
246565_at	266.7	P	2.44e-4	0.5	NC	0.083826
246566_at	184.1	P	7.32e-4	-0.9	NC	0.993497
246567_at	238.9	P	7.32e-4	0.1	NC	0.5
246568_at	5.5	A	0.533936	-3.1	NC	0.881991
246569_at	6.9	A	0.850342	-0.5	NC	0.5
246570_at	1.6	A	0.80542	-1	NC	0.37888
246571_at	52.5	A	0.27417	2.1	NC	0.342437
246572_at	27.5	A	0.533936	1.1	NC	0.194801
246573_at	21.6	A	0.80542	3.9	NC	0.177412
246574_at	3.2	A	0.989258	0.9	NC	0.861614
246575_at	185.2	P	7.32e-4	0.1	NC	0.5
246576_at	66.4	P	0.046143	0.4	NC	0.830902
246577_at	2.9	A	0.976074	1	NC	0.645558
246578_at	1.2	A	0.99585	-3.4	NC	0.894337
246579_at	4.2	A	0.888428	1.9	NC	0.296089
246580_at	212.6	P	2.44e-4	0.6	NC	0.222749
246581_at	81.5	A	0.27417	0.3	NC	0.868657
246582_at	34.2	A	0.366211	1.3	NC	0.131343
246583_at	75.1	P	0.010742	-0.3	NC	0.911062
246584_at	131.1	P	7.32e-4	-0.7	D	0.99996
246585_at	57.7	P	0.046143	1.1	NC	0.021224
246586_at	18	A	0.533936	-0.5	NC	0.777251
246587_at	8.2	A	0.828613	1.1	NC	0.5
246588_at	23.1	A	0.219482	3.6	NC	0.454766
246589_at	12.2	A	0.601074	0.3	NC	0.284967
246590_at	16.8	A	0.567627	-0.3	NC	0.354442
246591_at	259.2	P	0.001953	0.3	NC	0.5
246592_at	16.4	A	0.696289	2.8	NC	0.232549
246593_at	205.2	P	0.00415	1.2	NC	0.161038
246594_at	483.1	P	2.44e-4	0.3	NC	0.5
246595_at	13.6	A	0.5	-1.9	NC	0.983269
246596_at	86.8	A	0.19458	1.7	NC	0.185981
246597_at	6	A	0.828613	-3.2	D	0.999977
246598_at	116.9	P	0.023926	0.8	NC	0.274048
246599_at	52.3	A	0.149658	1.1	NC	0.016731
246600_at	79.1	P	0.005859	-0.7	NC	0.992212
246601_at	537	P	0.001221	-0.5	D	0.999932
246602_at	89.5	P	0.00415	-0.2	NC	0.911062
246603_at	75.2	A	0.095215	1.1	NC	0.057676
246604_at	7.9	A	0.80542	0.3	NC	0.5
246605_at	3.3	A	0.904785	-0.7	NC	0.307406
246606_at	16.1	A	0.665527	0.1	NC	0.669411
246607_at	249.7	P	7.32e-4	-0.2	NC	0.975245
246608_at	5.7	A	0.932373	1.2	NC	0.5
246609_at	19.1	A	0.466064	2.2	NC	0.161038
246610_at	39.4	A	0.111572	0.6	NC	0.161038
246611_at	273.5	P	2.44e-4	-0.7	D	0.997247
246612_at	209.9	P	0.008057	0	NC	0.861614
246613_at	903.8	P	2.44e-4	0.1	NC	0.5
246614_at	18.1	A	0.303711	-1	NC	0.51942
246615_at	2.2	A	0.850342	-2.1	NC	0.822588
246616_at	6.4	A	0.870361	0.7	NC	0.570859
246617_at	78.6	P	0.018555	1.5	MI	0.005409
246618_at	40.6	A	0.219482	0.7	NC	0.5
246619_at	340.4	P	2.44e-4	0.2	NC	0.5
246620_at	32.4	A	0.334473	-0.7	NC	0.900148
246621_at	1058.6	P	2.44e-4	0.3	NC	0.5
246622_at	98.1	P	0.030273	-0.5	NC	0.989865
246623_at	986	P	2.44e-4	0.3	NC	0.5
246624_at	20.4	A	0.303711	3.4	NC	0.041201
246625_at	24.2	A	0.398926	-0.9	NC	0.5
246626_at	12.5	A	0.665527	-1.2	NC	0.964215
246627_s_at	931.7	P	2.44e-4	-0.1	NC	0.767451
246628_at	282.2	P	2.44e-4	-0.2	NC	0.805199
246629_at	40.3	A	0.303711	4.2	NC	0.033304
246630_at	104.8	P	0.023926	-0.1	NC	0.5
246631_at	506.8	P	0.001953	-0.3	D	0.998799
246632_at	39.6	A	0.080566	0.5	NC	0.5
246633_at	4.6	A	0.953857	1.3	NC	0.354442
246634_at	224.8	P	2.44e-4	0	NC	0.692594
246635_at	18.1	A	0.567627	2.1	NC	0.330589
246636_at	638.7	P	2.44e-4	0.8	NC	0.441923
246637_at	3.4	A	0.981445	1.2	NC	0.403812
246638_at	2.3	A	0.870361	0.9	NC	0.558077
246639_x_at	2	A	0.962402	0.8	NC	0.854318
246640_x_at	44.3	A	0.19458	0.2	NC	0.330589
246641_s_at	3.8	A	0.904785	1.3	NC	0.545234
246642_s_at	1	A	0.932373	-1.1	NC	0.5
246643_s_at	0.4	A	0.981445	1.8	NC	0.715033
246644_at	105.3	P	0.010742	-0.6	D	0.999226
246645_at	303.3	P	2.44e-4	0.1	NC	0.5
246646_at	6.7	A	0.850342	0.9	NC	0.307406
246647_at	33.3	A	0.149658	1.7	NC	0.012024
246648_at	1.1	A	0.998779	1	NC	0.99288
246649_at	44.4	A	0.149658	1.2	NC	0.153232
246650_at	529	P	2.44e-4	0.6	NC	0.252851
246651_at	5.2	A	0.753906	-2.4	NC	0.681091
246652_at	93.5	P	0.010742	3.1	I	3.07e-4
246653_at	592.4	P	2.44e-4	-0.3	D	0.999611
246654_s_at	98.5	P	0.005859	0.1	NC	0.583567
246655_at	6.4	A	0.665527	-0.5	NC	0.5
246656_at	2.2	A	0.953857	-2.7	NC	0.767451
246657_at	13.7	A	0.80542	2.7	NC	0.5
246658_at	12.6	A	0.441895	4.2	NC	0.083592
246659_at	47	A	0.129639	1.3	NC	0.069813
246660_at	418.7	P	2.44e-4	0.4	NC	0.124552
246661_at	15.3	A	0.5	5.7	NC	0.018128
246662_at	39.9	A	0.246094	3.4	NC	0.044149
246663_at	13	A	0.696289	0.4	NC	0.37888
246664_at	3	A	0.994141	1.6	NC	0.757415
246665_s_at	6	A	0.888428	-1.4	NC	0.747149
246666_at	1.7	A	0.888428	1.3	NC	0.307406
246667_at	7.3	A	0.665527	1.5	NC	0.213188
246668_at	1.4	A	0.976074	-1.5	NC	0.657563
246669_at	44	A	0.466064	0.8	NC	0.416433
246670_at	1	A	0.753906	1.6	NC	0.366593
246671_at	9.6	A	0.780518	1.6	NC	0.296089
246672_at	23.7	A	0.423828	4.3	NC	0.274048
246673_at	280	P	2.44e-4	0.3	NC	0.5
246674_at	91	P	0.01416	1	NC	0.5
246675_at	24.2	A	0.366211	1.5	NC	0.366593
246676_at	6.1	A	0.753906	1.7	NC	0.169098
246677_at	2.2	A	0.991943	-0.3	NC	0.570859
246678_at	5.4	A	0.633789	0.4	NC	0.078937
246679_at	3.1	A	0.904785	-1.1	NC	0.777251
246680_at	60.4	A	0.27417	1	NC	0.111714
246681_at	119.7	P	0.005859	0.1	NC	0.838962
246682_at	86.4	P	0.010742	-1.3	D	0.99998
246683_at	92.9	P	0.001953	-0.3	NC	0.969033
246684_at	16.4	A	0.466064	2.6	NC	0.5
246685_at	8.6	A	0.665527	1	NC	0.194801
246686_at	5.2	A	0.850342	0.8	NC	0.429141
246687_at	7.2	A	0.850342	1.1	NC	0.5
246688_at	15.5	A	0.753906	0.5	NC	0.232549
246689_at	20.2	A	0.27417	0.8	NC	0.094279
246690_at	6	A	0.888428	1.5	NC	0.078937
246691_at	34.5	A	0.219482	0.7	NC	0.030967
246692_at	16	A	0.567627	3.2	NC	0.318909
246693_at	5.1	A	0.932373	1.2	NC	0.354442
246694_at	5	A	0.850342	1.3	NC	0.5
246695_at	4.9	A	0.919434	0.9	NC	0.786812
246696_at	1.7	A	0.888428	0.5	NC	0.583567
246697_at	9.6	A	0.80542	1	NC	0.5
246698_at	28.7	A	0.366211	0.4	NC	0.5
246699_at	236.2	P	2.44e-4	-0.2	NC	0.894337
246700_at	4.3	A	0.943848	0.9	NC	0.767451
246701_at	145.5	P	2.44e-4	0.2	NC	0.5
246702_at	626.5	P	2.44e-4	0.1	NC	0.5
246703_at	154.7	P	0.00415	0	NC	0.506476
246704_at	32.8	A	0.366211	2.1	NC	0.169098
246705_x_at	1.6	A	0.953857	1.4	NC	0.5
246706_at	28	A	0.601074	0.8	NC	0.416433
246707_at	4.5	A	0.780518	1.2	NC	0.330589
246708_at	136.4	P	7.32e-4	-0.4	NC	0.930187
246709_s_at	19.6	A	0.567627	1.9	NC	0.153232
246710_at	30.6	P	0.010742	5.4	I	0.001077
246711_at	30.5	A	0.533936	3.4	NC	0.083826
246712_at	2.4	A	0.567627	1.6	NC	0.232549
246713_at	36.2	A	0.19458	2.9	NC	0.094279
246714_at	147.6	A	0.111572	0.4	NC	0.5
246715_at	26.2	A	0.567627	1.4	NC	0.5
246716_s_at	20	A	0.19458	-0.4	NC	0.5
246717_at	12.3	A	0.696289	-0.9	NC	0.570859
246718_at	24.9	A	0.633789	0.7	NC	0.5
246719_at	51.1	A	0.303711	3.3	NC	0.069813
246720_at	18.9	A	0.303711	4.7	NC	0.00712
246721_at	4.5	A	0.533936	0.3	NC	0.403812
246722_at	46.5	A	0.466064	2.9	NC	0.035785
246723_at	19.5	A	0.753906	3	NC	0.284967
246724_at	112.7	P	0.00293	-0.1	NC	0.952736
246725_at	46.2	A	0.334473	0.8	NC	0.296089
246726_at	6.3	A	0.533936	1.5	NC	0.015426
246727_at	20.4	A	0.334473	-0.7	NC	0.838962
246728_at	242.6	P	0.001953	-0.4	NC	0.983269
246729_at	9	A	0.601074	5	NC	0.153232
246730_at	1188.3	P	2.44e-4	-0.2	NC	0.925732
246731_at	46.5	A	0.27417	0.5	NC	0.318909
246732_at	141.9	P	0.046143	0.2	NC	0.786812
246733_at	36.4	A	0.398926	1.3	NC	0.138386
246734_at	40.4	A	0.246094	1.6	NC	0.161038
246735_at	320.7	P	2.44e-4	-0.4	NC	0.942324
246736_at	46	A	0.567627	0.3	NC	0.5
246737_at	79.5	P	0.010742	0.1	NC	0.846768
246738_at	82	A	0.219482	-0.4	D	0.997247
246739_at	46.7	A	0.149658	2	NC	0.010135
246740_at	3.6	A	0.828613	1.8	NC	0.416433
246741_at	267.1	P	7.32e-4	-0.5	D	0.999654
246742_at	184.4	P	7.32e-4	-0.4	D	0.995927
246743_at	25.4	A	0.567627	-0.4	NC	0.796129
246744_at	419.3	P	2.44e-4	0.5	NC	0.284967
246745_at	1356.1	P	2.44e-4	0.2	NC	0.5
246746_at	239.4	P	0.001953	0.5	NC	0.169098
246747_at	2821.8	P	2.44e-4	-0.1	NC	0.767451
246748_at	27	A	0.432373	-0.5	NC	0.692594
246749_at	100.9	P	0.001221	-0.4	NC	0.981872
246750_at	85.3	P	2.44e-4	0.7	NC	0.161038
246751_at	4.7	A	0.919434	0.8	NC	0.657563
246752_at	38.6	A	0.533936	4.2	NC	0.105663
246753_at	7.2	A	0.870361	0.8	NC	0.5
246754_at	62.3	A	0.27417	0.1	NC	0.633407
246755_at	513.7	P	2.44e-4	0	NC	0.558077
246756_at	199.3	P	0.00293	0.1	NC	0.921063
246757_at	9.8	A	0.72583	0.7	NC	0.5
246758_at	3391.5	P	2.44e-4	0.5	NC	0.203871
246759_at	167.8	P	0.001221	-0.2	NC	0.981872
246760_at	172.5	P	0.001221	0.6	NC	0.263341
246761_at	3.2	A	0.953857	-0.9	NC	0.532344
246762_at	46.7	P	0.01416	0	NC	0.366593
246763_at	663.3	P	2.44e-4	0.8	NC	0.057676
246764_s_at	3.9	A	0.80542	2.2	NC	0.041201
246765_at	99.2	P	0.046143	1.1	NC	0.01421
246766_at	9.2	A	0.80542	-0.3	NC	0.5
246767_at	102.6	P	0.001953	0.8	NC	0.057676
246768_at	123.4	P	0.010742	0	NC	0.973302
246769_at	20.4	A	0.5	2.3	NC	0.008511
246770_at	109.4	P	0.037598	-0.4	NC	0.796129
246771_at	1.9	A	0.80542	2	NC	0.213188
246772_at	93.8	A	0.067627	0.3	NC	0.5
246773_at	45.4	A	0.334473	1.1	NC	0.467656
246774_at	2	A	0.932373	0.3	NC	0.62112
246775_at	312.4	P	0.00415	0.3	NC	0.5
246776_at	74.8	P	0.030273	0.8	NC	0.028766
246777_at	156	P	2.44e-4	-0.5	D	0.995927
246778_at	243.4	P	7.32e-4	0.1	NC	0.5
246779_at	172.1	P	0.030273	-0.3	NC	0.966696
246780_at	831.4	P	2.44e-4	0	NC	0.5
246781_at	229.3	P	2.44e-4	-0.1	NC	0.5
246782_at	48.6	A	0.219482	-0.2	NC	0.99288
246783_at	35.5	A	0.095215	0.5	NC	0.296089
246784_at	338.8	P	2.44e-4	0	NC	0.5
246785_at	318.4	P	2.44e-4	-0.3	MD	0.995075
246786_at	63.4	A	0.080566	0.4	NC	0.5
246787_s_at	2.1	A	0.888428	-1.4	NC	0.583567
246788_at	34.9	A	0.432373	2.3	NC	0.37888
246789_at	196.3	P	7.32e-4	0.3	NC	0.5
246790_at	25	A	0.5	0.1	NC	0.814019
246791_at	176.3	P	0.005859	-0.5	D	0.999034
246792_at	64.3	P	0.037598	2	NC	0.016731
246793_at	113.9	P	0.030273	-0.4	D	0.995927
246794_s_at	61.2	P	0.037598	0.4	NC	0.5
246795_at	5	A	0.850342	-1.1	NC	0.570859
246796_at	8.8	A	0.665527	-2.6	NC	0.966696
246797_at	9.1	A	0.432373	-0.9	NC	0.881991
246798_at	13.3	A	0.601074	0.1	NC	0.185981
246799_at	96.1	M	0.056152	0.1	NC	0.51942
246800_at	330.6	P	2.44e-4	0.6	NC	0.252851
246801_at	673.5	P	7.32e-4	1	NC	0.007788
246802_at	82.8	P	0.01416	-0.9	D	0.997247
246803_at	23.4	A	0.303711	-0.6	NC	0.986922
246804_at	6.5	A	0.850342	1.5	NC	0.185981
246805_at	2.8	A	0.888428	-0.8	NC	0.736659
246806_at	1	A	0.976074	0.8	NC	0.868657
246807_at	434.3	P	2.44e-4	0.6	NC	0.030967
246808_at	67.6	P	0.008057	0.5	NC	0.416433
246809_s_at	248.6	P	0.001953	1	MI	0.005933
246810_at	1	A	0.953857	-2.9	NC	0.861614
246811_at	6.7	A	0.696289	-1.4	NC	0.692594
246812_at	5.5	A	0.850342	1.1	NC	0.161038
246813_at	4.5	A	0.72583	1.1	NC	0.284967
246814_at	51.9	A	0.27417	3.4	NC	0.213188
246815_at	59.8	P	0.030273	1.3	NC	0.153232
246816_at	42.1	A	0.219482	3.6	NC	0.194801
246817_at	40.5	A	0.303711	1.2	NC	0.39129
246818_at	89	A	0.171387	0.7	NC	0.5
246819_at	2.4	A	0.888428	4	NC	0.222749
246820_at	59.6	P	0.046143	0	NC	0.545234
246821_at	491.9	P	2.44e-4	0.4	NC	0.657563
246822_at	34.5	A	0.111572	-1	NC	0.868657
246823_at	4	A	0.780518	-0.6	NC	0.5
246824_at	200.8	P	0.005859	-0.3	NC	0.971234
246825_at	225	P	0.001953	0.3	NC	0.715033
246826_at	8.1	A	0.567627	-3	NC	0.99288
246827_at	94.4	P	0.046143	0.6	NC	0.263341
246828_at	29	A	0.219482	0.3	NC	0.011045
246829_at	111.1	P	0.01416	0.1	NC	0.767451
246830_at	1376	P	2.44e-4	0.8	NC	0.074268
246831_at	29.4	A	0.219482	-2.2	D	0.999932
246832_at	171.8	P	2.44e-4	-0.3	NC	0.966696
246833_at	3.3	A	0.953857	-2.2	NC	0.868657
246834_at	3.9	A	0.919434	-0.5	NC	0.570859
246835_at	95.4	A	0.129639	1.2	NC	0.069813
246836_s_at	61.3	P	0.037598	3.2	I	0.001651
246837_at	75.1	P	0.023926	1.4	NC	0.010135
246838_at	96.1	P	0.01416	0.6	NC	0.296089
246839_at	13.8	A	0.398926	-0.4	NC	0.777251
246840_at	237.3	P	7.32e-4	-0.3	NC	0.952736
246841_at	1.6	A	0.533936	-2.7	NC	0.60871
246842_at	85.3	M	0.056152	-0.4	NC	0.988955
246843_at	222.1	P	7.32e-4	-0.4	D	0.998923
246844_at	113.2	P	7.32e-4	-0.2	NC	0.958799
246845_at	1008	P	2.44e-4	0.2	NC	0.5
246846_at	150.5	A	0.466064	-0.2	D	0.998664
246847_at	61.6	A	0.080566	0.1	NC	0.5
246848_at	20	A	0.696289	2.9	NC	0.307406
246849_at	225.4	P	7.32e-4	0.5	NC	0.078937
246850_at	106.2	P	0.01416	1.3	I	0.003355
246851_at	3.6	A	0.919434	1	NC	0.5
246852_at	141.1	P	0.018555	-0.3	D	0.99751
246853_at	61.2	A	0.067627	1.5	NC	0.342437
246854_at	281.4	P	0.00293	6.9	I	6.e-5
246855_at	1649.2	P	2.44e-4	-0.8	D	0.999833
246856_at	231.7	P	2.44e-4	-0.4	D	0.998799
246857_at	2	A	0.850342	2.6	NC	0.099852
246858_at	229	P	0.001221	-0.6	D	0.999965
246859_at	6.9	A	0.80542	2.5	NC	0.061522
246860_at	5	A	0.888428	1.3	NC	0.454766
246861_at	1346.5	P	2.44e-4	0	NC	0.838962
246862_at	420.8	P	2.44e-4	0	NC	0.657563
246863_at	345.5	P	2.44e-4	-0.2	NC	0.986922
246864_at	97	P	0.023926	-0.3	NC	0.983269
246865_s_at	147	P	2.44e-4	0.2	NC	0.5
246866_at	4.2	A	0.904785	0.3	NC	0.48058
246867_at	36.6	A	0.27417	4.6	NC	0.022932
246868_at	173.5	P	0.001953	1.1	I	0.004481
246869_at	34.7	A	0.149658	1.3	NC	0.041201
246870_at	451.5	P	2.44e-4	0.3	NC	0.5
246871_at	26.6	A	0.398926	1	NC	0.069813
246872_at	3	A	0.904785	-1.8	NC	0.814019
246873_at	70.7	A	0.334473	0.5	NC	0.5
246874_at	5.5	A	0.919434	0.5	NC	0.930187
246875_at	110.8	P	0.010742	-4.2	D	0.999977
246876_at	25.8	A	0.601074	3.1	NC	0.296089
246877_at	8.7	A	0.904785	0.8	NC	0.736659
246878_at	6.8	A	0.696289	0.7	NC	0.5
246879_at	123.9	P	0.00293	0.4	NC	0.37888
246880_s_at	27.8	M	0.056152	5.4	I	0.001077
246881_at	69.6	A	0.080566	0	NC	0.975245
246882_at	129.9	A	0.149658	0.8	NC	0.5
246883_at	31.3	A	0.129639	-0.2	NC	0.657563
246884_at	69.3	P	0.005859	0.7	NC	0.232549
246885_at	60.9	P	0.00415	1.1	NC	0.169098
246886_at	173.9	P	7.32e-4	0.4	NC	0.736659
246887_at	26.9	A	0.696289	0.2	NC	0.681091
246888_at	198.8	P	2.44e-4	-1.7	D	0.99998
246889_at	46.4	A	0.080566	5.1	NC	0.078937
246890_at	66.6	P	0.046143	1.8	NC	0.022932
246891_at	62.4	P	0.00415	0.6	NC	0.296089
246892_at	85	A	0.219482	0.9	NC	0.318909
246893_at	187.9	P	0.00293	0	NC	0.814019
246894_at	31.7	P	0.046143	3.4	NC	0.012024
246895_at	1039.7	P	2.44e-4	0.4	NC	0.177412
246896_at	1.6	A	0.888428	1.3	NC	0.703911
246897_at	303.7	P	2.44e-4	-0.1	NC	0.715033
246898_at	49.1	A	0.129639	0.8	NC	0.416433
246899_at	13.7	A	0.366211	-1.3	NC	0.681091
[truncated: 20,811 more rows]
