# Supplementary material for: Qualitative network models and genome-wide expression data define carbon/nitrogen-responsive molecular machines in Arabidopsis
Source: Genome Biol. 2007 Jan 11;8(1):R7. doi: 10.1186/gb-2007-8-1-r7 (PMC1839130; doi:10.1186/gb-2007-8-1-r7)
Supplement: Additional data file 5 — CHP files generated with the Affymetrix MAS v5.0 software as described in the Materials and methods. [file gb-2007-8-1-r7-S5.zip › CHPfiles/34.12.vs.LL42.1.CHP]

row.names	LL34.12.vs.LL42.1.Signal	LL34.12.vs.LL42.1.Detection	LL34.12.vs.LL42.1.Detection.p.value	LL34.12.vs.LL42.1.Signal.Log.Ratio	LL34.12.vs.LL42.1.Change	LL34.12.vs.LL42.1.Change.p.value
244901_at	102.5	P	0.001953	1.1	NC	0.366593
244902_at	65.4	P	0.008057	0	NC	0.5
244903_at	150.5	P	0.01416	0.9	NC	0.5
244904_at	3.4	A	0.696289	0.3	NC	0.861614
244905_at	19.6	A	0.432373	-0.1	NC	0.5
244906_at	156.7	P	2.44e-4	0.4	NC	0.5
244907_at	2.6	A	0.72583	-1.6	NC	0.703911
244908_at	2	A	0.962402	-0.4	NC	0.596188
244909_at	28	A	0.5	0	NC	0.5
244910_s_at	44.5	A	0.080566	-0.3	NC	0.5
244911_at	0.8	A	0.932373	-4	NC	0.767451
244912_at	265.6	P	0.00415	-0.3	D	0.995927
244913_at	6.6	A	0.72583	-1.4	NC	0.532344
244914_at	4.4	A	0.601074	-0.8	NC	0.5
244915_s_at	32.7	A	0.533936	1.5	NC	0.51942
244916_at	2	A	0.72583	0.7	NC	0.5
244917_at	3.3	A	0.828613	0.2	NC	0.916174
244918_at	2.9	A	0.888428	-0.7	NC	0.51942
244919_at	17.5	A	0.601074	-0.4	NC	0.657563
244920_s_at	129.5	P	7.32e-4	0.3	NC	0.5
244921_s_at	60.5	P	0.01416	0.7	NC	0.354442
244922_s_at	11.4	A	0.466064	-0.9	NC	0.5
244923_s_at	16.9	A	0.567627	-0.9	NC	0.5
244924_at	49.6	A	0.303711	-0.1	NC	0.5
244925_at	44.3	A	0.432373	1.9	NC	0.416433
244926_s_at	13.4	A	0.696289	-1.9	MD	0.995075
244927_at	121.4	A	0.111572	1.3	NC	0.145682
244928_s_at	208.3	P	0.023926	1.1	NC	0.01421
244929_at	174.5	P	0.046143	0.1	NC	0.777251
244930_at	7.6	A	0.865479	0.3	NC	0.252851
244931_at	58.3	A	0.067627	1.1	NC	0.203871
244932_at	28.4	A	0.533936	0	NC	0.875448
244933_at	28.9	A	0.080566	0.3	NC	0.022932
244934_at	28.6	A	0.432373	0.8	NC	0.263341
244935_at	327.2	P	2.44e-4	0.2	NC	0.5
244936_at	99.6	P	0.010742	0.1	NC	0.5
244937_at	6.3	A	0.80542	-2.5	NC	0.796129
244938_at	99.6	M	0.056152	1	NC	0.033304
244939_at	242.7	P	0.00415	1.4	I	0.002032
244940_at	321.8	P	7.32e-4	1.3	I	0.001201
244941_at	124.8	P	0.00415	1.1	NC	0.022932
244942_at	15.3	A	0.696289	1.3	NC	0.48058
244943_at	162.2	P	0.001221	0.3	NC	0.5
244944_s_at	231.1	P	2.44e-4	0.5	NC	0.37888
244945_at	44.7	A	0.219482	0.1	NC	0.5
244946_at	103.4	A	0.129639	1.3	NC	0.038415
244947_at	65.2	A	0.067627	0.8	NC	0.028766
244948_at	6.8	A	0.780518	-1.2	NC	0.703911
244949_at	43.9	A	0.334473	3.4	NC	0.038415
244950_at	71.3	P	0.01416	0.4	NC	0.955851
244951_s_at	323.2	P	2.44e-4	0.7	NC	0.105663
244952_at	7.6	A	0.696289	-1.1	NC	0.532344
244953_s_at	38.4	A	0.111572	0.6	NC	0.021224
244954_s_at	19.6	A	0.366211	1.3	NC	0.39129
244955_at	15.1	A	0.601074	-1	NC	0.757415
244956_s_at	60	A	0.080566	1.1	NC	0.074268
244957_at	45.7	A	0.129639	0.5	NC	0.252851
244958_at	26.2	A	0.567627	1.4	NC	0.62112
244959_s_at	159.7	P	7.32e-4	1.2	NC	0.044149
244960_at	118	P	2.44e-4	0.1	NC	0.5
244961_at	348.2	P	7.32e-4	-0.3	NC	0.98579
244962_at	174.3	P	0.00415	0.3	NC	0.5
244963_at	183.2	P	0.001953	0.7	NC	0.185981
244964_at	105.1	P	0.037598	0.3	NC	0.5
244965_at	75.9	A	0.149658	0.7	NC	0.242585
244966_at	2.9	A	0.828613	0.1	NC	0.48058
244967_at	158.2	P	0.01416	1.2	NC	0.010135
244968_at	137.1	P	0.018555	0.2	NC	0.846768
244969_at	77.9	P	0.001221	0.5	NC	0.5
244970_at	108.6	P	0.008057	1.1	NC	0.284967
244971_at	2846.5	P	0.001953	0.8	NC	0.403812
244972_at	31.6	A	0.432373	-1.1	NC	0.981872
244973_at	18.4	A	0.466064	0.2	NC	0.467656
244974_at	18.2	A	0.633789	-0.1	NC	0.5
244975_at	47.2	A	0.095215	-1.9	D	0.999786
244976_at	657	P	2.44e-4	-1.1	D	0.999693
244977_at	52.9	A	0.303711	1.1	NC	0.493524
244978_at	135.9	P	0.00293	0.6	NC	0.016731
244979_at	59	A	0.219482	0.4	NC	0.330589
244980_at	90.7	A	0.111572	1.3	NC	0.094279
244981_at	104.3	P	0.023926	0.9	NC	0.111714
244982_at	255.7	P	0.00415	1.1	NC	0.008511
244983_at	515.8	P	7.32e-4	1.1	NC	0.006503
244984_at	351.8	P	7.32e-4	0.2	NC	0.5
244985_at	149.6	P	2.44e-4	0.3	NC	0.5
244986_at	350.2	P	7.32e-4	0.7	NC	0.5
244987_s_at	1317	P	2.44e-4	0	NC	0.846768
244988_s_at	141.7	P	0.010742	-0.8	D	0.999786
244989_s_at	50.7	A	0.080566	0.6	NC	0.5
244990_s_at	3.2	A	0.633789	0.4	NC	0.138386
244991_s_at	36.4	P	0.046143	0.6	NC	0.069813
244992_s_at	1620.1	P	7.32e-4	1.2	I	0.003699
244993_s_at	217.2	P	0.001953	-0.2	NC	0.961585
244994_at	17.7	A	0.303711	3.6	NC	0.069813
244995_at	1.1	A	0.919434	-1.4	NC	0.725952
244996_at	121.5	P	0.01416	0.9	NC	0.5
244997_at	63.2	P	0.030273	-0.1	NC	0.5
244998_at	180.4	P	2.44e-4	-0.2	NC	0.916174
244999_at	61.2	P	0.023926	0.8	NC	0.416433
245000_at	48.5	A	0.533936	0.7	NC	0.5
245001_at	257.5	P	0.001953	-0.7	D	0.999654
245002_at	37	A	0.334473	-0.4	NC	0.846768
245003_at	52.7	P	0.005859	-0.2	NC	0.532344
245004_at	86.4	P	0.00415	1.4	NC	0.012024
245005_at	6.5	A	0.567627	-2.8	NC	0.62112
245006_at	760.8	P	2.44e-4	0.7	NC	0.061522
245007_at	77.2	P	0.037598	0.1	NC	0.977068
245008_at	64.1	P	0.001953	0.8	NC	0.022932
245009_at	793	P	2.44e-4	0.4	NC	0.5
245010_at	20.2	A	0.5	2.7	NC	0.083826
245011_at	64.2	A	0.095215	0.9	NC	0.252851
245012_at	40.4	A	0.171387	0	NC	0.767451
245013_at	1048.9	P	2.44e-4	-0.5	D	0.99997
245014_at	715.4	P	2.44e-4	-0.8	D	0.99998
245015_at	247.7	P	0.001953	-0.3	D	0.999034
245016_at	318.6	P	2.44e-4	0.4	NC	0.5
245017_at	578	P	0.001221	0.7	NC	0.5
245018_at	156.6	P	0.018555	0.9	NC	0.5
245019_at	157.2	P	0.00415	0.9	NC	0.330589
245020_at	262.6	P	2.44e-4	0.6	NC	0.5
245021_at	59.6	P	0.023926	-0.3	NC	0.805199
245022_at	22.7	A	0.303711	0.3	NC	0.416433
245023_at	134.6	P	0.001953	0.1	NC	0.5
245024_at	750.6	P	2.44e-4	3.1	I	2.e-5
245025_at	84	P	0.023926	1.2	NC	0.330589
245026_at	82.1	A	0.111572	0.5	NC	0.5
245027_at	35.1	A	0.432373	-0.1	NC	0.969033
245028_at	71.3	P	0.023926	-0.8	NC	0.978776
245029_at	4.3	A	0.696289	-2.4	NC	0.5
245030_at	1	A	0.969727	-1	NC	0.854318
245031_at	84	P	0.001953	0.3	NC	0.5
245032_at	26.2	A	0.432373	-0.3	NC	0.692594
245033_at	5	A	0.870361	-2.1	NC	0.981872
245034_at	120.1	A	0.080566	0.5	NC	0.60871
245035_at	42.1	A	0.303711	-1.8	D	0.99998
245036_at	178.2	P	7.32e-4	0.5	NC	0.5
245037_at	3.1	A	0.780518	-2.8	NC	0.925732
245038_at	72.1	A	0.111572	-1.9	D	0.99998
245039_at	174.5	P	2.44e-4	-0.5	NC	0.98579
245040_at	21.5	A	0.633789	0.4	NC	0.5
245041_at	113.1	P	2.44e-4	-1.3	D	0.99998
245042_at	37.5	A	0.665527	-0.7	NC	0.973302
245043_at	138.3	P	0.001221	-0.6	D	0.999899
245044_at	5	A	0.80542	-2.2	NC	0.822588
245045_at	268.4	P	2.44e-4	0	NC	0.767451
245046_at	504.1	P	2.44e-4	0	NC	0.854318
245047_at	25.3	A	0.398926	0	NC	0.5
245048_at	452.5	P	0.001953	0.4	NC	0.725952
245049_at	17.1	A	0.303711	-0.3	NC	0.681091
245050_at	95.8	P	0.010742	1	I	0.00225
245051_at	206.3	P	0.010742	-0.3	NC	0.966696
245052_at	45.8	A	0.27417	0.2	NC	0.429141
245053_at	8.7	A	0.80542	-1.1	NC	0.99288
245054_at	69.3	P	0.010742	-0.2	NC	0.980376
245055_at	49.3	P	0.030273	0.3	NC	0.5
245056_at	11.7	A	0.567627	-2.3	D	0.999977
245057_at	2.9	A	0.99585	0.1	NC	0.822588
245058_at	1.9	A	0.753906	1.8	NC	0.099852
245059_at	168.9	M	0.056152	-0.2	D	0.999226
245060_at	1101.4	P	2.44e-4	0.2	NC	0.5
245061_at	59.7	P	0.030273	-0.3	NC	0.747149
245062_at	174.8	P	7.32e-4	0	NC	0.980376
245063_at	179.3	P	0.00415	0.2	NC	0.5
245064_at	87.5	P	0.001221	0.2	NC	0.5
245065_at	241.2	P	0.046143	0	MD	0.994591
245066_at	225	P	0.005859	0.5	NC	0.5
245067_at	705.2	P	2.44e-4	0.3	NC	0.5
245068_at	3.7	A	0.850342	0	D	0.996959
245069_at	39.1	A	0.19458	2.4	NC	0.5
245070_at	19	A	0.753906	1.6	NC	0.366593
245071_at	31	A	0.633789	1.8	NC	0.5
245072_s_at	25	A	0.303711	3.1	NC	0.028766
245073_at	6.6	A	0.888428	0.7	NC	0.854318
245074_at	25.2	A	0.753906	-0.3	NC	0.990708
245075_at	3	A	0.828613	-1.8	NC	0.5
245076_at	6.8	A	0.919434	0.7	NC	0.5
245077_at	73.5	A	0.19458	0.8	NC	0.5
245078_at	256.6	P	0.001953	0	NC	0.747149
245079_at	61.6	A	0.19458	0	NC	0.657563
245080_at	137	P	0.01416	0.3	NC	0.822588
245081_at	8.1	A	0.633789	-2.1	NC	0.633407
245082_at	32.4	A	0.171387	0.1	NC	0.645558
245083_at	313.2	P	2.44e-4	0.3	NC	0.5
245084_at	68.3	A	0.067627	-0.4	NC	0.861614
245085_at	1141.3	P	7.32e-4	0.2	NC	0.5
245086_at	52.7	A	0.5	2.6	NC	0.454766
245087_at	128.2	P	2.44e-4	0.7	NC	0.203871
245088_at	4.7	A	0.753906	-0.9	NC	0.669411
245089_at	141.5	P	0.001221	0.4	NC	0.5
245090_at	342.2	P	2.44e-4	-1.5	D	0.99998
245091_at	7	A	0.5	-0.1	NC	0.5
245092_at	244.1	P	0.010742	1	NC	0.441923
245093_at	35.1	A	0.432373	-0.3	D	0.998168
245094_at	264.8	P	0.001953	0.4	NC	0.5
245095_at	5.5	A	0.828613	-1.6	NC	0.905721
245096_at	132.3	P	0.010742	0.8	NC	0.454766
245097_at	233.4	P	2.44e-4	0.3	NC	0.5
245098_at	334.6	P	2.44e-4	-0.3	NC	0.990708
245099_at	289.4	P	0.018555	0.2	NC	0.846768
245100_at	137.9	P	0.001221	-0.4	NC	0.964215
245101_at	670.7	P	2.44e-4	-0.4	D	0.999693
245102_at	29.2	A	0.466064	2	NC	0.185981
245103_at	24.3	A	0.601074	0.1	NC	0.5
245104_at	126.5	P	0.010742	0.3	NC	0.5
245105_at	73.4	A	0.080566	1	NC	0.441923
245106_at	127.7	P	0.00415	0.3	NC	0.645558
245107_at	6.7	A	0.27417	-2.3	NC	0.5
245108_at	3.4	A	0.962402	-3.1	NC	0.990708
245109_at	8.3	A	0.665527	-2.5	D	0.999382
245110_at	61.6	A	0.334473	0.2	NC	0.645558
245111_at	5.9	A	0.80542	1.2	NC	0.570859
245112_at	218.6	P	2.44e-4	-1.1	D	0.99998
245113_at	517.5	P	7.32e-4	0.4	NC	0.60871
245114_at	291.8	P	7.32e-4	-0.1	NC	0.973302
245115_at	464.6	P	2.44e-4	0.2	NC	0.583567
245116_at	218.7	P	7.32e-4	-0.3	NC	0.973302
245117_at	584.3	P	2.44e-4	2.4	I	2.e-5
245118_at	104.1	P	0.018555	0.7	NC	0.041201
245119_at	57.1	A	0.149658	0	D	0.998168
245120_at	91.6	M	0.056152	-0.2	NC	0.981872
245121_at	2231	P	2.44e-4	0.3	NC	0.5
245122_at	146.5	P	0.005859	-0.5	D	0.999911
245123_at	2.6	A	0.780518	0.4	NC	0.767451
245124_at	319.4	P	2.44e-4	0.2	NC	0.5
245125_at	4.1	A	0.904785	-1.3	NC	0.545234
245126_at	147.4	P	0.00293	0.5	NC	0.296089
245127_at	91.1	A	0.095215	0	NC	0.952736
245128_at	28.2	A	0.334473	1.3	NC	0.131343
245129_at	4.1	A	0.943848	0.1	NC	0.805199
245130_at	10.7	A	0.753906	-1.6	D	0.996301
245131_s_at	292.6	P	0.001953	-0.1	NC	0.916174
245132_at	118.6	A	0.080566	0.6	NC	0.645558
245133_at	56.8	P	0.001953	0.7	NC	0.138386
245134_s_at	47.3	A	0.149658	-0.9	D	0.99775
245135_at	24.8	A	0.19458	0	NC	0.5
245136_at	255.6	P	0.001953	0.4	NC	0.5
245137_at	92	P	2.44e-4	-0.3	NC	0.846768
245138_at	7.4	A	0.665527	0.8	NC	0.284967
245139_at	406.9	P	2.44e-4	-0.1	NC	0.945978
245140_at	40.5	A	0.432373	0.3	NC	0.805199
245141_at	96.1	A	0.149658	-0.1	NC	0.952736
245142_at	6.4	A	0.904785	-0.4	NC	0.934434
245143_at	25.3	A	0.398926	-0.3	NC	0.838962
245144_at	412.3	P	2.44e-4	0.3	NC	0.5
245145_at	118.9	P	0.008057	-0.1	NC	0.736659
245146_at	292.1	P	0.00415	0.3	NC	0.736659
245147_at	5.6	A	0.334473	-1.3	NC	0.51942
245148_at	96.4	A	0.19458	-1.8	D	0.99998
245149_at	30.8	A	0.334473	-1.3	NC	0.888286
245150_at	43	A	0.303711	-0.7	D	0.995519
245151_at	161.6	P	2.44e-4	-0.4	NC	0.966696
245152_at	265	P	0.00415	0.6	NC	0.284967
245153_at	14	A	0.366211	1.6	NC	0.118009
245154_at	9.3	A	0.828613	-2.7	NC	0.830902
245155_at	851.5	P	2.44e-4	0.1	NC	0.60871
245156_at	60.7	M	0.056152	-0.3	D	0.996645
245157_at	1.4	A	0.665527	1	NC	0.657563
245158_at	5.1	A	0.80542	-2.3	D	0.998514
245159_at	47.6	A	0.5	3.2	NC	0.054022
245160_at	13.1	A	0.780518	2.5	NC	0.5
245161_at	25.1	A	0.5	-0.9	NC	0.993497
245162_at	53.8	A	0.246094	1	NC	0.318909
245163_at	5.6	A	0.665527	-0.8	NC	0.786812
245164_at	489.2	P	0.001953	0.5	NC	0.493524
245165_at	2.8	A	0.753906	-2.7	NC	0.938478
245166_at	45.4	A	0.149658	-0.5	NC	0.60871
245167_s_at	280.7	P	7.32e-4	-0.6	D	0.998664
245168_at	876.6	P	7.32e-4	-0.6	D	0.998923
245169_at	390	P	7.32e-4	0.1	NC	0.767451
245170_at	78.5	A	0.303711	1.3	NC	0.111714
245171_at	26.9	A	0.533936	-2	D	0.99987
245172_at	164.1	P	0.00415	1	I	6.18e-4
245173_at	7.5	A	0.850342	0.3	NC	0.5
245174_at	96.3	P	0.046143	-0.1	NC	0.838962
245175_at	1512.7	P	2.44e-4	0.4	NC	0.5
245176_at	97	A	0.080566	0.1	NC	0.5
245177_at	27.3	A	0.466064	1	NC	0.194801
245178_at	203.1	P	0.008057	0.2	NC	0.925732
245179_at	51	A	0.149658	-0.5	NC	0.99288
245180_at	265.5	P	0.001953	0.3	NC	0.5
245181_at	693.6	P	2.44e-4	-1	D	0.99998
245182_at	163	P	0.046143	-0.1	NC	0.881991
245183_at	60.1	A	0.334473	-0.4	NC	0.881991
245184_at	40.8	M	0.056152	1.2	NC	0.177412
245185_at	106.8	P	0.010742	0.2	NC	0.5
245186_at	147.8	A	0.080566	-0.5	D	0.999977
245187_s_at	201.7	P	0.00293	0.2	NC	0.5
245188_at	50.1	A	0.219482	-0.2	NC	0.98579
245189_at	2.7	A	0.962402	0	NC	0.736659
245190_at	87.2	P	0.005859	1.3	NC	0.454766
245191_at	54.8	A	0.19458	1.8	NC	0.145682
245192_at	1	A	0.780518	-3.5	NC	0.861614
245193_at	39.3	A	0.533936	-2.5	D	0.99998
245194_at	55.6	A	0.067627	-0.5	MD	0.995075
245195_at	19.9	A	0.5	0	NC	0.736659
245196_at	116.8	P	0.010742	-0.1	NC	0.992212
245197_at	278.8	P	2.44e-4	-1	D	0.999786
245198_at	61.5	A	0.432373	-0.7	NC	0.99288
245199_at	2946.4	P	7.32e-4	0.4	NC	0.403812
245200_at	152.4	P	0.023926	0.1	NC	0.5
245201_at	96.8	P	0.023926	-0.2	NC	0.868657
245202_at	96.3	P	0.010742	-0.4	NC	0.905721
245203_at	2.2	A	0.932373	0	NC	0.532344
245204_at	5.5	A	0.80542	-1.6	NC	0.846768
245205_at	50.1	A	0.27417	-0.3	NC	0.900148
245206_at	160.1	P	7.32e-4	-0.3	NC	0.981872
245207_at	263.2	P	0.001221	-0.3	NC	0.984574
245208_at	48.7	A	0.080566	-1.5	D	0.999382
245209_at	578.5	P	2.44e-4	-0.3	D	0.996959
245210_at	75.3	P	2.44e-4	0.3	NC	0.5
245211_at	331.8	P	7.32e-4	0.3	NC	0.681091
245212_at	22.1	A	0.466064	2.3	NC	0.37888
245213_at	65.2	A	0.111572	0.6	NC	0.145682
245214_at	10.7	A	0.466064	0.3	NC	0.62112
245215_at	9.2	A	0.432373	0.2	NC	0.252851
245216_at	176.6	P	0.001953	-0.8	D	0.999948
245217_at	5.1	A	0.828613	0.3	NC	0.786812
245218_s_at	27.5	A	0.303711	0	NC	0.633407
245219_at	32.1	A	0.633789	0.2	NC	0.645558
245220_at	21.7	A	0.696289	0.1	NC	0.596188
245221_s_at	35.5	A	0.219482	1.3	NC	0.041201
245222_at	4	A	0.870361	-1	NC	0.403812
245223_at	2.5	A	0.80542	-0.2	NC	0.905721
245224_at	55.8	A	0.334473	1	NC	0.51942
245225_at	5.4	A	0.904785	0.4	NC	0.5
245226_at	32.3	A	0.432373	-0.2	NC	0.51942
245227_s_at	65.6	A	0.466064	-0.4	D	0.995927
245228_at	132.1	P	2.44e-4	-0.8	D	0.999932
245229_at	142.5	P	0.001953	0.8	NC	0.118009
245230_at	41.1	A	0.171387	-0.1	NC	0.736659
245231_at	67.7	A	0.366211	1.1	NC	0.5
245232_at	2.8	A	0.962402	-0.1	NC	0.854318
245233_at	2.5	A	0.870361	0.1	NC	0.958799
245234_at	102.2	P	0.005859	-0.5	NC	0.934434
245235_at	326.3	P	2.44e-4	0	NC	0.875448
245236_at	48.8	P	0.023926	0	NC	0.532344
245237_at	122.5	P	0.001953	-0.1	NC	0.894337
245238_at	1499.3	P	2.44e-4	-0.1	NC	0.955851
245239_at	75.3	A	0.246094	2	NC	0.105663
245240_at	8.4	A	0.72583	1	NC	0.5
245241_at	5.5	A	0.943848	0.8	NC	0.5
245242_at	43.3	A	0.19458	0.6	NC	0.5
245243_at	47.3	A	0.246094	0.6	NC	0.284967
245244_at	84.9	A	0.111572	0.6	NC	0.532344
245245_at	60	A	0.633789	0.7	NC	0.5
245246_at	3	A	0.904785	0.5	NC	0.973302
245247_at	192.9	P	0.001953	-0.5	D	0.997247
245248_at	163.8	P	0.001953	0.2	NC	0.747149
245249_at	411.4	P	7.32e-4	-0.9	D	0.999135
245250_at	42.9	A	0.27417	-0.9	D	0.99775
245251_at	105.7	P	0.01416	0.4	NC	0.330589
245252_at	163.2	P	7.32e-4	0	NC	0.975245
245253_at	28.1	A	0.246094	3	NC	0.028766
245254_at	93.4	P	0.01416	-0.8	NC	0.981872
245255_at	353.3	P	0.001221	-0.2	NC	0.975245
245256_at	53.8	A	0.149658	-0.2	NC	0.969033
245257_at	4.2	A	0.665527	-1.8	NC	0.60871
245258_at	160.5	P	7.32e-4	0.1	NC	0.786812
245259_at	65.6	A	0.246094	0.9	NC	0.532344
245260_at	125.5	P	2.44e-4	-0.5	NC	0.60871
245261_at	184	P	0.005859	0.4	NC	0.5
245262_at	82.4	A	0.111572	0	NC	0.875448
245263_at	20.5	A	0.533936	-0.7	NC	0.900148
245264_at	4.4	A	0.567627	0.1	NC	0.177412
245265_at	6.6	A	0.888428	-1.3	NC	0.767451
245266_at	90	A	0.171387	-0.6	NC	0.992212
245267_at	76.5	P	0.018555	-0.6	D	0.998349
245268_at	113.6	M	0.056152	0.2	NC	0.725952
245269_at	334.1	P	2.44e-4	0.6	NC	0.467656
245270_at	2299.8	P	2.44e-4	0.7	NC	0.161038
245271_at	145.2	P	2.44e-4	-0.3	D	0.998923
245272_at	36	A	0.334473	0.3	NC	0.822588
245273_at	138.1	A	0.219482	-0.5	NC	0.942324
245274_at	202.4	P	0.00415	0.9	NC	0.284967
245275_at	3.5	A	0.919434	0.7	NC	0.48058
245276_at	70.2	A	0.19458	-0.4	NC	0.952736
245277_at	5.7	A	0.80542	-1.7	D	0.999654
245278_at	349.4	P	7.32e-4	-0.5	D	0.999948
245279_at	261	P	2.44e-4	0.4	NC	0.5
245280_at	134.3	P	2.44e-4	0.2	NC	0.5
245281_at	585.2	P	2.44e-4	0.2	NC	0.5
245282_at	177.8	P	0.00293	-0.8	D	0.999948
245283_at	26.1	A	0.398926	-0.7	D	0.99751
245284_at	60.2	A	0.067627	0.4	NC	0.938478
245285_s_at	84.4	P	0.046143	-0.5	D	0.999308
245286_at	1158	P	2.44e-4	-0.4	NC	0.98579
245287_at	103.3	P	0.046143	0.1	NC	0.978776
245288_at	116.8	P	0.01416	-0.4	D	0.999135
245289_at	1664.6	P	2.44e-4	-0.1	NC	0.916174
245290_at	100.2	M	0.056152	-1.6	D	0.99998
245291_at	315.4	P	0.01416	1.3	MI	0.005409
245292_at	1143.6	P	2.44e-4	-0.1	NC	0.977068
245293_at	273.1	P	2.44e-4	0.2	NC	0.5
245294_at	89	A	0.080566	-0.5	D	0.995927
245295_at	182.1	P	0.001221	0.1	NC	0.822588
245296_at	69.5	A	0.246094	-0.1	NC	0.5
245297_at	41.9	P	0.023926	-0.9	NC	0.980376
245298_at	200.6	M	0.056152	0.3	NC	0.570859
245299_at	623.1	P	2.44e-4	0.1	NC	0.506476
245300_at	144.2	P	0.00415	0.4	NC	0.5
245301_at	147.5	P	0.00293	0.5	NC	0.307406
245302_at	28.5	A	0.149658	-0.1	NC	0.747149
245303_at	66.1	A	0.095215	0.2	NC	0.318909
245304_at	7.5	A	0.80542	-3.2	NC	0.961585
245305_at	270.8	P	0.001221	-1	D	0.99998
245306_at	87.4	A	0.080566	0.9	NC	0.232549
245307_at	90.5	P	0.037598	-0.1	D	0.999448
245308_at	190.2	P	0.001221	-0.5	D	0.999562
245309_at	104.5	P	0.001953	0.5	NC	0.366593
245310_at	66	M	0.056152	0.6	NC	0.429141
245311_at	1615.8	P	2.44e-4	0.4	NC	0.213188
245312_at	61.9	P	0.00415	-0.1	NC	0.570859
245313_at	182.9	P	0.001953	0.1	NC	0.905721
245314_at	40.9	A	0.5	0	NC	0.911062
245315_at	861.3	P	2.44e-4	0.5	NC	0.467656
245316_at	246.9	P	7.32e-4	0.5	NC	0.5
245317_at	962.6	P	2.44e-4	-1.2	D	0.99998
245318_at	50.1	A	0.095215	0.9	NC	0.065566
245319_at	94.4	P	0.030273	0.6	NC	0.5
245320_at	175	P	2.44e-4	0.1	NC	0.62112
245321_at	339.3	P	2.44e-4	-0.6	D	0.999135
245322_at	26.1	A	0.334473	1.1	NC	0.354442
245323_at	788.8	P	2.44e-4	0.5	NC	0.307406
245324_at	197.3	P	2.44e-4	-0.6	D	0.99987
245325_at	180.3	P	7.32e-4	-0.4	D	0.995927
245326_at	15.5	A	0.533936	-0.5	NC	0.777251
245327_at	94.2	P	0.005859	-0.8	NC	0.993497
245328_at	571.1	P	7.32e-4	-0.1	NC	0.966696
245329_at	297.8	P	0.001221	0.5	NC	0.213188
245330_at	112.7	P	0.030273	-1	D	0.999886
245331_at	392.4	P	0.001221	0.2	NC	0.736659
245332_at	357.8	P	0.001221	0.4	NC	0.5
245333_at	382.8	P	2.44e-4	0.3	NC	0.506476
245334_at	694.6	P	2.44e-4	0.6	NC	0.177412
245335_at	5	A	0.904785	-0.5	NC	0.692594
245336_at	49.4	A	0.334473	3.7	NC	0.022932
245337_at	121.3	P	0.023926	-0.2	D	0.998168
245338_at	63.1	A	0.111572	-0.6	D	0.997968
245339_at	159.2	P	0.010742	0.3	NC	0.657563
245340_at	1366.9	P	2.44e-4	0.6	NC	0.177412
245341_at	184.3	P	7.32e-4	0.5	NC	0.441923
245342_at	3290.5	P	2.44e-4	0.4	NC	0.5
245343_at	161	P	0.00293	-0.2	NC	0.991489
245344_at	208.2	P	2.44e-4	0.2	NC	0.5
245345_at	107.9	P	0.008057	0.9	NC	0.242585
245346_at	54	P	0.018555	1	NC	0.5
245347_at	54.5	P	0.008057	0.2	NC	0.274048
245348_at	298.8	P	2.44e-4	-0.2	NC	0.938478
245349_at	81.2	A	0.067627	1.2	NC	0.274048
245350_at	595.1	P	2.44e-4	-0.7	D	0.999977
245351_at	153	P	2.44e-4	-0.5	NC	0.990708
245352_at	37.4	A	0.111572	2.6	NC	0.01421
245353_at	4.5	A	0.850342	-3	D	0.999226
245354_at	3.5	A	0.870361	-0.2	NC	0.875448
245355_at	3534.6	P	2.44e-4	0.5	NC	0.307406
245356_at	7107.6	P	2.44e-4	-0.2	D	0.999448
245357_at	50.8	P	0.01416	-0.4	NC	0.942324
245358_at	339.9	P	0.00293	0.2	NC	0.669411
245359_at	132.5	P	0.037598	-0.2	D	0.998799
245360_at	254.5	P	7.32e-4	-0.3	D	0.998799
245361_at	432	P	7.32e-4	0.1	NC	0.930187
245362_at	137.5	P	0.001953	0.1	NC	0.715033
245363_at	151.1	P	0.018555	-1	D	0.995927
245364_at	57.6	P	0.037598	-0.4	NC	0.5
245365_at	252.9	P	0.023926	0.6	NC	0.5
245366_at	119.2	P	2.44e-4	-0.2	NC	0.942324
245367_at	138.9	P	2.44e-4	0.5	NC	0.242585
245368_at	66.8	A	0.067627	0.7	NC	0.263341
245369_at	5.7	A	0.780518	1.4	NC	0.454766
245370_at	108.7	P	0.001221	0.7	NC	0.318909
245371_at	41	A	0.27417	0.3	NC	0.403812
245372_at	1249.1	P	2.44e-4	0.2	NC	0.5
245373_s_at	1122.4	P	0.001221	-0.3	D	0.998664
245374_at	302.2	P	2.44e-4	0.3	NC	0.5
245375_at	52.6	A	0.219482	0.2	NC	0.657563
245376_at	44.5	A	0.067627	0.8	NC	0.296089
245377_at	8.5	A	0.601074	0.4	NC	0.645558
245378_at	33.6	A	0.5	2	NC	0.558077
245379_at	46.1	A	0.129639	-0.3	NC	0.786812
245380_at	16	A	0.567627	-0.7	NC	0.975245
245381_at	66.3	A	0.111572	0.4	NC	0.5
245382_at	455.6	P	7.32e-4	-0.9	D	0.99998
245383_at	54.4	P	0.030273	0.8	NC	0.011045
245384_at	71.8	A	0.129639	-0.1	NC	0.888286
245385_at	15	A	0.665527	-1.4	D	0.998168
245386_at	1398.1	P	2.44e-4	-0.2	NC	0.971234
245387_at	271.5	P	7.32e-4	0.2	NC	0.5
245388_at	51.6	A	0.19458	0.7	NC	0.429141
245389_at	15.4	A	0.633789	-1.7	D	0.999786
245390_at	110.6	P	0.00415	0.2	NC	0.5
245391_at	622	P	2.44e-4	-0.7	D	0.999973
245392_at	21	A	0.366211	1.4	NC	0.016731
245393_at	399.6	P	0.001953	-1.8	D	0.999977
245394_at	1253.6	P	0.001953	0.2	NC	0.736659
245395_at	162.3	P	0.046143	0.9	NC	0.5
245396_at	108.2	A	0.366211	0.2	NC	0.39129
245397_at	60.5	A	0.171387	0.4	NC	0.5
245398_at	146.3	P	0.01416	-0.4	D	0.999954
245399_at	5487.3	P	2.44e-4	-0.2	NC	0.987976
245400_at	405.1	P	2.44e-4	-0.6	D	0.999693
245401_at	228.4	P	2.44e-4	-2	D	0.99998
245402_at	6.5	A	0.72583	-0.7	NC	0.177412
245403_at	5.7	A	0.80542	-1.8	NC	0.532344
245404_at	121	P	7.32e-4	0.5	NC	0.5
245405_at	27	A	0.27417	-0.3	NC	0.952736
245406_at	39	A	0.149658	0.7	NC	0.5
245407_at	388.3	P	7.32e-4	-0.1	NC	0.938478
245408_at	119.1	P	0.008057	0.8	NC	0.307406
245409_at	16.6	A	0.665527	-0.5	NC	0.669411
245410_at	38.9	A	0.149658	0.5	NC	0.5
245411_at	2.7	A	0.601074	-1.4	NC	0.868657
245412_at	1022.6	P	2.44e-4	1.3	I	6.18e-4
245413_at	40.4	P	0.018555	-0.1	NC	0.861614
245414_at	88.6	A	0.334473	0.3	NC	0.342437
245415_at	361.8	P	2.44e-4	-0.1	NC	0.838962
245416_at	124.2	P	0.023926	0.2	NC	0.875448
245417_at	5.1	A	0.850342	-1.8	NC	0.921063
245418_at	130.8	P	2.44e-4	-0.1	NC	0.888286
245419_at	14	A	0.633789	0.2	NC	0.5
245420_at	13.7	A	0.398926	-0.9	NC	0.916174
245421_at	132.4	P	0.005859	0.5	NC	0.318909
245422_at	9.8	A	0.633789	1.3	NC	0.5
245423_at	48.9	A	0.067627	0.3	NC	0.5
245424_at	5.6	A	0.976074	1.2	NC	0.596188
245425_at	427.8	P	0.001953	0.3	NC	0.5
245426_at	58.8	A	0.111572	1.1	NC	0.177412
245427_at	73.4	A	0.080566	0	NC	0.888286
245428_at	106.4	A	0.111572	-0.2	NC	0.945978
245429_at	60.3	A	0.219482	0.8	NC	0.5
245430_at	238.5	P	0.008057	0.5	NC	0.467656
245431_at	172.7	P	2.44e-4	-0.1	NC	0.894337
245432_at	206.8	P	0.00293	1	NC	0.018128
245433_at	658.3	P	2.44e-4	-0.2	NC	0.938478
245434_at	108.8	P	0.00293	-0.7	D	0.99994
245435_at	81.9	A	0.095215	1	NC	0.161038
245436_at	15.6	A	0.5	-1.9	NC	0.988955
245437_at	18.1	A	0.432373	0	NC	0.861614
245438_at	84.1	P	0.01416	0	NC	0.777251
245439_at	44.1	A	0.246094	-0.2	NC	0.938478
245440_at	33.9	A	0.665527	1.5	NC	0.318909
245441_at	53.4	A	0.19458	0.9	NC	0.403812
245442_at	74.7	P	0.008057	0.1	NC	0.596188
245443_at	1.5	A	0.870361	0.4	NC	0.747149
245444_at	32.3	A	0.665527	0.2	NC	0.703911
245445_at	37.3	A	0.27417	-0.5	D	0.996645
245446_at	157.3	P	2.44e-4	0.7	NC	0.296089
245447_at	5	A	0.828613	0.6	NC	0.222749
245448_at	8.8	A	0.780518	1.9	NC	0.284967
245449_at	44.7	A	0.5	0	NC	0.657563
245450_at	4.9	A	0.828613	-1.3	NC	0.5
245451_at	45.2	A	0.366211	0	NC	0.777251
245452_at	3.1	A	0.601074	-1.6	NC	0.545234
245453_at	7.7	A	0.904785	-1.2	NC	0.905721
245454_at	110.5	P	0.023926	0.3	NC	0.5
245455_at	2.8	A	0.932373	0.5	NC	0.692594
245456_at	155.3	P	2.44e-4	0.3	NC	0.5
245457_s_at	16.2	A	0.533936	-1.7	NC	0.992212
245458_at	2.9	A	0.904785	0.7	NC	0.633407
245459_at	2.4	A	0.989258	0.3	NC	0.930187
245460_at	8.7	A	0.633789	0.4	NC	0.403812
245461_at	53	A	0.067627	0.7	NC	0.747149
245462_at	89.6	P	0.023926	0.6	NC	0.5
245463_at	159.4	P	0.00415	-2.9	D	0.99998
245464_at	73.4	P	0.046143	0.5	NC	0.5
245465_at	6.1	A	0.753906	-2.4	NC	0.669411
245466_at	65.7	P	0.001953	0.1	NC	0.681091
245467_at	90	A	0.111572	0.3	NC	0.5
245468_at	26.4	A	0.334473	-0.5	NC	0.403812
245469_at	11.5	A	0.72583	4.7	NC	0.222749
245470_at	2.7	A	0.919434	0.6	NC	0.60871
245471_at	32	A	0.246094	4.4	NC	0.242585
245472_at	52	A	0.334473	2.7	NC	0.044149
245473_at	13.8	A	0.80542	1.6	NC	0.274048
245474_at	64.3	A	0.219482	-0.2	NC	0.969033
245475_at	39.3	A	0.466064	1.3	NC	0.5
245476_at	21	A	0.696289	2.4	NC	0.558077
245477_at	121.8	P	7.32e-4	-0.9	D	0.99987
245478_at	89.1	P	0.005859	-0.3	D	0.995519
245479_at	44.3	P	0.005859	0.1	NC	0.583567
245480_at	47	A	0.080566	-0.7	D	0.996959
245481_at	429.4	P	0.008057	-0.3	D	0.998799
245482_at	70.6	A	0.080566	-1	D	0.99998
245483_at	2725.4	P	2.44e-4	-0.9	D	0.99998
245484_at	211.8	P	7.32e-4	-0.1	NC	0.955851
245485_at	35.9	A	0.334473	-0.7	D	0.99751
245486_x_at	12	A	0.753906	-2.8	NC	0.51942
245487_at	120.8	P	0.018555	0.2	NC	0.583567
245488_at	38.6	A	0.080566	0.7	NC	0.203871
245489_at	79.9	A	0.171387	0.1	NC	0.814019
245490_at	25.1	A	0.567627	-0.4	NC	0.868657
245491_at	63	A	0.067627	-0.3	NC	0.938478
245492_at	191	P	0.00293	0.2	NC	0.5
245493_at	41.8	P	0.018555	-0.1	NC	0.822588
245494_at	107.5	P	0.018555	0.1	NC	0.854318
245495_at	79.1	P	0.030273	-0.1	NC	0.945978
245496_at	214.3	P	0.046143	0.4	NC	0.757415
245497_at	5.1	A	0.696289	0.8	NC	0.692594
245498_at	93.7	P	0.018555	0.6	NC	0.48058
245499_at	41.6	A	0.303711	0.4	NC	0.846768
245500_at	4.6	A	0.904785	0.2	NC	0.983269
245501_at	1.9	A	0.969727	0.4	NC	0.681091
245502_at	168	P	7.32e-4	0.9	NC	0.252851
245503_at	16.7	A	0.567627	3.1	NC	0.429141
245504_at	12	A	0.432373	2.5	NC	0.263341
245505_at	3.5	A	0.72583	0.8	NC	0.37888
245506_at	3.4	A	0.870361	-0.2	NC	0.232549
245507_at	4.7	A	0.976074	0.6	NC	0.633407
245508_at	6	A	0.80542	-0.6	NC	0.657563
245509_at	68.9	P	0.046143	0.5	NC	0.37888
245510_at	421.5	P	2.44e-4	-0.7	D	0.999508
245511_at	10.8	A	0.665527	-0.5	NC	0.925732
245512_at	383.1	P	2.44e-4	0.3	NC	0.5
245513_at	114.3	A	0.080566	-0.6	D	0.999308
245514_at	105.4	P	0.046143	0.4	NC	0.5
245515_at	6.6	A	0.334473	-1.1	NC	0.177412
245516_at	47.8	A	0.149658	0.1	NC	0.930187
245517_at	110.3	A	0.171387	-0.6	NC	0.952736
245518_at	109.3	P	0.023926	1.1	NC	0.5
245519_at	9.1	A	0.870361	-1.7	NC	0.51942
245520_at	1.2	A	0.919434	-1.2	NC	0.814019
245521_at	154.2	P	0.00415	0.4	NC	0.5
245522_at	27.8	A	0.303711	-0.5	NC	0.938478
245523_at	252.7	P	7.32e-4	-0.6	D	0.999977
245524_at	542.6	P	0.001953	-0.4	NC	0.961585
245525_at	498.2	P	0.001953	0.2	NC	0.5
245526_at	61.4	A	0.129639	-0.2	NC	0.934434
245527_at	42.5	A	0.219482	0.1	NC	0.5
245528_at	35.4	A	0.533936	-0.7	NC	0.988955
245529_at	93.7	P	0.037598	0.4	NC	0.558077
245530_at	49.3	P	0.037598	0.9	NC	0.161038
245531_at	32.9	A	0.171387	-3.8	D	0.99998
245532_at	114.6	P	0.001953	0.5	NC	0.60871
245533_at	40.2	A	0.398926	-0.4	MD	0.995075
245534_at	1.8	A	0.98584	1.1	NC	0.703911
245535_at	56.2	P	0.037598	0.2	NC	0.949447
245536_at	56.2	A	0.171387	0.1	NC	0.846768
245537_at	29	P	0.046143	0.7	NC	0.041201
245538_at	3.2	A	0.753906	-1.6	NC	0.403812
245539_at	5.2	A	0.665527	0.6	NC	0.493524
245540_at	79.7	A	0.080566	0.8	NC	0.088938
245541_at	64.9	P	0.030273	0.8	NC	0.5
245542_at	62	A	0.303711	3.1	NC	0.145682
245543_at	56.2	A	0.067627	0.8	NC	0.5
245544_at	151.7	P	0.00293	-0.6	NC	0.975245
245545_at	62.2	A	0.366211	0.3	NC	0.911062
245546_at	113.2	P	0.008057	1.1	I	6.8e-5
245547_at	16.5	A	0.567627	2.3	NC	0.342437
245548_at	31.8	A	0.111572	0.7	NC	0.318909
245549_at	2.1	A	0.932373	-0.6	NC	0.868657
245550_at	91.5	P	7.32e-4	-0.5	D	0.999759
245551_at	25.6	A	0.19458	0.9	NC	0.5
245552_at	92.8	P	0.001221	1	NC	0.054022
245553_at	21.4	A	0.334473	-0.6	MD	0.994067
245554_at	172.3	P	7.32e-4	-0.8	D	0.99996
245555_at	2486.2	P	7.32e-4	-0.6	D	0.999448
245556_at	201.6	P	0.01416	-1	D	0.999693
245557_at	244.4	P	0.001953	0	NC	0.796129
245558_at	75.7	P	0.030273	0.5	NC	0.5
245559_at	7.3	A	0.72583	0.6	NC	0.403812
245560_at	9.2	A	0.72583	1.3	NC	0.342437
245561_at	175.4	P	7.32e-4	0.1	NC	0.5
245562_at	83.8	P	0.00293	-0.5	D	0.999226
245563_at	225.7	P	2.44e-4	-1.7	D	0.99998
245564_at	88.5	P	0.037598	0.8	NC	0.454766
245565_at	66.1	A	0.149658	-0.4	NC	0.973302
245566_at	71.3	P	0.046143	0.1	NC	0.51942
245567_at	3790.9	P	2.44e-4	0.1	NC	0.757415
245568_at	79.9	A	0.067627	1.1	NC	0.213188
245569_at	99.7	P	0.018555	1.1	NC	0.145682
245570_at	3.8	A	0.953857	0.1	NC	0.900148
245571_at	8.6	A	0.633789	-0.8	NC	0.506476
245572_at	88.4	P	0.005859	0.4	NC	0.805199
245573_at	60.6	A	0.303711	1.1	NC	0.441923
245574_at	77.1	A	0.095215	1.9	NC	0.131343
245575_at	132	P	0.008057	0.3	NC	0.757415
245576_at	151.5	P	0.037598	-0.2	NC	0.961585
245577_at	120.9	P	0.01416	-0.6	D	0.997968
245578_at	119.2	P	0.018555	-0.1	NC	0.971234
245579_at	33	A	0.303711	0.7	NC	0.416433
245580_at	55.6	A	0.129639	0.6	NC	0.5
245581_at	12.5	A	0.533936	-1.1	NC	0.861614
245582_at	32.6	A	0.5	-0.4	NC	0.989865
245583_at	74.8	P	0.037598	0.4	NC	0.596188
245584_at	102	P	0.018555	0.5	NC	0.296089
245585_at	3.3	A	0.932373	-0.1	NC	0.875448
245586_at	9.6	A	0.665527	-1.5	NC	0.681091
245587_at	93	A	0.067627	0.1	NC	0.955851
245588_at	7.3	A	0.665527	-2.6	NC	0.925732
245589_at	1.8	A	0.919434	0.9	NC	0.5
245590_at	39.8	A	0.246094	0.5	NC	0.5
245591_at	4.2	A	0.665527	1.3	NC	0.545234
245592_at	1.9	A	0.943848	0.7	NC	0.981872
245593_at	192.5	P	0.00293	0.7	NC	0.035785
245594_at	136.1	M	0.056152	-0.6	D	0.999308
245595_at	6.2	A	0.665527	0.9	NC	0.5
245596_at	7.2	A	0.753906	-1.6	NC	0.814019
245597_at	66.9	A	0.129639	0.4	NC	0.467656
245598_at	21.1	A	0.398926	-1.1	NC	0.558077
245599_at	90.1	P	0.018555	-0.5	NC	0.988955
245600_at	218.1	P	2.44e-4	0.1	NC	0.62112
245601_at	84.2	P	0.023926	-0.3	NC	0.916174
245602_at	482.7	P	2.44e-4	-0.6	D	0.999954
245603_at	35.8	A	0.665527	1.9	NC	0.296089
245604_at	20.4	A	0.19458	-2	D	0.999911
245605_at	169.3	P	0.018555	-0.4	D	0.996959
245606_at	141.9	P	0.01416	0.5	NC	0.757415
245607_at	25.5	A	0.665527	-0.9	NC	0.98579
245608_at	192.6	P	7.32e-4	-0.2	NC	0.846768
245609_at	20.7	A	0.567627	1.4	NC	0.416433
245610_at	21	A	0.303711	0.9	NC	0.5
245611_at	158.4	P	0.001221	0.1	NC	0.822588
245612_at	496.9	P	2.44e-4	0.3	NC	0.5
245613_at	4.4	A	0.919434	-1.6	NC	0.977068
245614_at	24.2	A	0.334473	1.7	NC	0.5
245615_at	20.9	A	0.533936	-0.2	NC	0.681091
245616_at	40	A	0.466064	1.4	NC	0.185981
245617_at	1	A	0.969727	-3.1	NC	0.757415
245618_at	76.3	P	0.00415	0.2	NC	0.454766
245619_at	80.4	A	0.19458	-0.1	NC	0.757415
245620_at	47.7	A	0.303711	4.1	NC	0.074268
245621_at	23.4	A	0.601074	-1.1	NC	0.973302
245622_at	3.2	A	0.962402	1.2	NC	0.506476
245623_s_at	39.1	P	0.008057	0.8	NC	0.057676
245624_at	2.7	A	0.953857	-0.8	NC	0.875448
245625_at	170.6	P	7.32e-4	-0.5	MD	0.994067
245626_at	600.3	P	2.44e-4	-0.7	D	0.999922
245627_at	6.3	A	0.919434	1	NC	0.5
245628_at	23.2	A	0.567627	-0.3	NC	0.692594
245629_at	485.1	P	2.44e-4	0.1	NC	0.558077
245630_at	109.4	A	0.27417	1.3	NC	0.008511
245631_at	265.1	P	2.44e-4	0	NC	0.736659
245632_at	45.1	A	0.171387	0.3	NC	0.692594
245633_at	419.4	P	7.32e-4	0.1	NC	0.715033
245634_at	5.6	A	0.870361	1.7	NC	0.5
245635_at	35.7	A	0.27417	-0.6	NC	0.805199
245636_at	38.5	A	0.398926	2.5	NC	0.131343
245637_at	233.9	P	7.32e-4	0.2	NC	0.5
245638_s_at	296.1	P	2.44e-4	-0.8	D	0.999811
245639_at	873.8	P	2.44e-4	0.2	NC	0.532344
245640_at	3.4	A	0.99707	-1.9	NC	0.949447
245641_at	23.7	A	0.432373	-1.9	NC	0.977068
245642_at	624.3	P	2.44e-4	-0.5	D	0.999727
245643_at	26.5	A	0.5	-0.1	NC	0.5
245644_at	120.6	P	0.00293	-0.3	NC	0.854318
245645_at	2.8	A	0.870361	-3.8	D	0.998923
245646_x_at	1.2	A	0.850342	-0.7	NC	0.992212
245647_at	22.2	A	0.72583	0.9	NC	0.925732
245648_at	5.2	A	0.665527	0.8	NC	0.441923
245649_at	143.7	A	0.067627	0.1	NC	0.822588
245650_at	37.1	A	0.601074	-0.4	NC	0.703911
245651_s_at	831.5	P	7.32e-4	-0.2	D	0.999226
245652_at	49.3	A	0.219482	1	NC	0.061522
245653_at	21.6	A	0.780518	0.2	NC	0.263341
245654_at	40.4	A	0.095215	0	NC	0.725952
245655_at	10.7	A	0.603516	4.8	NC	0.284747
245656_at	2.4	A	0.932373	0.9	NC	0.51942
245657_at	44.6	A	0.219482	0.5	NC	0.5
245658_at	4.3	A	0.943848	1	NC	0.596188
245659_at	125.9	P	0.018555	-1.4	D	0.99998
245660_at	146.4	P	0.01416	0.2	NC	0.692594
245661_at	70.9	P	0.018555	0.3	NC	0.5
245662_at	1.5	A	0.981445	-4.3	D	0.999833
245663_at	22.3	A	0.5	0.3	NC	0.5
245664_at	22.8	A	0.665527	1.4	NC	0.354442
245665_at	214.3	P	0.00293	0	NC	0.583567
245666_at	238.3	P	7.32e-4	0	NC	0.945978
245667_at	306.5	P	2.44e-4	-0.7	D	0.99775
245668_at	945.3	P	2.44e-4	-1.1	D	0.99998
245669_at	6.1	A	0.904785	-2.1	NC	0.830902
245670_at	127.1	A	0.067627	1.2	NC	0.454766
245671_at	57.2	A	0.149658	0.2	NC	0.921063
245672_at	28.5	A	0.432373	-0.6	NC	0.5
245673_at	5.9	A	0.601074	-1.3	NC	0.454766
245674_at	69.2	A	0.067627	-0.1	NC	0.5
245675_at	58	P	0.018555	1.4	NC	0.078937
245676_at	63.5	A	0.219482	2.1	NC	0.354442
245677_at	31.3	A	0.19458	2.2	NC	0.094279
245678_at	63.5	A	0.129639	0	NC	0.725952
245679_at	152.9	P	0.00293	0	NC	0.990708
245680_at	9	A	0.72583	-2	NC	0.822588
245681_at	105.2	A	0.149658	-0.1	NC	0.986922
245682_at	137.2	P	0.046143	-0.2	D	0.999034
245683_at	132.2	P	0.018555	0.3	NC	0.60871
245684_at	345.9	P	2.44e-4	-0.2	NC	0.975245
245685_at	40.7	A	0.246094	-0.1	NC	0.725952
245686_at	600.8	P	2.44e-4	-0.2	NC	0.942324
245687_at	176.4	P	2.44e-4	-0.3	NC	0.993497
245688_at	1546.4	P	2.44e-4	0.6	NC	0.078937
245689_at	2.2	A	0.828613	0.9	NC	0.5
245690_at	42.5	A	0.219482	0.7	NC	0.416433
245691_at	83.4	A	0.366211	-0.9	D	0.999382
245692_at	4.3	A	0.962402	-1.2	NC	0.570859
245693_at	118.4	P	0.00415	0.5	NC	0.5
245694_at	207.6	P	0.001221	-0.5	D	0.999853
245695_at	89.6	P	0.023926	-0.2	NC	0.777251
245696_at	5.9	A	0.850342	0.9	NC	0.354442
245697_at	183.1	P	0.010742	-0.9	D	0.99998
245698_at	40.3	A	0.366211	0.9	NC	0.366593
245699_at	98.1	P	0.008057	-0.3	NC	0.62112
245700_at	56.1	A	0.246094	1.6	NC	0.5
245701_at	52.5	A	0.567627	3.9	NC	0.5
245702_at	38.1	A	0.366211	-0.4	NC	0.993497
245703_at	30.7	A	0.398926	0.1	NC	0.5
245704_at	88.7	P	0.010742	-0.7	NC	0.986922
245705_at	6.6	A	0.665527	-1.2	NC	0.5
245706_at	14	A	0.601074	-0.2	NC	0.736659
245707_at	65.8	A	0.219482	1	NC	0.069813
245708_at	2	A	0.466064	0.7	NC	0.545234
245709_at	93.4	A	0.111572	-0.3	NC	0.973302
245710_at	69.5	A	0.129639	0.5	NC	0.454766
245711_at	142.1	P	0.005859	-1	D	0.999727
245712_at	78.7	P	0.01416	0.7	NC	0.124552
245713_at	11	A	0.5	-0.4	NC	0.5
245714_at	261.3	P	2.44e-4	-0.5	D	0.998664
245715_s_at	3220.5	P	2.44e-4	0.2	NC	0.5
245716_at	56	A	0.149658	0.2	NC	0.894337
245717_at	81.3	A	0.27417	2	NC	0.222749
245718_at	179	A	0.067627	0.5	NC	0.429141
245719_at	2.6	A	0.633789	-2	NC	0.888286
245720_at	4.4	A	0.904785	-1.7	NC	0.975245
245721_s_at	219	P	7.32e-4	0	NC	0.62112
245722_at	96.7	A	0.19458	0.2	NC	0.984574
245723_at	12.2	A	0.633789	-2.7	NC	0.888286
245724_at	202.9	P	0.010742	-0.5	D	0.99987
245725_at	80.1	P	0.01416	-0.8	NC	0.983269
245726_at	27.3	A	0.432373	-0.1	NC	0.403812
245727_at	80.4	P	0.018555	0.2	NC	0.48058
245728_at	65	A	0.171387	0.4	NC	0.5
245729_at	416.1	P	7.32e-4	0.2	NC	0.60871
245730_at	57.7	A	0.334473	-0.2	NC	0.969033
245731_at	117.1	P	0.018555	-0.9	D	0.999954
245732_at	151.6	P	2.44e-4	0.4	NC	0.263341
245733_at	164.6	P	0.001953	0.1	NC	0.900148
245734_at	121.3	P	0.005859	-0.1	NC	0.969033
245735_at	70.7	P	0.01416	-0.8	D	0.999948
245736_at	9002.9	P	2.44e-4	-0.2	D	0.99994
245737_at	102.7	P	0.018555	-0.6	D	0.999973
245738_at	17.8	A	0.753906	0.5	NC	0.5
245739_at	117	P	0.00415	0.1	NC	0.975245
245740_at	178.9	A	0.080566	-0.3	MD	0.994591
245741_at	29.5	A	0.398926	1.6	NC	0.493524
245742_at	711.5	P	7.32e-4	-0.4	D	0.999693
245743_at	3.7	A	0.994141	1.2	NC	0.570859
245744_at	1.5	A	0.991943	0.7	NC	0.830902
245745_at	1.4	A	0.98584	1.1	NC	0.715033
245746_at	1441	P	2.44e-4	0.2	NC	0.5
245747_at	29.4	A	0.533936	0.3	NC	0.62112
245748_at	117.4	P	0.00415	-0.8	D	0.999308
245749_at	9.9	A	0.533936	-0.5	NC	0.061522
245750_at	937.1	P	7.32e-4	-0.2	NC	0.986922
245751_s_at	76.5	P	0.001221	-0.5	NC	0.984574
245752_at	1.9	A	0.919434	-3.1	NC	0.875448
245753_at	0.7	A	0.696289	-0.6	NC	0.403812
245754_at	4.8	A	0.953857	2.6	NC	0.342437
245755_at	5.3	A	0.601074	-1.8	NC	0.971234
245756_at	392.1	P	2.44e-4	-0.6	D	0.99998
245757_at	12.9	A	0.5	-2	NC	0.905721
245758_at	49	P	0.030273	-0.2	NC	0.757415
245759_at	84.2	P	0.010742	-0.1	NC	0.980376
245760_s_at	2	A	0.888428	-1.8	NC	0.62112
245761_at	106.4	P	0.005859	-0.6	D	0.999853
245762_at	32.3	A	0.219482	1	NC	0.37888
245763_at	88.7	P	0.00293	-0.1	NC	0.969033
245764_s_at	60.5	A	0.111572	-0.4	NC	0.868657
245765_at	27.4	A	0.72583	3.8	NC	0.747149
245766_at	14.3	A	0.567627	0.3	NC	0.078937
245767_at	64.8	A	0.080566	0.5	NC	0.454766
245768_at	186.9	P	0.00293	-0.3	NC	0.983269
245769_at	80.4	P	2.44e-4	0.6	NC	0.39129
245770_at	79.1	P	2.44e-4	0.3	NC	0.5
245771_at	34.5	A	0.149658	1	NC	0.5
245772_at	162.8	P	0.008057	0.8	NC	0.5
245773_at	79.5	A	0.067627	0.1	NC	0.973302
245774_at	72.2	A	0.219482	0	NC	0.925732
245775_at	323.2	P	2.44e-4	-0.6	D	0.999226
245776_at	373	P	2.44e-4	0.5	NC	0.342437
245777_at	64.8	P	0.023926	-0.5	MD	0.995075
245778_at	8.6	A	0.601074	-1.8	NC	0.934434
245779_at	17.1	A	0.780518	0.2	NC	0.5
245780_at	223.1	P	0.010742	-0.6	D	0.999508
245781_at	295.9	P	7.32e-4	-0.3	D	0.99997
245782_at	13.7	A	0.696289	0.1	NC	0.493524
245783_s_at	42.7	A	0.466064	0.4	NC	0.403812
245784_at	113.4	P	0.023926	0.4	NC	0.725952
245785_at	5.1	A	0.919434	1.2	NC	0.177412
245786_at	175.8	P	0.030273	0.4	NC	0.786812
245787_at	261.4	P	2.44e-4	-0.2	NC	0.993497
245788_at	124.3	P	0.046143	0.1	NC	0.949447
245789_at	135.6	P	2.44e-4	-1.1	D	0.999977
245790_at	143.9	P	7.32e-4	0.1	NC	0.786812
245791_at	582	P	2.44e-4	-0.2	NC	0.966696
245792_at	343.4	P	7.32e-4	0.4	NC	0.5
245793_at	59.6	A	0.366211	-0.3	NC	0.978776
245794_at	426.7	P	2.44e-4	0.1	NC	0.5
245795_at	157.5	P	0.00415	0.5	NC	0.5
245796_at	572.7	P	2.44e-4	-0.6	D	0.999853
245797_at	44	A	0.149658	-0.1	NC	0.366593
245798_at	1.9	A	0.904785	-4.1	NC	0.975245
245799_at	5.3	A	0.932373	0.8	NC	0.570859
245800_at	57.2	P	0.001953	-0.8	NC	0.986922
245801_at	2.2	A	0.962402	1.5	NC	0.5
245802_at	25.5	A	0.366211	-0.1	NC	0.532344
245803_at	1062.8	P	2.44e-4	-1.4	D	0.99998
245804_at	3.7	A	0.969727	0.3	NC	0.570859
245805_at	1.3	A	0.904785	2.1	NC	0.60871
245806_at	74.5	A	0.303711	1.2	NC	0.194801
245807_at	103.1	A	0.366211	0.1	NC	0.930187
245808_at	95.6	P	0.018555	-0.5	NC	0.993497
245809_at	201.2	P	0.001221	0.3	NC	0.5
245810_at	148.7	P	0.023926	0.9	NC	0.366593
245811_at	24.5	A	0.432373	0.2	NC	0.681091
245812_at	10.1	A	0.633789	0.1	NC	0.5
245813_at	5	A	0.904785	1	NC	0.786812
245814_at	4.7	A	0.932373	-2.6	NC	0.875448
245815_at	97	A	0.27417	-0.1	NC	0.930187
245816_at	4.2	A	0.72583	-1.9	NC	0.5
245817_at	74.7	P	0.00293	0.2	NC	0.545234
245818_at	101.5	P	0.010742	-0.5	NC	0.973302
245819_at	88.5	M	0.056152	1.1	NC	0.284967
245820_at	22.3	A	0.5	-0.5	NC	0.5
245821_at	529	P	2.44e-4	0.3	NC	0.5
245822_at	383.1	P	2.44e-4	-0.3	NC	0.977068
245823_at	3.4	A	0.870361	0.8	NC	0.60871
245824_at	6	A	0.828613	-1.2	NC	0.657563
245825_at	128.8	P	0.001221	0	NC	0.894337
245826_at	24.3	A	0.432373	0.3	NC	0.5
245827_at	12.4	A	0.753906	-0.1	NC	0.838962
245828_at	80.4	A	0.149658	-0.3	NC	0.796129
245829_at	2.7	A	0.80542	1.2	NC	0.5
245830_at	10.8	A	0.696289	-0.1	NC	0.5
245831_at	98.2	P	0.046143	0.5	NC	0.875448
245832_at	542.2	P	2.44e-4	0.2	NC	0.703911
245833_at	2	A	0.753906	-2.7	NC	0.986922
245834_at	6.5	A	0.919434	1.5	NC	0.111714
245835_at	2.3	A	0.870361	-2.5	NC	0.921063
245836_at	0.9	A	0.769531	1.1	NC	0.644375
245837_at	4.7	A	0.780518	-1.7	NC	0.736659
245838_at	37.7	M	0.056152	-0.7	NC	0.894337
245839_at	4.7	A	0.943848	-1.5	NC	0.5
245840_at	60.3	A	0.067627	0.9	NC	0.39129
245841_s_at	5778.9	P	2.44e-4	0.3	NC	0.5
245842_at	36	A	0.633789	1	NC	0.37888
245843_at	45.6	A	0.246094	-0.1	NC	0.5
245844_at	274.1	P	0.01416	0.3	NC	0.5
245845_at	100.7	P	0.023926	-0.1	NC	0.969033
245846_at	49.5	P	0.01416	-0.3	NC	0.969033
245847_at	40.7	A	0.5	0	NC	0.532344
245848_at	109.5	P	2.44e-4	0.3	NC	0.5
245849_at	92.6	A	0.067627	0	NC	0.894337
245850_at	44.3	A	0.246094	-0.3	NC	0.545234
245851_at	152.1	P	7.32e-4	-0.2	MD	0.994591
245852_at	131.6	P	0.046143	0.4	NC	0.805199
245853_at	121	P	0.030273	0.4	NC	0.5
245854_at	195.4	P	0.008057	0.6	NC	0.39129
245855_at	237.7	P	2.44e-4	-0.1	NC	0.925732
245856_at	36.3	A	0.334473	2.7	NC	0.5
245857_at	6.8	A	0.72583	0.3	NC	0.403812
245858_at	5.8	A	0.919434	-1.9	NC	0.916174
245859_at	49.7	A	0.129639	-0.4	NC	0.5
245860_at	60.6	A	0.366211	0.8	NC	0.296089
245861_at	16.6	A	0.219482	0.2	NC	0.493524
245862_at	342.1	P	7.32e-4	-0.6	D	0.999811
245863_s_at	62.6	A	0.19458	-0.2	NC	0.984574
245864_at	8.7	A	0.696289	-2.5	NC	0.905721
245865_at	2.3	A	0.989258	-0.6	NC	0.925732
245866_s_at	48.8	A	0.149658	-1.3	D	0.999899
245867_at	267.9	P	2.44e-4	0.5	NC	0.5
245868_at	288.7	P	7.32e-4	-1.5	D	0.99998
245869_at	21.1	A	0.696289	-0.2	NC	0.5
245870_at	21.5	A	0.567627	-2.6	D	0.99998
245871_at	23.7	A	0.303711	0	NC	0.342437
245872_at	43.6	A	0.149658	-0.1	NC	0.949447
245873_at	66.9	P	0.037598	-0.2	NC	0.911062
245874_at	5635.5	P	0.001953	-0.1	NC	0.697453
245875_at	436.5	P	2.44e-4	0	NC	0.796129
245876_at	58.5	P	0.030273	1.6	NC	0.057676
245877_at	1.7	A	0.969727	0.6	NC	0.558077
245878_at	66.4	A	0.219482	0.1	NC	0.736659
245879_at	96	P	0.046143	0.6	NC	0.5
245880_at	2.1	A	0.888428	0.1	NC	0.942324
245881_at	100.1	P	0.010742	-0.4	D	0.998168
245882_at	4.8	A	0.969727	-2.4	D	0.995519
245883_at	21.9	A	0.149658	0.3	NC	0.5
245884_at	91.5	P	0.008057	-0.2	NC	0.805199
245885_at	364.7	P	0.001953	-1	D	0.999977
245886_at	477.4	P	2.44e-4	0.2	NC	0.5
245887_at	154	P	0.010742	-0.1	NC	0.905721
245888_at	104.4	P	0.01416	0.2	NC	0.633407
245889_at	358.6	P	2.44e-4	-3	D	0.99998
245890_at	8.1	A	0.601074	1.8	NC	0.024755
245891_at	867.5	P	2.44e-4	-1.2	D	0.99998
245892_at	5.2	A	0.601074	0.1	NC	0.894337
245893_at	221	P	0.005859	0.7	NC	0.5
245894_at	380.9	P	2.44e-4	-0.1	NC	0.715033
245895_at	94.5	A	0.067627	0.4	NC	0.069813
245896_at	164.8	P	7.32e-4	0.8	NC	0.161038
245897_at	63.6	A	0.27417	-1.1	D	0.998514
245898_at	109.5	A	0.067627	0.9	NC	0.5
245899_at	107.2	P	0.018555	0.3	NC	0.5
245900_at	252	P	2.44e-4	-0.1	NC	0.51942
245901_at	51.3	M	0.056152	0.1	NC	0.5
245902_at	47.7	A	0.303711	1.3	NC	0.416433
245903_at	51.4	A	0.27417	-0.5	NC	0.966696
245904_at	53.3	P	0.046143	-0.2	NC	0.5
245905_at	632.3	P	7.32e-4	-0.5	D	0.998168
245906_at	5.8	A	0.904785	0.4	NC	0.5
245907_at	3.6	A	0.828613	0.5	NC	0.467656
245908_at	3.1	A	0.932373	0.5	NC	0.916174
245909_at	53.2	A	0.111572	0.1	NC	0.669411
245910_at	167.5	P	0.001953	-0.2	D	0.997968
245911_at	781.3	P	2.44e-4	0.4	NC	0.5
245912_at	527.2	P	0.010742	2.1	I	3.46e-4
245913_at	623	P	2.44e-4	-0.1	NC	0.971234
245914_at	135.2	P	0.030273	0.5	NC	0.5
245915_s_at	1695.4	P	2.44e-4	0.3	NC	0.5
245916_at	36.9	A	0.5	1.1	NC	0.692594
245917_at	223.3	P	0.001221	0.7	NC	0.5
245918_at	8.6	A	0.601074	-0.5	NC	0.506476
245919_at	3.3	A	0.80542	-1.4	NC	0.5
245920_at	29.2	A	0.303711	0.7	NC	0.5
245921_at	32.6	A	0.334473	-0.4	NC	0.822588
245922_at	3.2	A	0.72583	1.3	NC	0.088938
245923_at	30.3	A	0.5	0.5	NC	0.5
245924_at	106.7	P	0.01416	-0.1	NC	0.868657
245925_at	439.5	P	2.44e-4	-0.8	D	0.999693
245926_at	84.6	P	0.037598	-0.1	NC	0.958799
245927_at	9.5	A	0.633789	0.2	NC	0.274048
245928_s_at	165.7	P	0.023926	-1.4	D	0.99997
245929_at	150.6	P	0.001221	0	NC	0.5
245930_at	77.9	A	0.129639	0.6	NC	0.5
245931_at	5.3	A	0.753906	-1.7	NC	0.596188
245932_at	208.4	P	0.00415	-0.2	D	0.996959
245933_at	33.8	A	0.466064	-0.1	NC	0.5
245934_at	284.2	P	7.32e-4	0	NC	0.900148
245935_at	42.2	A	0.171387	-0.4	NC	0.868657
245936_at	26.3	A	0.303711	-0.3	NC	0.888286
245937_at	147.8	P	0.001221	0	NC	0.881991
245938_at	222	P	2.44e-4	-0.2	NC	0.894337
245939_at	3046.2	P	2.44e-4	0.6	NC	0.094279
245940_at	186	P	0.001953	-0.3	D	0.999135
245941_at	250.9	P	0.001953	-0.1	NC	0.99288
245942_at	68.9	A	0.303711	0.9	NC	0.5
245943_at	11.9	A	0.432373	-0.9	NC	0.5
245944_at	119.8	P	2.44e-4	0.7	NC	0.416433
245945_at	4.1	A	0.870361	0.6	NC	0.657563
245946_at	3.8	A	0.953857	0.6	NC	0.777251
245947_at	335.6	P	0.001221	-0.6	D	0.995927
245948_at	99.1	A	0.246094	-0.8	D	0.999833
245949_at	4415.3	P	2.44e-4	0.3	NC	0.5
245950_at	49.6	A	0.080566	-0.1	NC	0.838962
245951_at	725.4	P	2.44e-4	0.5	NC	0.069813
245952_at	26.4	A	0.665527	1.2	NC	0.5
245953_at	9.7	A	0.943848	0.7	NC	0.51942
245954_at	86.4	A	0.129639	0.9	NC	0.5
245955_at	4.9	A	0.72583	-2.1	NC	0.861614
245956_s_at	2437	P	2.44e-4	0.8	NC	0.099852
245957_at	500.6	P	2.44e-4	-0.2	NC	0.991489
245958_at	4.2	A	0.943848	0.7	NC	0.977068
245959_at	12.3	A	0.665527	1.2	NC	0.5
245960_at	162.9	A	0.067627	0.5	NC	0.736659
245961_at	6.7	A	0.665527	-2.9	D	0.995519
245962_at	187.9	P	0.037598	0.5	NC	0.493524
245963_at	1.5	A	0.904785	-2.8	NC	0.888286
245964_at	9.7	A	0.696289	0.6	NC	0.846768
245965_at	6.7	A	0.72583	-2.2	NC	0.822588
245966_at	100.3	A	0.246094	3.1	NC	0.047264
245967_at	50.5	A	0.129639	4.5	I	0.001201
245968_at	8.4	A	0.828613	-1.7	NC	0.978776
245969_at	73.1	M	0.056152	-0.3	NC	0.747149
245970_at	45	A	0.5	1.5	NC	0.044149
245971_at	204.3	P	0.00415	-0.6	D	0.998923
245972_at	232.5	P	2.44e-4	0.7	NC	0.37888
245973_at	27.5	A	0.696289	4.7	NC	0.038415
245974_at	24.3	A	0.567627	2.7	NC	0.5
245975_at	159.7	P	0.00293	0.3	NC	0.5
245976_at	17.4	A	0.567627	-2.5	D	0.99998
245977_at	1836.5	P	2.44e-4	2.1	I	2.e-5
245978_at	1.7	A	0.962402	-2.1	NC	0.966696
245979_at	47.9	A	0.129639	0.7	NC	0.185981
245980_at	4.7	A	0.466064	0.4	NC	0.213188
245981_at	238.7	P	0.010742	0.3	NC	0.5
245982_at	41.9	A	0.398926	0	NC	0.5
245983_at	79	P	0.046143	-0.7	NC	0.973302
245984_at	173.7	P	0.001953	-0.3	D	0.998923
245985_at	450.2	P	2.44e-4	0.5	NC	0.454766
245986_at	212.8	P	0.005859	0.5	NC	0.5
245987_at	1450	P	2.44e-4	-0.3	NC	0.983269
245988_at	200.7	P	7.32e-4	0.2	NC	0.5
245989_s_at	343.3	P	2.44e-4	-0.7	D	0.99996
245990_at	101.7	P	0.037598	0	NC	0.861614
245991_at	404.8	P	7.32e-4	0.1	NC	0.692594
245992_at	55.9	P	0.030273	1.2	NC	0.177412
245993_at	703.3	P	2.44e-4	-0.3	D	0.998799
245994_at	111.7	A	0.095215	0.7	NC	0.366593
245995_at	12.1	A	0.466064	-0.4	NC	0.846768
245996_at	7.9	A	0.633789	1.5	NC	0.194801
245997_at	31.5	A	0.095215	0.5	NC	0.441923
245998_at	196	P	0.001953	-1.2	D	0.99998
245999_at	1150.9	P	2.44e-4	-0.4	D	0.998664
246000_at	13.4	A	0.72583	-0.3	NC	0.681091
246001_at	31.7	A	0.432373	1.7	NC	0.5
246002_at	2.7	A	0.962402	0.6	NC	0.905721
246003_at	828	P	2.44e-4	0.3	NC	0.5
246004_at	22.3	A	0.567627	-0.5	NC	0.949447
246005_at	143.7	P	0.001953	0.5	NC	0.5
246006_at	1929.2	P	2.44e-4	-0.1	NC	0.955851
246007_at	107.6	P	2.44e-4	-0.2	NC	0.945978
246008_at	137.6	P	0.010742	0	NC	0.681091
246009_at	59.6	P	0.037598	-0.2	D	0.996645
246010_at	79	M	0.056152	-0.1	NC	0.975245
246011_at	55.6	A	0.334473	0.5	NC	0.916174
246012_at	64.4	P	0.023926	-1.1	D	0.999965
246013_at	14	A	0.303711	-0.3	NC	0.846768
246014_at	2.8	A	0.962402	0.3	NC	0.921063
246015_at	118.7	P	0.010742	0	NC	0.838962
246016_at	125.6	P	0.01416	-0.1	NC	0.830902
246017_at	224.3	P	0.005859	0.6	NC	0.284967
246018_at	93.2	A	0.080566	-0.5	D	0.99997
246019_at	18.7	A	0.5	2	NC	0.51942
246020_at	201.2	P	0.001953	-0.2	D	0.995927
246021_at	5.6	A	0.696289	-1.4	NC	0.532344
246022_at	48.6	A	0.219482	1.8	NC	0.057676
246023_at	71.2	M	0.056152	2.3	NC	0.083826
246024_at	4.1	A	0.919434	0.5	NC	0.669411
246025_at	39.1	A	0.5	0.8	NC	0.169098
246026_at	202.8	P	0.00293	-0.1	NC	0.921063
246027_at	74	M	0.056152	0.7	NC	0.242585
246028_at	336.6	P	2.44e-4	-0.4	D	0.999693
246029_at	2056	P	2.44e-4	-0.3	D	0.996959
246030_at	252	P	0.005859	0	NC	0.964215
246031_at	201.6	P	0.00293	0.1	NC	0.506476
246032_s_at	30.4	A	0.696289	0.6	NC	0.570859
246033_at	80.6	P	0.037598	-0.3	NC	0.969033
246034_at	111.3	A	0.19458	-1.7	D	0.999886
246035_at	851.9	P	2.44e-4	0.8	NC	0.019624
246036_at	91.9	P	0.008057	1	I	0.004481
246037_at	92.6	P	0.008057	-0.4	D	0.999034
246038_s_at	30.9	A	0.219482	0.1	NC	0.5
246039_at	159.8	P	0.023926	0.3	NC	0.51942
246040_at	203.5	P	2.44e-4	0.6	NC	0.222749
246041_at	149.3	P	0.00293	0.1	NC	0.645558
246042_at	844.1	P	2.44e-4	0.7	NC	0.153232
246043_at	138.3	A	0.080566	0.4	NC	0.5
246044_at	116.7	P	7.32e-4	-0.8	D	0.999932
246045_at	139	A	0.111572	0.2	NC	0.645558
246046_at	42.3	P	0.018555	0.9	NC	0.39129
246047_at	1.9	A	0.976074	-0.9	NC	0.905721
246048_at	15.2	A	0.533936	-0.5	NC	0.467656
246049_at	27.4	A	0.303711	-0.1	NC	0.5
246050_s_at	283.9	P	2.44e-4	-0.7	D	0.999226
246051_at	389.3	P	7.32e-4	0	NC	0.888286
246052_at	39	A	0.219482	1.3	NC	0.416433
246053_at	51	A	0.246094	0.2	NC	0.830902
246054_at	95.3	A	0.334473	1.1	NC	0.429141
246055_at	102.1	P	0.010742	-0.4	NC	0.983269
246056_at	74.4	A	0.111572	-0.4	D	0.999833
246057_at	39.8	A	0.067627	0.3	NC	0.5
246058_at	249	P	2.44e-4	0.3	NC	0.5
246059_at	252.3	P	0.001953	0.2	NC	0.786812
246060_at	392.3	P	0.001221	0.4	NC	0.354442
246061_at	88	P	0.001221	0.1	NC	0.736659
246062_at	154.2	P	2.44e-4	-1	D	0.999899
246063_at	124.2	P	0.00415	0.5	NC	0.307406
246064_at	316.4	P	0.001221	0.1	NC	0.692594
246065_at	6.9	A	0.932373	-2.3	NC	0.911062
246066_at	157.3	P	0.00293	-0.1	NC	0.969033
246067_at	168.8	P	0.001953	-0.3	NC	0.846768
246068_at	9029.3	P	2.44e-4	0.2	NC	0.5
246069_at	29.3	A	0.171387	1.1	NC	0.222749
246070_at	1198.5	P	2.44e-4	0.6	NC	0.033304
246071_at	80.9	P	0.046143	-0.9	D	0.99998
246072_at	27.3	A	0.19458	-0.2	NC	0.5
246073_at	427.3	P	2.44e-4	0.3	NC	0.5
246074_at	97.7	P	0.023926	0.3	NC	0.5
246075_at	51.6	A	0.111572	1	NC	0.232549
246076_at	81.4	P	0.01416	0	NC	0.805199
246077_at	64.7	A	0.080566	1.1	NC	0.024755
246078_s_at	75.4	A	0.067627	0.4	NC	0.5
246079_at	62.9	A	0.149658	0.5	NC	0.5
246080_at	34.7	P	0.046143	0.1	NC	0.493524
246081_s_at	230.5	P	7.32e-4	-0.1	NC	0.955851
246082_at	2.5	A	0.850342	0.7	NC	0.5
246083_at	93.1	A	0.129639	0.2	NC	0.5
246084_at	48.9	A	0.129639	0.2	NC	0.681091
246085_at	78	P	0.018555	-0.2	NC	0.62112
246086_at	60.5	A	0.219482	0.9	NC	0.284967
246087_at	85.7	P	0.00293	0.6	NC	0.467656
246088_at	129.3	P	0.046143	-0.2	D	0.997968
246089_at	561.6	P	2.44e-4	-0.3	NC	0.977068
246090_at	250.2	P	0.00293	-0.8	D	0.999562
246091_at	116.5	A	0.067627	0.5	NC	0.5
246092_at	1324.8	P	2.44e-4	0.4	NC	0.5
246093_at	91.7	P	0.046143	-0.3	D	0.999135
246094_at	84.4	P	0.005859	0.3	NC	0.777251
246095_at	57.5	P	0.010742	0.3	NC	0.403812
246096_at	41.1	A	0.19458	1.4	NC	0.232549
246097_at	214.6	P	0.008057	0.1	NC	0.930187
246098_at	236	P	0.001953	-0.1	NC	0.916174
246099_at	25.9	A	0.398926	-1.7	D	0.99998
246100_at	42.8	A	0.398926	4.8	NC	0.069813
246101_at	2.6	A	0.850342	-0.1	NC	0.949447
246102_at	49.8	A	0.432373	4.4	NC	0.232549
246103_at	81.3	A	0.171387	-0.1	NC	0.978776
246104_at	144	P	0.01416	0	NC	0.977068
246105_at	22.9	A	0.095215	1.9	NC	0.047264
246106_at	17.9	A	0.696289	3.2	NC	0.118009
246107_at	46.1	A	0.080566	1.6	NC	0.441923
246108_at	796.1	P	2.44e-4	0.2	NC	0.5
246109_at	88.9	P	0.00293	-0.5	D	0.999954
246110_at	52.6	A	0.171387	1.8	NC	0.022932
246111_at	79.9	P	0.023926	0.2	NC	0.875448
246112_at	154.2	P	0.00415	0.2	NC	0.830902
246113_at	24.8	A	0.398926	0.1	NC	0.242585
246114_at	697.7	P	2.44e-4	-1.9	D	0.99998
246115_at	56.1	M	0.056152	-0.1	NC	0.986922
246116_at	42.5	A	0.366211	0.3	NC	0.5
246117_at	131.8	P	0.030273	0.2	NC	0.657563
246118_at	2.9	A	0.80542	-1.6	NC	0.5
246119_at	483.7	P	2.44e-4	-0.2	NC	0.966696
246120_at	73.6	P	0.010742	-0.2	NC	0.921063
246121_at	42.1	A	0.219482	0.7	NC	0.5
246122_at	2.2	A	0.780518	-2.6	NC	0.949447
246123_at	24.7	A	0.27417	0.3	NC	0.342437
246124_at	527	P	2.44e-4	0.5	NC	0.185981
246125_at	166.6	P	0.001221	-0.1	NC	0.991489
246126_at	146.7	P	0.01416	-0.1	NC	0.966696
246127_s_at	7	A	0.753906	-0.1	NC	0.51942
246128_at	4.9	A	0.665527	-1.6	NC	0.5
246129_at	1.4	A	0.943848	0.7	NC	0.822588
246130_at	2.8	A	0.850342	-2.8	NC	0.822588
246131_at	530.7	P	2.44e-4	0.2	NC	0.5
246132_at	6	A	0.80542	-2.5	NC	0.905721
246133_at	1152.3	P	2.44e-4	-0.1	NC	0.921063
246134_at	108.8	P	2.44e-4	-0.2	NC	0.916174
246135_at	1436.3	P	2.44e-4	0	NC	0.958799
246136_at	9.5	A	0.828613	-1.9	NC	0.805199
246137_at	12.9	A	0.696289	0.8	NC	0.5
246138_at	35.2	A	0.080566	0.1	NC	0.645558
246139_at	164.7	P	0.001221	0	NC	0.964215
246140_at	88.4	A	0.080566	-0.7	NC	0.945978
246141_at	8.1	A	0.567627	-3	NC	0.796129
246142_at	373.8	P	2.44e-4	1.4	I	6.e-5
246143_at	137.8	P	0.001953	-0.6	D	0.999508
246144_at	70.2	P	0.046143	0	NC	0.657563
246145_at	6.1	A	0.633789	1.4	NC	0.274048
246146_at	108.7	P	0.001953	-0.4	NC	0.942324
246147_s_at	339.4	P	2.44e-4	0.1	NC	0.62112
246148_at	112.8	P	0.005859	0.6	NC	0.37888
246149_at	1810.4	P	2.44e-4	-0.9	D	0.99998
246150_at	312.6	P	0.018555	-0.2	D	0.998168
246151_at	9.4	A	0.601074	-2.2	NC	0.961585
246152_at	40.5	A	0.334473	-0.9	NC	0.777251
246153_s_at	529.9	P	2.44e-4	-0.4	NC	0.983269
246154_at	76.3	P	0.037598	1	NC	0.5
246155_at	29	A	0.27417	-0.3	NC	0.921063
246156_at	1560.8	P	2.44e-4	0.3	NC	0.5
246157_at	447.4	P	7.32e-4	0.8	NC	0.111714
246158_at	60.6	A	0.129639	-0.3	NC	0.987976
246159_at	41	A	0.067627	1.9	NC	0.131343
246160_at	165.9	P	2.44e-4	0.2	NC	0.5
246161_at	794.4	P	2.44e-4	0	NC	0.846768
246162_at	80.1	P	7.32e-4	-0.6	NC	0.952736
246163_at	2.5	A	0.991943	-0.7	NC	0.993497
246164_at	5.8	A	0.567627	0.8	NC	0.307406
246165_at	3.2	A	0.888428	0.9	NC	0.5
246166_at	1.4	A	0.989258	-1.4	NC	0.99288
246167_at	11.6	A	0.601074	-1.9	NC	0.5
246168_at	4	A	0.870361	0	NC	0.583567
246169_at	150.8	P	0.008057	0.1	NC	0.62112
246170_at	586.6	P	7.32e-4	0.2	NC	0.558077
246171_at	323.4	P	2.44e-4	-0.4	D	0.999886
246172_s_at	28.9	A	0.567627	1.2	NC	0.5
246173_s_at	131.4	P	0.001953	0.1	NC	0.5
246174_s_at	22.8	A	0.601074	0	NC	0.703911
246175_s_at	19.7	A	0.27417	-1.3	NC	0.986922
246176_at	2.3	A	0.953857	0.6	NC	0.657563
246177_at	2.6	A	0.962402	0.2	NC	0.916174
246178_s_at	4	A	0.753906	-1.5	NC	0.633407
246179_at	27.7	A	0.72583	2	NC	0.263341
246180_at	124.1	P	0.00415	-0.3	NC	0.991489
246181_at	49.6	A	0.149658	0.2	NC	0.545234
246182_at	49	A	0.149658	-0.3	NC	0.992212
246183_at	38.6	A	0.850342	3	NC	0.60871
246184_at	393.9	P	7.32e-4	0.8	NC	0.467656
246185_at	135.2	P	0.00293	0.6	NC	0.48058
246186_at	3.2	A	0.780518	-2.6	NC	0.838962
246187_at	52.5	P	0.046143	-0.8	NC	0.961585
246188_at	57.4	A	0.067627	0.5	NC	0.5
246189_at	155.8	P	0.023926	0.1	NC	0.5
246190_at	128	P	0.018555	-0.2	NC	0.916174
246191_at	1361.4	P	2.44e-4	0.1	NC	0.5
246192_at	917.9	P	2.44e-4	0.2	NC	0.62112
246193_at	203.6	P	0.00293	0.4	NC	0.5
246194_at	129.4	M	0.056152	-0.2	D	0.996959
246195_at	149.1	P	0.00415	-0.4	D	0.99996
246196_at	136.6	P	2.44e-4	1.1	NC	0.011045
246197_at	145.3	P	2.44e-4	-0.8	D	0.99998
246198_at	116.3	P	0.008057	0.2	NC	0.5
246199_at	107.1	A	0.111572	0.4	NC	0.5
246200_at	48.7	A	0.246094	-0.3	NC	0.945978
246201_at	140.8	P	0.010742	-0.6	D	0.997247
246202_at	92.9	M	0.056152	0.4	NC	0.645558
246203_at	643.2	P	2.44e-4	0.7	NC	0.131343
246204_at	197.3	P	0.018555	0.3	NC	0.5
246205_at	140.7	P	0.005859	-0.2	NC	0.875448
246206_at	17.5	A	0.633789	-0.8	NC	0.881991
246207_at	138.1	P	2.44e-4	-0.3	NC	0.984574
246208_at	26.2	A	0.633789	-0.5	NC	0.725952
246209_at	2.6	A	0.888428	-3.3	D	0.99751
246210_at	136	P	2.44e-4	1.4	NC	0.012024
246211_at	266.4	P	7.32e-4	-0.5	D	0.999911
246212_at	77.1	P	0.018555	0	NC	0.725952
246213_at	129.7	A	0.067627	-0.1	NC	0.942324
246214_at	677.2	P	2.44e-4	0	NC	0.703911
246215_at	39.7	A	0.398926	0.9	NC	0.786812
246216_at	158.6	P	0.001953	0.4	NC	0.5
246217_at	110.9	P	0.018555	0	NC	0.861614
246218_at	77.6	P	0.030273	-0.4	MD	0.995075
246219_at	296.3	P	2.44e-4	-0.3	D	0.998349
246220_at	384.3	P	7.32e-4	0.5	NC	0.5
246221_at	185.9	P	0.023926	-0.6	NC	0.905721
246222_at	26.9	A	0.466064	-0.8	NC	0.961585
246223_at	115.1	P	0.030273	-0.3	D	0.998168
246224_at	22.3	A	0.303711	-0.2	NC	0.5
246225_at	97.1	P	0.008057	-0.3	NC	0.987976
246226_at	48.7	A	0.432373	0	NC	0.657563
246227_at	2	A	0.904785	0.9	NC	0.645558
246228_at	765.9	P	2.44e-4	-1.4	D	0.99998
246229_at	276.7	P	2.44e-4	3.1	I	2.e-5
246230_at	64.6	A	0.334473	-0.3	NC	0.969033
246231_at	59.9	P	0.023926	0.6	NC	0.703911
246232_at	181.9	P	7.32e-4	-0.6	D	0.99751
246233_at	145	P	2.44e-4	0.3	NC	0.5
246234_at	148.1	P	0.010742	0.5	NC	0.5
246235_at	73.4	A	0.111572	-0.5	D	0.996959
246236_at	91.3	A	0.171387	0.6	NC	0.5
246237_at	70.4	P	0.010742	0	NC	0.846768
246238_at	153.1	P	0.001953	1.3	MI	0.005409
246239_at	106	P	0.046143	-0.5	D	0.999899
246240_at	92.6	P	0.01416	0.2	NC	0.861614
246241_at	56.4	A	0.27417	1.9	NC	0.038415
246242_at	24.5	A	0.432373	0.8	NC	0.019624
246243_at	57.4	A	0.067627	-0.9	D	0.99996
246244_at	182.8	P	0.00293	-0.3	D	0.997247
246245_at	321.5	P	2.44e-4	0.6	NC	0.39129
246246_at	40.3	A	0.27417	0	NC	0.5
246247_at	345.7	P	2.44e-4	0.3	NC	0.5
246248_at	11	A	0.919434	0.2	NC	0.342437
246249_at	48.8	A	0.19458	-0.3	NC	0.888286
246250_at	75.7	P	0.023926	1.6	NC	0.054022
246251_at	10.6	A	0.72583	-0.7	NC	0.786812
246252_s_at	330.7	P	2.44e-4	-0.2	NC	0.987976
246253_at	222.3	P	0.005859	-0.9	D	0.999654
246254_at	34.5	A	0.533936	1.7	NC	0.416433
246255_at	79.4	P	0.00293	-0.2	NC	0.767451
246256_at	2.2	A	0.969727	0.3	NC	0.966696
246257_at	297.4	P	2.44e-4	-0.3	D	0.999886
246258_at	35.2	A	0.212891	0.5	NC	0.767451
246259_at	250	P	2.44e-4	-0.2	NC	0.905721
246260_at	40.8	A	0.303711	-0.6	NC	0.633407
246261_at	81.2	P	0.008057	-0.3	NC	0.969033
246262_at	34.3	A	0.219482	0.5	NC	0.5
246263_at	350.4	P	2.44e-4	0.1	NC	0.570859
246264_at	97.5	A	0.095215	0.4	NC	0.5
246265_at	167.2	P	2.44e-4	0.3	NC	0.5
246266_at	123.2	P	0.005859	0	NC	0.5
246267_at	3169.4	P	2.44e-4	-0.2	NC	0.949447
246268_at	46	A	0.149658	-0.4	D	0.998514
246269_at	14.7	A	0.665527	-1	NC	0.854318
246270_at	125.8	P	0.018555	-1.2	D	0.99997
246271_at	34.5	A	0.601074	0	NC	0.5
246272_at	63.1	A	0.366211	-0.3	NC	0.645558
246273_at	8.6	A	0.72583	1.3	NC	0.454766
246274_at	10.9	A	0.533936	-1.9	NC	0.938478
246275_at	76.5	A	0.19458	0.7	NC	0.161038
246276_at	124.4	P	0.001953	0.1	NC	0.934434
246277_at	36.1	A	0.466064	3.2	NC	0.145682
246278_at	47.3	A	0.366211	0	NC	0.900148
246279_at	41.2	A	0.334473	0.7	NC	0.506476
246280_at	139.6	P	0.001953	0.3	NC	0.583567
246281_at	68.7	P	0.037598	-0.3	NC	0.900148
246282_at	40.2	P	0.008057	-0.3	NC	0.5
246283_at	428.7	P	2.44e-4	0	NC	0.583567
246284_at	50.7	A	0.095215	-1.1	D	0.999611
246285_at	157.4	P	0.037598	-0.6	D	0.999226
246286_at	840.2	P	2.44e-4	0.1	NC	0.5
246287_at	118.4	P	0.008057	0.4	NC	0.861614
246288_at	435.8	P	0.00415	0.6	NC	0.48058
246289_at	379	P	2.44e-4	-0.5	D	0.999382
246290_at	1886	P	2.44e-4	0.9	I	0.00225
246291_at	159.2	P	2.44e-4	0	NC	0.949447
246292_at	207.3	P	0.005859	-0.4	D	0.99775
246293_at	39.9	P	0.01416	-0.8	NC	0.961585
246294_at	168.9	P	0.00415	-0.2	NC	0.854318
246295_at	45.5	A	0.171387	0.5	NC	0.796129
246296_at	111.8	P	0.00293	0.9	NC	0.011045
246297_at	13.3	A	0.696289	1.6	NC	0.570859
246298_at	139.9	P	0.005859	-0.4	D	0.999786
246299_at	3.4	A	0.981445	0.1	NC	0.583567
246300_at	61.8	P	0.037598	-0.6	D	0.999382
246301_at	202.8	P	0.00415	0	NC	0.975245
246302_at	139.4	P	0.008057	-1.3	D	0.99998
246303_at	56.2	A	0.095215	0.9	NC	0.194801
246304_at	406.2	P	2.44e-4	-0.7	D	0.99998
246305_at	730.1	P	2.44e-4	0.2	NC	0.5
246306_at	101.9	A	0.080566	-0.3	NC	0.942324
246307_at	934.8	P	2.44e-4	0.3	NC	0.5
246308_at	36.6	A	0.219482	0.3	NC	0.5
246309_at	106.5	P	2.44e-4	-0.1	NC	0.5
246310_at	38.4	A	0.129639	0.9	NC	0.5
246311_at	290.2	P	7.32e-4	-0.3	NC	0.989865
246312_at	177.5	P	2.44e-4	-0.2	NC	0.971234
246313_at	3	A	0.943848	0.4	NC	0.725952
246314_at	156	P	0.023926	-0.6	D	0.999899
246315_at	54.1	A	0.149658	1.4	NC	0.307406
246316_at	4.6	A	0.969727	1.4	NC	0.5
246317_at	146.4	P	0.023926	-0.2	NC	0.532344
246318_at	84.6	P	0.037598	-0.4	D	0.996645
246319_at	326.1	P	2.44e-4	0.2	NC	0.5
246320_at	343.7	P	2.44e-4	0	NC	0.905721
246321_at	33.5	A	0.219482	0.3	NC	0.5
246322_at	105.3	P	0.023926	-0.2	D	0.998799
246323_at	98.2	A	0.080566	0.7	NC	0.493524
246324_at	77.3	A	0.19458	0	D	0.996301
246325_at	5.1	A	0.567627	-1.6	NC	0.977068
246326_at	21.3	A	0.303711	-0.7	NC	0.5
246327_at	243.2	P	7.32e-4	-0.3	NC	0.975245
246328_at	132.8	A	0.095215	0.3	NC	0.5
246329_at	99.3	P	0.046143	0.3	NC	0.657563
246330_at	188.8	P	0.001953	0.1	NC	0.854318
246331_at	87.8	P	0.008057	0.1	NC	0.777251
246332_at	14.6	A	0.5	1.8	NC	0.725952
246333_at	146.1	P	2.44e-4	0.1	NC	0.838962
246334_at	155.4	P	0.01416	0.4	NC	0.5
246335_at	2	A	0.976074	-3.7	D	0.999977
246336_at	2.1	A	0.567627	-0.4	NC	0.5
246337_at	5.5	A	0.888428	-0.6	NC	0.736659
246338_s_at	3.1	A	0.98584	0.7	NC	0.977068
246339_at	123.5	P	7.32e-4	0.2	NC	0.5
246340_s_at	20.8	A	0.19458	-1.5	NC	0.757415
246341_x_at	1.2	A	0.976074	0.1	NC	0.767451
246342_at	2.5	A	0.828613	-1.3	NC	0.493524
246343_at	135.6	P	2.44e-4	-0.2	NC	0.989865
246344_at	186.5	P	2.44e-4	0.7	NC	0.354442
246345_at	80.8	P	0.030273	-0.6	NC	0.991489
246346_at	70.6	P	0.008057	-0.5	D	0.996959
246347_at	79.7	P	0.001953	0.4	NC	0.5
246348_at	157.5	P	2.44e-4	-0.1	NC	0.916174
246349_at	17.8	A	0.696289	3.9	NC	0.145682
246350_at	8	A	0.780518	-1.5	D	0.995519
246351_at	196.8	P	7.32e-4	0.3	NC	0.5
246352_at	5.2	A	0.953857	0.6	NC	0.657563
246353_s_at	35.9	A	0.334473	1.8	NC	0.019624
246354_at	39.8	A	0.080566	3.3	NC	0.138386
246355_at	45.2	A	0.19458	0.5	NC	0.342437
246356_x_at	48.1	A	0.067627	0.6	NC	0.203871
246357_x_at	2.6	A	0.953857	2	NC	0.296089
246358_x_at	2.4	A	0.99707	1.1	NC	0.747149
246359_x_at	67.4	A	0.149658	0.3	NC	0.703911
246360_at	10.9	A	0.799316	0.3	NC	0.131343
246361_s_at	45.1	A	0.149658	1.5	NC	0.105663
246362_at	1.8	A	0.888428	0.1	NC	0.5
246363_at	5.3	A	0.665527	-1.9	NC	0.5
246364_at	51.4	A	0.246094	1.3	NC	0.5
246365_at	12.9	A	0.80542	0.9	NC	0.703911
246366_at	271.5	P	0.005859	0.4	NC	0.5
246367_at	4.3	A	0.753906	0.9	NC	0.767451
246368_at	398.6	P	2.44e-4	-0.3	MD	0.994067
246369_at	61.1	P	0.037598	0.6	NC	0.342437
246370_at	60.4	A	0.219482	3.6	NC	0.057676
246371_at	78.8	A	0.080566	0	NC	0.5
246372_at	42.7	A	0.19458	0.7	NC	0.094279
246373_at	124.7	P	0.001953	-0.4	NC	0.988955
246374_at	9.4	A	0.780518	-3.9	D	0.999977
246375_at	292	P	0.001221	-0.7	NC	0.99288
246376_at	292.8	P	0.00293	-0.6	D	0.999786
246377_at	64.4	A	0.19458	1	NC	0.403812
246378_at	212.6	P	2.44e-4	0	NC	0.5
246379_s_at	958.1	P	2.44e-4	0.9	NC	0.194801
246380_at	2.8	A	0.601074	-2	NC	0.736659
246381_at	4.3	A	0.932373	0.3	NC	0.5
246382_at	3.6	A	0.904785	0.9	NC	0.583567
246383_at	59.7	A	0.111572	0.3	NC	0.37888
246384_at	612	P	2.44e-4	-0.3	NC	0.98579
246385_at	41.2	A	0.27417	1.2	NC	0.454766
246386_at	23	A	0.567627	-0.2	NC	0.736659
246387_at	41.4	A	0.219482	0	NC	0.51942
246388_at	6.2	A	0.828613	0.9	NC	0.532344
246389_at	255.5	P	0.005859	0.8	NC	0.213188
246390_at	747.8	P	2.44e-4	1.9	I	2.3e-5
246391_at	515.2	P	2.44e-4	0.3	NC	0.5
246392_at	44.1	A	0.27417	0.9	NC	0.767451
246393_at	22.6	A	0.466064	-0.5	NC	0.978776
246394_at	5.7	A	0.601074	-1.9	NC	0.725952
246395_at	169.5	P	0.046143	0.8	NC	0.37888
246396_at	107.4	P	0.001221	-1	D	0.99997
246397_at	9.5	A	0.601074	-0.4	NC	0.5
246398_at	284.3	P	0.001221	0	NC	0.905721
246399_at	241	P	0.00415	-0.3	NC	0.993497
246400_at	193.9	P	2.44e-4	0.1	NC	0.814019
246401_at	87.1	P	0.010742	0.7	NC	0.00712
246402_at	2.8	A	0.850342	-1	NC	0.5
246403_at	55.2	M	0.056152	1.3	NC	0.008511
246404_at	244.7	P	0.00293	0.4	NC	0.5
246405_at	12.6	A	0.398926	-2.1	NC	0.888286
246406_at	4.4	A	0.904785	1.9	NC	0.736659
246407_at	38.5	A	0.466064	1	NC	0.5
246408_at	309.6	P	2.44e-4	-0.7	D	0.995519
246409_at	88.9	P	0.005859	0	NC	0.60871
246410_at	122	P	0.00415	0.4	NC	0.838962
246411_at	4.7	A	0.932373	0.9	NC	0.558077
246412_at	111.3	P	0.010742	0.3	NC	0.725952
246413_at	57.1	A	0.129639	0.5	NC	0.5
246414_at	9.9	A	0.753906	1.8	NC	0.242585
246415_at	82.8	A	0.149658	-0.2	NC	0.989865
246416_at	29	A	0.432373	3.5	NC	0.026698
246417_at	48.8	A	0.303711	-0.4	NC	0.894337
246418_at	45.1	A	0.466064	0.7	NC	0.342437
246419_at	4.6	A	0.976074	0.6	NC	0.558077
246420_at	35.4	P	0.046143	-0.7	NC	0.930187
246421_at	769.7	P	2.44e-4	-0.5	D	0.99775
246422_at	235.8	P	0.001221	-0.3	NC	0.987976
246423_at	43.6	P	0.030273	0.6	NC	0.5
246424_at	223.6	P	0.010742	-0.2	D	0.995519
246425_at	208	P	2.44e-4	1.4	I	6.18e-4
246426_at	2	A	0.80542	-1.3	NC	0.747149
246427_at	65.1	A	0.111572	-0.3	D	0.999693
246428_at	60.2	P	0.046143	-0.2	NC	0.5
246429_at	14.5	A	0.696289	2.6	NC	0.094279
246430_at	20.2	A	0.246094	1.2	NC	0.37888
246431_at	2.1	A	0.904785	1.2	NC	0.37888
246432_at	2.3	A	0.696289	-2.2	NC	0.888286
246433_at	37.2	A	0.111572	-0.1	NC	0.921063
246434_at	162.5	P	0.01416	0.1	NC	0.881991
246435_at	3.6	A	0.888428	-3.2	NC	0.846768
246436_at	89.6	P	0.005859	-0.3	NC	0.868657
246437_at	43.5	A	0.665527	0.5	NC	0.5
246438_at	21.2	A	0.601074	0.3	NC	0.5
246439_at	15.8	A	0.5	-1.3	D	0.998349
246440_at	153.2	P	0.01416	-0.1	D	0.997968
246441_at	307.4	P	0.010742	0.3	NC	0.5
246442_at	117.1	P	0.00293	-0.2	NC	0.905721
246443_at	216.4	P	7.32e-4	0.7	NC	0.296089
246444_at	52.7	A	0.171387	0.1	NC	0.916174
246445_at	218.4	P	2.44e-4	-0.1	NC	0.703911
246446_at	156.9	P	0.001953	-0.7	D	0.999899
246447_at	173.2	P	0.001221	0.4	NC	0.5
246448_at	182.4	P	2.44e-4	-0.2	NC	0.955851
246449_at	49.7	A	0.303711	0.5	NC	0.846768
246450_at	82.6	A	0.111572	0.1	NC	0.975245
246451_at	313.6	P	2.44e-4	-0.1	NC	0.777251
246452_at	482.3	P	2.44e-4	0.7	NC	0.454766
246453_at	220.3	P	2.44e-4	-0.7	D	0.99994
246454_at	130.1	P	2.44e-4	-0.2	NC	0.934434
246455_at	1.9	A	0.962402	1.5	NC	0.51942
246456_at	1.5	A	0.932373	0.9	NC	0.51942
246457_at	119.8	P	2.44e-4	0.9	NC	0.185981
246458_at	4.6	A	0.850342	0	NC	0.777251
246459_at	161.8	P	7.32e-4	0	NC	0.921063
246460_at	352	P	2.44e-4	-0.6	D	0.999977
246461_at	59.3	A	0.303711	-0.6	NC	0.868657
246462_at	86	P	0.00415	0.4	NC	0.5
246463_at	49	A	0.262207	-0.2	NC	0.860518
246464_at	32.2	A	0.366211	1.1	NC	0.138386
246465_at	48.3	A	0.149658	0.9	NC	0.342437
246466_at	193.9	P	2.44e-4	0.6	NC	0.138386
246467_at	5.3	A	0.98584	0.3	NC	0.633407
246468_at	110.6	P	0.008057	2	I	9.66e-4
246469_at	107.4	P	7.32e-4	0	NC	0.5
246470_at	2.9	A	0.850342	0.5	NC	0.5
246471_s_at	27.9	A	0.696289	4.9	NC	0.083826
246472_at	15.8	A	0.5	2.2	NC	0.061522
246473_at	29.1	A	0.19458	0.3	NC	0.467656
246474_at	33.5	A	0.466064	0.8	NC	0.532344
246475_at	108.3	P	0.018555	0.7	NC	0.222749
246476_at	74.9	P	2.44e-4	0.1	NC	0.657563
246477_at	147.2	P	0.005859	-0.1	NC	0.757415
246478_at	193.5	P	2.44e-4	0.5	NC	0.194801
246479_at	261.1	P	2.44e-4	0.8	NC	0.038415
246480_at	374	P	2.44e-4	0.5	NC	0.366593
246481_s_at	222.6	P	7.32e-4	1.3	MI	0.005933
246482_at	125.4	P	0.00293	0.4	NC	0.5
246483_at	177.6	P	7.32e-4	0.4	NC	0.5
246484_at	109.6	P	0.005859	-0.4	NC	0.958799
246485_at	47.9	A	0.246094	0.7	NC	0.5
246486_at	191.3	P	0.001953	0.3	NC	0.5
246487_at	17.2	A	0.601074	0	NC	0.5
246488_at	154.6	P	0.00293	0.9	NC	0.161038
246489_at	1296.1	P	7.32e-4	-0.1	NC	0.905721
246490_at	65.1	A	0.366211	0.6	NC	0.354442
246491_at	57.5	P	0.023926	0.9	NC	0.39129
246492_at	61.1	A	0.19458	0.9	NC	0.169098
246493_at	21.9	A	0.246094	0.1	NC	0.911062
246494_at	31.3	A	0.398926	-0.3	NC	0.736659
246495_at	6.9	A	0.696289	-3.7	NC	0.986922
246496_at	55.3	M	0.056152	-0.9	D	0.996301
246497_at	171.3	P	2.44e-4	0	NC	0.725952
246498_at	9.3	A	0.466064	-1.8	NC	0.966696
246499_at	166.1	P	0.00293	-0.1	NC	0.767451
246500_at	163.1	P	0.005859	-0.3	NC	0.987976
246501_at	78.1	A	0.246094	-0.5	NC	0.930187
246502_at	63.8	A	0.246094	-1	D	0.999308
246503_at	1776.3	P	2.44e-4	0.5	NC	0.222749
246504_at	15.2	A	0.27417	-0.7	NC	0.5
246505_at	256.3	P	0.00415	-0.8	D	0.99998
246506_at	573.5	P	2.44e-4	-1.3	D	0.999977
246507_at	188	P	2.44e-4	-0.4	D	0.997247
246508_at	363.6	P	0.001221	-0.5	D	0.999562
246509_at	66	A	0.171387	0.8	NC	0.124552
246510_at	49.9	A	0.5	0.8	NC	0.454766
246511_at	475.3	P	2.44e-4	1.4	I	6.18e-4
246512_at	73	P	0.01416	0.8	NC	0.5
246513_at	117	P	0.008057	-0.6	D	0.999226
246514_at	15	A	0.696289	-1	NC	0.62112
246515_at	100.4	P	0.046143	0.6	NC	0.830902
246516_at	93.1	A	0.095215	-0.3	D	0.997968
246517_at	35.1	A	0.27417	0.5	NC	0.342437
246518_at	57.1	P	0.046143	0.4	NC	0.39129
246519_at	3.4	A	0.850342	0.9	NC	0.900148
246520_at	77.5	P	0.030273	0.2	NC	0.921063
246521_at	462.2	P	2.44e-4	0.6	NC	0.118009
246522_at	268.3	P	0.001953	0.6	NC	0.5
246523_at	10.3	A	0.80542	0.6	NC	0.5
246524_at	8.3	A	0.5	-2.9	D	0.998664
246525_at	4.2	A	0.753906	-1.9	NC	0.62112
246526_at	7.2	A	0.633789	0.7	NC	0.633407
246527_at	306.9	P	0.00293	0.3	NC	0.366593
246528_at	271.1	P	2.44e-4	0.6	NC	0.061522
246529_at	176.5	P	2.44e-4	-0.4	D	0.998514
246530_at	7.4	A	0.780518	-1.6	NC	0.822588
246531_at	34.5	A	0.533936	2.4	NC	0.131343
246532_at	118.9	P	0.023926	0.4	NC	0.945978
246533_at	151.9	P	7.32e-4	0	NC	0.5
246534_at	59.1	A	0.095215	3.8	MI	0.005933
246535_at	48.4	A	0.398926	0.6	NC	0.044149
246536_at	60.1	P	0.008057	-0.2	NC	0.925732
246537_at	6	A	0.601074	-1.7	NC	0.284967
246538_at	263	P	2.44e-4	0	NC	0.805199
246539_at	145.7	P	0.01416	0	NC	0.5
246540_at	129	P	0.010742	0.8	NC	0.094279
246541_at	208.8	P	0.005859	0.1	NC	0.545234
246542_at	109.7	P	0.008057	-0.3	NC	0.988955
246543_at	10	A	0.567627	-0.8	NC	0.60871
246544_at	3.4	A	0.850342	-2	NC	0.861614
246545_at	2.9	A	0.888428	-2.2	NC	0.545234
246546_at	1352.4	P	2.44e-4	0.6	NC	0.065566
246547_at	121.5	P	0.008057	-0.2	D	0.999135
246548_at	29.9	A	0.067627	-0.4	NC	0.777251
246549_at	106.1	P	2.44e-4	1.1	NC	0.00712
246550_at	93.5	M	0.056152	-0.8	D	0.999886
246551_at	2.6	A	0.773926	-2.1	NC	0.762477
246552_at	53.4	A	0.067627	0.4	NC	0.5
246553_at	132.1	P	7.32e-4	-0.4	NC	0.988955
246554_at	70.6	P	2.44e-4	-0.5	MD	0.994067
246555_at	46.2	A	0.067627	-0.4	D	0.99751
246556_at	1.9	A	0.919434	-0.4	NC	0.822588
246557_at	20.3	A	0.27417	-0.9	NC	0.955851
246558_at	162.4	P	0.037598	-0.2	MD	0.995075
246559_at	186.9	P	0.001953	-0.1	NC	0.945978
246560_at	19.2	A	0.398926	2	NC	0.62112
246561_at	153.3	P	0.00293	0.2	NC	0.5
246562_at	90	P	0.001221	0.2	NC	0.5
246563_at	13.6	A	0.366211	-0.2	NC	0.416433
246564_at	243.4	P	0.018555	0.2	NC	0.570859
246565_at	251.6	P	0.001221	0.2	NC	0.5
246566_at	134.7	P	7.32e-4	-0.5	NC	0.868657
246567_at	199	P	2.44e-4	-0.4	NC	0.990708
246568_at	25.7	A	0.303711	-0.5	NC	0.777251
246569_at	9.7	A	0.753906	0.3	NC	0.846768
246570_at	1.7	A	0.981445	0.2	D	0.995927
246571_at	28.6	A	0.432373	2.9	NC	0.5
246572_at	22.9	A	0.633789	0.3	NC	0.213188
246573_at	5.6	A	0.943848	0.5	NC	0.715033
246574_at	2.5	A	0.99585	0.5	NC	0.987976
246575_at	307.2	P	2.44e-4	0.6	NC	0.094279
246576_at	52.6	A	0.129639	0	NC	0.958799
246577_at	2.9	A	0.919434	0.5	NC	0.506476
246578_at	3.3	A	0.753906	0.2	NC	0.232549
246579_at	1.2	A	0.991943	0	NC	0.900148
246580_at	233.1	P	2.44e-4	0.4	NC	0.5
246581_at	10.9	A	0.696289	-1.7	NC	0.925732
246582_at	6.9	A	0.919434	0.8	NC	0.596188
246583_at	107.3	P	7.32e-4	-0.8	D	0.999034
246584_at	62.6	P	0.005859	-1.6	D	0.99998
246585_at	27.8	A	0.080566	0.1	NC	0.203871
246586_at	15.7	A	0.466064	-0.9	NC	0.796129
246587_at	10.5	A	0.665527	-2	NC	0.532344
246588_at	28.5	A	0.27417	0.3	NC	0.545234
246589_at	2.4	A	0.953857	0.3	NC	0.98579
246590_at	11	A	0.772949	2.4	NC	0.692594
246591_at	282.7	P	0.001953	-0.4	MD	0.994067
246592_at	3.9	A	0.850342	-0.4	NC	0.868657
246593_at	100.5	P	0.001221	0.6	NC	0.366593
246594_at	447.1	P	7.32e-4	-0.1	NC	0.966696
246595_at	4.5	A	0.828613	-0.9	NC	0.983269
246596_at	25.2	A	0.219482	0.2	NC	0.366593
246597_at	37	A	0.27417	-1.1	NC	0.99288
246598_at	104.4	A	0.129639	0.3	NC	0.5
246599_at	16.1	A	0.366211	-0.5	NC	0.5
246600_at	46.1	P	0.018555	-0.2	MD	0.994591
246601_at	598.2	P	0.001221	-0.6	D	0.999954
246602_at	85.1	P	0.030273	-1.5	D	0.999948
246603_at	7.4	A	0.72583	0.3	NC	0.736659
246604_at	2.1	A	0.989258	-2.5	D	0.99751
246605_at	1.7	A	0.888428	-3.4	NC	0.964215
246606_at	15.7	A	0.601074	0.5	NC	0.60871
246607_at	190.9	P	2.44e-4	-0.3	MD	0.994591
246608_at	5.8	A	0.80542	1.7	NC	0.242585
246609_at	30.6	A	0.633789	0.2	NC	0.506476
246610_at	74.5	P	0.018555	0.1	NC	0.252851
246611_at	311	P	2.44e-4	0	NC	0.545234
246612_at	178.3	P	0.030273	0	NC	0.854318
246613_at	938	P	2.44e-4	0.5	NC	0.177412
246614_at	13.9	A	0.601074	-1.9	NC	0.925732
246615_at	18.5	A	0.633789	-0.3	NC	0.786812
246616_at	7.6	A	0.828613	-0.9	NC	0.5
246617_at	67.6	P	0.005859	1.4	I	2.14e-4
246618_at	45.1	A	0.095215	2	NC	0.094279
246619_at	442.5	P	2.44e-4	0.2	NC	0.5
246620_at	18.3	A	0.696289	-2.4	D	0.996301
246621_at	1031.4	P	2.44e-4	0.4	NC	0.5
246622_at	117.1	P	0.001221	0.5	NC	0.5
246623_at	1386.3	P	2.44e-4	0.4	NC	0.5
246624_at	33.7	A	0.398926	0.8	NC	0.454766
246625_at	29.7	A	0.334473	-0.4	NC	0.938478
246626_at	2.4	A	0.567627	-2.9	NC	0.645558
246627_s_at	1023.9	P	2.44e-4	0.1	NC	0.747149
246628_at	370.9	P	2.44e-4	0	NC	0.692594
246629_at	2.1	A	0.932373	0.3	NC	0.5
246630_at	77	A	0.111572	0.1	NC	0.715033
246631_at	565.9	P	0.001953	-0.1	NC	0.975245
246632_at	51	P	0.037598	1.6	NC	0.169098
246633_at	3.2	A	0.962402	0.7	NC	0.37888
246634_at	271.8	P	2.44e-4	-0.3	D	0.998514
246635_at	8.4	A	0.828613	-1.8	NC	0.703911
246636_at	598.5	P	2.44e-4	0.6	NC	0.296089
246637_at	2.9	A	0.962402	0.9	NC	0.681091
246638_at	25.1	A	0.334473	3	NC	0.057676
246639_x_at	2.3	A	0.962402	0.6	NC	0.570859
246640_x_at	70.9	A	0.067627	0.7	NC	0.5
246641_s_at	2.5	A	0.753906	0.9	NC	0.118009
246642_s_at	2.5	A	0.753906	-1	NC	0.596188
246643_s_at	1.5	A	0.904785	-1.5	NC	0.307406
246644_at	85.1	P	0.037598	-0.8	D	0.99997
246645_at	263	P	2.44e-4	0.3	NC	0.5
246646_at	1.9	A	0.969727	0.7	NC	0.5
246647_at	35.9	A	0.171387	1.7	NC	0.012024
246648_at	2.2	A	0.989258	1.4	NC	0.725952
246649_at	5.6	A	0.466064	-1.5	NC	0.881991
246650_at	441.8	P	2.44e-4	0.3	NC	0.5
246651_at	50.6	A	0.27417	-0.2	NC	0.545234
246652_at	67.2	P	0.030273	4.9	I	0.004481
246653_at	714.5	P	2.44e-4	-0.2	NC	0.971234
246654_s_at	151.4	P	0.018555	0.3	NC	0.830902
246655_at	2.7	A	0.870361	0.6	NC	0.60871
246656_at	26.9	A	0.432373	1.6	NC	0.203871
246657_at	4.9	A	0.533936	-1.6	NC	0.213188
246658_at	24.2	A	0.330078	0.7	NC	0.5
246659_at	26.4	A	0.149658	-0.1	NC	0.041201
246660_at	480.4	P	2.44e-4	0.2	NC	0.633407
246661_at	4.7	A	0.432373	0	NC	0.153232
246662_at	4.6	A	0.533936	1	NC	0.5
246663_at	22.6	A	0.633789	1.9	NC	0.60871
246664_at	3.7	A	0.976074	0.8	NC	0.366593
246665_s_at	6.9	A	0.870361	-1.8	NC	0.5
246666_at	58	A	0.067627	3.5	NC	0.050553
246667_at	6.9	A	0.665527	-0.2	NC	0.493524
246668_at	3.7	A	0.780518	-1.8	NC	0.284967
246669_at	63	A	0.398926	1.2	NC	0.065566
246670_at	12.8	A	0.80542	0.7	NC	0.703911
246671_at	1.5	A	0.850342	-1.4	NC	0.814019
246672_at	29	A	0.303711	1	NC	0.454766
246673_at	233.9	P	2.44e-4	0.2	NC	0.5
246674_at	75.1	P	0.030273	-0.2	NC	0.736659
246675_at	33.9	P	0.046143	0.4	NC	0.5
246676_at	31.8	A	0.129639	2.4	NC	0.006503
246677_at	3.1	A	0.969727	0.4	NC	0.736659
246678_at	3.9	A	0.780518	1	NC	0.232549
246679_at	3.9	A	0.870361	-0.7	NC	0.583567
246680_at	51.6	A	0.19458	0.7	NC	0.074268
246681_at	88.9	P	0.008057	-0.1	MD	0.994591
246682_at	110.1	P	0.00293	-0.7	D	0.999973
246683_at	99.8	P	0.001221	0.3	NC	0.5
246684_at	38.3	A	0.366211	0	NC	0.814019
246685_at	33.1	A	0.633789	1	NC	0.5
246686_at	4.5	A	0.850342	-0.5	NC	0.854318
246687_at	9.4	A	0.919434	0.6	NC	0.5
246688_at	21.8	A	0.246094	0.6	NC	0.284967
246689_at	39.5	A	0.19458	1.7	NC	0.057676
246690_at	4	A	0.888428	0.7	NC	0.5
246691_at	7.6	A	0.753906	-0.8	NC	0.645558
246692_at	14.6	A	0.423828	0.8	NC	0.138386
246693_at	5.3	A	0.850342	0.5	NC	0.805199
246694_at	2.6	A	0.828613	0.2	NC	0.545234
246695_at	11.1	A	0.72583	0.5	NC	0.5
246696_at	30.8	A	0.366211	0.3	NC	0.429141
246697_at	5.3	A	0.850342	1	NC	0.5
246698_at	40.3	A	0.27417	1.1	NC	0.48058
246699_at	206.2	P	7.32e-4	0.1	NC	0.777251
246700_at	2.2	A	0.932373	1	NC	0.493524
246701_at	132.5	P	7.32e-4	0.2	NC	0.757415
246702_at	729.8	P	2.44e-4	0.5	NC	0.105663
246703_at	111.5	P	0.001953	-0.1	NC	0.715033
246704_at	30.3	A	0.366211	0.9	NC	0.416433
246705_x_at	1.5	A	0.962402	0.8	NC	0.5
246706_at	20.2	A	0.334473	2.4	NC	0.416433
246707_at	53.8	A	0.19458	0.7	NC	0.105663
246708_at	161.9	P	2.44e-4	0.3	NC	0.5
246709_s_at	21.7	A	0.533936	4.3	NC	0.041201
246710_at	2.6	A	0.828613	-0.3	NC	0.213188
246711_at	40.4	A	0.567627	1.5	NC	0.570859
246712_at	51.6	P	0.046143	1.7	NC	0.083826
246713_at	39.9	A	0.19458	2	NC	0.111714
246714_at	156.9	M	0.056152	0.7	NC	0.5
246715_at	48.8	A	0.601074	1.6	NC	0.330589
246716_s_at	32.4	M	0.056152	0.9	NC	0.5
246717_at	24.3	A	0.696289	1	NC	0.681091
246718_at	19.7	A	0.52417	-0.2	NC	0.669411
246719_at	40.3	P	0.00415	1.5	NC	0.019624
246720_at	2	A	0.976074	1.5	NC	0.583567
246721_at	1.4	A	0.72583	-3.2	NC	0.570859
246722_at	27.9	A	0.696289	3	NC	0.094279
246723_at	1.7	A	0.828613	-0.4	NC	0.5
246724_at	125.6	P	0.001953	0.6	NC	0.274048
246725_at	12.9	A	0.567627	0.1	NC	0.570859
246726_at	3.6	A	0.888428	1.1	NC	0.307406
246727_at	76.6	A	0.111572	1.8	NC	0.5
246728_at	167.7	P	0.00415	0	NC	0.875448
246729_at	1.6	A	0.80542	1	NC	0.454766
246730_at	969.1	P	2.44e-4	0.3	NC	0.5
246731_at	76	M	0.056152	1.1	NC	0.274048
246732_at	55.4	A	0.398926	-0.6	NC	0.961585
246733_at	61.7	A	0.19458	-0.2	NC	0.669411
246734_at	35	A	0.533936	-0.6	NC	0.657563
246735_at	119.7	P	0.00415	-0.7	D	0.99751
246736_at	27.7	A	0.72583	-0.9	D	0.999226
246737_at	65.1	P	0.00415	-0.4	NC	0.984574
246738_at	87.7	A	0.067627	0.4	NC	0.736659
246739_at	44.2	M	0.056152	1.9	NC	0.050553
246740_at	19.9	A	0.850342	3.1	NC	0.596188
246741_at	371.7	P	0.001953	0	NC	0.975245
246742_at	210.4	P	2.44e-4	-0.1	NC	0.969033
246743_at	35.7	A	0.665527	-0.9	NC	0.980376
246744_at	653.4	P	7.32e-4	0.4	NC	0.5
246745_at	1354.7	P	2.44e-4	0.6	NC	0.330589
246746_at	135.2	P	0.010742	0.4	NC	0.242585
246747_at	2593.1	P	2.44e-4	0	NC	0.747149
246748_at	24.5	A	0.366211	-0.9	NC	0.980376
246749_at	99.9	P	0.001221	-0.2	NC	0.949447
246750_at	89.3	P	7.32e-4	0.5	NC	0.5
246751_at	13.5	A	0.601074	-0.7	NC	0.138386
246752_at	4.5	A	0.919434	0.3	NC	0.330589
246753_at	8.2	A	0.932373	0.9	NC	0.657563
246754_at	34.3	A	0.398926	-1.3	NC	0.888286
246755_at	386.2	P	2.44e-4	0.2	NC	0.5
246756_at	254.3	P	0.005859	0.3	NC	0.861614
246757_at	9	A	0.72583	0.7	NC	0.5
246758_at	2336.2	P	2.44e-4	0.3	NC	0.5
246759_at	121.5	P	0.001953	-0.8	D	0.999693
246760_at	165.3	P	2.44e-4	0.2	NC	0.5
246761_at	9.2	A	0.753906	-0.4	NC	0.429141
246762_at	56.9	M	0.056152	0.2	NC	0.5
246763_at	537.1	P	2.44e-4	0.5	NC	0.330589
246764_s_at	1.7	A	0.989258	-1.4	NC	0.715033
246765_at	106.5	P	0.023926	0.5	NC	0.342437
246766_at	8	A	0.72583	1.2	NC	0.5
246767_at	112.9	P	0.00293	0.6	NC	0.232549
246768_at	131.2	P	7.32e-4	0.4	NC	0.5
246769_at	2.7	A	0.828613	0.8	NC	0.5
246770_at	76.4	P	0.046143	-0.2	NC	0.916174
246771_at	2.1	A	0.828613	4.4	NC	0.274048
246772_at	85.2	A	0.095215	0.1	NC	0.5
246773_at	26.9	A	0.27417	-0.1	NC	0.454766
246774_at	36.7	A	0.72583	3.2	NC	0.5
246775_at	321.3	P	0.00293	0.3	NC	0.5
246776_at	59.5	A	0.171387	-0.5	MD	0.994591
246777_at	206.6	P	2.44e-4	0.1	NC	0.786812
246778_at	249.6	P	2.44e-4	0.3	NC	0.5
246779_at	105	P	0.046143	-0.7	D	0.99751
246780_at	996	P	2.44e-4	0.2	NC	0.51942
246781_at	240.1	P	0.001221	0	NC	0.900148
246782_at	50.5	A	0.366211	-0.4	D	0.995519
246783_at	52.5	P	0.023926	0.3	NC	0.429141
246784_at	318.7	P	2.44e-4	0.2	NC	0.5
246785_at	409.4	P	2.44e-4	0	NC	0.747149
246786_at	39.1	A	0.398926	-0.5	D	0.996959
246787_s_at	2.7	A	0.953857	-2.8	NC	0.846768
246788_at	30.1	A	0.466064	1.6	NC	0.366593
246789_at	142	P	0.001221	-0.1	NC	0.98579
246790_at	2.4	A	0.567627	-1.7	NC	0.633407
246791_at	169.1	P	0.00415	-0.2	MD	0.994591
246792_at	78.2	P	0.037598	1	NC	0.263341
246793_at	176.8	P	0.005859	0.3	NC	0.796129
246794_s_at	73.3	A	0.111572	0.8	NC	0.263341
246795_at	3.6	A	0.870361	-1	NC	0.757415
246796_at	21.5	A	0.366211	-0.5	NC	0.881991
246797_at	12.8	A	0.533936	-0.8	NC	0.429141
246798_at	6.6	A	0.828613	-1	NC	0.5
246799_at	65.8	A	0.246094	-0.2	NC	0.747149
246800_at	331.2	P	2.44e-4	0.2	NC	0.5
246801_at	532.6	P	2.44e-4	0.4	NC	0.242585
246802_at	82.5	P	0.023926	-0.8	D	0.998349
246803_at	26.8	A	0.334473	-0.7	NC	0.894337
246804_at	1.6	A	0.98584	1.2	NC	0.715033
246805_at	57.1	A	0.432373	2.3	NC	0.284967
246806_at	3.5	A	0.904785	-3.1	NC	0.900148
246807_at	438.3	P	2.44e-4	0.6	NC	0.145682
246808_at	59	A	0.067627	0.5	NC	0.5
246809_s_at	368.2	P	0.00293	0.6	NC	0.242585
246810_at	3.8	A	0.80542	-0.8	NC	0.715033
246811_at	20.7	A	0.466064	-0.1	NC	0.194801
246812_at	2.5	A	0.828613	1.3	NC	0.532344
246813_at	5.3	A	0.870361	-0.7	NC	0.5
246814_at	39.7	A	0.366211	1	NC	0.5
246815_at	51.3	A	0.080566	0.4	NC	0.5
246816_at	49.3	A	0.080566	1	NC	0.099852
246817_at	2.4	A	0.962402	-2	NC	0.945978
246818_at	27.4	A	0.398926	-0.9	NC	0.977068
246819_at	3.2	A	0.753906	8.9	NC	0.028766
246820_at	35.4	A	0.171387	0	NC	0.881991
246821_at	581.9	P	2.44e-4	0.2	NC	0.5
246822_at	45.3	A	0.171387	-0.7	D	0.995519
246823_at	12.9	A	0.665527	1.7	NC	0.342437
246824_at	253.2	P	0.00415	-0.1	NC	0.981872
246825_at	254.5	P	0.001953	0.3	NC	0.5
246826_at	74.4	A	0.149658	-0.1	NC	0.822588
246827_at	42.6	A	0.129639	-0.4	NC	0.945978
246828_at	20	A	0.665527	2.1	NC	0.5
246829_at	161.2	P	0.00415	0.7	NC	0.583567
246830_at	1040.5	P	2.44e-4	0.2	NC	0.506476
246831_at	31.3	A	0.366211	-2.8	D	0.999977
246832_at	150.1	P	0.001953	-0.7	D	0.99998
246833_at	1.1	A	0.994141	-0.7	NC	0.881991
246834_at	9.6	A	0.696289	-0.5	NC	0.777251
246835_at	6.3	A	0.533936	-1.3	NC	0.51942
246836_s_at	28.6	A	0.366211	-0.2	NC	0.669411
246837_at	74.2	P	0.008057	0.8	NC	0.054022
246838_at	77.3	P	0.037598	0.3	NC	0.747149
246839_at	24.8	A	0.171387	-0.4	NC	0.921063
246840_at	350.4	P	0.001221	0.3	NC	0.5
246841_at	37.7	A	0.601074	1.4	NC	0.5
246842_at	57.9	P	0.010742	-0.4	NC	0.975245
246843_at	262.8	P	2.44e-4	0.1	NC	0.830902
246844_at	106.6	P	0.030273	0	NC	0.961585
246845_at	996.3	P	2.44e-4	0.2	NC	0.5
246846_at	189.4	P	0.023926	-0.1	NC	0.814019
246847_at	65.4	A	0.111572	-0.2	NC	0.875448
246848_at	3.1	A	0.904785	0.5	NC	0.692594
246849_at	171.3	P	0.00293	-0.1	NC	0.983269
246850_at	114	P	0.01416	0.5	NC	0.194801
246851_at	6.3	A	0.953857	2.4	NC	0.185981
246852_at	104.1	P	0.037598	-1	D	0.999508
246853_at	41.5	A	0.067627	1.7	NC	0.416433
246854_at	265.6	P	0.001221	7.1	I	4.e-5
246855_at	1598.1	P	2.44e-4	-0.3	MD	0.994591
246856_at	288.4	P	2.44e-4	-0.5	D	0.995519
246857_at	5	A	0.601074	-0.2	NC	0.342437
246858_at	211.2	P	2.44e-4	-0.1	NC	0.925732
246859_at	1.6	A	0.962402	-1.1	NC	0.366593
246860_at	5.3	A	0.80542	0.8	NC	0.60871
246861_at	1033.2	P	2.44e-4	-0.2	NC	0.98579
246862_at	464	P	7.32e-4	0.3	NC	0.5
246863_at	299.1	P	0.00415	-0.4	D	0.998514
246864_at	126.2	P	0.001221	0.1	NC	0.888286
246865_s_at	183.6	P	2.44e-4	-0.4	NC	0.981872
246866_at	4.1	A	0.943848	0.6	NC	0.725952
246867_at	3	A	0.80542	-0.8	NC	0.777251
246868_at	200.3	P	0.00415	1.1	NC	0.006503
246869_at	30.9	A	0.334473	1.4	NC	0.5
246870_at	584.8	P	2.44e-4	0.5	NC	0.441923
246871_at	11.7	A	0.567627	-0.6	NC	0.5
246872_at	83	P	0.046143	1.6	NC	0.010135
246873_at	59.1	A	0.533936	-0.4	NC	0.703911
246874_at	6.6	A	0.870361	-0.7	NC	0.5
246875_at	134.6	P	0.00293	-3.4	D	0.99998
246876_at	10.4	A	0.780518	2.4	NC	0.39129
246877_at	7.2	A	0.72583	1	NC	0.078937
246878_at	3.7	A	0.850342	0.4	NC	0.545234
246879_at	102	P	0.010742	0.4	NC	0.5
246880_s_at	21	A	0.567627	2.5	NC	0.274048
246881_at	55.9	A	0.129639	-0.6	D	0.998514
246882_at	123.4	P	0.005859	0.6	NC	0.37888
246883_at	39.6	A	0.095215	0.3	NC	0.558077
246884_at	72.8	P	0.001221	0.6	NC	0.061522
246885_at	26.4	A	0.303711	-0.3	NC	0.861614
246886_at	164.4	P	0.008057	-0.1	MD	0.994067
246887_at	6	A	0.567627	-2.1	NC	0.5
246888_at	297	P	2.44e-4	0.3	NC	0.5
246889_at	39.4	A	0.19458	1.8	NC	0.5
246890_at	41.8	A	0.129639	0.1	NC	0.51942
246891_at	77.8	M	0.056152	0.8	NC	0.5
246892_at	23.8	A	0.5	-0.1	NC	0.441923
246893_at	183.1	P	0.00293	0	NC	0.945978
246894_at	2.9	A	0.870361	0.4	NC	0.796129
246895_at	972.1	P	2.44e-4	0.4	NC	0.5
246896_at	4.9	A	0.80542	0.8	NC	0.5
246897_at	330.7	P	2.44e-4	-0.6	D	0.999965
246898_at	1.7	A	0.969727	0.2	D	0.996645
246899_at	58.2	P	0.008057	0	NC	0.692594
[truncated: 20,811 more rows]
