# Supplementary material for: Qualitative network models and genome-wide expression data define carbon/nitrogen-responsive molecular machines in Arabidopsis
Source: Genome Biol. 2007 Jan 11;8(1):R7. doi: 10.1186/gb-2007-8-1-r7 (PMC1839130; doi:10.1186/gb-2007-8-1-r7)
Supplement: Additional data file 5 — CHP files generated with the Affymetrix MAS v5.0 software as described in the Materials and methods. [file gb-2007-8-1-r7-S5.zip › CHPfiles/34.2.vs.LL43.1.CHP]

row.names	Ll34.2.vs.LL43.1.Signal	Ll34.2.vs.LL43.1.Detection	Ll34.2.vs.LL43.1.Detection.p.value	Ll34.2.vs.LL43.1.Signal.Log.Ratio	Ll34.2.vs.LL43.1.Change	Ll34.2.vs.LL43.1.Change.p.value
244901_at	80.4	P	2.44e-4	0.7	NC	0.026698
244902_at	54.7	P	0.008057	-0.1	NC	0.596188
244903_at	110.8	P	0.00415	0.2	NC	0.5
244904_at	4.9	A	0.850342	0.5	NC	0.657563
244905_at	17.2	A	0.398926	2	NC	0.161038
244906_at	280.4	P	2.44e-4	0.3	NC	0.057676
244907_at	1.8	A	0.72583	-2.1	NC	0.5
244908_at	1.5	A	0.976074	0.8	NC	0.054022
244909_at	38.3	A	0.334473	0.8	NC	0.153232
244910_s_at	28.7	P	0.005859	-0.3	NC	0.767451
244911_at	5.3	A	0.567627	3.1	NC	0.047264
244912_at	239.9	P	0.005859	0.1	NC	0.545234
244913_at	16.9	A	0.696289	1.7	NC	0.054022
244914_at	1.9	A	0.780518	0.5	NC	0.153232
244915_s_at	8.8	A	0.432373	-2.3	NC	0.366593
244916_at	19.6	A	0.432373	3.2	NC	0.161038
244917_at	2.3	A	0.850342	0.6	NC	0.161038
244918_at	9.2	A	0.780518	1.2	NC	0.318909
244919_at	22.4	A	0.366211	0.1	NC	0.62112
244920_s_at	112.5	P	0.001953	0.1	NC	0.5
244921_s_at	60.5	P	0.005859	0.3	NC	0.48058
244922_s_at	16.6	A	0.5	-0.5	NC	0.822588
244923_s_at	32.7	A	0.149658	2.9	NC	0.050553
244924_at	43.3	A	0.398926	-0.1	NC	0.669411
244925_at	28	P	0.030273	0.3	NC	0.038415
244926_s_at	41.6	A	0.398926	1.6	NC	0.5
244927_at	28.2	A	0.303711	0.6	NC	0.274048
244928_s_at	83.3	M	0.056152	-0.2	NC	0.570859
244929_at	164.6	P	0.01416	0.2	NC	0.5
244930_at	12	A	0.366211	2.9	NC	0.024755
244931_at	14.9	A	0.366211	-0.4	NC	0.5
244932_at	38.3	A	0.19458	1	NC	0.657563
244933_at	32.1	A	0.27417	0.3	NC	0.296089
244934_at	16.8	A	0.665527	-0.3	NC	0.558077
244935_at	404.5	P	2.44e-4	-0.2	NC	0.961585
244936_at	65.7	P	0.001953	-0.4	NC	0.925732
244937_at	14.4	A	0.149658	1.6	NC	0.065566
244938_at	52.4	P	0.010742	0.4	NC	0.057676
244939_at	76	A	0.095215	-0.6	D	0.999135
244940_at	146.4	P	7.32e-4	-0.5	D	0.998664
244941_at	65.1	P	0.037598	0.5	NC	0.296089
244942_at	4.5	A	0.753906	0.6	NC	0.5
244943_at	236.5	P	2.44e-4	0.4	NC	0.024755
244944_s_at	253.9	P	2.44e-4	0.1	NC	0.5
244945_at	58	P	0.030273	0.5	NC	0.069813
244946_at	43.3	A	0.246094	-0.5	NC	0.645558
244947_at	53	P	0.01416	0.3	NC	0.138386
244948_at	11.2	A	0.567627	2.1	NC	0.194801
244949_at	29.2	A	0.246094	1.4	NC	0.185981
244950_at	71.9	P	0.00293	0.6	NC	0.054022
244951_s_at	233	P	2.44e-4	0.2	NC	0.5
244952_at	35.5	P	0.018555	0.8	NC	0.044149
244953_s_at	27.7	P	0.00293	-0.2	NC	0.5
244954_s_at	6.5	A	0.601074	2.5	NC	0.454766
244955_at	12.9	A	0.398926	-0.5	NC	0.403812
244956_s_at	40.8	P	0.018555	0.7	NC	0.124552
244957_at	44.7	P	0.037598	0.8	NC	0.185981
244958_at	44.4	P	0.030273	0.2	NC	0.153232
244959_s_at	92.9	P	2.44e-4	0.5	NC	0.035785
244960_at	178.2	P	2.44e-4	-0.8	D	0.99998
244961_at	464.2	P	2.44e-4	0	NC	0.5
244962_at	136.7	P	2.44e-4	-0.2	NC	0.5
244963_at	140	P	0.00415	-1	D	0.999693
244964_at	85.8	P	0.030273	-0.8	D	0.999034
244965_at	61	P	0.001953	0	NC	0.747149
244966_at	28.9	P	0.046143	0.4	NC	0.5
244967_at	124.2	P	0.001221	-1.5	D	0.99996
244968_at	160.9	P	0.00415	-0.5	D	0.999899
244969_at	107	P	7.32e-4	-0.5	NC	0.973302
244970_at	52.1	P	0.008057	0.1	NC	0.222749
244971_at	3197.5	P	0.001221	0.6	NC	0.01421
244972_at	42.4	A	0.366211	0	NC	0.5
244973_at	20.5	A	0.466064	0.2	NC	0.5
244974_at	9.7	A	0.533936	1.8	NC	0.069813
244975_at	61.1	M	0.056152	-0.2	NC	0.921063
244976_at	996.6	P	2.44e-4	-0.2	NC	0.786812
244977_at	12.1	A	0.398926	-0.4	NC	0.131343
244978_at	98.6	P	7.32e-4	-1.9	D	0.998923
244979_at	37.2	A	0.246094	-3	D	0.99998
244980_at	8.2	A	0.334473	-3	D	0.998799
244981_at	96	P	0.018555	-0.9	D	0.999759
244982_at	184.3	P	2.44e-4	-0.3	NC	0.814019
244983_at	261.7	P	2.44e-4	-0.6	D	0.99998
244984_at	234.9	P	2.44e-4	-0.9	D	0.99998
244985_at	106.9	P	2.44e-4	-0.6	D	0.99751
244986_at	469.9	P	7.32e-4	-0.5	NC	0.958799
244987_s_at	1195.7	P	2.44e-4	-0.2	NC	0.822588
244988_s_at	55.8	M	0.056152	-0.8	D	0.999965
244989_s_at	40.3	A	0.149658	0.7	NC	0.030967
244990_s_at	1.3	A	0.72583	-2.4	NC	0.657563
244991_s_at	44.6	P	0.00293	1	NC	0.035785
244992_s_at	620.4	P	2.44e-4	-0.7	D	0.99998
244993_s_at	202.8	P	2.44e-4	-0.6	D	0.999226
244994_at	11.7	A	0.149658	0.8	NC	0.153232
244995_at	19	A	0.398926	1.5	NC	0.185981
244996_at	110	P	0.001221	0	NC	0.62112
244997_at	45.9	P	0.008057	0.3	NC	0.5
244998_at	203.6	P	2.44e-4	0	NC	0.5
244999_at	43.9	P	0.008057	0.6	NC	0.307406
245000_at	28.2	A	0.567627	0.7	NC	0.057676
245001_at	373.4	P	7.32e-4	-0.6	D	0.99996
245002_at	44.8	A	0.080566	0.9	NC	0.145682
245003_at	51.5	P	0.010742	0.2	NC	0.354442
245004_at	65	P	2.44e-4	-0.6	NC	0.984574
245005_at	35.8	A	0.19458	0.5	NC	0.37888
245006_at	389.8	P	2.44e-4	-0.4	NC	0.969033
245007_at	47.8	A	0.095215	0.3	NC	0.5
245008_at	27	P	0.046143	0.3	NC	0.5
245009_at	612.4	P	2.44e-4	0.3	NC	0.033304
245010_at	7.6	A	0.80542	-1.2	NC	0.822588
245011_at	31.6	P	0.037598	0.3	NC	0.030967
245012_at	34.7	P	0.005859	-2.2	D	0.99997
245013_at	999.4	P	2.44e-4	-1.1	D	0.99998
245014_at	820.2	P	2.44e-4	-0.7	D	0.99998
245015_at	157.1	P	2.44e-4	-0.1	NC	0.5
245016_at	239.5	P	2.44e-4	0.7	I	0.003041
245017_at	554.1	P	0.001221	0.1	NC	0.5
245018_at	59.3	P	0.018555	0.2	NC	0.5
245019_at	109	P	0.005859	-0.3	D	0.995519
245020_at	159.8	P	7.32e-4	-1.6	D	0.999977
245021_at	49.3	P	0.001221	-1.9	D	0.99998
245022_at	25.3	A	0.19458	-1.6	D	0.996645
245023_at	201.7	P	2.44e-4	-0.3	NC	0.958799
245024_at	624.1	P	2.44e-4	-0.3	NC	0.930187
245025_at	52	P	0.008057	-0.7	NC	0.992212
245026_at	32.4	A	0.095215	-1.1	D	0.999965
245027_at	21.3	A	0.246094	-0.2	NC	0.596188
245028_at	183.3	P	7.32e-4	0.2	NC	0.5
245029_at	21	A	0.149658	3.9	NC	0.022932
245030_at	4.6	A	0.633789	1.5	NC	0.194801
245031_at	81.5	P	0.00415	0.1	NC	0.583567
245032_at	29.8	A	0.19458	1.2	NC	0.069813
245033_at	5.8	A	0.80542	-1.9	NC	0.949447
245034_at	20.5	A	0.27417	-2	NC	0.949447
245035_at	53.2	A	0.080566	-1.5	D	0.99998
245036_at	132.2	P	0.00415	-0.4	MD	0.995075
245037_at	25	A	0.219482	0.7	NC	0.185981
245038_at	85.9	P	0.018555	-2.1	D	0.99998
245039_at	222	P	2.44e-4	-0.5	NC	0.98579
245040_at	26.2	A	0.432373	1.8	NC	0.013078
245041_at	262	P	2.44e-4	0.2	NC	0.5
245042_at	55.7	A	0.303711	1.1	NC	0.5
245043_at	260.7	P	2.44e-4	-0.3	NC	0.916174
245044_at	35.1	A	0.149658	0.1	NC	0.467656
245045_at	281.2	P	2.44e-4	-0.1	NC	0.645558
245046_at	502.8	P	2.44e-4	0.3	NC	0.37888
245047_at	54.8	A	0.129639	0.7	NC	0.5
245048_at	599.8	P	0.001221	0.4	NC	0.366593
245049_at	21.6	P	0.001953	-0.8	NC	0.51942
245050_at	90.3	P	0.008057	-0.4	D	0.999135
245051_at	218.8	P	0.00293	-0.2	NC	0.975245
245052_at	36.1	A	0.19458	0.4	NC	0.274048
245053_at	21.7	A	0.366211	0.1	NC	0.5
245054_at	82	P	7.32e-4	-0.2	NC	0.958799
245055_at	48.8	P	0.005859	0.5	NC	0.5
245056_at	93.8	P	2.44e-4	0.3	NC	0.044149
245057_at	5.8	A	0.753906	-0.7	NC	0.454766
245058_at	3.2	A	0.932373	0.3	NC	0.5
245059_at	185.8	P	0.005859	0.1	NC	0.5
245060_at	1086.5	P	2.44e-4	0.5	NC	0.038415
245061_at	60.5	P	0.01416	0.5	NC	0.074268
245062_at	185.8	P	2.44e-4	-0.2	NC	0.777251
245063_at	71.5	P	7.32e-4	-0.5	NC	0.861614
245064_at	65.2	P	7.32e-4	-0.2	NC	0.861614
245065_at	241.5	P	0.018555	0.4	NC	0.044149
245066_at	205.2	P	0.010742	0	NC	0.645558
245067_at	612.7	P	2.44e-4	-0.2	NC	0.961585
245068_at	4	A	0.567627	0.4	NC	0.222749
245069_at	5.6	A	0.665527	0.1	NC	0.645558
245070_at	2.3	A	0.943848	0.2	NC	0.342437
245071_at	6.5	A	0.601074	0.6	NC	0.203871
245072_s_at	8.9	A	0.633789	0.5	NC	0.094279
245073_at	3.5	A	0.696289	0.6	NC	0.416433
245074_at	41.6	A	0.27417	-0.9	D	0.999811
245075_at	14.1	A	0.533936	0.6	NC	0.111714
245076_at	5.7	A	0.919434	-2.5	NC	0.925732
245077_at	46.6	A	0.171387	0.3	NC	0.429141
245078_at	184	P	0.00415	-0.9	D	0.99997
245079_at	67.6	A	0.111572	0.4	NC	0.5
245080_at	164.5	P	2.44e-4	0.4	I	4.38e-4
245081_at	39.5	A	0.246094	0.3	NC	0.416433
245082_at	4.8	A	0.828613	-2.3	NC	0.975245
245083_at	345.5	P	2.44e-4	0	NC	0.5
245084_at	46.8	P	0.001953	-0.1	NC	0.5
245085_at	803.9	P	2.44e-4	0.2	NC	0.5
245086_at	1.7	A	0.567627	0.3	NC	0.60871
245087_at	59.1	P	0.037598	0	NC	0.5
245088_at	1.4	A	0.80542	0.6	NC	0.416433
245089_at	138.8	P	2.44e-4	-0.2	NC	0.5
245090_at	620	P	2.44e-4	-0.2	NC	0.98579
245091_at	32.6	A	0.366211	0.8	NC	0.118009
245092_at	290.1	P	0.008057	0.7	NC	0.00712
245093_at	61	A	0.111572	0.6	NC	0.094279
245094_at	224.8	P	0.001953	0.2	NC	0.307406
245095_at	18.5	A	0.171387	0.5	NC	0.185981
245096_at	150.2	P	0.00415	-0.2	NC	0.822588
245097_at	287.7	P	2.44e-4	0.1	NC	0.5
245098_at	397.9	P	2.44e-4	-0.1	NC	0.757415
245099_at	313.2	P	0.008057	0.2	NC	0.558077
245100_at	179.9	P	0.001953	0.2	NC	0.5
245101_at	839.3	P	2.44e-4	0	NC	0.5
245102_at	4.1	A	0.567627	1.1	NC	0.069813
245103_at	12.2	A	0.533936	1.9	NC	0.118009
245104_at	53.4	M	0.056152	-0.2	NC	0.767451
245105_at	62.6	P	0.023926	0.7	NC	0.252851
245106_at	51.4	P	2.44e-4	-0.6	D	0.998168
245107_at	17.6	A	0.219482	0.1	NC	0.284967
245108_at	4.9	A	0.828613	-3.9	D	0.999654
245109_at	51.5	A	0.129639	2.5	NC	0.041201
245110_at	7.6	A	0.601074	-2.3	NC	0.969033
245111_at	3	A	0.850342	-2.7	NC	0.894337
245112_at	220.5	P	2.44e-4	-1.3	D	0.99998
245113_at	318.4	P	2.44e-4	-0.3	NC	0.900148
245114_at	362.9	P	2.44e-4	-0.1	NC	0.657563
245115_at	561.5	P	2.44e-4	-0.2	NC	0.99288
245116_at	261.8	P	2.44e-4	0.1	NC	0.5
245117_at	325.5	P	7.32e-4	1.6	I	2.3e-5
245118_at	77.6	P	0.010742	0.4	NC	0.105663
245119_at	86.5	P	0.018555	-0.1	NC	0.971234
245120_at	129	P	0.023926	-0.2	NC	0.5
245121_at	1264.5	P	2.44e-4	-0.1	NC	0.861614
245122_at	236.5	P	0.01416	0.2	NC	0.5
245123_at	11.3	A	0.633789	-0.2	NC	0.5
245124_at	249.1	P	7.32e-4	-0.1	NC	0.861614
245125_at	4.2	A	0.904785	-0.3	NC	0.868657
245126_at	260.3	P	7.32e-4	1	I	2.73e-4
245127_at	108.8	P	0.001953	0	NC	0.5
245128_at	6.4	A	0.633789	-0.8	NC	0.51942
245129_at	23.8	A	0.567627	3.6	NC	0.467656
245130_at	57.7	A	0.19458	0.3	NC	0.805199
245131_s_at	337.3	P	2.44e-4	-0.3	NC	0.945978
245132_at	118.8	P	0.018555	0.7	NC	0.5
245133_at	50.5	A	0.080566	0.5	NC	0.5
245134_s_at	54	P	0.008057	-0.3	NC	0.868657
245135_at	3.4	A	0.904785	0.3	NC	0.194801
245136_at	208.2	P	2.44e-4	0.2	NC	0.5
245137_at	72.9	P	0.001221	-0.1	NC	0.51942
245138_at	19.7	A	0.5	2.5	NC	0.263341
245139_at	478.4	P	2.44e-4	0.2	NC	0.5
245140_at	14.4	A	0.5	-0.2	NC	0.5
245141_at	120.6	P	0.030273	-0.3	NC	0.868657
245142_at	7.1	A	0.696289	0.5	NC	0.232549
245143_at	25.3	A	0.27417	-0.5	NC	0.916174
245144_at	398.8	P	2.44e-4	-0.1	NC	0.830902
245145_at	145.7	P	0.00293	0.4	NC	0.5
245146_at	280.7	P	7.32e-4	0	NC	0.767451
245147_at	39.7	A	0.149658	0.1	NC	0.5
245148_at	185.1	P	0.008057	-0.6	D	0.999965
245149_at	54.4	A	0.080566	-0.3	NC	0.934434
245150_at	61.6	A	0.111572	0.6	NC	0.274048
245151_at	147.2	P	7.32e-4	-0.1	NC	0.966696
245152_at	249.9	P	0.008057	0.5	NC	0.111714
245153_at	7	A	0.5	1.2	NC	0.5
245154_at	7.2	A	0.696289	-0.5	NC	0.681091
245155_at	695.6	P	2.44e-4	-0.1	NC	0.881991
245156_at	126.9	P	7.32e-4	0.3	NC	0.5
245157_at	3	A	0.72583	1.3	NC	0.284967
245158_at	2.8	A	0.633789	-0.8	NC	0.98579
245159_at	26.4	A	0.27417	0.1	NC	0.366593
245160_at	4.4	A	0.665527	0.3	NC	0.5
245161_at	56.2	A	0.149658	-0.4	NC	0.60871
245162_at	5.4	A	0.432373	2	NC	0.416433
245163_at	1.3	A	0.919434	-2.5	NC	0.861614
245164_at	309.7	P	0.00415	0	NC	0.5
245165_at	27.5	A	0.303711	0	NC	0.786812
245166_at	121.9	M	0.056152	0.9	NC	0.044149
245167_s_at	401.6	P	2.44e-4	-0.6	D	0.997247
245168_at	1252.7	P	2.44e-4	0	NC	0.5
245169_at	336.3	P	0.001221	-0.4	D	0.998664
245170_at	29.5	A	0.19458	0.5	NC	0.232549
245171_at	49.8	A	0.432373	-1.4	D	0.99998
245172_at	171.1	P	0.00415	0.6	I	8.8e-5
245173_at	2.9	A	0.953857	-2.4	NC	0.861614
245174_at	86.8	P	0.037598	0.3	NC	0.48058
245175_at	1310.2	P	2.44e-4	0.4	NC	0.083826
245176_at	137.6	P	0.046143	0	NC	0.5
245177_at	2.5	A	0.696289	-2.2	NC	0.952736
245178_at	269.1	P	0.005859	-0.2	MD	0.994591
245179_at	95.6	P	0.046143	0.6	NC	0.131343
245180_at	278.7	P	7.32e-4	0.3	NC	0.403812
245181_at	558.7	P	2.44e-4	-1.1	D	0.99998
245182_at	109.7	P	0.001221	0.2	NC	0.5
245183_at	79.6	A	0.095215	-0.2	NC	0.5
245184_at	8	A	0.219482	-0.8	NC	0.62112
245185_at	44	A	0.067627	0.3	NC	0.5
245186_at	215.2	P	0.00293	-0.2	NC	0.846768
245187_s_at	212.6	P	7.32e-4	0.3	NC	0.5
245188_at	56.5	M	0.056152	-0.3	NC	0.949447
245189_at	0.9	A	0.991943	1	NC	0.736659
245190_at	32.5	P	2.44e-4	0	NC	0.39129
245191_at	2.8	A	0.696289	-2	NC	0.5
245192_at	32.1	A	0.19458	1.3	NC	0.022932
245193_at	191.4	P	0.00293	-0.9	D	0.99998
245194_at	87	P	0.023926	-0.1	NC	0.805199
245195_at	37	A	0.067627	0.3	NC	0.153232
245196_at	103.7	A	0.067627	-0.8	D	0.99998
245197_at	470.5	P	2.44e-4	-0.2	NC	0.900148
245198_at	122.2	A	0.080566	0.3	NC	0.5
245199_at	2439	P	2.44e-4	0	NC	0.5
245200_at	60.8	A	0.129639	-0.5	NC	0.955851
245201_at	71.3	P	0.030273	0.2	NC	0.5
245202_at	123.7	P	2.44e-4	0.1	NC	0.5
245203_at	0.5	A	0.953857	0.8	NC	0.467656
245204_at	10.1	A	0.466064	0.7	NC	0.035785
245205_at	44.9	A	0.171387	0.5	NC	0.065566
245206_at	168.5	P	2.44e-4	-0.2	NC	0.558077
245207_at	204.7	P	7.32e-4	0.3	NC	0.5
245208_at	47	P	7.32e-4	-0.3	NC	0.942324
245209_at	496.4	P	2.44e-4	-0.6	D	0.99998
245210_at	100.7	P	2.44e-4	0.5	NC	0.008511
245211_at	338	P	2.44e-4	0.2	NC	0.342437
245212_at	19.6	A	0.095215	3.1	NC	0.011045
245213_at	40.7	A	0.219482	0	NC	0.5
245214_at	13.4	A	0.129639	0.4	NC	0.033304
245215_at	15.8	A	0.5	-0.2	NC	0.747149
245216_at	187.8	P	7.32e-4	0.4	NC	0.131343
245217_at	10.3	A	0.696289	1.9	NC	0.161038
245218_s_at	28.9	P	0.023926	0.8	NC	0.028766
245219_at	53.2	A	0.398926	0.5	NC	0.5
245220_at	7.1	A	0.753906	-1.1	NC	0.971234
245221_s_at	35.3	A	0.219482	0.5	NC	0.5
245222_at	13.8	A	0.533936	2.4	NC	0.030967
245223_at	9.1	A	0.533936	1.1	NC	0.069813
245224_at	35.8	A	0.111572	0.1	NC	0.5
245225_at	2.7	A	0.953857	0.5	NC	0.757415
245226_at	25.9	A	0.149658	0.2	NC	0.5
245227_s_at	59.4	P	0.018555	0.5	NC	0.296089
245228_at	188.5	P	2.44e-4	-0.5	MD	0.995075
245229_at	156.7	P	2.44e-4	1.1	I	2.e-5
245230_at	46.8	P	0.046143	0.9	NC	0.105663
245231_at	48.9	A	0.095215	0.3	NC	0.5
245232_at	0.6	A	0.962402	-0.1	NC	0.894337
245233_at	1.6	A	0.828613	0.3	NC	0.5
245234_at	117.8	P	0.008057	-0.6	D	0.999654
245235_at	346	P	2.44e-4	-0.2	NC	0.854318
245236_at	75.2	P	0.01416	0.7	NC	0.5
245237_at	99	P	0.001221	-0.1	NC	0.5
245238_at	1724.2	P	2.44e-4	0.1	NC	0.5
245239_at	35.1	A	0.27417	1.2	NC	0.242585
245240_at	27	A	0.633789	0.7	NC	0.39129
245241_at	3.6	A	0.828613	-0.5	NC	0.645558
245242_at	5.5	A	0.533936	-1.8	NC	0.921063
245243_at	23.6	A	0.398926	-0.3	NC	0.692594
245244_at	87	P	0.008057	0.1	NC	0.5
245245_at	22.5	A	0.27417	0.5	NC	0.354442
245246_at	3.1	A	0.850342	0.8	NC	0.5
245247_at	324.2	P	7.32e-4	0.5	NC	0.033304
245248_at	158.6	P	0.00293	0.1	NC	0.5
245249_at	633.2	P	2.44e-4	0.2	NC	0.5
245250_at	74.7	P	0.018555	-0.1	NC	0.715033
245251_at	103.9	M	0.056152	-0.3	NC	0.98579
245252_at	292.7	P	0.001221	0.1	NC	0.5
245253_at	21.8	A	0.171387	0.5	NC	0.5
245254_at	92.6	A	0.111572	-0.4	NC	0.971234
245255_at	329.7	P	0.001221	-0.1	NC	0.955851
245256_at	65	P	0.00415	-0.2	NC	0.5
245257_at	11.4	A	0.334473	-0.5	NC	0.805199
245258_at	223.2	P	2.44e-4	0.4	NC	0.050553
245259_at	19.8	A	0.219482	-0.6	NC	0.796129
245260_at	134.8	P	7.32e-4	-0.2	NC	0.5
245261_at	151.7	P	0.00293	-0.1	NC	0.875448
245262_at	66.7	M	0.056152	-0.2	NC	0.715033
245263_at	31.8	P	0.008057	0.2	NC	0.48058
245264_at	9.2	A	0.398926	0.8	NC	0.403812
245265_at	3.6	A	0.828613	-1.7	NC	0.596188
245266_at	104.4	P	0.001953	-0.6	NC	0.991489
245267_at	134.8	P	7.32e-4	-0.7	D	0.999973
245268_at	127.1	P	0.037598	0.6	NC	0.403812
245269_at	339.2	P	2.44e-4	0.1	NC	0.5
245270_at	1261.8	P	2.44e-4	0.3	NC	0.065566
245271_at	208	P	2.44e-4	0.2	NC	0.5
245272_at	21.7	A	0.27417	2.1	NC	0.016731
245273_at	184.4	A	0.111572	0.3	NC	0.5
245274_at	133.1	P	0.01416	0.5	NC	0.252851
245275_at	2.9	A	0.904785	0.3	NC	0.703911
245276_at	100.9	A	0.080566	-0.7	D	0.996959
245277_at	26.4	A	0.171387	-0.5	NC	0.5
245278_at	586.2	P	2.44e-4	0.1	NC	0.5
245279_at	233.8	P	2.44e-4	-0.3	NC	0.955851
245280_at	151.9	P	7.32e-4	0	NC	0.570859
245281_at	989.8	P	2.44e-4	0.8	I	6.e-5
245282_at	256.2	P	2.44e-4	-0.2	NC	0.925732
245283_at	40.2	A	0.149658	0.3	NC	0.60871
245284_at	95.4	P	0.001953	0.1	NC	0.5
245285_s_at	98.4	P	0.001221	-0.1	NC	0.838962
245286_at	1674.1	P	2.44e-4	0	NC	0.5
245287_at	67.5	P	0.001221	-0.6	D	0.998923
245288_at	189.3	P	0.001953	0.3	NC	0.5
245289_at	1930.1	P	2.44e-4	0.2	NC	0.222749
245290_at	209	P	0.00415	0.2	NC	0.5
245291_at	177.8	P	0.010742	0.5	NC	0.015426
245292_at	1144.7	P	2.44e-4	-0.2	NC	0.971234
245293_at	334.5	P	2.44e-4	0.8	I	0.003699
245294_at	115.8	P	0.010742	0.2	NC	0.5
245295_at	188.2	P	7.32e-4	0.3	NC	0.296089
245296_at	35.6	A	0.466064	-0.5	NC	0.868657
245297_at	50.4	P	0.001953	-0.7	NC	0.961585
245298_at	150.2	M	0.056152	0.2	NC	0.62112
245299_at	699.3	P	2.44e-4	0	NC	0.583567
245300_at	141.7	P	2.44e-4	0.2	NC	0.169098
245301_at	73	A	0.095215	-0.1	NC	0.978776
245302_at	15.2	A	0.129639	-1.3	D	0.995519
245303_at	54.8	P	0.023926	-0.2	D	0.996645
245304_at	17.5	A	0.432373	-1	NC	0.991489
245305_at	208.2	P	2.44e-4	-1.8	D	0.99998
245306_at	67.7	P	0.046143	0.8	NC	0.131343
245307_at	101.9	P	0.01416	-0.1	NC	0.736659
245308_at	249.5	P	0.001221	-0.4	NC	0.964215
245309_at	93.4	P	0.001953	0.2	NC	0.48058
245310_at	48.3	P	0.018555	-0.2	NC	0.905721
245311_at	886	P	2.44e-4	-0.2	D	0.999562
245312_at	67.1	A	0.080566	-0.3	NC	0.978776
245313_at	178.6	P	7.32e-4	-0.2	NC	0.964215
245314_at	74.7	A	0.129639	1.6	NC	0.006503
245315_at	499	P	2.44e-4	-0.3	NC	0.989865
245316_at	163.4	P	7.32e-4	0.2	NC	0.5
245317_at	2308.1	P	2.44e-4	-0.2	MD	0.994067
245318_at	68	P	0.010742	1	I	0.001651
245319_at	63.3	P	0.023926	0	NC	0.5
245320_at	170.3	P	2.44e-4	-0.4	NC	0.986922
245321_at	380.9	P	2.44e-4	-0.2	D	0.999562
245322_at	51.1	A	0.334473	0.1	NC	0.5
245323_at	597	P	2.44e-4	-0.2	NC	0.888286
245324_at	237.2	P	2.44e-4	0	NC	0.692594
245325_at	329.5	P	2.44e-4	0.6	I	0.001336
245326_at	37.6	A	0.095215	0.3	NC	0.454766
245327_at	155.4	P	0.001953	0	NC	0.5
245328_at	545.2	P	7.32e-4	-0.1	NC	0.805199
245329_at	268.1	P	2.44e-4	0.2	NC	0.5
245330_at	81.2	P	0.008057	-0.7	D	0.999611
245331_at	506.4	P	2.44e-4	0.1	NC	0.5
245332_at	290.6	P	2.44e-4	-0.1	NC	0.596188
245333_at	345.6	P	2.44e-4	-0.2	NC	0.978776
245334_at	528.7	P	2.44e-4	0.3	NC	0.493524
245335_at	3.2	A	0.932373	0.3	NC	0.838962
245336_at	29.2	A	0.466064	0.1	NC	0.5
245337_at	113.7	P	0.005859	0	NC	0.62112
245338_at	91	P	0.008057	-0.5	NC	0.98579
245339_at	108.7	P	0.046143	0.4	NC	0.185981
245340_at	1057.2	P	2.44e-4	0.1	NC	0.5
245341_at	218.9	P	7.32e-4	0.3	NC	0.252851
245342_at	2621.2	P	2.44e-4	0	NC	0.5
245343_at	64.3	P	0.018555	-1	D	0.999977
245344_at	214.7	P	7.32e-4	0.1	NC	0.5
245345_at	91.3	P	7.32e-4	1.2	I	4.92e-4
245346_at	59.1	P	0.001953	0.9	I	4.38e-4
245347_at	39.2	P	0.001221	0.9	NC	0.021224
245348_at	254.3	P	2.44e-4	-0.5	NC	0.992212
245349_at	26.4	A	0.080566	0.1	NC	0.111714
245350_at	852.5	P	2.44e-4	-0.2	NC	0.854318
245351_at	325.5	P	2.44e-4	-0.2	NC	0.881991
245352_at	29.7	A	0.219482	1.2	NC	0.5
245353_at	82.7	P	0.01416	1	I	0.002032
245354_at	3.7	A	0.567627	-2.6	NC	0.814019
245355_at	2085.8	P	2.44e-4	0	NC	0.633407
245356_at	7740.4	P	2.44e-4	-0.1	NC	0.911062
245357_at	52.5	P	2.44e-4	0	NC	0.5
245358_at	297.7	P	0.001953	0.2	NC	0.5
245359_at	196.1	P	0.005859	-0.2	NC	0.969033
245360_at	279.6	P	2.44e-4	-0.4	D	0.99751
245361_at	519.5	P	7.32e-4	-0.2	NC	0.964215
245362_at	117.7	P	0.001953	-0.1	NC	0.921063
245363_at	77.5	P	0.010742	-1	D	0.99996
245364_at	53.4	A	0.19458	-0.3	NC	0.987976
245365_at	189	P	0.010742	-0.1	NC	0.5
245366_at	132.9	P	2.44e-4	-0.2	NC	0.822588
245367_at	99.4	P	0.005859	-0.1	NC	0.975245
245368_at	60.9	A	0.095215	0.4	NC	0.429141
245369_at	4.1	A	0.850342	-1.4	NC	0.532344
245370_at	95.9	P	2.44e-4	0.1	NC	0.5
245371_at	45.5	A	0.095215	0	NC	0.645558
245372_at	817.8	P	2.44e-4	-0.5	D	0.999833
245373_s_at	1152.4	P	7.32e-4	-0.4	D	0.998799
245374_at	240.5	P	2.44e-4	0	NC	0.5
245375_at	19.7	A	0.095215	0.4	NC	0.37888
245376_at	31.4	A	0.19458	1.5	NC	0.213188
245377_at	1.4	A	0.432373	0.2	NC	0.454766
245378_at	29.8	A	0.533936	2.1	NC	0.094279
245379_at	57.3	A	0.095215	0	NC	0.681091
245380_at	38.1	A	0.219482	-0.2	NC	0.838962
245381_at	57.7	P	0.008057	0.2	NC	0.069813
245382_at	942.9	P	7.32e-4	0.1	NC	0.5
245383_at	39.4	A	0.334473	0	NC	0.354442
245384_at	49.3	P	0.001221	-0.2	NC	0.888286
245385_at	26.6	A	0.219482	-1.3	D	0.999727
245386_at	1991.1	P	2.44e-4	0	NC	0.5
245387_at	146.3	P	2.44e-4	0.2	NC	0.354442
245388_at	27.4	A	0.366211	1.1	NC	0.194801
245389_at	25.8	A	0.696289	-1	D	0.999932
245390_at	92	P	0.010742	0.4	NC	0.5
245391_at	1133.5	P	2.44e-4	-0.5	D	0.999693
245392_at	22.1	A	0.398926	3.5	NC	0.026698
245393_at	466.6	P	2.44e-4	-1.3	D	0.99996
245394_at	978.2	P	0.001221	-0.4	D	0.999382
245395_at	143.3	P	0.018555	0.3	NC	0.5
245396_at	102.7	A	0.27417	0.3	NC	0.342437
245397_at	67.9	A	0.111572	0.2	NC	0.5
245398_at	180	P	2.44e-4	0.3	NC	0.416433
245399_at	4623.1	P	2.44e-4	-0.6	D	0.99998
245400_at	536.2	P	2.44e-4	-0.2	NC	0.934434
245401_at	334	P	2.44e-4	-2.2	D	0.99998
245402_at	2.1	A	0.828613	-1.7	NC	0.39129
245403_at	17.4	A	0.27417	1	NC	0.024755
245404_at	102.2	P	0.001221	0.2	NC	0.242585
245405_at	41	A	0.129639	0.5	NC	0.39129
245406_at	24.2	A	0.398926	0.2	NC	0.5
245407_at	385.6	P	2.44e-4	0.1	NC	0.5
245408_at	107.2	P	0.010742	0.4	NC	0.403812
245409_at	35.8	A	0.111572	3.3	I	0.001486
245410_at	34.3	P	0.008057	0.1	NC	0.645558
245411_at	3.4	A	0.72583	-0.1	NC	0.681091
245412_at	743.1	P	2.44e-4	1.1	I	2.e-5
245413_at	43.4	P	7.32e-4	1.2	I	0.004073
245414_at	92.1	A	0.219482	1	NC	0.232549
245415_at	444.2	P	2.44e-4	0.5	NC	0.038415
245416_at	96.3	P	7.32e-4	-0.3	NC	0.854318
245417_at	20.8	A	0.72583	2.5	NC	0.5
245418_at	152.4	P	2.44e-4	0.3	NC	0.5
245419_at	23.7	A	0.366211	1.4	NC	0.069813
245420_at	12.6	A	0.533936	-1	NC	0.5
245421_at	119.1	P	0.01416	0.2	NC	0.5
245422_at	5.1	A	0.72583	-0.8	NC	0.441923
245423_at	37.1	A	0.171387	0.5	NC	0.5
245424_at	2.1	A	0.976074	-0.7	NC	0.796129
245425_at	368.3	P	0.001953	0	NC	0.5
245426_at	36.8	P	0.005859	0.7	NC	0.5
245427_at	70	P	0.046143	-0.2	NC	0.583567
245428_at	117.3	P	0.01416	-0.1	NC	0.961585
245429_at	33.2	A	0.219482	0.8	NC	0.493524
245430_at	147.6	P	0.01416	0.2	NC	0.5
245431_at	206	P	2.44e-4	0.1	NC	0.5
245432_at	160.4	P	0.00415	0.6	NC	0.047264
245433_at	763.5	P	2.44e-4	0.3	NC	0.318909
245434_at	108	P	0.001953	0.4	NC	0.274048
245435_at	52.6	A	0.129639	0.5	NC	0.5
245436_at	7.3	A	0.5	-2.9	NC	0.973302
245437_at	35.5	A	0.171387	0.5	NC	0.5
245438_at	74.9	P	0.008057	0.1	NC	0.153232
245439_at	47.1	A	0.149658	0.5	NC	0.5
245440_at	28	A	0.303711	4	NC	0.010135
245441_at	51.7	P	0.023926	1.2	I	4.92e-4
245442_at	104.8	P	2.44e-4	0	NC	0.5
245443_at	11.5	A	0.696289	1.2	NC	0.467656
245444_at	39.3	A	0.19458	0.5	NC	0.094279
245445_at	48.2	P	0.037598	-0.1	NC	0.921063
245446_at	90.2	P	2.44e-4	0.1	NC	0.5
245447_at	1.4	A	0.932373	-1.9	NC	0.506476
245448_at	0.8	A	0.976074	0	NC	0.5
245449_at	70.8	A	0.27417	0.8	NC	0.318909
245450_at	16.5	A	0.780518	2.8	NC	0.441923
245451_at	60.5	A	0.067627	0.3	NC	0.5
245452_at	6.2	A	0.72583	-0.8	NC	0.5
245453_at	5.1	A	0.696289	-0.2	NC	0.570859
245454_at	161.8	P	7.32e-4	0.4	NC	0.263341
245455_at	1.3	A	0.943848	0.9	NC	0.5
245456_at	117.4	P	2.44e-4	0.4	NC	0.088938
245457_s_at	23.4	A	0.334473	0.3	NC	0.403812
245458_at	5	A	0.828613	-1.9	NC	0.987976
245459_at	2.5	A	0.888428	-2.5	NC	0.861614
245460_at	10.3	A	0.303711	2.4	NC	0.39129
245461_at	54.2	A	0.111572	-0.2	NC	0.633407
245462_at	52.6	P	0.023926	0.4	NC	0.5
245463_at	351.2	P	2.44e-4	-1.8	D	0.99998
245464_at	55	P	0.01416	0.2	NC	0.252851
245465_at	27	A	0.334473	0.3	NC	0.074268
245466_at	55.6	P	0.00293	0	NC	0.5
245467_at	39.5	A	0.303711	-0.7	NC	0.725952
245468_at	40.5	P	0.018555	0.8	NC	0.012024
245469_at	15.8	A	0.334473	1.3	NC	0.078937
245470_at	2	A	0.943848	-0.6	NC	0.905721
245471_at	6.3	A	0.665527	1	NC	0.657563
245472_at	3.5	A	0.633789	1.1	NC	0.041201
245473_at	1.5	A	0.80542	0.5	NC	0.161038
245474_at	93.5	A	0.111572	-0.2	NC	0.952736
245475_at	23.6	A	0.432373	-1	NC	0.5
245476_at	2.4	A	0.943848	0	NC	0.570859
245477_at	163.5	P	2.44e-4	-0.2	NC	0.645558
245478_at	85.7	P	2.44e-4	0	NC	0.5
245479_at	49.8	P	0.001221	0.3	NC	0.088938
245480_at	73.1	P	0.023926	0.5	NC	0.354442
245481_at	397.6	P	0.001953	0.1	NC	0.558077
245482_at	86.8	P	0.001221	0.2	NC	0.274048
245483_at	4597.9	P	2.44e-4	-0.5	D	0.99997
245484_at	211.8	P	0.005859	0	NC	0.868657
245485_at	45.2	P	0.001953	-1.1	NC	0.945978
245486_x_at	41.2	A	0.533936	-1.1	NC	0.894337
245487_at	142	P	0.00293	0.6	NC	0.033304
245488_at	19.3	A	0.219482	0.7	NC	0.138386
245489_at	94.5	P	0.046143	0.6	NC	0.033304
245490_at	3.3	A	0.567627	0.6	NC	0.284967
245491_at	98.3	A	0.080566	0.4	NC	0.467656
245492_at	162.8	P	7.32e-4	0.3	NC	0.467656
245493_at	56.4	P	7.32e-4	0.6	NC	0.213188
245494_at	98.2	P	2.44e-4	0.3	NC	0.5
245495_at	88.9	P	0.008057	-0.7	NC	0.981872
245496_at	152.4	P	0.005859	0.3	NC	0.5
245497_at	5.9	A	0.5	-2.4	NC	0.633407
245498_at	32.9	A	0.171387	-0.4	NC	0.570859
245499_at	89.5	A	0.080566	0.5	NC	0.354442
245500_at	6.8	A	0.870361	0	NC	0.506476
245501_at	1.2	A	0.976074	0.1	NC	0.805199
245502_at	162.9	P	0.001953	0.4	NC	0.467656
245503_at	13.5	A	0.334473	0.8	NC	0.061522
245504_at	14.1	A	0.246094	0.5	NC	0.054022
245505_at	0.9	A	0.943848	0.2	NC	0.318909
245506_at	0.6	A	0.919434	-0.7	NC	0.60871
245507_at	6.8	A	0.828613	0.9	NC	0.035785
245508_at	4.4	A	0.870361	-1.3	NC	0.5
245509_at	27.1	A	0.19458	0.3	NC	0.5
245510_at	861.8	P	2.44e-4	0.1	NC	0.5
245511_at	6.9	A	0.5	-1	NC	0.403812
245512_at	430.2	P	2.44e-4	-0.2	NC	0.736659
245513_at	121.5	P	0.010742	-0.6	D	0.999382
245514_at	83.4	P	0.00293	0.2	NC	0.441923
245515_at	5	A	0.466064	1.1	NC	0.583567
245516_at	41.4	P	0.037598	0.2	NC	0.5
245517_at	107.4	P	0.018555	-0.2	NC	0.5
245518_at	84.2	P	0.005859	0.8	NC	0.232549
245519_at	7.8	A	0.888428	-1.5	NC	0.5
245520_at	14	A	0.432373	1.7	NC	0.088938
245521_at	137.4	P	2.44e-4	0	NC	0.5
245522_at	36	P	0.023926	0.3	NC	0.203871
245523_at	371.1	P	7.32e-4	0	NC	0.5
245524_at	900.6	P	2.44e-4	-0.2	NC	0.62112
245525_at	278.9	P	0.00415	-0.4	D	0.998923
245526_at	85	P	0.018555	0.2	NC	0.5
245527_at	40.7	A	0.219482	0.3	NC	0.263341
245528_at	90.1	A	0.129639	0.3	NC	0.5
245529_at	53.4	P	0.001953	0.4	NC	0.5
245530_at	28	A	0.149658	-0.4	NC	0.5
245531_at	30.8	P	0.005859	-3.4	D	0.99998
245532_at	93.9	P	2.44e-4	0.5	NC	0.177412
245533_at	61.4	P	0.001221	-0.3	NC	0.5
245534_at	4.3	A	0.870361	0.1	NC	0.467656
245535_at	94.3	M	0.056152	0.3	NC	0.5
245536_at	100.7	P	0.023926	0.7	I	0.00225
245537_at	16.3	P	0.030273	3.6	I	0.004481
245538_at	10.6	A	0.80542	2.1	NC	0.5
245539_at	5.6	A	0.943848	0.3	NC	0.5
245540_at	204.5	P	0.001221	2.1	I	2.e-5
245541_at	41.6	P	0.005859	-0.5	NC	0.5
245542_at	23.3	A	0.398926	2.6	NC	0.069813
245543_at	43.3	P	0.037598	0.5	NC	0.026698
245544_at	159.1	P	7.32e-4	-0.4	NC	0.992212
245545_at	47.4	A	0.334473	0.3	NC	0.5
245546_at	102	P	0.023926	1	NC	0.010135
245547_at	1.7	A	0.72583	-1.5	NC	0.861614
245548_at	21.3	A	0.111572	0.2	NC	0.39129
245549_at	2.3	A	0.962402	-0.4	NC	0.545234
245550_at	158.7	P	0.01416	0.1	NC	0.786812
245551_at	11.6	A	0.533936	3.2	NC	0.403812
245552_at	93.3	P	0.00415	0.1	NC	0.48058
245553_at	26.6	P	0.018555	-0.3	NC	0.51942
245554_at	277.6	P	2.44e-4	-1	D	0.99998
245555_at	3333.1	P	2.44e-4	-0.3	D	0.996301
245556_at	310.3	P	2.44e-4	-0.3	NC	0.987976
245557_at	194.2	P	2.44e-4	0.6	NC	0.026698
245558_at	33.2	P	0.030273	-0.1	NC	0.5
245559_at	18.9	A	0.5	2.2	NC	0.284967
245560_at	5	A	0.888428	0.9	NC	0.213188
245561_at	146.9	P	0.001953	-0.4	NC	0.945978
245562_at	113.6	P	0.00415	-0.4	MD	0.994067
245563_at	213.8	P	2.44e-4	-1.8	D	0.99998
245564_at	79.1	P	0.046143	0.2	NC	0.5
245565_at	52	M	0.056152	-0.1	NC	0.645558
245566_at	134.4	P	7.32e-4	-0.3	NC	0.930187
245567_at	3510.9	P	2.44e-4	-0.4	D	0.999308
245568_at	49.5	A	0.303711	-0.2	NC	0.633407
245569_at	34.8	A	0.067627	0	NC	0.5
245570_at	2.1	A	0.780518	0.8	NC	0.030967
245571_at	22.5	A	0.432373	1.2	NC	0.161038
245572_at	146.5	P	0.001953	0	NC	0.645558
245573_at	20.9	A	0.27417	0.2	NC	0.342437
245574_at	17.6	A	0.303711	-0.1	NC	0.5
245575_at	97.1	P	0.018555	-0.2	NC	0.905721
245576_at	97	A	0.080566	-0.3	D	0.999786
245577_at	116.1	P	7.32e-4	0	NC	0.736659
245578_at	101	P	0.001953	0.4	NC	0.018128
245579_at	24.6	A	0.171387	0.3	NC	0.131343
245580_at	23.8	A	0.111572	0.4	NC	0.5
245581_at	32.3	A	0.366211	0.6	NC	0.493524
245582_at	32.5	P	0.046143	0.4	NC	0.138386
245583_at	82.5	P	0.005859	-0.3	NC	0.5
245584_at	46	P	2.44e-4	-0.3	NC	0.5
245585_at	9.2	A	0.72583	2.2	NC	0.006503
245586_at	23.5	A	0.219482	-0.5	NC	0.5
245587_at	65.4	P	0.030273	0.1	NC	0.5
245588_at	28.3	P	0.00293	-0.2	NC	0.60871
245589_at	5.1	A	0.696289	0.5	NC	0.232549
245590_at	21.1	A	0.080566	0.1	NC	0.111714
245591_at	0.8	A	0.80542	-0.9	NC	0.5
245592_at	2.8	A	0.753906	-1.2	NC	0.669411
245593_at	91.1	P	0.001953	0.9	NC	0.028766
245594_at	92.8	P	0.046143	-0.1	NC	0.966696
245595_at	33.9	A	0.303711	0.6	NC	0.318909
245596_at	2.7	A	0.870361	-0.3	NC	0.506476
245597_at	66.3	A	0.095215	0.1	NC	0.5
245598_at	8.7	A	0.432373	-0.4	NC	0.5
245599_at	105.9	P	0.010742	0.1	NC	0.5
245600_at	182.3	P	2.44e-4	-0.1	NC	0.645558
245601_at	49.4	P	0.005859	-1.2	D	0.995519
245602_at	642.5	P	2.44e-4	-0.6	D	0.998514
245603_at	18.7	A	0.246094	0.7	NC	0.028766
245604_at	47.1	P	0.00415	0.1	NC	0.213188
245605_at	214.1	P	2.44e-4	0.7	I	3.5e-5
245606_at	75.2	P	0.00293	0.4	NC	0.318909
245607_at	23.7	A	0.601074	-0.2	NC	0.545234
245608_at	214.1	P	2.44e-4	0.2	NC	0.5
245609_at	24.5	A	0.19458	2.6	NC	0.061522
245610_at	31.7	P	0.030273	1.2	NC	0.242585
245611_at	93.7	P	2.44e-4	-0.2	NC	0.938478
245612_at	360.8	P	7.32e-4	0.2	NC	0.5
245613_at	4.3	A	0.919434	0.5	NC	0.949447
245614_at	11.4	A	0.533936	2.4	I	0.003699
245615_at	23.7	P	0.037598	0.5	NC	0.203871
245616_at	24	A	0.334473	3	I	0.00225
245617_at	14.7	A	0.171387	0.7	NC	0.5
245618_at	97.7	P	0.046143	0.4	NC	0.274048
245619_at	48	A	0.080566	-0.1	NC	0.767451
245620_at	22.6	A	0.466064	3.3	NC	0.012024
245621_at	60.2	P	0.018555	1.1	NC	0.252851
245622_at	5.3	A	0.72583	0.3	NC	0.545234
245623_s_at	21.9	P	0.046143	0	NC	0.786812
245624_at	1.4	A	0.696289	-1.5	NC	0.284967
245625_at	336.7	P	7.32e-4	0.2	NC	0.5
245626_at	820	P	2.44e-4	-0.3	D	0.999135
245627_at	3.4	A	0.932373	-3.1	NC	0.987976
245628_at	18	A	0.432373	0.6	NC	0.094279
245629_at	344.9	P	2.44e-4	-0.4	D	0.999382
245630_at	33.8	A	0.398926	-0.3	NC	0.62112
245631_at	321.3	P	2.44e-4	0.4	NC	0.061522
245632_at	23.8	A	0.432373	-0.9	D	0.99751
245633_at	493	P	2.44e-4	0	NC	0.5
245634_at	5.6	A	0.601074	-1.9	NC	0.5
245635_at	45.1	P	0.018555	0.8	NC	0.203871
245636_at	8.6	A	0.601074	-1.5	NC	0.747149
245637_at	470.6	P	0.001221	0.2	NC	0.5
245638_s_at	446.2	P	2.44e-4	0	NC	0.5
245639_at	1036.4	P	2.44e-4	0.1	NC	0.5
245640_at	21.8	A	0.246094	1.7	MI	0.004925
245641_at	70.8	A	0.149658	-0.6	NC	0.814019
245642_at	1009.3	P	2.44e-4	0.1	NC	0.5
245643_at	4.4	A	0.904785	-2.5	NC	0.715033
245644_at	155.2	P	0.001953	0.1	NC	0.905721
245645_at	54.8	A	0.111572	-0.2	NC	0.703911
245646_x_at	15.9	A	0.398926	0.9	NC	0.028766
245647_at	58.6	A	0.27417	1.1	NC	0.194801
245648_at	19.6	A	0.665527	3.4	NC	0.038415
245649_at	224.1	P	0.018555	0.3	NC	0.222749
245650_at	8.9	A	0.5	-1.7	NC	0.777251
245651_s_at	1076.1	P	2.44e-4	-0.2	NC	0.894337
245652_at	30.1	A	0.334473	2.7	NC	0.5
245653_at	5.7	A	0.5	-0.1	NC	0.153232
245654_at	42.4	P	0.00293	0.4	NC	0.213188
245655_at	5.1	A	0.396484	3.6	NC	0.5
245656_at	1.5	A	0.932373	0.4	NC	0.429141
245657_at	37.2	P	7.32e-4	0.1	NC	0.5
245658_at	2	A	0.932373	0.5	NC	0.692594
245659_at	190.2	P	7.32e-4	-0.8	D	0.99998
245660_at	132.2	P	0.00293	0.8	NC	0.024755
245661_at	68	P	0.00415	0.3	NC	0.185981
245662_at	38.3	A	0.432373	-0.6	NC	0.987976
245663_at	16.7	A	0.27417	2	NC	0.441923
245664_at	14.7	A	0.72583	-0.4	NC	0.5
245665_at	233.2	P	2.44e-4	-0.2	NC	0.980376
245666_at	279.8	P	7.32e-4	0.2	NC	0.5
245667_at	501.8	P	2.44e-4	0	NC	0.5
245668_at	2143.8	P	2.44e-4	0	NC	0.5
245669_at	23	A	0.19458	0.6	NC	0.342437
245670_at	28.7	A	0.303711	-0.3	NC	0.958799
245671_at	76.9	P	0.018555	0.5	NC	0.016731
245672_at	26.9	A	0.366211	1	NC	0.111714
245673_at	1.7	A	0.943848	-3.1	NC	0.900148
245674_at	29.1	A	0.303711	-0.4	NC	0.868657
245675_at	30	A	0.129639	0.6	NC	0.39129
245676_at	8.2	A	0.334473	-1	NC	0.5
245677_at	2.7	A	0.601074	-2.3	NC	0.805199
245678_at	111.6	P	0.023926	-0.1	NC	0.532344
245679_at	154.7	P	7.32e-4	0	NC	0.657563
245680_at	28	A	0.366211	2.6	NC	0.177412
245681_at	170.6	P	0.005859	0.6	NC	0.5
245682_at	125.1	P	0.023926	-0.2	NC	0.971234
245683_at	117.8	P	0.001953	0.1	NC	0.5
245684_at	415.8	P	2.44e-4	0.4	NC	0.145682
245685_at	88.3	M	0.056152	0.4	NC	0.467656
245686_at	606.7	P	2.44e-4	0.1	NC	0.5
245687_at	323.2	P	2.44e-4	0.2	NC	0.429141
245688_at	1223.5	P	2.44e-4	-0.3	NC	0.916174
245689_at	2	A	0.80542	0.5	NC	0.5
245690_at	44.1	M	0.056152	0.4	NC	0.5
245691_at	177.4	P	0.01416	0.3	NC	0.022932
245692_at	25.7	A	0.633789	1.3	NC	0.454766
245693_at	98.9	P	7.32e-4	0	NC	0.5
245694_at	232	P	2.44e-4	0.2	NC	0.5
245695_at	90.3	P	0.008057	0.6	NC	0.37888
245696_at	1.8	A	0.919434	0.1	NC	0.5
245697_at	224.2	P	7.32e-4	0.1	NC	0.5
245698_at	59.3	A	0.533936	3.9	NC	0.454766
245699_at	76.7	P	7.32e-4	0	NC	0.506476
245700_at	27.9	A	0.366211	0.4	NC	0.416433
245701_at	2.3	A	0.780518	-2.1	NC	0.952736
245702_at	33.3	A	0.129639	0	NC	0.5
245703_at	31.2	A	0.219482	1.4	NC	0.124552
245704_at	127.2	P	2.44e-4	0.3	NC	0.088938
245705_at	28.2	A	0.334473	1	NC	0.51942
245706_at	4.9	A	0.953857	-1.8	NC	0.977068
245707_at	9	A	0.601074	-1.3	NC	0.429141
245708_at	2.8	A	0.665527	-3.1	NC	0.545234
245709_at	127	P	0.037598	-0.1	NC	0.558077
245710_at	14.4	A	0.696289	-1.2	NC	0.955851
245711_at	344.7	P	2.44e-4	0.1	NC	0.5
245712_at	48.7	P	0.008057	0.3	NC	0.203871
245713_at	23.7	A	0.067627	0.1	NC	0.5
245714_at	401.7	P	2.44e-4	0.6	NC	0.006503
245715_s_at	2070.2	P	2.44e-4	-0.3	NC	0.973302
245716_at	58.1	P	0.005859	0.1	NC	0.5
245717_at	12.6	A	0.432373	-0.2	NC	0.51942
245718_at	175.3	P	0.037598	0.1	NC	0.51942
245719_at	50	A	0.080566	0.5	NC	0.703911
245720_at	31.4	A	0.27417	1.3	NC	0.213188
245721_s_at	185.7	P	7.32e-4	0.4	NC	0.5
245722_at	91.1	P	0.01416	-0.1	NC	0.681091
245723_at	53.3	A	0.219482	0	NC	0.5
245724_at	284.8	P	0.001221	-0.3	NC	0.991489
245725_at	79.7	P	0.001221	-0.5	D	0.99775
245726_at	42.7	A	0.149658	1.2	NC	0.074268
245727_at	51.7	P	0.046143	0.2	NC	0.5
245728_at	76.2	A	0.080566	0.4	NC	0.263341
245729_at	305.8	P	2.44e-4	-0.3	NC	0.921063
245730_at	83.4	P	0.008057	0.2	NC	0.5
245731_at	131.9	P	7.32e-4	-0.8	D	0.99998
245732_at	111.9	P	0.001953	-0.4	NC	0.969033
245733_at	129.9	P	0.00293	0.1	NC	0.5
245734_at	105.4	P	0.001953	-0.2	NC	0.977068
245735_at	42.6	P	0.037598	-2.2	D	0.99998
245736_at	7763.1	P	2.44e-4	-0.6	D	0.999965
245737_at	217.8	P	2.44e-4	-0.2	NC	0.945978
245738_at	10.5	A	0.398926	-0.1	NC	0.5
245739_at	61.6	P	0.00415	-0.9	D	0.999965
245740_at	150.1	P	0.037598	-0.5	D	0.999654
245741_at	27.5	A	0.080566	1.7	NC	0.118009
245742_at	816.2	P	2.44e-4	-0.5	D	0.999811
245743_at	8.1	A	0.72583	0.6	NC	0.805199
245744_at	2.1	A	0.976074	0.4	NC	0.570859
245745_at	0.8	A	0.953857	1.3	NC	0.222749
245746_at	1255.8	P	2.44e-4	-0.1	NC	0.838962
245747_at	30.5	P	0.023926	0.5	NC	0.5
245748_at	120.5	P	0.00293	-0.6	D	0.999226
245749_at	16.3	A	0.398926	0.7	NC	0.124552
245750_at	798.6	P	7.32e-4	-0.8	D	0.99998
245751_s_at	73.7	P	0.001221	0	NC	0.875448
245752_at	15.3	A	0.334473	2.2	NC	0.007788
245753_at	2.8	A	0.828613	-1.3	NC	0.558077
245754_at	0.6	A	0.828613	1.1	NC	0.5
245755_at	23.1	A	0.366211	-0.2	NC	0.5
245756_at	503.6	P	2.44e-4	-0.6	D	0.999811
245757_at	20.9	A	0.533936	-0.4	NC	0.986922
245758_at	57.1	P	2.44e-4	-0.1	NC	0.5
245759_at	118.9	P	0.005859	0.1	NC	0.5
245760_s_at	2.2	A	0.72583	0.9	NC	0.161038
245761_at	120.9	P	2.44e-4	-0.8	MD	0.994067
245762_at	31.7	A	0.171387	1	NC	0.099852
245763_at	118.5	P	2.44e-4	0.1	NC	0.493524
245764_s_at	67.6	P	0.030273	0.7	NC	0.118009
245765_at	6.2	A	0.665527	0.2	NC	0.5
245766_at	23.9	A	0.27417	0.6	NC	0.088938
245767_at	45.8	P	0.030273	0.2	NC	0.5
245768_at	169.8	P	2.44e-4	-0.4	NC	0.958799
245769_at	53.4	P	0.023926	-0.3	NC	0.065566
245770_at	75.4	P	0.001953	0	NC	0.5
245771_at	32.9	A	0.129639	1.3	NC	0.5
245772_at	113.4	P	0.001953	0.1	NC	0.5
245773_at	93.4	P	0.005859	0.2	NC	0.5
245774_at	69.7	P	0.037598	0.5	NC	0.354442
245775_at	501.9	P	2.44e-4	0.6	NC	0.009292
245776_at	418.7	P	7.32e-4	0	NC	0.5
245777_at	59.2	P	7.32e-4	-0.7	NC	0.993497
245778_at	52.4	A	0.246094	-0.2	NC	0.757415
245779_at	13.6	A	0.567627	0.8	NC	0.131343
245780_at	280.3	P	2.44e-4	-0.1	NC	0.596188
245781_at	518.7	P	7.32e-4	0	NC	0.5
245782_at	4.6	A	0.633789	0.7	NC	0.185981
245783_s_at	57.1	A	0.19458	1.6	NC	0.006503
245784_at	87.6	P	0.01416	0	NC	0.5
245785_at	4.4	A	0.953857	1	I	0.004481
245786_at	195.5	P	0.008057	0.8	NC	0.018128
245787_at	336.3	P	2.44e-4	-0.3	NC	0.981872
245788_at	129.2	P	0.00415	-0.2	NC	0.777251
245789_at	255.8	P	2.44e-4	0.4	NC	0.5
245790_at	94.1	P	0.010742	-0.1	NC	0.925732
245791_at	517.1	P	2.44e-4	-0.4	D	0.99996
245792_at	357.1	P	2.44e-4	0.3	NC	0.118009
245793_at	70.7	A	0.129639	-0.3	NC	0.757415
245794_at	617.7	P	2.44e-4	0.6	I	1.89e-4
245795_at	111.4	P	7.32e-4	0	NC	0.5
245796_at	885.3	P	2.44e-4	0.3	NC	0.194801
245797_at	48.2	A	0.19458	-0.1	NC	0.5
245798_at	20.2	A	0.219482	1	NC	0.044149
245799_at	1.1	A	0.929688	-1.6	NC	0.911062
245800_at	73.2	P	0.01416	0.1	NC	0.942324
245801_at	12.9	A	0.80542	2.3	NC	0.013078
245802_at	26.1	P	0.018555	0.9	NC	0.033304
245803_at	2235.4	P	2.44e-4	-0.6	D	0.999948
245804_at	4	A	0.932373	0.3	NC	0.570859
245805_at	3.7	A	0.870361	0.1	NC	0.570859
245806_at	51	A	0.303711	0.8	NC	0.078937
245807_at	135.9	A	0.095215	0.1	NC	0.5
245808_at	106.3	P	0.001221	0.2	NC	0.441923
245809_at	281	P	2.44e-4	0.9	I	2.3e-5
245810_at	79.3	A	0.067627	0.3	NC	0.342437
245811_at	13.2	A	0.466064	2.4	NC	0.805199
245812_at	20.4	A	0.095215	2.6	NC	0.030967
245813_at	6	A	0.80542	0.6	NC	0.725952
245814_at	33.9	A	0.432373	0.4	NC	0.342437
245815_at	75.1	A	0.129639	0.2	NC	0.5
245816_at	2.5	A	0.601074	-1.5	NC	0.5
245817_at	72.2	P	0.001221	-0.1	NC	0.5
245818_at	120.2	P	0.005859	0.1	NC	0.978776
245819_at	45.5	P	0.018555	0.3	NC	0.145682
245820_at	25	A	0.398926	0.3	NC	0.60871
245821_at	544.5	P	2.44e-4	0.2	NC	0.5
245822_at	717.4	P	2.44e-4	0.4	NC	0.019624
245823_at	3.4	A	0.888428	-2.7	NC	0.506476
245824_at	17.3	A	0.633789	1.8	NC	0.194801
245825_at	142.7	P	2.44e-4	0.4	NC	0.177412
245826_at	15.3	A	0.334473	-0.3	NC	0.318909
245827_at	22.6	M	0.056152	0.3	NC	0.318909
245828_at	62.8	A	0.129639	-0.2	NC	0.703911
245829_at	21.2	A	0.149658	3.9	I	2.73e-4
245830_at	6.2	A	0.696289	-1.6	NC	0.952736
245831_at	75.3	P	0.00293	-0.5	NC	0.916174
245832_at	522.6	P	2.44e-4	0.1	NC	0.5
245833_at	57.2	A	0.27417	0.5	NC	0.37888
245834_at	2.8	A	0.919434	0.6	NC	0.570859
245835_at	1.8	A	0.870361	-2.1	NC	0.971234
245836_at	5.9	A	0.266602	3.9	NC	0.029083
245837_at	21.8	A	0.171387	1.4	NC	0.307406
245838_at	104.6	P	7.32e-4	0.4	NC	0.274048
245839_at	24	P	0.046143	2.6	I	4.38e-4
245840_at	26.1	A	0.067627	0.1	NC	0.5
245841_s_at	3191.8	P	2.44e-4	-0.2	NC	0.868657
245842_at	7.5	A	0.665527	-0.9	NC	0.5
245843_at	63.6	P	0.018555	0.8	NC	0.026698
245844_at	181.3	P	0.008057	0.5	NC	0.242585
245845_at	96.1	P	0.001953	0.1	NC	0.5
245846_at	53	P	7.32e-4	0	NC	0.5
245847_at	33.2	A	0.149658	0.2	NC	0.252851
245848_at	99.1	P	7.32e-4	0.5	NC	0.061522
245849_at	97.3	A	0.067627	-0.2	NC	0.715033
245850_at	41.4	A	0.095215	0.7	NC	0.441923
245851_at	160.5	P	2.44e-4	0.1	NC	0.5
245852_at	163.9	P	0.001953	0.1	NC	0.5
245853_at	128.8	P	0.001953	0.6	NC	0.028766
245854_at	135.8	P	0.01416	0.3	NC	0.5
245855_at	274.1	P	2.44e-4	0.1	NC	0.5
245856_at	17.8	A	0.466064	0.8	NC	0.213188
245857_at	4.8	A	0.601074	-0.4	NC	0.5
245858_at	4.2	A	0.665527	0.3	NC	0.493524
245859_at	90.6	P	0.037598	1.1	NC	0.00712
245860_at	48.4	A	0.27417	2.2	NC	0.124552
245861_at	38	P	0.037598	1.2	NC	0.047264
245862_at	391.6	P	7.32e-4	0.4	NC	0.030967
245863_s_at	65.5	P	0.023926	0	NC	0.5
245864_at	75	A	0.129639	1	NC	0.015426
245865_at	12.7	A	0.753906	1.1	NC	0.51942
245866_s_at	101.2	P	0.00415	-0.4	D	0.999226
245867_at	288.3	P	2.44e-4	0.9	I	4.e-5
245868_at	754.8	P	2.44e-4	0.3	NC	0.5
245869_at	40.8	A	0.334473	0.1	NC	0.416433
245870_at	91.2	A	0.129639	0.1	NC	0.830902
245871_at	8.6	A	0.696289	-0.2	NC	0.861614
245872_at	43.6	P	0.018555	-0.5	D	0.999611
245873_at	52.3	P	2.44e-4	0.2	NC	0.010135
245874_at	8927.2	P	0.001953	-0.2	NC	0.92617
245875_at	615.6	P	2.44e-4	-1	D	0.999899
245876_at	34.6	A	0.095215	0.5	NC	0.022932
245877_at	3.4	A	0.80542	0.3	NC	0.330589
245878_at	50.6	A	0.095215	-0.1	NC	0.596188
245879_at	48.7	P	0.023926	-0.3	NC	0.5
245880_at	19.6	A	0.129639	1.9	NC	0.242585
245881_at	122.1	P	0.00415	0.1	NC	0.5
245882_at	2.8	A	0.904785	-1.3	NC	0.5
245883_at	32.7	A	0.149658	3.1	NC	0.5
245884_at	85.3	P	0.00293	-0.1	NC	0.5
245885_at	601.6	P	2.44e-4	-0.1	NC	0.703911
245886_at	330.1	P	2.44e-4	-0.2	NC	0.62112
245887_at	262.7	P	0.001221	0	NC	0.633407
245888_at	83.6	P	0.01416	-0.3	NC	0.993497
245889_at	137.5	P	2.44e-4	-4	D	0.99998
245890_at	1.9	A	0.828613	0.9	NC	0.161038
245891_at	1506.7	P	2.44e-4	-0.5	D	0.999308
245892_at	13.6	A	0.533936	0.2	NC	0.429141
245893_at	83.6	P	0.00293	-0.3	NC	0.949447
245894_at	363.8	P	2.44e-4	0.1	NC	0.5
245895_at	79.2	A	0.080566	0.7	NC	0.015426
245896_at	135.3	P	7.32e-4	-0.2	NC	0.930187
245897_at	30.8	A	0.5	-0.8	NC	0.570859
245898_at	102.5	P	0.00293	0.4	NC	0.232549
245899_at	125.4	P	0.00415	0.3	NC	0.124552
245900_at	236.6	P	2.44e-4	0.1	NC	0.5
245901_at	53.5	A	0.080566	0.2	NC	0.596188
245902_at	36.9	A	0.19458	0.3	NC	0.403812
245903_at	42.6	A	0.067627	-0.1	NC	0.51942
245904_at	102.6	P	0.001953	0.7	NC	0.010135
245905_at	664.7	P	7.32e-4	-0.2	NC	0.942324
245906_at	20.6	A	0.398926	-0.2	NC	0.39129
245907_at	6	A	0.753906	1.5	NC	0.330589
245908_at	4.3	A	0.888428	-1.8	NC	0.894337
245909_at	69.6	M	0.056152	0.3	NC	0.307406
245910_at	255.9	P	2.44e-4	0.2	NC	0.416433
245911_at	627	P	2.44e-4	0.4	NC	0.007788
245912_at	390.3	P	0.005859	1.5	I	2.3e-5
245913_at	862.2	P	2.44e-4	0	NC	0.5
245914_at	92.7	P	0.00293	1	I	0.003699
245915_s_at	1637	P	2.44e-4	0.3	NC	0.242585
245916_at	26.5	P	0.01416	1	NC	0.013078
245917_at	283.6	P	0.001221	0.2	NC	0.5
245918_at	1.8	A	0.753906	-2.1	NC	0.814019
245919_at	1.4	A	0.533936	0.2	NC	0.185981
245920_at	20.3	A	0.111572	-0.1	NC	0.5
245921_at	45.6	P	0.046143	1.1	NC	0.074268
245922_at	0.6	A	0.991943	-2.6	NC	0.986922
245923_at	30.3	M	0.056152	1.5	NC	0.022932
245924_at	105.3	P	0.018555	-0.1	NC	0.987976
245925_at	811.9	P	2.44e-4	0	NC	0.669411
245926_at	105	P	0.001953	0.7	NC	0.047264
245927_at	8.6	A	0.601074	-1.1	NC	0.767451
245928_s_at	213	P	0.00293	-1.3	D	0.99998
245929_at	175.3	P	0.001953	0	NC	0.5
245930_at	61.7	P	0.037598	-0.4	NC	0.846768
245931_at	37.5	A	0.466064	0.1	NC	0.5
245932_at	337.1	P	0.001221	0.3	NC	0.263341
245933_at	6	A	0.696289	-3.1	NC	0.633407
245934_at	390	P	7.32e-4	0.3	NC	0.296089
245935_at	63.4	P	0.023926	1.1	NC	0.006503
245936_at	55.4	P	0.046143	0.3	NC	0.5
245937_at	77.8	P	0.005859	-0.5	MD	0.995075
245938_at	216.4	P	2.44e-4	-0.3	NC	0.978776
245939_at	2014.4	P	2.44e-4	0.4	NC	0.169098
245940_at	156.4	P	0.001221	-0.4	D	0.999562
245941_at	433.2	P	0.001221	0.8	NC	0.057676
245942_at	18.9	A	0.466064	0.5	NC	0.441923
245943_at	53.5	A	0.129639	0.5	NC	0.429141
245944_at	112.6	P	2.44e-4	0.3	NC	0.330589
245945_at	14.5	A	0.919434	0.1	NC	0.118009
245946_at	20.9	A	0.633789	1.9	NC	0.570859
245947_at	650	P	2.44e-4	0.2	NC	0.5
245948_at	107.7	A	0.149658	-0.9	D	0.999886
245949_at	3505.4	P	2.44e-4	0.1	NC	0.5
245950_at	63.6	P	0.010742	0.1	NC	0.5
245951_at	493.3	P	2.44e-4	0	NC	0.5
245952_at	12.1	A	0.633789	0.3	NC	0.429141
245953_at	9.9	A	0.919434	0.7	NC	0.061522
245954_at	75.3	A	0.129639	1	NC	0.185981
245955_at	22.9	M	0.056152	0	NC	0.203871
245956_s_at	1954.1	P	2.44e-4	0.7	I	2.73e-4
245957_at	531	P	2.44e-4	-0.1	NC	0.938478
245958_at	7.8	A	0.72583	1.3	NC	0.318909
245959_at	21.3	A	0.334473	5.8	NC	0.008511
245960_at	136.1	P	0.005859	-0.2	NC	0.5
245961_at	53.6	A	0.19458	-0.1	NC	0.757415
245962_at	24.1	A	0.567627	-2.1	D	0.999899
245963_at	19.7	P	0.037598	2.1	NC	0.021224
245964_at	44.4	A	0.303711	0.5	NC	0.252851
245965_at	24.2	A	0.432373	-0.5	NC	0.5
245966_at	85.6	A	0.129639	1.3	I	0.004481
245967_at	11.6	A	0.366211	1.9	I	0.003041
245968_at	10.8	A	0.870361	-1.2	NC	0.5
245969_at	110.9	M	0.056152	0.6	NC	0.161038
245970_at	3.7	A	0.828613	-1.4	NC	0.945978
245971_at	281.3	P	7.32e-4	0.2	NC	0.5
245972_at	176.1	P	2.44e-4	0.7	NC	0.007788
245973_at	0.5	A	0.828613	-4.2	NC	0.854318
245974_at	5.2	A	0.753906	0.4	NC	0.62112
245975_at	178.5	P	0.008057	-0.1	NC	0.900148
245976_at	47.5	P	0.046143	-1.7	D	0.999965
245977_at	635.5	P	2.44e-4	0.7	I	7.8e-5
245978_at	18.1	A	0.5	3.8	NC	0.078937
245979_at	31.1	A	0.067627	0.3	NC	0.5
245980_at	3.9	A	0.753906	-1	NC	0.5
245981_at	254	P	0.00415	0.5	NC	0.467656
245982_at	14.7	A	0.567627	-0.9	NC	0.330589
245983_at	72.5	P	0.00415	-0.4	NC	0.916174
245984_at	166.5	P	2.44e-4	-0.2	NC	0.805199
245985_at	360.9	P	2.44e-4	-0.1	NC	0.5
245986_at	150.1	P	0.008057	0.1	NC	0.5
245987_at	2447.1	P	2.44e-4	0	NC	0.506476
245988_at	252.3	P	7.32e-4	0.1	NC	0.5
245989_s_at	347	P	7.32e-4	-0.6	D	0.999226
245990_at	80.2	P	0.01416	0.1	NC	0.645558
245991_at	407.6	P	7.32e-4	0.1	NC	0.5
245992_at	27.7	A	0.111572	0.6	NC	0.222749
245993_at	789.3	P	2.44e-4	-0.2	NC	0.881991
245994_at	54.4	A	0.080566	0.6	NC	0.5
245995_at	12.2	A	0.366211	1.2	NC	0.177412
245996_at	5.4	A	0.80542	0.5	NC	0.307406
245997_at	24.4	A	0.080566	1.1	NC	0.024755
245998_at	323.7	P	0.001221	-0.6	D	0.99998
245999_at	1539.9	P	2.44e-4	-0.3	D	0.999562
246000_at	29.3	A	0.466064	-0.1	NC	0.736659
246001_at	4.5	A	0.633789	0.6	NC	0.5
246002_at	2.3	A	0.953857	0.4	NC	0.5
246003_at	612.6	P	2.44e-4	-0.2	NC	0.846768
246004_at	30.4	A	0.219482	0.6	NC	0.065566
246005_at	181.5	P	2.44e-4	0.5	NC	0.009292
246006_at	1853.8	P	2.44e-4	-0.2	NC	0.989865
246007_at	107.5	P	2.44e-4	-0.3	NC	0.921063
246008_at	136.7	P	0.037598	-0.3	NC	0.988955
246009_at	99.2	P	0.00293	-0.4	D	0.998799
246010_at	74.1	P	0.046143	0.3	NC	0.5
246011_at	48	A	0.19458	1.3	NC	0.454766
246012_at	151.9	P	0.001953	-0.1	NC	0.757415
246013_at	11.3	A	0.129639	-0.3	NC	0.62112
246014_at	0.8	A	0.98584	0.1	NC	0.692594
246015_at	154.1	P	0.00415	0.1	NC	0.5
246016_at	107	P	2.44e-4	-0.2	NC	0.805199
246017_at	175.1	P	0.008057	0	NC	0.681091
246018_at	137.2	P	0.005859	-0.2	NC	0.5
246019_at	7.3	A	0.633789	-0.9	NC	0.777251
246020_at	196.7	P	7.32e-4	0	NC	0.545234
246021_at	2.8	A	0.80542	0.2	NC	0.881991
246022_at	27.1	A	0.334473	3.6	NC	0.111714
246023_at	40.8	A	0.27417	1.1	NC	0.493524
246024_at	4	A	0.828613	0.5	NC	0.454766
246025_at	25.7	A	0.432373	0	NC	0.5
246026_at	223.3	P	0.00293	-0.1	NC	0.5
246027_at	43.8	A	0.219482	0	NC	0.5
246028_at	931.6	P	2.44e-4	0.8	I	3.e-5
246029_at	2178.5	P	2.44e-4	0.2	NC	0.5
246030_at	216.1	P	0.00293	0	NC	0.596188
246031_at	179.7	P	7.32e-4	0.2	NC	0.5
246032_s_at	19.7	A	0.398926	1.2	NC	0.094279
246033_at	97.7	P	0.001953	-0.2	NC	0.938478
246034_at	173.2	P	0.023926	-0.5	D	0.99987
246035_at	484.5	P	2.44e-4	-0.5	D	0.999886
246036_at	84.3	P	0.030273	0.7	NC	0.011045
246037_at	132.7	P	2.44e-4	0.4	NC	0.088938
246038_s_at	46.9	A	0.129639	-0.1	NC	0.916174
246039_at	110.3	P	0.010742	0	NC	0.805199
246040_at	162.6	P	2.44e-4	0.2	NC	0.5
246041_at	96.5	P	0.001953	0.1	NC	0.5
246042_at	720.3	P	2.44e-4	0.6	I	0.002032
246043_at	67.5	A	0.080566	0.6	NC	0.5
246044_at	175.3	P	2.44e-4	-0.2	NC	0.583567
246045_at	119.2	M	0.056152	0	NC	0.894337
246046_at	11	A	0.27417	-0.2	NC	0.263341
246047_at	19.6	A	0.5	0.7	NC	0.467656
246048_at	2.1	A	0.850342	0.4	NC	0.846768
246049_at	3.1	A	0.696289	0.2	NC	0.692594
246050_s_at	408.8	P	2.44e-4	-0.1	NC	0.725952
246051_at	296.7	P	7.32e-4	0.2	NC	0.5
246052_at	34.4	A	0.067627	1.1	NC	0.019624
246053_at	51.9	P	0.037598	-0.4	NC	0.958799
246054_at	48.6	A	0.334473	0	NC	0.5
246055_at	99.9	P	0.00415	-0.4	NC	0.978776
246056_at	102.6	P	0.018555	-0.3	NC	0.62112
246057_at	54.2	P	0.01416	0.1	NC	0.5
246058_at	205.6	P	2.44e-4	0.2	NC	0.5
246059_at	251.4	P	2.44e-4	0.2	NC	0.296089
246060_at	234.9	P	0.00415	0.2	NC	0.5
246061_at	95.7	P	0.001221	-0.1	NC	0.777251
246062_at	223.1	P	2.44e-4	-0.4	NC	0.916174
246063_at	97.5	P	0.001221	0.3	NC	0.5
246064_at	401.5	P	7.32e-4	0.2	NC	0.5
246065_at	1.8	A	0.633789	-3.1	NC	0.681091
246066_at	134.4	P	7.32e-4	0.5	NC	0.203871
246067_at	175.5	P	0.001953	-0.1	NC	0.930187
246068_at	8051.5	P	2.44e-4	-0.1	NC	0.767451
246069_at	13.2	A	0.19458	-1.2	NC	0.5
246070_at	826.7	P	2.44e-4	-0.1	NC	0.916174
246071_at	138.3	P	0.005859	-0.3	D	0.99996
246072_at	43.8	P	0.023926	0.5	NC	0.026698
246073_at	340.7	P	2.44e-4	-0.4	D	0.999727
246074_at	86.6	P	0.030273	0.2	NC	0.814019
246075_at	5	A	0.303711	0.7	NC	0.044149
246076_at	104.3	P	0.001953	0.1	NC	0.5
246077_at	14.1	A	0.149658	1.3	NC	0.342437
246078_s_at	45.8	P	0.030273	0.4	NC	0.454766
246079_at	37.1	A	0.171387	0	NC	0.5
246080_at	2.5	A	0.870361	-1.4	NC	0.786812
246081_s_at	250.5	P	2.44e-4	0.1	NC	0.5
246082_at	1.7	A	0.72583	0.7	NC	0.48058
246083_at	45.5	A	0.171387	0.1	NC	0.5
246084_at	26.5	P	0.037598	-0.4	NC	0.938478
246085_at	71.9	P	0.005859	0.3	NC	0.242585
246086_at	8.8	A	0.5	-1.1	NC	0.5
246087_at	85.5	P	0.001221	0.3	NC	0.318909
246088_at	170.7	P	0.00415	0.4	NC	0.330589
246089_at	660.9	P	2.44e-4	-0.2	NC	0.980376
246090_at	428	P	7.32e-4	0	NC	0.5
246091_at	136.6	P	0.005859	0.3	NC	0.441923
246092_at	917.3	P	2.44e-4	-0.1	NC	0.583567
246093_at	130.7	P	0.005859	-0.2	NC	0.98579
246094_at	56.9	P	0.005859	-0.1	NC	0.786812
246095_at	56.4	P	0.037598	0.1	NC	0.5
246096_at	30.7	A	0.246094	-0.1	NC	0.5
246097_at	143	P	2.44e-4	-0.2	NC	0.905721
246098_at	242.3	P	0.001221	-0.5	D	0.997247
246099_at	67.1	M	0.056152	-0.5	D	0.999973
246100_at	12.5	A	0.696289	-0.1	NC	0.5
246101_at	3.7	A	0.80542	0.9	NC	0.5
246102_at	3.9	A	0.696289	1	NC	0.242585
246103_at	106.8	P	0.030273	0.3	NC	0.284967
246104_at	78.7	P	0.01416	-1	D	0.999786
246105_at	22.6	A	0.246094	0.5	NC	0.330589
246106_at	4.4	A	0.696289	-1.6	NC	0.980376
246107_at	4.8	A	0.601074	-2.4	NC	0.942324
246108_at	928.4	P	2.44e-4	-0.1	NC	0.894337
246109_at	128.8	P	2.44e-4	0.3	NC	0.318909
246110_at	6.3	A	0.72583	-1.4	NC	0.757415
246111_at	89.4	P	0.008057	0.2	NC	0.5
246112_at	180.6	P	2.44e-4	0.5	NC	0.030967
246113_at	29.8	A	0.095215	1.6	MI	0.004925
246114_at	3314.8	P	2.44e-4	0.4	NC	0.099852
246115_at	84.2	P	0.00293	0.1	NC	0.545234
246116_at	32.6	P	0.030273	0.9	NC	0.069813
246117_at	172.1	P	0.010742	0.3	NC	0.318909
246118_at	29.1	A	0.246094	1.2	NC	0.454766
246119_at	618	P	2.44e-4	0	NC	0.5
246120_at	57.8	P	0.008057	0.2	NC	0.48058
246121_at	21.6	A	0.27417	-0.1	NC	0.366593
246122_at	35.4	A	0.080566	0.4	NC	0.177412
246123_at	26.8	A	0.246094	0.2	NC	0.5
246124_at	337.8	P	2.44e-4	0.2	NC	0.5
246125_at	195.7	P	2.44e-4	0.2	NC	0.5
246126_at	160.2	P	0.001953	0.4	NC	0.296089
246127_s_at	2.7	A	0.870361	0.1	NC	0.5
246128_at	2.8	A	0.828613	1.1	NC	0.5
246129_at	1	A	0.994141	0.2	NC	0.942324
246130_at	22.4	A	0.533936	0.1	NC	0.493524
246131_at	479.5	P	2.44e-4	0.5	NC	0.035785
246132_at	4.8	A	0.696289	-3.2	NC	0.881991
246133_at	1231.8	P	2.44e-4	0.3	NC	0.342437
246134_at	118	P	0.018555	0.2	NC	0.5
246135_at	1086.3	P	2.44e-4	0	NC	0.506476
246136_at	26.7	A	0.696289	0.5	NC	0.39129
246137_at	6.1	A	0.80542	0.2	NC	0.5
246138_at	40.7	P	0.046143	0.3	NC	0.5
246139_at	135.5	P	2.44e-4	0.2	NC	0.5
246140_at	165.9	P	0.001953	0.4	NC	0.296089
246141_at	21.5	A	0.171387	-0.3	NC	0.5
246142_at	222.2	P	2.44e-4	0.1	NC	0.5
246143_at	136.4	P	2.44e-4	-0.2	NC	0.5
246144_at	85.4	P	7.32e-4	0.1	NC	0.124552
246145_at	6.4	A	0.753906	0.8	NC	0.342437
246146_at	208.7	P	0.001221	-0.2	NC	0.715033
246147_s_at	328.3	P	7.32e-4	-0.1	NC	0.916174
246148_at	99.6	P	0.001221	0	NC	0.5
246149_at	1376.8	P	2.44e-4	-1.1	D	0.99998
246150_at	370.2	P	7.32e-4	-0.1	NC	0.854318
246151_at	43	A	0.095215	-0.4	NC	0.657563
246152_at	12	A	0.303711	0.2	NC	0.570859
246153_s_at	527.9	P	2.44e-4	-0.7	D	0.999965
246154_at	77.5	A	0.067627	0.7	NC	0.099852
246155_at	53.3	M	0.056152	-0.1	NC	0.934434
246156_at	1528.8	P	2.44e-4	-0.1	NC	0.767451
246157_at	249.6	P	0.001953	0	NC	0.715033
246158_at	103.3	P	0.008057	0.4	NC	0.105663
246159_at	3.9	A	0.828613	0.6	NC	0.169098
246160_at	163.8	P	0.001953	0.2	NC	0.5
246161_at	1134.2	P	2.44e-4	0.2	NC	0.5
246162_at	64.5	P	7.32e-4	0.1	NC	0.5
246163_at	4.8	A	0.72583	1.1	NC	0.242585
246164_at	8	A	0.432373	-0.7	NC	0.814019
246165_at	4.5	A	0.780518	0.8	NC	0.054022
246166_at	2.9	A	0.969727	-1.3	NC	0.5
246167_at	43.1	A	0.095215	0.6	NC	0.088938
246168_at	1.9	A	0.753906	0.1	NC	0.5
246169_at	142.9	P	0.00415	0.1	NC	0.5
246170_at	586.3	P	2.44e-4	-0.2	NC	0.911062
246171_at	523.8	P	2.44e-4	0.1	NC	0.5
246172_s_at	31.4	A	0.19458	0.8	NC	0.307406
246173_s_at	114	P	0.001221	-0.1	NC	0.545234
246174_s_at	2.7	A	0.665527	-2.6	NC	0.934434
246175_s_at	10.6	A	0.27417	-0.1	NC	0.5
246176_at	4.4	A	0.780518	0.7	NC	0.5
246177_at	2.9	A	0.888428	1.2	NC	0.169098
246178_s_at	12.5	A	0.5	-0.2	NC	0.5
246179_at	4.8	A	0.828613	0.2	NC	0.767451
246180_at	163.9	P	0.001953	0.1	NC	0.5
246181_at	40.1	A	0.149658	0.2	NC	0.252851
246182_at	46.9	P	0.001953	0.3	NC	0.429141
246183_at	7	A	0.828613	-2.2	NC	0.715033
246184_at	257.8	P	2.44e-4	-0.1	NC	0.5
246185_at	169.3	P	0.008057	0.3	NC	0.131343
246186_at	17	A	0.432373	1.3	NC	0.124552
246187_at	104.2	P	0.00293	-0.4	D	0.998799
246188_at	72.2	P	0.01416	0.1	NC	0.026698
246189_at	126.7	P	0.005859	0.1	NC	0.5
246190_at	135.5	P	0.001953	0.1	NC	0.5
246191_at	1147.5	P	2.44e-4	0	NC	0.5
246192_at	699.6	P	2.44e-4	0	NC	0.814019
246193_at	119.8	P	0.001953	0	NC	0.894337
246194_at	137.1	P	0.001953	-0.2	NC	0.805199
246195_at	255	P	2.44e-4	-0.2	NC	0.861614
246196_at	66	P	2.44e-4	0.1	NC	0.5
246197_at	358.4	P	2.44e-4	-0.4	NC	0.964215
246198_at	78.2	P	2.44e-4	-0.5	NC	0.952736
246199_at	139.7	M	0.056152	0.7	NC	0.111714
246200_at	33.7	A	0.149658	-0.5	NC	0.971234
246201_at	175.9	P	0.01416	-0.2	NC	0.991489
246202_at	85.5	P	0.00293	0.5	NC	0.5
246203_at	529.6	P	7.32e-4	0.3	NC	0.041201
246204_at	193.7	P	0.010742	0.3	NC	0.5
246205_at	135.2	P	7.32e-4	-0.1	NC	0.5
246206_at	6.1	A	0.72583	-1.3	NC	0.583567
246207_at	157.4	P	2.44e-4	0.2	NC	0.5
246208_at	28.1	A	0.533936	1.1	NC	0.48058
246209_at	20.5	A	0.334473	0.4	NC	0.645558
246210_at	75.3	P	0.00293	0.3	NC	0.5
246211_at	467.2	P	2.44e-4	0.3	NC	0.105663
246212_at	66.6	P	7.32e-4	-0.2	NC	0.633407
246213_at	183.8	P	0.01416	0.7	I	0.003041
246214_at	699.9	P	2.44e-4	0.1	NC	0.5
246215_at	35.3	A	0.067627	0.4	NC	0.5
246216_at	160.9	P	7.32e-4	0.4	NC	0.454766
246217_at	178.3	P	0.00415	0.4	NC	0.111714
246218_at	63.2	P	2.44e-4	-0.8	D	0.998349
246219_at	368.3	P	2.44e-4	-0.4	NC	0.988955
246220_at	424.9	P	7.32e-4	0.2	NC	0.5
246221_at	164.7	P	0.00293	-0.3	NC	0.822588
246222_at	39.3	A	0.111572	0	NC	0.5
246223_at	201	P	0.001221	0.5	NC	0.028766
246224_at	33.7	A	0.27417	0.3	NC	0.118009
246225_at	99	P	0.001953	0	NC	0.703911
246226_at	87.9	A	0.067627	0.1	NC	0.888286
246227_at	4.8	A	0.72583	0.6	NC	0.274048
246228_at	778.8	P	2.44e-4	-1.2	D	0.99998
246229_at	46.4	P	0.00415	0.7	I	3.89e-4
246230_at	79	A	0.129639	0.3	NC	0.545234
246231_at	49.6	P	0.023926	-0.2	NC	0.925732
246232_at	323.3	P	2.44e-4	0.1	NC	0.5
246233_at	185.9	P	2.44e-4	0.3	NC	0.5
246234_at	126.8	P	7.32e-4	-0.2	NC	0.62112
246235_at	35.6	A	0.149658	-1.1	MD	0.994591
246236_at	68.6	A	0.149658	0.1	NC	0.5
246237_at	179.2	P	0.00293	0	NC	0.5
246238_at	177.9	P	2.44e-4	1.3	I	2.e-5
246239_at	172	P	0.005859	-0.3	NC	0.949447
246240_at	149.1	P	0.001953	0.2	NC	0.467656
246241_at	59.2	A	0.067627	0.9	NC	0.028766
246242_at	2.6	A	0.850342	-2.6	NC	0.703911
246243_at	112.7	P	7.32e-4	-0.6	D	0.999886
246244_at	321.9	P	2.44e-4	0.5	I	0.004073
246245_at	278.6	P	2.44e-4	0.1	NC	0.5
246246_at	16.1	A	0.5	0.3	NC	0.296089
246247_at	327.4	P	2.44e-4	0.6	NC	0.194801
246248_at	3.2	A	0.5	1.1	NC	0.054022
246249_at	86.3	A	0.111572	-0.5	NC	0.925732
246250_at	49.7	P	0.018555	1.3	I	0.002032
246251_at	59.7	A	0.080566	1.1	I	1.67e-4
246252_s_at	687.5	P	2.44e-4	0.5	I	0.00249
246253_at	293.6	P	7.32e-4	-0.2	NC	0.978776
246254_at	34.9	A	0.432373	0.4	NC	0.5
246255_at	120	P	0.005859	0.2	NC	0.5
246256_at	16.3	A	0.601074	3.3	NC	0.342437
246257_at	463.9	P	2.44e-4	0.4	NC	0.015426
246258_at	40.3	P	7.32e-4	0.5	NC	0.010135
246259_at	386.5	P	2.44e-4	0.1	NC	0.5
246260_at	12.9	A	0.567627	-1.2	NC	0.905721
246261_at	89.4	P	0.00293	0.3	NC	0.5
246262_at	17.1	A	0.567627	-0.2	NC	0.5
246263_at	261.1	P	2.44e-4	-0.1	NC	0.5
246264_at	57.1	A	0.111572	-0.5	NC	0.703911
246265_at	116.4	P	2.44e-4	-0.1	NC	0.657563
246266_at	119.8	P	0.005859	0.2	NC	0.5
246267_at	2710.8	P	2.44e-4	-0.2	D	0.996645
246268_at	70.7	P	0.001953	-0.2	NC	0.983269
246269_at	40.3	P	0.030273	0.1	NC	0.37888
246270_at	278.2	P	7.32e-4	-0.5	D	0.99775
246271_at	19.8	A	0.633789	0	NC	0.39129
246272_at	83.2	P	0.030273	0.8	NC	0.038415
246273_at	3.1	A	0.919434	0.6	NC	0.5
246274_at	42.9	P	0.037598	0.1	NC	0.5
246275_at	56.8	A	0.366211	0.5	NC	0.124552
246276_at	151.3	P	7.32e-4	0	NC	0.5
246277_at	1.4	A	0.919434	0.4	NC	0.633407
246278_at	65	P	0.00293	-0.1	NC	0.5
246279_at	5.1	A	0.72583	0.1	NC	0.39129
246280_at	80.9	P	0.01416	0.2	NC	0.945978
246281_at	78.4	P	7.32e-4	0	NC	0.5
246282_at	37.8	A	0.27417	0.9	NC	0.441923
246283_at	545.1	P	2.44e-4	0.2	NC	0.5
246284_at	116.3	P	7.32e-4	0.5	NC	0.061522
246285_at	370.4	P	7.32e-4	1.2	I	5.52e-4
246286_at	776	P	2.44e-4	-0.2	NC	0.981872
246287_at	117.1	P	0.001221	0.6	NC	0.51942
246288_at	296.9	P	0.001221	0.3	NC	0.354442
246289_at	429.8	P	2.44e-4	-0.2	NC	0.905721
246290_at	1438.3	P	2.44e-4	0.3	NC	0.169098
246291_at	163.1	P	2.44e-4	0.1	NC	0.5
246292_at	234.1	P	0.001953	0.2	NC	0.5
246293_at	52.1	P	0.001953	-0.9	NC	0.973302
246294_at	183.1	P	2.44e-4	0.4	NC	0.131343
246295_at	15.3	A	0.171387	-3	NC	0.5
246296_at	152.1	P	0.023926	0.9	I	0.004073
246297_at	6.3	A	0.780518	-0.4	NC	0.558077
246298_at	173.6	P	2.44e-4	0.7	I	0.001201
246299_at	1.8	A	0.919434	0.7	NC	0.645558
246300_at	121.2	P	2.44e-4	0.3	NC	0.242585
246301_at	171.5	P	0.001221	-0.1	NC	0.645558
246302_at	63.6	P	0.023926	-2.3	D	0.99998
246303_at	53.1	M	0.064453	0.6	NC	0.330589
246304_at	858.3	P	2.44e-4	0.1	NC	0.5
246305_at	792.8	P	2.44e-4	0	NC	0.583567
246306_at	110	P	0.005859	0.2	NC	0.5
246307_at	644.4	P	2.44e-4	-0.1	NC	0.5
246308_at	33.7	P	0.018555	0.8	NC	0.153232
246309_at	50.5	P	2.44e-4	0	NC	0.5
246310_at	34.4	P	0.008057	0.3	NC	0.354442
246311_at	359.6	P	2.44e-4	0.2	NC	0.5
246312_at	206.6	P	0.001221	0.1	NC	0.5
246313_at	2.3	A	0.943848	1.1	NC	0.5
246314_at	172	P	7.32e-4	0	NC	0.5
246315_at	11.6	A	0.665527	-0.9	NC	0.894337
246316_at	2.7	A	0.976074	0.8	NC	0.342437
246317_at	107	P	0.001221	0.4	NC	0.069813
246318_at	100	P	0.010742	0.3	NC	0.5
246319_at	323.6	P	2.44e-4	0	NC	0.5
246320_at	264.9	P	7.32e-4	-0.1	NC	0.62112
246321_at	10.8	A	0.466064	-0.9	NC	0.715033
246322_at	118.9	P	0.00415	0.4	NC	0.169098
246323_at	65.1	A	0.149658	0.2	NC	0.39129
246324_at	147.3	P	0.018555	-0.6	D	0.996301
246325_at	65.9	A	0.095215	0.5	NC	0.37888
246326_at	32.5	A	0.080566	0.1	NC	0.5
246327_at	301.3	P	2.44e-4	0	NC	0.5
246328_at	127.5	A	0.067627	0	NC	0.583567
246329_at	96.8	P	0.00415	0.5	NC	0.061522
246330_at	193	P	2.44e-4	0.5	NC	0.011045
246331_at	97.5	P	0.001953	0.9	I	9.66e-4
246332_at	12.9	A	0.334473	0.2	NC	0.5
246333_at	135.5	P	7.32e-4	-1	D	0.99998
246334_at	123.3	P	2.44e-4	0.1	NC	0.5
246335_at	23.9	A	0.334473	-0.4	NC	0.814019
246336_at	8.6	A	0.27417	1.5	NC	0.284967
246337_at	22.3	A	0.171387	1.4	I	0.002032
246338_s_at	1.7	A	0.870361	-0.1	NC	0.51942
246339_at	121.3	P	0.001953	0.7	NC	0.057676
246340_s_at	14.4	M	0.056152	-0.7	NC	0.703911
246341_x_at	2.3	A	0.888428	0.3	NC	0.111714
246342_at	10.2	A	0.696289	1.8	I	0.003699
246343_at	164.6	P	2.44e-4	0.1	NC	0.5
246344_at	300.1	P	2.44e-4	0.7	MI	0.005933
246345_at	107.2	P	0.046143	-0.4	D	0.998168
246346_at	95.5	P	2.44e-4	-0.1	NC	0.60871
246347_at	100.8	P	7.32e-4	0.7	NC	0.006503
246348_at	182.6	P	2.44e-4	-0.2	NC	0.532344
246349_at	22.9	A	0.366211	4.6	NC	0.094279
246350_at	65.4	A	0.080566	0.1	NC	0.454766
246351_at	225.1	P	7.32e-4	0.4	NC	0.441923
246352_at	3.1	A	0.962402	0.1	NC	0.583567
246353_s_at	11.8	A	0.601074	1.3	NC	0.203871
246354_at	25.7	A	0.533936	0.2	NC	0.252851
246355_at	35.3	A	0.246094	0.1	NC	0.354442
246356_x_at	20.8	P	0.046143	0.9	NC	0.138386
246357_x_at	12.9	A	0.533936	2.2	NC	0.054022
246358_x_at	3.1	A	0.962402	0.7	NC	0.467656
246359_x_at	48	P	0.023926	0.5	MI	0.004925
246360_at	19.3	A	0.5	0.5	NC	0.105663
246361_s_at	13.4	A	0.5	0	NC	0.830902
246362_at	7.5	A	0.80542	3.7	NC	0.307406
246363_at	15.1	A	0.095215	1.3	NC	0.065566
246364_at	39.7	A	0.095215	0.3	NC	0.5
246365_at	14.5	A	0.601074	1.2	NC	0.645558
246366_at	224.7	P	2.44e-4	-0.2	NC	0.715033
246367_at	34.2	A	0.27417	0.4	NC	0.296089
246368_at	536.8	P	2.44e-4	-0.3	NC	0.980376
246369_at	37.6	A	0.095215	0.9	NC	0.5
246370_at	25.1	A	0.398926	2.6	NC	0.5
246371_at	90.3	P	0.023926	0.6	NC	0.028766
246372_at	15.8	A	0.334473	0.4	NC	0.583567
246373_at	168.8	P	2.44e-4	0.1	NC	0.5
246374_at	54.1	A	0.129639	-0.1	NC	0.786812
246375_at	434	P	2.44e-4	-0.2	NC	0.911062
246376_at	365.3	P	7.32e-4	-0.2	NC	0.949447
246377_at	49.4	A	0.080566	0.4	NC	0.416433
246378_at	145.6	P	2.44e-4	-0.2	NC	0.949447
246379_s_at	591.2	P	2.44e-4	-0.4	NC	0.925732
246380_at	23	A	0.567627	0	NC	0.5
246381_at	1.9	A	0.98584	0.2	NC	0.854318
246382_at	22.6	A	0.111572	1.5	NC	0.111714
246383_at	48.8	A	0.067627	1.5	NC	0.069813
246384_at	767.3	P	2.44e-4	-0.2	NC	0.900148
246385_at	21.3	A	0.27417	2.3	NC	0.044149
246386_at	17.9	A	0.27417	-0.4	NC	0.263341
246387_at	28.3	A	0.091553	-0.1	NC	0.044149
246388_at	16.4	A	0.567627	2.7	I	0.002753
246389_at	99.8	P	0.01416	0.2	NC	0.5
246390_at	437.5	P	2.44e-4	1.2	I	2.e-5
246391_at	316.6	P	2.44e-4	-0.4	D	0.995519
246392_at	26.9	A	0.334473	-0.1	NC	0.60871
246393_at	56.6	A	0.095215	0.2	NC	0.5
246394_at	15	A	0.067627	0.3	NC	0.5
246395_at	94.1	P	0.01416	-0.3	NC	0.988955
246396_at	271.5	P	2.44e-4	0.1	NC	0.5
246397_at	23.8	A	0.398926	-0.9	NC	0.60871
246398_at	346.2	P	7.32e-4	0.3	NC	0.5
246399_at	327.3	P	0.001221	-0.2	NC	0.881991
246400_at	198.9	P	2.44e-4	-0.3	NC	0.925732
246401_at	22.3	A	0.27417	-0.7	NC	0.715033
246402_at	11.9	A	0.398926	2.2	NC	0.069813
246403_at	20	A	0.129639	1.7	I	0.001832
246404_at	160.2	P	0.005859	0.2	NC	0.5
246405_at	18.5	A	0.171387	-1.4	NC	0.989865
246406_at	2.3	A	0.932373	-0.7	NC	0.945978
246407_at	33.3	A	0.432373	-0.3	NC	0.5
246408_at	466	P	2.44e-4	0.3	NC	0.5
246409_at	62.6	P	2.44e-4	0	NC	0.5
246410_at	135.7	P	0.00293	0.1	NC	0.900148
246411_at	5.4	A	0.696289	1.7	NC	0.232549
246412_at	65.1	P	2.44e-4	0.1	NC	0.5
246413_at	57.2	P	0.018555	0.4	NC	0.074268
246414_at	7.8	A	0.466064	2.5	NC	0.033304
246415_at	95.2	P	0.046143	-0.3	NC	0.942324
246416_at	18.2	A	0.334473	0.6	NC	0.099852
246417_at	60.9	A	0.080566	0.6	NC	0.5
246418_at	28	A	0.303711	1.2	NC	0.454766
246419_at	3.5	A	0.962402	0.5	NC	0.692594
246420_at	30.1	A	0.27417	-0.5	NC	0.916174
246421_at	1175.9	P	2.44e-4	0.1	NC	0.5
246422_at	284.5	P	0.00415	-0.6	D	0.999693
246423_at	23.1	P	0.046143	-0.7	NC	0.989865
246424_at	245.1	P	0.00293	-0.1	NC	0.921063
246425_at	156.4	P	2.44e-4	0.8	I	2.3e-5
246426_at	3.4	A	0.696289	-1.8	NC	0.5
246427_at	94.1	P	0.00415	-0.1	NC	0.822588
246428_at	97.7	P	0.010742	0.3	NC	0.5
246429_at	10.8	A	0.696289	-1	NC	0.633407
246430_at	29.2	A	0.129639	3.2	NC	0.00712
246431_at	0.5	A	0.953857	1.1	NC	0.213188
246432_at	8.4	A	0.696289	-0.9	NC	0.5
246433_at	55.6	P	0.00415	0.1	NC	0.5
246434_at	118.8	P	0.01416	-0.3	NC	0.5
246435_at	19.3	A	0.533936	4.1	NC	0.366593
246436_at	133.8	P	2.44e-4	0.4	NC	0.169098
246437_at	34	A	0.432373	1	NC	0.5
246438_at	32.5	A	0.19458	0.5	NC	0.061522
246439_at	39.1	A	0.067627	0.3	NC	0.5
246440_at	170.9	P	0.018555	-0.2	NC	0.989865
246441_at	242.6	P	0.01416	-0.2	NC	0.983269
246442_at	116.9	P	2.44e-4	-0.7	D	0.999308
246443_at	174.5	P	7.32e-4	0.1	NC	0.5
246444_at	62.6	P	0.005859	0.5	NC	0.366593
246445_at	143.1	P	7.32e-4	-0.1	NC	0.703911
246446_at	205.9	P	2.44e-4	-0.1	NC	0.949447
246447_at	156.3	P	2.44e-4	0.3	NC	0.5
246448_at	301.8	P	2.44e-4	-0.1	NC	0.5
246449_at	46.8	A	0.080566	0	NC	0.5
246450_at	94.2	P	0.001221	0.2	NC	0.5
246451_at	342.7	P	2.44e-4	0	NC	0.5
246452_at	322.6	P	2.44e-4	0	NC	0.5
246453_at	346.7	P	2.44e-4	-0.5	D	0.999853
246454_at	153.6	P	2.44e-4	-0.1	NC	0.747149
246455_at	4	A	0.904785	0.4	NC	0.60871
246456_at	1.9	A	0.696289	-2.2	NC	0.342437
246457_at	157.3	P	2.44e-4	0.4	NC	0.242585
246458_at	44.8	A	0.334473	1	NC	0.37888
246459_at	116.6	P	2.44e-4	-0.5	D	0.998799
246460_at	530.9	P	2.44e-4	-0.1	NC	0.51942
246461_at	41.5	P	0.018555	-0.3	NC	0.094279
246462_at	84.1	P	7.32e-4	-0.3	NC	0.987976
246463_at	82.5	A	0.20166	0.7	NC	0.021902
246464_at	13.9	A	0.171387	2.1	NC	0.033304
246465_at	30.7	A	0.19458	0.2	NC	0.069813
246466_at	260.3	P	7.32e-4	0.8	I	3.46e-4
246467_at	16.5	A	0.753906	2.4	NC	0.094279
246468_at	83.5	P	0.030273	0.3	NC	0.021224
246469_at	85	P	2.44e-4	-0.1	NC	0.5
246470_at	0.9	A	0.981445	-2.8	NC	0.916174
246471_s_at	1.3	A	0.943848	1.8	NC	0.506476
246472_at	7.6	A	0.601074	1.5	NC	0.354442
246473_at	14	A	0.19458	-0.1	NC	0.403812
246474_at	0.5	A	0.366211	-0.2	NC	0.242585
246475_at	82.3	P	7.32e-4	0.1	NC	0.467656
246476_at	74.2	P	0.001221	-0.3	NC	0.983269
246477_at	86.9	P	0.008057	-0.3	NC	0.692594
246478_at	160.5	P	7.32e-4	0.2	NC	0.5
246479_at	192.2	P	7.32e-4	0.1	NC	0.5
246480_at	291	P	2.44e-4	0	NC	0.5
246481_s_at	283.3	P	2.44e-4	1.1	I	2.3e-5
246482_at	105.5	P	0.001953	0.1	NC	0.5
246483_at	188.7	P	7.32e-4	0.2	NC	0.467656
246484_at	96.6	P	0.01416	-0.1	NC	0.961585
246485_at	5.6	A	0.828613	-2.7	NC	0.945978
246486_at	173.7	P	7.32e-4	0.5	MI	0.005933
246487_at	16.2	A	0.466064	2.3	NC	0.232549
246488_at	130.7	P	7.32e-4	0.5	NC	0.035785
246489_at	1210.8	P	2.44e-4	-0.3	NC	0.888286
246490_at	10.6	A	0.665527	-1.4	NC	0.441923
246491_at	36.9	P	2.44e-4	0.5	NC	0.429141
246492_at	29.6	A	0.149658	0.5	NC	0.366593
246493_at	39.1	P	0.037598	1	NC	0.232549
246494_at	63.8	M	0.056152	0.5	NC	0.124552
246495_at	30.4	A	0.366211	-0.4	MD	0.995075
246496_at	124.5	P	7.32e-4	0.4	NC	0.222749
246497_at	196.1	P	2.44e-4	0.2	NC	0.5
246498_at	16.9	A	0.466064	-1.2	NC	0.988955
246499_at	130.2	P	2.44e-4	-0.2	NC	0.558077
246500_at	239.7	P	0.005859	-0.2	D	0.998349
246501_at	143.3	P	0.030273	0.4	NC	0.5
246502_at	10.8	A	0.696289	-3.6	D	0.999965
246503_at	1085.1	P	2.44e-4	-0.3	NC	0.990708
246504_at	17.3	A	0.27417	-0.2	NC	0.596188
246505_at	432	P	7.32e-4	-0.4	D	0.999693
246506_at	1563.4	P	2.44e-4	0.7	I	1.89e-4
246507_at	292.3	P	2.44e-4	0.3	NC	0.232549
246508_at	519.5	P	7.32e-4	0.1	NC	0.5
246509_at	53.5	A	0.246094	0.4	NC	0.232549
246510_at	21.6	A	0.398926	0	NC	0.5
246511_at	203.2	P	2.44e-4	-0.2	NC	0.62112
246512_at	77	P	0.001953	0.2	NC	0.194801
246513_at	191.6	P	2.44e-4	0.3	NC	0.222749
246514_at	8.6	A	0.780518	0.6	NC	0.5
246515_at	109.6	P	0.001953	0.2	NC	0.5
246516_at	69.2	P	0.005859	-0.3	NC	0.875448
246517_at	33.1	A	0.246094	1.6	NC	0.37888
246518_at	43.7	P	0.001953	0.7	NC	0.366593
246519_at	6	A	0.5	-1.5	NC	0.307406
246520_at	77.3	P	2.44e-4	0.5	NC	0.153232
246521_at	449.4	P	7.32e-4	0.5	NC	0.006503
246522_at	209.9	P	0.001221	-0.9	D	0.99998
246523_at	2.8	A	0.919434	0.3	NC	0.60871
246524_at	36	A	0.303711	-0.7	D	0.999562
246525_at	3.5	A	0.601074	0.3	NC	0.5
246526_at	7.8	A	0.432373	1.7	NC	0.284967
246527_at	226.2	P	2.44e-4	-0.3	NC	0.916174
246528_at	172.7	P	2.44e-4	0.2	NC	0.5
246529_at	207.7	P	2.44e-4	-0.4	MD	0.995075
246530_at	5.3	A	0.72583	-1.7	NC	0.5
246531_at	8.6	A	0.601074	-0.7	NC	0.185981
246532_at	147.2	P	7.32e-4	-0.2	NC	0.657563
246533_at	170.6	P	2.44e-4	-0.3	NC	0.961585
246534_at	25	A	0.334473	0.5	NC	0.5
246535_at	32.2	A	0.601074	0.2	NC	0.5
246536_at	110.3	P	2.44e-4	0.1	NC	0.5
246537_at	29.8	A	0.567627	0.6	NC	0.645558
246538_at	227.3	P	2.44e-4	-0.1	NC	0.952736
246539_at	54.8	P	0.008057	-1.2	MD	0.994067
246540_at	53.6	P	0.01416	0.4	NC	0.441923
246541_at	270.2	P	0.00293	0.2	NC	0.5
246542_at	186.1	P	7.32e-4	0.4	I	0.001651
246543_at	30.3	A	0.334473	0.1	NC	0.416433
246544_at	18.5	A	0.366211	0.5	NC	0.416433
246545_at	13.4	A	0.665527	-1.3	NC	0.991489
246546_at	890.3	P	2.44e-4	0.2	NC	0.5
246547_at	150	P	7.32e-4	-0.2	NC	0.986922
246548_at	68.9	P	0.00415	-0.4	NC	0.978776
246549_at	49.7	P	0.00415	0	NC	0.5
246550_at	231.4	P	0.005859	-0.4	D	0.999562
246551_at	19.8	A	0.466064	1.4	NC	0.078937
246552_at	43.5	P	0.037598	0.6	NC	0.242585
246553_at	151	P	2.44e-4	0	NC	0.5
246554_at	80.3	P	2.44e-4	-0.3	D	0.998168
246555_at	52.7	P	0.008057	-0.2	NC	0.838962
246556_at	3.2	A	0.932373	-1.4	NC	0.5
246557_at	32.7	A	0.171387	0	NC	0.98579
246558_at	184.8	P	0.018555	0.6	NC	0.033304
246559_at	216.1	P	7.32e-4	0	NC	0.5
246560_at	3.5	A	0.567627	0.6	NC	0.284967
246561_at	76.2	P	0.001221	0.1	NC	0.5
246562_at	70	P	2.44e-4	0.4	NC	0.022932
246563_at	9.2	A	0.5	1.9	NC	0.044149
246564_at	238.1	P	0.00293	0.2	NC	0.5
246565_at	246.9	P	2.44e-4	0.6	NC	0.016731
246566_at	185.8	P	2.44e-4	-0.2	NC	0.757415
246567_at	221.7	P	2.44e-4	0.2	NC	0.354442
246568_at	30.9	M	0.056152	-0.6	NC	0.938478
246569_at	22.5	A	0.334473	1.4	NC	0.094279
246570_at	0.6	A	0.888428	-2.4	NC	0.861614
246571_at	29.9	A	0.246094	1.1	NC	0.061522
246572_at	2.1	A	0.888428	-1.5	NC	0.888286
246573_at	2	A	0.943848	0.5	NC	0.5
246574_at	9.3	A	0.870361	0.6	NC	0.105663
246575_at	149.8	P	7.32e-4	-0.4	NC	0.5
246576_at	36.9	P	2.44e-4	-0.1	NC	0.5
246577_at	8.8	A	0.780518	2.2	NC	0.5
246578_at	5.3	A	0.753906	-1	NC	0.5
246579_at	2.7	A	0.904785	1.1	NC	0.138386
246580_at	237.9	P	7.32e-4	0.5	NC	0.054022
246581_at	8.1	A	0.5	-3.2	NC	0.961585
246582_at	7	A	0.696289	-1.9	NC	0.493524
246583_at	117.5	P	2.44e-4	0.1	NC	0.5
246584_at	115.3	P	0.001221	-0.8	D	0.999965
246585_at	24.6	P	0.018555	0.3	NC	0.131343
246586_at	10.8	A	0.334473	-0.7	NC	0.467656
246587_at	15.6	A	0.466064	2.1	NC	0.185981
246588_at	14.7	A	0.27417	2.8	NC	0.5
246589_at	4.2	A	0.828613	-0.8	NC	0.5
246590_at	30.8	A	0.129639	0.3	NC	0.035785
246591_at	435.2	P	2.44e-4	0.6	NC	0.009292
246592_at	11.1	A	0.533936	1.4	NC	0.354442
246593_at	94.5	P	0.005859	0.6	NC	0.222749
246594_at	403.1	P	0.001953	-0.1	NC	0.583567
246595_at	53.1	M	0.056152	0.4	NC	0.5
246596_at	34	A	0.111572	0.6	NC	0.493524
246597_at	35.3	A	0.246094	-0.9	D	0.99775
246598_at	76.8	P	0.018555	0.7	NC	0.366593
246599_at	19.9	A	0.5	-0.1	NC	0.60871
246600_at	97.6	P	0.001953	-0.6	D	0.999759
246601_at	574.6	P	2.44e-4	-0.3	D	0.999448
246602_at	43.1	P	0.037598	-0.4	D	0.997247
246603_at	7.5	A	0.601074	-2.1	NC	0.645558
246604_at	8.7	A	0.753906	0.6	NC	0.493524
246605_at	13.3	A	0.696289	0.6	NC	0.441923
246606_at	26.8	P	0.037598	0.7	I	0.004073
246607_at	255.1	P	2.44e-4	0.1	NC	0.5
246608_at	5.8	A	0.72583	0.9	NC	0.161038
246609_at	16.6	A	0.219482	2.5	NC	0.009292
246610_at	38.2	A	0.149658	0.9	NC	0.203871
246611_at	372.4	P	2.44e-4	-0.2	NC	0.767451
246612_at	176.5	P	0.01416	-0.1	NC	0.645558
246613_at	787	P	2.44e-4	-0.2	NC	0.861614
246614_at	38.9	P	0.037598	-0.2	NC	0.921063
246615_at	13.4	A	0.398926	-0.6	NC	0.5
246616_at	13.3	A	0.633789	2.1	NC	0.5
246617_at	35.2	P	0.023926	0.6	NC	0.088938
246618_at	28.7	A	0.171387	0.2	NC	0.506476
246619_at	418.2	P	2.44e-4	0.1	NC	0.5
246620_at	49.5	A	0.111572	0.2	NC	0.5
246621_at	1005.6	P	2.44e-4	0.2	NC	0.5
246622_at	130.8	P	2.44e-4	-0.1	NC	0.5
246623_at	982.6	P	2.44e-4	0	NC	0.5
246624_at	9.4	A	0.432373	1.4	NC	0.038415
246625_at	43.5	A	0.111572	-0.7	NC	0.5
246626_at	55.3	A	0.246094	0.4	NC	0.5
246627_s_at	910.6	P	2.44e-4	0	NC	0.60871
246628_at	276.1	P	2.44e-4	0.2	NC	0.5
246629_at	1.2	A	0.799316	1	NC	0.366593
246630_at	63.4	P	0.018555	-0.1	NC	0.5
246631_at	539.4	P	0.00293	-0.2	D	0.999727
246632_at	31.2	P	0.008057	0.1	NC	0.5
246633_at	4.2	A	0.72583	0.8	NC	0.318909
246634_at	279.4	P	2.44e-4	0.3	NC	0.5
246635_at	24.1	A	0.466064	2.6	NC	0.111714
246636_at	723.7	P	2.44e-4	0.5	I	0.001336
246637_at	1.7	A	0.994141	0.4	NC	0.681091
246638_at	19.8	A	0.303711	3.2	I	6.92e-4
246639_x_at	1.9	A	0.888428	0.2	NC	0.545234
246640_x_at	73.8	A	0.095215	0.7	NC	0.318909
246641_s_at	3.5	A	0.753906	0.3	NC	0.330589
246642_s_at	7.7	A	0.432373	0.8	NC	0.242585
246643_s_at	0.4	A	0.976074	0.1	NC	0.39129
246644_at	146.7	P	0.005859	-0.1	NC	0.916174
246645_at	242.3	P	2.44e-4	0.3	NC	0.105663
246646_at	3.8	A	0.870361	0.3	NC	0.284967
246647_at	5.6	A	0.45752	0	NC	0.342437
246648_at	1.8	A	0.969727	1.2	NC	0.669411
246649_at	25.3	A	0.303711	0.4	NC	0.5
246650_at	428.2	P	2.44e-4	0.2	NC	0.5
246651_at	46.6	A	0.219482	0.6	NC	0.48058
246652_at	68.5	P	0.010742	2.4	I	3.46e-4
246653_at	853.5	P	2.44e-4	0.3	NC	0.416433
246654_s_at	247.8	P	0.001953	0.9	I	2.14e-4
246655_at	13.1	A	0.5	0.3	NC	0.5
246656_at	3	A	0.850342	-2.5	NC	0.5
246657_at	11.1	A	0.633789	1.2	NC	0.5
246658_at	12.3	A	0.262207	3.6	NC	0.095667
246659_at	13	A	0.601074	-0.2	NC	0.177412
246660_at	424.5	P	2.44e-4	0.5	NC	0.026698
246661_at	0.7	A	0.850342	0.7	NC	0.274048
246662_at	1.1	A	0.870361	0	NC	0.925732
246663_at	5.9	A	0.888428	-0.7	NC	0.894337
246664_at	1.7	A	0.98584	0	NC	0.596188
246665_s_at	20.8	A	0.432373	0.4	NC	0.5
246666_at	4.8	A	0.633789	0.6	NC	0.118009
246667_at	22.9	A	0.19458	3.5	NC	0.01421
246668_at	17	A	0.466064	1.5	NC	0.416433
246669_at	33.8	A	0.366211	0.5	NC	0.5
246670_at	12.8	A	0.149658	3.8	NC	0.010135
246671_at	9.8	A	0.334473	1.6	I	0.003355
246672_at	19.4	A	0.27417	3	NC	0.099852
246673_at	244.5	P	2.44e-4	0.2	NC	0.5
246674_at	94	P	0.018555	0.5	NC	0.5
246675_at	30.4	M	0.056152	0.8	NC	0.429141
246676_at	11.6	A	0.334473	3.1	NC	0.185981
246677_at	2.8	A	0.976074	-0.3	NC	0.441923
246678_at	24.9	A	0.067627	2.6	NC	0.041201
246679_at	7.2	A	0.696289	-0.4	NC	0.657563
246680_at	38.9	A	0.067627	0.8	MI	0.004925
246681_at	110.2	P	2.44e-4	0.4	NC	0.5
246682_at	200.2	P	7.32e-4	-0.7	D	0.999727
246683_at	78.9	P	7.32e-4	-0.5	NC	0.983269
246684_at	9	A	0.5	1.6	NC	0.222749
246685_at	26.6	A	0.466064	2	NC	0.118009
246686_at	4.8	A	0.567627	0.4	NC	0.161038
246687_at	11.7	A	0.828613	0.4	NC	0.5
246688_at	5.6	A	0.633789	-1	NC	0.715033
246689_at	16.7	A	0.567627	0.1	NC	0.570859
246690_at	2	A	0.888428	0.5	NC	0.284967
246691_at	20.9	A	0.303711	0.1	NC	0.416433
246692_at	20.6	A	0.129639	3.8	I	0.001077
246693_at	3.5	A	0.888428	0.8	NC	0.403812
246694_at	6.3	A	0.780518	1.7	NC	0.60871
246695_at	6.4	A	0.870361	0	NC	0.757415
246696_at	3.7	A	0.72583	-0.3	NC	0.5
246697_at	5.7	A	0.753906	0.2	NC	0.5
246698_at	4.8	A	0.432373	-1.7	NC	0.318909
246699_at	248.5	P	7.32e-4	-0.3	NC	0.98579
246700_at	3	A	0.919434	0	NC	0.60871
246701_at	114.9	P	2.44e-4	-0.1	NC	0.62112
246702_at	799	P	2.44e-4	0.4	NC	0.011045
246703_at	193.1	P	0.001221	0.6	I	0.001651
246704_at	12.4	A	0.111572	0.6	NC	0.138386
246705_x_at	3.3	A	0.828613	1.9	NC	0.194801
246706_at	2.4	A	0.780518	-1.9	NC	0.5
246707_at	37.1	A	0.303711	3.8	NC	0.088938
246708_at	137.1	P	2.44e-4	-0.2	NC	0.964215
246709_s_at	1.1	A	0.904785	-0.9	NC	0.757415
246710_at	12.5	A	0.633789	3.2	NC	0.296089
246711_at	25.4	A	0.5	3.4	NC	0.5
246712_at	16.5	A	0.398926	1.6	NC	0.5
246713_at	29.6	A	0.111572	2	NC	0.232549
246714_at	119.7	M	0.056152	0.1	NC	0.5
246715_at	43.8	A	0.366211	2.8	NC	0.041201
246716_s_at	35.6	P	0.023926	0.1	NC	0.061522
246717_at	35.7	A	0.5	0.4	NC	0.263341
246718_at	5	A	0.567627	-1.1	NC	0.5
246719_at	9.9	A	0.366211	1.7	NC	0.467656
246720_at	4.4	A	0.753906	2.9	NC	0.111714
246721_at	0.8	A	0.665527	-0.7	NC	0.5
246722_at	13.7	A	0.780518	2.1	NC	0.5
246723_at	3.6	A	0.904785	0.7	NC	0.083826
246724_at	108.4	P	2.44e-4	0	NC	0.5
246725_at	21.3	A	0.171387	-0.1	NC	0.703911
246726_at	17.5	A	0.696289	2.2	I	0.003355
246727_at	40.8	A	0.171387	0.4	NC	0.5
246728_at	239.1	P	2.44e-4	0.2	NC	0.354442
246729_at	0.4	A	0.969727	2.1	NC	0.242585
246730_at	797.7	P	2.44e-4	-0.6	D	0.999654
246731_at	32.1	P	0.010742	0.4	NC	0.118009
246732_at	112	A	0.067627	-0.1	NC	0.921063
246733_at	51.6	A	0.303711	1.6	NC	0.342437
246734_at	28	A	0.334473	0.7	NC	0.5
246735_at	160.5	P	2.44e-4	-0.8	D	0.999034
246736_at	43.2	A	0.246094	0.1	NC	0.60871
246737_at	79.3	P	2.44e-4	0.1	NC	0.5
246738_at	115.8	P	0.001221	-0.1	NC	0.830902
246739_at	26.9	P	0.023926	1.5	I	0.001077
246740_at	1	A	0.976074	0.8	NC	0.657563
246741_at	374.6	P	2.44e-4	-0.1	NC	0.5
246742_at	216	P	2.44e-4	-0.1	NC	0.830902
246743_at	16.1	A	0.334473	-1.3	NC	0.777251
246744_at	466.4	P	2.44e-4	0.1	NC	0.5
246745_at	994.6	P	2.44e-4	-0.3	NC	0.961585
246746_at	117.5	P	0.01416	-0.2	NC	0.978776
246747_at	3692.5	P	2.44e-4	-0.1	NC	0.5
246748_at	87.9	M	0.056152	0.4	NC	0.177412
246749_at	102.7	P	0.001221	-0.3	NC	0.969033
246750_at	57.7	P	2.44e-4	0.1	NC	0.354442
246751_at	10.1	A	0.753906	0.9	NC	0.37888
246752_at	1.6	A	0.989258	-0.3	NC	0.5
246753_at	27.5	A	0.5	3.2	NC	0.138386
246754_at	90.9	A	0.111572	0.4	NC	0.284967
246755_at	685.7	P	2.44e-4	0.7	I	8.65e-4
246756_at	262.2	P	0.00415	0	NC	0.5
246757_at	8.3	A	0.567627	0.4	NC	0.5
246758_at	1833	P	2.44e-4	-0.4	D	0.999727
246759_at	189.9	P	7.32e-4	-0.1	NC	0.894337
246760_at	216.6	P	2.44e-4	0.4	NC	0.006503
246761_at	4.1	A	0.919434	-1	NC	0.747149
246762_at	56.3	A	0.067627	0.2	NC	0.5
246763_at	419.6	P	2.44e-4	0.4	NC	0.145682
246764_s_at	1.8	A	0.919434	1.2	NC	0.454766
246765_at	39.6	P	0.01416	0.2	NC	0.403812
246766_at	26	A	0.366211	0.3	NC	0.416433
246767_at	61.7	P	7.32e-4	0.3	NC	0.5
246768_at	127.1	P	2.44e-4	-0.5	NC	0.990708
246769_at	6.8	A	0.601074	1.1	NC	0.069813
246770_at	90.1	P	0.00293	-0.3	NC	0.952736
246771_at	5.2	A	0.601074	3.3	NC	0.111714
246772_at	65.1	P	0.030273	0.1	NC	0.5
246773_at	33.1	A	0.334473	0.9	NC	0.161038
246774_at	5.5	A	0.80542	0.5	NC	0.5
246775_at	313.4	P	7.32e-4	0.5	NC	0.019624
246776_at	79.9	P	0.046143	0.8	NC	0.015426
246777_at	297	P	2.44e-4	0	NC	0.60871
246778_at	251.3	P	2.44e-4	0.7	I	0.001651
246779_at	239.6	P	0.018555	-0.1	NC	0.911062
246780_at	763.7	P	2.44e-4	-0.1	NC	0.633407
246781_at	231.1	P	7.32e-4	-0.1	NC	0.5
246782_at	53.5	P	0.018555	-0.6	NC	0.715033
246783_at	39	P	0.023926	0.2	NC	0.454766
246784_at	296.8	P	2.44e-4	-0.3	NC	0.854318
246785_at	393.5	P	2.44e-4	0.1	NC	0.5
246786_at	40.6	P	0.018555	0.1	NC	0.5
246787_s_at	2	A	0.962402	-1.5	NC	0.875448
246788_at	20.1	A	0.366211	0.9	NC	0.416433
246789_at	152.8	P	2.44e-4	0	NC	0.5
246790_at	33.4	A	0.080566	0.5	NC	0.252851
246791_at	188.6	P	0.001953	-0.4	D	0.999135
246792_at	39.2	P	0.046143	0.9	NC	0.006503
246793_at	168.6	P	2.44e-4	-0.1	NC	0.868657
246794_s_at	50.4	P	0.037598	0.2	NC	0.242585
246795_at	20.7	A	0.095215	0.9	NC	0.153232
246796_at	34.3	A	0.111572	-0.5	NC	0.846768
246797_at	11.6	A	0.533936	-0.9	NC	0.905721
246798_at	3.5	A	0.780518	-1.7	NC	0.5
246799_at	89.7	P	0.046143	-0.1	NC	0.949447
246800_at	279.8	P	2.44e-4	0.3	NC	0.242585
246801_at	408	P	2.44e-4	0.6	I	5.2e-5
246802_at	116.3	P	0.001953	-0.5	NC	0.966696
246803_at	45	P	0.005859	-0.1	NC	0.5
246804_at	3.3	A	0.932373	0.2	NC	0.62112
246805_at	13.7	A	0.72583	0.4	NC	0.5
246806_at	15.3	A	0.601074	3.3	NC	0.007788
246807_at	241.1	P	2.44e-4	0.1	NC	0.5
246808_at	39.1	P	0.01416	-0.2	NC	0.657563
246809_s_at	129	P	0.005859	0.2	NC	0.5
246810_at	9.8	A	0.533936	0.2	NC	0.047264
246811_at	18.2	A	0.334473	0	NC	0.138386
246812_at	1.1	A	0.943848	-2.1	NC	0.757415
246813_at	0.4	A	0.943848	-0.2	NC	0.454766
246814_at	32	A	0.171387	3.2	NC	0.194801
246815_at	52.2	P	7.32e-4	0.5	NC	0.124552
246816_at	4	A	0.5	0.5	NC	0.5
246817_at	35.4	A	0.27417	0	NC	0.5
246818_at	92.7	A	0.149658	0.8	NC	0.161038
246819_at	10.6	A	0.466064	4.7	NC	0.057676
246820_at	44.9	P	0.018555	-0.4	NC	0.930187
246821_at	687	P	2.44e-4	1	I	5.52e-4
246822_at	68.9	P	0.008057	0	NC	0.5
246823_at	0.7	A	0.696289	-2.3	NC	0.5
246824_at	239.4	P	0.001221	0.1	NC	0.5
246825_at	355.4	P	2.44e-4	1	I	2.3e-5
246826_at	41.1	A	0.27417	-0.8	NC	0.925732
246827_at	37.3	A	0.129639	-0.4	NC	0.983269
246828_at	10	A	0.601074	-0.5	NC	0.39129
246829_at	137.6	P	7.32e-4	0.2	NC	0.5
246830_at	947.8	P	2.44e-4	0.2	NC	0.366593
246831_at	73.9	P	2.44e-4	-1.2	D	0.999786
246832_at	214.3	P	2.44e-4	-0.2	NC	0.838962
246833_at	1	A	0.994141	-3.9	D	0.995927
246834_at	4.9	A	0.5	0.8	NC	0.194801
246835_at	38	A	0.246094	0.3	NC	0.153232
246836_s_at	2.3	A	0.780518	-1.9	NC	0.506476
246837_at	54.2	P	0.01416	1.1	NC	0.088938
246838_at	74	P	0.023926	0.4	NC	0.5
246839_at	33	P	0.046143	0.4	NC	0.5
246840_at	319.6	P	7.32e-4	0	NC	0.5
246841_at	43	A	0.129639	1.1	NC	0.330589
246842_at	104.4	P	0.001953	-0.7	NC	0.988955
246843_at	479.9	P	2.44e-4	0.3	NC	0.5
246844_at	162.6	P	7.32e-4	0	NC	0.5
246845_at	692.5	P	2.44e-4	-0.2	NC	0.990708
246846_at	214.9	P	0.018555	0.2	NC	0.5
246847_at	87.2	P	0.008057	0.7	I	0.001486
246848_at	4.2	A	0.976074	-0.1	NC	0.5
246849_at	166.3	P	7.32e-4	0.3	NC	0.318909
246850_at	86.5	A	0.067627	1	NC	0.153232
246851_at	1.1	A	0.919434	-0.2	NC	0.822588
246852_at	173.5	P	0.001953	-0.3	NC	0.945978
246853_at	15	A	0.080566	-0.3	NC	0.5
246854_at	61.9	P	0.046143	4.9	I	0.002032
246855_at	2249.2	P	2.44e-4	-0.3	NC	0.964215
246856_at	396.4	P	2.44e-4	0.1	NC	0.5
246857_at	2.2	A	0.888428	0.8	NC	0.342437
246858_at	401.5	P	2.44e-4	0.5	I	0.004073
246859_at	1.7	A	0.904785	0.3	NC	0.5
246860_at	14.2	A	0.398926	2	NC	0.015426
246861_at	1412.4	P	2.44e-4	-0.1	NC	0.5
246862_at	448.7	P	2.44e-4	0.3	NC	0.5
246863_at	407.6	P	2.44e-4	-0.1	NC	0.715033
246864_at	111.7	P	0.00415	0	NC	0.725952
246865_s_at	178.9	P	2.44e-4	0	NC	0.5
246866_at	19.1	A	0.398926	1.9	NC	0.012024
246867_at	1.6	A	0.753906	0.2	NC	0.736659
246868_at	165.3	P	0.001221	0.7	NC	0.054022
246869_at	3.6	A	0.466064	-1.1	NC	0.242585
246870_at	665.9	P	2.44e-4	0.8	I	4.e-5
246871_at	5.9	A	0.567627	-0.1	NC	0.185981
246872_at	31.3	A	0.567627	0.9	NC	0.274048
246873_at	57	A	0.19458	-0.5	NC	0.583567
246874_at	7.7	A	0.696289	1	NC	0.366593
246875_at	286.2	P	7.32e-4	-2.6	D	0.999977
246876_at	1.6	A	0.904785	-0.1	NC	0.645558
246877_at	6.5	A	0.870361	0.6	NC	0.252851
246878_at	8	A	0.567627	1.1	NC	0.222749
246879_at	93.5	P	0.001221	-0.3	NC	0.5
246880_s_at	14.6	A	0.303711	4.1	NC	0.019624
246881_at	92	P	7.32e-4	0.1	NC	0.703911
246882_at	104.5	P	0.037598	0.6	NC	0.5
246883_at	46.4	P	0.023926	0.5	NC	0.416433
246884_at	50.5	A	0.111572	0.4	NC	0.805199
246885_at	31.5	A	0.129639	0	NC	0.5
246886_at	184.9	P	7.32e-4	0.2	NC	0.5
246887_at	24.7	A	0.366211	0.3	NC	0.5
246888_at	438.6	P	2.44e-4	-0.4	D	0.999135
246889_at	19.9	A	0.303711	3.7	NC	0.296089
246890_at	33.3	A	0.171387	0.7	NC	0.354442
246891_at	41.1	P	0.046143	-0.1	NC	0.506476
246892_at	26.3	A	0.601074	-0.5	NC	0.894337
246893_at	170	P	2.44e-4	0.1	NC	0.5
246894_at	17.2	A	0.398926	2.2	NC	0.296089
246895_at	952.7	P	2.44e-4	0.1	NC	0.5
246896_at	8.4	A	0.567627	2	NC	0.138386
246897_at	513.2	P	2.44e-4	0.7	I	8.8e-5
246898_at	37.6	A	0.303711	0.5	NC	0.532344
246899_at	27.7	A	0.080566	-0.1	NC	0.881991
[truncated: 20,811 more rows]
