# Supplementary material for: Qualitative network models and genome-wide expression data define carbon/nitrogen-responsive molecular machines in Arabidopsis
Source: Genome Biol. 2007 Jan 11;8(1):R7. doi: 10.1186/gb-2007-8-1-r7 (PMC1839130; doi:10.1186/gb-2007-8-1-r7)
Supplement: Additional data file 5 — CHP files generated with the Affymetrix MAS v5.0 software as described in the Materials and methods. [file gb-2007-8-1-r7-S5.zip › CHPfiles/34.3.vs.ll33.13.CHP]

row.names	LL34.3.vs.ll33.13.Signal	LL34.3.vs.ll33.13.Detection	LL34.3.vs.ll33.13.Detection.p.value	LL34.3.vs.ll33.13.Signal.Log.Ratio	LL34.3.vs.ll33.13.Change	LL34.3.vs.ll33.13.Change.p.value
244901_at	64	P	2.44e-4	-0.4	NC	0.964215
244902_at	28.2	A	0.129639	-1	D	0.999948
244903_at	101.1	P	0.023926	-0.6	NC	0.992212
244904_at	20	A	0.398926	0.6	NC	0.493524
244905_at	28.6	A	0.432373	-0.1	NC	0.5
244906_at	176.3	P	0.001953	0	NC	0.868657
244907_at	14.2	A	0.466064	0.2	NC	0.5
244908_at	1.2	A	0.828613	0.3	NC	0.441923
244909_at	12.6	A	0.5	1.3	NC	0.061522
244910_s_at	30.3	M	0.056152	0	NC	0.558077
244911_at	5.7	A	0.633789	0.7	NC	0.60871
244912_at	397.1	P	0.001953	-0.2	NC	0.992212
244913_at	9.3	A	0.870361	-1.7	NC	0.814019
244914_at	7.5	A	0.780518	-0.1	NC	0.657563
244915_s_at	9.8	A	0.601074	0.4	NC	0.558077
244916_at	1	A	0.567627	0.3	NC	0.330589
244917_at	3.7	A	0.753906	0.5	NC	0.242585
244918_at	11.2	A	0.432373	-0.8	NC	0.715033
244919_at	8	A	0.366211	-1.7	NC	0.814019
244920_s_at	86.2	P	2.44e-4	-0.7	NC	0.971234
244921_s_at	22.8	P	0.010742	-1.8	MD	0.994067
244922_s_at	39.7	A	0.171387	0.3	NC	0.583567
244923_s_at	21.2	A	0.466064	0.9	NC	0.633407
244924_at	50.3	A	0.129639	-0.2	NC	0.37888
244925_at	32.8	A	0.111572	0.8	NC	0.124552
244926_s_at	41.6	A	0.334473	-0.4	NC	0.966696
244927_at	73.7	A	0.171387	0.1	NC	0.5
244928_s_at	121.5	P	0.023926	-0.2	NC	0.911062
244929_at	128.4	P	0.046143	-0.5	D	0.998664
244930_at	22	A	0.219482	0.6	NC	0.5
244931_at	12.8	A	0.19458	-1	NC	0.669411
244932_at	59.9	M	0.056152	-0.2	NC	0.767451
244933_at	70.7	P	0.005859	-0.4	NC	0.911062
244934_at	34.8	A	0.27417	-0.8	D	0.996645
244935_at	287.3	P	7.32e-4	-0.1	NC	0.894337
244936_at	73.6	P	0.030273	-0.8	D	0.999853
244937_at	24	A	0.19458	-0.5	NC	0.894337
244938_at	61.5	P	0.046143	-0.1	NC	0.822588
244939_at	104.4	P	0.018555	-0.2	NC	0.934434
244940_at	221	P	2.44e-4	-0.9	MD	0.995075
244941_at	62.7	P	0.023926	0.4	NC	0.284967
244942_at	17.5	A	0.398926	2.5	NC	0.057676
244943_at	131.2	P	0.010742	-1.1	D	0.996959
244944_s_at	171	P	0.023926	-1.5	D	0.99998
244945_at	38.5	A	0.111572	-0.1	NC	0.805199
244946_at	30.5	A	0.398926	-0.7	NC	0.669411
244947_at	50.9	P	0.023926	0.8	NC	0.558077
244948_at	27.6	A	0.171387	0	NC	0.5
244949_at	16.9	A	0.432373	-1.1	NC	0.777251
244950_at	43.1	P	0.037598	-0.3	MD	0.994591
244951_s_at	291	P	2.44e-4	0	NC	0.5
244952_at	51.1	P	0.030273	0.3	NC	0.441923
244953_s_at	36.7	P	2.44e-4	0	NC	0.703911
244954_s_at	1.8	A	0.633789	-2.8	NC	0.987976
244955_at	49.3	A	0.129639	4.1	NC	0.054022
244956_s_at	42	A	0.149658	0.2	NC	0.5
244957_at	20.9	M	0.056152	-0.5	NC	0.60871
244958_at	35.1	A	0.246094	1	NC	0.545234
244959_s_at	73.7	P	7.32e-4	-0.9	D	0.999226
244960_at	158.4	P	2.44e-4	-1.6	D	0.99998
244961_at	422.3	P	2.44e-4	-0.6	NC	0.916174
244962_at	200.7	P	0.001953	-0.7	D	0.999759
244963_at	204.5	P	2.44e-4	0.6	NC	0.008511
244964_at	118.4	P	0.010742	0.5	NC	0.074268
244965_at	52.6	P	0.01416	-0.9	D	0.99997
244966_at	37.8	P	0.018555	-0.7	NC	0.989865
244967_at	215.1	P	2.44e-4	-0.4	D	0.99775
244968_at	156.3	P	0.001953	0.1	NC	0.5
244969_at	88.6	P	0.005859	-0.9	NC	0.971234
244970_at	75.3	P	0.010742	-1.4	D	0.999226
244971_at	1797.2	P	0.001221	-0.4	D	0.995519
244972_at	30.4	A	0.149658	-0.5	NC	0.938478
244973_at	8.1	A	0.219482	-1.8	D	0.99997
244974_at	4.7	A	0.633789	-1.2	NC	0.786812
244975_at	110.9	P	0.00415	-0.7	D	0.996301
244976_at	835	P	2.44e-4	-0.4	D	0.99998
244977_at	35.5	A	0.067627	0.1	NC	0.777251
244978_at	121.3	P	0.018555	0.2	NC	0.284967
244979_at	114.5	P	0.01416	0.7	NC	0.01421
244980_at	80.7	P	0.01416	1	NC	0.038415
244981_at	61.9	P	0.010742	-1.1	D	0.999693
244982_at	65	P	7.32e-4	-1.4	D	0.999611
244983_at	188.2	P	7.32e-4	-1.6	D	0.99998
244984_at	437.1	P	2.44e-4	-0.4	D	0.99751
244985_at	224.3	P	2.44e-4	-0.7	D	0.996645
244986_at	488.1	P	7.32e-4	-0.5	NC	0.987976
244987_s_at	1826.5	P	2.44e-4	-0.1	NC	0.747149
244988_s_at	283.9	P	0.001953	-0.4	NC	0.989865
244989_s_at	41.7	A	0.129639	0.5	NC	0.5
244990_s_at	17.1	A	0.111572	0	NC	0.868657
244991_s_at	35.7	P	0.023926	-0.6	NC	0.633407
244992_s_at	617.1	P	2.44e-4	-0.8	D	0.99998
244993_s_at	143	P	2.44e-4	-1.2	D	0.99998
244994_at	17.6	P	0.037598	-0.3	NC	0.854318
244995_at	5.8	A	0.5	-0.5	NC	0.692594
244996_at	154.3	P	0.008057	0.2	NC	0.5
244997_at	43.4	P	0.023926	-0.6	NC	0.894337
244998_at	112.2	P	2.44e-4	-1.3	D	0.99997
244999_at	35.5	P	0.023926	0	NC	0.532344
245000_at	41.7	A	0.398926	0.2	NC	0.37888
245001_at	583.5	P	0.018555	-0.5	NC	0.952736
245002_at	67.4	M	0.056152	-0.2	NC	0.506476
245003_at	76.6	P	0.01416	0.7	NC	0.5
245004_at	89.2	P	0.001953	-0.2	NC	0.900148
245005_at	4.4	A	0.533936	-3.4	NC	0.977068
245006_at	407.6	P	2.44e-4	-0.6	D	0.999954
245007_at	55	P	0.030273	-0.5	NC	0.868657
245008_at	50.8	P	0.010742	-0.9	D	0.999727
245009_at	388.3	P	0.030273	-0.5	D	0.999932
245010_at	19.8	A	0.466064	-0.6	NC	0.978776
245011_at	58.5	M	0.056152	0.6	NC	0.703911
245012_at	114.5	P	2.44e-4	0.5	NC	0.185981
245013_at	801.4	P	2.44e-4	-0.8	D	0.99998
245014_at	1071.5	P	2.44e-4	-0.4	NC	0.99288
245015_at	159.5	P	2.44e-4	-0.9	D	0.999948
245016_at	358.4	P	2.44e-4	-0.6	D	0.999226
245017_at	559.7	P	2.44e-4	-0.7	D	0.999973
245018_at	152.7	P	0.018555	0.3	NC	0.5
245019_at	127.4	P	0.01416	-0.9	D	0.995927
245020_at	182.6	P	7.32e-4	0.1	NC	0.5
245021_at	133.4	P	2.44e-4	0.1	NC	0.5
245022_at	33.5	M	0.056152	0.2	NC	0.222749
245023_at	350	P	2.44e-4	-0.1	NC	0.715033
245024_at	550	P	0.00415	-1.3	D	0.999977
245025_at	76.4	P	0.001953	-1.6	D	0.99998
245026_at	94.7	P	0.018555	-1.3	D	0.996645
245027_at	29.9	P	0.030273	-0.4	NC	0.570859
245028_at	150.4	P	0.037598	0	NC	0.5
245029_at	12.6	A	0.398926	2.8	NC	0.185981
245030_at	1.8	A	0.850342	-1.1	NC	0.964215
245031_at	81.6	P	0.01416	0.1	NC	0.5
245032_at	1.2	A	0.80542	-3.1	NC	0.822588
245033_at	19.1	A	0.466064	0.7	NC	0.48058
245034_at	69.7	A	0.095215	0.3	NC	0.5
245035_at	35	P	0.046143	1.2	NC	0.099852
245036_at	119.3	P	7.32e-4	0.3	NC	0.307406
245037_at	20.9	A	0.27417	-0.6	NC	0.633407
245038_at	205.4	P	0.00415	1	I	0.001651
245039_at	271.8	P	7.32e-4	-0.2	NC	0.657563
245040_at	33.3	A	0.334473	3.5	NC	0.252851
245041_at	148.4	P	2.44e-4	0	NC	0.5
245042_at	5.7	A	0.533936	-2.5	NC	0.805199
245043_at	198.2	P	7.32e-4	-0.5	NC	0.993497
245044_at	37	A	0.334473	0.1	NC	0.703911
245045_at	392	P	0.001221	0.2	NC	0.5
245046_at	665	P	7.32e-4	0.1	NC	0.692594
245047_at	51.6	P	0.046143	0.7	NC	0.242585
245048_at	497.1	P	2.44e-4	-0.6	MD	0.994591
245049_at	36	P	0.01416	-1	NC	0.925732
245050_at	184.1	P	7.32e-4	0.1	NC	0.5
245051_at	213.6	P	0.01416	0.4	NC	0.5
245052_at	35.4	A	0.067627	0.1	NC	0.5
245053_at	38.4	A	0.246094	0.9	NC	0.118009
245054_at	72.1	P	0.046143	0	NC	0.916174
245055_at	22.9	P	0.030273	-0.7	NC	0.854318
245056_at	149.3	P	7.32e-4	1.6	I	4.e-5
245057_at	5.2	A	0.567627	-1.9	NC	0.37888
245058_at	3.9	A	0.533936	0.4	NC	0.5
245059_at	159	P	0.005859	-0.2	NC	0.949447
245060_at	1345.9	P	2.44e-4	0.4	NC	0.169098
245061_at	58.3	P	2.44e-4	0	NC	0.5
245062_at	171	P	2.44e-4	-0.5	NC	0.984574
245063_at	108.5	P	7.32e-4	0.1	NC	0.703911
245064_at	112.5	P	0.00415	0	NC	0.5
245065_at	296.5	M	0.056152	0.3	NC	0.5
245066_at	239.1	P	0.005859	0.1	NC	0.5
245067_at	640.8	P	2.44e-4	0	NC	0.757415
245068_at	5.8	A	0.828613	-1.2	NC	0.984574
245069_at	1.2	A	0.696289	0.3	NC	0.5
245070_at	3.7	A	0.828613	0.2	NC	0.596188
245071_at	16.9	A	0.696289	1	NC	0.274048
245072_s_at	10.3	A	0.5	-0.5	NC	0.633407
245073_at	3.7	A	0.80542	-1.6	NC	0.868657
245074_at	61.4	A	0.129639	0.1	NC	0.894337
245075_at	2.7	A	0.919434	-2.2	NC	0.942324
245076_at	2	A	0.989258	0.4	NC	0.977068
245077_at	60.8	A	0.095215	0.9	NC	0.035785
245078_at	183.6	P	0.001953	-0.6	D	0.997968
245079_at	65.7	A	0.149658	0.5	NC	0.330589
245080_at	147.7	P	7.32e-4	-0.2	NC	0.846768
245081_at	52.3	A	0.334473	0.1	NC	0.5
245082_at	131.2	P	7.32e-4	2.3	I	2.3e-5
245083_at	310.3	P	2.44e-4	0	NC	0.60871
245084_at	107.6	P	0.001953	0.1	NC	0.39129
245085_at	1075.5	P	7.32e-4	0.1	NC	0.5
245086_at	27.2	A	0.466064	0.6	NC	0.48058
245087_at	83.9	P	0.001953	0.4	NC	0.467656
245088_at	21.9	A	0.366211	-0.2	NC	0.633407
245089_at	143.7	P	2.44e-4	0	NC	0.657563
245090_at	820.5	P	0.01416	0.2	NC	0.657563
245091_at	5.9	A	0.601074	0.5	NC	0.403812
245092_at	283	P	0.010742	0.3	NC	0.5
245093_at	94.4	A	0.149658	0.9	NC	0.5
245094_at	258.2	P	0.001953	0.6	NC	0.050553
245095_at	26.6	A	0.149658	0.6	NC	0.5
245096_at	181.7	P	0.018555	0.3	NC	0.5
245097_at	239.4	P	0.018555	0.4	NC	0.5
245098_at	331.5	P	2.44e-4	-0.1	NC	0.969033
245099_at	230.5	P	0.018555	0.3	NC	0.645558
245100_at	163.9	P	7.32e-4	0.2	NC	0.5
245101_at	802.8	P	2.44e-4	-0.1	NC	0.975245
245102_at	26.3	A	0.111572	4	NC	0.366593
245103_at	18.1	A	0.303711	3.3	NC	0.111714
245104_at	63	P	0.023926	-0.2	NC	0.60871
245105_at	81	P	0.030273	0.4	NC	0.5
245106_at	77.4	P	0.030273	-0.8	NC	0.99288
245107_at	4.3	A	0.633789	-2.5	NC	0.736659
245108_at	16.2	A	0.696289	0.4	NC	0.5
245109_at	59.8	A	0.246094	0	NC	0.532344
245110_at	28.9	A	0.533936	-0.8	D	0.997968
245111_at	3.5	A	0.850342	-0.1	NC	0.596188
245112_at	232.5	P	2.44e-4	-0.3	NC	0.921063
245113_at	536.2	P	2.44e-4	0	NC	0.838962
245114_at	270.7	P	2.44e-4	-0.2	NC	0.838962
245115_at	464.3	P	7.32e-4	0.2	NC	0.5
245116_at	219.6	P	2.44e-4	-0.3	NC	0.955851
245117_at	287.2	P	0.00293	0.7	MI	0.005409
245118_at	75.2	P	0.008057	0.7	NC	0.5
245119_at	114	A	0.067627	0.6	NC	0.681091
245120_at	127.1	P	0.037598	-0.2	NC	0.805199
245121_at	1733.4	P	2.44e-4	-0.2	NC	0.875448
245122_at	171.3	P	7.32e-4	-0.2	NC	0.894337
245123_at	17.3	A	0.5	0.3	NC	0.5
245124_at	254.7	P	7.32e-4	0.1	NC	0.5
245125_at	4.8	A	0.753906	-1.8	NC	0.757415
245126_at	288.7	P	2.44e-4	1.1	I	2.7e-5
245127_at	144.5	P	0.046143	0.2	NC	0.5
245128_at	2.2	A	0.870361	-0.9	NC	0.757415
245129_at	3.6	A	0.72583	-1.3	NC	0.274048
245130_at	41.8	A	0.171387	-0.3	NC	0.971234
245131_s_at	303.1	P	2.44e-4	-0.2	NC	0.692594
245132_at	122.4	P	0.037598	0.6	NC	0.5
245133_at	48.2	P	0.037598	-0.2	NC	0.703911
245134_s_at	92	P	0.023926	0.6	NC	0.5
245135_at	3	A	0.962402	0.4	NC	0.48058
245136_at	264	P	0.001953	0.1	NC	0.5
245137_at	22.2	P	0.037598	-1	D	0.999508
245138_at	6.1	A	0.533936	0.5	NC	0.131343
245139_at	452.9	P	2.44e-4	-0.2	NC	0.805199
245140_at	18.1	A	0.533936	0.2	NC	0.545234
245141_at	65.3	A	0.080566	-0.7	D	0.999853
245142_at	20.2	A	0.850342	0.5	NC	0.5
245143_at	25.8	A	0.171387	0.5	NC	0.5
245144_at	379.8	P	0.001953	0.1	NC	0.5
245145_at	172.6	P	7.32e-4	0	NC	0.5
245146_at	240.6	P	0.005859	0.4	NC	0.5
245147_at	36.8	A	0.27417	0.1	NC	0.830902
245148_at	190.5	P	0.023926	-0.1	NC	0.796129
245149_at	58.5	A	0.171387	-0.2	NC	0.945978
245150_at	56.8	A	0.067627	0.1	NC	0.5
245151_at	87.8	P	2.44e-4	-0.7	D	0.999899
245152_at	381.9	P	0.00293	0.5	NC	0.054022
245153_at	0.2	A	0.80542	-3.8	NC	0.949447
245154_at	35.6	A	0.334473	-0.4	NC	0.284967
245155_at	683.3	P	2.44e-4	-0.1	NC	0.854318
245156_at	86.7	P	0.00293	-0.7	NC	0.992212
245157_at	5	A	0.753906	-0.7	NC	0.900148
245158_at	11.6	A	0.601074	0	NC	0.5
245159_at	9.2	A	0.665527	-0.8	NC	0.715033
245160_at	8.1	A	0.72583	1.2	NC	0.366593
245161_at	74.1	A	0.067627	0.1	NC	0.5
245162_at	18.1	A	0.246094	0.8	NC	0.5
245163_at	2.5	A	0.870361	-2.6	NC	0.961585
245164_at	479.8	P	0.001953	0.1	NC	0.725952
245165_at	34.5	A	0.080566	0.3	NC	0.5
245166_at	71.8	P	0.046143	0.1	NC	0.715033
245167_s_at	494.5	P	7.32e-4	-0.4	NC	0.900148
245168_at	1441.3	P	2.44e-4	0.4	NC	0.065566
245169_at	321.3	P	0.00293	-0.3	NC	0.971234
245170_at	31.5	A	0.398926	0	NC	0.532344
245171_at	50.2	A	0.303711	-0.8	D	0.999611
245172_at	157.8	P	0.005859	-0.2	NC	0.942324
245173_at	3.6	A	0.953857	-1.7	NC	0.973302
245174_at	94.3	P	0.023926	0.1	NC	0.5
245175_at	1999.3	P	2.44e-4	0.5	NC	0.024755
245176_at	170.8	A	0.067627	0	MD	0.994591
245177_at	18.4	A	0.246094	0.3	NC	0.5
245178_at	190.7	P	0.018555	0.3	NC	0.570859
245179_at	148.7	P	0.023926	0	NC	0.532344
245180_at	257.4	P	7.32e-4	-0.1	NC	0.5
245181_at	740.5	P	2.44e-4	-0.2	NC	0.975245
245182_at	113.7	P	0.023926	0.2	NC	0.545234
245183_at	76.9	A	0.171387	0	NC	0.955851
245184_at	3	A	0.601074	-3.2	NC	0.911062
245185_at	75.1	P	0.046143	0.1	NC	0.669411
245186_at	217.2	P	7.32e-4	0.1	NC	0.5
245187_s_at	169.1	P	0.00415	-0.1	NC	0.958799
245188_at	52.4	A	0.111572	-0.2	NC	0.980376
245189_at	3.2	A	0.919434	0.6	NC	0.441923
245190_at	55.3	P	0.00293	0.7	NC	0.088938
245191_at	13.7	A	0.533936	1.4	NC	0.078937
245192_at	20.4	A	0.219482	0.7	NC	0.222749
245193_at	309.4	P	0.023926	0.8	NC	0.019624
245194_at	67	P	0.046143	0.4	NC	0.5
245195_at	12.1	A	0.5	0.3	NC	0.145682
245196_at	88.9	P	0.005859	-0.2	NC	0.657563
245197_at	925.9	P	2.44e-4	0.8	I	0.001077
245198_at	76.4	P	0.023926	0	NC	0.37888
245199_at	2877.9	P	2.44e-4	0.5	NC	0.011045
245200_at	126.9	P	0.030273	0.3	NC	0.633407
245201_at	129	P	0.00415	0.8	NC	0.041201
245202_at	129.7	P	0.00293	0.2	NC	0.5
245203_at	2	A	0.870361	0.7	NC	0.48058
245204_at	52	A	0.27417	0.5	NC	0.454766
245205_at	45.4	A	0.171387	0.2	NC	0.5
245206_at	198.6	P	7.32e-4	0.1	NC	0.5
245207_at	269.8	P	0.023926	0.2	NC	0.5
245208_at	49.6	P	0.00415	-0.6	NC	0.981872
245209_at	330	P	2.44e-4	-0.3	D	0.996645
245210_at	54.4	P	0.01416	0	NC	0.934434
245211_at	237.1	P	7.32e-4	0.2	NC	0.5
245212_at	4.6	A	0.5	-1.2	NC	0.583567
245213_at	61.8	A	0.27417	0.2	NC	0.5
245214_at	2.3	A	0.533936	-1.9	NC	0.921063
245215_at	11.3	A	0.334473	-1.9	NC	0.5
245216_at	362.2	P	2.44e-4	0.1	NC	0.5
245217_at	9.6	A	0.696289	0.3	NC	0.441923
245218_s_at	36.7	P	0.030273	0.2	NC	0.083826
245219_at	43.4	A	0.334473	0.6	NC	0.5
245220_at	1	A	0.976074	-3.1	NC	0.986922
245221_s_at	36	A	0.246094	0.5	NC	0.263341
245222_at	4.4	A	0.533936	0.8	NC	0.296089
245223_at	2.3	A	0.943848	0.1	NC	0.973302
245224_at	65.8	A	0.219482	1.2	NC	0.330589
245225_at	6.3	A	0.919434	0.4	NC	0.441923
245226_at	37	A	0.219482	-0.1	NC	0.692594
245227_s_at	74	P	0.010742	0.7	NC	0.033304
245228_at	176.2	P	7.32e-4	0.2	NC	0.5
245229_at	158.4	P	7.32e-4	1.2	I	3.07e-4
245230_at	11.1	A	0.665527	-1.9	D	0.999611
245231_at	69.5	A	0.334473	0.8	NC	0.232549
245232_at	2.4	A	0.919434	0.8	NC	0.213188
245233_at	20.9	A	0.601074	0	NC	0.596188
245234_at	92.9	P	0.023926	-0.4	NC	0.973302
245235_at	288.9	P	7.32e-4	0	NC	0.681091
245236_at	75	P	0.001221	0.6	NC	0.429141
245237_at	98.9	P	7.32e-4	0.2	NC	0.5
245238_at	1928.5	P	2.44e-4	0.3	NC	0.454766
245239_at	30.3	A	0.533936	0.2	NC	0.51942
245240_at	16.5	A	0.753906	-1.6	NC	0.5
245241_at	35.1	A	0.171387	2.8	NC	0.124552
245242_at	25.4	A	0.334473	0.5	NC	0.242585
245243_at	56.2	P	0.010742	0.5	NC	0.263341
245244_at	52.3	A	0.111572	0.4	NC	0.5
245245_at	27	A	0.246094	0.9	NC	0.532344
245246_at	4	A	0.870361	0.8	NC	0.366593
245247_at	302.9	P	7.32e-4	0.4	NC	0.5
245248_at	129.9	P	7.32e-4	-0.1	NC	0.955851
245249_at	717.2	P	2.44e-4	0.6	NC	0.00712
245250_at	82.7	P	0.01416	-0.1	NC	0.62112
245251_at	78.2	P	0.001221	0.1	NC	0.5
245252_at	194.7	P	2.44e-4	0.4	NC	0.194801
245253_at	22.4	A	0.27417	2.2	NC	0.213188
245254_at	69.4	A	0.149658	-0.6	NC	0.973302
245255_at	294.7	P	0.001953	-0.1	NC	0.838962
245256_at	81.1	P	0.00415	-0.2	NC	0.5
245257_at	9.6	A	0.246094	-0.2	NC	0.5
245258_at	126	P	2.44e-4	0.7	NC	0.061522
245259_at	39	M	0.056152	0.5	NC	0.5
245260_at	160.7	P	0.00415	0.3	NC	0.5
245261_at	159.4	P	0.008057	0.3	NC	0.5
245262_at	45.1	A	0.080566	-0.7	NC	0.905721
245263_at	48.3	P	0.005859	1.1	NC	0.153232
245264_at	10.7	A	0.533936	-0.4	NC	0.657563
245265_at	15.8	A	0.533936	-0.4	NC	0.921063
245266_at	84	P	0.008057	-0.6	NC	0.983269
245267_at	122.9	P	7.32e-4	-0.2	NC	0.814019
245268_at	103.3	P	0.046143	0.5	NC	0.5
245269_at	282.8	P	0.023926	0.3	NC	0.5
245270_at	1877.3	P	2.44e-4	0.4	NC	0.263341
245271_at	163.8	P	0.00293	-0.3	NC	0.977068
245272_at	24.2	A	0.19458	0	NC	0.62112
245273_at	125.3	P	0.037598	-0.1	NC	0.5
245274_at	209.8	P	0.018555	0	NC	0.5
245275_at	20.4	A	0.696289	2.3	NC	0.692594
245276_at	68.5	A	0.080566	-0.3	NC	0.5
245277_at	40	A	0.246094	0.1	NC	0.5
245278_at	414.5	P	2.44e-4	-0.2	NC	0.990708
245279_at	278.1	P	0.001221	-0.1	NC	0.861614
245280_at	158.7	P	2.44e-4	0.2	NC	0.5
245281_at	1174.6	P	2.44e-4	0.8	I	4.38e-4
245282_at	323.7	P	2.44e-4	0	NC	0.5
245283_at	33.2	A	0.095215	-0.1	NC	0.777251
245284_at	119.6	P	0.001221	0.1	NC	0.558077
245285_s_at	64.6	P	0.005859	-1	D	0.998349
245286_at	1182.6	P	2.44e-4	-0.1	NC	0.657563
245287_at	98.4	P	0.005859	0	NC	0.796129
245288_at	158.1	P	0.00293	0	NC	0.633407
245289_at	1612.7	P	2.44e-4	0.2	NC	0.5
245290_at	398.1	P	0.001221	0.1	NC	0.596188
245291_at	149.4	A	0.111572	0.6	NC	0.506476
245292_at	1288.9	P	2.44e-4	0.1	NC	0.545234
245293_at	299.1	P	2.44e-4	0.6	NC	0.024755
245294_at	94.3	A	0.111572	-0.1	MD	0.994067
245295_at	158.4	P	0.001953	-0.3	NC	0.921063
245296_at	40.8	A	0.334473	-0.1	NC	0.767451
245297_at	59.2	P	0.001953	-0.2	NC	0.669411
245298_at	207.5	P	0.037598	1	NC	0.088938
245299_at	686.3	P	2.44e-4	-0.1	NC	0.5
245300_at	186.9	P	0.001221	0.6	NC	0.177412
245301_at	94.4	P	0.010742	0.1	NC	0.949447
245302_at	33	P	0.030273	0.1	NC	0.861614
245303_at	62.3	P	0.01416	-0.4	NC	0.747149
245304_at	16.1	A	0.533936	-0.5	NC	0.925732
245305_at	239.9	P	2.44e-4	-0.1	NC	0.583567
245306_at	81.2	M	0.056152	0.7	NC	0.185981
245307_at	124.7	P	0.005859	0.3	NC	0.506476
245308_at	224.9	P	7.32e-4	-0.1	NC	0.747149
245309_at	76.4	P	0.005859	0.1	NC	0.715033
245310_at	43.7	P	0.018555	-0.2	NC	0.747149
245311_at	1043.7	P	2.44e-4	-0.6	NC	0.993497
245312_at	94.7	M	0.056152	0.1	NC	0.633407
245313_at	233.1	P	7.32e-4	0.4	NC	0.296089
245314_at	64.7	A	0.246094	0.5	NC	0.5
245315_at	624.2	P	2.44e-4	0.3	NC	0.5
245316_at	202.1	P	0.001953	0.1	NC	0.558077
245317_at	3458.7	P	2.44e-4	0.8	I	0.001077
245318_at	69.6	P	0.008057	1.1	NC	0.015426
245319_at	80.7	P	0.023926	0.4	NC	0.403812
245320_at	145.8	P	2.44e-4	-0.3	NC	0.703911
245321_at	438.3	P	2.44e-4	0	NC	0.51942
245322_at	50.3	A	0.129639	0.6	NC	0.5
245323_at	725.2	P	2.44e-4	0.1	NC	0.5
245324_at	175.9	P	2.44e-4	-0.2	NC	0.987976
245325_at	312.8	P	2.44e-4	0.2	NC	0.5
245326_at	4.6	A	0.432373	-2	NC	0.822588
245327_at	130.8	P	0.001221	-0.4	NC	0.98579
245328_at	352.8	P	2.44e-4	-0.2	D	0.997247
245329_at	432.5	P	0.001953	1.1	I	0.001336
245330_at	73.2	A	0.080566	0.4	NC	0.5
245331_at	479.1	P	7.32e-4	-0.2	NC	0.757415
245332_at	199.7	P	0.001953	0.3	NC	0.467656
245333_at	243.3	P	2.44e-4	0	NC	0.681091
245334_at	630.9	P	2.44e-4	0.8	I	3.89e-4
245335_at	3	A	0.953857	0.1	NC	0.5
245336_at	36.8	A	0.219482	0.3	NC	0.330589
245337_at	140.4	P	0.00293	0.2	NC	0.5
245338_at	90.6	P	0.008057	-0.2	NC	0.969033
245339_at	140.5	P	0.018555	0.5	NC	0.416433
245340_at	1009.2	P	2.44e-4	0.2	NC	0.5
245341_at	227.7	P	2.44e-4	-0.1	NC	0.60871
245342_at	2874.7	P	2.44e-4	0.1	NC	0.5
245343_at	73	P	7.32e-4	-0.1	NC	0.5
245344_at	190.1	P	2.44e-4	0.1	NC	0.441923
245345_at	72	P	0.008057	0.5	NC	0.532344
245346_at	47.1	P	0.010742	0.7	NC	0.145682
245347_at	46.8	P	0.018555	0.7	NC	0.185981
245348_at	201.9	P	2.44e-4	-0.4	MD	0.994591
245349_at	14.8	A	0.219482	1.3	NC	0.078937
245350_at	587.5	P	2.44e-4	-0.3	D	0.99751
245351_at	314.9	P	2.44e-4	0	NC	0.596188
245352_at	10.3	A	0.219482	-0.4	NC	0.48058
245353_at	5.3	A	0.80542	-2.1	NC	0.938478
245354_at	13.3	A	0.111572	2.2	NC	0.041201
245355_at	1840.3	P	2.44e-4	-0.4	NC	0.977068
245356_at	7195.2	P	2.44e-4	0.3	NC	0.5
245357_at	69.3	P	0.001221	-0.2	NC	0.930187
245358_at	300.5	P	2.44e-4	-0.3	NC	0.786812
245359_at	175.4	P	0.001221	0.2	NC	0.757415
245360_at	211.8	P	2.44e-4	-0.2	NC	0.925732
245361_at	514.9	P	7.32e-4	0	NC	0.5
245362_at	72.6	A	0.149658	-1	MD	0.994067
245363_at	85.9	P	0.037598	0	NC	0.975245
245364_at	83.9	P	0.01416	0.1	NC	0.854318
245365_at	177.8	P	0.018555	0.2	NC	0.5
245366_at	167	P	0.001953	0.3	NC	0.5
245367_at	99.4	A	0.149658	0.6	NC	0.645558
245368_at	63	P	0.037598	-0.3	NC	0.570859
245369_at	3.3	A	0.888428	-0.4	NC	0.822588
245370_at	86.3	P	2.44e-4	0	NC	0.5
245371_at	32.4	A	0.149658	0.1	NC	0.5
245372_at	985.8	P	2.44e-4	-0.4	NC	0.99288
245373_s_at	1220.5	P	7.32e-4	-0.4	D	0.995927
245374_at	183.9	P	2.44e-4	-0.1	NC	0.916174
245375_at	27.7	P	0.018555	0.4	NC	0.242585
245376_at	28.7	P	0.037598	0	NC	0.467656
245377_at	39.1	A	0.095215	1.1	NC	0.057676
245378_at	38.9	A	0.466064	2.7	NC	0.169098
245379_at	52.6	A	0.111572	0.1	NC	0.777251
245380_at	40.5	A	0.171387	0.5	NC	0.5
245381_at	100	P	0.001221	1.6	I	0.001201
245382_at	681.4	P	7.32e-4	-0.5	D	0.999727
245383_at	62.9	M	0.056152	1	NC	0.050553
245384_at	34.7	P	0.018555	-0.5	NC	0.645558
245385_at	26.7	A	0.246094	-0.1	NC	0.925732
245386_at	1770.8	P	2.44e-4	0.4	NC	0.099852
245387_at	220.5	P	2.44e-4	-0.3	NC	0.969033
245388_at	16.5	A	0.466064	-0.6	NC	0.838962
245389_at	14.5	A	0.665527	0.1	NC	0.5
245390_at	155	P	0.001953	0.2	NC	0.5
245391_at	868.3	P	2.44e-4	0.1	NC	0.5
245392_at	28	A	0.398926	2.9	NC	0.153232
245393_at	203.1	P	7.32e-4	-0.5	NC	0.992212
245394_at	920.4	P	0.001221	-0.4	MD	0.994591
245395_at	160	P	0.008057	0.5	NC	0.37888
245396_at	40.7	A	0.334473	-0.5	NC	0.980376
245397_at	67.2	A	0.171387	-0.5	NC	0.736659
245398_at	261.6	P	0.00293	0.5	NC	0.342437
245399_at	4958.4	P	2.44e-4	0.1	NC	0.5
245400_at	468.6	P	7.32e-4	0	NC	0.805199
245401_at	490	P	2.44e-4	-1.1	D	0.99998
245402_at	1	A	0.633789	-1.5	NC	0.429141
245403_at	21.5	A	0.366211	0.4	NC	0.169098
245404_at	107.4	P	0.001221	0.3	NC	0.454766
245405_at	38.5	A	0.246094	-0.3	NC	0.633407
245406_at	16.2	A	0.19458	2.4	NC	0.354442
245407_at	403.1	P	7.32e-4	-0.2	NC	0.715033
245408_at	121.1	P	0.018555	-0.3	NC	0.796129
245409_at	25.8	A	0.398926	1.5	NC	0.342437
245410_at	17.2	P	0.030273	-0.5	NC	0.814019
245411_at	3.7	A	0.398926	-1.1	NC	0.247675
245412_at	949.5	P	2.44e-4	0.7	NC	0.00712
245413_at	29	P	0.005859	0.1	NC	0.274048
245414_at	78	A	0.334473	0.7	NC	0.5
245415_at	384.7	P	2.44e-4	-0.3	D	0.996645
245416_at	93.8	P	2.44e-4	0.1	NC	0.5
245417_at	21.6	A	0.696289	0.1	NC	0.596188
245418_at	132.8	P	2.44e-4	0.2	NC	0.5
245419_at	2.5	A	0.696289	0.6	NC	0.506476
245420_at	44.2	A	0.366211	0.2	NC	0.669411
245421_at	101.3	P	0.001953	0.2	NC	0.558077
245422_at	5.9	A	0.780518	0.5	NC	0.274048
245423_at	52.6	A	0.067627	1.3	NC	0.5
245424_at	1	A	0.989258	0.4	NC	0.934434
245425_at	350.7	P	0.001953	0.2	NC	0.5
245426_at	45.9	P	0.00415	0.8	NC	0.493524
245427_at	149.3	P	0.005859	0.3	NC	0.5
245428_at	72	A	0.171387	0	NC	0.945978
245429_at	69.8	A	0.129639	0.4	NC	0.5
245430_at	140.5	P	0.023926	0.1	NC	0.5
245431_at	209.4	P	2.44e-4	0.1	NC	0.558077
245432_at	209.6	P	0.001953	0.4	NC	0.48058
245433_at	428.9	P	2.44e-4	-0.2	NC	0.988955
245434_at	116.1	P	0.008057	-0.4	D	0.995519
245435_at	61.6	A	0.19458	0.5	NC	0.203871
245436_at	29.5	A	0.303711	1.5	NC	0.545234
245437_at	37.2	A	0.129639	0.3	NC	0.681091
245438_at	90.4	P	0.010742	0	NC	0.5
245439_at	77	M	0.056152	0.7	NC	0.177412
245440_at	17	A	0.567627	0.8	NC	0.094279
245441_at	33.7	A	0.27417	0.2	NC	0.5
245442_at	115.2	P	0.001953	0.1	NC	0.5
245443_at	1.4	A	0.696289	-1.7	NC	0.51942
245444_at	49.2	A	0.19458	1	NC	0.330589
245445_at	38.7	M	0.056152	0.4	NC	0.51942
245446_at	84.9	P	0.001221	-0.4	D	0.995927
245447_at	12	A	0.665527	1.3	NC	0.467656
245448_at	10.7	A	0.601074	0.5	NC	0.169098
245449_at	67.1	A	0.27417	0.9	NC	0.37888
245450_at	11.8	A	0.601074	0.6	NC	0.284967
245451_at	42.2	P	0.030273	0.3	NC	0.5
245452_at	2.9	A	0.5	-1.6	NC	0.5
245453_at	9.5	A	0.466064	0.2	NC	0.60871
245454_at	199.5	P	2.44e-4	1.3	I	1.3e-4
245455_at	1.3	A	0.80542	0.8	NC	0.366593
245456_at	183.4	P	7.32e-4	0.7	NC	0.131343
245457_s_at	31	A	0.366211	-0.9	NC	0.99288
245458_at	25.2	A	0.567627	2.2	NC	0.5
245459_at	4.1	A	0.80542	-0.3	NC	0.454766
245460_at	18.7	A	0.067627	1.6	NC	0.222749
245461_at	57.6	A	0.080566	0.6	NC	0.342437
245462_at	87.1	P	0.008057	0.1	NC	0.5
245463_at	211.6	P	2.44e-4	-0.6	D	0.998168
245464_at	56.2	P	0.046143	0.3	NC	0.5
245465_at	23.7	A	0.303711	-0.1	NC	0.465378
245466_at	44.5	P	0.018555	-0.2	NC	0.725952
245467_at	166.6	M	0.056152	0.3	NC	0.5
245468_at	40.6	A	0.27417	0.3	NC	0.5
245469_at	0.3	A	0.753906	-2.3	NC	0.703911
245470_at	2.5	A	0.932373	0.5	NC	0.747149
245471_at	2.4	A	0.753906	-3.3	NC	0.657563
245472_at	8.2	A	0.633789	1.9	NC	0.094279
245473_at	14.8	A	0.601074	-0.3	NC	0.838962
245474_at	87.2	A	0.171387	0.1	NC	0.583567
245475_at	44.4	A	0.27417	1.7	NC	0.145682
245476_at	7	A	0.80542	-0.2	NC	0.60871
245477_at	170.6	P	2.44e-4	-0.5	NC	0.975245
245478_at	114.7	P	7.32e-4	0.2	NC	0.5
245479_at	92.2	P	7.32e-4	0	NC	0.5
245480_at	98.9	P	0.018555	-0.2	NC	0.888286
245481_at	424.5	P	0.001953	0	NC	0.62112
245482_at	135	P	7.32e-4	0.3	NC	0.213188
245483_at	5346.2	P	2.44e-4	0.3	NC	0.5
245484_at	210.7	P	2.44e-4	0	NC	0.596188
245485_at	59.1	P	0.01416	0.2	NC	0.545234
245486_x_at	16.6	A	0.567627	-2	NC	0.5
245487_at	109.5	P	0.001221	0.4	NC	0.5
245488_at	45.3	A	0.149658	0.1	NC	0.5
245489_at	108.7	P	0.037598	1	NC	0.074268
245490_at	1.9	A	0.533936	-0.3	NC	0.692594
245491_at	82.3	P	0.01416	0.1	NC	0.558077
245492_at	137.9	P	0.00415	0	NC	0.767451
245493_at	57.1	P	0.001221	0.9	NC	0.222749
245494_at	99.2	P	0.001953	0.2	NC	0.37888
245495_at	71.2	P	0.046143	0.2	NC	0.822588
245496_at	149.8	P	0.037598	0.3	NC	0.5
245497_at	4.9	A	0.5	0.8	NC	0.118009
245498_at	44.6	P	0.030273	-0.1	NC	0.5
245499_at	86.4	A	0.095215	1.5	NC	0.263341
245500_at	6.2	A	0.870361	0.3	NC	0.715033
245501_at	4.1	A	0.753906	0.6	NC	0.274048
245502_at	154.8	P	0.001953	-0.2	NC	0.971234
245503_at	2.4	A	0.72583	-1.9	NC	0.583567
245504_at	18.9	A	0.149658	0.8	NC	0.263341
245505_at	0.7	A	0.989258	0.6	NC	0.583567
245506_at	1.4	A	0.888428	-1.2	NC	0.777251
245507_at	2.6	A	0.969727	0.4	NC	0.747149
245508_at	5.6	A	0.753906	1	NC	0.5
245509_at	53.2	A	0.149658	0.1	NC	0.5
245510_at	610.1	P	2.44e-4	-0.2	NC	0.955851
245511_at	10.7	A	0.366211	0.1	NC	0.570859
245512_at	357.3	P	7.32e-4	-0.4	D	0.996645
245513_at	198.2	P	0.010742	-0.2	NC	0.911062
245514_at	80.4	P	0.001953	1.6	NC	0.252851
245515_at	3.3	A	0.567627	-1.7	NC	0.330589
245516_at	21.8	A	0.19458	-0.5	NC	0.989865
245517_at	110.6	P	0.010742	-0.1	NC	0.5
245518_at	86.9	P	0.010742	0.4	NC	0.583567
245519_at	5.9	A	0.888428	-0.2	NC	0.330589
245520_at	3.1	A	0.633789	-1.4	NC	0.5
245521_at	112.3	P	2.44e-4	-0.1	NC	0.5
245522_at	39.6	A	0.067627	0.3	NC	0.242585
245523_at	401.1	P	2.44e-4	-0.1	NC	0.60871
245524_at	714.2	P	7.32e-4	-0.1	NC	0.949447
245525_at	443.9	P	2.44e-4	0.1	NC	0.467656
245526_at	84.6	P	0.005859	0	NC	0.5
245527_at	44.4	A	0.27417	-0.2	NC	0.846768
245528_at	23.6	A	0.466064	0.5	NC	0.558077
245529_at	67.5	P	0.00415	0.2	NC	0.5
245530_at	42.4	P	0.008057	0.5	NC	0.185981
245531_at	24.3	A	0.080566	-1.1	MD	0.994591
245532_at	89.5	P	0.023926	0.4	NC	0.5
245533_at	60.7	P	0.023926	0.1	NC	0.5
245534_at	1.8	A	0.98584	0.6	NC	0.633407
245535_at	87.6	P	0.046143	1.1	NC	0.030967
245536_at	70.7	P	0.046143	-0.8	NC	0.930187
245537_at	18.3	A	0.067627	2.4	NC	0.024755
245538_at	12.8	A	0.696289	1.3	NC	0.161038
245539_at	49.5	A	0.533936	3.4	NC	0.5
245540_at	244.5	P	2.44e-4	2.1	I	2.e-5
245541_at	62.3	P	0.001953	0	NC	0.633407
245542_at	4.9	A	0.601074	-1.2	NC	0.274048
245543_at	30.1	P	0.008057	0.3	NC	0.354442
245544_at	102.9	P	2.44e-4	-1.2	D	0.998349
245545_at	33.2	A	0.219482	1.4	NC	0.094279
245546_at	70.1	P	0.037598	0.5	NC	0.5
245547_at	7.5	A	0.633789	-0.9	D	0.999562
245548_at	10.8	A	0.246094	-1.2	NC	0.5
245549_at	1.2	A	0.989258	0.7	NC	0.961585
245550_at	129.6	P	0.037598	-0.5	NC	0.984574
245551_at	5.4	A	0.533936	-3	NC	0.989865
245552_at	86.1	P	2.44e-4	-0.2	NC	0.830902
245553_at	15.2	A	0.219482	-1.2	NC	0.949447
245554_at	181.6	P	2.44e-4	-0.8	D	0.999977
245555_at	3008	P	2.44e-4	-0.4	NC	0.911062
245556_at	333	P	2.44e-4	-0.1	NC	0.703911
245557_at	213.3	P	7.32e-4	0.2	NC	0.5
245558_at	59.4	A	0.171387	0.5	NC	0.5
245559_at	33.4	A	0.567627	1.1	NC	0.532344
245560_at	37.9	A	0.334473	3.9	NC	0.024755
245561_at	146.4	P	0.023926	0.1	NC	0.911062
245562_at	149.7	P	0.001953	0	NC	0.692594
245563_at	272.7	P	2.44e-4	-1.2	D	0.99998
245564_at	72.3	M	0.056152	0.5	NC	0.252851
245565_at	61	A	0.111572	-0.1	NC	0.868657
245566_at	90.9	P	0.023926	-0.5	NC	0.989865
245567_at	4112.3	P	2.44e-4	0.5	NC	0.138386
245568_at	86.7	P	0.018555	0.3	NC	0.5
245569_at	13.2	A	0.219482	-1.4	NC	0.633407
245570_at	3.8	A	0.870361	-2.2	NC	0.62112
245571_at	13.5	A	0.432373	-0.1	NC	0.703911
245572_at	158.2	P	0.01416	-0.2	NC	0.984574
245573_at	45.6	A	0.129639	0.4	NC	0.454766
245574_at	38.8	A	0.303711	-0.1	NC	0.934434
245575_at	112.7	M	0.056152	-0.9	D	0.999932
245576_at	91.4	A	0.080566	0.2	NC	0.5
245577_at	138.4	P	0.001221	-0.2	NC	0.942324
245578_at	147.4	P	2.44e-4	0.5	NC	0.177412
245579_at	22.2	A	0.149658	0.9	NC	0.057676
245580_at	59.1	P	0.018555	1.3	NC	0.050553
245581_at	27.2	A	0.398926	-0.9	NC	0.838962
245582_at	38.8	A	0.067627	0.4	NC	0.099852
245583_at	79.2	P	0.008057	0.1	NC	0.5
245584_at	56.1	P	0.01416	-0.5	D	0.996301
245585_at	5.7	A	0.398926	-1.3	NC	0.429141
245586_at	34.7	A	0.303711	-0.8	NC	0.980376
245587_at	93.1	P	0.023926	-0.1	NC	0.949447
245588_at	14.5	P	0.046143	-0.9	NC	0.5
245589_at	3	A	0.870361	-0.5	NC	0.48058
245590_at	9.9	A	0.303711	0.7	NC	0.5
245591_at	0.6	A	0.72583	0	NC	0.681091
245592_at	10.5	A	0.366211	-0.8	NC	0.5
245593_at	172.5	P	0.001953	0.2	NC	0.5
245594_at	154.1	P	0.001953	0	NC	0.692594
245595_at	6.5	A	0.72583	-1.8	NC	0.725952
245596_at	12.2	A	0.633789	2.6	NC	0.111714
245597_at	60	A	0.111572	-0.5	NC	0.942324
245598_at	39.1	A	0.129639	0.3	NC	0.5
245599_at	96.2	P	0.01416	0.1	NC	0.757415
245600_at	140	P	7.32e-4	0	NC	0.62112
245601_at	122.3	P	0.023926	0.1	NC	0.777251
245602_at	645	P	2.44e-4	-0.3	NC	0.991489
245603_at	68	A	0.171387	1.4	NC	0.047264
245604_at	64	P	0.001953	0.1	NC	0.861614
245605_at	271.1	P	0.008057	0.2	NC	0.5
245606_at	75.4	P	0.037598	0.4	NC	0.074268
245607_at	26.4	A	0.533936	-0.1	NC	0.916174
245608_at	197.3	P	2.44e-4	-0.4	D	0.995519
245609_at	13.5	A	0.633789	0.3	NC	0.911062
245610_at	33	A	0.111572	0.5	NC	0.5
245611_at	90	P	7.32e-4	0.3	NC	0.5
245612_at	388.3	P	2.44e-4	0.4	NC	0.047264
245613_at	11.6	A	0.633789	-1.2	NC	0.987976
245614_at	33.2	A	0.149658	0.6	NC	0.454766
245615_at	4	A	0.601074	-1.4	NC	0.532344
245616_at	9.5	A	0.567627	0.2	NC	0.041201
245617_at	10.6	A	0.366211	-0.5	NC	0.900148
245618_at	61.3	P	0.046143	0.2	NC	0.429141
245619_at	84.5	P	0.01416	0.2	NC	0.692594
245620_at	1.5	A	0.870361	0.3	NC	0.232549
245621_at	47	A	0.080566	0	NC	0.925732
245622_at	17.5	A	0.567627	1.6	NC	0.5
245623_s_at	12.4	A	0.067627	-1.3	D	0.997968
245624_at	2.9	A	0.633789	-1	NC	0.51942
245625_at	506.6	P	0.023926	0.2	NC	0.596188
245626_at	845.1	P	2.44e-4	0.1	NC	0.5
245627_at	21.7	A	0.533936	1.8	NC	0.065566
245628_at	46.3	A	0.303711	1.7	NC	0.177412
245629_at	391.2	P	2.44e-4	0	NC	0.5
245630_at	66.4	A	0.095215	0.7	NC	0.094279
245631_at	294.9	P	2.44e-4	-0.1	NC	0.596188
245632_at	44.3	A	0.19458	0.3	NC	0.5
245633_at	486.6	P	2.44e-4	0.1	NC	0.5
245634_at	14.1	A	0.753906	0.6	NC	0.5
245635_at	69.7	P	0.01416	0.7	NC	0.131343
245636_at	45.9	A	0.171387	0.8	NC	0.342437
245637_at	390.2	P	0.001221	0.5	NC	0.5
245638_s_at	327.7	P	2.44e-4	1.3	I	1.67e-4
245639_at	822.1	P	2.44e-4	-0.2	NC	0.973302
245640_at	22.6	A	0.533936	1.5	NC	0.5
245641_at	78.2	M	0.056152	-0.1	NC	0.747149
245642_at	972	P	7.32e-4	0.5	NC	0.015426
245643_at	5.4	A	0.601074	0.5	NC	0.429141
245644_at	147	P	0.005859	0	NC	0.757415
245645_at	35.7	P	0.001953	-0.9	NC	0.984574
245646_x_at	5	A	0.753906	0.4	NC	0.506476
245647_at	32.9	A	0.27417	-0.3	NC	0.725952
245648_at	1.3	A	0.870361	-1.9	NC	0.60871
245649_at	159.6	P	0.046143	0.4	NC	0.5
245650_at	40.4	A	0.366211	-0.1	NC	0.545234
245651_s_at	1034.5	P	2.44e-4	0.2	NC	0.5
245652_at	23.2	A	0.219482	1.3	NC	0.185981
245653_at	3.7	A	0.753906	-1.3	NC	0.757415
245654_at	51.5	P	0.001221	0.4	NC	0.263341
245655_at	0.8	A	0.748047	-2.5	NC	0.837065
245656_at	1.2	A	0.976074	0.1	NC	0.983269
245657_at	55.7	P	7.32e-4	0.2	NC	0.5
245658_at	4.6	A	0.696289	0.7	NC	0.284967
245659_at	168.9	P	0.001221	0.1	NC	0.5
245660_at	118.4	P	0.046143	0.5	NC	0.5
245661_at	90.8	P	0.001953	0.8	NC	0.050553
245662_at	41.2	A	0.303711	-0.3	NC	0.805199
245663_at	34.3	A	0.19458	0.5	NC	0.757415
245664_at	1.9	A	0.870361	-3.6	NC	0.532344
245665_at	204.9	P	7.32e-4	0	NC	0.757415
245666_at	269.8	P	7.32e-4	0.1	NC	0.5
245667_at	492.1	P	2.44e-4	0	NC	0.583567
245668_at	2046.2	P	0.001953	-0.2	MD	0.994591
245669_at	30.2	A	0.19458	1.2	NC	0.284967
245670_at	42.6	A	0.19458	0.6	NC	0.307406
245671_at	81.2	P	0.046143	0.3	NC	0.37888
245672_at	29.8	A	0.219482	0.1	NC	0.5
245673_at	4	A	0.932373	-1.7	NC	0.991489
245674_at	45.1	A	0.171387	-1.2	D	0.996959
245675_at	24.9	A	0.129639	-0.6	NC	0.692594
245676_at	15.6	A	0.366211	-0.5	NC	0.681091
245677_at	12.2	A	0.246094	-0.5	NC	0.838962
245678_at	72.1	A	0.111572	0.2	NC	0.633407
245679_at	117.8	P	2.44e-4	-0.8	MD	0.994067
245680_at	28.3	A	0.129639	0.8	NC	0.019624
245681_at	134	A	0.149658	0.1	NC	0.62112
245682_at	107.2	P	0.018555	-0.1	NC	0.900148
245683_at	196.4	P	0.00293	0.4	NC	0.5
245684_at	401.8	P	2.44e-4	0.8	NC	0.030967
245685_at	72.3	A	0.246094	0.8	NC	0.583567
245686_at	594.8	P	2.44e-4	0.1	NC	0.5
245687_at	243.5	P	2.44e-4	0	NC	0.5
245688_at	1610.6	P	2.44e-4	-0.1	NC	0.846768
245689_at	2.7	A	0.753906	-1.1	NC	0.983269
245690_at	12.8	A	0.665527	-1.2	NC	0.989865
245691_at	130.8	A	0.080566	-0.1	MD	0.995075
245692_at	24.5	A	0.466064	-0.3	NC	0.988955
245693_at	88.9	P	0.046143	0.2	NC	0.805199
245694_at	338.3	P	2.44e-4	0.6	NC	0.330589
245695_at	122.4	P	0.008057	0.4	NC	0.5
245696_at	4.1	A	0.696289	0.2	NC	0.60871
245697_at	181.6	P	0.00293	0.1	NC	0.703911
245698_at	77.7	A	0.303711	0	NC	0.911062
245699_at	70.9	P	0.001953	-0.1	NC	0.681091
245700_at	22.4	A	0.432373	-0.6	NC	0.5
245701_at	6.1	A	0.753906	-2.2	NC	0.692594
245702_at	50.4	P	0.008057	0.9	NC	0.01421
245703_at	29.9	A	0.366211	0.4	NC	0.5
245704_at	75.7	P	0.008057	-0.4	NC	0.977068
245705_at	14.2	A	0.567627	1.2	NC	0.894337
245706_at	6.1	A	0.780518	0.4	NC	0.5
245707_at	40.8	A	0.149658	0.9	NC	0.054022
245708_at	3.8	A	0.633789	0.4	NC	0.736659
245709_at	115.9	A	0.129639	0.1	NC	0.5
245710_at	36.2	A	0.19458	0.2	NC	0.5
245711_at	319	P	2.44e-4	0.3	NC	0.5
245712_at	38.7	P	0.023926	-0.1	NC	0.532344
245713_at	38.5	M	0.056152	0.7	NC	0.5
245714_at	312.6	P	2.44e-4	0.2	NC	0.5
245715_s_at	2202.1	P	2.44e-4	0	NC	0.645558
245716_at	70.9	P	7.32e-4	0.2	NC	0.5
245717_at	55.1	A	0.246094	0.7	NC	0.274048
245718_at	142.8	P	0.001953	0	NC	0.5
245719_at	26.4	A	0.171387	0.3	NC	0.692594
245720_at	4.6	A	0.601074	0.4	NC	0.633407
245721_s_at	144	P	2.44e-4	0.2	NC	0.5
245722_at	66.1	A	0.067627	-0.5	D	0.999508
245723_at	28.6	A	0.432373	-1.1	NC	0.900148
245724_at	311.3	P	0.023926	0.1	NC	0.786812
245725_at	82.9	P	0.005859	0.3	NC	0.583567
245726_at	41.6	A	0.149658	1.2	NC	0.185981
245727_at	47	P	0.023926	0.1	NC	0.5
245728_at	76.8	A	0.080566	-0.3	NC	0.964215
245729_at	409.6	P	0.001953	-0.1	NC	0.715033
245730_at	82.4	A	0.080566	0.3	NC	0.5
245731_at	105.1	P	0.010742	-1.2	D	0.999786
245732_at	187.6	P	0.001953	0.6	NC	0.493524
245733_at	143.8	P	0.001953	0.1	NC	0.5
245734_at	138.2	P	2.44e-4	0.9	I	4.92e-4
245735_at	39.9	M	0.056152	-1	D	0.99998
245736_at	8739.9	P	2.44e-4	0.4	NC	0.213188
245737_at	188.5	P	2.44e-4	-0.1	NC	0.846768
245738_at	20.4	A	0.334473	0.7	NC	0.5
245739_at	80.9	P	0.001953	0.1	NC	0.5
245740_at	122.2	A	0.19458	-0.2	NC	0.987976
245741_at	23.6	A	0.334473	1.5	NC	0.545234
245742_at	864.1	P	0.00293	0	NC	0.725952
245743_at	2.9	A	0.633789	0.9	NC	0.429141
245744_at	6.6	A	0.665527	1.2	NC	0.030967
245745_at	0.7	A	0.98584	1.2	NC	0.545234
245746_at	588.2	P	2.44e-4	0	NC	0.868657
245747_at	9.5	A	0.149658	-0.1	NC	0.905721
245748_at	161.3	P	7.32e-4	0	NC	0.5
245749_at	8.2	A	0.72583	0	NC	0.633407
245750_at	751.4	P	2.44e-4	-0.6	D	0.999562
245751_s_at	89.1	P	0.00415	-0.1	NC	0.805199
245752_at	8.3	A	0.567627	0.3	NC	0.583567
245753_at	26.3	P	0.010742	2.3	NC	0.099852
245754_at	1.2	A	0.80542	-1	NC	0.796129
245755_at	34.9	A	0.129639	0.8	NC	0.342437
245756_at	336.5	P	2.44e-4	-0.3	NC	0.973302
245757_at	2.9	A	0.601074	-1.4	NC	0.747149
245758_at	48.8	P	0.00293	-0.6	D	0.996959
245759_at	135.8	M	0.056152	0.1	NC	0.846768
245760_s_at	1	A	0.943848	0.3	NC	0.657563
245761_at	181.8	P	0.00415	-0.3	D	0.998168
245762_at	60.8	P	0.018555	1.5	NC	0.021224
245763_at	111.4	P	2.44e-4	-0.1	NC	0.62112
245764_s_at	51.6	P	0.046143	0.1	NC	0.5
245765_at	19.9	A	0.432373	-0.2	NC	0.767451
245766_at	2.7	A	0.753906	-1.7	NC	0.703911
245767_at	55.2	P	0.01416	0.3	NC	0.416433
245768_at	161.5	P	2.44e-4	-0.3	NC	0.838962
245769_at	27.4	P	0.018555	0.5	NC	0.467656
245770_at	81	P	7.32e-4	0	NC	0.532344
245771_at	32.3	P	0.008057	0.7	NC	0.185981
245772_at	126.1	P	7.32e-4	0.1	NC	0.5
245773_at	96.4	P	0.010742	0.4	NC	0.5
245774_at	69.1	A	0.111572	0.3	NC	0.747149
245775_at	675	P	2.44e-4	0.4	NC	0.185981
245776_at	285.6	P	0.001221	0	NC	0.930187
245777_at	57.4	P	0.00293	-0.4	D	0.998923
245778_at	62.9	A	0.129639	0.4	NC	0.5
245779_at	1.5	A	0.870361	-2.3	NC	0.921063
245780_at	368.5	P	7.32e-4	-0.1	NC	0.984574
245781_at	604.7	P	0.001221	-0.2	NC	0.911062
245782_at	7.7	A	0.696289	1.7	NC	0.153232
245783_s_at	11.2	A	0.601074	-1.7	NC	0.757415
245784_at	121.8	P	0.030273	0	NC	0.977068
245785_at	1.9	A	0.98584	0.7	NC	0.596188
245786_at	141.8	P	0.008057	0.3	NC	0.5
245787_at	369.2	P	2.44e-4	-0.3	NC	0.925732
245788_at	147.6	P	0.023926	0.2	NC	0.838962
245789_at	247.4	P	2.44e-4	0.4	NC	0.5
245790_at	104.9	P	0.001953	0.2	NC	0.416433
245791_at	681.4	P	7.32e-4	-0.4	D	0.999727
245792_at	337.3	P	7.32e-4	0	NC	0.692594
245793_at	43.4	A	0.398926	-0.2	NC	0.736659
245794_at	721.5	P	2.44e-4	0.4	NC	0.065566
245795_at	114.1	P	7.32e-4	0.2	NC	0.5
245796_at	1018	P	2.44e-4	0.3	NC	0.5
245797_at	21.5	A	0.466064	-0.7	NC	0.5
245798_at	21.9	A	0.246094	0.5	NC	0.506476
245799_at	1	A	0.904785	-0.8	NC	0.60871
245800_at	72.8	M	0.056152	-0.4	D	0.999448
245801_at	1.1	A	0.943848	-0.3	NC	0.777251
245802_at	26	P	0.018555	0.6	NC	0.5
245803_at	2093	P	2.44e-4	0.1	NC	0.5
245804_at	3.4	A	0.969727	0.1	NC	0.5
245805_at	17.9	A	0.129639	1.1	NC	0.416433
245806_at	28.5	A	0.334473	0	NC	0.5
245807_at	61.2	A	0.5	-0.9	NC	0.966696
245808_at	106.5	P	0.023926	0	NC	0.681091
245809_at	407.8	P	0.030273	1	NC	0.124552
245810_at	53.2	A	0.27417	-0.6	D	0.995927
245811_at	6.6	A	0.432373	-0.8	NC	0.846768
245812_at	2	A	0.828613	-1.3	NC	0.5
245813_at	14	A	0.601074	2.4	NC	0.194801
245814_at	52.3	A	0.149658	0.7	NC	0.169098
245815_at	104.5	A	0.149658	0.4	NC	0.5
245816_at	2.9	A	0.753906	0.7	NC	0.5
245817_at	88.9	P	0.001953	0	NC	0.747149
245818_at	117.2	P	0.030273	0.1	NC	0.900148
245819_at	41.2	P	0.00415	0.5	NC	0.318909
245820_at	31.2	A	0.27417	0.7	NC	0.5
245821_at	545.4	P	2.44e-4	0.5	NC	0.131343
245822_at	564	P	2.44e-4	0	NC	0.5
245823_at	7.8	A	0.533936	-1	NC	0.545234
245824_at	5.1	A	0.72583	0.2	NC	0.5
245825_at	161.6	P	2.44e-4	0.1	NC	0.5
245826_at	43.8	A	0.246094	2.7	NC	0.033304
245827_at	27.8	A	0.171387	-0.2	NC	0.5
245828_at	69.3	A	0.303711	0.4	NC	0.757415
245829_at	16.9	A	0.246094	2.6	NC	0.050553
245830_at	9	A	0.633789	-1.5	NC	0.657563
245831_at	50.2	P	0.005859	0	NC	0.5
245832_at	413.5	P	2.44e-4	0	NC	0.5
245833_at	46.9	A	0.095215	0.2	NC	0.5
245834_at	1.2	A	0.962402	0.5	NC	0.838962
245835_at	16.6	A	0.080566	1.4	NC	0.131343
245836_at	0.4	A	0.834961	-2.4	NC	0.88447
245837_at	21.2	A	0.334473	-0.1	NC	0.681091
245838_at	126.7	P	0.01416	0.1	NC	0.5
245839_at	8.9	A	0.432373	0.5	NC	0.185981
245840_at	59.3	P	0.030273	1	NC	0.318909
245841_s_at	3538.1	P	2.44e-4	0	NC	0.5
245842_at	15.1	A	0.633789	2.6	NC	0.354442
245843_at	57.9	A	0.080566	0	NC	0.5
245844_at	174.5	A	0.067627	0.3	NC	0.532344
245845_at	63	P	0.010742	0	NC	0.703911
245846_at	57.1	P	2.44e-4	0.2	NC	0.5
245847_at	31.4	A	0.171387	-0.3	NC	0.5
245848_at	101.3	P	7.32e-4	0.4	NC	0.5
245849_at	62.9	A	0.129639	0	NC	0.786812
245850_at	51.8	A	0.095215	0.1	NC	0.736659
245851_at	142.4	P	0.023926	-0.3	NC	0.992212
245852_at	143.2	P	0.005859	0.4	NC	0.354442
245853_at	169.6	A	0.111572	0.5	NC	0.274048
245854_at	160.9	P	0.01416	-0.2	D	0.999693
245855_at	255	P	2.44e-4	-0.5	NC	0.861614
245856_at	20.1	A	0.19458	0.3	NC	0.330589
245857_at	4.9	A	0.696289	-2.6	NC	0.681091
245858_at	9.5	A	0.432373	-0.4	NC	0.429141
245859_at	71.3	A	0.27417	0.4	NC	0.934434
245860_at	46.8	A	0.303711	1.4	NC	0.061522
245861_at	13.3	A	0.303711	0.4	NC	0.48058
245862_at	401.3	P	0.001953	0.1	NC	0.657563
245863_s_at	37.8	M	0.056152	-0.5	MD	0.994067
245864_at	80.3	A	0.129639	0.7	NC	0.5
245865_at	2.4	A	0.932373	0.3	NC	0.669411
245866_s_at	234.6	P	2.44e-4	0.5	NC	0.307406
245867_at	277	P	2.44e-4	-0.1	NC	0.861614
245868_at	873.8	P	2.44e-4	0.6	I	0.004073
245869_at	60.2	A	0.19458	0.9	NC	0.026698
245870_at	140.6	A	0.129639	0.4	NC	0.725952
245871_at	3.1	A	0.904785	-2	NC	0.725952
245872_at	35.2	P	0.037598	-0.4	NC	0.888286
245873_at	38.7	A	0.111572	-0.7	NC	0.725952
245874_at	4281.2	P	0.001953	0.3	NC	0.397994
245875_at	474.5	P	0.00293	0.2	NC	0.51942
245876_at	37	A	0.111572	0.1	NC	0.5
245877_at	6.5	A	0.665527	0.7	NC	0.467656
245878_at	63.3	A	0.171387	-0.1	NC	0.657563
245879_at	72.2	P	0.008057	0.2	NC	0.5
245880_at	14.7	A	0.334473	0.5	NC	0.131343
245881_at	116	P	7.32e-4	-0.4	NC	0.916174
245882_at	5	A	0.753906	-0.8	NC	0.5
245883_at	8.7	A	0.303711	-0.1	NC	0.570859
245884_at	91.9	P	0.008057	0.4	NC	0.111714
245885_at	557.1	P	7.32e-4	0.1	NC	0.881991
245886_at	287.4	P	2.44e-4	-0.9	D	0.999226
245887_at	179.9	P	0.001221	-0.4	NC	0.969033
245888_at	90.5	P	0.023926	-0.4	NC	0.973302
245889_at	113.5	P	2.44e-4	-2.2	D	0.99998
245890_at	1	A	0.904785	-0.6	NC	0.993497
245891_at	1805.6	P	2.44e-4	0.2	NC	0.5
245892_at	7	A	0.633789	1.2	NC	0.403812
245893_at	91	P	0.00415	-0.2	NC	0.987976
245894_at	240.9	P	7.32e-4	-0.4	D	0.999562
245895_at	57.1	A	0.129639	-0.4	NC	0.296089
245896_at	136.2	P	7.32e-4	0.5	NC	0.203871
245897_at	110.8	P	0.018555	0.1	NC	0.596188
245898_at	115	P	0.001953	0.4	NC	0.203871
245899_at	125	P	0.030273	0.3	NC	0.441923
245900_at	248.3	P	2.44e-4	0.3	NC	0.5
245901_at	5.8	A	0.753906	-2.3	NC	0.981872
245902_at	44.5	A	0.19458	1.1	NC	0.330589
245903_at	39.4	A	0.067627	-0.5	NC	0.980376
245904_at	136.5	P	7.32e-4	0.7	NC	0.041201
245905_at	723.6	P	7.32e-4	0.2	NC	0.5
245906_at	26	A	0.129639	-0.1	NC	0.5
245907_at	13.4	A	0.326172	1.7	I	0.00249
245908_at	4.7	A	0.919434	0.1	NC	0.846768
245909_at	57.3	A	0.111572	-0.2	NC	0.99288
245910_at	165.7	P	2.44e-4	-0.2	NC	0.62112
245911_at	810.5	P	7.32e-4	0.1	NC	0.5
245912_at	402.7	P	0.023926	1.4	I	3.46e-4
245913_at	941.3	P	2.44e-4	-0.1	NC	0.596188
245914_at	89.6	P	0.01416	0.7	NC	0.065566
245915_s_at	1677.8	P	2.44e-4	0.1	NC	0.5
245916_at	0.8	A	0.5	-3.9	NC	0.715033
245917_at	273.2	P	0.005859	-0.1	NC	0.969033
245918_at	5.7	A	0.533936	-0.7	NC	0.506476
245919_at	9.4	A	0.095215	-0.3	NC	0.057676
245920_at	25.5	M	0.056152	0	NC	0.5
245921_at	37.8	M	0.056152	0.3	NC	0.416433
245922_at	0.4	A	0.976074	0.8	NC	0.875448
245923_at	15.8	A	0.27417	0	NC	0.596188
245924_at	50.8	P	0.046143	-0.6	D	0.996301
245925_at	483.3	P	2.44e-4	-0.6	D	0.999786
245926_at	54.3	P	0.037598	-0.6	D	0.999886
245927_at	12.7	A	0.665527	1.2	NC	0.5
245928_s_at	198.8	M	0.056152	-0.1	NC	0.977068
245929_at	160.7	P	2.44e-4	0.2	NC	0.5
245930_at	98.4	A	0.067627	0.9	NC	0.366593
245931_at	38.4	A	0.366211	0.1	NC	0.692594
245932_at	330.6	P	7.32e-4	0.7	I	3.89e-4
245933_at	38	A	0.366211	0.1	NC	0.60871
245934_at	364.7	P	2.44e-4	0.3	NC	0.296089
245935_at	27.8	A	0.246094	-0.6	NC	0.645558
245936_at	48.6	A	0.095215	0.5	NC	0.506476
245937_at	148.2	P	2.44e-4	-0.5	NC	0.981872
245938_at	282.3	P	2.44e-4	-0.4	NC	0.977068
245939_at	1797.9	P	2.44e-4	0.1	NC	0.5
245940_at	159.4	P	2.44e-4	-0.2	NC	0.934434
245941_at	418.7	P	2.44e-4	-0.1	NC	0.894337
245942_at	1.6	A	0.780518	-3.8	NC	0.975245
245943_at	99.1	A	0.111572	0.9	NC	0.044149
245944_at	111.7	P	7.32e-4	-0.6	D	0.997968
245945_at	4.6	A	0.567627	-0.7	NC	0.48058
245946_at	6.4	A	0.665527	0.4	NC	0.5
245947_at	565.9	P	0.001953	0.4	NC	0.5
245948_at	132	P	0.046143	0	NC	0.905721
245949_at	3147.5	P	2.44e-4	0.1	NC	0.5
245950_at	84.8	M	0.056152	-0.2	NC	0.805199
245951_at	437.6	P	2.44e-4	0.2	NC	0.5
245952_at	33.7	A	0.398926	0.9	NC	0.5
245953_at	10	A	0.904785	1.3	NC	0.263341
245954_at	74.9	A	0.111572	0.4	NC	0.5
245955_at	22.9	A	0.27417	-0.4	NC	0.5
245956_s_at	2644.2	P	2.44e-4	0.4	NC	0.263341
245957_at	637.5	P	2.44e-4	0	NC	0.645558
245958_at	8.9	A	0.696289	-0.7	NC	0.747149
245959_at	21.6	A	0.303711	3.7	NC	0.111714
245960_at	177.3	P	0.037598	0.4	NC	0.39129
245961_at	56.7	A	0.171387	-0.4	NC	0.854318
245962_at	44.4	A	0.19458	-1.3	D	0.997247
245963_at	24.5	A	0.080566	0.6	NC	0.083826
245964_at	30.3	A	0.432373	0.2	NC	0.681091
245965_at	51.1	A	0.466064	0.5	NC	0.5
245966_at	100.2	A	0.303711	0.5	NC	0.099852
245967_at	78.8	A	0.219482	-0.2	NC	0.969033
245968_at	4.9	A	0.981445	0.2	NC	0.645558
245969_at	80.6	P	0.037598	0.3	NC	0.5
245970_at	35.1	A	0.5	0.8	NC	0.054022
245971_at	280.3	P	0.001221	0.1	NC	0.5
245972_at	188	P	0.001221	0	NC	0.5
245973_at	0.4	A	0.981445	-0.4	NC	0.938478
245974_at	23.7	A	0.601074	1.3	NC	0.5
245975_at	163.9	P	0.037598	-0.1	NC	0.986922
245976_at	41.1	P	0.030273	0.7	NC	0.284967
245977_at	681.3	P	2.44e-4	1	I	2.3e-5
245978_at	3.6	A	0.953857	0	NC	0.669411
245979_at	41	P	0.01416	-0.1	NC	0.5
245980_at	7.1	A	0.366211	0.3	NC	0.39129
245981_at	288.5	P	7.32e-4	0.2	NC	0.645558
245982_at	5.6	A	0.665527	-3.6	NC	0.692594
245983_at	83.3	P	2.44e-4	-0.2	NC	0.894337
245984_at	201.5	P	2.44e-4	0.2	NC	0.403812
245985_at	347.5	P	2.44e-4	-0.2	NC	0.952736
245986_at	125.6	P	0.001221	0.2	NC	0.5
245987_at	1740.2	P	2.44e-4	0.3	NC	0.252851
245988_at	246.3	P	2.44e-4	0.3	NC	0.5
245989_s_at	301.5	P	0.001953	-0.8	NC	0.99288
245990_at	92.5	P	0.008057	0	NC	0.767451
245991_at	355.5	P	0.001221	0.1	NC	0.5
245992_at	44.4	P	0.005859	0.9	NC	0.169098
245993_at	1184.7	P	2.44e-4	0.2	NC	0.5
245994_at	78.5	M	0.056152	0.6	NC	0.065566
245995_at	30.7	A	0.366211	0.3	NC	0.715033
245996_at	4.3	A	0.919434	-0.2	NC	0.736659
245997_at	27.9	A	0.334473	-0.2	NC	0.838962
245998_at	391.9	P	7.32e-4	0	NC	0.633407
245999_at	1189.8	P	2.44e-4	-0.3	NC	0.98579
246000_at	26.5	A	0.466064	0.3	NC	0.532344
246001_at	2.4	A	0.5	0.3	NC	0.177412
246002_at	2.8	A	0.969727	0.2	NC	0.296089
246003_at	724.6	P	2.44e-4	-0.2	NC	0.964215
246004_at	35.7	A	0.19458	0.1	NC	0.5
246005_at	153.2	P	7.32e-4	0.2	NC	0.5
246006_at	2144.6	P	2.44e-4	0.2	NC	0.5
246007_at	128	P	2.44e-4	0	NC	0.767451
246008_at	113.2	P	0.046143	0.2	NC	0.5
246009_at	96.7	P	0.023926	0	NC	0.545234
246010_at	73.4	P	0.046143	0.4	NC	0.5
246011_at	46.3	A	0.219482	0	NC	0.925732
246012_at	127.6	P	0.00293	-0.3	NC	0.911062
246013_at	13.1	A	0.171387	0.4	NC	0.467656
246014_at	4.8	A	0.753906	1.7	NC	0.366593
246015_at	145.4	P	0.005859	0.4	NC	0.342437
246016_at	58.4	P	7.32e-4	-0.8	D	0.999135
246017_at	197.6	P	0.001221	0.4	NC	0.296089
246018_at	246.4	P	2.44e-4	1	I	2.73e-4
246019_at	52.5	M	0.056152	4.2	NC	0.012024
246020_at	224.5	P	0.00415	0.3	NC	0.5
246021_at	18.2	A	0.753906	-1.1	NC	0.861614
246022_at	13.8	A	0.601074	1.6	NC	0.51942
246023_at	27.6	P	0.030273	0.5	NC	0.057676
246024_at	3.1	A	0.904785	0.3	NC	0.5
246025_at	9.5	A	0.366211	-0.7	NC	0.48058
246026_at	252.6	P	0.010742	0.1	NC	0.5
246027_at	13	A	0.466064	-2.1	D	0.999308
246028_at	490.3	P	2.44e-4	0.4	NC	0.307406
246029_at	1907.1	P	2.44e-4	0	NC	0.51942
246030_at	303.7	P	0.005859	-0.2	NC	0.978776
246031_at	295.4	P	7.32e-4	0.1	NC	0.583567
246032_s_at	3.5	A	0.72583	-1.6	NC	0.5
246033_at	113.2	P	0.008057	-0.1	NC	0.583567
246034_at	154.7	P	0.046143	-0.6	D	0.999448
246035_at	542.3	P	2.44e-4	0.3	NC	0.5
246036_at	78.8	A	0.080566	0.5	NC	0.5
246037_at	127.6	P	0.008057	0.1	NC	0.5
246038_s_at	47	P	0.001221	0.4	NC	0.054022
246039_at	79.8	P	0.037598	-0.4	D	0.998349
246040_at	139.2	P	2.44e-4	0.3	NC	0.5
246041_at	163.6	P	7.32e-4	0.4	NC	0.429141
246042_at	758.4	P	2.44e-4	0.5	NC	0.074268
246043_at	99.9	A	0.067627	0.8	NC	0.5
246044_at	173.3	P	2.44e-4	-0.2	NC	0.894337
246045_at	152.6	P	0.023926	-0.1	NC	0.596188
246046_at	21.5	A	0.366211	-0.4	NC	0.645558
246047_at	28.3	A	0.366211	0.9	NC	0.263341
246048_at	10.7	A	0.149658	3	NC	0.074268
246049_at	4.4	A	0.633789	-0.4	NC	0.5
246050_s_at	307.2	P	2.44e-4	-0.5	D	0.996645
246051_at	268.6	P	2.44e-4	0	NC	0.506476
246052_at	30.5	A	0.171387	0.6	NC	0.5
246053_at	47.1	A	0.366211	-0.3	NC	0.868657
246054_at	40.4	A	0.5	-0.4	NC	0.805199
246055_at	80.2	P	0.00293	0.1	NC	0.5
246056_at	84	A	0.246094	-0.6	NC	0.681091
246057_at	77	P	0.005859	0.4	NC	0.5
246058_at	202.4	P	2.44e-4	0.1	NC	0.5
246059_at	216	P	0.00293	0	NC	0.5
246060_at	194.5	P	0.001953	0.2	NC	0.5
246061_at	93.5	P	0.001953	-0.6	D	0.998514
246062_at	279.7	P	7.32e-4	0.1	NC	0.5
246063_at	110.7	P	0.001221	-0.1	NC	0.830902
246064_at	370	P	0.00293	0.3	NC	0.5
246065_at	14.1	A	0.398926	0.8	NC	0.318909
246066_at	141	P	2.44e-4	0.2	NC	0.213188
246067_at	182.3	P	0.00293	0.7	NC	0.041201
246068_at	6336.1	P	2.44e-4	0.2	NC	0.5
246069_at	24.2	A	0.067627	1	NC	0.078937
246070_at	933.6	P	2.44e-4	0	NC	0.894337
246071_at	164.4	P	0.023926	0.3	NC	0.5
246072_at	22.7	A	0.129639	-0.5	NC	0.99288
246073_at	338.5	P	0.001221	-0.2	NC	0.992212
246074_at	116	P	0.010742	0.2	NC	0.5
246075_at	4.4	A	0.5	-2.9	NC	0.966696
246076_at	166.5	P	0.037598	-0.3	D	0.998349
246077_at	34.6	A	0.246094	0.1	NC	0.854318
246078_s_at	47.9	A	0.533936	0.9	NC	0.39129
246079_at	47.9	A	0.111572	0.4	NC	0.5
246080_at	3.4	A	0.398926	0	NC	0.657563
246081_s_at	243.9	P	2.44e-4	0	NC	0.777251
246082_at	9.3	A	0.533936	1	NC	0.088938
246083_at	88.4	A	0.111572	0.7	NC	0.5
246084_at	61.5	P	0.01416	0.2	NC	0.5
246085_at	75.5	P	0.018555	0.1	NC	0.48058
246086_at	54.2	A	0.27417	0.3	NC	0.307406
246087_at	73.9	P	0.001221	-0.1	NC	0.805199
246088_at	159.6	P	0.008057	0.4	NC	0.5
246089_at	648.9	P	0.023926	0	NC	0.900148
246090_at	539.2	P	7.32e-4	-0.1	NC	0.822588
246091_at	149.6	A	0.095215	0.6	NC	0.5
246092_at	980.8	P	2.44e-4	-0.1	NC	0.681091
246093_at	86.8	P	0.005859	-0.7	D	0.999508
246094_at	53.1	P	0.001221	0.4	NC	0.5
246095_at	19.6	A	0.149658	-0.4	NC	0.930187
246096_at	18.5	A	0.303711	0.5	NC	0.5
246097_at	167	P	2.44e-4	0.4	NC	0.252851
246098_at	257.7	P	0.001221	-0.1	NC	0.961585
246099_at	9.5	A	0.466064	-2.7	NC	0.966696
246100_at	16.5	A	0.466064	0.7	NC	0.5
246101_at	16.5	A	0.533936	0	NC	0.118009
246102_at	4.3	A	0.72583	-0.4	NC	0.5
246103_at	101.6	P	0.030273	0.2	NC	0.5
246104_at	79.3	P	0.046143	-0.8	D	0.996645
246105_at	23.4	A	0.080566	0.9	NC	0.222749
246106_at	13.4	A	0.72583	1.4	NC	0.692594
246107_at	11.6	A	0.466064	-1.2	NC	0.881991
246108_at	461.1	P	7.32e-4	-0.5	D	0.99998
246109_at	125.4	P	2.44e-4	0.1	NC	0.274048
246110_at	27.6	A	0.366211	1.6	NC	0.5
246111_at	113.8	P	0.018555	0.3	NC	0.5
246112_at	170	P	0.001221	0.2	NC	0.5
246113_at	7.1	A	0.828613	-2.1	NC	0.846768
246114_at	1580.8	P	2.44e-4	0.5	NC	0.011045
246115_at	70.6	P	0.018555	-0.2	NC	0.888286
246116_at	37.1	A	0.111572	-0.1	NC	0.657563
246117_at	100.4	M	0.056152	0	NC	0.805199
246118_at	32.4	A	0.432373	2.9	NC	0.030967
246119_at	641.8	P	2.44e-4	0.1	NC	0.5
246120_at	91.4	P	0.001221	-0.1	NC	0.570859
246121_at	3.3	A	0.398926	-1	NC	0.736659
246122_at	17.3	A	0.19458	0.5	NC	0.296089
246123_at	24.7	A	0.129639	0.5	NC	0.274048
246124_at	473.7	P	0.001221	0.6	NC	0.263341
246125_at	172.3	P	2.44e-4	0	NC	0.5
246126_at	201.3	P	0.001221	0.6	NC	0.242585
246127_s_at	4.8	A	0.5	0.4	NC	0.429141
246128_at	29.6	A	0.5	0.7	NC	0.51942
246129_at	2	A	0.888428	0.5	NC	0.583567
246130_at	17.2	A	0.533936	0.6	NC	0.307406
246131_at	430.8	P	2.44e-4	0.2	NC	0.5
246132_at	12.4	A	0.5	-0.9	NC	0.284967
246133_at	1404.9	P	2.44e-4	0.2	NC	0.5
246134_at	111.4	P	0.018555	-0.4	NC	0.983269
246135_at	1356.3	P	2.44e-4	-0.5	D	0.997968
246136_at	6.7	A	0.696289	-0.9	NC	0.318909
246137_at	6.2	A	0.828613	0.6	NC	0.416433
246138_at	47.6	P	7.32e-4	0	NC	0.558077
246139_at	132.9	P	7.32e-4	-0.6	D	0.996645
246140_at	119	P	7.32e-4	0.1	NC	0.5
246141_at	37.1	A	0.398926	-0.1	NC	0.5
246142_at	147.9	P	2.44e-4	-0.7	D	0.99998
246143_at	216.7	P	7.32e-4	-0.2	NC	0.952736
246144_at	77.2	P	0.023926	0.2	NC	0.5
246145_at	1.2	A	0.828613	0.4	NC	0.429141
246146_at	184	P	0.037598	-0.2	NC	0.767451
246147_s_at	368.7	P	2.44e-4	0.1	NC	0.5
246148_at	58.7	P	0.005859	0.1	NC	0.506476
246149_at	792.4	P	2.44e-4	-1.3	D	0.99998
246150_at	345.6	P	0.005859	0	NC	0.715033
246151_at	52.6	M	0.056152	0.3	NC	0.5
246152_at	29.3	A	0.432373	-0.2	NC	0.916174
246153_s_at	453.7	P	2.44e-4	-0.8	D	0.999965
246154_at	67.5	A	0.171387	0.6	NC	0.416433
246155_at	58.4	A	0.111572	-0.1	NC	0.725952
246156_at	1257.4	P	2.44e-4	0.1	NC	0.5
246157_at	304.7	P	7.32e-4	-0.2	NC	0.757415
246158_at	71.2	P	0.023926	-0.2	NC	0.5
246159_at	5.5	A	0.665527	-0.1	NC	0.715033
246160_at	164.9	P	7.32e-4	0.1	NC	0.669411
246161_at	745	P	2.44e-4	0.3	NC	0.5
246162_at	102.3	P	0.00293	0.3	NC	0.5
246163_at	3.8	A	0.870361	1.3	NC	0.263341
246164_at	11.6	A	0.219482	0.3	NC	0.37888
246165_at	2	A	0.828613	0.4	NC	0.506476
246166_at	3.8	A	0.850342	-1.8	NC	0.558077
246167_at	41.9	A	0.303711	0.1	NC	0.5
246168_at	3.3	A	0.850342	0.4	NC	0.681091
246169_at	147.9	P	0.00415	0	NC	0.5
246170_at	504.1	P	2.44e-4	0.3	NC	0.5
246171_at	498.9	P	2.44e-4	0.1	NC	0.645558
246172_s_at	19.3	A	0.533936	0.4	NC	0.5
246173_s_at	90.2	P	7.32e-4	-0.8	D	0.996959
246174_s_at	7.7	A	0.398926	-1.1	NC	0.715033
246175_s_at	43.5	A	0.080566	-0.1	NC	0.715033
246176_at	1.5	A	0.919434	-0.1	NC	0.971234
246177_at	26.4	A	0.149658	3.1	NC	0.021224
246178_s_at	2.6	A	0.80542	-3.2	NC	0.854318
246179_at	13.2	A	0.696289	1.3	NC	0.814019
246180_at	171.3	P	2.44e-4	-0.1	NC	0.5
246181_at	63.9	A	0.067627	0.9	NC	0.033304
246182_at	45.7	P	0.037598	-0.1	NC	0.900148
246183_at	5.5	A	0.850342	-0.6	NC	0.5
246184_at	263.4	P	0.00293	-0.7	D	0.999853
246185_at	120.8	P	0.00415	0	NC	0.681091
246186_at	15.2	A	0.303711	-0.2	NC	0.403812
246187_at	182.5	P	2.44e-4	1.9	I	2.e-5
246188_at	59.9	P	0.037598	0.3	NC	0.645558
246189_at	193	P	0.037598	0.6	NC	0.177412
246190_at	138.8	P	0.00415	0	NC	0.645558
246191_at	1262.2	P	2.44e-4	-0.2	NC	0.964215
246192_at	935.8	P	2.44e-4	-0.1	NC	0.736659
246193_at	113.8	M	0.056152	-0.1	NC	0.868657
246194_at	162.5	P	0.00415	0.1	NC	0.5
246195_at	139.8	P	7.32e-4	-0.9	D	0.999932
246196_at	120.9	P	0.018555	0.2	NC	0.830902
246197_at	323	P	2.44e-4	0	NC	0.5
246198_at	85.9	P	0.001953	-0.2	NC	0.99288
246199_at	127.7	P	0.030273	0.5	NC	0.5
246200_at	35.2	A	0.19458	-1.3	D	0.999562
246201_at	220.7	P	0.005859	-0.4	D	0.99987
246202_at	86.6	P	0.001221	0.2	NC	0.5
246203_at	817.4	P	2.44e-4	0.7	I	2.41e-4
246204_at	283.9	P	0.01416	0.5	NC	0.307406
246205_at	104.7	P	0.005859	-0.8	D	0.996645
246206_at	13.2	A	0.567627	-0.4	NC	0.161038
246207_at	132.6	P	0.010742	0	NC	0.5
246208_at	19	A	0.753906	0.1	NC	0.846768
246209_at	20	A	0.665527	0.4	NC	0.5
246210_at	44.5	P	0.018555	-0.6	D	0.99775
246211_at	311.6	P	2.44e-4	0.1	NC	0.5
246212_at	81.1	P	0.00415	-0.2	NC	0.945978
246213_at	143	M	0.056152	0	NC	0.786812
246214_at	649.4	P	2.44e-4	0.3	NC	0.330589
246215_at	52.5	M	0.056152	1.6	NC	0.054022
246216_at	163.6	P	7.32e-4	-0.1	NC	0.5
246217_at	190.1	P	0.001953	1	I	0.00249
246218_at	66	P	7.32e-4	-1.2	D	0.999308
246219_at	326.8	P	2.44e-4	-0.2	D	0.99751
246220_at	331.3	P	7.32e-4	0.2	NC	0.5
246221_at	158.6	P	0.001221	0	NC	0.5
246222_at	32.8	A	0.303711	-0.4	NC	0.977068
246223_at	134.9	P	0.001953	0	NC	0.596188
246224_at	36.9	A	0.067627	0.8	NC	0.203871
246225_at	115.2	P	0.005859	0.2	NC	0.5
246226_at	69.1	A	0.19458	0.3	NC	0.5
246227_at	2.2	A	0.888428	-0.5	NC	0.990708
246228_at	710.1	P	2.44e-4	-0.3	D	0.99775
246229_at	125.2	P	0.00415	-0.4	NC	0.987976
246230_at	56.5	A	0.246094	-0.3	NC	0.846768
246231_at	31.3	A	0.095215	-0.9	D	0.999853
246232_at	220.1	P	2.44e-4	-0.5	NC	0.989865
246233_at	161.8	P	0.001221	0.3	NC	0.5
246234_at	137.3	P	0.001953	0.5	NC	0.5
246235_at	60.7	A	0.080566	0.3	NC	0.5
246236_at	23.7	A	0.19458	-1.1	NC	0.5
246237_at	128.6	P	0.018555	0.3	NC	0.532344
246238_at	93.2	P	0.037598	0.4	NC	0.5
246239_at	156.8	P	0.01416	-0.2	NC	0.955851
246240_at	133.7	P	0.00415	0.5	NC	0.5
246241_at	56.5	A	0.107422	1.6	I	7.74e-4
246242_at	17.8	A	0.366211	0.3	NC	0.5
246243_at	99.2	P	0.001221	-0.3	D	0.999448
246244_at	264.5	P	0.001221	0.4	NC	0.5
246245_at	272.6	P	2.44e-4	0.2	NC	0.5
246246_at	40.3	A	0.19458	0.6	NC	0.60871
246247_at	299.4	P	2.44e-4	-0.2	NC	0.977068
246248_at	7.7	A	0.753906	3.2	NC	0.39129
246249_at	141.4	A	0.129639	0	NC	0.981872
246250_at	19.1	A	0.129639	-0.2	NC	0.5
246251_at	11.4	A	0.533936	-1.9	NC	0.5
246252_s_at	366.8	P	2.44e-4	0	NC	0.5
246253_at	323.6	P	0.00293	-0.3	NC	0.942324
246254_at	9.2	A	0.533936	-0.7	NC	0.318909
246255_at	129.7	P	0.00415	0.9	NC	0.153232
246256_at	15.4	A	0.72583	0.4	NC	0.786812
246257_at	334.6	P	2.44e-4	0.3	NC	0.5
246258_at	34.9	P	7.32e-4	0.3	NC	0.5
246259_at	324.2	P	7.32e-4	0.3	NC	0.5
246260_at	33.2	A	0.19458	0.7	NC	0.366593
246261_at	69.9	P	0.005859	0	NC	0.916174
246262_at	6.6	A	0.665527	-2.4	NC	0.736659
246263_at	243	P	7.32e-4	-0.2	NC	0.881991
246264_at	58.1	A	0.080566	-0.1	NC	0.5
246265_at	134.6	P	2.44e-4	-0.2	NC	0.506476
246266_at	79.1	P	0.023926	-0.5	D	0.998664
246267_at	2965.2	P	2.44e-4	0.2	NC	0.5
246268_at	59.7	P	2.44e-4	0.2	NC	0.429141
246269_at	48.8	A	0.129639	0	NC	0.5
246270_at	141.7	P	0.001221	-0.3	D	0.999611
246271_at	46.4	A	0.334473	1	NC	0.145682
246272_at	70.4	A	0.067627	0.2	NC	0.099852
246273_at	19.1	A	0.696289	-0.2	NC	0.596188
246274_at	52	A	0.080566	0.3	NC	0.441923
246275_at	47.1	A	0.398926	-0.3	NC	0.645558
246276_at	92.9	P	2.44e-4	-0.1	NC	0.669411
246277_at	2.9	A	0.665527	-1.6	NC	0.5
246278_at	87.7	P	0.018555	0.5	NC	0.861614
246279_at	3.9	A	0.870361	-1.2	NC	0.757415
246280_at	131.9	P	0.00293	0.1	NC	0.5
246281_at	102.9	A	0.067627	-0.3	NC	0.993497
246282_at	62.9	A	0.067627	0.9	NC	0.5
246283_at	337.2	P	2.44e-4	0.1	NC	0.5
246284_at	135.6	P	7.32e-4	-0.1	NC	0.715033
246285_at	261.3	P	0.001221	0.7	NC	0.263341
246286_at	751.4	P	7.32e-4	-0.3	NC	0.854318
246287_at	115.4	A	0.067627	-0.6	NC	0.981872
246288_at	369.4	P	0.023926	0	NC	0.645558
246289_at	312.2	P	2.44e-4	-0.3	NC	0.921063
246290_at	1976.4	P	2.44e-4	0.8	I	0.00249
246291_at	154.9	P	7.32e-4	-0.1	NC	0.633407
246292_at	211.2	P	0.001953	-0.1	NC	0.838962
246293_at	88.7	P	2.44e-4	1	I	0.001486
246294_at	198.3	P	7.32e-4	0.3	NC	0.37888
246295_at	110.2	M	0.056152	0.9	NC	0.441923
246296_at	105.9	A	0.111572	0.4	NC	0.5
246297_at	35.3	A	0.466064	3.1	NC	0.203871
246298_at	182.7	P	7.32e-4	-0.1	NC	0.838962
246299_at	4.8	A	0.5	0.1	NC	0.194801
246300_at	137.4	P	7.32e-4	0.2	NC	0.5
246301_at	184.7	P	7.32e-4	-0.3	NC	0.911062
246302_at	120.2	P	0.005859	0.6	NC	0.5
246303_at	36.5	A	0.111572	0.3	NC	0.5
246304_at	572.8	P	2.44e-4	0	NC	0.583567
246305_at	602.4	P	7.32e-4	0.4	NC	0.5
246306_at	105.6	P	0.01416	0.1	NC	0.5
246307_at	871.3	P	2.44e-4	-0.1	NC	0.894337
246308_at	39.9	A	0.067627	0.9	NC	0.263341
246309_at	48.9	P	0.00293	0	NC	0.5
246310_at	25.1	A	0.067627	-0.1	NC	0.5
246311_at	324.2	P	0.001953	0	NC	0.846768
246312_at	251.4	P	0.001953	0.4	NC	0.681091
246313_at	1.4	A	0.976074	0.6	NC	0.911062
246314_at	186.1	P	0.001221	0.1	NC	0.5
246315_at	7	A	0.432373	-0.8	NC	0.467656
246316_at	4	A	0.904785	0.5	NC	0.5
246317_at	120.7	P	0.005859	0.5	NC	0.5
246318_at	91.2	P	0.005859	0.2	NC	0.5
246319_at	316.6	P	2.44e-4	0.5	NC	0.274048
246320_at	391.1	P	2.44e-4	0.1	NC	0.5
246321_at	6.5	A	0.432373	-1.8	NC	0.5
246322_at	112.3	P	0.010742	0.3	NC	0.5
246323_at	99	A	0.067627	0.4	NC	0.441923
246324_at	205.5	A	0.129639	0.9	NC	0.057676
246325_at	22.5	A	0.5	-1.1	D	0.999308
246326_at	39.9	A	0.246094	0.3	NC	0.558077
246327_at	272.3	P	2.44e-4	-0.3	NC	0.952736
246328_at	138.8	A	0.080566	0.6	NC	0.153232
246329_at	84.2	P	0.00293	0.3	NC	0.5
246330_at	133.1	A	0.129639	0.3	NC	0.942324
246331_at	94.4	P	0.001953	0.4	NC	0.429141
246332_at	32.7	A	0.219482	0.4	NC	0.5
246333_at	138.5	P	2.44e-4	-0.4	NC	0.977068
246334_at	98.1	P	0.001953	-0.2	NC	0.964215
246335_at	9.8	A	0.466064	0.3	NC	0.5
246336_at	27.1	A	0.149658	2.7	NC	0.078937
246337_at	24.2	A	0.533936	0.2	NC	0.881991
246338_s_at	2.6	A	0.870361	0.7	NC	0.5
246339_at	116.4	P	7.32e-4	0.9	NC	0.307406
246340_s_at	13.3	A	0.219482	0.1	NC	0.51942
246341_x_at	0.9	A	0.932373	-0.3	NC	0.830902
246342_at	3.5	A	0.780518	0.7	NC	0.37888
246343_at	135.7	P	2.44e-4	-0.2	NC	0.830902
246344_at	285.5	P	2.44e-4	0.8	NC	0.021224
246345_at	111.8	P	0.030273	-0.4	NC	0.980376
246346_at	96.9	P	2.44e-4	0.5	I	0.00249
246347_at	76.1	P	0.005859	0.2	NC	0.506476
246348_at	145.8	P	2.44e-4	0	NC	0.5
246349_at	14	A	0.567627	-0.5	NC	0.645558
246350_at	65	P	0.023926	1	NC	0.088938
246351_at	219.3	P	2.44e-4	0.6	NC	0.118009
246352_at	1.7	A	0.943848	0.6	NC	0.366593
246353_s_at	4.8	A	0.72583	0.6	NC	0.5
246354_at	19.6	A	0.665527	-0.1	NC	0.938478
246355_at	33.7	A	0.334473	-0.2	NC	0.213188
246356_x_at	25.5	P	0.018555	0.4	NC	0.5
246357_x_at	3.7	A	0.828613	0.8	NC	0.044149
246358_x_at	6.3	A	0.696289	1.1	NC	0.022932
246359_x_at	9.7	A	0.246094	-1.2	NC	0.153232
246360_at	12.1	A	0.466064	0.1	NC	0.757415
246361_s_at	16.6	A	0.432373	0.3	NC	0.5
246362_at	5.6	A	0.665527	2.9	NC	0.318909
246363_at	40.9	A	0.27417	0.7	NC	0.5
246364_at	31	P	0.046143	0.1	NC	0.5
246365_at	4.1	A	0.696289	-0.7	NC	0.911062
246366_at	168.1	P	0.001221	-0.6	D	0.999932
246367_at	6.9	A	0.466064	-2	NC	0.5
246368_at	377.4	P	2.44e-4	0	NC	0.846768
246369_at	41.2	M	0.056152	0.7	NC	0.284967
246370_at	45.6	A	0.27417	1.5	NC	0.099852
246371_at	62.9	A	0.111572	0.4	NC	0.5
246372_at	24.1	A	0.095215	0	NC	0.145682
246373_at	167.9	P	2.44e-4	0.2	NC	0.5
246374_at	93.6	A	0.149658	-0.7	D	0.999382
246375_at	288.9	P	7.32e-4	-0.3	NC	0.881991
246376_at	293.4	P	0.001953	-0.3	D	0.999508
246377_at	55.5	A	0.149658	1.2	NC	0.37888
246378_at	220.3	P	2.44e-4	-0.3	D	0.995927
246379_s_at	568.9	P	2.44e-4	-0.3	NC	0.881991
246380_at	14.9	A	0.432373	-0.5	NC	0.692594
246381_at	4.6	A	0.828613	0.6	NC	0.5
246382_at	23.9	A	0.27417	0.5	NC	0.5
246383_at	40.9	A	0.19458	0.3	NC	0.669411
246384_at	760.8	P	2.44e-4	0	NC	0.633407
246385_at	38.2	A	0.466064	0.5	NC	0.5
246386_at	44.3	A	0.149658	0.4	NC	0.5
246387_at	45.6	M	0.056152	1	NC	0.5
246388_at	23.6	A	0.466064	2	NC	0.48058
246389_at	88	A	0.129639	0.3	NC	0.881991
246390_at	499.2	P	2.44e-4	0.3	NC	0.274048
246391_at	543	P	0.001221	0.2	NC	0.5
246392_at	35.4	A	0.067627	0	NC	0.429141
246393_at	32.7	A	0.219482	0.4	NC	0.5
246394_at	27	P	0.008057	0.5	NC	0.145682
246395_at	98.1	P	0.00293	-0.3	NC	0.905721
246396_at	186.5	P	0.001221	0.4	NC	0.5
246397_at	4.2	A	0.466064	-1.9	NC	0.854318
246398_at	252.1	P	7.32e-4	-0.2	NC	0.991489
246399_at	300.4	P	0.008057	-0.5	D	0.999693
246400_at	157.5	P	2.44e-4	-0.5	NC	0.942324
246401_at	47.2	A	0.095215	0	NC	0.5
246402_at	36.8	P	0.023926	1.4	NC	0.028766
246403_at	94.4	P	0.046143	0.4	NC	0.5
246404_at	104.7	P	0.030273	-0.4	NC	0.986922
246405_at	85.7	P	0.030273	1.2	I	1.89e-4
246406_at	5.8	A	0.567627	0.5	NC	0.366593
246407_at	19.4	A	0.432373	-0.9	NC	0.5
246408_at	488.2	P	2.44e-4	-0.2	NC	0.930187
246409_at	78.2	P	0.030273	-0.2	NC	0.961585
246410_at	180.9	P	0.001953	0	NC	0.854318
246411_at	5	A	0.80542	0.1	NC	0.757415
246412_at	97.4	P	7.32e-4	0.2	NC	0.354442
246413_at	48.8	A	0.111572	0.3	NC	0.5
246414_at	11.2	A	0.366211	2.1	NC	0.252851
246415_at	99	P	0.037598	0.2	NC	0.5
246416_at	21.3	A	0.303711	0.1	NC	0.5
246417_at	37.1	A	0.5	0.1	NC	0.5
246418_at	28.4	A	0.633789	1	NC	0.5
246419_at	10.8	A	0.601074	2.4	NC	0.169098
246420_at	36	A	0.27417	-0.4	NC	0.980376
246421_at	869.2	P	2.44e-4	0	NC	0.5
246422_at	253.6	P	7.32e-4	-0.3	D	0.999308
246423_at	31	P	0.008057	0	NC	0.796129
246424_at	275.4	P	0.005859	-0.2	D	0.996301
246425_at	188.7	P	2.44e-4	0.3	NC	0.284967
246426_at	20.9	A	0.665527	1.6	NC	0.5
246427_at	112	P	2.44e-4	-0.1	NC	0.5
246428_at	93.6	A	0.095215	0.2	NC	0.747149
246429_at	5.3	A	0.533936	-1.2	NC	0.60871
246430_at	11.7	A	0.398926	2.1	NC	0.050553
246431_at	9.5	A	0.533936	0.9	NC	0.51942
246432_at	1.1	A	0.989258	-2.7	D	0.999135
246433_at	50.2	P	0.010742	0.2	NC	0.5
246434_at	156.9	P	0.018555	0.1	NC	0.5
246435_at	4.3	A	0.633789	0.6	NC	0.213188
246436_at	165	P	0.001221	0.3	NC	0.5
246437_at	15.8	A	0.633789	0.8	NC	0.703911
246438_at	19	A	0.246094	-0.4	NC	0.296089
246439_at	51.6	P	0.00415	-0.1	NC	0.633407
246440_at	172.3	P	0.010742	0.7	I	0.00249
246441_at	250.9	P	0.00415	0	NC	0.5
246442_at	148.8	P	7.32e-4	-0.6	NC	0.984574
246443_at	139.9	P	0.00293	0.5	NC	0.493524
246444_at	74.1	P	0.030273	0.2	NC	0.5
246445_at	244	P	7.32e-4	0.1	NC	0.767451
246446_at	135.8	P	7.32e-4	-0.6	NC	0.99288
246447_at	162.7	P	7.32e-4	0.1	NC	0.5
246448_at	248.8	P	2.44e-4	0.1	NC	0.5
246449_at	79.1	M	0.056152	1.1	NC	0.018128
246450_at	77.3	P	0.030273	-0.3	MD	0.994067
246451_at	328.1	P	7.32e-4	-0.3	MD	0.994067
246452_at	239	P	0.001221	0	NC	0.583567
246453_at	390.8	P	2.44e-4	0	NC	0.5
246454_at	134.6	P	0.001221	-0.1	NC	0.645558
246455_at	1	A	0.962402	-0.2	NC	0.993497
246456_at	1.6	A	0.753906	-2.9	NC	0.888286
246457_at	120.3	P	0.001953	-0.6	NC	0.989865
246458_at	46.1	A	0.111572	0.2	NC	0.5
246459_at	125.4	P	0.001221	-0.5	D	0.999833
246460_at	525.9	P	2.44e-4	0	NC	0.532344
246461_at	49.4	P	0.005859	0.1	NC	0.441923
246462_at	56.6	P	0.00293	-0.4	NC	0.99288
246463_at	100.4	A	0.126953	1.3	MI	0.005565
246464_at	24.1	A	0.398926	-0.4	NC	0.681091
246465_at	33.6	A	0.111572	0.7	NC	0.153232
246466_at	340	P	7.32e-4	0.9	I	0.004073
246467_at	6.3	A	0.870361	0.6	NC	0.5
246468_at	184.6	P	0.018555	1.3	NC	0.010135
246469_at	71.1	P	0.001221	-0.4	NC	0.980376
246470_at	3.1	A	0.72583	-1.7	NC	0.888286
246471_s_at	2.1	A	0.870361	1.9	NC	0.252851
246472_at	4.9	A	0.72583	-1.3	NC	0.532344
246473_at	37.2	P	0.030273	1.3	I	0.00225
246474_at	0.9	A	0.633789	-0.7	NC	0.854318
246475_at	56.2	P	0.046143	0	NC	0.983269
246476_at	47.8	P	7.32e-4	-1.1	D	0.999922
246477_at	145.5	P	0.001953	0.5	NC	0.035785
246478_at	156	P	2.44e-4	-0.5	NC	0.955851
246479_at	194	P	0.001221	0.1	NC	0.5
246480_at	265.7	P	2.44e-4	-0.3	NC	0.989865
246481_s_at	127.7	P	0.008057	1.1	NC	0.01421
246482_at	123.4	P	0.00293	0.3	NC	0.5
246483_at	167.1	P	7.32e-4	0.2	NC	0.657563
246484_at	155.9	P	0.01416	0.2	NC	0.5
246485_at	8.9	A	0.696289	-1.4	NC	0.916174
246486_at	207.8	P	7.32e-4	1	I	9.66e-4
246487_at	29.6	A	0.334473	0.5	NC	0.330589
246488_at	123.6	P	0.001221	0.2	NC	0.5
246489_at	1045.5	P	2.44e-4	0.1	NC	0.5
246490_at	10.2	A	0.466064	-1	NC	0.366593
246491_at	50.8	P	2.44e-4	0.3	NC	0.441923
246492_at	30.2	A	0.246094	0.5	NC	0.5
246493_at	16.3	A	0.080566	-0.2	NC	0.657563
246494_at	13.9	A	0.533936	-1	NC	0.930187
246495_at	37.9	A	0.219482	0.5	NC	0.37888
246496_at	104.3	P	2.44e-4	0.3	NC	0.5
246497_at	160	P	2.44e-4	0.2	NC	0.5
246498_at	34.7	A	0.334473	0.3	NC	0.5
246499_at	146.1	P	2.44e-4	0	NC	0.5
246500_at	181.7	P	0.008057	-0.1	NC	0.973302
246501_at	152.2	P	0.018555	0.7	NC	0.5
246502_at	46.5	A	0.366211	-0.3	NC	0.983269
246503_at	1325.8	P	2.44e-4	-0.2	D	0.996959
246504_at	30.7	A	0.246094	0.3	NC	0.5
246505_at	408.1	P	2.44e-4	-0.1	NC	0.5
246506_at	1628.1	P	2.44e-4	0.2	NC	0.5
246507_at	206.2	P	2.44e-4	0.7	NC	0.169098
246508_at	476.1	P	0.001953	0.3	NC	0.5
246509_at	60.4	A	0.366211	0.4	NC	0.60871
246510_at	31.4	A	0.398926	2.5	NC	0.454766
246511_at	278.7	P	7.32e-4	0	NC	0.645558
246512_at	117.3	P	7.32e-4	0.4	NC	0.194801
246513_at	175.9	P	7.32e-4	0	NC	0.846768
246514_at	27.4	A	0.753906	0.9	NC	0.992212
246515_at	112	P	0.005859	0	NC	0.925732
246516_at	88.5	A	0.171387	-0.6	D	0.998514
246517_at	24.1	A	0.095215	-0.2	NC	0.5
246518_at	43.9	P	0.005859	0.1	NC	0.854318
246519_at	23.8	A	0.149658	0.1	NC	0.074268
246520_at	72.6	P	0.005859	-0.3	NC	0.934434
246521_at	408.1	P	7.32e-4	0.3	NC	0.5
246522_at	141.4	P	0.00415	-0.3	NC	0.993497
246523_at	5.7	A	0.919434	0.3	NC	0.5
246524_at	39.5	A	0.129639	-0.7	NC	0.911062
246525_at	2.4	A	0.696289	0.2	NC	0.900148
246526_at	8.1	A	0.366211	0.6	NC	0.088938
246527_at	176.6	P	2.44e-4	-0.8	NC	0.991489
246528_at	214	P	2.44e-4	0.3	NC	0.5
246529_at	296.3	P	2.44e-4	0	NC	0.757415
246530_at	37.4	M	0.056152	1.3	NC	0.145682
246531_at	7.1	A	0.665527	-1.4	NC	0.493524
246532_at	120	P	2.44e-4	-0.6	D	0.999135
246533_at	232.9	P	0.023926	-0.2	NC	0.633407
246534_at	5.7	A	0.72583	-2.6	D	0.99987
246535_at	26	A	0.601074	-0.2	D	0.999448
246536_at	80.2	P	0.010742	-0.3	D	0.999853
246537_at	23	A	0.432373	-0.2	NC	0.861614
246538_at	255.1	P	2.44e-4	-0.2	NC	0.930187
246539_at	95.4	P	0.037598	-0.6	NC	0.971234
246540_at	58.4	P	0.018555	0.1	NC	0.5
246541_at	166.2	A	0.095215	0.1	NC	0.930187
246542_at	135.9	P	0.00415	0.3	NC	0.5
246543_at	47.9	A	0.19458	0.2	NC	0.5
246544_at	20.1	A	0.303711	0.4	NC	0.169098
246545_at	27.1	A	0.219482	0.7	NC	0.725952
246546_at	994.7	P	2.44e-4	0.1	NC	0.5
246547_at	154.6	P	0.001221	0	NC	0.657563
246548_at	41.2	P	0.018555	-0.5	NC	0.983269
246549_at	62.7	P	0.00415	-0.1	NC	0.786812
246550_at	139.6	P	0.00293	-1.2	D	0.999853
246551_at	40.3	A	0.27417	1	NC	0.60871
246552_at	45	P	0.037598	0.3	NC	0.5
246553_at	177.9	P	0.018555	-0.2	NC	0.925732
246554_at	78.4	P	2.44e-4	-0.3	NC	0.952736
246555_at	102.1	A	0.080566	0.1	NC	0.894337
246556_at	8.7	A	0.780518	-0.9	NC	0.669411
246557_at	7.5	A	0.567627	-0.7	NC	0.703911
246558_at	157.4	P	0.046143	0.2	NC	0.736659
246559_at	160.8	P	0.023926	-0.3	NC	0.971234
246560_at	29	A	0.129639	3.8	I	8.65e-4
246561_at	105.2	P	7.32e-4	0	NC	0.757415
246562_at	77.8	P	2.44e-4	-0.6	D	0.998349
246563_at	12	A	0.601074	1.8	NC	0.213188
246564_at	237	P	0.005859	0.1	NC	0.5
246565_at	237.8	P	2.44e-4	0	NC	0.5
246566_at	177.6	P	0.00293	0.2	NC	0.681091
246567_at	185	P	2.44e-4	-0.1	NC	0.703911
246568_at	52.8	A	0.219482	0	NC	0.991489
246569_at	47.7	A	0.171387	0.3	NC	0.307406
246570_at	9.6	A	0.466064	1.1	NC	0.012024
246571_at	7.4	A	0.398926	-2.5	NC	0.558077
246572_at	3.7	A	0.80542	-2.3	NC	0.736659
246573_at	3.2	A	0.953857	0.3	NC	0.703911
246574_at	4.7	A	0.953857	0.6	NC	0.767451
246575_at	210.4	P	0.00293	0	NC	0.5
246576_at	57.2	P	0.030273	0.2	NC	0.5
246577_at	1.9	A	0.932373	0.4	NC	0.558077
246578_at	1	A	0.850342	0.6	NC	0.725952
246579_at	3.4	A	0.80542	-0.8	NC	0.5
246580_at	274.1	P	7.32e-4	0.1	NC	0.5
246581_at	18.8	A	0.567627	-1.3	NC	0.916174
246582_at	6.4	A	0.870361	-1.9	NC	0.905721
246583_at	118.5	P	2.44e-4	-0.3	NC	0.805199
246584_at	315.2	P	7.32e-4	0.3	NC	0.441923
246585_at	35.7	P	0.037598	-0.1	NC	0.786812
246586_at	28.3	P	0.01416	0	NC	0.5
246587_at	29.4	A	0.366211	1.4	NC	0.054022
246588_at	19.5	A	0.095215	2.2	NC	0.232549
246589_at	20.3	A	0.303711	0.3	NC	0.5
246590_at	22.1	A	0.398926	0.1	NC	0.5
246591_at	265.2	P	0.023926	-0.3	NC	0.888286
246592_at	33.6	A	0.095215	1.2	NC	0.057676
246593_at	113.2	P	0.01416	0.4	NC	0.5
246594_at	393.9	P	2.44e-4	-0.2	NC	0.777251
246595_at	34	A	0.080566	0.3	NC	0.5
246596_at	5.4	A	0.601074	-2.4	NC	0.51942
246597_at	2.8	A	0.696289	-3.2	D	0.997968
246598_at	77	A	0.111572	0.2	NC	0.5
246599_at	7.2	A	0.334473	-1.1	NC	0.989865
246600_at	129.9	P	7.32e-4	-0.2	NC	0.868657
246601_at	303.4	P	7.32e-4	-0.4	D	0.996301
246602_at	116	P	0.008057	0.4	NC	0.558077
246603_at	18.6	A	0.398926	0.2	NC	0.5
246604_at	23.7	A	0.72583	1	NC	0.263341
246605_at	2.8	A	0.567627	-2	NC	0.767451
246606_at	22.8	A	0.080566	1	NC	0.441923
246607_at	264.8	P	2.44e-4	-0.2	NC	0.657563
246608_at	2	A	0.850342	-1.1	NC	0.506476
246609_at	34.9	A	0.19458	0.6	NC	0.5
246610_at	40.9	A	0.219482	0.3	NC	0.5
246611_at	349	P	2.44e-4	-0.3	D	0.998514
246612_at	274.7	P	0.018555	0.4	NC	0.39129
246613_at	790.8	P	2.44e-4	0.2	NC	0.5
246614_at	52.5	P	0.037598	-0.3	NC	0.958799
246615_at	1.7	A	0.888428	-2.4	D	0.995519
246616_at	21.4	A	0.366211	-0.8	NC	0.657563
246617_at	76.5	P	0.018555	0.4	NC	0.5
246618_at	27.9	A	0.149658	0.5	NC	0.5
246619_at	574.4	P	2.44e-4	0.2	NC	0.5
246620_at	37	A	0.246094	0.9	NC	0.222749
246621_at	1359.6	P	2.44e-4	0	NC	0.506476
246622_at	143.6	P	0.00415	0.3	NC	0.5
246623_at	1219.3	P	2.44e-4	-0.3	NC	0.969033
246624_at	20.8	A	0.19458	0	NC	0.5
246625_at	42.3	A	0.19458	-0.1	NC	0.736659
246626_at	58.8	A	0.303711	0.3	NC	0.747149
246627_s_at	961.9	P	7.32e-4	0	NC	0.545234
246628_at	264	P	2.44e-4	0.1	NC	0.5
246629_at	1.2	A	0.80542	1	NC	0.633407
246630_at	99.9	A	0.111572	0.8	NC	0.5
246631_at	534.1	P	0.00293	0.2	NC	0.5
246632_at	12.8	A	0.19458	-0.9	NC	0.62112
246633_at	1.3	A	0.932373	0.4	NC	0.5
246634_at	278.1	P	2.44e-4	0.1	NC	0.51942
246635_at	3.7	A	0.567627	-3.2	NC	0.5
246636_at	647.4	P	2.44e-4	0.3	NC	0.441923
246637_at	2.2	A	0.981445	0.3	NC	0.830902
246638_at	3.6	A	0.753906	-1.3	NC	0.62112
246639_x_at	1	A	0.943848	-0.3	NC	0.846768
246640_x_at	101.7	A	0.095215	0.1	NC	0.5
246641_s_at	3.8	A	0.780518	1.4	NC	0.194801
246642_s_at	3.1	A	0.601074	-0.9	NC	0.681091
246643_s_at	0.3	A	0.953857	-0.4	NC	0.952736
246644_at	190.7	P	0.005859	0.3	NC	0.5
246645_at	213.5	P	2.44e-4	0.6	NC	0.342437
246646_at	1.4	A	0.969727	0.3	NC	0.881991
246647_at	11.8	A	0.246094	0.2	NC	0.5
246648_at	0.9	A	0.969727	-0.1	NC	0.861614
246649_at	30.6	A	0.5	0.3	NC	0.454766
246650_at	520.9	P	2.44e-4	-0.3	NC	0.984574
246651_at	42.1	A	0.149658	0	NC	0.861614
246652_at	71.8	P	0.046143	0.3	NC	0.5
246653_at	848.5	P	2.44e-4	0.1	NC	0.5
246654_s_at	230.7	P	0.001953	0.4	NC	0.118009
246655_at	2.3	A	0.567627	-2.6	NC	0.5
246656_at	27.4	A	0.19458	1.3	NC	0.185981
246657_at	11	A	0.303711	-0.2	NC	0.506476
246658_at	13.1	P	0.016113	1	NC	0.028457
246659_at	2.5	A	0.5	-1.7	NC	0.532344
246660_at	418.6	P	2.44e-4	0.2	NC	0.5
246661_at	1.4	A	0.828613	1.9	NC	0.467656
246662_at	1	A	0.80542	-2.5	NC	0.777251
246663_at	34	A	0.5	3.2	NC	0.124552
246664_at	2.8	A	0.919434	-1.6	NC	0.545234
246665_s_at	23.8	A	0.567627	2.2	NC	0.252851
246666_at	15.7	A	0.27417	0.8	NC	0.169098
246667_at	19.8	A	0.5	0.8	NC	0.5
246668_at	1.9	A	0.72583	1.1	NC	0.5
246669_at	46.6	A	0.334473	0	NC	0.786812
246670_at	11.4	A	0.366211	2.7	NC	0.330589
246671_at	37.4	A	0.366211	0.8	NC	0.429141
246672_at	12.7	A	0.171387	2	NC	0.069813
246673_at	200.8	P	7.32e-4	0.8	NC	0.263341
246674_at	48.1	P	0.023926	-0.5	NC	0.60871
246675_at	29.9	A	0.067627	0.7	NC	0.033304
246676_at	31.7	A	0.171387	3.5	NC	0.493524
246677_at	3.2	A	0.943848	0.4	NC	0.5
246678_at	13.1	A	0.366211	0.5	NC	0.354442
246679_at	1.7	A	0.850342	0.3	NC	0.805199
246680_at	46.5	A	0.171387	0.5	NC	0.5
246681_at	48	P	0.001953	-0.7	D	0.999508
246682_at	157.9	P	0.001953	-0.5	D	0.999833
246683_at	59.4	P	0.008057	-0.2	NC	0.905721
246684_at	12.8	A	0.398926	-1.4	NC	0.888286
246685_at	36.4	A	0.19458	1	NC	0.307406
246686_at	8.8	A	0.80542	0.1	NC	0.60871
246687_at	7.2	A	0.904785	-1.6	NC	0.822588
246688_at	7.2	A	0.432373	-0.5	NC	0.51942
246689_at	11.5	A	0.398926	0.4	NC	0.296089
246690_at	3.7	A	0.969727	0.7	NC	0.830902
246691_at	31.9	A	0.171387	0.1	NC	0.5
246692_at	0.6	A	0.5	1.2	NC	0.37888
246693_at	23.7	A	0.334473	3	NC	0.01421
246694_at	2.7	A	0.665527	-2.4	NC	0.5
246695_at	5	A	0.828613	0.5	NC	0.532344
246696_at	12.2	A	0.533936	1.1	NC	0.532344
246697_at	26.5	A	0.633789	1.5	NC	0.5
246698_at	31.5	A	0.111572	0.8	NC	0.5
246699_at	208.5	P	0.00293	-0.6	D	0.995519
246700_at	3	A	0.932373	-0.7	NC	0.48058
246701_at	100.1	P	7.32e-4	-0.3	NC	0.934434
246702_at	673.2	P	2.44e-4	0.5	I	0.00249
246703_at	169.1	P	0.001953	0.3	NC	0.5
246704_at	10.4	A	0.432373	-0.7	NC	0.5
246705_x_at	13.1	A	0.533936	0.7	NC	0.5
246706_at	1.2	A	0.932373	-2.8	NC	0.964215
246707_at	2.4	A	0.904785	-2.2	NC	0.822588
246708_at	165.5	P	2.44e-4	-0.1	NC	0.62112
246709_s_at	1.3	A	0.828613	-1	NC	0.5
246710_at	1.9	A	0.5	-2.4	NC	0.846768
246711_at	26.8	A	0.5	4.2	NC	0.681091
246712_at	1.4	A	0.80542	0.2	NC	0.5
246713_at	55.1	P	0.018555	1.8	NC	0.011045
246714_at	89.4	P	0.037598	0.4	NC	0.5
246715_at	55.6	A	0.303711	0.4	NC	0.48058
246716_s_at	9.1	A	0.171387	-0.4	NC	0.657563
246717_at	51.1	A	0.398926	1	NC	0.296089
246718_at	17.4	A	0.432373	0.4	NC	0.868657
246719_at	4	A	0.828613	-2.5	NC	0.905721
246720_at	14.2	A	0.366211	2.4	NC	0.203871
246721_at	9.6	A	0.432373	-0.3	NC	0.62112
246722_at	16.2	A	0.27417	1.2	NC	0.118009
246723_at	4.3	A	0.72583	0.5	NC	0.161038
246724_at	95.4	P	0.01416	0.3	NC	0.805199
246725_at	24.4	A	0.171387	0.5	NC	0.153232
246726_at	17.9	A	0.432373	0.1	NC	0.5
246727_at	76.6	A	0.129639	0.5	NC	0.5
246728_at	206	P	2.44e-4	-0.4	NC	0.736659
246729_at	0.4	A	0.981445	0.3	NC	0.558077
246730_at	674.8	P	2.44e-4	-0.8	D	0.999973
246731_at	33.7	P	0.00415	0.9	NC	0.232549
246732_at	113.2	P	0.023926	0	NC	0.532344
246733_at	21.7	A	0.466064	-1	NC	0.5
246734_at	26.3	A	0.366211	0.3	NC	0.51942
246735_at	218.7	P	2.44e-4	-0.2	NC	0.5
246736_at	56.8	A	0.398926	0	NC	0.5
246737_at	103.4	P	7.32e-4	0.2	NC	0.5
246738_at	113.5	P	0.00293	-0.4	NC	0.964215
246739_at	28.2	P	0.023926	1	NC	0.37888
246740_at	1.2	A	0.994141	0.1	NC	0.830902
246741_at	276.3	P	7.32e-4	0	NC	0.703911
246742_at	406.7	P	2.44e-4	0	NC	0.5
246743_at	40	A	0.366211	0.4	NC	0.846768
246744_at	363.6	P	2.44e-4	0.4	NC	0.416433
246745_at	899.8	P	2.44e-4	-0.6	NC	0.984574
246746_at	106.3	P	0.005859	-0.6	D	0.998514
246747_at	3376.3	P	2.44e-4	0	NC	0.5
246748_at	35.6	A	0.219482	-0.5	NC	0.875448
246749_at	92.9	P	0.00415	0	NC	0.805199
246750_at	64.7	P	0.00415	0	NC	0.725952
246751_at	46	A	0.219482	2.4	NC	0.185981
246752_at	6.9	A	0.780518	0.8	NC	0.796129
246753_at	26.5	A	0.366211	1.2	NC	0.51942
246754_at	80.6	A	0.149658	0.2	NC	0.5
246755_at	801.8	P	2.44e-4	0.7	I	3.07e-4
246756_at	169.5	P	0.008057	-0.4	D	0.99998
246757_at	19.9	A	0.567627	1.1	NC	0.307406
246758_at	1975	P	2.44e-4	-0.1	NC	0.894337
246759_at	161.4	P	7.32e-4	-0.2	NC	0.978776
246760_at	180.3	P	7.32e-4	0.6	NC	0.203871
246761_at	2.9	A	0.919434	-2.2	NC	0.964215
246762_at	76.8	P	0.005859	0.5	NC	0.5
246763_at	389.5	P	7.32e-4	0.1	NC	0.5
246764_s_at	10.3	A	0.80542	0.7	NC	0.454766
246765_at	56.6	P	0.005859	0.1	NC	0.5
246766_at	25.1	A	0.432373	2.2	NC	0.138386
246767_at	79.2	P	0.005859	-0.4	NC	0.861614
246768_at	191.2	P	2.44e-4	0.5	NC	0.366593
246769_at	5.7	A	0.665527	0.4	NC	0.5
246770_at	92.7	P	0.030273	-0.4	NC	0.971234
246771_at	4.1	A	0.567627	4.1	NC	0.222749
246772_at	145.8	P	0.010742	-0.2	NC	0.805199
246773_at	52.3	A	0.19458	0.3	NC	0.5
246774_at	69.8	A	0.171387	1.5	NC	0.041201
246775_at	313.7	P	0.001221	0.4	NC	0.242585
246776_at	80.9	A	0.171387	1.1	NC	0.01421
246777_at	366.5	P	2.44e-4	1	I	2.41e-4
246778_at	265.5	P	2.44e-4	0.4	NC	0.5
246779_at	160.1	P	0.018555	-0.2	NC	0.973302
246780_at	686.8	P	2.44e-4	0.1	NC	0.657563
246781_at	308.1	P	2.44e-4	1.4	I	7.8e-5
246782_at	83.8	P	0.005859	-0.2	NC	0.736659
246783_at	28.2	A	0.149658	-0.3	NC	0.296089
246784_at	256.5	P	2.44e-4	-0.4	NC	0.757415
246785_at	305.6	P	2.44e-4	-0.2	D	0.998168
246786_at	60.5	A	0.149658	0.4	NC	0.51942
246787_s_at	1.5	A	0.943848	-3.6	NC	0.786812
246788_at	21.8	A	0.129639	0.5	NC	0.5
246789_at	127.5	P	7.32e-4	-0.1	NC	0.868657
246790_at	21.5	A	0.171387	0	NC	0.830902
246791_at	129.8	P	0.001953	-0.3	NC	0.990708
246792_at	41.2	A	0.067627	1	NC	0.094279
246793_at	186.1	P	0.001221	0.2	NC	0.767451
246794_s_at	4.7	A	0.72583	-1.6	NC	0.984574
246795_at	17.6	A	0.366211	0.8	NC	0.5
246796_at	33.3	A	0.149658	0.3	NC	0.757415
246797_at	40.7	P	0.018555	0	NC	0.5
246798_at	42.6	A	0.27417	0.8	NC	0.307406
246799_at	84.5	P	0.023926	-0.2	NC	0.971234
246800_at	226.2	P	2.44e-4	-0.7	D	0.999727
246801_at	413	P	2.44e-4	-0.1	NC	0.767451
246802_at	95.8	P	0.023926	-0.5	D	0.998799
246803_at	38.3	P	0.037598	-0.1	NC	0.692594
246804_at	1.6	A	0.80542	1	NC	0.354442
246805_at	26.9	A	0.398926	1	NC	0.274048
246806_at	9.6	A	0.466064	2.9	NC	0.011045
246807_at	214.2	P	2.44e-4	0.2	NC	0.5
246808_at	40.4	P	0.030273	0.4	NC	0.5
246809_s_at	219	P	0.00293	0.2	NC	0.570859
246810_at	0.6	A	0.665527	-1.8	NC	0.930187
246811_at	3.1	A	0.601074	-2.7	NC	0.5
246812_at	1.1	A	0.919434	-2.5	NC	0.854318
246813_at	0.5	A	0.904785	0.7	NC	0.131343
246814_at	26.3	A	0.149658	0.6	NC	0.493524
246815_at	54.4	P	0.00415	0.1	NC	0.5
246816_at	12.2	A	0.567627	-0.8	NC	0.900148
246817_at	2.8	A	0.850342	-2.8	NC	0.900148
246818_at	81.5	A	0.19458	0.5	NC	0.5
246819_at	0.4	A	0.99585	0.7	NC	0.5
246820_at	58.3	P	0.030273	0	NC	0.645558
246821_at	1270.9	P	2.44e-4	1.9	I	7.8e-5
246822_at	102.4	P	0.00293	0.1	NC	0.5
246823_at	2	A	0.780518	0.1	NC	0.596188
246824_at	268.9	P	0.005859	-0.3	NC	0.964215
246825_at	255.6	P	0.001953	-0.1	NC	0.633407
246826_at	78.9	A	0.095215	0	NC	0.5
246827_at	74.4	A	0.067627	0	NC	0.846768
246828_at	3.7	A	0.72583	-1.5	NC	0.5
246829_at	148.4	P	0.001221	0.1	NC	0.5
246830_at	783.9	P	2.44e-4	-0.5	NC	0.993497
246831_at	84.9	P	0.005859	0.1	NC	0.747149
246832_at	265.2	P	2.44e-4	0	NC	0.545234
246833_at	1.6	A	0.904785	1	NC	0.583567
246834_at	34.6	A	0.129639	3.5	NC	0.094279
246835_at	79.6	P	0.046143	1.1	NC	0.094279
246836_s_at	35.3	A	0.080566	1	NC	0.213188
246837_at	56	A	0.080566	0.1	NC	0.5
246838_at	74.6	P	0.008057	0.2	NC	0.5
246839_at	47.6	A	0.149658	0.1	NC	0.681091
246840_at	262.1	P	0.008057	0.4	NC	0.5
246841_at	13.5	A	0.246094	-0.3	NC	0.757415
246842_at	79.8	P	0.018555	-0.6	D	0.997247
246843_at	383.9	P	2.44e-4	0.4	NC	0.169098
246844_at	145.4	P	0.037598	-0.1	NC	0.934434
246845_at	653	P	2.44e-4	-0.4	D	0.99751
246846_at	277.5	P	0.010742	0.4	NC	0.416433
246847_at	106.7	A	0.171387	0.4	NC	0.5
246848_at	2	A	0.994141	-0.4	NC	0.838962
246849_at	161.2	P	0.00293	0.2	NC	0.5
246850_at	103.8	P	0.01416	0.6	NC	0.099852
246851_at	0.9	A	0.932373	-2.6	NC	0.911062
246852_at	157	P	0.023926	0	NC	0.725952
246853_at	34.7	P	7.32e-4	1	I	0.00249
246854_at	9.6	A	0.567627	0.9	NC	0.021224
246855_at	2473.5	P	2.44e-4	-0.3	NC	0.861614
246856_at	318.1	P	2.44e-4	-0.3	NC	0.846768
246857_at	1.4	A	0.98584	0.1	NC	0.961585
246858_at	526.4	P	2.44e-4	1.5	I	2.3e-5
246859_at	4.3	A	0.398926	1.1	NC	0.124552
246860_at	3.1	A	0.601074	-1.6	NC	0.307406
246861_at	1094.7	P	2.44e-4	-0.7	D	0.999693
246862_at	543.3	P	2.44e-4	0.4	NC	0.5
246863_at	429.2	P	7.32e-4	0.2	NC	0.5
246864_at	121.6	P	0.001221	0.3	NC	0.5
246865_s_at	201.8	P	7.32e-4	-0.4	NC	0.949447
246866_at	11.9	A	0.80542	0.1	NC	0.60871
246867_at	6.6	A	0.5	0.2	NC	0.138386
246868_at	153.3	P	0.00293	0.5	NC	0.296089
246869_at	24.8	A	0.067627	0.8	NC	0.252851
246870_at	866.5	P	2.44e-4	0.9	I	4.6e-5
246871_at	18.4	A	0.567627	0	NC	0.596188
246872_at	59.8	P	0.00415	1	MI	0.005933
246873_at	67.5	A	0.27417	0.4	NC	0.5
246874_at	8.1	A	0.72583	0.5	NC	0.5
246875_at	215.9	P	0.001953	-1.1	D	0.999977
246876_at	1.4	A	0.72583	-2.8	NC	0.5
246877_at	3.4	A	0.850342	0.2	NC	0.263341
246878_at	3.9	A	0.696289	1.1	NC	0.069813
246879_at	89	P	0.00293	0.2	NC	0.5
246880_s_at	16.9	A	0.111572	1.3	NC	0.131343
246881_at	97.3	P	0.001953	-0.4	NC	0.973302
246882_at	106.4	A	0.080566	0.4	NC	0.5
246883_at	18.6	A	0.149658	-0.8	D	0.995519
246884_at	64.7	P	0.005859	1.2	I	4.92e-4
246885_at	35.3	P	0.023926	-0.3	MD	0.994591
246886_at	105.8	P	0.001953	-0.1	NC	0.545234
246887_at	9.3	A	0.601074	-0.6	NC	0.786812
246888_at	299.5	P	2.44e-4	-0.3	NC	0.945978
246889_at	45	A	0.19458	0.7	NC	0.284967
246890_at	68.1	M	0.056152	1.2	NC	0.138386
246891_at	28.1	P	0.023926	-0.1	NC	0.725952
246892_at	40.4	A	0.466064	0.3	NC	0.583567
246893_at	183.7	P	7.32e-4	0.2	NC	0.5
246894_at	17.1	A	0.398926	0.7	NC	0.5
246895_at	918.6	P	2.44e-4	0.2	NC	0.5
246896_at	5.3	A	0.780518	0.6	NC	0.692594
246897_at	398.4	P	2.44e-4	0.5	NC	0.026698
246898_at	1.7	A	0.780518	-3.2	NC	0.992212
246899_at	9.5	A	0.303711	-1.9	NC	0.949447
[truncated: 20,811 more rows]
