# Supplementary material for: Qualitative network models and genome-wide expression data define carbon/nitrogen-responsive molecular machines in Arabidopsis
Source: Genome Biol. 2007 Jan 11;8(1):R7. doi: 10.1186/gb-2007-8-1-r7 (PMC1839130; doi:10.1186/gb-2007-8-1-r7)
Supplement: Additional data file 5 — CHP files generated with the Affymetrix MAS v5.0 software as described in the Materials and methods. [file gb-2007-8-1-r7-S5.zip › CHPfiles/34.3.vs.ll42.1.CHP]

row.names	LL34.3.vs.ll42.1.Signal	LL34.3.vs.ll42.1.Detection	LL34.3.vs.ll42.1.Detection.p.value	LL34.3.vs.ll42.1.Signal.Log.Ratio	LL34.3.vs.ll42.1.Change	LL34.3.vs.ll42.1.Change.p.value
244901_at	64	P	2.44e-4	0.5	NC	0.074268
244902_at	28.2	A	0.129639	-0.1	NC	0.669411
244903_at	101.1	P	0.023926	0.3	NC	0.583567
244904_at	20	A	0.398926	2.4	NC	0.318909
244905_at	28.6	A	0.432373	0.2	NC	0.307406
244906_at	176.3	P	0.001953	0.2	NC	0.5
244907_at	14.2	A	0.466064	0.5	NC	0.51942
244908_at	1.2	A	0.828613	-0.4	NC	0.558077
244909_at	12.6	A	0.5	-0.8	NC	0.467656
244910_s_at	30.3	M	0.056152	-0.1	NC	0.5
244911_at	5.7	A	0.633789	-0.9	NC	0.786812
244912_at	397.1	P	0.001953	-0.3	D	0.997968
244913_at	9.3	A	0.870361	-1.4	NC	0.5
244914_at	7.5	A	0.780518	-0.7	NC	0.875448
244915_s_at	9.8	A	0.601074	0.9	NC	0.48058
244916_at	1	A	0.567627	0.7	NC	0.111714
244917_at	3.7	A	0.753906	0.2	NC	0.506476
244918_at	11.2	A	0.432373	-2	NC	0.094279
244919_at	8	A	0.366211	-0.1	NC	0.747149
244920_s_at	86.2	P	2.44e-4	0.4	NC	0.185981
244921_s_at	22.8	P	0.010742	-0.4	NC	0.5
244922_s_at	39.7	A	0.171387	0.5	NC	0.5
244923_s_at	21.2	A	0.466064	-0.6	NC	0.715033
244924_at	50.3	A	0.129639	0.3	NC	0.242585
244925_at	32.8	A	0.111572	1.3	NC	0.044149
244926_s_at	41.6	A	0.334473	-0.9	MD	0.995075
244927_at	73.7	A	0.171387	0.7	NC	0.318909
244928_s_at	121.5	P	0.023926	0.2	NC	0.354442
244929_at	128.4	P	0.046143	0	NC	0.854318
244930_at	22	A	0.219482	1.6	NC	0.069813
244931_at	12.8	A	0.19458	-0.1	NC	0.5
244932_at	59.9	M	0.056152	1	NC	0.307406
244933_at	70.7	P	0.005859	1.3	I	3.89e-4
244934_at	34.8	A	0.27417	1.7	NC	0.177412
244935_at	287.3	P	7.32e-4	0.1	NC	0.5
244936_at	73.6	P	0.030273	0.2	NC	0.558077
244937_at	24	A	0.19458	-0.1	NC	0.5
244938_at	61.5	P	0.046143	0.4	NC	0.145682
244939_at	104.4	P	0.018555	0.1	NC	0.203871
244940_at	221	P	2.44e-4	0.2	NC	0.429141
244941_at	62.7	P	0.023926	0.3	NC	0.035785
244942_at	17.5	A	0.398926	2	NC	0.131343
244943_at	131.2	P	0.010742	-0.1	NC	0.5
244944_s_at	171	P	0.023926	0.1	NC	0.5
244945_at	38.5	A	0.111572	0	NC	0.041201
244946_at	30.5	A	0.398926	0.1	NC	0.203871
244947_at	50.9	P	0.023926	0.2	NC	0.111714
244948_at	27.6	A	0.171387	0.8	NC	0.296089
244949_at	16.9	A	0.432373	1.1	NC	0.48058
244950_at	43.1	P	0.037598	0.1	NC	0.894337
244951_s_at	291	P	2.44e-4	0.6	I	0.003355
244952_at	51.1	P	0.030273	1.2	NC	0.124552
244953_s_at	36.7	P	2.44e-4	0.5	I	2.14e-4
244954_s_at	1.8	A	0.633789	-1.6	NC	0.669411
244955_at	49.3	A	0.129639	1.2	NC	0.035785
244956_s_at	42	A	0.149658	0.9	NC	0.429141
244957_at	20.9	M	0.056152	-0.1	NC	0.5
244958_at	35.1	A	0.246094	1.5	NC	0.307406
244959_s_at	73.7	P	7.32e-4	-0.4	NC	0.987976
244960_at	158.4	P	2.44e-4	-0.2	NC	0.767451
244961_at	422.3	P	2.44e-4	-0.1	NC	0.506476
244962_at	200.7	P	0.001953	0.3	NC	0.5
244963_at	204.5	P	2.44e-4	0.8	I	6.8e-5
244964_at	118.4	P	0.010742	0.6	NC	0.044149
244965_at	52.6	P	0.01416	0.1	NC	0.284967
244966_at	37.8	P	0.018555	3.1	I	0.002032
244967_at	215.1	P	2.44e-4	1	I	1.67e-4
244968_at	156.3	P	0.001953	0.1	NC	0.213188
244969_at	88.6	P	0.005859	-0.1	NC	0.681091
244970_at	75.3	P	0.010742	0.4	NC	0.37888
244971_at	1797.2	P	0.001221	-0.3	MD	0.995075
244972_at	30.4	A	0.149658	-1	NC	0.916174
244973_at	8.1	A	0.219482	-1.1	D	0.99751
244974_at	4.7	A	0.633789	-1.3	NC	0.736659
244975_at	110.9	P	0.00415	-0.5	D	0.995927
244976_at	835	P	2.44e-4	-0.4	D	0.999611
244977_at	35.5	A	0.067627	0.5	NC	0.252851
244978_at	121.3	P	0.018555	0.9	I	0.004481
244979_at	114.5	P	0.01416	1.4	I	0.001651
244980_at	80.7	P	0.01416	1	NC	0.069813
244981_at	61.9	P	0.010742	0.1	NC	0.203871
244982_at	65	P	7.32e-4	-0.1	NC	0.5
244983_at	188.2	P	7.32e-4	-0.6	D	0.999853
244984_at	437.1	P	2.44e-4	0.6	I	4.38e-4
244985_at	224.3	P	2.44e-4	0.7	MI	0.004925
244986_at	488.1	P	7.32e-4	0.2	NC	0.429141
244987_s_at	1826.5	P	2.44e-4	0.3	NC	0.015426
244988_s_at	283.9	P	0.001953	0.2	NC	0.403812
244989_s_at	41.7	A	0.129639	0.3	NC	0.493524
244990_s_at	17.1	A	0.111572	1.7	I	1.47e-4
244991_s_at	35.7	P	0.023926	0.8	NC	0.203871
244992_s_at	617.1	P	2.44e-4	0	NC	0.545234
244993_s_at	143	P	2.44e-4	-0.5	NC	0.747149
244994_at	17.6	P	0.037598	2.6	NC	0.050553
244995_at	5.8	A	0.5	0.3	NC	0.5
244996_at	154.3	P	0.008057	1.1	NC	0.021224
244997_at	43.4	P	0.023926	-0.3	NC	0.861614
244998_at	112.2	P	2.44e-4	-0.6	D	0.999811
244999_at	35.5	P	0.023926	0.2	NC	0.5
245000_at	41.7	A	0.398926	1	NC	0.145682
245001_at	583.5	P	0.018555	0.3	NC	0.37888
245002_at	67.4	M	0.056152	0	NC	0.441923
245003_at	76.6	P	0.01416	0	NC	0.5
245004_at	89.2	P	0.001953	1.5	I	6.8e-5
245005_at	4.4	A	0.533936	-3.3	NC	0.975245
245006_at	407.6	P	2.44e-4	-0.1	NC	0.645558
245007_at	55	P	0.030273	-0.8	NC	0.964215
245008_at	50.8	P	0.010742	0.1	NC	0.493524
245009_at	388.3	P	0.030273	-0.1	NC	0.983269
245010_at	19.8	A	0.466064	2.9	NC	0.177412
245011_at	58.5	M	0.056152	0.5	NC	0.263341
245012_at	114.5	P	2.44e-4	1.1	I	2.41e-4
245013_at	801.4	P	2.44e-4	-1	D	0.99998
245014_at	1071.5	P	2.44e-4	-0.2	NC	0.975245
245015_at	159.5	P	2.44e-4	-0.8	D	0.999382
245016_at	358.4	P	2.44e-4	0.3	NC	0.024755
245017_at	559.7	P	2.44e-4	0.3	NC	0.038415
245018_at	152.7	P	0.018555	0.8	NC	0.222749
245019_at	127.4	P	0.01416	0.3	NC	0.274048
245020_at	182.6	P	7.32e-4	0.3	NC	0.307406
245021_at	133.4	P	2.44e-4	1.2	I	2.73e-4
245022_at	33.5	M	0.056152	0.5	NC	0.019624
245023_at	350	P	2.44e-4	1.6	I	4.6e-5
245024_at	550	P	0.00415	2.8	I	3.46e-4
245025_at	76.4	P	0.001953	0.5	NC	0.263341
245026_at	94.7	P	0.018555	0.6	NC	0.37888
245027_at	29.9	P	0.030273	-0.2	NC	0.5
245028_at	150.4	P	0.037598	-0.1	NC	0.5
245029_at	12.6	A	0.398926	0.2	NC	0.454766
245030_at	1.8	A	0.850342	-1.3	NC	0.5
245031_at	81.6	P	0.01416	0.1	NC	0.5
245032_at	1.2	A	0.80542	-5.3	NC	0.964215
245033_at	19.1	A	0.466064	-0.7	NC	0.767451
245034_at	69.7	A	0.095215	-0.2	NC	0.987976
245035_at	35	P	0.046143	-1.6	D	0.999911
245036_at	119.3	P	7.32e-4	0	NC	0.5
245037_at	20.9	A	0.27417	-0.2	NC	0.5
245038_at	205.4	P	0.00415	-0.4	D	0.999611
245039_at	271.8	P	7.32e-4	0.1	NC	0.5
245040_at	33.3	A	0.334473	0.9	NC	0.088938
245041_at	148.4	P	2.44e-4	-0.6	NC	0.990708
245042_at	5.7	A	0.533936	-3.8	NC	0.881991
245043_at	198.2	P	7.32e-4	-0.3	NC	0.984574
245044_at	37	A	0.334473	0	NC	0.583567
245045_at	392	P	0.001221	0.3	NC	0.5
245046_at	665	P	7.32e-4	0.1	NC	0.5
245047_at	51.6	P	0.046143	0.5	NC	0.232549
245048_at	497.1	P	2.44e-4	0.3	NC	0.5
245049_at	36	P	0.01416	0.4	NC	0.596188
245050_at	184.1	P	7.32e-4	1.5	I	3.e-5
245051_at	213.6	P	0.01416	-0.1	NC	0.911062
245052_at	35.4	A	0.067627	0.1	NC	0.138386
245053_at	38.4	A	0.246094	1.1	NC	0.284967
245054_at	72.1	P	0.046143	-0.3	D	0.995519
245055_at	22.9	P	0.030273	-0.7	NC	0.545234
245056_at	149.3	P	7.32e-4	1.4	I	4.e-5
245057_at	5.2	A	0.567627	0.8	NC	0.047264
245058_at	3.9	A	0.533936	0.7	NC	0.078937
245059_at	159	P	0.005859	-0.4	NC	0.980376
245060_at	1345.9	P	2.44e-4	0.4	I	4.92e-4
245061_at	58.3	P	2.44e-4	-0.4	NC	0.5
245062_at	171	P	2.44e-4	-0.2	NC	0.692594
245063_at	108.5	P	7.32e-4	-0.1	NC	0.5
245064_at	112.5	P	0.00415	-0.2	NC	0.5
245065_at	296.5	M	0.056152	0.2	NC	0.60871
245066_at	239.1	P	0.005859	0.2	NC	0.307406
245067_at	640.8	P	2.44e-4	0.2	NC	0.5
245068_at	5.8	A	0.828613	-0.5	NC	0.964215
245069_at	1.2	A	0.696289	0.1	NC	0.822588
245070_at	3.7	A	0.828613	0.1	NC	0.5
245071_at	16.9	A	0.696289	1.7	NC	0.307406
245072_s_at	10.3	A	0.5	3	NC	0.161038
245073_at	3.7	A	0.80542	-1.3	NC	0.725952
245074_at	61.4	A	0.129639	0.4	NC	0.62112
245075_at	2.7	A	0.919434	-3	NC	0.975245
245076_at	2	A	0.989258	-0.5	NC	0.949447
245077_at	60.8	A	0.095215	0.7	NC	0.111714
245078_at	183.6	P	0.001953	-0.5	D	0.996645
245079_at	65.7	A	0.149658	0.2	NC	0.5
245080_at	147.7	P	7.32e-4	0.1	NC	0.429141
245081_at	52.3	A	0.334473	0.2	NC	0.263341
245082_at	131.2	P	7.32e-4	1.9	I	3.e-5
245083_at	310.3	P	2.44e-4	-0.2	NC	0.506476
245084_at	107.6	P	0.001953	0.9	NC	0.030967
245085_at	1075.5	P	7.32e-4	0.2	NC	0.5
245086_at	27.2	A	0.466064	2.5	NC	0.185981
245087_at	83.9	P	0.001953	0.4	NC	0.37888
245088_at	21.9	A	0.366211	1.3	NC	0.242585
245089_at	143.7	P	2.44e-4	0.3	NC	0.416433
245090_at	820.5	P	0.01416	-0.2	MD	0.994591
245091_at	5.9	A	0.601074	-1.7	NC	0.5
245092_at	283	P	0.010742	0.7	NC	0.00712
245093_at	94.4	A	0.149658	1	NC	0.5
245094_at	258.2	P	0.001953	0.4	NC	0.044149
245095_at	26.6	A	0.149658	1.1	NC	0.454766
245096_at	181.7	P	0.018555	1	NC	0.010135
245097_at	239.4	P	0.018555	0.4	NC	0.633407
245098_at	331.5	P	2.44e-4	-0.3	NC	0.993497
245099_at	230.5	P	0.018555	-0.2	NC	0.966696
245100_at	163.9	P	7.32e-4	0.1	NC	0.5
245101_at	802.8	P	2.44e-4	-0.2	D	0.998664
245102_at	26.3	A	0.111572	1.9	NC	0.01421
245103_at	18.1	A	0.303711	0.1	NC	0.5
245104_at	63	P	0.023926	-0.1	NC	0.51942
245105_at	81	P	0.030273	1.3	NC	0.054022
245106_at	77.4	P	0.030273	-0.4	NC	0.992212
245107_at	4.3	A	0.633789	-3.5	NC	0.991489
245108_at	16.2	A	0.696289	-1	NC	0.747149
245109_at	59.8	A	0.246094	-0.3	NC	0.905721
245110_at	28.9	A	0.533936	-1	NC	0.958799
245111_at	3.5	A	0.850342	0.9	NC	0.441923
245112_at	232.5	P	2.44e-4	-1.2	D	0.999911
245113_at	536.2	P	2.44e-4	0.3	NC	0.5
245114_at	270.7	P	2.44e-4	-0.2	NC	0.846768
245115_at	464.3	P	7.32e-4	0.3	NC	0.5
245116_at	219.6	P	2.44e-4	-0.2	NC	0.846768
245117_at	287.2	P	0.00293	1.3	I	3.46e-4
245118_at	75.2	P	0.008057	0.2	NC	0.069813
245119_at	114	A	0.067627	0.8	NC	0.232549
245120_at	127.1	P	0.037598	0.2	NC	0.5
245121_at	1733.4	P	2.44e-4	-0.1	NC	0.5
245122_at	171.3	P	7.32e-4	0	NC	0.5
245123_at	17.3	A	0.5	1.2	NC	0.5
245124_at	254.7	P	7.32e-4	0	NC	0.51942
245125_at	4.8	A	0.753906	-0.9	NC	0.307406
245126_at	288.7	P	2.44e-4	1.7	I	2.e-5
245127_at	144.5	P	0.046143	0.4	NC	0.5
245128_at	2.2	A	0.870361	-1.6	NC	0.830902
245129_at	3.6	A	0.72583	0.7	NC	0.307406
245130_at	41.8	A	0.171387	-0.2	NC	0.905721
245131_s_at	303.1	P	2.44e-4	0.1	NC	0.5
245132_at	122.4	P	0.037598	0.6	NC	0.5
245133_at	48.2	P	0.037598	0.5	NC	0.5
245134_s_at	92	P	0.023926	0	NC	0.5
245135_at	3	A	0.962402	-3	NC	0.949447
245136_at	264	P	0.001953	0	NC	0.681091
245137_at	22.2	P	0.037598	-1	D	0.999954
245138_at	6.1	A	0.533936	0.1	NC	0.033304
245139_at	452.9	P	2.44e-4	-0.2	NC	0.5
245140_at	18.1	A	0.533936	-0.4	NC	0.930187
245141_at	65.3	A	0.080566	-0.5	NC	0.921063
245142_at	20.2	A	0.850342	-0.3	NC	0.5
245143_at	25.8	A	0.171387	-0.5	NC	0.757415
245144_at	379.8	P	0.001953	0	NC	0.5
245145_at	172.6	P	7.32e-4	0.4	NC	0.169098
245146_at	240.6	P	0.005859	0.1	NC	0.5
245147_at	36.8	A	0.27417	0.3	NC	0.5
245148_at	190.5	P	0.023926	-0.8	D	0.999977
245149_at	58.5	A	0.171387	0.1	NC	0.725952
245150_at	56.8	A	0.067627	0	NC	0.633407
245151_at	87.8	P	2.44e-4	-1.1	D	0.99998
245152_at	381.9	P	0.00293	0.6	I	0.002753
245153_at	0.2	A	0.80542	0.3	NC	0.558077
245154_at	35.6	A	0.334473	0.2	NC	0.124552
245155_at	683.3	P	2.44e-4	-0.1	NC	0.747149
245156_at	86.7	P	0.00293	-0.3	NC	0.736659
245157_at	5	A	0.753906	0.9	NC	0.881991
245158_at	11.6	A	0.601074	-1	D	0.996959
245159_at	9.2	A	0.665527	0.9	NC	0.767451
245160_at	8.1	A	0.72583	1.5	NC	0.354442
245161_at	74.1	A	0.067627	0.4	NC	0.5
245162_at	18.1	A	0.246094	-0.1	NC	0.5
245163_at	2.5	A	0.870361	-0.7	NC	0.888286
245164_at	479.8	P	0.001953	0.4	NC	0.274048
245165_at	34.5	A	0.080566	0	NC	0.5
245166_at	71.8	P	0.046143	0.2	NC	0.342437
245167_s_at	494.5	P	7.32e-4	0.1	NC	0.5
245168_at	1441.3	P	2.44e-4	0	NC	0.5
245169_at	321.3	P	0.00293	-0.3	NC	0.868657
245170_at	31.5	A	0.398926	-0.1	NC	0.5
245171_at	50.2	A	0.303711	-1.7	D	0.99998
245172_at	157.8	P	0.005859	0.7	I	5.52e-4
245173_at	3.6	A	0.953857	0.1	NC	0.881991
245174_at	94.3	P	0.023926	-0.3	NC	0.786812
245175_at	1999.3	P	2.44e-4	0.6	I	7.74e-4
245176_at	170.8	A	0.067627	0.2	NC	0.5
245177_at	18.4	A	0.246094	1.1	NC	0.022932
245178_at	190.7	P	0.018555	0.4	NC	0.5
245179_at	148.7	P	0.023926	0.4	NC	0.5
245180_at	257.4	P	7.32e-4	0.4	NC	0.145682
245181_at	740.5	P	2.44e-4	-1	D	0.99998
245182_at	113.7	P	0.023926	-0.2	NC	0.805199
245183_at	76.9	A	0.171387	0	NC	0.805199
245184_at	3	A	0.601074	-2.8	NC	0.786812
245185_at	75.1	P	0.046143	0	NC	0.5
245186_at	217.2	P	7.32e-4	-0.2	NC	0.657563
245187_s_at	169.1	P	0.00415	-0.1	NC	0.796129
245188_at	52.4	A	0.111572	-0.1	NC	0.911062
245189_at	3.2	A	0.919434	-0.6	NC	0.5
245190_at	55.3	P	0.00293	0.6	NC	0.242585
245191_at	13.7	A	0.533936	-0.1	NC	0.222749
245192_at	20.4	A	0.219482	-0.1	NC	0.506476
245193_at	309.4	P	0.023926	0.4	NC	0.041201
245194_at	67	P	0.046143	0.1	NC	0.921063
245195_at	12.1	A	0.5	-0.1	NC	0.5
245196_at	88.9	P	0.005859	-0.9	D	0.999786
245197_at	925.9	P	2.44e-4	0.5	NC	0.008511
245198_at	76.4	P	0.023926	-0.1	NC	0.48058
245199_at	2877.9	P	2.44e-4	0.3	NC	0.054022
245200_at	126.9	P	0.030273	-0.2	NC	0.5
245201_at	129	P	0.00415	0.2	NC	0.5
245202_at	129.7	P	0.00293	0	NC	0.5
245203_at	2	A	0.870361	0	NC	0.354442
245204_at	52	A	0.27417	0.7	NC	0.118009
245205_at	45.4	A	0.171387	0.2	NC	0.5
245206_at	198.6	P	7.32e-4	-0.1	NC	0.846768
245207_at	269.8	P	0.023926	0	NC	0.703911
245208_at	49.6	P	0.00415	-1.5	D	0.999448
245209_at	330	P	2.44e-4	-0.7	D	0.999973
245210_at	54.4	P	0.01416	-0.8	D	0.999448
245211_at	237.1	P	7.32e-4	-0.2	NC	0.966696
245212_at	4.6	A	0.5	0.2	NC	0.354442
245213_at	61.8	A	0.27417	0.7	NC	0.493524
245214_at	2.3	A	0.533936	-2.2	NC	0.846768
245215_at	11.3	A	0.334473	-1.3	NC	0.403812
245216_at	362.2	P	2.44e-4	0	NC	0.5
245217_at	9.6	A	0.696289	0.6	NC	0.138386
245218_s_at	36.7	P	0.030273	-0.3	NC	0.5
245219_at	43.4	A	0.334473	0.2	NC	0.5
245220_at	1	A	0.976074	-4.2	NC	0.990708
245221_s_at	36	A	0.246094	1	NC	0.013078
245222_at	4.4	A	0.533936	-1.2	NC	0.213188
245223_at	2.3	A	0.943848	-1.2	NC	0.981872
245224_at	65.8	A	0.219482	0.8	NC	0.203871
245225_at	6.3	A	0.919434	0.5	NC	0.5
245226_at	37	A	0.219482	-0.1	NC	0.5
245227_s_at	74	P	0.010742	0.4	NC	0.263341
245228_at	176.2	P	7.32e-4	-0.3	D	0.998349
245229_at	158.4	P	7.32e-4	1	I	6.92e-4
245230_at	11.1	A	0.665527	-1.7	NC	0.980376
245231_at	69.5	A	0.334473	1.3	NC	0.242585
245232_at	2.4	A	0.919434	1	NC	0.669411
245233_at	20.9	A	0.601074	1.7	NC	0.861614
245234_at	92.9	P	0.023926	-0.6	NC	0.980376
245235_at	288.9	P	7.32e-4	-0.4	NC	0.966696
245236_at	75	P	0.001221	0.5	NC	0.177412
245237_at	98.9	P	7.32e-4	-0.1	NC	0.777251
245238_at	1928.5	P	2.44e-4	0	NC	0.5
245239_at	30.3	A	0.533936	1.1	NC	0.454766
245240_at	16.5	A	0.753906	0.7	NC	0.37888
245241_at	35.1	A	0.171387	3.2	NC	0.222749
245242_at	25.4	A	0.334473	0.2	NC	0.37888
245243_at	56.2	P	0.010742	1.3	I	9.66e-4
245244_at	52.3	A	0.111572	0.1	NC	0.5
245245_at	27	A	0.246094	-0.2	NC	0.570859
245246_at	4	A	0.870361	0.4	NC	0.5
245247_at	302.9	P	7.32e-4	0.1	NC	0.5
245248_at	129.9	P	7.32e-4	-0.3	NC	0.949447
245249_at	717.2	P	2.44e-4	0	NC	0.5
245250_at	82.7	P	0.01416	-0.1	NC	0.558077
245251_at	78.2	P	0.001221	0.1	NC	0.5
245252_at	194.7	P	2.44e-4	-0.3	NC	0.894337
245253_at	22.4	A	0.27417	3.3	NC	0.083826
245254_at	69.4	A	0.149658	-1	NC	0.989865
245255_at	294.7	P	0.001953	-0.2	NC	0.900148
245256_at	81.1	P	0.00415	0.2	NC	0.342437
245257_at	9.6	A	0.246094	0.1	NC	0.596188
245258_at	126	P	2.44e-4	-0.2	NC	0.5
245259_at	39	M	0.056152	0.2	NC	0.403812
245260_at	160.7	P	0.00415	0.3	NC	0.185981
245261_at	159.4	P	0.008057	0.2	NC	0.5
245262_at	45.1	A	0.080566	-0.3	NC	0.900148
245263_at	48.3	P	0.005859	0.9	NC	0.094279
245264_at	10.7	A	0.533936	-0.1	NC	0.715033
245265_at	15.8	A	0.533936	-0.1	NC	0.786812
245266_at	84	P	0.008057	-0.5	NC	0.987976
245267_at	122.9	P	7.32e-4	-0.3	NC	0.984574
245268_at	103.3	P	0.046143	0	NC	0.830902
245269_at	282.8	P	0.023926	0.2	NC	0.5
245270_at	1877.3	P	2.44e-4	0.4	I	0.003041
245271_at	163.8	P	0.00293	-0.4	MD	0.994591
245272_at	24.2	A	0.19458	0	NC	0.5
245273_at	125.3	P	0.037598	-0.2	NC	0.60871
245274_at	209.8	P	0.018555	1	NC	0.030967
245275_at	20.4	A	0.696289	2.7	NC	0.131343
245276_at	68.5	A	0.080566	-0.7	NC	0.861614
245277_at	40	A	0.246094	0.2	NC	0.5
245278_at	414.5	P	2.44e-4	-0.1	NC	0.633407
245279_at	278.1	P	0.001221	0.2	NC	0.5
245280_at	158.7	P	2.44e-4	0.2	NC	0.5
245281_at	1174.6	P	2.44e-4	1	I	7.8e-5
245282_at	323.7	P	2.44e-4	-0.4	NC	0.703911
245283_at	33.2	A	0.095215	-0.4	NC	0.62112
245284_at	119.6	P	0.001221	0.7	NC	0.296089
245285_s_at	64.6	P	0.005859	-1.3	D	0.999811
245286_at	1182.6	P	2.44e-4	-0.2	NC	0.888286
245287_at	98.4	P	0.005859	-0.4	NC	0.991489
245288_at	158.1	P	0.00293	-0.1	NC	0.681091
245289_at	1612.7	P	2.44e-4	0.1	NC	0.5
245290_at	398.1	P	0.001221	-0.2	NC	0.975245
245291_at	149.4	A	0.111572	0.2	NC	0.5
245292_at	1288.9	P	2.44e-4	0.2	NC	0.5
245293_at	299.1	P	2.44e-4	0.5	NC	0.074268
245294_at	94.3	A	0.111572	-0.4	D	0.999811
245295_at	158.4	P	0.001953	-0.4	NC	0.945978
245296_at	40.8	A	0.334473	-0.8	NC	0.846768
245297_at	59.2	P	0.001953	-0.5	NC	0.633407
245298_at	207.5	P	0.037598	0.4	NC	0.467656
245299_at	686.3	P	2.44e-4	0	NC	0.5
245300_at	186.9	P	0.001221	0.5	I	0.004073
245301_at	94.4	P	0.010742	0.1	NC	0.633407
245302_at	33	P	0.030273	-0.1	NC	0.930187
245303_at	62.3	P	0.01416	-0.2	NC	0.416433
245304_at	16.1	A	0.533936	-1.1	NC	0.988955
245305_at	239.9	P	2.44e-4	-1.4	D	0.99998
245306_at	81.2	M	0.056152	0.9	NC	0.035785
245307_at	124.7	P	0.005859	0	NC	0.5
245308_at	224.9	P	7.32e-4	-0.2	NC	0.921063
245309_at	76.4	P	0.005859	0.2	NC	0.5
245310_at	43.7	P	0.018555	-0.2	NC	0.263341
245311_at	1043.7	P	2.44e-4	-0.2	NC	0.786812
245312_at	94.7	M	0.056152	0.1	NC	0.715033
245313_at	233.1	P	7.32e-4	0.1	NC	0.5
245314_at	64.7	A	0.246094	0.3	NC	0.583567
245315_at	624.2	P	2.44e-4	-0.2	NC	0.5
245316_at	202.1	P	0.001953	0.1	NC	0.5
245317_at	3458.7	P	2.44e-4	0.5	I	1.67e-4
245318_at	69.6	P	0.008057	1.1	I	0.00249
245319_at	80.7	P	0.023926	0.4	NC	0.429141
245320_at	145.8	P	2.44e-4	0	NC	0.583567
245321_at	438.3	P	2.44e-4	-0.1	NC	0.5
245322_at	50.3	A	0.129639	1.5	NC	0.030967
245323_at	725.2	P	2.44e-4	0.2	NC	0.5
245324_at	175.9	P	2.44e-4	-0.4	NC	0.955851
245325_at	312.8	P	2.44e-4	0.5	I	2.73e-4
245326_at	4.6	A	0.432373	-2.4	NC	0.703911
245327_at	130.8	P	0.001221	-0.3	NC	0.942324
245328_at	352.8	P	2.44e-4	-0.6	D	0.999932
245329_at	432.5	P	0.001953	1	I	4.92e-4
245330_at	73.2	A	0.080566	-1.4	MD	0.994067
245331_at	479.1	P	7.32e-4	0.1	NC	0.5
245332_at	199.7	P	0.001953	-0.1	NC	0.596188
245333_at	243.3	P	2.44e-4	0.1	NC	0.5
245334_at	630.9	P	2.44e-4	0.8	I	2.3e-5
245335_at	3	A	0.953857	-0.9	NC	0.757415
245336_at	36.8	A	0.219482	2.3	NC	0.061522
245337_at	140.4	P	0.00293	0.2	NC	0.5
245338_at	90.6	P	0.008057	-0.2	NC	0.945978
245339_at	140.5	P	0.018555	0.2	NC	0.5
245340_at	1009.2	P	2.44e-4	0.2	NC	0.5
245341_at	227.7	P	2.44e-4	0.9	I	4.38e-4
245342_at	2874.7	P	2.44e-4	0.1	NC	0.5
245343_at	73	P	7.32e-4	-1.2	D	0.998923
245344_at	190.1	P	2.44e-4	0.2	NC	0.467656
245345_at	72	P	0.008057	0.8	NC	0.5
245346_at	47.1	P	0.010742	0.6	NC	0.242585
245347_at	46.8	P	0.018555	0.3	NC	0.124552
245348_at	201.9	P	2.44e-4	-0.5	D	0.995519
245349_at	14.8	A	0.219482	-0.5	NC	0.846768
245350_at	587.5	P	2.44e-4	-0.7	D	0.999922
245351_at	314.9	P	2.44e-4	0.1	NC	0.5
245352_at	10.3	A	0.219482	0.6	NC	0.054022
245353_at	5.3	A	0.80542	-3.2	MD	0.994067
245354_at	13.3	A	0.111572	1.4	NC	0.015426
245355_at	1840.3	P	2.44e-4	-0.3	D	0.996301
245356_at	7195.2	P	2.44e-4	-0.2	NC	0.993497
245357_at	69.3	P	0.001221	-0.1	NC	0.5
245358_at	300.5	P	2.44e-4	0.2	NC	0.263341
245359_at	175.4	P	0.001221	0	NC	0.5
245360_at	211.8	P	2.44e-4	-0.5	D	0.999693
245361_at	514.9	P	7.32e-4	0.1	NC	0.5
245362_at	72.6	A	0.149658	-0.9	D	0.99751
245363_at	85.9	P	0.037598	-0.8	D	0.998799
245364_at	83.9	P	0.01416	0.2	NC	0.545234
245365_at	177.8	P	0.018555	0.2	NC	0.5
245366_at	167	P	0.001953	-0.1	NC	0.830902
245367_at	99.4	A	0.149658	0	NC	0.5
245368_at	63	P	0.037598	0	NC	0.5
245369_at	3.3	A	0.888428	0.4	NC	0.62112
245370_at	86.3	P	2.44e-4	0.4	NC	0.145682
245371_at	32.4	A	0.149658	0.2	NC	0.284967
245372_at	985.8	P	2.44e-4	-0.2	NC	0.796129
245373_s_at	1220.5	P	7.32e-4	-0.3	NC	0.98579
245374_at	183.9	P	2.44e-4	-0.5	NC	0.966696
245375_at	27.7	P	0.018555	0.3	NC	0.153232
245376_at	28.7	P	0.037598	0.9	NC	0.138386
245377_at	39.1	A	0.095215	2.4	NC	0.105663
245378_at	38.9	A	0.466064	2.8	NC	0.403812
245379_at	52.6	A	0.111572	-0.2	NC	0.633407
245380_at	40.5	A	0.171387	-0.1	NC	0.570859
245381_at	100	P	0.001221	1.5	I	0.001077
245382_at	681.4	P	7.32e-4	-0.6	D	0.99751
245383_at	62.9	M	0.056152	0.9	NC	0.041201
245384_at	34.7	P	0.018555	-0.2	NC	0.657563
245385_at	26.7	A	0.246094	-0.9	NC	0.894337
245386_at	1770.8	P	2.44e-4	0.2	NC	0.5
245387_at	220.5	P	2.44e-4	0.2	NC	0.5
245388_at	16.5	A	0.466064	-0.4	NC	0.354442
245389_at	14.5	A	0.665527	-1.9	D	0.999308
245390_at	155	P	0.001953	0.3	NC	0.307406
245391_at	868.3	P	2.44e-4	-0.2	NC	0.60871
245392_at	28	A	0.398926	1.8	NC	0.021224
245393_at	203.1	P	7.32e-4	-2.1	D	0.99998
245394_at	920.4	P	0.001221	-0.3	D	0.998168
245395_at	160	P	0.008057	0.7	NC	0.033304
245396_at	40.7	A	0.334473	-0.5	NC	0.51942
245397_at	67.2	A	0.171387	-0.3	NC	0.354442
245398_at	261.6	P	0.00293	0.2	NC	0.5
245399_at	4958.4	P	2.44e-4	-0.4	D	0.99987
245400_at	468.6	P	7.32e-4	-0.5	D	0.999034
245401_at	490	P	2.44e-4	-1.2	D	0.99998
245402_at	1	A	0.633789	-1.6	NC	0.222749
245403_at	21.5	A	0.366211	0	NC	0.454766
245404_at	107.4	P	0.001221	0	NC	0.37888
245405_at	38.5	A	0.246094	0.5	NC	0.5
245406_at	16.2	A	0.19458	0.1	NC	0.5
245407_at	403.1	P	7.32e-4	-0.3	NC	0.894337
245408_at	121.1	P	0.018555	0.1	NC	0.5
245409_at	25.8	A	0.398926	-0.7	NC	0.596188
245410_at	17.2	P	0.030273	0.2	NC	0.5
245411_at	3.7	A	0.398926	-1	NC	0.5
245412_at	949.5	P	2.44e-4	1.2	I	2.e-5
245413_at	29	P	0.005859	-0.3	NC	0.5
245414_at	78	A	0.334473	0.5	NC	0.124552
245415_at	384.7	P	2.44e-4	-0.2	NC	0.715033
245416_at	93.8	P	2.44e-4	-0.2	NC	0.5
245417_at	21.6	A	0.696289	-0.1	NC	0.894337
245418_at	132.8	P	2.44e-4	-0.2	NC	0.868657
245419_at	2.5	A	0.696289	-0.4	NC	0.583567
245420_at	44.2	A	0.366211	1.2	NC	0.854318
245421_at	101.3	P	0.001953	0.4	NC	0.185981
245422_at	5.9	A	0.780518	0.5	NC	0.403812
245423_at	52.6	A	0.067627	0.1	NC	0.583567
245424_at	1	A	0.989258	0.3	NC	0.692594
245425_at	350.7	P	0.001953	0.1	NC	0.5
245426_at	45.9	P	0.00415	0.7	NC	0.185981
245427_at	149.3	P	0.005859	0.5	NC	0.047264
245428_at	72	A	0.171387	-0.5	NC	0.5
245429_at	69.8	A	0.129639	0.6	NC	0.252851
245430_at	140.5	P	0.023926	0.2	NC	0.318909
245431_at	209.4	P	2.44e-4	0.1	NC	0.5
245432_at	209.6	P	0.001953	0.6	MI	0.005933
245433_at	428.9	P	2.44e-4	-0.5	NC	0.991489
245434_at	116.1	P	0.008057	-0.6	D	0.995519
245435_at	61.6	A	0.19458	1.6	NC	0.012024
245436_at	29.5	A	0.303711	-1.2	NC	0.955851
245437_at	37.2	A	0.129639	0.4	NC	0.5
245438_at	90.4	P	0.010742	0.1	NC	0.5
245439_at	77	M	0.056152	0.3	NC	0.5
245440_at	17	A	0.567627	1.1	NC	0.318909
245441_at	33.7	A	0.27417	0.4	NC	0.5
245442_at	115.2	P	0.001953	0.2	NC	0.5
245443_at	1.4	A	0.696289	0	NC	0.5
245444_at	49.2	A	0.19458	1	NC	0.242585
245445_at	38.7	M	0.056152	0.2	NC	0.681091
245446_at	84.9	P	0.001221	-0.2	NC	0.830902
245447_at	12	A	0.665527	2.5	NC	0.330589
245448_at	10.7	A	0.601074	2.1	NC	0.111714
245449_at	67.1	A	0.27417	0.6	NC	0.242585
245450_at	11.8	A	0.601074	-0.9	NC	0.506476
245451_at	42.2	P	0.030273	0.6	NC	0.5
245452_at	2.9	A	0.5	-0.9	NC	0.065566
245453_at	9.5	A	0.466064	-0.2	NC	0.5
245454_at	199.5	P	2.44e-4	1.1	I	2.e-5
245455_at	1.3	A	0.80542	1	NC	0.094279
245456_at	183.4	P	7.32e-4	0.8	I	5.2e-5
245457_s_at	31	A	0.366211	-0.7	NC	0.822588
245458_at	25.2	A	0.567627	1.5	NC	0.330589
245459_at	4.1	A	0.80542	0.4	NC	0.354442
245460_at	18.7	A	0.067627	0.8	NC	0.019624
245461_at	57.6	A	0.080566	0.4	NC	0.5
245462_at	87.1	P	0.008057	0.1	NC	0.5
245463_at	211.6	P	2.44e-4	-2.6	D	0.99998
245464_at	56.2	P	0.046143	0.2	NC	0.5
245465_at	23.7	A	0.303711	-0.3	NC	0.124552
245466_at	44.5	P	0.018555	-0.2	NC	0.558077
245467_at	166.6	M	0.056152	0.2	NC	0.5
245468_at	40.6	A	0.27417	0.5	NC	0.545234
245469_at	0.3	A	0.753906	1.3	NC	0.307406
245470_at	2.5	A	0.932373	0.2	NC	0.441923
245471_at	2.4	A	0.753906	0.6	NC	0.307406
245472_at	8.2	A	0.633789	0.5	NC	0.074268
245473_at	14.8	A	0.601074	1.5	NC	0.011045
245474_at	87.2	A	0.171387	0.1	NC	0.786812
245475_at	44.4	A	0.27417	2.4	NC	0.177412
245476_at	7	A	0.80542	0.6	NC	0.757415
245477_at	170.6	P	2.44e-4	-0.6	D	0.998168
245478_at	114.7	P	7.32e-4	0.3	NC	0.5
245479_at	92.2	P	7.32e-4	0.6	NC	0.263341
245480_at	98.9	P	0.018555	0.3	NC	0.5
245481_at	424.5	P	0.001953	-0.1	NC	0.5
245482_at	135	P	7.32e-4	-0.3	D	0.998349
245483_at	5346.2	P	2.44e-4	0.3	NC	0.5
245484_at	210.7	P	2.44e-4	0	NC	0.5
245485_at	59.1	P	0.01416	0	NC	0.971234
245486_x_at	16.6	A	0.567627	-2.1	NC	0.5
245487_at	109.5	P	0.001221	0	NC	0.5
245488_at	45.3	A	0.149658	0.4	NC	0.467656
245489_at	108.7	P	0.037598	0.3	NC	0.138386
245490_at	1.9	A	0.533936	-2.3	NC	0.805199
245491_at	82.3	P	0.01416	-0.1	NC	0.5
245492_at	137.9	P	0.00415	-0.2	NC	0.830902
245493_at	57.1	P	0.001221	0.7	NC	0.006503
245494_at	99.2	P	0.001953	0.3	NC	0.5
245495_at	71.2	P	0.046143	-0.4	NC	0.981872
245496_at	149.8	P	0.037598	-0.1	NC	0.657563
245497_at	4.9	A	0.5	-0.5	NC	0.354442
245498_at	44.6	P	0.030273	-0.1	NC	0.5
245499_at	86.4	A	0.095215	1.4	NC	0.39129
245500_at	6.2	A	0.870361	0.5	NC	0.596188
245501_at	4.1	A	0.753906	-0.1	NC	0.5
245502_at	154.8	P	0.001953	0.2	NC	0.5
245503_at	2.4	A	0.72583	0.4	NC	0.330589
245504_at	18.9	A	0.149658	2.8	NC	0.124552
245505_at	0.7	A	0.989258	0.3	NC	0.416433
245506_at	1.4	A	0.888428	-0.9	NC	0.757415
245507_at	2.6	A	0.969727	-0.1	NC	0.692594
245508_at	5.6	A	0.753906	-2.3	NC	0.5
245509_at	53.2	A	0.149658	0.6	NC	0.39129
245510_at	610.1	P	2.44e-4	-0.2	NC	0.736659
245511_at	10.7	A	0.366211	-0.6	NC	0.583567
245512_at	357.3	P	7.32e-4	0	NC	0.5
245513_at	198.2	P	0.010742	-0.2	NC	0.905721
245514_at	80.4	P	0.001953	0.5	NC	0.307406
245515_at	3.3	A	0.567627	-2.4	NC	0.48058
245516_at	21.8	A	0.19458	-1.2	NC	0.888286
245517_at	110.6	P	0.010742	-0.4	NC	0.777251
245518_at	86.9	P	0.010742	0.4	NC	0.366593
245519_at	5.9	A	0.888428	-2.3	NC	0.633407
245520_at	3.1	A	0.633789	-0.7	NC	0.366593
245521_at	112.3	P	2.44e-4	0.5	NC	0.213188
245522_at	39.6	A	0.067627	0.2	NC	0.366593
245523_at	401.1	P	2.44e-4	0.2	NC	0.5
245524_at	714.2	P	7.32e-4	-0.2	NC	0.846768
245525_at	443.9	P	2.44e-4	0.1	NC	0.5
245526_at	84.6	P	0.005859	0	NC	0.5
245527_at	44.4	A	0.27417	-0.2	NC	0.558077
245528_at	23.6	A	0.466064	-1.2	D	0.998799
245529_at	67.5	P	0.00415	0.1	NC	0.703911
245530_at	42.4	P	0.008057	0.7	NC	0.028766
245531_at	24.3	A	0.080566	-4	D	0.99998
245532_at	89.5	P	0.023926	0.3	NC	0.5
245533_at	60.7	P	0.023926	-0.3	NC	0.532344
245534_at	1.8	A	0.98584	-0.2	NC	0.570859
245535_at	87.6	P	0.046143	0.6	NC	0.169098
245536_at	70.7	P	0.046143	-0.3	NC	0.5
245537_at	18.3	A	0.067627	1.3	NC	0.021224
245538_at	12.8	A	0.696289	-0.5	NC	0.767451
245539_at	49.5	A	0.533936	2	NC	0.467656
245540_at	244.5	P	2.44e-4	2.2	I	2.e-5
245541_at	62.3	P	0.001953	0.2	NC	0.366593
245542_at	4.9	A	0.601074	-0.1	NC	0.050553
245543_at	30.1	P	0.008057	0.6	NC	0.026698
245544_at	102.9	P	2.44e-4	-0.9	D	0.999727
245545_at	33.2	A	0.219482	-0.3	NC	0.767451
245546_at	70.1	P	0.037598	0.8	I	0.001486
245547_at	7.5	A	0.633789	1.2	NC	0.5
245548_at	10.8	A	0.246094	0.2	NC	0.5
245549_at	1.2	A	0.989258	-1	D	0.996301
245550_at	129.6	P	0.037598	-0.9	D	0.99987
245551_at	5.4	A	0.533936	-0.9	NC	0.681091
245552_at	86.1	P	2.44e-4	0.6	I	0.00249
245553_at	15.2	A	0.219482	-1.4	NC	0.894337
245554_at	181.6	P	2.44e-4	-0.8	D	0.99998
245555_at	3008	P	2.44e-4	-0.7	NC	0.986922
245556_at	333	P	2.44e-4	-0.1	NC	0.777251
245557_at	213.3	P	7.32e-4	-0.1	NC	0.703911
245558_at	59.4	A	0.171387	0.1	NC	0.715033
245559_at	33.4	A	0.567627	3.4	NC	0.161038
245560_at	37.9	A	0.334473	3.8	MI	0.005409
245561_at	146.4	P	0.023926	0.1	NC	0.532344
245562_at	149.7	P	0.001953	-0.1	NC	0.532344
245563_at	272.7	P	2.44e-4	-1.6	D	0.99998
245564_at	72.3	M	0.056152	0.1	NC	0.441923
245565_at	61	A	0.111572	-0.6	NC	0.991489
245566_at	90.9	P	0.023926	0.4	NC	0.5
245567_at	4112.3	P	2.44e-4	0.1	NC	0.5
245568_at	86.7	P	0.018555	0.8	NC	0.088938
245569_at	13.2	A	0.219482	-0.5	NC	0.60871
245570_at	3.8	A	0.870361	0.2	NC	0.796129
245571_at	13.5	A	0.432373	0	NC	0.796129
245572_at	158.2	P	0.01416	0.8	NC	0.5
245573_at	45.6	A	0.129639	0.9	NC	0.177412
245574_at	38.8	A	0.303711	1	NC	0.242585
245575_at	112.7	M	0.056152	-0.6	D	0.999508
245576_at	91.4	A	0.080566	-0.7	NC	0.938478
245577_at	138.4	P	0.001221	-0.4	D	0.995519
245578_at	147.4	P	2.44e-4	0.1	NC	0.5
245579_at	22.2	A	0.149658	-0.5	NC	0.105663
245580_at	59.1	P	0.018555	0.8	NC	0.242585
245581_at	27.2	A	0.398926	-0.2	NC	0.715033
245582_at	38.8	A	0.067627	0.5	NC	0.5
245583_at	79.2	P	0.008057	-0.1	NC	0.5
245584_at	56.1	P	0.01416	-0.3	NC	0.645558
245585_at	5.7	A	0.398926	0.3	NC	0.318909
245586_at	34.7	A	0.303711	-0.3	NC	0.814019
245587_at	93.1	P	0.023926	0.2	NC	0.725952
245588_at	14.5	P	0.046143	-0.9	NC	0.558077
245589_at	3	A	0.870361	0.4	NC	0.044149
245590_at	9.9	A	0.303711	-1	NC	0.736659
245591_at	0.6	A	0.72583	0.6	NC	0.583567
245592_at	10.5	A	0.366211	2.1	NC	0.131343
245593_at	172.5	P	0.001953	0.8	NC	0.035785
245594_at	154.1	P	0.001953	-0.4	D	0.99751
245595_at	6.5	A	0.72583	0.2	NC	0.5
245596_at	12.2	A	0.633789	-0.5	NC	0.868657
245597_at	60	A	0.111572	0.1	NC	0.296089
245598_at	39.1	A	0.129639	0.3	NC	0.284967
245599_at	96.2	P	0.01416	-0.2	NC	0.532344
245600_at	140	P	7.32e-4	0	NC	0.570859
245601_at	122.3	P	0.023926	0.4	NC	0.5
245602_at	645	P	2.44e-4	-0.3	NC	0.990708
245603_at	68	A	0.171387	1.5	NC	0.038415
245604_at	64	P	0.001953	-0.4	NC	0.978776
245605_at	271.1	P	0.008057	0	NC	0.5
245606_at	75.4	P	0.037598	0.4	NC	0.074268
245607_at	26.4	A	0.533936	-0.3	NC	0.861614
245608_at	197.3	P	2.44e-4	-0.3	NC	0.725952
245609_at	13.5	A	0.633789	2	NC	0.493524
245610_at	33	A	0.111572	1.3	NC	0.088938
245611_at	90	P	7.32e-4	-0.3	NC	0.969033
245612_at	388.3	P	2.44e-4	-0.2	NC	0.715033
245613_at	11.6	A	0.633789	-1.1	NC	0.888286
245614_at	33.2	A	0.149658	1.8	NC	0.138386
245615_at	4	A	0.601074	-2.4	NC	0.5
245616_at	9.5	A	0.567627	-0.9	NC	0.5
245617_at	10.6	A	0.366211	-0.7	NC	0.669411
245618_at	61.3	P	0.046143	-0.1	NC	0.5
245619_at	84.5	P	0.01416	0.5	NC	0.5
245620_at	1.5	A	0.870361	0	NC	0.645558
245621_at	47	A	0.080566	0	NC	0.934434
245622_at	17.5	A	0.567627	3.4	NC	0.094279
245623_s_at	12.4	A	0.067627	-0.7	NC	0.558077
245624_at	2.9	A	0.633789	-1.4	NC	0.60871
245625_at	506.6	P	0.023926	0.8	NC	0.057676
245626_at	845.1	P	2.44e-4	-0.2	NC	0.703911
245627_at	21.7	A	0.533936	2.7	NC	0.026698
245628_at	46.3	A	0.303711	0.2	NC	0.5
245629_at	391.2	P	2.44e-4	-0.2	NC	0.911062
245630_at	66.4	A	0.095215	1	I	1.3e-4
245631_at	294.9	P	2.44e-4	-0.2	NC	0.532344
245632_at	44.3	A	0.19458	-0.3	NC	0.5
245633_at	486.6	P	2.44e-4	0.3	NC	0.274048
245634_at	14.1	A	0.753906	2	NC	0.354442
245635_at	69.7	P	0.01416	1.1	NC	0.016731
245636_at	45.9	A	0.171387	2.6	NC	0.022932
245637_at	390.2	P	0.001221	0.4	NC	0.099852
245638_s_at	327.7	P	2.44e-4	-0.2	NC	0.875448
245639_at	822.1	P	2.44e-4	0	NC	0.5
245640_at	22.6	A	0.533936	1	NC	0.493524
245641_at	78.2	M	0.056152	0	NC	0.715033
245642_at	972	P	7.32e-4	-0.1	NC	0.822588
245643_at	5.4	A	0.601074	-2	NC	0.725952
245644_at	147	P	0.005859	-0.2	NC	0.5
245645_at	35.7	P	0.001953	-0.6	D	0.995519
245646_x_at	5	A	0.753906	0.3	NC	0.60871
245647_at	32.9	A	0.27417	1.1	NC	0.62112
245648_at	1.3	A	0.870361	0	NC	0.5
245649_at	159.6	P	0.046143	-0.1	NC	0.692594
245650_at	40.4	A	0.366211	-0.4	NC	0.506476
245651_s_at	1034.5	P	2.44e-4	0.1	NC	0.5
245652_at	23.2	A	0.219482	0.4	NC	0.153232
245653_at	3.7	A	0.753906	-2.3	NC	0.51942
245654_at	51.5	P	0.001221	0.5	NC	0.047264
245655_at	0.8	A	0.748047	1.1	NC	0.795978
245656_at	1.2	A	0.976074	0	NC	0.725952
245657_at	55.7	P	7.32e-4	0.8	I	0.00249
245658_at	4.6	A	0.696289	1.3	NC	0.088938
245659_at	168.9	P	0.001221	-1	D	0.998664
245660_at	118.4	P	0.046143	0.3	NC	0.5
245661_at	90.8	P	0.001953	0.9	NC	0.006503
245662_at	41.2	A	0.303711	0.3	NC	0.715033
245663_at	34.3	A	0.19458	0.6	NC	0.274048
245664_at	1.9	A	0.870361	-2	NC	0.596188
245665_at	204.9	P	7.32e-4	0.1	NC	0.5
245666_at	269.8	P	7.32e-4	-0.1	NC	0.5
245667_at	492.1	P	2.44e-4	0.1	NC	0.5
245668_at	2046.2	P	0.001953	-0.1	NC	0.930187
245669_at	30.2	A	0.19458	0.5	NC	0.284967
245670_at	42.6	A	0.19458	0.4	NC	0.5
245671_at	81.2	P	0.046143	0.1	NC	0.5
245672_at	29.8	A	0.219482	0	NC	0.5
245673_at	4	A	0.932373	-1.5	NC	0.786812
245674_at	45.1	A	0.171387	-0.5	NC	0.964215
245675_at	24.9	A	0.129639	0.4	NC	0.37888
245676_at	15.6	A	0.366211	0.5	NC	0.307406
245677_at	12.2	A	0.246094	0.3	NC	0.467656
245678_at	72.1	A	0.111572	0	NC	0.681091
245679_at	117.8	P	2.44e-4	-0.7	NC	0.992212
245680_at	28.3	A	0.129639	0	NC	0.354442
245681_at	134	A	0.149658	0.4	NC	0.532344
245682_at	107.2	P	0.018555	-0.7	NC	0.975245
245683_at	196.4	P	0.00293	0.3	NC	0.5
245684_at	401.8	P	2.44e-4	0.2	NC	0.5
245685_at	72.3	A	0.246094	0.1	NC	0.5
245686_at	594.8	P	2.44e-4	0.1	NC	0.5
245687_at	243.5	P	2.44e-4	-0.3	NC	0.60871
245688_at	1610.6	P	2.44e-4	0.9	I	0.001832
245689_at	2.7	A	0.753906	-0.2	NC	0.645558
245690_at	12.8	A	0.665527	-0.8	NC	0.838962
245691_at	130.8	A	0.080566	0	NC	0.983269
245692_at	24.5	A	0.466064	1.1	NC	0.366593
245693_at	88.9	P	0.046143	0.4	NC	0.62112
245694_at	338.3	P	2.44e-4	0.4	NC	0.088938
245695_at	122.4	P	0.008057	0.4	NC	0.5
245696_at	4.1	A	0.696289	0.6	NC	0.441923
245697_at	181.6	P	0.00293	-0.4	D	0.998799
245698_at	77.7	A	0.303711	1.3	NC	0.5
245699_at	70.9	P	0.001953	0.2	NC	0.48058
245700_at	22.4	A	0.432373	0.7	NC	0.736659
245701_at	6.1	A	0.753906	0.2	NC	0.5
245702_at	50.4	P	0.008057	0	NC	0.725952
245703_at	29.9	A	0.366211	0.6	NC	0.545234
245704_at	75.7	P	0.008057	-0.8	D	0.998664
245705_at	14.2	A	0.567627	-0.8	NC	0.736659
245706_at	6.1	A	0.780518	-1.7	NC	0.971234
245707_at	40.8	A	0.149658	0.6	NC	0.041201
245708_at	3.8	A	0.633789	0.1	NC	0.854318
245709_at	115.9	A	0.129639	-0.3	NC	0.838962
245710_at	36.2	A	0.19458	-0.3	NC	0.814019
245711_at	319	P	2.44e-4	0.4	NC	0.232549
245712_at	38.7	P	0.023926	0.2	NC	0.5
245713_at	38.5	M	0.056152	0.5	NC	0.222749
245714_at	312.6	P	2.44e-4	-0.2	NC	0.796129
245715_s_at	2202.1	P	2.44e-4	0	NC	0.5
245716_at	70.9	P	7.32e-4	0	NC	0.307406
245717_at	55.1	A	0.246094	1.6	NC	0.177412
245718_at	142.8	P	0.001953	0	NC	0.153232
245719_at	26.4	A	0.171387	-0.5	NC	0.757415
245720_at	4.6	A	0.601074	-2	NC	0.354442
245721_s_at	144	P	2.44e-4	-0.2	NC	0.545234
245722_at	66.1	A	0.067627	-0.2	NC	0.991489
245723_at	28.6	A	0.432373	-1	NC	0.633407
245724_at	311.3	P	0.023926	-0.2	NC	0.981872
245725_at	82.9	P	0.005859	-0.3	NC	0.990708
245726_at	41.6	A	0.149658	0.7	NC	0.354442
245727_at	47	P	0.023926	-0.1	NC	0.5
245728_at	76.8	A	0.080566	0.1	NC	0.506476
245729_at	409.6	P	0.001953	-0.2	NC	0.838962
245730_at	82.4	A	0.080566	0.1	NC	0.786812
245731_at	105.1	P	0.010742	-1.3	D	0.999911
245732_at	187.6	P	0.001953	0.5	NC	0.131343
245733_at	143.8	P	0.001953	0	NC	0.5
245734_at	138.2	P	2.44e-4	0	NC	0.5
245735_at	39.9	M	0.056152	-2	D	0.99998
245736_at	8739.9	P	2.44e-4	-0.4	D	0.998514
245737_at	188.5	P	2.44e-4	0.2	NC	0.366593
245738_at	20.4	A	0.334473	0.8	NC	0.5
245739_at	80.9	P	0.001953	-0.7	D	0.999135
245740_at	122.2	A	0.19458	-0.5	D	0.99997
245741_at	23.6	A	0.334473	1	NC	0.757415
245742_at	864.1	P	0.00293	-0.1	NC	0.945978
245743_at	2.9	A	0.633789	0.3	NC	0.074268
245744_at	6.6	A	0.665527	0.8	NC	0.030967
245745_at	0.7	A	0.98584	1.4	NC	0.532344
245746_at	588.2	P	2.44e-4	-0.4	MD	0.994591
245747_at	9.5	A	0.149658	-0.7	NC	0.868657
245748_at	161.3	P	7.32e-4	-0.2	NC	0.881991
245749_at	8.2	A	0.72583	-0.6	NC	0.5
245750_at	751.4	P	2.44e-4	-0.6	D	0.999833
245751_s_at	89.1	P	0.00415	0	NC	0.657563
245752_at	8.3	A	0.567627	-0.5	NC	0.570859
245753_at	26.3	P	0.010742	1.9	I	9.66e-4
245754_at	1.2	A	0.80542	1.5	NC	0.62112
245755_at	34.9	A	0.129639	0.9	NC	0.030967
245756_at	336.5	P	2.44e-4	-0.7	D	0.99998
245757_at	2.9	A	0.601074	-3.1	D	0.999899
245758_at	48.8	P	0.00293	-0.2	NC	0.894337
245759_at	135.8	M	0.056152	0.3	NC	0.736659
245760_s_at	1	A	0.943848	-2.9	NC	0.964215
245761_at	181.8	P	0.00415	-0.1	NC	0.925732
245762_at	60.8	P	0.018555	2.8	NC	0.030967
245763_at	111.4	P	2.44e-4	0.2	NC	0.454766
245764_s_at	51.6	P	0.046143	-0.1	NC	0.506476
245765_at	19.9	A	0.432373	3	NC	0.342437
245766_at	2.7	A	0.753906	-1.7	NC	0.5
245767_at	55.2	P	0.01416	0.6	NC	0.429141
245768_at	161.5	P	2.44e-4	-0.5	D	0.995519
245769_at	27.4	P	0.018555	-0.4	NC	0.5
245770_at	81	P	7.32e-4	0.1	NC	0.5
245771_at	32.3	P	0.008057	1.2	NC	0.022932
245772_at	126.1	P	7.32e-4	0.8	NC	0.015426
245773_at	96.4	P	0.010742	0.4	NC	0.5
245774_at	69.1	A	0.111572	0.1	NC	0.5
245775_at	675	P	2.44e-4	0.3	NC	0.099852
245776_at	285.6	P	0.001221	-0.1	NC	0.916174
245777_at	57.4	P	0.00293	-0.2	NC	0.657563
245778_at	62.9	A	0.129639	0.4	NC	0.131343
245779_at	1.5	A	0.870361	-3.4	NC	0.945978
245780_at	368.5	P	7.32e-4	-0.1	NC	0.952736
245781_at	604.7	P	0.001221	0.1	NC	0.5
245782_at	7.7	A	0.696289	-1.2	NC	0.169098
245783_s_at	11.2	A	0.601074	-1	NC	0.506476
245784_at	121.8	P	0.030273	0	NC	0.861614
245785_at	1.9	A	0.98584	0.5	NC	0.596188
245786_at	141.8	P	0.008057	0	NC	0.62112
245787_at	369.2	P	2.44e-4	-0.2	NC	0.830902
245788_at	147.6	P	0.023926	0.1	NC	0.5
245789_at	247.4	P	2.44e-4	-0.1	NC	0.777251
245790_at	104.9	P	0.001953	-0.7	NC	0.990708
245791_at	681.4	P	7.32e-4	-0.2	NC	0.988955
245792_at	337.3	P	7.32e-4	0.4	NC	0.099852
245793_at	43.4	A	0.398926	-0.8	NC	0.786812
245794_at	721.5	P	2.44e-4	0.9	I	2.41e-4
245795_at	114.1	P	7.32e-4	0	NC	0.5
245796_at	1018	P	2.44e-4	0.2	NC	0.5
245797_at	21.5	A	0.466064	-1.6	NC	0.558077
245798_at	21.9	A	0.246094	-0.6	NC	0.5
245799_at	1	A	0.904785	0.5	NC	0.454766
245800_at	72.8	M	0.056152	-0.4	NC	0.98579
245801_at	1.1	A	0.943848	0.5	NC	0.194801
245802_at	26	P	0.018555	-0.3	NC	0.5
245803_at	2093	P	2.44e-4	-0.4	D	0.997247
245804_at	3.4	A	0.969727	0.7	NC	0.545234
245805_at	17.9	A	0.129639	4.7	NC	0.026698
245806_at	28.5	A	0.334473	-0.1	NC	0.5
245807_at	61.2	A	0.5	-0.9	NC	0.934434
245808_at	106.5	P	0.023926	0	NC	0.949447
245809_at	407.8	P	0.030273	0.5	NC	0.185981
245810_at	53.2	A	0.27417	0	NC	0.703911
245811_at	6.6	A	0.432373	-0.7	NC	0.796129
245812_at	2	A	0.828613	-1.7	NC	0.681091
245813_at	14	A	0.601074	2.9	NC	0.021224
245814_at	52.3	A	0.149658	0.6	NC	0.041201
245815_at	104.5	A	0.149658	0.1	NC	0.60871
245816_at	2.9	A	0.753906	-3.9	NC	0.657563
245817_at	88.9	P	0.001953	0.5	NC	0.493524
245818_at	117.2	P	0.030273	-0.3	NC	0.952736
245819_at	41.2	P	0.00415	0.2	NC	0.194801
245820_at	31.2	A	0.27417	0.2	NC	0.318909
245821_at	545.4	P	2.44e-4	0.5	NC	0.038415
245822_at	564	P	2.44e-4	0.1	NC	0.5
245823_at	7.8	A	0.533936	1	NC	0.403812
245824_at	5.1	A	0.72583	-0.9	NC	0.242585
245825_at	161.6	P	2.44e-4	0	NC	0.5
245826_at	43.8	A	0.246094	0.6	NC	0.124552
245827_at	27.8	A	0.171387	0.4	NC	0.441923
245828_at	69.3	A	0.303711	-0.3	NC	0.978776
245829_at	16.9	A	0.246094	3.2	NC	0.124552
245830_at	9	A	0.633789	-1.1	NC	0.161038
245831_at	50.2	P	0.005859	-0.3	NC	0.843268
245832_at	413.5	P	2.44e-4	0	NC	0.5
245833_at	46.9	A	0.095215	0.1	NC	0.5
245834_at	1.2	A	0.962402	0.5	NC	0.284967
245835_at	16.6	A	0.080566	1.3	NC	0.028766
245836_at	0.4	A	0.834961	0.5	NC	0.750172
245837_at	21.2	A	0.334473	0.2	NC	0.467656
245838_at	126.7	P	0.01416	0.3	NC	0.5
245839_at	8.9	A	0.432373	-0.3	NC	0.5
245840_at	59.3	P	0.030273	0.6	NC	0.061522
245841_s_at	3538.1	P	2.44e-4	-0.2	NC	0.786812
245842_at	15.1	A	0.633789	-0.4	NC	0.532344
245843_at	57.9	A	0.080566	0.2	NC	0.177412
245844_at	174.5	A	0.067627	-0.1	NC	0.846768
245845_at	63	P	0.010742	-0.4	NC	0.980376
245846_at	57.1	P	2.44e-4	0.3	NC	0.416433
245847_at	31.4	A	0.171387	0.1	NC	0.242585
245848_at	101.3	P	7.32e-4	0.1	NC	0.5
245849_at	62.9	A	0.129639	-0.3	NC	0.657563
245850_at	51.8	A	0.095215	-0.2	NC	0.814019
245851_at	142.4	P	0.023926	-0.3	NC	0.888286
245852_at	143.2	P	0.005859	0.5	NC	0.5
245853_at	169.6	A	0.111572	0.8	NC	0.065566
245854_at	160.9	P	0.01416	0.5	NC	0.454766
245855_at	255	P	2.44e-4	0.1	NC	0.5
245856_at	20.1	A	0.19458	1.5	NC	0.330589
245857_at	4.9	A	0.696289	-0.9	NC	0.48058
245858_at	9.5	A	0.432373	-1.4	NC	0.5
245859_at	71.3	A	0.27417	0.2	NC	0.645558
245860_at	46.8	A	0.303711	0.3	NC	0.138386
245861_at	13.3	A	0.303711	-0.5	NC	0.5
245862_at	401.3	P	0.001953	-0.4	NC	0.958799
245863_s_at	37.8	M	0.056152	-0.5	D	0.996959
245864_at	80.3	A	0.129639	0.6	NC	0.111714
245865_at	2.4	A	0.932373	0.1	NC	0.669411
245866_s_at	234.6	P	2.44e-4	0.9	I	1.14e-4
245867_at	277	P	2.44e-4	0.2	NC	0.5
245868_at	873.8	P	2.44e-4	0.3	NC	0.099852
245869_at	60.2	A	0.19458	1.4	NC	0.024755
245870_at	140.6	A	0.129639	-0.2	NC	0.921063
245871_at	3.1	A	0.904785	-3.6	NC	0.805199
245872_at	35.2	P	0.037598	-0.1	NC	0.645558
245873_at	38.7	A	0.111572	0.3	NC	0.736659
245874_at	4281.2	P	0.001953	-0.2	NC	0.824011
245875_at	474.5	P	0.00293	-0.3	NC	0.984574
245876_at	37	A	0.111572	0.8	NC	0.330589
245877_at	6.5	A	0.665527	0.9	NC	0.011045
245878_at	63.3	A	0.171387	-0.4	NC	0.900148
245879_at	72.2	P	0.008057	-0.1	NC	0.5
245880_at	14.7	A	0.334473	2.2	NC	0.169098
245881_at	116	P	7.32e-4	-0.1	NC	0.747149
245882_at	5	A	0.753906	-2.6	NC	0.633407
245883_at	8.7	A	0.303711	0	NC	0.715033
245884_at	91.9	P	0.008057	-0.5	NC	0.5
245885_at	557.1	P	7.32e-4	-0.1	NC	0.955851
245886_at	287.4	P	2.44e-4	-0.3	NC	0.725952
245887_at	179.9	P	0.001221	-0.4	NC	0.900148
245888_at	90.5	P	0.023926	-0.3	NC	0.888286
245889_at	113.5	P	2.44e-4	-4.2	D	0.99998
245890_at	1	A	0.904785	-0.2	NC	0.715033
245891_at	1805.6	P	2.44e-4	-0.4	D	0.998514
245892_at	7	A	0.633789	0.7	NC	0.185981
245893_at	91	P	0.00415	0	NC	0.558077
245894_at	240.9	P	7.32e-4	-0.4	D	0.999562
245895_at	57.1	A	0.129639	-0.2	NC	0.161038
245896_at	136.2	P	7.32e-4	0.3	NC	0.169098
245897_at	110.8	P	0.018555	0.2	NC	0.5
245898_at	115	P	0.001953	0.8	I	4.92e-4
245899_at	125	P	0.030273	0	NC	0.5
245900_at	248.3	P	2.44e-4	0.3	NC	0.5
245901_at	5.8	A	0.753906	-2.4	D	0.995519
245902_at	44.5	A	0.19458	1.1	NC	0.5
245903_at	39.4	A	0.067627	-0.6	NC	0.955851
245904_at	136.5	P	7.32e-4	1.4	I	3.e-5
245905_at	723.6	P	7.32e-4	-0.3	D	0.998923
245906_at	26	A	0.129639	2.8	NC	0.054022
245907_at	13.4	A	0.326172	2.4	NC	0.185981
245908_at	4.7	A	0.919434	0.1	NC	0.958799
245909_at	57.3	A	0.111572	0	NC	0.703911
245910_at	165.7	P	2.44e-4	-0.1	NC	0.5
245911_at	810.5	P	7.32e-4	0.3	NC	0.044149
245912_at	402.7	P	0.023926	1.7	I	3.46e-4
245913_at	941.3	P	2.44e-4	0.4	NC	0.094279
245914_at	89.6	P	0.01416	-0.1	NC	0.5
245915_s_at	1677.8	P	2.44e-4	0.1	NC	0.5
245916_at	0.8	A	0.5	-3.3	NC	0.5
245917_at	273.2	P	0.005859	0	NC	0.703911
245918_at	5.7	A	0.533936	-1.3	NC	0.5
245919_at	9.4	A	0.095215	0.2	NC	0.013078
245920_at	25.5	M	0.056152	0.5	NC	0.074268
245921_at	37.8	M	0.056152	0.3	NC	0.041201
245922_at	0.4	A	0.976074	0.7	NC	0.5
245923_at	15.8	A	0.27417	-0.3	NC	0.703911
245924_at	50.8	P	0.046143	-0.7	D	0.998799
245925_at	483.3	P	2.44e-4	-0.6	D	0.999654
245926_at	54.3	P	0.037598	-0.5	D	0.999034
245927_at	12.7	A	0.665527	0	NC	0.5
245928_s_at	198.8	M	0.056152	-1.6	D	0.99998
245929_at	160.7	P	2.44e-4	0.2	NC	0.416433
245930_at	98.4	A	0.067627	0.8	NC	0.354442
245931_at	38.4	A	0.366211	1.7	NC	0.284967
245932_at	330.6	P	7.32e-4	0	NC	0.5
245933_at	38	A	0.366211	-0.1	NC	0.558077
245934_at	364.7	P	2.44e-4	0.4	NC	0.028766
245935_at	27.8	A	0.246094	-0.9	NC	0.984574
245936_at	48.6	A	0.095215	0	NC	0.5
245937_at	148.2	P	2.44e-4	-0.1	NC	0.62112
245938_at	282.3	P	2.44e-4	0	NC	0.5
245939_at	1797.9	P	2.44e-4	0.2	NC	0.5
245940_at	159.4	P	2.44e-4	-0.3	NC	0.925732
245941_at	418.7	P	2.44e-4	0.2	NC	0.5
245942_at	1.6	A	0.780518	-3.6	NC	0.822588
245943_at	99.1	A	0.111572	1.6	NC	0.069813
245944_at	111.7	P	7.32e-4	0.4	NC	0.5
245945_at	4.6	A	0.567627	0.4	NC	0.222749
245946_at	6.4	A	0.665527	-0.1	NC	0.506476
245947_at	565.9	P	0.001953	0	NC	0.5
245948_at	132	P	0.046143	0	NC	0.875448
245949_at	3147.5	P	2.44e-4	-0.2	NC	0.747149
245950_at	84.8	M	0.056152	0.4	NC	0.5
245951_at	437.6	P	2.44e-4	0	NC	0.5
245952_at	33.7	A	0.398926	0.9	NC	0.307406
245953_at	10	A	0.904785	-0.1	NC	0.725952
245954_at	74.9	A	0.111572	0.7	NC	0.5
245955_at	22.9	A	0.27417	0.3	NC	0.5
245956_s_at	2644.2	P	2.44e-4	0.4	NC	0.012024
245957_at	637.5	P	2.44e-4	0	NC	0.5
245958_at	8.9	A	0.696289	0.4	NC	0.900148
245959_at	21.6	A	0.303711	1.9	NC	0.5
245960_at	177.3	P	0.037598	0.4	NC	0.5
245961_at	56.7	A	0.171387	-0.1	NC	0.5
245962_at	44.4	A	0.19458	-2	D	0.99775
245963_at	24.5	A	0.080566	0.3	NC	0.403812
245964_at	30.3	A	0.432373	2.4	NC	0.51942
245965_at	51.1	A	0.466064	0.5	NC	0.5
245966_at	100.2	A	0.303711	2.5	NC	0.00712
245967_at	78.8	A	0.219482	5.2	I	0.001077
245968_at	4.9	A	0.981445	-0.9	NC	0.861614
245969_at	80.6	P	0.037598	-0.4	NC	0.558077
245970_at	35.1	A	0.5	1.1	NC	0.131343
245971_at	280.3	P	0.001221	-0.1	NC	0.60871
245972_at	188	P	0.001221	0.1	NC	0.5
245973_at	0.4	A	0.981445	0.6	NC	0.767451
245974_at	23.7	A	0.601074	2.5	NC	0.041201
245975_at	163.9	P	0.037598	0	NC	0.805199
245976_at	41.1	P	0.030273	-1.4	D	0.999948
245977_at	681.3	P	2.44e-4	0.8	I	3.e-5
245978_at	3.6	A	0.953857	-1.7	NC	0.952736
245979_at	41	P	0.01416	0.7	I	0.001486
245980_at	7.1	A	0.366211	-0.2	NC	0.194801
245981_at	288.5	P	7.32e-4	0.9	NC	0.006503
245982_at	5.6	A	0.665527	-3.8	NC	0.725952
245983_at	83.3	P	2.44e-4	-0.8	NC	0.681091
245984_at	201.5	P	2.44e-4	-0.1	NC	0.5
245985_at	347.5	P	2.44e-4	0	NC	0.5
245986_at	125.6	P	0.001221	0.2	NC	0.5
245987_at	1740.2	P	2.44e-4	0	NC	0.5
245988_at	246.3	P	2.44e-4	0.3	NC	0.318909
245989_s_at	301.5	P	0.001953	-0.3	NC	0.949447
245990_at	92.5	P	0.008057	-0.1	NC	0.633407
245991_at	355.5	P	0.001221	0.2	NC	0.5
245992_at	44.4	P	0.005859	1	NC	0.138386
245993_at	1184.7	P	2.44e-4	0.4	NC	0.019624
245994_at	78.5	M	0.056152	0.4	NC	0.074268
245995_at	30.7	A	0.366211	0.5	NC	0.822588
245996_at	4.3	A	0.919434	0.3	NC	0.60871
245997_at	27.9	A	0.334473	-0.4	NC	0.854318
245998_at	391.9	P	7.32e-4	-0.6	D	0.99998
245999_at	1189.8	P	2.44e-4	-0.3	NC	0.99288
246000_at	26.5	A	0.466064	-0.3	NC	0.747149
246001_at	2.4	A	0.5	-1.6	NC	0.5
246002_at	2.8	A	0.969727	-0.2	NC	0.5
246003_at	724.6	P	2.44e-4	-0.1	NC	0.5
246004_at	35.7	A	0.19458	0.1	NC	0.5
246005_at	153.2	P	7.32e-4	0.4	NC	0.5
246006_at	2144.6	P	2.44e-4	0	NC	0.5
246007_at	128	P	2.44e-4	-0.5	NC	0.747149
246008_at	113.2	P	0.046143	-0.4	NC	0.875448
246009_at	96.7	P	0.023926	0.1	NC	0.777251
246010_at	73.4	P	0.046143	0.2	NC	0.5
246011_at	46.3	A	0.219482	0	NC	0.786812
246012_at	127.6	P	0.00293	-0.4	NC	0.981872
246013_at	13.1	A	0.171387	-0.1	NC	0.48058
246014_at	4.8	A	0.753906	0.7	NC	0.242585
246015_at	145.4	P	0.005859	0	NC	0.5
246016_at	58.4	P	7.32e-4	-0.7	D	0.999965
246017_at	197.6	P	0.001221	0.8	NC	0.015426
246018_at	246.4	P	2.44e-4	0.7	I	1.47e-4
246019_at	52.5	M	0.056152	3.5	MI	0.005409
246020_at	224.5	P	0.00415	0	NC	0.681091
246021_at	18.2	A	0.753906	-1.6	NC	0.506476
246022_at	13.8	A	0.601074	0.4	NC	0.274048
246023_at	27.6	P	0.030273	0.9	NC	0.011045
246024_at	3.1	A	0.904785	0.6	NC	0.5
246025_at	9.5	A	0.366211	-1.1	NC	0.177412
246026_at	252.6	P	0.010742	0.1	NC	0.5
246027_at	13	A	0.466064	-1.8	NC	0.5
246028_at	490.3	P	2.44e-4	0.1	NC	0.5
246029_at	1907.1	P	2.44e-4	-0.3	NC	0.961585
246030_at	303.7	P	0.005859	-0.1	NC	0.786812
246031_at	295.4	P	7.32e-4	0.3	NC	0.161038
246032_s_at	3.5	A	0.72583	-2.7	NC	0.532344
246033_at	113.2	P	0.008057	0.2	NC	0.5
246034_at	154.7	P	0.046143	-1.2	D	0.999693
246035_at	542.3	P	2.44e-4	0.1	NC	0.5
246036_at	78.8	A	0.080566	0.2	NC	0.441923
246037_at	127.6	P	0.008057	-0.3	NC	0.854318
246038_s_at	47	P	0.001221	0.6	I	0.00225
246039_at	79.8	P	0.037598	-0.6	D	0.999727
246040_at	139.2	P	2.44e-4	0.2	NC	0.5
246041_at	163.6	P	7.32e-4	0.1	NC	0.5
246042_at	758.4	P	2.44e-4	0.6	NC	0.016731
246043_at	99.9	A	0.067627	0.6	NC	0.342437
246044_at	173.3	P	2.44e-4	-0.3	NC	0.905721
246045_at	152.6	P	0.023926	0.3	NC	0.194801
246046_at	21.5	A	0.366211	-0.6	NC	0.5
246047_at	28.3	A	0.366211	2	NC	0.094279
246048_at	10.7	A	0.149658	-0.4	NC	0.099852
246049_at	4.4	A	0.633789	-1.7	NC	0.532344
246050_s_at	307.2	P	2.44e-4	-0.3	NC	0.921063
246051_at	268.6	P	2.44e-4	0.1	NC	0.5
246052_at	30.5	A	0.171387	0.4	NC	0.153232
246053_at	47.1	A	0.366211	-0.1	NC	0.583567
246054_at	40.4	A	0.5	-0.3	NC	0.978776
246055_at	80.2	P	0.00293	-0.8	D	0.999562
246056_at	84	A	0.246094	-0.3	NC	0.5
246057_at	77	P	0.005859	0.8	NC	0.161038
246058_at	202.4	P	2.44e-4	0	NC	0.5
246059_at	216	P	0.00293	0.2	NC	0.5
246060_at	194.5	P	0.001953	0.2	NC	0.5
246061_at	93.5	P	0.001953	0.3	NC	0.669411
246062_at	279.7	P	7.32e-4	-0.2	NC	0.767451
246063_at	110.7	P	0.001221	0.6	NC	0.00712
246064_at	370	P	0.00293	0.3	NC	0.48058
246065_at	14.1	A	0.398926	-1.2	NC	0.583567
246066_at	141	P	2.44e-4	0	NC	0.5
246067_at	182.3	P	0.00293	-0.2	D	0.995927
246068_at	6336.1	P	2.44e-4	-0.3	NC	0.945978
246069_at	24.2	A	0.067627	1.1	NC	0.307406
246070_at	933.6	P	2.44e-4	0.1	NC	0.5
246071_at	164.4	P	0.023926	0.1	NC	0.5
246072_at	22.7	A	0.129639	-0.8	NC	0.969033
246073_at	338.5	P	0.001221	-0.2	NC	0.938478
246074_at	116	P	0.010742	0.8	NC	0.024755
246075_at	4.4	A	0.5	-3.7	NC	0.868657
246076_at	166.5	P	0.037598	0.8	NC	0.37888
246077_at	34.6	A	0.246094	0.2	NC	0.747149
246078_s_at	47.9	A	0.533936	0.7	NC	0.354442
246079_at	47.9	A	0.111572	-0.1	NC	0.5
246080_at	3.4	A	0.398926	-3	NC	0.767451
246081_s_at	243.9	P	2.44e-4	-0.2	NC	0.703911
246082_at	9.3	A	0.533936	2.1	NC	0.153232
246083_at	88.4	A	0.111572	0.4	NC	0.5
246084_at	61.5	P	0.01416	0.1	NC	0.5
246085_at	75.5	P	0.018555	-0.1	NC	0.5
246086_at	54.2	A	0.27417	1.2	NC	0.044149
246087_at	73.9	P	0.001221	0.4	NC	0.416433
246088_at	159.6	P	0.008057	0.3	NC	0.5
246089_at	648.9	P	0.023926	0	NC	0.62112
246090_at	539.2	P	7.32e-4	0.2	NC	0.429141
246091_at	149.6	A	0.095215	0.3	NC	0.5
246092_at	980.8	P	2.44e-4	-0.1	NC	0.5
246093_at	86.8	P	0.005859	-0.8	D	0.999727
246094_at	53.1	P	0.001221	-0.1	NC	0.558077
246095_at	19.6	A	0.149658	-0.8	NC	0.911062
246096_at	18.5	A	0.303711	0.2	NC	0.203871
246097_at	167	P	2.44e-4	-0.3	NC	0.5
246098_at	257.7	P	0.001221	-0.1	NC	0.5
246099_at	9.5	A	0.466064	-2.7	D	0.999382
246100_at	16.5	A	0.466064	3.1	NC	0.061522
246101_at	16.5	A	0.533936	1.8	NC	0.094279
246102_at	4.3	A	0.72583	-0.1	NC	0.583567
246103_at	101.6	P	0.030273	0.3	NC	0.242585
246104_at	79.3	P	0.046143	-0.9	D	0.99751
246105_at	23.4	A	0.080566	1.8	NC	0.074268
246106_at	13.4	A	0.72583	3.1	NC	0.088938
246107_at	11.6	A	0.466064	-0.5	NC	0.725952
246108_at	461.1	P	7.32e-4	-0.6	D	0.99751
246109_at	125.4	P	2.44e-4	0	NC	0.5
246110_at	27.6	A	0.366211	0.6	NC	0.222749
246111_at	113.8	P	0.018555	0	NC	0.532344
246112_at	170	P	0.001221	0.2	NC	0.5
246113_at	7.1	A	0.828613	-2.4	NC	0.5
246114_at	1580.8	P	2.44e-4	-0.5	D	0.999135
246115_at	70.6	P	0.018555	-0.2	NC	0.814019
246116_at	37.1	A	0.111572	-0.1	NC	0.493524
246117_at	100.4	M	0.056152	-0.3	NC	0.958799
246118_at	32.4	A	0.432373	1.1	NC	0.111714
246119_at	641.8	P	2.44e-4	0.1	NC	0.5
246120_at	91.4	P	0.001221	0.4	NC	0.038415
246121_at	3.3	A	0.398926	-1.6	NC	0.5
246122_at	17.3	A	0.19458	-0.3	NC	0.342437
246123_at	24.7	A	0.129639	0.3	NC	0.069813
246124_at	473.7	P	0.001221	0.5	NC	0.307406
246125_at	172.3	P	2.44e-4	0.1	NC	0.5
246126_at	201.3	P	0.001221	0.3	NC	0.203871
246127_s_at	4.8	A	0.5	-0.5	NC	0.5
246128_at	29.6	A	0.5	0.5	NC	0.213188
246129_at	2	A	0.888428	0.5	NC	0.342437
246130_at	17.2	A	0.533936	-0.4	NC	0.441923
246131_at	430.8	P	2.44e-4	-0.2	NC	0.633407
246132_at	12.4	A	0.5	-1.1	NC	0.429141
246133_at	1404.9	P	2.44e-4	0.2	NC	0.493524
246134_at	111.4	P	0.018555	-0.1	NC	0.558077
246135_at	1356.3	P	2.44e-4	-0.3	NC	0.99288
246136_at	6.7	A	0.696289	-1.3	NC	0.5
246137_at	6.2	A	0.828613	0.2	NC	0.5
246138_at	47.6	P	7.32e-4	0.5	NC	0.088938
246139_at	132.9	P	7.32e-4	-0.1	NC	0.725952
246140_at	119	P	7.32e-4	0.3	NC	0.213188
246141_at	37.1	A	0.398926	-0.3	NC	0.596188
246142_at	147.9	P	2.44e-4	-0.1	NC	0.5
246143_at	216.7	P	7.32e-4	0.4	NC	0.169098
246144_at	77.2	P	0.023926	0	NC	0.5
246145_at	1.2	A	0.828613	0.5	NC	0.5
246146_at	184	P	0.037598	0.2	NC	0.213188
246147_s_at	368.7	P	2.44e-4	0	NC	0.5
246148_at	58.7	P	0.005859	-0.4	NC	0.757415
246149_at	792.4	P	2.44e-4	-2.1	D	0.99998
246150_at	345.6	P	0.005859	-0.1	NC	0.5
246151_at	52.6	M	0.056152	-0.4	NC	0.583567
246152_at	29.3	A	0.432373	-1	NC	0.988955
246153_s_at	453.7	P	2.44e-4	-0.7	D	0.99998
246154_at	67.5	A	0.171387	0.9	NC	0.138386
246155_at	58.4	A	0.111572	0.2	NC	0.506476
246156_at	1257.4	P	2.44e-4	0	NC	0.5
246157_at	304.7	P	7.32e-4	0.1	NC	0.5
246158_at	71.2	P	0.023926	-0.1	NC	0.5
246159_at	5.5	A	0.665527	-1.3	NC	0.736659
246160_at	164.9	P	7.32e-4	0.3	NC	0.5
246161_at	745	P	2.44e-4	0	NC	0.570859
246162_at	102.3	P	0.00293	0	NC	0.570859
246163_at	3.8	A	0.870361	0.1	NC	0.342437
246164_at	11.6	A	0.219482	2.3	NC	0.065566
246165_at	2	A	0.828613	0.3	NC	0.441923
246166_at	3.8	A	0.850342	-0.2	NC	0.5
246167_at	41.9	A	0.303711	-0.5	NC	0.37888
246168_at	3.3	A	0.850342	-0.4	NC	0.830902
246169_at	147.9	P	0.00415	0.2	NC	0.5
246170_at	504.1	P	2.44e-4	0.3	NC	0.416433
246171_at	498.9	P	2.44e-4	0.1	NC	0.5
246172_s_at	19.3	A	0.533936	0.2	NC	0.39129
246173_s_at	90.2	P	7.32e-4	0.1	NC	0.5
246174_s_at	7.7	A	0.398926	-0.6	NC	0.5
246175_s_at	43.5	A	0.080566	-0.8	NC	0.983269
246176_at	1.5	A	0.919434	0.6	NC	0.657563
246177_at	26.4	A	0.149658	2.8	NC	0.078937
246178_s_at	2.6	A	0.80542	-2	NC	0.814019
246179_at	13.2	A	0.696289	1	NC	0.493524
246180_at	171.3	P	2.44e-4	0.2	NC	0.493524
246181_at	63.9	A	0.067627	0.6	NC	0.5
246182_at	45.7	P	0.037598	-0.7	NC	0.955851
246183_at	5.5	A	0.850342	0.8	NC	0.5
246184_at	263.4	P	0.00293	-0.4	NC	0.905721
246185_at	120.8	P	0.00415	0.3	NC	0.203871
246186_at	15.2	A	0.303711	-0.2	NC	0.024755
246187_at	182.5	P	2.44e-4	1	I	6.18e-4
246188_at	59.9	P	0.037598	0.3	NC	0.39129
246189_at	193	P	0.037598	0.7	NC	0.194801
246190_at	138.8	P	0.00415	-0.1	NC	0.911062
246191_at	1262.2	P	2.44e-4	0.2	NC	0.5
246192_at	935.8	P	2.44e-4	0.2	NC	0.5
246193_at	113.8	M	0.056152	-0.1	NC	0.5
246194_at	162.5	P	0.00415	0.1	NC	0.5
246195_at	139.8	P	7.32e-4	-0.9	D	0.999911
246196_at	120.9	P	0.018555	0.2	NC	0.506476
246197_at	323	P	2.44e-4	0	NC	0.5
246198_at	85.9	P	0.001953	-0.2	NC	0.980376
246199_at	127.7	P	0.030273	0.5	NC	0.185981
246200_at	35.2	A	0.19458	-0.5	D	0.995519
246201_at	220.7	P	0.005859	-0.1	NC	0.925732
246202_at	86.6	P	0.001221	0.2	NC	0.5
246203_at	817.4	P	2.44e-4	0.9	I	2.3e-5
246204_at	283.9	P	0.01416	0.2	NC	0.5
246205_at	104.7	P	0.005859	-0.5	NC	0.969033
246206_at	13.2	A	0.567627	-1.5	NC	0.493524
246207_at	132.6	P	0.010742	-0.2	NC	0.805199
246208_at	19	A	0.753906	-0.8	NC	0.983269
246209_at	20	A	0.665527	-0.5	NC	0.861614
246210_at	44.5	P	0.018555	0.1	NC	0.5
246211_at	311.6	P	2.44e-4	-0.1	NC	0.747149
246212_at	81.1	P	0.00415	0.2	NC	0.5
246213_at	143	M	0.056152	-0.1	NC	0.51942
246214_at	649.4	P	2.44e-4	-0.2	NC	0.558077
246215_at	52.5	M	0.056152	0.7	NC	0.213188
246216_at	163.6	P	7.32e-4	0.1	NC	0.5
246217_at	190.1	P	0.001953	0.5	I	0.001486
246218_at	66	P	7.32e-4	-0.4	NC	0.945978
246219_at	326.8	P	2.44e-4	-0.3	D	0.999786
246220_at	331.3	P	7.32e-4	0.1	NC	0.545234
246221_at	158.6	P	0.001221	-0.6	NC	0.830902
246222_at	32.8	A	0.303711	-0.4	NC	0.830902
246223_at	134.9	P	0.001953	0	NC	0.5
246224_at	36.9	A	0.067627	0.7	NC	0.078937
246225_at	115.2	P	0.005859	-0.4	NC	0.838962
246226_at	69.1	A	0.19458	0.3	NC	0.39129
246227_at	2.2	A	0.888428	0.9	NC	0.366593
246228_at	710.1	P	2.44e-4	-1.8	D	0.99998
246229_at	125.2	P	0.00415	2	I	1.47e-4
246230_at	56.5	A	0.246094	-0.3	NC	0.596188
246231_at	31.3	A	0.095215	-0.4	NC	0.961585
246232_at	220.1	P	2.44e-4	-0.4	NC	0.934434
246233_at	161.8	P	0.001221	0.3	NC	0.429141
246234_at	137.3	P	0.001953	0.5	NC	0.057676
246235_at	60.7	A	0.080566	-0.4	NC	0.971234
246236_at	23.7	A	0.19458	-1.2	NC	0.161038
246237_at	128.6	P	0.018555	0.4	NC	0.5
246238_at	93.2	P	0.037598	0.5	NC	0.118009
246239_at	156.8	P	0.01416	-0.2	NC	0.987976
246240_at	133.7	P	0.00415	0.1	NC	0.5
246241_at	56.5	A	0.107422	2	I	1.67e-4
246242_at	17.8	A	0.366211	1.2	NC	0.307406
246243_at	99.2	P	0.001221	-0.4	D	0.998799
246244_at	264.5	P	0.001221	0.3	NC	0.441923
246245_at	272.6	P	2.44e-4	0.2	NC	0.403812
246246_at	40.3	A	0.19458	0.4	NC	0.5
246247_at	299.4	P	2.44e-4	0	NC	0.5
246248_at	7.7	A	0.753906	0.3	NC	0.252851
246249_at	141.4	A	0.129639	0.7	NC	0.5
246250_at	19.1	A	0.129639	0.3	NC	0.296089
246251_at	11.4	A	0.533936	-0.3	NC	0.5
246252_s_at	366.8	P	2.44e-4	0.5	NC	0.242585
246253_at	323.6	P	0.00293	-0.5	D	0.999034
246254_at	9.2	A	0.533936	-0.2	NC	0.39129
246255_at	129.7	P	0.00415	0.5	NC	0.069813
246256_at	15.4	A	0.72583	1.3	NC	0.938478
246257_at	334.6	P	2.44e-4	-0.1	NC	0.570859
246258_at	34.9	P	7.32e-4	-0.2	NC	0.558077
246259_at	324.2	P	7.32e-4	0.1	NC	0.5
246260_at	33.2	A	0.19458	-0.7	NC	0.868657
246261_at	69.9	P	0.005859	-0.4	NC	0.993497
246262_at	6.6	A	0.665527	-2.3	NC	0.767451
246263_at	243	P	7.32e-4	-0.3	NC	0.984574
246264_at	58.1	A	0.080566	-0.2	NC	0.5
246265_at	134.6	P	2.44e-4	0.3	NC	0.203871
246266_at	79.1	P	0.023926	0.1	NC	0.5
246267_at	2965.2	P	2.44e-4	-0.1	NC	0.777251
246268_at	59.7	P	2.44e-4	-0.1	NC	0.5
246269_at	48.8	A	0.129639	0.4	NC	0.263341
246270_at	141.7	P	0.001221	-0.3	NC	0.961585
246271_at	46.4	A	0.334473	0.4	NC	0.493524
246272_at	70.4	A	0.067627	0.2	NC	0.074268
246273_at	19.1	A	0.696289	1.3	NC	0.570859
246274_at	52	A	0.080566	0.4	NC	0.169098
246275_at	47.1	A	0.398926	0.4	NC	0.252851
246276_at	92.9	P	2.44e-4	-0.3	NC	0.964215
246277_at	2.9	A	0.665527	0.2	NC	0.185981
246278_at	87.7	P	0.018555	0.7	NC	0.330589
246279_at	3.9	A	0.870361	-1.7	NC	0.973302
246280_at	131.9	P	0.00293	0.4	NC	0.5
246281_at	102.9	A	0.067627	-0.4	NC	0.942324
246282_at	62.9	A	0.067627	0.6	NC	0.5
246283_at	337.2	P	2.44e-4	-0.2	NC	0.980376
246284_at	135.6	P	7.32e-4	-0.6	NC	0.986922
246285_at	261.3	P	0.001221	-0.1	NC	0.5
246286_at	751.4	P	7.32e-4	-0.2	NC	0.786812
246287_at	115.4	A	0.067627	-0.2	NC	0.861614
246288_at	369.4	P	0.023926	0.3	NC	0.467656
246289_at	312.2	P	2.44e-4	-0.6	D	0.997968
246290_at	1976.4	P	2.44e-4	0.9	I	5.2e-5
246291_at	154.9	P	7.32e-4	-0.3	NC	0.777251
246292_at	211.2	P	0.001953	-0.4	D	0.999654
246293_at	88.7	P	2.44e-4	0.6	NC	0.099852
246294_at	198.3	P	7.32e-4	0.2	NC	0.5
246295_at	110.2	M	0.056152	1.9	NC	0.5
246296_at	105.9	A	0.111572	0.6	NC	0.366593
246297_at	35.3	A	0.466064	3	NC	0.263341
246298_at	182.7	P	7.32e-4	-0.3	NC	0.925732
246299_at	4.8	A	0.5	1.5	NC	0.033304
246300_at	137.4	P	7.32e-4	-0.2	NC	0.822588
246301_at	184.7	P	7.32e-4	-0.2	NC	0.736659
246302_at	120.2	P	0.005859	-1.4	D	0.999135
246303_at	36.5	A	0.111572	0.5	NC	0.5
246304_at	572.8	P	2.44e-4	-0.2	NC	0.905721
246305_at	602.4	P	7.32e-4	-0.1	NC	0.669411
246306_at	105.6	P	0.01416	0.2	NC	0.5
246307_at	871.3	P	2.44e-4	0.2	NC	0.5
246308_at	39.9	A	0.067627	0.3	NC	0.194801
246309_at	48.9	P	0.00293	-0.1	NC	0.441923
246310_at	25.1	A	0.067627	0.4	NC	0.177412
246311_at	324.2	P	0.001953	0.3	NC	0.493524
246312_at	251.4	P	0.001953	0.4	NC	0.51942
246313_at	1.4	A	0.976074	-0.2	NC	0.980376
246314_at	186.1	P	0.001221	-0.1	NC	0.60871
246315_at	7	A	0.432373	-0.9	NC	0.48058
246316_at	4	A	0.904785	0.1	NC	0.558077
246317_at	120.7	P	0.005859	0.4	NC	0.416433
246318_at	91.2	P	0.005859	-0.2	NC	0.692594
246319_at	316.6	P	2.44e-4	0.3	NC	0.330589
246320_at	391.1	P	2.44e-4	0.4	NC	0.099852
246321_at	6.5	A	0.432373	-1.6	NC	0.5
246322_at	112.3	P	0.010742	-0.1	NC	0.5
246323_at	99	A	0.067627	0.7	NC	0.111714
246324_at	205.5	A	0.129639	1.4	NC	0.099852
246325_at	22.5	A	0.5	-0.7	NC	0.921063
246326_at	39.9	A	0.246094	0.1	NC	0.596188
246327_at	272.3	P	2.44e-4	-0.3	NC	0.973302
246328_at	138.8	A	0.080566	0.5	NC	0.222749
246329_at	84.2	P	0.00293	-0.2	NC	0.911062
246330_at	133.1	A	0.129639	0	NC	0.975245
246331_at	94.4	P	0.001953	-0.2	NC	0.5
246332_at	32.7	A	0.219482	2.8	NC	0.5
246333_at	138.5	P	2.44e-4	-0.4	D	0.99775
246334_at	98.1	P	0.001953	-0.1	NC	0.5
246335_at	9.8	A	0.466064	-1.5	NC	0.916174
246336_at	27.1	A	0.149658	0.4	NC	0.274048
246337_at	24.2	A	0.533936	2.3	NC	0.681091
246338_s_at	2.6	A	0.870361	-0.1	NC	0.5
246339_at	116.4	P	7.32e-4	0.5	NC	0.5
246340_s_at	13.3	A	0.219482	0	NC	0.62112
246341_x_at	0.9	A	0.932373	-0.2	NC	0.796129
246342_at	3.5	A	0.780518	-1.9	NC	0.403812
246343_at	135.7	P	2.44e-4	-0.1	NC	0.5
246344_at	285.5	P	2.44e-4	1.1	I	3.5e-5
246345_at	111.8	P	0.030273	-0.7	MD	0.994591
246346_at	96.9	P	2.44e-4	0	NC	0.5
246347_at	76.1	P	0.005859	0.3	NC	0.5
246348_at	145.8	P	2.44e-4	-0.3	NC	0.916174
246349_at	14	A	0.567627	3.6	NC	0.330589
246350_at	65	P	0.023926	1	NC	0.145682
246351_at	219.3	P	2.44e-4	0.4	NC	0.061522
246352_at	1.7	A	0.943848	0.4	NC	0.454766
246353_s_at	4.8	A	0.72583	-1.1	NC	0.5
246354_at	19.6	A	0.665527	2.1	NC	0.5
246355_at	33.7	A	0.334473	-0.3	NC	0.274048
246356_x_at	25.5	P	0.018555	0.2	NC	0.5
246357_x_at	3.7	A	0.828613	1.7	NC	0.01421
246358_x_at	6.3	A	0.696289	1.6	NC	0.047264
246359_x_at	9.7	A	0.246094	-1.5	NC	0.416433
246360_at	12.1	A	0.466064	0.8	NC	0.242585
246361_s_at	16.6	A	0.432373	0.5	NC	0.252851
246362_at	5.6	A	0.665527	2.5	NC	0.37888
246363_at	40.9	A	0.27417	1.1	NC	0.330589
246364_at	31	P	0.046143	-0.1	NC	0.138386
246365_at	4.1	A	0.696289	0.9	NC	0.692594
246366_at	168.1	P	0.001221	-0.6	D	0.998349
246367_at	6.9	A	0.466064	0.8	NC	0.232549
246368_at	377.4	P	2.44e-4	-0.1	NC	0.692594
246369_at	41.2	M	0.056152	0.1	NC	0.5
246370_at	45.6	A	0.27417	2.9	NC	0.194801
246371_at	62.9	A	0.111572	-0.1	NC	0.5
246372_at	24.1	A	0.095215	-0.2	NC	0.088938
246373_at	167.9	P	2.44e-4	0.2	NC	0.48058
246374_at	93.6	A	0.149658	-0.6	D	0.999922
246375_at	288.9	P	7.32e-4	-0.6	NC	0.973302
246376_at	293.4	P	0.001953	-0.5	D	0.999693
246377_at	55.5	A	0.149658	0.4	NC	0.5
246378_at	220.3	P	2.44e-4	0.1	NC	0.5
246379_s_at	568.9	P	2.44e-4	-0.2	NC	0.545234
246380_at	14.9	A	0.432373	-0.4	NC	0.5
246381_at	4.6	A	0.828613	0.3	NC	0.403812
246382_at	23.9	A	0.27417	3.1	NC	0.099852
246383_at	40.9	A	0.19458	0.1	NC	0.558077
246384_at	760.8	P	2.44e-4	0	NC	0.5
246385_at	38.2	A	0.466064	1.3	NC	0.252851
246386_at	44.3	A	0.149658	0.7	NC	0.194801
246387_at	45.6	M	0.056152	0.4	NC	0.354442
246388_at	23.6	A	0.466064	2.9	NC	0.284967
246389_at	88	A	0.129639	-0.7	D	0.995927
246390_at	499.2	P	2.44e-4	1.3	I	2.e-5
246391_at	543	P	0.001221	0.4	NC	0.5
246392_at	35.4	A	0.067627	0	NC	0.330589
246393_at	32.7	A	0.219482	-0.4	NC	0.955851
246394_at	27	P	0.008057	0.8	NC	0.074268
246395_at	98.1	P	0.00293	0	NC	0.222749
246396_at	186.5	P	0.001221	-0.3	NC	0.975245
246397_at	4.2	A	0.466064	-1.1	NC	0.493524
246398_at	252.1	P	7.32e-4	0	NC	0.532344
246399_at	300.4	P	0.008057	-0.3	NC	0.955851
246400_at	157.5	P	2.44e-4	-0.2	NC	0.506476
246401_at	47.2	A	0.095215	0.1	NC	0.318909
246402_at	36.8	P	0.023926	1.1	NC	0.00712
246403_at	94.4	P	0.046143	1.9	I	5.52e-4
246404_at	104.7	P	0.030273	-0.4	NC	0.934434
246405_at	85.7	P	0.030273	0.6	I	6.18e-4
246406_at	5.8	A	0.567627	0.3	NC	0.111714
246407_at	19.4	A	0.432373	-0.1	NC	0.416433
246408_at	488.2	P	2.44e-4	0	NC	0.5
246409_at	78.2	P	0.030273	-0.1	NC	0.725952
246410_at	180.9	P	0.001953	0.5	NC	0.493524
246411_at	5	A	0.80542	0.1	NC	0.583567
246412_at	97.4	P	7.32e-4	-0.2	NC	0.5
246413_at	48.8	A	0.111572	0.2	NC	0.5
246414_at	11.2	A	0.366211	2.1	NC	0.061522
246415_at	99	P	0.037598	-0.2	NC	0.942324
246416_at	21.3	A	0.303711	3	NC	0.088938
246417_at	37.1	A	0.5	-0.6	NC	0.942324
246418_at	28.4	A	0.633789	0.2	NC	0.5
246419_at	10.8	A	0.601074	2.3	NC	0.018128
246420_at	36	A	0.27417	-0.7	NC	0.991489
246421_at	869.2	P	2.44e-4	-0.3	NC	0.830902
246422_at	253.6	P	7.32e-4	-0.2	NC	0.558077
246423_at	31	P	0.008057	0.5	NC	0.307406
246424_at	275.4	P	0.005859	0.2	NC	0.5
246425_at	188.7	P	2.44e-4	0.6	I	1.01e-4
246426_at	20.9	A	0.665527	0.6	NC	0.545234
246427_at	112	P	2.44e-4	0.1	NC	0.5
246428_at	93.6	A	0.095215	0.1	NC	0.5
246429_at	5.3	A	0.533936	0.8	NC	0.222749
246430_at	11.7	A	0.398926	0.1	NC	0.318909
246431_at	9.5	A	0.533936	2.2	NC	0.177412
246432_at	1.1	A	0.989258	-3.1	D	0.999948
246433_at	50.2	P	0.010742	0.1	NC	0.5
246434_at	156.9	P	0.018555	-0.2	NC	0.736659
246435_at	4.3	A	0.633789	-2.8	NC	0.570859
246436_at	165	P	0.001221	0.2	NC	0.5
246437_at	15.8	A	0.633789	-1.3	NC	0.669411
246438_at	19	A	0.246094	0.1	NC	0.274048
246439_at	51.6	P	0.00415	0.3	NC	0.366593
246440_at	172.3	P	0.010742	0.1	NC	0.5
246441_at	250.9	P	0.00415	0.1	NC	0.5
246442_at	148.8	P	7.32e-4	-0.3	NC	0.854318
246443_at	139.9	P	0.00293	0.2	NC	0.5
246444_at	74.1	P	0.030273	0.6	NC	0.5
246445_at	244	P	7.32e-4	0.4	NC	0.5
246446_at	135.8	P	7.32e-4	-0.6	D	0.99751
246447_at	162.7	P	7.32e-4	0.3	NC	0.39129
246448_at	248.8	P	2.44e-4	0.3	NC	0.5
246449_at	79.1	M	0.056152	0.9	NC	0.008511
246450_at	77.3	P	0.030273	-0.2	NC	0.986922
246451_at	328.1	P	7.32e-4	-0.1	NC	0.777251
246452_at	239	P	0.001221	-0.1	NC	0.657563
246453_at	390.8	P	2.44e-4	-0.2	NC	0.747149
246454_at	134.6	P	0.001221	-0.2	NC	0.854318
246455_at	1	A	0.962402	0.3	NC	0.669411
246456_at	1.6	A	0.753906	0.4	NC	0.5
246457_at	120.3	P	0.001953	0.5	NC	0.222749
246458_at	46.1	A	0.111572	2.5	NC	0.454766
246459_at	125.4	P	0.001221	-0.7	D	0.999911
246460_at	525.9	P	2.44e-4	-0.2	NC	0.767451
246461_at	49.4	P	0.005859	-0.1	NC	0.5
246462_at	56.6	P	0.00293	-0.2	NC	0.949447
246463_at	100.4	A	0.126953	0.8	NC	0.021902
246464_at	24.1	A	0.398926	0.4	NC	0.441923
246465_at	33.6	A	0.111572	0.3	NC	0.022932
246466_at	340	P	7.32e-4	1.1	I	0.001651
246467_at	6.3	A	0.870361	-0.1	NC	0.822588
246468_at	184.6	P	0.018555	2.4	I	1.01e-4
246469_at	71.1	P	0.001221	-0.2	NC	0.767451
246470_at	3.1	A	0.72583	-0.8	NC	0.814019
246471_s_at	2.1	A	0.870361	1.7	NC	0.37888
246472_at	4.9	A	0.72583	1	NC	0.274048
246473_at	37.2	P	0.030273	1.1	NC	0.37888
246474_at	0.9	A	0.633789	-2.6	NC	0.987976
246475_at	56.2	P	0.046143	0.3	NC	0.5
246476_at	47.8	P	7.32e-4	-0.2	NC	0.875448
246477_at	145.5	P	0.001953	0.3	NC	0.194801
246478_at	156	P	2.44e-4	0.4	NC	0.083826
246479_at	194	P	0.001221	0.4	NC	0.39129
246480_at	265.7	P	2.44e-4	0.3	NC	0.366593
246481_s_at	127.7	P	0.008057	0.7	NC	0.169098
246482_at	123.4	P	0.00293	0.5	NC	0.296089
246483_at	167.1	P	7.32e-4	0.3	NC	0.5
246484_at	155.9	P	0.01416	0	NC	0.5
246485_at	8.9	A	0.696289	-1.1	NC	0.905721
246486_at	207.8	P	7.32e-4	0.8	I	3.46e-4
246487_at	29.6	A	0.334473	0.8	NC	0.015426
246488_at	123.6	P	0.001221	0.3	NC	0.318909
246489_at	1045.5	P	2.44e-4	-0.3	NC	0.934434
246490_at	10.2	A	0.466064	-1.2	NC	0.5
246491_at	50.8	P	2.44e-4	0.7	I	0.00249
246492_at	30.2	A	0.246094	-0.2	NC	0.5
246493_at	16.3	A	0.080566	0.1	NC	0.681091
246494_at	13.9	A	0.533936	-1.7	NC	0.945978
246495_at	37.9	A	0.219482	-0.8	NC	0.645558
246496_at	104.3	P	2.44e-4	-0.1	NC	0.715033
246497_at	160	P	2.44e-4	-0.1	NC	0.747149
246498_at	34.7	A	0.334473	-0.1	NC	0.681091
246499_at	146.1	P	2.44e-4	-0.4	NC	0.5
246500_at	181.7	P	0.008057	0	NC	0.767451
246501_at	152.2	P	0.018555	0.1	NC	0.5
246502_at	46.5	A	0.366211	-1.4	D	0.999948
246503_at	1325.8	P	2.44e-4	0.1	NC	0.5
246504_at	30.7	A	0.246094	0.2	NC	0.5
246505_at	408.1	P	2.44e-4	-0.7	D	0.998799
246506_at	1628.1	P	2.44e-4	0.1	NC	0.5
246507_at	206.2	P	2.44e-4	0	NC	0.5
246508_at	476.1	P	0.001953	-0.1	NC	0.888286
246509_at	60.4	A	0.366211	0.7	NC	0.274048
246510_at	31.4	A	0.398926	0.6	NC	0.5
246511_at	278.7	P	7.32e-4	0.8	MI	0.005933
246512_at	117.3	P	7.32e-4	0.7	NC	0.033304
246513_at	175.9	P	7.32e-4	-0.1	NC	0.900148
246514_at	27.4	A	0.753906	-0.5	NC	0.911062
246515_at	112	P	0.005859	0.4	NC	0.5
246516_at	88.5	A	0.171387	-0.6	NC	0.981872
246517_at	24.1	A	0.095215	0	NC	0.307406
246518_at	43.9	P	0.005859	0.5	NC	0.024755
246519_at	23.8	A	0.149658	2.8	NC	0.00712
246520_at	72.6	P	0.005859	0.1	NC	0.5
246521_at	408.1	P	7.32e-4	0.4	NC	0.054022
246522_at	141.4	P	0.00415	-0.7	D	0.998168
246523_at	5.7	A	0.919434	0.8	NC	0.5
246524_at	39.5	A	0.129639	-0.7	NC	0.888286
246525_at	2.4	A	0.696289	-1.8	NC	0.645558
246526_at	8.1	A	0.366211	1.8	NC	0.018128
246527_at	176.6	P	2.44e-4	-0.4	NC	0.62112
246528_at	214	P	2.44e-4	0.3	NC	0.5
246529_at	296.3	P	2.44e-4	-0.1	NC	0.558077
246530_at	37.4	M	0.056152	0.4	NC	0.011045
246531_at	7.1	A	0.665527	0.6	NC	0.307406
246532_at	120	P	2.44e-4	0.1	NC	0.5
246533_at	232.9	P	0.023926	0.2	NC	0.37888
246534_at	5.7	A	0.72583	0.4	NC	0.203871
246535_at	26	A	0.601074	-0.1	NC	0.5
246536_at	80.2	P	0.010742	-0.2	NC	0.854318
246537_at	23	A	0.432373	0	NC	0.242585
246538_at	255.1	P	2.44e-4	-0.2	NC	0.558077
246539_at	95.4	P	0.037598	0.1	NC	0.5
246540_at	58.4	P	0.018555	0.5	NC	0.296089
246541_at	166.2	A	0.095215	0.2	NC	0.805199
246542_at	135.9	P	0.00415	0	NC	0.5
246543_at	47.9	A	0.19458	0.9	NC	0.213188
246544_at	20.1	A	0.303711	0.7	NC	0.330589
246545_at	27.1	A	0.219482	0.1	NC	0.5
246546_at	994.7	P	2.44e-4	0.1	NC	0.5
246547_at	154.6	P	0.001221	-0.3	NC	0.973302
246548_at	41.2	P	0.018555	-0.4	NC	0.796129
246549_at	62.7	P	0.00415	0.4	NC	0.222749
246550_at	139.6	P	0.00293	-0.6	D	0.998349
246551_at	40.3	A	0.27417	0.6	NC	0.185981
246552_at	45	P	0.037598	0.2	NC	0.5
246553_at	177.9	P	0.018555	0	NC	0.814019
246554_at	78.4	P	2.44e-4	0	NC	0.881991
246555_at	102.1	A	0.080566	0.3	NC	0.5
246556_at	8.7	A	0.780518	-0.3	NC	0.757415
246557_at	7.5	A	0.567627	-1.8	D	0.996301
246558_at	157.4	P	0.046143	0	NC	0.894337
246559_at	160.8	P	0.023926	-0.1	NC	0.506476
246560_at	29	A	0.129639	3.7	NC	0.061522
246561_at	105.2	P	7.32e-4	-0.3	NC	0.830902
246562_at	77.8	P	2.44e-4	-0.3	NC	0.757415
246563_at	12	A	0.601074	-0.5	NC	0.868657
246564_at	237	P	0.005859	0.2	NC	0.5
246565_at	237.8	P	2.44e-4	0.2	NC	0.454766
246566_at	177.6	P	0.00293	0.2	NC	0.5
246567_at	185	P	2.44e-4	-0.2	NC	0.854318
246568_at	52.8	A	0.219482	0.1	NC	0.681091
246569_at	47.7	A	0.171387	2.9	NC	0.026698
246570_at	9.6	A	0.466064	1.6	NC	0.194801
246571_at	7.4	A	0.398926	0.2	NC	0.5
246572_at	3.7	A	0.80542	-2.4	NC	0.703911
246573_at	3.2	A	0.953857	0.3	NC	0.596188
246574_at	4.7	A	0.953857	0	NC	0.925732
246575_at	210.4	P	0.00293	0	NC	0.5
246576_at	57.2	P	0.030273	-0.1	NC	0.570859
246577_at	1.9	A	0.932373	0.4	NC	0.5
246578_at	1	A	0.850342	-0.2	NC	0.757415
246579_at	3.4	A	0.80542	0.5	NC	0.37888
246580_at	274.1	P	7.32e-4	0.3	NC	0.5
246581_at	18.8	A	0.567627	-0.8	NC	0.814019
246582_at	6.4	A	0.870361	0.3	NC	0.454766
246583_at	118.5	P	2.44e-4	-0.4	NC	0.930187
246584_at	315.2	P	7.32e-4	0.5	NC	0.065566
246585_at	35.7	P	0.037598	0.6	NC	0.099852
246586_at	28.3	P	0.01416	-0.2	NC	0.5
246587_at	29.4	A	0.366211	-0.5	NC	0.284967
246588_at	19.5	A	0.095215	0.6	NC	0.5
246589_at	20.3	A	0.303711	1.5	NC	0.5
246590_at	22.1	A	0.398926	2.8	NC	0.038415
246591_at	265.2	P	0.023926	-0.2	NC	0.930187
246592_at	33.6	A	0.095215	2.8	NC	0.083826
246593_at	113.2	P	0.01416	0.7	NC	0.094279
246594_at	393.9	P	2.44e-4	-0.3	NC	0.955851
246595_at	34	A	0.080566	1.8	NC	0.307406
246596_at	5.4	A	0.601074	-1.9	NC	0.5
246597_at	2.8	A	0.696289	-3.5	D	0.999911
246598_at	77	A	0.111572	-0.3	NC	0.5
246599_at	7.2	A	0.334473	-0.4	NC	0.5
246600_at	129.9	P	7.32e-4	0.3	NC	0.5
246601_at	303.4	P	7.32e-4	-1.2	D	0.99998
246602_at	116	P	0.008057	-1	D	0.999922
246603_at	18.6	A	0.398926	2	NC	0.284967
246604_at	23.7	A	0.72583	1.1	NC	0.138386
246605_at	2.8	A	0.567627	-3.5	NC	0.942324
246606_at	22.8	A	0.080566	1.3	NC	0.094279
246607_at	264.8	P	2.44e-4	-0.3	NC	0.570859
246608_at	2	A	0.850342	0.5	NC	0.5
246609_at	34.9	A	0.19458	0.4	NC	0.506476
246610_at	40.9	A	0.219482	-0.5	NC	0.5
246611_at	349	P	2.44e-4	-0.2	NC	0.506476
246612_at	274.7	P	0.018555	0.3	NC	0.169098
246613_at	790.8	P	2.44e-4	0.2	NC	0.467656
246614_at	52.5	P	0.037598	-0.3	NC	0.596188
246615_at	1.7	A	0.888428	-2.7	NC	0.966696
246616_at	21.4	A	0.366211	0.2	NC	0.284967
246617_at	76.5	P	0.018555	1.4	NC	0.009292
246618_at	27.9	A	0.149658	0.9	NC	0.5
246619_at	574.4	P	2.44e-4	0.5	NC	0.030967
246620_at	37	A	0.246094	-1.2	D	0.998799
246621_at	1359.6	P	2.44e-4	0.4	NC	0.028766
246622_at	143.6	P	0.00415	0.5	NC	0.232549
246623_at	1219.3	P	2.44e-4	0	NC	0.5
246624_at	20.8	A	0.19458	0.5	NC	0.5
246625_at	42.3	A	0.19458	-0.2	NC	0.5
246626_at	58.8	A	0.303711	0.2	NC	0.5
246627_s_at	961.9	P	7.32e-4	-0.3	NC	0.934434
246628_at	264	P	2.44e-4	-0.1	NC	0.911062
246629_at	1.2	A	0.80542	0.6	NC	0.416433
246630_at	99.9	A	0.111572	0.3	NC	0.5
246631_at	534.1	P	0.00293	-0.2	NC	0.969033
246632_at	12.8	A	0.19458	-0.2	NC	0.5
246633_at	1.3	A	0.932373	0	NC	0.5
246634_at	278.1	P	2.44e-4	0.2	NC	0.5
246635_at	3.7	A	0.567627	-3	NC	0.5
246636_at	647.4	P	2.44e-4	0.6	I	2.3e-5
246637_at	2.2	A	0.981445	0	NC	0.633407
246638_at	3.6	A	0.753906	0.7	NC	0.169098
246639_x_at	1	A	0.943848	-0.2	NC	0.545234
246640_x_at	101.7	A	0.095215	0.6	NC	0.5
246641_s_at	3.8	A	0.780518	0.4	NC	0.078937
246642_s_at	3.1	A	0.601074	-0.5	NC	0.5
246643_s_at	0.3	A	0.953857	-3.9	NC	0.846768
246644_at	190.7	P	0.005859	0.3	NC	0.213188
246645_at	213.5	P	2.44e-4	0.5	NC	0.094279
246646_at	1.4	A	0.969727	0.5	NC	0.545234
246647_at	11.8	A	0.246094	0.6	NC	0.5
246648_at	0.9	A	0.969727	0.1	NC	0.868657
246649_at	30.6	A	0.5	0.7	NC	0.318909
246650_at	520.9	P	2.44e-4	0.4	NC	0.035785
246651_at	42.1	A	0.149658	-0.3	NC	0.881991
246652_at	71.8	P	0.046143	3.5	I	0.004481
246653_at	848.5	P	2.44e-4	0.2	NC	0.429141
246654_s_at	230.7	P	0.001953	0.4	NC	0.105663
246655_at	2.3	A	0.567627	0.8	NC	0.5
246656_at	27.4	A	0.19458	1.3	NC	0.185981
246657_at	11	A	0.303711	0	NC	0.074268
246658_at	13.1	P	0.016113	0.5	NC	0.205732
246659_at	2.5	A	0.5	-2.7	NC	0.51942
246660_at	418.6	P	2.44e-4	0	NC	0.5
246661_at	1.4	A	0.828613	-2.5	NC	0.669411
246662_at	1	A	0.80542	-0.5	NC	0.5
246663_at	34	A	0.5	2.7	NC	0.047264
246664_at	2.8	A	0.919434	0.8	NC	0.118009
246665_s_at	23.8	A	0.567627	0.5	NC	0.138386
246666_at	15.7	A	0.27417	1.4	NC	0.124552
246667_at	19.8	A	0.5	1.2	NC	0.5
246668_at	1.9	A	0.72583	-2.2	NC	0.570859
246669_at	46.6	A	0.334473	0.8	NC	0.185981
246670_at	11.4	A	0.366211	0.5	NC	0.429141
246671_at	37.4	A	0.366211	1.2	NC	0.5
246672_at	12.7	A	0.171387	1.4	NC	0.088938
246673_at	200.8	P	7.32e-4	0	NC	0.5
246674_at	48.1	P	0.023926	-0.9	NC	0.757415
246675_at	29.9	A	0.067627	-0.4	NC	0.5
246676_at	31.7	A	0.171387	1.6	NC	0.054022
246677_at	3.2	A	0.943848	0.4	NC	0.5
246678_at	13.1	A	0.366211	1.4	NC	0.203871
246679_at	1.7	A	0.850342	-1.2	NC	0.981872
246680_at	46.5	A	0.171387	0.6	NC	0.030967
246681_at	48	P	0.001953	-0.7	D	0.99751
246682_at	157.9	P	0.001953	-0.4	D	0.998349
246683_at	59.4	P	0.008057	-0.3	NC	0.62112
246684_at	12.8	A	0.398926	-1.5	NC	0.978776
246685_at	36.4	A	0.19458	1.4	NC	0.242585
246686_at	8.8	A	0.80542	-0.3	NC	0.5
246687_at	7.2	A	0.904785	-0.6	NC	0.60871
246688_at	7.2	A	0.432373	-1.6	NC	0.467656
246689_at	11.5	A	0.398926	0.1	NC	0.5
246690_at	3.7	A	0.969727	0.5	NC	0.570859
246691_at	31.9	A	0.171387	0.6	NC	0.118009
246692_at	0.6	A	0.5	-1.1	NC	0.5
246693_at	23.7	A	0.334473	2.7	NC	0.078937
246694_at	2.7	A	0.665527	1	NC	0.441923
246695_at	5	A	0.828613	0.3	NC	0.467656
246696_at	12.2	A	0.533936	-0.5	NC	0.5
246697_at	26.5	A	0.633789	2.5	NC	0.024755
246698_at	31.5	A	0.111572	0.9	NC	0.467656
246699_at	208.5	P	0.00293	0.2	NC	0.583567
246700_at	3	A	0.932373	2	NC	0.185981
246701_at	100.1	P	7.32e-4	-0.4	NC	0.955851
246702_at	673.2	P	2.44e-4	0.4	I	4.92e-4
246703_at	169.1	P	0.001953	0.1	NC	0.5
246704_at	10.4	A	0.432373	0.1	NC	0.5
246705_x_at	13.1	A	0.533936	3.1	NC	0.5
246706_at	1.2	A	0.932373	-0.6	NC	0.894337
246707_at	2.4	A	0.904785	-2.2	NC	0.767451
246708_at	165.5	P	2.44e-4	0.3	NC	0.342437
246709_s_at	1.3	A	0.828613	0.6	NC	0.39129
246710_at	1.9	A	0.5	-0.8	NC	0.044149
246711_at	26.8	A	0.5	1.6	NC	0.5
246712_at	1.4	A	0.80542	-2	NC	0.545234
246713_at	55.1	P	0.018555	2.4	NC	0.007788
246714_at	89.4	P	0.037598	0.1	NC	0.5
246715_at	55.6	A	0.303711	1.7	NC	0.009292
246716_s_at	9.1	A	0.171387	-0.8	NC	0.942324
246717_at	51.1	A	0.398926	2.2	NC	0.242585
246718_at	17.4	A	0.432373	-0.4	NC	0.681091
246719_at	4	A	0.828613	-1.7	NC	0.62112
246720_at	14.2	A	0.366211	3.9	NC	0.061522
246721_at	9.6	A	0.432373	-0.7	NC	0.5
246722_at	16.2	A	0.27417	2	NC	0.078937
246723_at	4.3	A	0.72583	0.2	NC	0.5
246724_at	95.4	P	0.01416	-0.1	NC	0.975245
246725_at	24.4	A	0.171387	1.6	NC	0.185981
246726_at	17.9	A	0.432373	2.6	NC	0.124552
246727_at	76.6	A	0.129639	1.7	NC	0.177412
246728_at	206	P	2.44e-4	-0.1	NC	0.5
246729_at	0.4	A	0.981445	-0.2	NC	0.900148
246730_at	674.8	P	2.44e-4	-0.3	NC	0.986922
246731_at	33.7	P	0.00415	-0.1	NC	0.657563
246732_at	113.2	P	0.023926	0.5	NC	0.041201
246733_at	21.7	A	0.466064	-1.8	NC	0.715033
246734_at	26.3	A	0.366211	0	NC	0.5
246735_at	218.7	P	2.44e-4	-0.4	NC	0.905721
246736_at	56.8	A	0.398926	-0.2	NC	0.506476
246737_at	103.4	P	7.32e-4	0	NC	0.5
246738_at	113.5	P	0.00293	0.5	NC	0.069813
246739_at	28.2	P	0.023926	1.1	MI	0.005933
246740_at	1.2	A	0.994141	-0.1	NC	0.977068
246741_at	276.3	P	7.32e-4	0	NC	0.757415
246742_at	406.7	P	2.44e-4	0.3	NC	0.5
246743_at	40	A	0.366211	0	NC	0.715033
246744_at	363.6	P	2.44e-4	0.4	NC	0.48058
246745_at	899.8	P	2.44e-4	0.1	NC	0.5
246746_at	106.3	P	0.005859	-0.1	NC	0.493524
246747_at	3376.3	P	2.44e-4	0.1	NC	0.5
246748_at	35.6	A	0.219482	-0.4	NC	0.645558
246749_at	92.9	P	0.00415	0	NC	0.5
246750_at	64.7	P	0.00415	-0.1	NC	0.805199
246751_at	46	A	0.219482	1.2	NC	0.145682
246752_at	6.9	A	0.780518	0.7	NC	0.111714
246753_at	26.5	A	0.366211	3.6	NC	0.5
246754_at	80.6	A	0.149658	0.1	NC	0.5
246755_at	801.8	P	2.44e-4	0.4	I	0.003041
246756_at	169.5	P	0.008057	-0.3	D	0.998799
246757_at	19.9	A	0.567627	1.7	NC	0.161038
246758_at	1975	P	2.44e-4	0.1	NC	0.5
246759_at	161.4	P	7.32e-4	-0.2	NC	0.938478
246760_at	180.3	P	7.32e-4	0.3	NC	0.5
246761_at	2.9	A	0.919434	-1.2	NC	0.822588
246762_at	76.8	P	0.005859	0.3	NC	0.429141
246763_at	389.5	P	7.32e-4	0	NC	0.5
246764_s_at	10.3	A	0.80542	0.2	NC	0.5
246765_at	56.6	P	0.005859	0.3	NC	0.354442
246766_at	25.1	A	0.432373	1.9	NC	0.078937
246767_at	79.2	P	0.005859	-0.1	NC	0.62112
246768_at	191.2	P	2.44e-4	0.2	NC	0.429141
246769_at	5.7	A	0.665527	0.5	NC	0.213188
246770_at	92.7	P	0.030273	0	NC	0.703911
246771_at	4.1	A	0.567627	3.2	NC	0.194801
246772_at	145.8	P	0.010742	0.1	NC	0.050553
246773_at	52.3	A	0.19458	0.3	NC	0.441923
246774_at	69.8	A	0.171387	3	I	0.002032
246775_at	313.7	P	0.001221	0	NC	0.5
246776_at	80.9	A	0.171387	-0.5	NC	0.725952
246777_at	366.5	P	2.44e-4	1.1	I	2.e-5
246778_at	265.5	P	2.44e-4	0.3	NC	0.342437
246779_at	160.1	P	0.018555	-0.2	NC	0.925732
246780_at	686.8	P	2.44e-4	-0.1	NC	0.805199
246781_at	308.1	P	2.44e-4	0.3	NC	0.065566
246782_at	83.8	P	0.005859	0.3	NC	0.5
246783_at	28.2	A	0.149658	-0.2	NC	0.153232
246784_at	256.5	P	2.44e-4	-0.1	NC	0.5
246785_at	305.6	P	2.44e-4	-0.4	D	0.997247
246786_at	60.5	A	0.149658	-0.5	NC	0.934434
246787_s_at	1.5	A	0.943848	-3.6	NC	0.983269
246788_at	21.8	A	0.129639	1.3	NC	0.131343
246789_at	127.5	P	7.32e-4	-0.2	NC	0.905721
246790_at	21.5	A	0.171387	-0.3	NC	0.5
246791_at	129.8	P	0.001953	-0.7	D	0.998349
246792_at	41.2	A	0.067627	0.3	NC	0.161038
246793_at	186.1	P	0.001221	0.3	NC	0.5
246794_s_at	4.7	A	0.72583	-2.9	NC	0.989865
246795_at	17.6	A	0.366211	0.2	NC	0.403812
246796_at	33.3	A	0.149658	-0.1	NC	0.822588
246797_at	40.7	P	0.018555	0.7	NC	0.019624
246798_at	42.6	A	0.27417	1.7	I	0.003355
246799_at	84.5	P	0.023926	0.4	NC	0.5
246800_at	226.2	P	2.44e-4	-0.4	MD	0.994067
246801_at	413	P	2.44e-4	0.3	NC	0.131343
246802_at	95.8	P	0.023926	-0.7	D	0.999973
246803_at	38.3	P	0.037598	0	NC	0.5
246804_at	1.6	A	0.80542	0.5	NC	0.041201
246805_at	26.9	A	0.398926	0.9	NC	0.088938
246806_at	9.6	A	0.466064	-1	NC	0.558077
246807_at	214.2	P	2.44e-4	-0.3	D	0.999226
246808_at	40.4	P	0.030273	0.2	NC	0.5
246809_s_at	219	P	0.00293	0	NC	0.532344
246810_at	0.6	A	0.665527	-2.5	NC	0.916174
246811_at	3.1	A	0.601074	-2.6	NC	0.506476
246812_at	1.1	A	0.919434	-0.8	NC	0.805199
246813_at	0.5	A	0.904785	-2.8	NC	0.532344
246814_at	26.3	A	0.149658	0	NC	0.5
246815_at	54.4	P	0.00415	-0.2	NC	0.62112
246816_at	12.2	A	0.567627	-1.2	NC	0.814019
246817_at	2.8	A	0.850342	-2.5	NC	0.949447
246818_at	81.5	A	0.19458	0.3	NC	0.366593
246819_at	0.4	A	0.99585	2.7	NC	0.366593
246820_at	58.3	P	0.030273	-0.3	NC	0.506476
246821_at	1270.9	P	2.44e-4	1.6	I	4.e-5
246822_at	102.4	P	0.00293	0.3	NC	0.5
246823_at	2	A	0.780518	-0.3	NC	0.5
246824_at	268.9	P	0.005859	-0.4	NC	0.934434
246825_at	255.6	P	0.001953	0.3	NC	0.131343
246826_at	78.9	A	0.095215	-0.1	NC	0.5
246827_at	74.4	A	0.067627	0.2	NC	0.5
246828_at	3.7	A	0.72583	1.2	NC	0.5
246829_at	148.4	P	0.001221	0.2	NC	0.5
246830_at	783.9	P	2.44e-4	0.3	NC	0.124552
246831_at	84.9	P	0.005859	-1.4	D	0.998514
246832_at	265.2	P	2.44e-4	0.1	NC	0.5
246833_at	1.6	A	0.904785	0.6	NC	0.177412
246834_at	34.6	A	0.129639	1.7	NC	0.012024
246835_at	79.6	P	0.046143	1.6	NC	0.007788
246836_s_at	35.3	A	0.080566	1.3	NC	0.074268
246837_at	56	A	0.080566	0.6	NC	0.131343
246838_at	74.6	P	0.008057	0	NC	0.5
246839_at	47.6	A	0.149658	0.5	NC	0.5
246840_at	262.1	P	0.008057	-0.1	NC	0.905721
246841_at	13.5	A	0.246094	-0.4	NC	0.736659
246842_at	79.8	P	0.018555	-0.1	NC	0.596188
246843_at	383.9	P	2.44e-4	0.1	NC	0.5
246844_at	145.4	P	0.037598	0	NC	0.938478
246845_at	653	P	2.44e-4	-0.5	D	0.99998
246846_at	277.5	P	0.010742	0.7	NC	0.111714
246847_at	106.7	A	0.171387	0.1	NC	0.5
246848_at	2	A	0.994141	-0.2	NC	0.703911
246849_at	161.2	P	0.00293	-0.5	NC	0.978776
246850_at	103.8	P	0.01416	0.2	NC	0.242585
246851_at	0.9	A	0.932373	-0.2	NC	0.838962
246852_at	157	P	0.023926	-0.1	NC	0.657563
246853_at	34.7	P	7.32e-4	1.3	NC	0.011045
246854_at	9.6	A	0.567627	0.7	NC	0.007788
246855_at	2473.5	P	2.44e-4	-0.2	NC	0.692594
246856_at	318.1	P	2.44e-4	-0.4	NC	0.725952
246857_at	1.4	A	0.98584	-2	NC	0.978776
246858_at	526.4	P	2.44e-4	1	I	2.e-5
246859_at	4.3	A	0.398926	-0.9	NC	0.015426
246860_at	3.1	A	0.601074	0.5	NC	0.5
246861_at	1094.7	P	2.44e-4	-0.3	NC	0.938478
246862_at	543.3	P	2.44e-4	0.5	I	0.001077
246863_at	429.2	P	7.32e-4	-0.2	NC	0.945978
246864_at	121.6	P	0.001221	-0.3	NC	0.888286
246865_s_at	201.8	P	7.32e-4	-0.1	NC	0.868657
246866_at	11.9	A	0.80542	1.5	NC	0.596188
246867_at	6.6	A	0.5	2.2	NC	0.131343
246868_at	153.3	P	0.00293	0.5	NC	0.024755
246869_at	24.8	A	0.067627	0.8	NC	0.242585
246870_at	866.5	P	2.44e-4	1	I	7.8e-5
246871_at	18.4	A	0.567627	0.8	NC	0.330589
246872_at	59.8	P	0.00415	1.6	I	4.92e-4
246873_at	67.5	A	0.27417	0.3	NC	0.5
246874_at	8.1	A	0.72583	-1	NC	0.5
246875_at	215.9	P	0.001953	-2.6	D	0.99998
246876_at	1.4	A	0.72583	0.7	NC	0.099852
246877_at	3.4	A	0.850342	0.3	NC	0.078937
246878_at	3.9	A	0.696289	0.4	NC	0.131343
246879_at	89	P	0.00293	0.1	NC	0.5
246880_s_at	16.9	A	0.111572	2	NC	0.021224
246881_at	97.3	P	0.001953	-0.5	NC	0.987976
246882_at	106.4	A	0.080566	0.5	NC	0.161038
246883_at	18.6	A	0.149658	-0.8	NC	0.989865
246884_at	64.7	P	0.005859	0.7	NC	0.145682
246885_at	35.3	P	0.023926	0.2	NC	0.506476
246886_at	105.8	P	0.001953	-0.3	NC	0.881991
246887_at	9.3	A	0.601074	-1.4	NC	0.5
246888_at	299.5	P	2.44e-4	0.1	NC	0.429141
246889_at	45	A	0.19458	1.1	NC	0.088938
246890_at	68.1	M	0.056152	0	NC	0.5
246891_at	28.1	P	0.023926	-0.4	NC	0.60871
246892_at	40.4	A	0.466064	0.8	NC	0.5
246893_at	183.7	P	7.32e-4	0	NC	0.5
246894_at	17.1	A	0.398926	2.4	NC	0.5
246895_at	918.6	P	2.44e-4	0.1	NC	0.5
246896_at	5.3	A	0.780518	0.7	NC	0.5
246897_at	398.4	P	2.44e-4	-0.2	NC	0.645558
246898_at	1.7	A	0.780518	0	NC	0.786812
246899_at	9.5	A	0.303711	-2.1	NC	0.796129
[truncated: 20,811 more rows]
