# Supplementary material for: Qualitative network models and genome-wide expression data define carbon/nitrogen-responsive molecular machines in Arabidopsis
Source: Genome Biol. 2007 Jan 11;8(1):R7. doi: 10.1186/gb-2007-8-1-r7 (PMC1839130; doi:10.1186/gb-2007-8-1-r7)
Supplement: Additional data file 5 — CHP files generated with the Affymetrix MAS v5.0 software as described in the Materials and methods. [file gb-2007-8-1-r7-S5.zip › CHPfiles/34.4.vs.LL43.1.CHP]

row.names	Ll34.4.vs.LL43.1.Signal	Ll34.4.vs.LL43.1.Detection	Ll34.4.vs.LL43.1.Detection.p.value	Ll34.4.vs.LL43.1.Signal.Log.Ratio	Ll34.4.vs.LL43.1.Change	Ll34.4.vs.LL43.1.Change.p.value
244901_at	77.8	P	2.44e-4	0.9	NC	0.057676
244902_at	52.2	P	0.023926	0.4	NC	0.681091
244903_at	77.4	P	0.018555	-0.5	NC	0.973302
244904_at	9.1	A	0.780518	0.1	NC	0.757415
244905_at	48.6	A	0.303711	2	NC	0.105663
244906_at	306.1	P	2.44e-4	0.1	NC	0.467656
244907_at	17.2	A	0.567627	0.9	NC	0.583567
244908_at	1.1	A	0.828613	0.9	NC	0.050553
244909_at	43.7	A	0.171387	1.4	NC	0.222749
244910_s_at	44.5	P	0.037598	1	NC	0.5
244911_at	1	A	0.953857	0.6	NC	0.633407
244912_at	203.7	P	0.00415	-0.4	D	0.999786
244913_at	15.2	A	0.696289	1.1	NC	0.416433
244914_at	2.9	A	0.828613	1.2	NC	0.493524
244915_s_at	6.5	A	0.753906	-1.6	NC	0.838962
244916_at	1.3	A	0.567627	0	NC	0.5
244917_at	1.6	A	0.943848	0.8	NC	0.5
244918_at	23.6	A	0.466064	2.9	NC	0.161038
244919_at	14.1	A	0.27417	0.1	NC	0.715033
244920_s_at	143.4	P	0.018555	-0.5	NC	0.977068
244921_s_at	36.7	P	0.018555	-0.6	NC	0.645558
244922_s_at	13.8	P	0.018555	-0.2	NC	0.065566
244923_s_at	21.2	A	0.466064	1.9	NC	0.429141
244924_at	47.2	A	0.19458	0.5	NC	0.5
244925_at	5.5	A	0.601074	-2	NC	0.5
244926_s_at	7.1	A	0.5	-0.7	NC	0.570859
244927_at	51.7	A	0.19458	0.1	NC	0.5
244928_s_at	84.3	P	0.046143	-0.4	NC	0.875448
244929_at	119.9	P	0.037598	-0.7	MD	0.994591
244930_at	11.9	A	0.567627	2.8	NC	0.493524
244931_at	28.7	A	0.219482	0.4	NC	0.429141
244932_at	15.3	A	0.5	-0.3	NC	0.925732
244933_at	1.7	A	0.665527	-3	NC	0.934434
244934_at	9.2	A	0.633789	-0.7	NC	0.5
244935_at	502.9	P	2.44e-4	0	NC	0.5
244936_at	74.1	P	0.008057	-0.2	NC	0.990708
244937_at	51.1	P	0.008057	3.6	I	0.001832
244938_at	58.1	A	0.171387	0.6	NC	0.124552
244939_at	97.1	A	0.366211	-0.7	D	0.999853
244940_at	76.9	P	0.00415	-1.9	D	0.99998
244941_at	46.1	A	0.095215	0.5	NC	0.37888
244942_at	8.6	A	0.633789	0.9	NC	0.138386
244943_at	131.2	P	0.001221	-0.3	NC	0.894337
244944_s_at	157.3	P	7.32e-4	-0.6	D	0.999899
244945_at	45.4	A	0.219482	0.3	NC	0.416433
244946_at	41.7	A	0.334473	-0.1	NC	0.964215
244947_at	29.5	P	0.046143	-0.3	NC	0.5
244948_at	8.5	A	0.398926	1.3	NC	0.069813
244949_at	34.7	A	0.129639	1.6	NC	0.118009
244950_at	63.8	P	2.44e-4	0.6	NC	0.153232
244951_s_at	259.3	P	7.32e-4	0.4	NC	0.441923
244952_at	34.4	A	0.095215	0.7	NC	0.441923
244953_s_at	42.9	P	0.010742	-0.1	NC	0.5
244954_s_at	15.7	A	0.303711	3.7	NC	0.138386
244955_at	2.1	A	0.780518	-3.6	NC	0.875448
244956_s_at	36	P	0.046143	0.4	NC	0.5
244957_at	25.3	A	0.27417	-0.1	NC	0.5
244958_at	3.5	A	0.633789	-2.7	NC	0.934434
244959_s_at	82.1	P	7.32e-4	0.4	NC	0.5
244960_at	198.8	P	0.001953	-0.7	D	0.999948
244961_at	376.6	P	7.32e-4	-0.3	NC	0.777251
244962_at	123.3	P	2.44e-4	-0.3	MD	0.994591
244963_at	268.4	P	7.32e-4	-0.1	NC	0.830902
244964_at	167.6	P	0.005859	-0.3	NC	0.888286
244965_at	47.6	P	0.010742	-0.8	D	0.999727
244966_at	11.7	A	0.246094	-0.1	NC	0.5
244967_at	181	P	0.00415	-1.2	D	0.99998
244968_at	140.3	P	0.008057	-0.5	NC	0.977068
244969_at	89	P	7.32e-4	-0.2	NC	0.814019
244970_at	40.4	A	0.067627	0	NC	0.5
244971_at	3702	P	0.001221	0.4	NC	0.429141
244972_at	49.5	A	0.219482	0.6	NC	0.5
244973_at	0.9	A	0.72583	-3.6	NC	0.757415
244974_at	19.6	A	0.398926	3.3	NC	0.057676
244975_at	91.6	P	0.023926	0.5	NC	0.5
244976_at	896	P	2.44e-4	-0.3	NC	0.925732
244977_at	13.4	A	0.398926	-0.3	NC	0.330589
244978_at	174.8	P	0.018555	-1.3	NC	0.934434
244979_at	73.7	A	0.080566	-2.1	D	0.99997
244980_at	26.9	A	0.219482	-1.9	D	0.996959
244981_at	47.8	P	0.010742	-1.3	D	0.999448
244982_at	22.6	A	0.303711	-3	D	0.99994
244983_at	65.3	P	0.00415	-3.1	D	0.99998
244984_at	315.7	P	7.32e-4	-0.6	D	0.999508
244985_at	229.6	P	2.44e-4	0.4	NC	0.429141
244986_at	323.6	P	7.32e-4	-0.7	D	0.999034
244987_s_at	1084.2	P	2.44e-4	-0.4	D	0.996301
244988_s_at	188.3	P	0.018555	0.2	NC	0.5
244989_s_at	36.8	A	0.19458	0.6	NC	0.138386
244990_s_at	13	A	0.398926	0.8	NC	0.242585
244991_s_at	38.6	P	0.018555	1.4	NC	0.044149
244992_s_at	322.3	P	2.44e-4	-1.8	D	0.99998
244993_s_at	144.3	P	0.00415	-0.7	D	0.99998
244994_at	30.2	P	0.008057	2.1	I	2.73e-4
244995_at	17.8	A	0.432373	0.8	NC	0.403812
244996_at	92.9	P	0.001221	-0.6	D	0.999693
244997_at	44	P	2.44e-4	0.1	NC	0.796129
244998_at	237.1	P	7.32e-4	0.3	NC	0.5
244999_at	29.2	A	0.067627	-0.1	NC	0.62112
245000_at	31.7	A	0.567627	1.6	NC	0.153232
245001_at	709.4	P	2.44e-4	-0.2	MD	0.994591
245002_at	32.5	A	0.129639	1.2	NC	0.074268
245003_at	58.8	P	0.008057	0.1	NC	0.5
245004_at	44.6	P	0.010742	-1	D	0.998168
245005_at	45.6	A	0.19458	0.7	NC	0.493524
245006_at	143.3	P	0.001221	-1.4	D	0.99998
245007_at	31.5	A	0.366211	-0.1	NC	0.796129
245008_at	24.4	P	0.030273	0.1	NC	0.715033
245009_at	229	P	0.008057	-0.5	NC	0.987976
245010_at	20.9	A	0.533936	0.5	NC	0.5
245011_at	34.5	M	0.056152	0.2	NC	0.467656
245012_at	42.9	P	0.005859	-2	D	0.999932
245013_at	1150.2	P	2.44e-4	-0.9	D	0.999922
245014_at	948.9	P	2.44e-4	-0.2	NC	0.973302
245015_at	162.3	P	2.44e-4	-0.3	NC	0.736659
245016_at	115.4	P	2.44e-4	0	NC	0.861614
245017_at	208.1	P	0.001953	-1	D	0.99987
245018_at	60	P	0.030273	-0.3	NC	0.5
245019_at	82.5	A	0.129639	-0.3	D	0.999922
245020_at	86.3	P	2.44e-4	-1.9	D	0.99998
245021_at	112.2	P	7.32e-4	-0.9	D	0.999226
245022_at	57.8	P	0.018555	-0.6	NC	0.981872
245023_at	176	P	2.44e-4	-0.3	D	0.998664
245024_at	425.4	P	2.44e-4	-0.9	D	0.996645
245025_at	56.3	P	0.01416	-0.7	NC	0.989865
245026_at	30.6	A	0.129639	-1.1	D	0.999977
245027_at	17.4	A	0.27417	-0.8	NC	0.952736
245028_at	138.9	P	0.00415	0	NC	0.633407
245029_at	21.2	P	0.001953	3.2	I	4.38e-4
245030_at	12.8	A	0.5	3.3	NC	0.242585
245031_at	109.7	P	0.00415	0.8	NC	0.185981
245032_at	11.6	A	0.533936	0.1	NC	0.5
245033_at	2.7	A	0.953857	-2.1	NC	0.975245
245034_at	88.2	P	0.01416	0.3	NC	0.596188
245035_at	30.7	P	0.001953	-1.6	D	0.999786
245036_at	138.2	P	7.32e-4	-0.6	D	0.997968
245037_at	23	A	0.334473	0.5	NC	0.5
245038_at	78.6	M	0.056152	-2.1	D	0.99998
245039_at	206.8	P	7.32e-4	-0.6	NC	0.986922
245040_at	21.1	A	0.533936	2.1	NC	0.5
245041_at	150.6	P	2.44e-4	-0.8	D	0.999759
245042_at	63	A	0.246094	0.5	NC	0.454766
245043_at	238.5	P	7.32e-4	-0.3	NC	0.961585
245044_at	39.1	A	0.334473	0.3	NC	0.715033
245045_at	429.6	P	2.44e-4	0	NC	0.5
245046_at	530	P	2.44e-4	0.3	NC	0.5
245047_at	38.9	A	0.303711	0.2	NC	0.786812
245048_at	477.1	P	0.001953	-0.2	MD	0.994591
245049_at	31.2	P	0.018555	0.1	NC	0.692594
245050_at	112.1	P	2.44e-4	0	NC	0.881991
245051_at	161.1	P	0.010742	-0.8	D	0.996645
245052_at	30	A	0.067627	0.1	NC	0.5
245053_at	28.8	A	0.129639	0.1	NC	0.493524
245054_at	92	P	7.32e-4	0	NC	0.854318
245055_at	56.1	P	0.00293	0.3	NC	0.441923
245056_at	122.8	P	2.44e-4	1	I	1.67e-4
245057_at	3.8	A	0.870361	-1.1	NC	0.088938
245058_at	3.1	A	0.904785	0.3	NC	0.5
245059_at	181.3	P	0.005859	-0.1	NC	0.62112
245060_at	1051.7	P	2.44e-4	0.5	NC	0.050553
245061_at	35.4	P	0.030273	0.3	NC	0.37888
245062_at	185.7	P	2.44e-4	-0.2	NC	0.966696
245063_at	77.5	P	0.00293	-0.7	NC	0.952736
245064_at	83.5	P	2.44e-4	0.1	NC	0.5
245065_at	231.3	P	0.023926	0.5	NC	0.177412
245066_at	180.4	P	0.00293	-0.3	NC	0.703911
245067_at	658.4	P	2.44e-4	-0.1	NC	0.830902
245068_at	21.5	A	0.601074	2.4	NC	0.5
245069_at	10.8	A	0.334473	1.7	NC	0.274048
245070_at	16	A	0.633789	1.8	NC	0.094279
245071_at	43.5	A	0.129639	1.5	NC	0.012024
245072_s_at	5.4	A	0.665527	0.5	NC	0.242585
245073_at	10.4	A	0.696289	2.6	NC	0.307406
245074_at	9.4	A	0.432373	-1.5	D	0.99994
245075_at	17.9	A	0.633789	1.2	NC	0.5
245076_at	8	A	0.850342	-0.8	NC	0.98579
245077_at	40.1	A	0.171387	0.5	NC	0.5
245078_at	134	P	0.00415	-1.2	D	0.99997
245079_at	76.6	A	0.219482	0.6	NC	0.5
245080_at	97.3	P	0.00293	0	NC	0.5
245081_at	38.7	A	0.171387	0.7	NC	0.5
245082_at	38.8	P	0.030273	0.7	NC	0.5
245083_at	360	P	2.44e-4	0.1	NC	0.5
245084_at	43.9	P	0.030273	-0.3	NC	0.980376
245085_at	886.3	P	7.32e-4	0.4	NC	0.342437
245086_at	2.8	A	0.904785	-0.1	NC	0.975245
245087_at	102.1	P	0.001221	0.6	NC	0.307406
245088_at	21.7	A	0.567627	3.2	NC	0.153232
245089_at	167.7	P	2.44e-4	-0.2	NC	0.681091
245090_at	676.6	P	2.44e-4	0	NC	0.786812
245091_at	61.3	A	0.219482	1.6	NC	0.015426
245092_at	259.5	P	0.010742	0.6	NC	0.37888
245093_at	31.6	A	0.366211	-1	NC	0.5
245094_at	281.5	P	7.32e-4	0.3	NC	0.252851
245095_at	7.2	A	0.366211	0	NC	0.111714
245096_at	119	P	0.001221	-0.1	NC	0.681091
245097_at	255.3	P	2.44e-4	0.4	NC	0.454766
245098_at	354.6	P	7.32e-4	-0.2	NC	0.930187
245099_at	257.8	P	0.005859	0.4	NC	0.5
245100_at	158.2	P	7.32e-4	0	NC	0.5
245101_at	885.5	P	2.44e-4	0.3	NC	0.5
245102_at	13.2	A	0.398926	2.4	NC	0.078937
245103_at	1.5	A	0.466064	1.4	NC	0.105663
245104_at	82.5	P	0.023926	-0.1	NC	0.5
245105_at	28.7	A	0.19458	-0.3	NC	0.467656
245106_at	74.6	P	0.001221	-1.2	NC	0.98579
245107_at	47.3	M	0.056152	1.8	NC	0.124552
245108_at	25.2	A	0.5	-0.7	NC	0.945978
245109_at	72.7	A	0.095215	3.3	NC	0.021224
245110_at	27.3	A	0.303711	0.3	NC	0.51942
245111_at	32.2	A	0.067627	1.7	NC	0.015426
245112_at	207.5	P	2.44e-4	-1.6	D	0.99998
245113_at	456.9	P	2.44e-4	0	NC	0.5
245114_at	395.7	P	2.44e-4	0.1	NC	0.596188
245115_at	450.7	P	2.44e-4	-0.4	D	0.999833
245116_at	213.4	P	2.44e-4	-0.2	NC	0.854318
245117_at	228	P	2.44e-4	1.3	I	2.3e-5
245118_at	54	P	0.01416	-0.1	NC	0.777251
245119_at	88.8	P	0.008057	0.1	NC	0.51942
245120_at	113.1	A	0.095215	0	NC	0.930187
245121_at	1164.6	P	2.44e-4	0	NC	0.916174
245122_at	144.4	P	7.32e-4	0.1	NC	0.5
245123_at	18.6	A	0.696289	0.7	NC	0.814019
245124_at	224.8	P	7.32e-4	-0.1	NC	0.983269
245125_at	9.7	A	0.696289	1.9	NC	0.5
245126_at	256.1	P	2.44e-4	1.2	I	1.3e-4
245127_at	147.6	P	0.008057	0.2	NC	0.633407
245128_at	6.7	A	0.601074	-0.6	NC	0.596188
245129_at	4.8	A	0.780518	1.4	NC	0.493524
245130_at	7.5	A	0.633789	-0.7	NC	0.934434
245131_s_at	279.8	P	2.44e-4	-0.4	D	0.999886
245132_at	105.1	P	0.018555	0.4	NC	0.633407
245133_at	47.4	P	0.010742	0	NC	0.5
245134_s_at	44.9	P	0.030273	-0.1	NC	0.955851
245135_at	11	A	0.5	0.2	NC	0.242585
245136_at	227.1	P	2.44e-4	0.2	NC	0.5
245137_at	38.3	M	0.056152	-0.3	D	0.996959
245138_at	9.2	A	0.753906	1.3	NC	0.703911
245139_at	498.2	P	2.44e-4	0.2	NC	0.5
245140_at	19.2	A	0.334473	0.2	NC	0.48058
245141_at	116.4	P	0.037598	-0.1	NC	0.645558
245142_at	14.3	A	0.696289	0.7	NC	0.118009
245143_at	27.7	A	0.334473	-0.3	NC	0.971234
245144_at	449.4	P	2.44e-4	-0.2	NC	0.961585
245145_at	118.8	P	0.001953	0.4	NC	0.5
245146_at	289.3	P	0.001221	0	NC	0.5
245147_at	29.6	A	0.080566	-0.2	NC	0.905721
245148_at	225.9	P	0.00415	-0.3	NC	0.958799
245149_at	45	A	0.080566	-0.3	NC	0.767451
245150_at	48.9	A	0.080566	0.3	NC	0.5
245151_at	112.2	P	7.32e-4	-0.6	D	0.998349
245152_at	182	P	0.001221	0.5	NC	0.044149
245153_at	7.8	A	0.466064	2.1	NC	0.035785
245154_at	13.7	A	0.533936	-0.6	NC	0.203871
245155_at	780.4	P	2.44e-4	-0.2	NC	0.900148
245156_at	112.6	P	7.32e-4	0.2	NC	0.5
245157_at	1.2	A	0.976074	0.4	NC	0.703911
245158_at	28.4	A	0.219482	0	NC	0.736659
245159_at	26.1	A	0.219482	0	NC	0.296089
245160_at	1.3	A	0.943848	0.3	NC	0.532344
245161_at	46	A	0.398926	-0.6	D	0.999382
245162_at	18	A	0.398926	1.8	NC	0.454766
245163_at	18.8	A	0.533936	0.7	NC	0.177412
245164_at	277.2	P	0.00293	0.1	NC	0.5
245165_at	22	A	0.366211	0	NC	0.558077
245166_at	67.6	A	0.080566	0.5	NC	0.5
245167_s_at	216.3	P	7.32e-4	-1.2	D	0.998664
245168_at	1190.5	P	2.44e-4	-0.1	NC	0.796129
245169_at	360.9	P	7.32e-4	-0.3	NC	0.966696
245170_at	53.2	A	0.171387	1.3	NC	0.169098
245171_at	36.4	A	0.398926	-2.3	D	0.99998
245172_at	128.1	P	0.001953	0.5	NC	0.047264
245173_at	5.1	A	0.80542	-1.2	NC	0.905721
245174_at	97.3	P	0.008057	0.5	NC	0.242585
245175_at	1319.3	P	2.44e-4	0.4	NC	0.493524
245176_at	157.8	P	0.037598	0.2	NC	0.5
245177_at	15.5	A	0.432373	-0.7	NC	0.925732
245178_at	217.2	P	0.001221	0	NC	0.725952
245179_at	100.1	P	0.037598	0.7	NC	0.403812
245180_at	299.1	P	7.32e-4	0.2	NC	0.5
245181_at	379.3	P	2.44e-4	-1.7	D	0.99998
245182_at	92	P	0.00415	0.1	NC	0.570859
245183_at	90.1	M	0.056152	0.1	NC	0.596188
245184_at	23.6	A	0.303711	0.1	NC	0.5
245185_at	59.5	P	0.010742	0.5	NC	0.194801
245186_at	207.6	P	7.32e-4	-0.1	NC	0.645558
245187_s_at	189.9	P	7.32e-4	0.4	NC	0.5
245188_at	57.2	P	0.037598	-0.4	NC	0.938478
245189_at	2.3	A	0.962402	1.8	NC	0.203871
245190_at	58.8	M	0.056152	0.7	NC	0.5
245191_at	3.3	A	0.850342	-2.2	NC	0.916174
245192_at	26.9	A	0.219482	1.1	NC	0.222749
245193_at	233.2	P	0.00415	-1	D	0.99998
245194_at	65.1	P	0.01416	-0.3	NC	0.633407
245195_at	7.9	A	0.665527	-1.8	NC	0.938478
245196_at	108.9	P	0.01416	-0.3	NC	0.987976
245197_at	589.2	P	2.44e-4	0.1	NC	0.5
245198_at	82.8	M	0.056152	0	NC	0.5
245199_at	2321.9	P	2.44e-4	-0.1	NC	0.715033
245200_at	98.3	A	0.111572	0.1	NC	0.5
245201_at	131.1	P	0.008057	0.8	NC	0.026698
245202_at	91	P	2.44e-4	-0.1	NC	0.5
245203_at	0.7	A	0.976074	0.5	NC	0.296089
245204_at	43.5	A	0.27417	3	NC	0.007788
245205_at	35.1	A	0.303711	0.5	NC	0.5
245206_at	174.3	P	7.32e-4	-0.2	NC	0.881991
245207_at	203.9	P	0.005859	0.3	NC	0.5
245208_at	74	P	2.44e-4	-0.3	NC	0.506476
245209_at	285	P	7.32e-4	-1.5	D	0.99998
245210_at	76.1	P	0.00293	0.1	NC	0.5
245211_at	334.4	P	2.44e-4	0	NC	0.5
245212_at	13.4	A	0.5	2.5	NC	0.028766
245213_at	46.7	A	0.303711	-0.1	NC	0.5
245214_at	13.2	A	0.366211	0.6	NC	0.39129
245215_at	15.5	A	0.366211	-0.1	NC	0.5
245216_at	254.9	P	7.32e-4	0.9	I	5.52e-4
245217_at	33.9	A	0.633789	3.7	NC	0.213188
245218_s_at	21.6	A	0.19458	0.3	NC	0.5
245219_at	44.2	A	0.149658	0.3	NC	0.5
245220_at	0.5	A	0.976074	-4.6	D	0.998514
245221_s_at	24.1	A	0.246094	-0.4	NC	0.715033
245222_at	2.5	A	0.665527	0.8	NC	0.099852
245223_at	4.8	A	0.432373	0.6	NC	0.39129
245224_at	28.1	A	0.19458	-0.3	NC	0.905721
245225_at	7.8	A	0.919434	0	NC	0.736659
245226_at	19.4	A	0.334473	-0.7	NC	0.736659
245227_s_at	64.5	P	0.001953	0.8	I	6.18e-4
245228_at	206.4	P	2.44e-4	-0.3	NC	0.975245
245229_at	177.4	P	0.001953	1.2	I	2.14e-4
245230_at	19.3	A	0.27417	0.2	NC	0.5
245231_at	6.2	A	0.850342	-1.9	D	0.999226
245232_at	1	A	0.976074	-1	NC	0.5
245233_at	38.2	A	0.466064	3.3	NC	0.5
245234_at	105.6	P	0.008057	-0.3	NC	0.99288
245235_at	304.9	P	7.32e-4	-0.2	NC	0.992212
245236_at	48.1	P	0.010742	0	NC	0.875448
245237_at	91.8	P	0.001953	-0.7	NC	0.934434
245238_at	1750.2	P	2.44e-4	0	NC	0.583567
245239_at	30.8	A	0.129639	1.2	NC	0.296089
245240_at	11	A	0.696289	-0.2	NC	0.506476
245241_at	2.8	A	0.98584	-0.7	MD	0.994067
245242_at	34.1	A	0.149658	0.1	NC	0.5
245243_at	47.6	P	0.037598	0.9	NC	0.094279
245244_at	49.3	P	0.030273	0.1	NC	0.5
245245_at	38.8	P	0.046143	0.9	NC	0.021224
245246_at	17.6	A	0.601074	2.3	NC	0.035785
245247_at	318.8	P	2.44e-4	0.4	NC	0.074268
245248_at	197.5	P	0.001221	0.4	NC	0.5
245249_at	488.4	P	2.44e-4	-0.1	NC	0.952736
245250_at	69.5	P	0.023926	-0.1	NC	0.938478
245251_at	87	A	0.067627	-0.4	NC	0.973302
245252_at	139.5	P	0.001953	-0.5	D	0.998923
245253_at	3.8	A	0.633789	-1.6	NC	0.805199
245254_at	79.9	P	0.046143	-0.4	NC	0.971234
245255_at	300.7	P	7.32e-4	-0.2	NC	0.989865
245256_at	62.2	P	0.00415	-0.1	NC	0.570859
245257_at	3.4	A	0.696289	-1.4	NC	0.747149
245258_at	188.9	P	2.44e-4	0.4	NC	0.124552
245259_at	3.1	A	0.888428	-3.2	D	0.998514
245260_at	173.1	P	2.44e-4	0.4	NC	0.5
245261_at	107	P	0.00415	-0.1	NC	0.952736
245262_at	74.3	P	0.037598	0	NC	0.545234
245263_at	66.1	P	0.023926	1.1	NC	0.307406
245264_at	0.9	A	0.72583	-0.3	NC	0.5
245265_at	20.5	A	0.533936	1.1	NC	0.429141
245266_at	171.4	P	0.001221	0	NC	0.814019
245267_at	78.3	P	0.001221	-1.1	D	0.99998
245268_at	119	P	0.030273	0.6	NC	0.232549
245269_at	275.1	P	2.44e-4	0.2	NC	0.5
245270_at	1495.9	P	2.44e-4	0.6	I	0.001077
245271_at	205.5	P	7.32e-4	0.1	NC	0.5
245272_at	32.1	A	0.149658	2.8	I	0.001201
245273_at	148.2	A	0.095215	0	NC	0.736659
245274_at	154.7	P	0.046143	0.4	NC	0.454766
245275_at	28.7	A	0.601074	2.4	NC	0.263341
245276_at	157.9	P	0.008057	0.1	NC	0.5
245277_at	32.6	A	0.366211	-0.1	NC	0.62112
245278_at	629.9	P	2.44e-4	0	NC	0.5
245279_at	247.8	P	2.44e-4	-0.2	NC	0.986922
245280_at	127.4	P	7.32e-4	0	NC	0.805199
245281_at	959.5	P	2.44e-4	0.7	I	2.14e-4
245282_at	309.9	P	2.44e-4	-0.2	NC	0.681091
245283_at	43.7	A	0.149658	0	NC	0.545234
245284_at	79.5	P	7.32e-4	-0.3	D	0.996645
245285_s_at	123.3	P	7.32e-4	-0.3	D	0.998168
245286_at	1272.9	P	2.44e-4	-0.2	NC	0.98579
245287_at	70.5	P	0.00415	-0.3	NC	0.991489
245288_at	223.5	P	0.001221	0.6	NC	0.5
245289_at	1555.1	P	2.44e-4	0.1	NC	0.5
245290_at	315.6	P	7.32e-4	0.7	I	0.001832
245291_at	171.6	P	0.046143	0.4	NC	0.274048
245292_at	1167.4	P	2.44e-4	-0.1	NC	0.984574
245293_at	237.7	P	2.44e-4	0.5	NC	0.330589
245294_at	102.8	P	0.023926	-0.1	NC	0.861614
245295_at	162.1	P	7.32e-4	0.3	NC	0.5
245296_at	33	A	0.366211	-0.7	NC	0.969033
245297_at	67.6	P	7.32e-4	-0.1	NC	0.830902
245298_at	172.5	A	0.067627	0.3	NC	0.786812
245299_at	698.1	P	2.44e-4	0	NC	0.757415
245300_at	118.5	P	7.32e-4	0.7	NC	0.145682
245301_at	83.9	P	0.008057	0.1	NC	0.545234
245302_at	13.6	P	0.046143	-1.1	D	0.996645
245303_at	65.1	P	0.030273	-0.5	NC	0.938478
245304_at	31.5	A	0.171387	0.2	NC	0.894337
245305_at	182.9	P	7.32e-4	-2	D	0.99998
245306_at	59.3	P	0.037598	0.5	NC	0.5
245307_at	120.2	P	0.01416	-0.1	NC	0.767451
245308_at	222.3	P	0.005859	-0.4	NC	0.949447
245309_at	73.7	P	0.010742	0.2	NC	0.814019
245310_at	40.8	P	0.018555	-0.6	NC	0.796129
245311_at	811.6	P	2.44e-4	-0.3	NC	0.958799
245312_at	71.8	P	0.023926	0	NC	0.633407
245313_at	200	P	7.32e-4	0	NC	0.62112
245314_at	47	A	0.246094	0.9	NC	0.633407
245315_at	613.1	P	2.44e-4	0	NC	0.5
245316_at	187.7	P	7.32e-4	0.4	NC	0.5
245317_at	2936.4	P	2.44e-4	0	NC	0.747149
245318_at	70.4	P	0.023926	1.2	NC	0.015426
245319_at	48.7	P	0.030273	-0.1	NC	0.5
245320_at	181.9	P	2.44e-4	-0.2	NC	0.786812
245321_at	407.3	P	2.44e-4	-0.2	D	0.996645
245322_at	16.5	A	0.466064	-0.9	NC	0.945978
245323_at	738	P	2.44e-4	-0.1	NC	0.703911
245324_at	189.6	P	2.44e-4	-0.2	NC	0.814019
245325_at	351	P	2.44e-4	0.8	NC	0.010135
245326_at	44.4	A	0.219482	0.3	NC	0.5
245327_at	99.6	P	2.44e-4	-0.1	NC	0.911062
245328_at	620.1	P	2.44e-4	0	NC	0.5
245329_at	471.8	P	7.32e-4	0.8	I	0.001336
245330_at	69.3	P	0.037598	-1	D	0.998349
245331_at	308.8	P	2.44e-4	-0.5	NC	0.988955
245332_at	253.3	P	7.32e-4	-0.1	NC	0.971234
245333_at	391.5	P	2.44e-4	0.1	NC	0.532344
245334_at	627.5	P	2.44e-4	0.5	NC	0.194801
245335_at	4	A	0.919434	0.1	NC	0.767451
245336_at	2.8	A	0.5	-2.4	NC	0.5
245337_at	152.8	P	2.44e-4	0.1	NC	0.5
245338_at	91.1	P	0.005859	0	NC	0.911062
245339_at	78.2	P	0.037598	-0.2	NC	0.5
245340_at	949.2	P	2.44e-4	0	NC	0.5
245341_at	214.8	P	2.44e-4	0.3	NC	0.5
245342_at	3143	P	2.44e-4	0.2	NC	0.5
245343_at	77.2	P	0.023926	-0.5	D	0.999853
245344_at	230	P	7.32e-4	0.4	NC	0.5
245345_at	74.8	P	0.010742	0.8	NC	0.01421
245346_at	23	A	0.171387	-0.4	NC	0.506476
245347_at	41.8	P	0.001953	0.6	NC	0.054022
245348_at	327.6	P	2.44e-4	-0.1	NC	0.861614
245349_at	38.6	P	0.046143	0.1	NC	0.5
245350_at	775.1	P	2.44e-4	-0.1	D	0.995519
245351_at	349.2	P	2.44e-4	0.1	NC	0.5
245352_at	23.2	A	0.398926	0	NC	0.830902
245353_at	34.2	A	0.334473	-0.3	NC	0.983269
245354_at	15.7	A	0.27417	0.1	NC	0.354442
245355_at	2269.3	P	2.44e-4	0.2	NC	0.5
245356_at	8745.7	P	2.44e-4	0.1	NC	0.5
245357_at	59.7	P	2.44e-4	0.2	NC	0.5
245358_at	282.7	P	0.010742	0.1	NC	0.5
245359_at	194.5	P	7.32e-4	0.2	NC	0.48058
245360_at	315.2	P	2.44e-4	-0.6	D	0.995519
245361_at	499.6	P	7.32e-4	0	NC	0.822588
245362_at	149.2	P	0.001221	0.3	NC	0.645558
245363_at	77.8	P	0.010742	-1.1	D	0.999034
245364_at	66.1	A	0.067627	0.3	NC	0.692594
245365_at	168.6	P	0.01416	0	NC	0.875448
245366_at	148.7	P	2.44e-4	0	NC	0.532344
245367_at	116.2	P	0.008057	-0.3	D	0.996645
245368_at	46.7	P	0.030273	0.5	NC	0.37888
245369_at	26.4	A	0.398926	2	NC	0.5
245370_at	71.7	P	2.44e-4	-0.1	NC	0.51942
245371_at	37.2	P	0.037598	0.2	NC	0.715033
245372_at	875.3	P	2.44e-4	-0.4	NC	0.983269
245373_s_at	1261.6	P	2.44e-4	-0.3	NC	0.952736
245374_at	240.9	P	2.44e-4	0.1	NC	0.692594
245375_at	13.7	A	0.219482	-0.3	NC	0.5
245376_at	26	M	0.054199	1.3	NC	0.252851
245377_at	8.5	A	0.296143	1.4	I	0.003355
245378_at	42.8	A	0.72583	2	NC	0.796129
245379_at	78.6	P	0.030273	0.3	NC	0.570859
245380_at	26.4	M	0.056152	-0.2	NC	0.596188
245381_at	52.2	A	0.067627	0.3	NC	0.5
245382_at	832.6	P	7.32e-4	-0.1	NC	0.925732
245383_at	42.2	A	0.149658	0.5	NC	0.5
245384_at	50.7	P	0.005859	0	NC	0.669411
245385_at	41.9	M	0.056152	-1.1	D	0.997968
245386_at	2131.1	P	2.44e-4	0.1	NC	0.5
245387_at	115.3	P	2.44e-4	-0.1	NC	0.5
245388_at	37.6	A	0.303711	1	NC	0.161038
245389_at	8.7	A	0.696289	-2.2	D	0.999562
245390_at	99.2	P	2.44e-4	0.4	NC	0.467656
245391_at	1114.1	P	7.32e-4	-0.5	D	0.995519
245392_at	27.7	A	0.303711	4	NC	0.013078
245393_at	121.5	P	0.023926	-2.5	D	0.99998
245394_at	1203.7	P	0.001221	-0.4	NC	0.978776
245395_at	141.7	P	0.01416	-0.1	NC	0.5
245396_at	104.2	A	0.129639	0.8	NC	0.284967
245397_at	80.7	P	0.046143	1.2	NC	0.252851
245398_at	319.5	P	0.001221	0.6	NC	0.124552
245399_at	5445	P	2.44e-4	-0.4	D	0.99751
245400_at	570	P	2.44e-4	-0.2	NC	0.822588
245401_at	377.5	P	2.44e-4	-1.6	D	0.99998
245402_at	23.8	A	0.303711	-0.1	NC	0.213188
245403_at	22.7	A	0.246094	0.7	NC	0.263341
245404_at	104.9	P	2.44e-4	0.1	NC	0.5
245405_at	63.2	A	0.149658	1.2	NC	0.416433
245406_at	28.6	A	0.095215	0.7	NC	0.138386
245407_at	362.2	P	2.44e-4	-0.1	NC	0.5
245408_at	99.4	P	0.01416	0.3	NC	0.5
245409_at	1.5	A	0.850342	-0.3	NC	0.757415
245410_at	4.7	A	0.27417	-3.3	NC	0.838962
245411_at	6.3	A	0.466064	1.2	NC	0.506476
245412_at	500.3	P	2.44e-4	0.6	NC	0.006503
245413_at	57	P	0.037598	1.3	NC	0.194801
245414_at	68.8	A	0.149658	0.9	NC	0.194801
245415_at	459.7	P	2.44e-4	0.4	NC	0.342437
245416_at	89.8	P	2.44e-4	-0.3	NC	0.814019
245417_at	13	A	0.665527	1	NC	0.429141
245418_at	131.9	P	2.44e-4	0	NC	0.5
245419_at	10.6	A	0.466064	1	NC	0.5
245420_at	43.9	A	0.27417	0.7	NC	0.5
245421_at	53.2	P	0.010742	-0.3	NC	0.757415
245422_at	2.1	A	0.932373	-1.3	NC	0.48058
245423_at	81.1	P	0.030273	1.2	NC	0.5
245424_at	2.2	A	0.991943	-1.1	NC	0.945978
245425_at	431.1	P	0.001221	0.1	NC	0.60871
245426_at	24	P	0.037598	0	NC	0.868657
245427_at	132.9	P	0.010742	0.5	NC	0.342437
245428_at	81.8	P	0.01416	0	NC	0.777251
245429_at	49.4	A	0.111572	1.4	NC	0.429141
245430_at	187.7	P	0.008057	0.4	NC	0.493524
245431_at	223.4	P	2.44e-4	0.5	NC	0.050553
245432_at	169.1	P	7.32e-4	0.8	NC	0.038415
245433_at	558.7	P	7.32e-4	0.3	NC	0.5
245434_at	138.2	P	7.32e-4	0.6	NC	0.131343
245435_at	63.7	P	0.037598	0.9	NC	0.403812
245436_at	14.9	A	0.398926	-0.3	NC	0.681091
245437_at	22.6	A	0.19458	-0.3	NC	0.5
245438_at	70.5	A	0.111572	0.2	NC	0.5
245439_at	70.3	A	0.095215	0.9	NC	0.138386
245440_at	12	A	0.567627	1.6	NC	0.111714
245441_at	28	P	0.023926	0.6	NC	0.467656
245442_at	93.9	P	2.44e-4	-0.3	NC	0.777251
245443_at	14.9	A	0.633789	3.1	NC	0.532344
245444_at	24.5	A	0.398926	-0.3	NC	0.416433
245445_at	54.1	P	0.00415	0.1	NC	0.5
245446_at	97.2	P	2.44e-4	0.2	NC	0.5
245447_at	13.9	A	0.72583	0.2	NC	0.429141
245448_at	1.9	A	0.919434	1.2	NC	0.429141
245449_at	57.4	A	0.149658	0.8	NC	0.274048
245450_at	7.8	A	0.633789	2.6	NC	0.094279
245451_at	43	P	0.030273	-0.2	NC	0.5
245452_at	16.2	A	0.665527	-0.3	NC	0.5
245453_at	12.6	A	0.567627	0.9	NC	0.62112
245454_at	159	P	2.44e-4	0.9	I	0.001832
245455_at	5.9	A	0.828613	3.7	NC	0.37888
245456_at	139.9	P	7.32e-4	0.4	NC	0.138386
245457_s_at	29.1	A	0.27417	0.6	NC	0.203871
245458_at	22	A	0.601074	0.5	NC	0.846768
245459_at	2.1	A	0.943848	-2.3	NC	0.805199
245460_at	14	A	0.219482	3.3	NC	0.263341
245461_at	37.2	A	0.366211	-0.3	NC	0.938478
245462_at	66.6	P	2.44e-4	0.2	NC	0.099852
245463_at	339.2	P	7.32e-4	-2.2	D	0.99998
245464_at	52.5	P	0.046143	0.2	NC	0.5
245465_at	4.7	A	0.696289	-1.8	NC	0.5
245466_at	49.2	P	2.44e-4	-0.1	NC	0.854318
245467_at	101.4	A	0.171387	0.7	NC	0.5
245468_at	46.5	P	0.046143	0.8	NC	0.013078
245469_at	1.1	A	0.780518	-1.7	NC	0.633407
245470_at	3.2	A	0.919434	-0.4	NC	0.881991
245471_at	0.7	A	0.850342	0.1	NC	0.822588
245472_at	35	A	0.432373	3.6	NC	0.111714
245473_at	15.2	A	0.466064	3.3	NC	0.296089
245474_at	57	A	0.095215	-0.2	NC	0.973302
245475_at	27.7	A	0.398926	0	NC	0.5
245476_at	5.2	A	0.888428	-0.2	NC	0.570859
245477_at	161.8	P	7.32e-4	0	NC	0.5
245478_at	82.5	P	0.001953	-0.1	NC	0.888286
245479_at	44.4	P	0.01416	-0.2	NC	0.5
245480_at	88	P	0.037598	0.4	NC	0.48058
245481_at	333	P	0.00293	0.1	NC	0.888286
245482_at	111.9	P	0.001953	0.9	I	5.52e-4
245483_at	6240.7	P	2.44e-4	0	NC	0.934434
245484_at	218.9	P	7.32e-4	-0.2	NC	0.984574
245485_at	45	P	0.005859	-0.5	NC	0.990708
245486_x_at	7.4	A	0.780518	-3.4	D	0.997247
245487_at	128.1	P	7.32e-4	0.7	NC	0.124552
245488_at	29.7	A	0.334473	0.6	NC	0.545234
245489_at	84.7	P	0.023926	0.3	NC	0.242585
245490_at	23.1	A	0.303711	2.7	NC	0.006503
245491_at	84.7	P	0.030273	0.7	NC	0.203871
245492_at	169.1	P	7.32e-4	0.4	NC	0.5
245493_at	74.2	P	0.008057	0.2	NC	0.62112
245494_at	82.1	P	2.44e-4	0	NC	0.5
245495_at	90.8	M	0.056152	-0.7	NC	0.981872
245496_at	172.5	P	0.018555	0.5	NC	0.441923
245497_at	5.6	A	0.72583	-1.6	NC	0.767451
245498_at	30.8	A	0.19458	-0.4	NC	0.846768
245499_at	54.2	A	0.095215	0.4	NC	0.39129
245500_at	6.6	A	0.72583	0	NC	0.5
245501_at	3.1	A	0.870361	0.7	NC	0.403812
245502_at	119.8	P	0.001221	0.1	NC	0.5
245503_at	2	A	0.80542	-3	NC	0.805199
245504_at	19.1	A	0.067627	1.1	NC	0.008511
245505_at	1.8	A	0.870361	1.3	NC	0.252851
245506_at	9.8	A	0.665527	1.6	NC	0.429141
245507_at	3.3	A	0.828613	0.8	NC	0.022932
245508_at	5.2	A	0.904785	-1.4	NC	0.583567
245509_at	41.8	A	0.080566	0.4	NC	0.5
245510_at	742	P	2.44e-4	0	NC	0.5
245511_at	3.7	A	0.72583	-0.6	NC	0.570859
245512_at	324.7	P	2.44e-4	-0.3	NC	0.881991
245513_at	167.9	P	0.010742	-0.2	D	0.998923
245514_at	82.6	P	0.005859	0.3	NC	0.194801
245515_at	25.3	A	0.303711	2.5	NC	0.467656
245516_at	43.7	P	0.037598	0.6	NC	0.5
245517_at	115	P	0.00415	0.1	NC	0.5
245518_at	107.2	P	0.005859	0.5	NC	0.5
245519_at	6.6	A	0.80542	-1.6	NC	0.814019
245520_at	4.4	A	0.80542	1.2	NC	0.366593
245521_at	102.4	P	7.32e-4	-0.1	NC	0.558077
245522_at	37.5	A	0.149658	0.4	NC	0.5
245523_at	472.5	P	7.32e-4	0	NC	0.5
245524_at	776.8	P	2.44e-4	-0.2	NC	0.822588
245525_at	361	P	0.008057	-0.2	NC	0.964215
245526_at	76.9	P	0.018555	0.3	NC	0.5
245527_at	49.5	A	0.601074	0.2	NC	0.5
245528_at	19.2	A	0.466064	-1.6	NC	0.969033
245529_at	61.8	P	0.001221	0.5	NC	0.5
245530_at	13.7	A	0.366211	-1.1	NC	0.868657
245531_at	28.7	A	0.080566	-3	D	0.99998
245532_at	75.7	P	0.018555	0.2	NC	0.5
245533_at	39.3	M	0.056152	-1.1	NC	0.942324
245534_at	2.5	A	0.981445	0.8	NC	0.725952
245535_at	46.4	A	0.080566	-0.3	NC	0.961585
245536_at	92	P	0.018555	0.7	NC	0.118009
245537_at	4	A	0.533936	2.3	NC	0.296089
245538_at	3.6	A	0.904785	-0.1	NC	0.354442
245539_at	5.2	A	0.919434	0.7	NC	0.124552
245540_at	145.8	P	2.44e-4	1.7	I	2.e-5
245541_at	65.5	P	0.008057	0.4	NC	0.37888
245542_at	10.6	A	0.665527	1.4	NC	0.467656
245543_at	45.8	P	0.023926	1.2	NC	0.069813
245544_at	123.3	P	2.44e-4	-0.8	D	0.996645
245545_at	34.1	A	0.398926	-0.2	NC	0.822588
245546_at	111.4	P	0.00293	1.1	I	1.3e-4
245547_at	25.7	A	0.366211	0.6	NC	0.861614
245548_at	5.3	A	0.533936	-1	NC	0.822588
245549_at	2.4	A	0.828613	0.1	NC	0.60871
245550_at	69.1	P	0.018555	-1	D	0.996645
245551_at	2	A	0.753906	1.5	NC	0.5
245552_at	62	P	0.008057	-0.1	NC	0.5
245553_at	4	A	0.696289	-3.1	D	0.996301
245554_at	206.4	P	2.44e-4	-1.2	D	0.99998
245555_at	3077.5	P	2.44e-4	-0.3	NC	0.991489
245556_at	277.1	P	2.44e-4	-0.4	D	0.996645
245557_at	239.7	P	7.32e-4	0.7	NC	0.111714
245558_at	49.3	P	0.030273	0	NC	0.596188
245559_at	25.1	A	0.466064	3	NC	0.232549
245560_at	4.8	A	0.904785	1.6	NC	0.48058
245561_at	137.9	P	0.01416	-0.2	NC	0.930187
245562_at	104.6	P	0.008057	-0.5	D	0.99775
245563_at	222.9	P	2.44e-4	-1.6	D	0.99998
245564_at	37.3	P	0.023926	-0.4	NC	0.5
245565_at	55.3	P	0.018555	-0.5	NC	0.830902
245566_at	79.8	P	2.44e-4	-0.7	NC	0.925732
245567_at	4727.6	P	2.44e-4	0	NC	0.786812
245568_at	44.1	A	0.067627	-0.3	NC	0.570859
245569_at	49	P	0.046143	1.1	NC	0.5
245570_at	14.1	A	0.696289	2.1	NC	0.035785
245571_at	1.2	A	0.850342	-2.1	NC	0.715033
245572_at	79.9	P	0.001953	-1.1	NC	0.894337
245573_at	15.7	A	0.366211	-0.1	NC	0.5
245574_at	49.2	P	0.01416	1.4	NC	0.078937
245575_at	104	P	0.018555	-0.3	D	0.99775
245576_at	84.3	A	0.080566	-0.6	D	0.999954
245577_at	114.1	P	2.44e-4	-0.2	NC	0.757415
245578_at	104.1	P	2.44e-4	0.6	NC	0.057676
245579_at	36.8	A	0.19458	0.6	NC	0.5
245580_at	37.3	P	0.023926	0.2	NC	0.5
245581_at	23.2	A	0.432373	0.1	NC	0.5
245582_at	34.4	A	0.080566	0.6	NC	0.5
245583_at	65.2	P	0.00415	-0.2	NC	0.5
245584_at	56.4	P	7.32e-4	0.4	NC	0.213188
245585_at	18.2	A	0.334473	2.6	NC	0.047264
245586_at	32.3	A	0.366211	-0.7	NC	0.5
245587_at	77.8	P	0.008057	0.3	NC	0.403812
245588_at	22.1	P	0.001221	-0.3	NC	0.736659
245589_at	1.6	A	0.850342	0	NC	0.62112
245590_at	24.4	P	0.046143	0.3	NC	0.39129
245591_at	9.9	A	0.398926	1.7	NC	0.177412
245592_at	31	A	0.303711	1.1	NC	0.194801
245593_at	140.3	P	0.00293	0.8	NC	0.022932
245594_at	145.9	P	0.008057	0	NC	0.5
245595_at	10.3	A	0.665527	-1.4	NC	0.645558
245596_at	1	A	0.80542	0.7	NC	0.5
245597_at	63.2	A	0.080566	0	NC	0.5
245598_at	16.6	A	0.246094	0.1	NC	0.5
245599_at	73.4	P	0.00415	-0.1	NC	0.532344
245600_at	145.2	P	2.44e-4	-0.5	NC	0.971234
245601_at	71.2	P	7.32e-4	-0.4	NC	0.973302
245602_at	982.2	P	2.44e-4	-0.2	NC	0.875448
245603_at	32.8	A	0.432373	0.9	NC	0.145682
245604_at	71.7	P	2.44e-4	0.5	NC	0.047264
245605_at	261.6	P	7.32e-4	0.5	MI	0.004925
245606_at	70.5	P	0.010742	0.4	NC	0.5
245607_at	8.2	A	0.533936	-1.2	NC	0.5
245608_at	190.2	P	7.32e-4	0.2	NC	0.5
245609_at	24.3	A	0.111572	2.9	MI	0.004925
245610_at	86.1	P	0.005859	1.8	NC	0.065566
245611_at	109.3	P	2.44e-4	-0.1	NC	0.942324
245612_at	306.8	P	2.44e-4	-0.1	NC	0.725952
245613_at	11.1	A	0.72583	0.4	NC	0.916174
245614_at	20.1	A	0.432373	3.4	NC	0.145682
245615_at	14	A	0.171387	0.9	NC	0.669411
245616_at	25.9	A	0.533936	3.4	NC	0.177412
245617_at	7.7	A	0.432373	-0.5	NC	0.51942
245618_at	98	P	0.037598	0.6	NC	0.39129
245619_at	46.4	P	0.01416	-0.5	NC	0.911062
245620_at	2.1	A	0.72583	0.6	NC	0.099852
245621_at	70.4	P	0.01416	0.5	NC	0.5
245622_at	9.5	A	0.72583	3.1	NC	0.777251
245623_s_at	29.7	P	0.018555	-0.3	NC	0.5
245624_at	2.4	A	0.780518	-2.6	NC	0.416433
245625_at	337.5	P	2.44e-4	0.3	NC	0.5
245626_at	953.4	P	2.44e-4	-0.2	NC	0.987976
245627_at	3.7	A	0.601074	-3.3	NC	0.747149
245628_at	37.2	A	0.334473	1.4	NC	0.194801
245629_at	366	P	2.44e-4	-0.1	NC	0.969033
245630_at	67.4	A	0.246094	0.3	NC	0.5
245631_at	370	P	2.44e-4	0.1	NC	0.5
245632_at	43.3	A	0.171387	-0.2	NC	0.60871
245633_at	507.6	P	2.44e-4	0.2	NC	0.5
245634_at	3.5	A	0.870361	-2.3	NC	0.961585
245635_at	35.7	A	0.080566	1.4	NC	0.5
245636_at	25.6	A	0.171387	0.9	NC	0.263341
245637_at	341.7	P	7.32e-4	0.1	NC	0.51942
245638_s_at	537.8	P	2.44e-4	0.1	NC	0.5
245639_at	1061.1	P	2.44e-4	0.5	NC	0.416433
245640_at	1.5	A	0.962402	-2.3	NC	0.403812
245641_at	68.7	A	0.111572	-0.5	NC	0.986922
245642_at	1110.7	P	2.44e-4	0.1	NC	0.5
245643_at	1.7	A	0.919434	-1.4	NC	0.777251
245644_at	171.8	P	0.030273	0.1	NC	0.846768
245645_at	35.2	A	0.171387	-0.2	NC	0.796129
245646_x_at	3.5	A	0.633789	-0.8	NC	0.222749
245647_at	26	A	0.5	0.7	NC	0.169098
245648_at	4.4	A	0.533936	2.2	NC	0.111714
245649_at	187.1	P	0.046143	0	NC	0.846768
245650_at	23.6	A	0.5	-0.3	NC	0.977068
245651_s_at	1003.7	P	2.44e-4	-0.2	NC	0.949447
245652_at	17.8	A	0.567627	1.5	NC	0.911062
245653_at	3	A	0.696289	-1.6	NC	0.5
245654_at	50.9	P	2.44e-4	0.7	NC	0.061522
245655_at	0.7	A	0.826172	1.7	NC	0.05447
245656_at	1.2	A	0.962402	0.4	NC	0.532344
245657_at	29.7	P	0.023926	0.1	NC	0.5
245658_at	6.3	A	0.753906	1	NC	0.028766
245659_at	166.5	P	2.44e-4	-1	D	0.999786
245660_at	122.9	P	0.023926	0.8	NC	0.035785
245661_at	62.1	P	0.037598	0.4	NC	0.274048
245662_at	18.1	A	0.5	-1.4	D	0.996301
245663_at	29	A	0.246094	2.3	NC	0.51942
245664_at	13.1	A	0.696289	-0.3	NC	0.194801
245665_at	260.5	P	2.44e-4	0.1	NC	0.5
245666_at	263	P	2.44e-4	0.2	NC	0.5
245667_at	545.6	P	2.44e-4	0.1	NC	0.5
245668_at	1795.9	P	2.44e-4	0.1	NC	0.51942
245669_at	24.9	P	0.030273	0.8	NC	0.118009
245670_at	44.2	A	0.334473	-0.4	NC	0.875448
245671_at	37.4	A	0.111572	0.1	NC	0.5
245672_at	30.5	A	0.246094	1.3	NC	0.011045
245673_at	22.4	A	0.303711	0.8	NC	0.203871
245674_at	46.4	A	0.171387	0.1	NC	0.715033
245675_at	48.9	P	0.023926	1	NC	0.078937
245676_at	8.2	A	0.567627	-1.9	NC	0.786812
245677_at	32.2	A	0.19458	0.2	NC	0.5
245678_at	62.2	A	0.067627	-0.1	NC	0.949447
245679_at	146	P	2.44e-4	-0.2	NC	0.633407
245680_at	17.7	A	0.432373	1	NC	0.057676
245681_at	151.2	P	0.030273	0.5	NC	0.51942
245682_at	152.5	P	0.018555	0.2	NC	0.669411
245683_at	129.9	P	0.00293	0.1	NC	0.669411
245684_at	456.6	P	2.44e-4	0.5	NC	0.153232
245685_at	82.5	P	0.037598	0.5	NC	0.5
245686_at	572.9	P	2.44e-4	0	NC	0.570859
245687_at	264.6	P	2.44e-4	0.3	NC	0.5
245688_at	1459	P	2.44e-4	0.2	NC	0.5
245689_at	1.7	A	0.601074	0.5	NC	0.532344
245690_at	33.3	A	0.111572	0	NC	0.5
245691_at	114.6	P	0.023926	0.2	NC	0.5
245692_at	28.4	A	0.466064	1.3	NC	0.48058
245693_at	112.8	P	0.030273	-0.1	NC	0.805199
245694_at	203.8	P	2.44e-4	0.2	NC	0.5
245695_at	77.1	P	0.010742	0.3	NC	0.545234
245696_at	30.7	A	0.633789	4.2	NC	0.069813
245697_at	262	P	0.001953	0.3	NC	0.5
245698_at	54	A	0.27417	2	NC	0.010135
245699_at	55.1	P	7.32e-4	-0.8	NC	0.952736
245700_at	24.3	A	0.432373	0.2	NC	0.5
245701_at	3.6	A	0.665527	-2	NC	0.506476
245702_at	46.5	A	0.303711	-0.8	NC	0.988955
245703_at	27.8	A	0.246094	1.5	NC	0.131343
245704_at	126.5	P	0.00293	0	NC	0.506476
245705_at	3.8	A	0.633789	-2.1	NC	0.888286
245706_at	32.7	A	0.533936	1.5	NC	0.633407
245707_at	9.5	A	0.5	-1.2	NC	0.5
245708_at	4.5	A	0.601074	-2.1	NC	0.5
245709_at	107	P	0.018555	0	NC	0.596188
245710_at	19.8	A	0.171387	-0.4	NC	0.757415
245711_at	248	P	2.44e-4	-0.4	D	0.99775
245712_at	46.9	P	0.018555	0.1	NC	0.5
245713_at	28.7	P	0.018555	0.7	NC	0.284967
245714_at	351.3	P	2.44e-4	0.3	NC	0.416433
245715_s_at	2033.7	P	2.44e-4	-0.3	NC	0.955851
245716_at	58.4	P	0.00293	0.3	NC	0.5
245717_at	27.4	A	0.334473	1	NC	0.153232
245718_at	187.5	P	0.023926	0.4	NC	0.37888
245719_at	21	A	0.334473	-0.4	NC	0.868657
245720_at	26.3	A	0.696289	0.3	NC	0.5
245721_s_at	162.5	P	0.001953	-0.1	NC	0.757415
245722_at	74.1	A	0.129639	-0.3	NC	0.977068
245723_at	56.2	A	0.149658	0.1	NC	0.805199
245724_at	219.5	P	0.00293	-0.6	D	0.996301
245725_at	79.5	P	0.001221	-0.2	D	0.999508
245726_at	38.9	A	0.129639	1.4	NC	0.105663
245727_at	60.2	P	0.023926	0.5	NC	0.467656
245728_at	67.4	P	0.023926	0.4	NC	0.467656
245729_at	252	P	2.44e-4	-0.4	D	0.998349
245730_at	105	P	0.005859	0.7	NC	0.185981
245731_at	92.6	P	0.010742	-1.2	D	0.99998
245732_at	90.7	P	0.001953	-0.4	D	0.999508
245733_at	164.2	P	0.001953	0.2	NC	0.5
245734_at	120	P	0.00293	-0.1	NC	0.921063
245735_at	19.2	A	0.171387	-2.5	D	0.99998
245736_at	1.0625e4	P	2.44e-4	-0.2	NC	0.949447
245737_at	172	P	2.44e-4	-0.2	NC	0.905721
245738_at	22.5	A	0.398926	0.9	NC	0.5
245739_at	57.6	P	0.008057	-0.7	D	0.999786
245740_at	150.3	P	0.023926	-0.3	D	0.999727
245741_at	2.7	A	0.932373	-1.8	NC	0.961585
245742_at	631.3	P	7.32e-4	-0.7	D	0.99998
245743_at	9.7	A	0.398926	0.9	NC	0.274048
245744_at	4	A	0.870361	0.8	NC	0.441923
245745_at	0.3	A	0.943848	1.1	NC	0.493524
245746_at	933.6	P	2.44e-4	-0.1	NC	0.987976
245747_at	34.9	A	0.067627	0.8	NC	0.532344
245748_at	145.7	P	0.00293	-0.4	NC	0.978776
245749_at	13.5	A	0.398926	1.2	NC	0.035785
245750_at	720.1	P	0.001221	-0.8	D	0.99998
245751_s_at	82.9	P	0.001953	0.5	NC	0.5
245752_at	2.2	A	0.696289	0.1	NC	0.194801
245753_at	0.7	A	0.780518	-1.4	NC	0.583567
245754_at	16.5	A	0.27417	7	NC	0.021224
245755_at	43.5	A	0.067627	0.2	NC	0.5
245756_at	352.3	P	2.44e-4	-0.9	D	0.99998
245757_at	10.7	A	0.567627	-1.3	D	0.998799
245758_at	52	P	0.008057	0.1	NC	0.5
245759_at	132.4	P	0.018555	0.5	NC	0.5
245760_s_at	3.2	A	0.665527	1.6	NC	0.006503
245761_at	194.4	P	7.32e-4	0	NC	0.955851
245762_at	43.4	M	0.056152	0.7	NC	0.153232
245763_at	93.6	P	2.44e-4	0	NC	0.5
245764_s_at	48.9	P	0.023926	0.3	NC	0.078937
245765_at	13.6	A	0.533936	1.5	NC	0.5
245766_at	1.4	A	0.904785	-3.5	NC	0.757415
245767_at	35.3	P	0.01416	0.1	NC	0.5
245768_at	160.7	P	2.44e-4	-0.5	D	0.996301
245769_at	32.4	A	0.149658	-0.4	NC	0.5
245770_at	65.7	P	0.00293	-0.1	NC	0.5
245771_at	20.9	A	0.067627	1	NC	0.545234
245772_at	97.9	P	7.32e-4	-0.1	NC	0.938478
245773_at	96.8	P	0.008057	0.4	NC	0.5
245774_at	54.2	A	0.095215	0	NC	0.506476
245775_at	526.5	P	2.44e-4	0.5	NC	0.061522
245776_at	360.5	P	2.44e-4	0	NC	0.868657
245777_at	65	P	0.005859	-0.8	NC	0.99288
245778_at	46.2	A	0.080566	-0.1	NC	0.757415
245779_at	13.1	A	0.533936	0.6	NC	0.403812
245780_at	329.8	P	7.32e-4	-0.1	NC	0.875448
245781_at	590.3	P	7.32e-4	-0.2	NC	0.934434
245782_at	8.4	A	0.432373	1.7	I	0.002032
245783_s_at	25.4	A	0.5	0.6	NC	0.307406
245784_at	71.1	P	0.001221	-0.1	NC	0.5
245785_at	2.9	A	0.981445	1	NC	0.252851
245786_at	134.2	P	0.005859	0.4	NC	0.041201
245787_at	301.4	P	2.44e-4	-0.4	D	0.999911
245788_at	151.9	P	0.010742	0.1	NC	0.814019
245789_at	184.3	P	2.44e-4	-0.3	NC	0.981872
245790_at	118.5	P	0.008057	0	NC	0.978776
245791_at	610.4	P	2.44e-4	-0.5	D	0.999226
245792_at	408	P	2.44e-4	0.6	NC	0.050553
245793_at	44.6	A	0.432373	-0.8	NC	0.99288
245794_at	469.5	P	2.44e-4	0	NC	0.5
245795_at	136	P	2.44e-4	-0.1	NC	0.736659
245796_at	876.4	P	2.44e-4	0.2	NC	0.5
245797_at	51.1	A	0.149658	0.4	NC	0.403812
245798_at	19	A	0.095215	1.3	NC	0.021224
245799_at	3.7	A	0.888428	-1	NC	0.966696
245800_at	72.5	P	0.01416	0.2	NC	0.925732
245801_at	4.6	A	0.919434	1	NC	0.094279
245802_at	26.1	A	0.366211	0.2	NC	0.5
245803_at	2378.1	P	2.44e-4	-0.6	D	0.999786
245804_at	1.7	A	0.98584	0.4	NC	0.846768
245805_at	14.1	A	0.398926	1.7	NC	0.069813
245806_at	5.9	A	0.665527	-2.1	NC	0.805199
245807_at	86.4	A	0.171387	0.1	NC	0.822588
245808_at	87.5	P	0.018555	-0.2	NC	0.911062
245809_at	224.9	P	7.32e-4	0.6	NC	0.094279
245810_at	118.1	P	0.037598	0.5	NC	0.274048
245811_at	1.8	A	0.932373	0.2	NC	0.942324
245812_at	19.1	A	0.149658	2.9	NC	0.185981
245813_at	29.3	A	0.246094	3.6	NC	0.011045
245814_at	32	A	0.303711	0.2	NC	0.054022
245815_at	106.2	M	0.056152	0.4	NC	0.5
245816_at	47.9	A	0.246094	0.6	NC	0.318909
245817_at	76	P	0.001953	0.3	NC	0.5
245818_at	115.8	P	0.00415	-0.1	NC	0.949447
245819_at	16.5	A	0.334473	-0.7	NC	0.757415
245820_at	39.6	A	0.080566	1.4	NC	0.185981
245821_at	563.3	P	2.44e-4	0.1	NC	0.5
245822_at	833.3	P	2.44e-4	0.9	I	0.001486
245823_at	30.6	A	0.633789	0.4	NC	0.153232
245824_at	4.2	A	0.919434	-0.4	NC	0.570859
245825_at	90.9	P	2.44e-4	-0.1	NC	0.5
245826_at	9.2	A	0.398926	-1	NC	0.342437
245827_at	3	A	0.633789	-1.3	NC	0.703911
245828_at	35.5	A	0.334473	-0.8	NC	0.984574
245829_at	6.6	A	0.601074	2.3	NC	0.124552
245830_at	15.3	A	0.633789	0.9	NC	0.532344
245831_at	80.1	P	0.005859	-0.3	NC	0.964215
245832_at	502.6	P	2.44e-4	0.1	NC	0.5
245833_at	35	A	0.124756	0.4	NC	0.185981
245834_at	3.8	A	0.904785	0.9	NC	0.354442
245835_at	17.4	A	0.149658	0.7	NC	0.138386
245836_at	1.4	A	0.733398	0.3	NC	0.405349
245837_at	27.5	P	0.023926	2	I	6.92e-4
245838_at	91.5	P	0.001953	-0.2	NC	0.558077
245839_at	36.9	P	0.046143	3.4	I	0.001201
245840_at	27.6	A	0.149658	0	NC	0.5
245841_s_at	4648.6	P	2.44e-4	0.3	NC	0.429141
245842_at	2.6	A	0.981445	-2.4	NC	0.645558
245843_at	55.5	M	0.056152	0.7	NC	0.145682
245844_at	183.2	P	0.008057	0.6	NC	0.094279
245845_at	64.5	P	7.32e-4	-0.4	NC	0.62112
245846_at	69.6	P	0.00415	0.2	NC	0.5
245847_at	21.4	A	0.303711	-0.9	NC	0.747149
245848_at	98.1	P	0.010742	0.3	NC	0.5
245849_at	114.9	P	0.023926	0.2	NC	0.5
245850_at	35.6	A	0.303711	-0.2	NC	0.703911
245851_at	188.9	P	2.44e-4	0.1	NC	0.5
245852_at	149.2	P	0.001953	0.6	NC	0.5
245853_at	161.1	P	0.00415	1	NC	0.145682
245854_at	114.3	P	0.00415	0	NC	0.5
245855_at	197.9	P	2.44e-4	-0.6	NC	0.875448
245856_at	16.6	A	0.303711	1	NC	0.105663
245857_at	3.9	A	0.753906	-1	NC	0.681091
245858_at	7.5	A	0.432373	1.1	NC	0.118009
245859_at	65	M	0.056152	0.4	NC	0.213188
245860_at	39.3	A	0.27417	2.5	NC	0.5
245861_at	1.3	A	0.5	-1.9	NC	0.5
245862_at	297.2	P	7.32e-4	0.1	NC	0.5
245863_s_at	43.7	A	0.111572	-0.2	NC	0.969033
245864_at	56.5	A	0.27417	0.9	NC	0.145682
245865_at	18.3	A	0.72583	0.8	NC	0.330589
245866_s_at	173	P	0.00415	-0.2	NC	0.949447
245867_at	245.5	P	2.44e-4	0.8	I	5.52e-4
245868_at	761.6	P	2.44e-4	0.3	NC	0.5
245869_at	39.4	A	0.432373	0.2	NC	0.467656
245870_at	55.3	A	0.398926	-0.4	MD	0.994067
245871_at	2.7	A	0.696289	-1.8	NC	0.51942
245872_at	36.2	P	0.023926	-0.9	D	0.999811
245873_at	62.7	P	0.00415	-0.2	NC	0.5
245874_at	4427.5	P	0.001953	-0.9	D	0.999781
245875_at	294.7	P	7.32e-4	-1.8	D	0.99994
245876_at	36.4	P	0.030273	1.5	NC	0.153232
245877_at	22.5	A	0.398926	3.3	NC	0.065566
245878_at	29.3	A	0.219482	-0.8	NC	0.861614
245879_at	77.2	P	0.010742	0.6	NC	0.5
245880_at	14.7	A	0.366211	0.9	NC	0.213188
245881_at	120.4	P	0.001953	0.4	NC	0.467656
245882_at	19.1	A	0.5	0.7	NC	0.5
245883_at	38	A	0.111572	2.8	NC	0.284967
245884_at	108.8	P	0.008057	0.1	NC	0.5
245885_at	507.2	P	2.44e-4	-0.3	NC	0.991489
245886_at	329.2	P	0.001221	-0.2	NC	0.645558
245887_at	201.5	P	0.001953	-0.2	NC	0.971234
245888_at	61.5	P	0.00415	0.1	NC	0.949447
245889_at	123.2	P	2.44e-4	-4	D	0.99998
245890_at	1.8	A	0.828613	0.5	NC	0.330589
245891_at	1982	P	2.44e-4	-0.1	NC	0.934434
245892_at	3.9	A	0.72583	-1.2	NC	0.5
245893_at	98.3	P	2.44e-4	-0.3	NC	0.930187
245894_at	350.6	P	2.44e-4	0.2	NC	0.5
245895_at	85.5	P	0.00415	0.5	I	0.001832
245896_at	134.7	P	2.44e-4	0.3	NC	0.5
245897_at	75.4	A	0.080566	0.8	NC	0.018128
245898_at	63.8	P	0.001953	0.1	NC	0.5
245899_at	102.1	P	0.023926	-0.6	NC	0.990708
245900_at	261.6	P	2.44e-4	0.2	NC	0.5
245901_at	42.7	A	0.19458	-0.3	NC	0.971234
245902_at	24	A	0.366211	-0.5	NC	0.669411
245903_at	55.6	P	0.017578	0.1	NC	0.5
245904_at	68.2	P	7.32e-4	0.2	NC	0.222749
245905_at	722.7	P	7.32e-4	-0.2	NC	0.861614
245906_at	32.6	A	0.27417	0.2	NC	0.232549
245907_at	2.1	A	0.904785	0.9	NC	0.307406
245908_at	16.9	A	0.533936	0.3	NC	0.5
245909_at	69.5	A	0.111572	0.1	NC	0.5
245910_at	280.7	P	2.44e-4	0.3	NC	0.5
245911_at	691.8	P	2.44e-4	0.5	NC	0.044149
245912_at	466	P	0.023926	1.8	I	6.92e-4
245913_at	672	P	2.44e-4	-0.3	NC	0.966696
245914_at	97.7	P	0.005859	0.6	NC	0.069813
245915_s_at	1846.3	P	2.44e-4	0.5	NC	0.044149
245916_at	18.5	A	0.129639	0.4	NC	0.118009
245917_at	289.6	P	0.001953	0.3	NC	0.5
245918_at	21.2	A	0.129639	0.9	NC	0.5
245919_at	22.1	A	0.080566	3.1	NC	0.018128
245920_at	25.8	A	0.171387	-0.2	NC	0.692594
245921_at	50.8	A	0.129639	0.6	NC	0.232549
245922_at	18.1	A	0.334473	1.5	NC	0.008511
245923_at	21.6	A	0.246094	1.1	NC	0.232549
245924_at	94.7	P	0.030273	-0.4	NC	0.980376
245925_at	602.1	P	2.44e-4	-0.4	D	0.999727
245926_at	77.7	P	0.018555	0	NC	0.5
245927_at	14.3	A	0.633789	-0.9	NC	0.5
245928_s_at	188.6	P	0.023926	-1.6	D	0.99998
245929_at	135.7	P	7.32e-4	-0.6	NC	0.977068
245930_at	69.6	P	0.037598	0	NC	0.5
245931_at	13.3	A	0.5	-1	NC	0.5
245932_at	403.1	P	0.001221	0.7	NC	0.030967
245933_at	44.8	A	0.246094	0.1	NC	0.5
245934_at	299.7	P	2.44e-4	0	NC	0.5
245935_at	47.5	A	0.067627	0.5	NC	0.153232
245936_at	60.3	P	0.008057	0.3	NC	0.37888
245937_at	92.5	P	2.44e-4	-0.3	D	0.996959
245938_at	205.1	P	7.32e-4	-0.2	NC	0.990708
245939_at	2861.7	P	2.44e-4	0.7	NC	0.069813
245940_at	137.5	P	2.44e-4	-0.7	D	0.998799
245941_at	420.2	P	2.44e-4	0.8	NC	0.030967
245942_at	33.7	A	0.366211	0.9	NC	0.194801
245943_at	60.9	A	0.111572	0.4	NC	0.5
245944_at	135.8	P	2.44e-4	0.4	NC	0.366593
245945_at	8.7	A	0.466064	1.7	I	0.003355
245946_at	3	A	0.943848	0	MD	0.995075
245947_at	547.4	P	2.44e-4	0.1	NC	0.5
245948_at	84.9	A	0.171387	-1.2	D	0.999886
245949_at	4038.7	P	2.44e-4	0.2	NC	0.37888
245950_at	73.3	P	0.037598	0	NC	0.669411
245951_at	482.5	P	2.44e-4	0	NC	0.715033
245952_at	21.6	A	0.303711	0.9	NC	0.044149
245953_at	29.7	A	0.80542	2.7	NC	0.078937
245954_at	47.2	P	0.023926	0.3	NC	0.111714
245955_at	17.6	A	0.219482	0	NC	0.570859
245956_s_at	2006	P	2.44e-4	0.4	NC	0.015426
245957_at	520	P	2.44e-4	0.2	NC	0.830902
245958_at	3	A	0.850342	-0.1	NC	0.570859
245959_at	11.1	A	0.398926	3.8	NC	0.069813
245960_at	160.3	P	0.018555	0	NC	0.454766
245961_at	77.2	P	0.037598	1.5	NC	0.242585
245962_at	9.2	A	0.665527	-3.5	D	0.99996
245963_at	23.5	A	0.219482	2.7	NC	0.022932
245964_at	52	A	0.19458	0.5	NC	0.050553
245965_at	46.7	A	0.5	-0.1	NC	0.354442
245966_at	98.2	A	0.080566	1.4	I	7.74e-4
245967_at	48	A	0.19458	5.6	NC	0.021224
245968_at	37.6	A	0.303711	0.8	NC	0.022932
245969_at	82.1	P	0.01416	0.6	NC	0.493524
245970_at	3.8	A	0.870361	-1.6	NC	0.861614
245971_at	317.9	P	0.001221	0.2	NC	0.5
245972_at	152.6	P	2.44e-4	0.7	NC	0.111714
245973_at	4.5	A	0.696289	-0.6	NC	0.736659
245974_at	4.6	A	0.72583	0.6	NC	0.454766
245975_at	151.3	P	0.018555	-0.1	NC	0.930187
245976_at	22.5	A	0.334473	-2.4	D	0.999973
245977_at	782.1	P	2.44e-4	1	I	2.7e-5
245978_at	14.8	A	0.432373	2.4	NC	0.021224
245979_at	29.8	A	0.095215	0.4	NC	0.354442
245980_at	4.5	A	0.753906	-0.9	NC	0.570859
245981_at	253.4	P	0.001953	0.5	NC	0.5
245982_at	30.3	A	0.601074	0	NC	0.416433
245983_at	80.1	P	7.32e-4	-0.2	NC	0.925732
245984_at	190.2	P	2.44e-4	0	NC	0.5
245985_at	272.2	P	2.44e-4	-0.4	NC	0.98579
245986_at	139.3	P	0.001953	0.1	NC	0.5
245987_at	2122.3	P	2.44e-4	0.1	NC	0.5
245988_at	258.8	P	0.001953	0.3	NC	0.5
245989_s_at	323	P	0.001953	-0.6	D	0.999922
245990_at	76.2	P	0.01416	-0.4	NC	0.888286
245991_at	459.1	P	2.44e-4	0.1	NC	0.5
245992_at	30.3	P	0.030273	0.7	NC	0.015426
245993_at	1162.1	P	2.44e-4	0.3	NC	0.5
245994_at	64.2	P	0.030273	0.7	NC	0.416433
245995_at	50.7	A	0.067627	2.1	NC	0.105663
245996_at	2.8	A	0.932373	0.9	NC	0.5
245997_at	10.7	A	0.171387	0.7	NC	0.015426
245998_at	297.9	P	0.001221	-0.4	D	0.999611
245999_at	1780.7	P	2.44e-4	-0.2	NC	0.925732
246000_at	6.4	A	0.696289	-2.4	D	0.995519
246001_at	3.2	A	0.696289	1.1	NC	0.441923
246002_at	3.7	A	0.828613	0.4	NC	0.37888
246003_at	716.6	P	2.44e-4	0	NC	0.532344
246004_at	31.3	A	0.095215	0.3	NC	0.131343
246005_at	140.8	P	2.44e-4	0.2	NC	0.5
246006_at	2141.5	P	2.44e-4	0	NC	0.5
246007_at	89.7	P	2.44e-4	-0.5	D	0.999382
246008_at	119.3	P	0.023926	-0.7	NC	0.977068
246009_at	89.4	P	0.00415	-0.3	NC	0.992212
246010_at	53	P	0.037598	0.3	NC	0.5
246011_at	34.8	A	0.149658	0.7	NC	0.429141
246012_at	145.3	P	0.008057	-0.1	NC	0.894337
246013_at	20.2	P	0.046143	0.9	NC	0.318909
246014_at	22.5	A	0.80542	4.1	NC	0.038415
246015_at	124.9	P	0.00415	-0.1	NC	0.838962
246016_at	122.5	P	2.44e-4	0	NC	0.854318
246017_at	169.5	P	0.01416	-0.1	NC	0.945978
246018_at	140.2	P	0.005859	0.6	NC	0.177412
246019_at	8.5	A	0.533936	-0.2	NC	0.786812
246020_at	292.8	P	2.44e-4	0.2	NC	0.5
246021_at	2	A	0.888428	0.5	NC	0.583567
246022_at	12.7	A	0.850342	2.1	NC	0.5
246023_at	44.2	P	0.01416	0.7	NC	0.131343
246024_at	6.6	A	0.828613	0.4	NC	0.242585
246025_at	16.8	A	0.601074	-0.4	NC	0.692594
246026_at	172.9	P	0.00293	-0.3	NC	0.747149
246027_at	52.7	P	0.030273	0.3	NC	0.330589
246028_at	701.6	P	2.44e-4	0.4	NC	0.094279
246029_at	1995.5	P	2.44e-4	0.2	NC	0.5
246030_at	131.8	P	0.00415	-0.5	NC	0.986922
246031_at	225.3	P	2.44e-4	0.5	NC	0.047264
246032_s_at	1.6	A	0.962402	-1.9	NC	0.822588
246033_at	95.9	P	7.32e-4	0.1	NC	0.757415
246034_at	144.1	M	0.056152	-0.7	D	0.99998
246035_at	509.9	P	2.44e-4	-0.3	D	0.999448
246036_at	91.4	P	0.008057	0.8	NC	0.010135
246037_at	133.9	P	0.001953	0.2	NC	0.5
246038_s_at	26.3	P	0.030273	0.4	NC	0.48058
246039_at	105.3	P	0.005859	-0.2	NC	0.992212
246040_at	147.6	P	2.44e-4	0	NC	0.5
246041_at	112.2	P	0.001221	0.2	NC	0.51942
246042_at	719.2	P	2.44e-4	0.5	NC	0.065566
246043_at	85.8	A	0.080566	0.8	NC	0.5
246044_at	158.4	P	2.44e-4	-0.3	NC	0.854318
246045_at	114.5	P	0.023926	-0.3	NC	0.767451
246046_at	32	A	0.27417	1	NC	0.263341
246047_at	4.4	A	0.850342	-1.9	NC	0.633407
246048_at	13.2	A	0.366211	2.7	NC	0.252851
246049_at	11.4	A	0.633789	1.8	NC	0.5
246050_s_at	381.7	P	2.44e-4	-0.3	NC	0.888286
246051_at	264.4	P	0.001953	0.1	NC	0.5
246052_at	19.8	A	0.366211	0.6	NC	0.416433
246053_at	57.9	P	0.046143	-0.3	NC	0.881991
246054_at	45.5	A	0.398926	0.3	NC	0.5
246055_at	82.9	P	0.01416	-0.3	D	0.999308
246056_at	142.1	A	0.111572	0	NC	0.767451
246057_at	47.9	P	0.030273	-0.2	NC	0.5
246058_at	242.8	P	2.44e-4	0.5	NC	0.429141
246059_at	222.2	P	7.32e-4	0.2	NC	0.5
246060_at	262.5	P	0.001953	0.2	NC	0.545234
246061_at	85.2	P	2.44e-4	0	NC	0.692594
246062_at	284.6	P	2.44e-4	0	NC	0.645558
246063_at	95.3	P	2.44e-4	0.3	NC	0.429141
246064_at	371.6	P	7.32e-4	0	NC	0.5
246065_at	18.6	A	0.27417	0.3	NC	0.5
246066_at	191.8	P	0.001221	0.7	NC	0.00712
246067_at	124.4	P	0.023926	-1.1	D	0.999954
246068_at	8134.7	P	2.44e-4	0.3	NC	0.5
246069_at	35.4	A	0.067627	0.4	NC	0.330589
246070_at	984.3	P	2.44e-4	0.2	NC	0.5
246071_at	111.9	P	0.018555	-0.3	NC	0.989865
246072_at	35.8	P	0.018555	0.5	NC	0.307406
246073_at	350.9	P	2.44e-4	-0.3	NC	0.973302
246074_at	86.7	P	0.005859	-0.1	NC	0.980376
246075_at	18.5	A	0.5	2.8	NC	0.5
246076_at	124.3	P	0.008057	0.1	NC	0.5
246077_at	7.1	A	0.303711	0.2	NC	0.545234
246078_s_at	49	A	0.095215	0.6	NC	0.5
246079_at	51.1	A	0.080566	-0.1	NC	0.5
246080_at	18.1	A	0.398926	1.7	NC	0.5
246081_s_at	242.2	P	7.32e-4	0.1	NC	0.5
246082_at	1.6	A	0.888428	0	NC	0.5
246083_at	51.8	A	0.171387	0.3	NC	0.570859
246084_at	31.1	P	0.030273	-0.4	NC	0.900148
246085_at	90.7	P	0.010742	0.7	NC	0.185981
246086_at	34.7	A	0.366211	0.8	NC	0.5
246087_at	116	P	7.32e-4	0.3	NC	0.185981
246088_at	222.7	P	0.00415	0.9	NC	0.232549
246089_at	685.7	P	2.44e-4	-0.1	NC	0.938478
246090_at	405.4	P	7.32e-4	-0.2	NC	0.955851
246091_at	165.4	A	0.111572	0.6	NC	0.5
246092_at	998.2	P	2.44e-4	0	NC	0.5
246093_at	98.7	P	0.008057	-0.7	D	0.998514
246094_at	68.1	P	2.44e-4	0.5	NC	0.5
246095_at	50.7	M	0.056152	-0.2	NC	0.796129
246096_at	46.7	A	0.398926	-0.1	NC	0.493524
246097_at	115.6	P	2.44e-4	-0.7	NC	0.988955
246098_at	140.3	P	2.44e-4	-0.7	D	0.995519
246099_at	21.4	A	0.111572	-2.1	D	0.998799
246100_at	18.2	A	0.27417	0.9	NC	0.307406
246101_at	3.7	A	0.919434	0.8	NC	0.645558
246102_at	1.6	A	0.943848	0.1	NC	0.736659
246103_at	114	P	0.030273	0.6	NC	0.296089
246104_at	88.6	P	0.030273	-0.6	D	0.998664
246105_at	9.8	A	0.398926	0.5	NC	0.194801
246106_at	3.8	A	0.780518	-2.9	NC	0.921063
246107_at	17.9	A	0.398926	-0.7	NC	0.888286
246108_at	708.4	P	2.44e-4	-0.6	D	0.99998
246109_at	124.7	P	0.00293	0.3	NC	0.5
246110_at	29.1	A	0.398926	0.9	NC	0.307406
246111_at	96.2	P	0.00415	0.1	NC	0.558077
246112_at	189.8	P	2.44e-4	0.5	NC	0.203871
246113_at	20.5	A	0.601074	0.1	NC	0.5
246114_at	1817.3	P	2.44e-4	-0.2	D	0.99987
246115_at	63.9	P	0.001953	0	NC	0.875448
246116_at	5.1	A	0.567627	-2.1	NC	0.964215
246117_at	175.5	P	0.00293	0.6	NC	0.099852
246118_at	36.6	A	0.171387	1.6	NC	0.5
246119_at	734.5	P	2.44e-4	0.1	NC	0.5
246120_at	45.1	P	0.005859	0.6	NC	0.153232
246121_at	21.3	A	0.246094	0.4	NC	0.5
246122_at	63.8	P	0.001953	1.2	I	0.00249
246123_at	37.2	A	0.246094	0.4	NC	0.274048
246124_at	340.6	P	2.44e-4	0.2	NC	0.5
246125_at	194.1	P	2.44e-4	0.4	NC	0.5
246126_at	184.2	P	7.32e-4	0.2	NC	0.5
246127_s_at	25.1	A	0.466064	2.6	NC	0.284967
246128_at	1.6	A	0.989258	0.1	NC	0.978776
246129_at	2.2	A	0.969727	0.7	NC	0.5
246130_at	3.1	A	0.850342	-2.6	NC	0.900148
246131_at	609.5	P	2.44e-4	0.6	NC	0.038415
246132_at	19.3	A	0.432373	-0.8	NC	0.978776
246133_at	1285.4	P	2.44e-4	0.3	NC	0.37888
246134_at	143.8	P	0.00293	0.2	NC	0.5
246135_at	824.9	P	2.44e-4	-0.3	D	0.996301
246136_at	21.3	A	0.466064	0.5	NC	0.403812
246137_at	28.3	A	0.567627	2.9	NC	0.5
246138_at	28.3	M	0.056152	0.2	NC	0.5
246139_at	94.6	P	7.32e-4	-0.3	NC	0.736659
246140_at	98	P	0.001953	-0.4	NC	0.747149
246141_at	29.2	A	0.303711	-0.7	NC	0.5
246142_at	213.7	P	2.44e-4	0.1	NC	0.5
246143_at	145.3	P	0.00293	0	NC	0.596188
246144_at	74.7	P	0.01416	0	NC	0.786812
246145_at	10.6	A	0.533936	2	NC	0.124552
246146_at	127.1	P	0.018555	-0.4	MD	0.995075
246147_s_at	212.5	P	2.44e-4	-0.5	NC	0.987976
246148_at	84.6	P	0.001953	0.2	NC	0.805199
246149_at	1166.9	P	2.44e-4	-1.3	D	0.99998
246150_at	382.2	P	0.00293	-0.1	NC	0.736659
246151_at	34.4	A	0.111572	-0.5	NC	0.930187
246152_at	35.7	A	0.111572	1.5	NC	0.747149
246153_s_at	427.5	P	2.44e-4	-0.7	D	0.99998
246154_at	69.5	P	0.023926	0.6	NC	0.124552
246155_at	72.2	P	0.01416	0.3	NC	0.5
246156_at	1509.4	P	2.44e-4	-0.1	NC	0.692594
246157_at	273.7	P	0.001953	0.3	NC	0.5
246158_at	55.2	P	0.037598	-0.3	NC	0.854318
246159_at	22.8	A	0.398926	2.5	NC	0.069813
246160_at	119.7	P	2.44e-4	0	NC	0.5
246161_at	1258.3	P	2.44e-4	0.1	NC	0.5
246162_at	68.7	P	0.010742	-0.1	NC	0.894337
246163_at	5.8	A	0.888428	1.5	NC	0.213188
246164_at	3.8	A	0.72583	-1.5	NC	0.894337
246165_at	8.6	A	0.753906	0.7	NC	0.105663
246166_at	2	A	0.962402	-1.4	NC	0.767451
246167_at	25.3	A	0.334473	0.4	NC	0.177412
246168_at	3	A	0.888428	0.6	NC	0.5
246169_at	143	P	7.32e-4	0	NC	0.5
246170_at	549.7	P	7.32e-4	-0.1	NC	0.984574
246171_at	467.7	P	2.44e-4	-0.1	NC	0.805199
246172_s_at	11.9	A	0.466064	-0.7	NC	0.5
246173_s_at	101.4	P	0.001221	-0.1	NC	0.757415
246174_s_at	20	A	0.303711	0	NC	0.669411
246175_s_at	48	A	0.149658	0.9	NC	0.296089
246176_at	5.4	A	0.932373	0.6	NC	0.532344
246177_at	3.3	A	0.665527	1	NC	0.252851
246178_s_at	2.9	A	0.567627	-1.4	NC	0.692594
246179_at	36.3	A	0.334473	3.1	NC	0.038415
246180_at	153.1	P	7.32e-4	0.1	NC	0.5
246181_at	34.1	A	0.067627	0.1	NC	0.5
246182_at	46.4	M	0.056152	-0.1	NC	0.669411
246183_at	15.2	A	0.72583	-0.4	NC	0.62112
246184_at	301.5	P	2.44e-4	0.8	NC	0.021224
246185_at	126.9	P	0.008057	0.3	NC	0.5
246186_at	13	A	0.633789	0.8	NC	0.416433
246187_at	169.6	P	0.001953	0.7	NC	0.021224
246188_at	48.5	P	0.046143	0	NC	0.284967
246189_at	131.8	P	0.037598	0	NC	0.633407
246190_at	133.4	P	0.001953	0.1	NC	0.854318
246191_at	1044.6	P	2.44e-4	0.1	NC	0.5
246192_at	717	P	2.44e-4	-0.2	NC	0.916174
246193_at	106.5	P	7.32e-4	0	NC	0.757415
246194_at	166.9	P	0.00415	0.1	NC	0.5
246195_at	146.5	P	2.44e-4	-1	D	0.999759
246196_at	86.3	P	7.32e-4	0.2	NC	0.5
246197_at	276.7	P	2.44e-4	-0.6	D	0.997968
246198_at	77.8	P	0.00415	-0.4	D	0.998349
246199_at	99.6	A	0.067627	0.3	NC	0.5
246200_at	52.1	A	0.219482	0	NC	0.916174
246201_at	186.8	P	0.010742	-0.2	MD	0.994591
246202_at	107.8	P	0.001953	0.3	NC	0.5
246203_at	440.5	P	7.32e-4	0.2	NC	0.5
246204_at	193.5	P	0.001953	0.4	NC	0.454766
246205_at	104.1	P	0.00415	-0.4	D	0.999654
246206_at	27	A	0.533936	0	NC	0.5
246207_at	130.8	P	2.44e-4	-0.3	NC	0.861614
246208_at	10.9	A	0.72583	-0.1	NC	0.703911
246209_at	26.7	A	0.067627	0.1	NC	0.5
246210_at	76.8	P	0.023926	1	NC	0.169098
246211_at	434.8	P	2.44e-4	0.3	NC	0.5
246212_at	47.5	P	7.32e-4	-0.4	NC	0.971234
246213_at	159.3	P	0.018555	0.3	NC	0.39129
246214_at	796.8	P	2.44e-4	0.3	NC	0.5
246215_at	34.8	A	0.067627	0.2	NC	0.5
246216_at	186.6	P	7.32e-4	0.3	NC	0.318909
246217_at	173.1	P	0.00293	0.8	NC	0.047264
246218_at	100.7	P	0.001953	-1	NC	0.958799
246219_at	318	P	2.44e-4	-0.4	NC	0.99288
246220_at	420.2	P	7.32e-4	0.3	NC	0.5
246221_at	232.4	P	0.008057	-0.4	NC	0.978776
246222_at	28.3	A	0.171387	-0.3	NC	0.747149
246223_at	139.4	P	0.001221	0.4	NC	0.39129
246224_at	31.7	A	0.19458	0.3	NC	0.48058
246225_at	94.2	P	0.001953	-0.2	NC	0.969033
246226_at	60.8	A	0.19458	-0.5	NC	0.988955
246227_at	15	A	0.696289	2.2	NC	0.138386
246228_at	697.5	P	2.44e-4	-1.2	D	0.99998
246229_at	150.5	P	2.44e-4	1.8	I	2.e-5
246230_at	45.4	A	0.366211	-0.4	NC	0.930187
246231_at	38.3	P	0.00415	-0.2	NC	0.949447
246232_at	290	P	2.44e-4	-0.1	NC	0.681091
246233_at	170.8	P	2.44e-4	0.4	NC	0.5
246234_at	98.8	P	7.32e-4	-0.2	MD	0.994591
246235_at	28.8	A	0.219482	-1.8	D	0.999382
246236_at	76.5	A	0.171387	0.1	NC	0.62112
246237_at	130.9	P	0.00415	0	NC	0.725952
246238_at	113.3	P	2.44e-4	0.8	NC	0.065566
246239_at	129.2	P	0.00293	-0.5	NC	0.984574
246240_at	124.2	P	0.001953	0.2	NC	0.5
246241_at	42.1	A	0.149658	0.8	NC	0.454766
246242_at	18.3	A	0.567627	0	NC	0.5
246243_at	147.1	P	2.44e-4	-0.3	NC	0.989865
246244_at	350.7	P	0.001221	0.7	NC	0.008511
246245_at	387.9	P	7.32e-4	0.2	NC	0.5
246246_at	53	A	0.095215	1.4	NC	0.366593
246247_at	308.3	P	2.44e-4	0.3	NC	0.5
246248_at	2.1	A	0.780518	1.2	NC	0.161038
246249_at	108.6	M	0.056152	-0.2	NC	0.952736
246250_at	31.5	A	0.080566	1	NC	0.074268
246251_at	49.1	A	0.303711	0.4	NC	0.161038
246252_s_at	309	P	0.001953	0.2	NC	0.692594
246253_at	263	P	0.00293	-0.4	D	0.996959
246254_at	20	A	0.19458	-0.1	NC	0.242585
246255_at	76.4	P	0.010742	-0.1	NC	0.900148
246256_at	33.4	A	0.466064	3.9	NC	0.263341
246257_at	483.8	P	2.44e-4	0.5	NC	0.094279
246258_at	35.5	P	0.030273	1	NC	0.354442
246259_at	304.8	P	2.44e-4	0.1	NC	0.5
246260_at	33.8	M	0.056152	-0.1	NC	0.5
246261_at	77.5	P	0.00293	0.3	NC	0.5
246262_at	3.1	A	0.633789	-2	NC	0.5
246263_at	257.8	P	2.44e-4	-0.2	NC	0.838962
246264_at	30.8	P	0.023926	-0.9	NC	0.60871
246265_at	110.5	P	2.44e-4	0.1	NC	0.5
246266_at	75.7	P	0.030273	-0.3	NC	0.952736
246267_at	3370.7	P	2.44e-4	0	NC	0.757415
246268_at	62.9	P	0.018555	-0.4	D	0.999654
246269_at	26.5	A	0.129639	-0.3	NC	0.5
246270_at	186.1	P	2.44e-4	-0.7	D	0.998923
246271_at	29.5	A	0.533936	0.1	NC	0.48058
246272_at	52.7	A	0.19458	0	NC	0.822588
246273_at	25.4	A	0.398926	2.9	NC	0.161038
246274_at	22.1	A	0.219482	-0.6	NC	0.5
246275_at	55	A	0.19458	0.4	NC	0.213188
246276_at	126.2	P	2.44e-4	-0.4	NC	0.786812
246277_at	14.5	A	0.533936	2	NC	0.252851
246278_at	44.7	P	0.001953	0	NC	0.5
246279_at	3.2	A	0.780518	0.1	NC	0.703911
246280_at	71	P	2.44e-4	-0.1	NC	0.805199
246281_at	118.9	P	7.32e-4	0.2	NC	0.5
246282_at	39.6	A	0.149658	0.9	NC	0.232549
246283_at	485.5	P	2.44e-4	-0.2	NC	0.814019
246284_at	129.3	P	2.44e-4	0.5	NC	0.153232
246285_at	325.4	P	0.001953	0.8	NC	0.007788
246286_at	843.4	P	2.44e-4	-0.1	NC	0.861614
246287_at	94.6	P	7.32e-4	0	NC	0.60871
246288_at	366	P	0.001953	0.7	NC	0.065566
246289_at	406.9	P	2.44e-4	-0.5	MD	0.995075
246290_at	1852.1	P	2.44e-4	0.5	NC	0.030967
246291_at	144.5	P	0.001953	0.2	NC	0.5
246292_at	236	P	0.001953	0.1	NC	0.5
246293_at	87.8	P	0.001953	0	NC	0.5
246294_at	211.5	P	7.32e-4	0.4	NC	0.37888
246295_at	65.3	P	7.32e-4	0.1	NC	0.5
246296_at	104.1	P	0.01416	0.8	NC	0.185981
246297_at	6.7	A	0.753906	-0.3	NC	0.51942
246298_at	158.1	P	7.32e-4	0.6	NC	0.01421
246299_at	9.5	A	0.567627	1.9	NC	0.069813
246300_at	106.9	P	2.44e-4	0.2	NC	0.5
246301_at	186.4	P	0.001221	0.1	NC	0.5
246302_at	79.9	M	0.056152	-2	D	0.999833
246303_at	33.2	A	0.246094	0.1	NC	0.5
246304_at	898.4	P	2.44e-4	0	NC	0.5
246305_at	670.6	P	2.44e-4	-0.3	NC	0.881991
246306_at	60.4	P	0.010742	-0.4	NC	0.888286
246307_at	787.5	P	2.44e-4	-0.2	NC	0.945978
246308_at	52.9	P	7.32e-4	1.6	NC	0.018128
246309_at	95.7	P	0.001221	0.9	NC	0.203871
246310_at	27.7	A	0.080566	0	NC	0.5
246311_at	234.9	P	2.44e-4	-0.5	NC	0.986922
246312_at	201.5	P	7.32e-4	-0.1	NC	0.830902
246313_at	1.2	A	0.953857	0.6	NC	0.467656
246314_at	150.5	P	2.44e-4	-0.1	NC	0.5
246315_at	10.3	A	0.533936	0	NC	0.5
246316_at	4.1	A	0.932373	0.9	NC	0.124552
246317_at	59.8	P	0.010742	0.1	NC	0.5
246318_at	88.9	P	0.008057	0.4	NC	0.5
246319_at	310	P	2.44e-4	-0.1	NC	0.888286
246320_at	342.8	P	7.32e-4	0.5	NC	0.5
246321_at	14.7	A	0.303711	-0.2	NC	0.532344
246322_at	96.7	P	0.00293	0.6	NC	0.441923
246323_at	115.9	P	0.008057	0.9	NC	0.467656
246324_at	103.5	P	0.01416	-0.6	D	0.998799
246325_at	57.2	A	0.149658	0	NC	0.5
246326_at	55	A	0.067627	0.2	NC	0.669411
246327_at	209.2	P	2.44e-4	-0.3	NC	0.99288
246328_at	156.8	P	0.023926	0.4	NC	0.467656
246329_at	81.5	P	7.32e-4	0.4	NC	0.074268
246330_at	168.6	P	2.44e-4	0.3	NC	0.441923
246331_at	107.6	P	0.008057	1	I	0.003041
246332_at	13.6	A	0.366211	-0.6	NC	0.5
246333_at	192	P	7.32e-4	-0.4	D	0.998349
246334_at	111.1	P	0.001953	0	NC	0.814019
246335_at	10.7	A	0.533936	-0.8	NC	0.838962
246336_at	16.8	A	0.129639	2.1	NC	0.213188
246337_at	33.8	A	0.171387	2.6	NC	0.012024
246338_s_at	5.4	A	0.919434	0.6	NC	0.5
246339_at	76.4	P	2.44e-4	0.5	NC	0.307406
246340_s_at	18.7	A	0.27417	-0.3	NC	0.97899
246341_x_at	3.9	A	0.828613	0.4	NC	0.342437
246342_at	5	A	0.80542	1.5	NC	0.061522
246343_at	144.2	P	2.44e-4	-0.1	NC	0.767451
246344_at	276.1	P	7.32e-4	0.5	NC	0.131343
246345_at	130.7	P	0.018555	-0.4	NC	0.98579
246346_at	113	P	2.44e-4	0.3	NC	0.5
246347_at	95.8	P	0.00293	0.7	NC	0.203871
246348_at	152.7	P	2.44e-4	-0.4	NC	0.934434
246349_at	32.3	A	0.219482	4.1	NC	0.016731
246350_at	84.4	P	0.030273	0.6	NC	0.094279
246351_at	226.6	P	7.32e-4	0.1	NC	0.5
246352_at	1.3	A	0.753906	0.5	NC	0.429141
246353_s_at	2.2	A	0.780518	-1.7	NC	0.5
246354_at	5.1	A	0.753906	-1.6	NC	0.5
246355_at	8.7	A	0.533936	-2	NC	0.703911
246356_x_at	29.7	P	0.046143	0.9	NC	0.366593
246357_x_at	4.2	A	0.633789	-0.7	NC	0.37888
246358_x_at	15	A	0.5	3.4	NC	0.007788
246359_x_at	31.1	P	0.046143	0.2	NC	0.069813
246360_at	5.7	A	0.753906	-0.7	NC	0.5
246361_s_at	19.6	A	0.080566	0.5	NC	0.252851
246362_at	0.8	A	0.99585	1.5	NC	0.441923
246363_at	34.2	A	0.246094	1.3	NC	0.138386
246364_at	50	P	0.018555	1.3	NC	0.030967
246365_at	2.8	A	0.601074	0.2	NC	0.354442
246366_at	214.2	P	2.44e-4	-0.3	D	0.996301
246367_at	20.6	A	0.334473	-0.2	NC	0.5
246368_at	419.9	P	7.32e-4	-0.5	D	0.998168
246369_at	34.8	A	0.149658	0.7	NC	0.5
246370_at	40.8	A	0.149658	3.9	NC	0.354442
246371_at	88.2	P	0.008057	0.9	NC	0.047264
246372_at	3.5	A	0.5	-1.1	NC	0.5
246373_at	184.4	P	2.44e-4	0.1	NC	0.5
246374_at	49.6	A	0.067627	0.2	NC	0.5
246375_at	259.9	P	2.44e-4	-1	D	0.996645
246376_at	266.9	P	0.001221	-0.6	D	0.999562
246377_at	45.4	A	0.111572	0.3	NC	0.5
246378_at	217.2	P	2.44e-4	0	NC	0.532344
246379_s_at	605.2	P	2.44e-4	-0.4	NC	0.645558
246380_at	18.6	A	0.398926	-0.3	NC	0.692594
246381_at	23.1	A	0.533936	2.9	NC	0.019624
246382_at	20.4	A	0.111572	1.1	NC	0.00712
246383_at	36.1	A	0.19458	1.3	NC	0.5
246384_at	802	P	2.44e-4	-0.2	NC	0.846768
246385_at	16.6	A	0.366211	2.2	NC	0.37888
246386_at	33.9	A	0.246094	0.2	NC	0.5
246387_at	23.4	A	0.095215	-0.5	NC	0.232549
246388_at	2.2	A	0.962402	0.4	NC	0.814019
246389_at	117.8	P	0.010742	-0.2	NC	0.506476
246390_at	483.3	P	2.44e-4	1.3	I	2.e-5
246391_at	408.3	P	2.44e-4	-0.1	NC	0.796129
246392_at	42.3	P	0.00293	0.5	NC	0.307406
246393_at	51.3	P	0.030273	0	NC	0.545234
246394_at	30.1	P	0.010742	0.3	NC	0.213188
246395_at	55.3	P	0.008057	0	NC	0.900148
246396_at	252.4	P	2.44e-4	-0.2	NC	0.911062
246397_at	25	A	0.466064	-0.4	NC	0.5
246398_at	463	P	7.32e-4	0.5	NC	0.065566
246399_at	244	P	2.44e-4	-0.3	NC	0.992212
246400_at	182.2	P	2.44e-4	0	NC	0.894337
246401_at	16.3	A	0.366211	-1	NC	0.990708
246402_at	1.8	A	0.633789	-0.2	NC	0.846768
246403_at	51.4	P	0.010742	3.5	I	8.65e-4
246404_at	167.3	P	0.00293	0.4	NC	0.5
246405_at	8.7	A	0.219482	-2.1	NC	0.992212
246406_at	15.6	A	0.696289	2.1	NC	0.506476
246407_at	51.9	A	0.219482	0.3	NC	0.232549
246408_at	407.2	P	2.44e-4	0.1	NC	0.5
246409_at	85.1	P	0.001953	0.1	NC	0.633407
246410_at	126.3	P	0.001221	0.1	NC	0.875448
246411_at	20.7	A	0.334473	2.9	NC	0.138386
246412_at	93.6	P	0.001221	0.4	NC	0.5
246413_at	69.7	P	0.005859	0.5	NC	0.124552
246414_at	9.8	A	0.246094	2.9	NC	0.050553
246415_at	124.1	P	0.030273	0.2	NC	0.703911
246416_at	17.1	A	0.5	-0.2	NC	0.5
246417_at	55.7	A	0.080566	0.4	NC	0.570859
246418_at	21.8	A	0.19458	1.3	NC	0.118009
246419_at	3.3	A	0.981445	0.6	NC	0.5
246420_at	35	A	0.067627	-0.2	NC	0.945978
246421_at	1083	P	2.44e-4	0	NC	0.5
246422_at	243.5	P	0.001953	-0.5	D	0.998349
246423_at	12.5	A	0.111572	-1	MD	0.994591
246424_at	234	P	0.001953	0	NC	0.861614
246425_at	168.2	P	2.44e-4	1	I	2.73e-4
246426_at	4.8	A	0.753906	-1.3	NC	0.703911
246427_at	84.2	P	0.01416	-0.3	NC	0.964215
246428_at	89.1	P	0.037598	0.2	NC	0.725952
246429_at	3.8	A	0.696289	-2.8	NC	0.5
246430_at	14.7	A	0.665527	2.3	NC	0.5
246431_at	3.1	A	0.80542	2.7	NC	0.232549
246432_at	8.7	A	0.633789	-0.5	NC	0.596188
246433_at	53.4	P	0.008057	0.2	NC	0.454766
246434_at	108.7	P	0.023926	-0.2	NC	0.645558
246435_at	30.6	A	0.398926	3.9	NC	0.307406
246436_at	223.5	P	0.001953	0.7	NC	0.026698
246437_at	20.4	A	0.246094	1.4	NC	0.5
246438_at	37	A	0.398926	0.7	NC	0.252851
246439_at	48.3	P	0.008057	0.1	NC	0.5
246440_at	153.2	P	0.01416	-0.2	NC	0.838962
246441_at	306.8	P	0.00293	0.4	NC	0.5
246442_at	92.9	P	7.32e-4	-0.6	D	0.99751
246443_at	168	P	2.44e-4	0.2	NC	0.5
246444_at	45.2	P	0.046143	0.4	NC	0.5
246445_at	147	P	2.44e-4	0.1	NC	0.5
246446_at	165.2	P	7.32e-4	-0.3	D	0.997968
246447_at	196.8	P	7.32e-4	0.1	NC	0.5
246448_at	315	P	2.44e-4	0.1	NC	0.5
246449_at	17.8	A	0.171387	-1	NC	0.633407
246450_at	73.8	P	0.00293	-0.2	NC	0.945978
246451_at	315.6	P	2.44e-4	0	NC	0.5
246452_at	341.8	P	7.32e-4	0.3	NC	0.5
246453_at	259.2	P	2.44e-4	-0.8	D	0.999977
246454_at	129.9	P	2.44e-4	-0.1	NC	0.984574
246455_at	1.1	A	0.919434	0.2	NC	0.757415
246456_at	10.2	A	0.633789	-0.1	NC	0.416433
246457_at	132.6	P	2.44e-4	0.2	NC	0.5
246458_at	9.9	A	0.366211	-0.5	NC	0.5
246459_at	114	P	7.32e-4	-0.5	D	0.996959
246460_at	551.2	P	2.44e-4	0	NC	0.5
246461_at	17.1	A	0.067627	-1	NC	0.5
246462_at	102.4	P	7.32e-4	0.2	NC	0.703911
246463_at	74.7	A	0.20166	0.6	NC	0.0727
246464_at	20.5	A	0.129639	2.3	NC	0.044149
246465_at	30.7	A	0.303711	0.1	NC	0.5
246466_at	188.9	P	0.001221	0.5	NC	0.061522
246467_at	2.1	A	0.953857	0.8	NC	0.5
246468_at	119.5	P	0.018555	0.6	NC	0.065566
246469_at	65.3	P	2.44e-4	-0.5	NC	0.945978
246470_at	24.7	A	0.334473	1.4	NC	0.222749
246471_s_at	1.8	A	0.904785	0.5	NC	0.429141
246472_at	4.3	A	0.696289	0.6	NC	0.48058
246473_at	29.1	A	0.067627	0.8	NC	0.203871
246474_at	16.7	A	0.149658	2.3	I	0.002032
246475_at	75.8	P	2.44e-4	-0.1	NC	0.5
246476_at	69.8	P	7.32e-4	-0.6	D	0.996301
246477_at	67.4	P	0.00415	-0.9	NC	0.988955
246478_at	124.6	P	2.44e-4	-0.2	NC	0.854318
246479_at	180.8	P	2.44e-4	0	NC	0.5
246480_at	346.2	P	2.44e-4	0	NC	0.5
246481_s_at	123.5	P	0.001221	0.3	NC	0.5
246482_at	113	P	0.00415	0.6	NC	0.5
246483_at	222	P	2.44e-4	0.5	NC	0.232549
246484_at	101.8	P	0.018555	-0.2	NC	0.991489
246485_at	24.3	A	0.398926	0.1	NC	0.814019
246486_at	165.8	P	7.32e-4	0.6	NC	0.083826
246487_at	20.8	A	0.5	2.6	NC	0.5
246488_at	108.9	P	7.32e-4	0	NC	0.5
246489_at	1223.4	P	2.44e-4	-0.4	NC	0.925732
246490_at	6.4	A	0.633789	-1.7	NC	0.48058
246491_at	46.5	P	7.32e-4	0.4	NC	0.185981
246492_at	39.3	P	0.037598	1.1	NC	0.111714
246493_at	18.1	A	0.129639	-0.2	NC	0.5
246494_at	22.6	A	0.466064	-0.5	NC	0.767451
246495_at	38	A	0.466064	-0.3	D	0.996959
246496_at	111.1	P	7.32e-4	0.2	NC	0.5
246497_at	163.7	P	2.44e-4	0.1	NC	0.5
246498_at	41.7	A	0.246094	-0.2	NC	0.747149
246499_at	141	P	0.010742	0.3	NC	0.703911
246500_at	255.3	P	0.01416	-0.2	NC	0.989865
246501_at	153	P	0.010742	0.5	NC	0.5
246502_at	7	A	0.870361	-3.1	D	0.999954
246503_at	1201.2	P	2.44e-4	0.1	NC	0.5
246504_at	45.4	A	0.171387	0.3	NC	0.242585
246505_at	417.4	P	2.44e-4	-0.5	NC	0.958799
246506_at	1515.6	P	2.44e-4	0.6	NC	0.022932
246507_at	308	P	2.44e-4	0.2	NC	0.5
246508_at	472.4	P	2.44e-4	0.1	NC	0.5
246509_at	45.3	A	0.27417	0	NC	0.5
246510_at	42.9	A	0.19458	1.2	NC	0.030967
246511_at	311.2	P	2.44e-4	0.4	NC	0.318909
246512_at	67.4	P	0.001953	0.4	NC	0.429141
246513_at	280.3	P	2.44e-4	0.6	NC	0.069813
246514_at	6.4	A	0.80542	0.2	NC	0.51942
246515_at	90.1	P	0.008057	0.6	NC	0.703911
246516_at	80.5	P	0.01416	0	NC	0.767451
246517_at	20.4	A	0.334473	0.6	NC	0.558077
246518_at	49	P	0.010742	1.3	NC	0.441923
246519_at	21.9	A	0.27417	0	NC	0.274048
246520_at	73.3	P	2.44e-4	0.1	NC	0.5
246521_at	445.6	P	7.32e-4	0.7	NC	0.057676
246522_at	173.3	P	2.44e-4	-1	D	0.99997
246523_at	3.6	A	0.953857	-0.2	NC	0.796129
246524_at	51.1	P	0.030273	-0.3	NC	0.984574
246525_at	3.5	A	0.962402	-0.2	NC	0.703911
246526_at	23.1	A	0.246094	3	NC	0.194801
246527_at	242.7	P	2.44e-4	-0.2	NC	0.830902
246528_at	183.3	P	7.32e-4	0.2	NC	0.5
246529_at	214.8	P	2.44e-4	-0.5	D	0.999948
246530_at	33.6	A	0.129639	1	NC	0.099852
246531_at	19.5	A	0.72583	0.4	NC	0.669411
246532_at	126	P	7.32e-4	0	NC	0.51942
246533_at	122.7	P	2.44e-4	-0.5	D	0.999562
246534_at	17.4	A	0.665527	-0.3	NC	0.645558
246535_at	6.7	A	0.633789	-2.3	NC	0.274048
246536_at	101.2	P	2.44e-4	0	NC	0.5
246537_at	28.1	A	0.27417	0.7	NC	0.5
246538_at	287.4	P	2.44e-4	0.2	NC	0.5
246539_at	125.2	P	0.001221	0	NC	0.978776
246540_at	60.1	P	2.44e-4	0.7	I	0.004073
246541_at	216.1	P	0.001953	0	NC	0.51942
246542_at	125.9	P	0.018555	0	NC	0.506476
246543_at	49.6	A	0.219482	0.7	NC	0.177412
246544_at	3	A	0.904785	-2.2	NC	0.854318
246545_at	29.9	A	0.149658	-0.1	NC	0.532344
246546_at	794.6	P	2.44e-4	0.1	NC	0.5
246547_at	105.7	P	2.44e-4	-0.4	D	0.998514
246548_at	99.7	P	0.001953	0.2	NC	0.5
246549_at	45.8	P	7.32e-4	-0.3	NC	0.532344
246550_at	168.6	P	0.005859	-0.4	D	0.997247
246551_at	31.7	A	0.432373	1.5	NC	0.274048
246552_at	33.6	P	0.010742	0.3	NC	0.5
246553_at	109.9	P	2.44e-4	-0.3	D	0.995927
246554_at	98.7	P	7.32e-4	-0.3	D	0.997968
246555_at	80.9	P	0.008057	0.2	NC	0.5
246556_at	4.5	A	0.850342	-1.5	NC	0.736659
246557_at	41.7	A	0.27417	-0.3	D	0.998923
246558_at	208.1	P	0.008057	0.5	NC	0.061522
246559_at	156	P	2.44e-4	-0.2	NC	0.692594
246560_at	6.8	A	0.366211	2.7	NC	0.088938
246561_at	106.6	P	0.001221	0.3	NC	0.5
246562_at	104.7	P	2.44e-4	0.9	I	3.07e-4
246563_at	11.8	A	0.19458	2.7	NC	0.203871
246564_at	285.9	P	0.00293	0.5	NC	0.5
246565_at	214.5	P	2.44e-4	0.2	NC	0.5
246566_at	150	P	2.44e-4	-0.1	NC	0.934434
246567_at	174.6	P	2.44e-4	-0.2	NC	0.558077
246568_at	56.9	P	0.046143	0	NC	0.703911
246569_at	35.3	A	0.246094	1.4	NC	0.138386
246570_at	13.3	A	0.5	1.3	NC	0.074268
246571_at	35.1	P	0.010742	2.1	NC	0.021224
246572_at	13.8	A	0.753906	0.2	NC	0.905721
246573_at	2.7	A	0.932373	0.2	NC	0.822588
246574_at	2.9	A	0.981445	-0.2	NC	0.916174
246575_at	214.8	P	0.001221	-0.1	NC	0.5
246576_at	40.8	P	0.046143	-0.1	NC	0.894337
246577_at	3.3	A	0.870361	0.7	NC	0.5
246578_at	20.8	P	0.030273	1.3	NC	0.009292
246579_at	16	A	0.246094	4	NC	0.047264
246580_at	197.6	P	2.44e-4	0.8	NC	0.083826
246581_at	26.1	A	0.334473	-0.7	NC	0.703911
246582_at	11.6	A	0.665527	0.2	NC	0.37888
246583_at	126.9	P	2.44e-4	0.5	NC	0.213188
246584_at	77.7	P	2.44e-4	-1.4	D	0.99994
246585_at	43.6	P	0.005859	0.8	NC	0.021224
246586_at	20.8	A	0.129639	0.3	NC	0.493524
246587_at	3.7	A	0.753906	0.5	NC	0.5
246588_at	18.1	A	0.5	2.2	NC	0.467656
246589_at	21.9	A	0.366211	0.3	NC	0.5
246590_at	6	A	0.870361	-2.2	NC	0.692594
246591_at	383.6	P	0.001221	0.7	NC	0.274048
246592_at	8.8	A	0.72583	1.2	NC	0.493524
246593_at	95.8	P	0.008057	0.7	NC	0.318909
246594_at	493.3	P	0.001221	0.4	NC	0.5
246595_at	42.8	P	0.046143	0.1	NC	0.5
246596_at	4.8	A	0.633789	-1.9	NC	0.955851
246597_at	17.7	A	0.219482	-1.5	D	0.998514
246598_at	21	A	0.171387	-0.5	NC	0.633407
246599_at	23.1	A	0.111572	-0.2	NC	0.5
246600_at	80	P	7.32e-4	-0.3	D	0.999922
246601_at	539.9	P	0.001221	-0.4	D	0.999965
246602_at	87.8	P	0.00415	0.4	NC	0.5
246603_at	17.8	A	0.398926	-0.6	NC	0.5
246604_at	2.9	A	0.943848	-0.7	NC	0.5
246605_at	17.6	A	0.567627	0.6	NC	0.252851
246606_at	43.2	P	0.046143	1.5	NC	0.035785
246607_at	216.6	P	2.44e-4	0	NC	0.736659
246608_at	29.1	A	0.567627	4	NC	0.078937
246609_at	5.9	A	0.567627	0.5	NC	0.203871
246610_at	37.7	P	0.017334	0.9	NC	0.094279
246611_at	334.3	P	2.44e-4	-0.5	D	0.997968
246612_at	185.3	P	0.001221	0.1	NC	0.5
246613_at	747.6	P	2.44e-4	-0.2	NC	0.875448
246614_at	48.3	P	0.001953	0.3	NC	0.416433
246615_at	13.4	A	0.633789	-0.4	NC	0.5
246616_at	19.8	A	0.334473	2.3	NC	0.222749
246617_at	51.7	P	0.005859	1.1	NC	0.099852
246618_at	1.6	A	0.780518	-4.3	MD	0.994591
246619_at	369.5	P	2.44e-4	0	NC	0.5
246620_at	44.5	A	0.219482	0.1	NC	0.949447
246621_at	1059	P	2.44e-4	0.3	NC	0.403812
246622_at	102.3	P	0.001953	-0.3	NC	0.934434
246623_at	1179.5	P	2.44e-4	0.2	NC	0.5
246624_at	14.7	A	0.567627	1.5	NC	0.057676
246625_at	46.8	A	0.080566	-0.3	NC	0.5
246626_at	34.6	A	0.246094	-0.2	NC	0.703911
246627_s_at	1117.8	P	2.44e-4	-0.2	NC	0.861614
246628_at	242.2	P	7.32e-4	-0.2	NC	0.900148
246629_at	1.5	A	0.932373	0.7	NC	0.747149
246630_at	84.3	A	0.111572	0.1	NC	0.958799
246631_at	588.2	P	0.001953	-0.1	NC	0.822588
246632_at	33.4	P	0.018555	0	NC	0.5
246633_at	5.2	A	0.601074	0.9	NC	0.01421
246634_at	341.5	P	2.44e-4	0.4	NC	0.263341
246635_at	11.3	A	0.466064	1.6	NC	0.318909
246636_at	811.3	P	2.44e-4	0.5	NC	0.057676
246637_at	1.7	A	0.981445	0.6	NC	0.681091
246638_at	3.2	A	0.870361	0.6	NC	0.5
246639_x_at	1.8	A	0.932373	0.1	NC	0.558077
246640_x_at	70.9	A	0.111572	0.3	NC	0.5
246641_s_at	2.5	A	0.904785	1.1	NC	0.083826
246642_s_at	1.5	A	0.466064	-0.3	NC	0.5
246643_s_at	0.1	A	0.919434	0	NC	0.596188
246644_at	125	P	0.00415	-0.3	D	0.998349
246645_at	228.3	P	7.32e-4	0.1	NC	0.5
246646_at	2.6	A	0.904785	0.5	NC	0.645558
246647_at	10.2	A	0.533936	0.8	NC	0.416433
246648_at	1.5	A	0.969727	0.8	NC	0.777251
246649_at	25.6	A	0.303711	0.5	NC	0.757415
246650_at	406.6	P	2.44e-4	0.3	NC	0.5
246651_at	39.8	A	0.129639	0.5	NC	0.5
246652_at	68.8	P	0.005859	2.9	I	8.8e-5
246653_at	975.7	P	2.44e-4	0.3	NC	0.5
246654_s_at	277.9	P	7.32e-4	1	I	3.5e-5
246655_at	12.2	A	0.466064	0	NC	0.454766
246656_at	26.1	A	0.533936	0.8	NC	0.5
246657_at	19.1	A	0.171387	3.1	NC	0.044149
246658_at	19.2	P	0.02832	5.3	I	9.72e-4
246659_at	11.5	A	0.19458	-0.4	NC	0.177412
246660_at	459.6	P	2.44e-4	0.6	NC	0.018128
246661_at	30.8	P	0.018555	5.8	I	3.07e-4
246662_at	19.8	M	0.056152	2.8	NC	0.177412
246663_at	14	A	0.633789	0	NC	0.416433
246664_at	1.2	A	0.98584	0.7	NC	0.296089
246665_s_at	19.4	A	0.398926	1	NC	0.138386
246666_at	32.3	A	0.149658	4.1	NC	0.011045
246667_at	29	A	0.27417	4.6	NC	0.028766
246668_at	14.4	A	0.633789	1.2	NC	0.5
246669_at	10.3	A	0.753906	-1.4	NC	0.715033
246670_at	7.5	A	0.567627	1.7	NC	0.232549
246671_at	31.8	A	0.246094	3.3	NC	0.019624
246672_at	1.8	A	0.633789	0.5	NC	0.318909
246673_at	226.4	P	2.44e-4	0	NC	0.5
246674_at	51.7	P	0.023926	-0.3	NC	0.757415
246675_at	33	P	0.008057	1.7	NC	0.008511
246676_at	20.8	A	0.366211	3.2	NC	0.5
246677_at	2.5	A	0.981445	-0.3	NC	0.318909
246678_at	22.2	A	0.27417	2.3	NC	0.006503
246679_at	1.2	A	0.932373	-3.4	NC	0.875448
246680_at	25.2	A	0.171387	0.3	NC	0.153232
246681_at	101	P	2.44e-4	0.1	NC	0.5
246682_at	162.3	P	2.44e-4	-0.6	D	0.999853
246683_at	57.7	P	0.001221	-0.7	D	0.999448
246684_at	25.5	A	0.149658	2.2	NC	0.038415
246685_at	11.8	A	0.601074	0.8	NC	0.274048
246686_at	7.7	A	0.850342	0.2	NC	0.5
246687_at	33.4	A	0.665527	2.1	NC	0.416433
246688_at	4.5	A	0.696289	-1.3	NC	0.51942
246689_at	22.5	P	0.037598	0.1	NC	0.185981
246690_at	37.1	A	0.466064	3.2	NC	0.078937
246691_at	15.9	A	0.5	-0.3	NC	0.558077
246692_at	27.6	A	0.129639	3.1	I	0.002032
246693_at	4.4	A	0.850342	1	NC	0.5
246694_at	2.7	A	0.780518	0.4	NC	0.5
246695_at	3.3	A	0.696289	0.8	NC	0.054022
246696_at	0.8	A	0.962402	-1.4	NC	0.966696
246697_at	5.3	A	0.850342	0.6	NC	0.5
246698_at	3.7	A	0.432373	-1.2	NC	0.161038
246699_at	227.5	P	0.001221	-0.3	D	0.995519
246700_at	1.1	A	0.976074	-0.3	NC	0.905721
246701_at	80	P	2.44e-4	-0.6	NC	0.98579
246702_at	787.3	P	2.44e-4	0.1	NC	0.5
246703_at	178.7	P	7.32e-4	0.5	NC	0.083826
246704_at	6.1	A	0.246094	-0.1	NC	0.242585
246705_x_at	2.6	A	0.828613	2.2	NC	0.083826
246706_at	3.5	A	0.466064	-1.9	NC	0.429141
246707_at	5.9	A	0.80542	0.6	NC	0.318909
246708_at	157.8	P	2.44e-4	0	NC	0.715033
246709_s_at	7.9	A	0.5	0.9	NC	0.263341
246710_at	2	A	0.828613	0.4	NC	0.416433
246711_at	4.3	A	0.753906	-0.1	NC	0.938478
246712_at	3.2	A	0.780518	0.3	NC	0.5
246713_at	26.7	A	0.149658	2.4	NC	0.169098
246714_at	75.1	A	0.080566	-0.2	NC	0.925732
246715_at	24.5	A	0.366211	1.3	NC	0.083826
246716_s_at	15.9	A	0.149658	-0.5	NC	0.881991
246717_at	23.4	A	0.5	-0.3	NC	0.5
246718_at	27.2	A	0.129639	0.8	NC	0.5
246719_at	12.8	A	0.246094	3.2	NC	0.074268
246720_at	0.4	A	0.932373	1.3	NC	0.570859
246721_at	1.3	A	0.828613	-1.2	NC	0.767451
246722_at	8.7	A	0.850342	0.6	NC	0.185981
246723_at	3.2	A	0.780518	1.2	NC	0.038415
246724_at	151.6	P	0.001221	0.1	NC	0.5
246725_at	5.1	A	0.466064	-2.2	NC	0.981872
246726_at	13.4	A	0.753906	1.3	NC	0.111714
246727_at	52.3	A	0.149658	0.4	NC	0.5
246728_at	171.3	P	2.44e-4	0.2	NC	0.5
246729_at	0.6	A	0.850342	1.4	NC	0.153232
246730_at	843.4	P	2.44e-4	-0.5	D	0.99775
246731_at	19.1	A	0.095215	-0.2	NC	0.5
246732_at	123.6	M	0.056152	0.2	NC	0.60871
246733_at	12.1	A	0.5	-0.2	NC	0.5
246734_at	34.3	M	0.056152	1	NC	0.047264
246735_at	193.9	P	7.32e-4	-0.5	D	0.997968
246736_at	70.7	A	0.334473	0.8	NC	0.5
246737_at	52.7	P	7.32e-4	-0.6	NC	0.980376
246738_at	90.1	P	0.023926	-0.2	NC	0.961585
246739_at	30.9	P	0.00293	2	I	3.46e-4
246740_at	0.5	A	0.998047	-0.1	NC	0.725952
246741_at	289	P	7.32e-4	0	NC	0.570859
246742_at	164.2	P	2.44e-4	0	NC	0.900148
246743_at	29.6	A	0.27417	-0.4	NC	0.5
246744_at	453.1	P	2.44e-4	0	NC	0.5
246745_at	1054.3	P	2.44e-4	-0.3	NC	0.973302
246746_at	119.1	P	0.001953	0	NC	0.558077
246747_at	3518.3	P	2.44e-4	-0.1	NC	0.60871
246748_at	79.2	P	0.023926	0.3	NC	0.5
246749_at	88.7	P	2.44e-4	-0.4	NC	0.888286
246750_at	55.2	P	0.001953	-0.2	NC	0.558077
246751_at	16.6	A	0.567627	3	NC	0.342437
246752_at	4.5	A	0.601074	0.8	NC	0.008511
246753_at	2.6	A	0.969727	-0.3	NC	0.805199
246754_at	82.7	A	0.111572	0.7	NC	0.274048
246755_at	710.3	P	2.44e-4	0.6	NC	0.022932
246756_at	176.4	A	0.080566	-0.4	D	0.996959
246757_at	8.6	A	0.533936	0.4	NC	0.558077
246758_at	2251.1	P	2.44e-4	-0.1	NC	0.725952
246759_at	165	P	7.32e-4	-0.3	NC	0.949447
246760_at	200.7	P	2.44e-4	0.4	NC	0.138386
246761_at	5.5	A	0.696289	-0.7	NC	0.232549
246762_at	54.4	M	0.056152	0.1	NC	0.5
246763_at	572.3	P	2.44e-4	0.5	I	0.004073
246764_s_at	6.4	A	0.665527	2.7	NC	0.016731
246765_at	37.7	P	0.010742	0.3	NC	0.296089
246766_at	22.8	A	0.334473	0.3	NC	0.213188
246767_at	76	P	7.32e-4	0.4	NC	0.493524
246768_at	189.1	P	2.44e-4	-0.1	NC	0.822588
246769_at	5.3	A	0.828613	0.6	NC	0.39129
246770_at	108.5	P	0.001953	-0.4	NC	0.894337
246771_at	1.3	A	0.962402	1	NC	0.145682
246772_at	73.5	P	0.01416	0.4	NC	0.318909
246773_at	12.6	A	0.19458	0	NC	0.307406
246774_at	28.2	A	0.334473	2.6	NC	0.047264
246775_at	351.9	P	0.001221	0.7	NC	0.047264
246776_at	42.6	A	0.111572	0	NC	0.5
246777_at	304.5	P	2.44e-4	0.2	NC	0.5
246778_at	217.5	P	2.44e-4	0.6	NC	0.213188
246779_at	195	P	0.010742	-0.1	NC	0.993497
246780_at	757	P	2.44e-4	0	NC	0.777251
246781_at	288.4	P	7.32e-4	0.2	NC	0.5
246782_at	55.5	A	0.111572	-0.4	D	0.998664
246783_at	23.2	A	0.149658	-0.3	NC	0.570859
246784_at	399.9	P	2.44e-4	0.2	NC	0.5
246785_at	355.3	P	2.44e-4	-0.1	NC	0.973302
246786_at	70.3	M	0.056152	0.5	NC	0.5
246787_s_at	13.8	A	0.665527	1.3	NC	0.62112
246788_at	3.7	A	0.601074	-1.3	NC	0.60871
246789_at	145	P	2.44e-4	-0.2	NC	0.921063
246790_at	44.3	P	0.030273	0.5	NC	0.5
246791_at	176.2	P	7.32e-4	-0.5	D	0.99998
246792_at	27.9	A	0.303711	0.6	NC	0.111714
246793_at	177.2	P	0.001953	-0.1	NC	0.532344
246794_s_at	53.8	P	0.005859	0.5	NC	0.047264
246795_at	17.2	A	0.466064	0.3	NC	0.5
246796_at	6.7	A	0.633789	-2.1	NC	0.988955
246797_at	29.1	A	0.067627	-0.4	NC	0.5
246798_at	17.3	A	0.5	0	NC	0.645558
246799_at	115.4	P	0.01416	0.5	NC	0.5
246800_at	267.7	P	7.32e-4	0.2	NC	0.5
246801_at	443	P	2.44e-4	0.5	NC	0.011045
246802_at	94.1	P	2.44e-4	-0.9	NC	0.986922
246803_at	39.8	A	0.067627	-0.1	NC	0.989865
246804_at	2.4	A	0.780518	1.2	NC	0.022932
246805_at	17.6	A	0.5	1	NC	0.342437
246806_at	3	A	0.696289	1.3	NC	0.01421
246807_at	202.4	P	7.32e-4	-0.3	NC	0.991489
246808_at	31.8	P	0.008057	0.3	NC	0.5
246809_s_at	164.3	P	0.001221	0.6	NC	0.5
246810_at	3.9	A	0.601074	-1	NC	0.047264
246811_at	0.8	A	0.780518	-3.5	NC	0.777251
246812_at	1.4	A	0.904785	-2.2	NC	0.757415
246813_at	3.3	A	0.80542	0.5	NC	0.318909
246814_at	32.9	A	0.366211	1.9	NC	0.5
246815_at	38.9	P	0.001953	0.3	NC	0.5
246816_at	21.6	A	0.334473	2	NC	0.242585
246817_at	21.1	A	0.27417	0.1	NC	0.194801
246818_at	83.8	A	0.129639	0.8	NC	0.213188
246819_at	1.4	A	0.98584	2.4	NC	0.403812
246820_at	76.5	P	0.008057	0	NC	0.846768
246821_at	1114.6	P	2.44e-4	1.6	I	3.e-5
246822_at	81.5	P	0.001221	0.2	NC	0.416433
246823_at	4.7	A	0.696289	-1.3	NC	0.51942
246824_at	232.9	P	0.001221	0.2	NC	0.5
246825_at	311.9	P	2.44e-4	0.6	NC	0.035785
246826_at	50.1	A	0.067627	-1.1	NC	0.981872
246827_at	48.1	A	0.095215	-0.2	NC	0.952736
246828_at	3.2	A	0.780518	-1.8	NC	0.5
246829_at	151.8	P	7.32e-4	0.3	NC	0.5
246830_at	821	P	2.44e-4	0.1	NC	0.5
246831_at	25.1	A	0.171387	-2.5	D	0.998349
246832_at	175.3	P	2.44e-4	-0.3	NC	0.916174
246833_at	2	A	0.976074	-3.3	NC	0.990708
246834_at	1.3	A	0.870361	0	NC	0.805199
246835_at	12.5	A	0.432373	-1.1	NC	0.5
246836_s_at	39.5	P	0.037598	2.2	NC	0.013078
246837_at	52.9	P	0.018555	1.4	NC	0.088938
246838_at	78.6	P	0.030273	0.4	NC	0.5
246839_at	4.3	A	0.246094	-1.5	NC	0.934434
246840_at	270.6	P	2.44e-4	0	NC	0.5
246841_at	24.3	A	0.27417	-0.3	NC	0.703911
246842_at	132.8	P	2.44e-4	-0.2	NC	0.900148
246843_at	441.8	P	2.44e-4	-0.1	NC	0.747149
246844_at	111.5	P	0.023926	-0.2	NC	0.961585
246845_at	610.2	P	2.44e-4	-0.4	D	0.995927
246846_at	234.5	P	0.01416	0.3	NC	0.5
246847_at	96.8	P	0.008057	0.8	NC	0.033304
246848_at	3	A	0.962402	0.5	NC	0.354442
246849_at	171.5	P	2.44e-4	0.5	NC	0.429141
246850_at	52	P	0.01416	0.3	NC	0.118009
246851_at	2	A	0.870361	0.7	NC	0.429141
246852_at	168.1	P	0.00415	-0.3	NC	0.980376
246853_at	44.9	P	0.023926	1.7	NC	0.094279
246854_at	94.9	M	0.056152	4.6	I	8.65e-4
246855_at	1454	P	2.44e-4	-0.7	D	0.999833
246856_at	355.8	P	2.44e-4	-0.2	NC	0.949447
246857_at	1.1	A	0.904785	1.4	NC	0.018128
246858_at	369.9	P	2.44e-4	0.3	NC	0.48058
246859_at	19.5	A	0.398926	4.3	NC	0.065566
246860_at	17.4	A	0.366211	2.3	NC	0.007788
246861_at	1346.3	P	2.44e-4	-0.1	NC	0.894337
246862_at	465.5	P	2.44e-4	0.5	NC	0.354442
246863_at	446.6	P	2.44e-4	0	NC	0.669411
246864_at	94.2	P	0.005859	-0.3	NC	0.921063
246865_s_at	202.9	P	2.44e-4	0.3	NC	0.5
246866_at	3.5	A	0.904785	-0.2	NC	0.5
246867_at	2	A	0.657471	0.6	NC	0.570859
246868_at	97.8	P	0.01416	0.4	NC	0.5
246869_at	18.4	A	0.303711	0.2	NC	0.194801
246870_at	637.8	P	2.44e-4	0.8	I	6.92e-4
246871_at	20.2	A	0.366211	1.4	NC	0.213188
246872_at	33.2	P	0.046143	1.5	NC	0.011045
246873_at	51.8	A	0.19458	-0.1	NC	0.633407
246874_at	20.6	A	0.5	2.3	NC	0.5
246875_at	320	P	7.32e-4	-2.2	D	0.999977
246876_at	18.4	A	0.171387	2.3	NC	0.065566
246877_at	3.5	A	0.932373	0.5	NC	0.467656
246878_at	2.3	A	0.80542	-0.1	NC	0.5
246879_at	100.5	P	2.44e-4	0	NC	0.5
246880_s_at	11.6	A	0.466064	3.1	NC	0.011045
246881_at	84.3	P	0.00293	0	NC	0.830902
246882_at	101.5	M	0.056152	0.6	NC	0.5
246883_at	34	P	0.023926	0	NC	0.5
246884_at	61.6	P	0.005859	0.6	NC	0.169098
246885_at	43.2	A	0.111572	0.4	NC	0.5
246886_at	181.2	P	2.44e-4	0.1	NC	0.5
246887_at	21.6	A	0.633789	0	NC	0.633407
246888_at	358.6	P	2.44e-4	-1	D	0.999833
246889_at	15.3	A	0.398926	2.6	NC	0.5
246890_at	29	M	0.056152	1.3	I	0.00225
246891_at	38.9	P	0.001953	-0.1	NC	0.854318
246892_at	9.5	A	0.753906	-1.8	NC	0.881991
246893_at	123.7	P	2.44e-4	-0.4	NC	0.921063
246894_at	29.2	A	0.219482	3.1	MI	0.004925
246895_at	1016	P	2.44e-4	0.3	NC	0.5
246896_at	3.2	A	0.71875	0	NC	0.60871
246897_at	510.8	P	2.44e-4	0.7	I	1.3e-4
246898_at	29.4	A	0.5	0.1	NC	0.881991
246899_at	32.7	A	0.111572	-0.3	NC	0.633407
[truncated: 20,811 more rows]
