# Supplementary material for: Qualitative network models and genome-wide expression data define carbon/nitrogen-responsive molecular machines in Arabidopsis
Source: Genome Biol. 2007 Jan 11;8(1):R7. doi: 10.1186/gb-2007-8-1-r7 (PMC1839130; doi:10.1186/gb-2007-8-1-r7)
Supplement: Additional data file 5 — CHP files generated with the Affymetrix MAS v5.0 software as described in the Materials and methods. [file gb-2007-8-1-r7-S5.zip › CHPfiles/34.5.vs.LL42.1.CHP]

row.names	LL34.5.vs.LL42.1.Signal	LL34.5.vs.LL42.1.Detection	LL34.5.vs.LL42.1.Detection.p.value	LL34.5.vs.LL42.1.Signal.Log.Ratio	LL34.5.vs.LL42.1.Change	LL34.5.vs.LL42.1.Change.p.value
244901_at	64.9	P	7.32e-4	0.2	NC	0.5
244902_at	64.9	P	0.008057	0.4	NC	0.263341
244903_at	159.7	P	0.00415	0.8	NC	0.030967
244904_at	3.7	A	0.904785	-0.1	NC	0.736659
244905_at	62.7	A	0.246094	1	NC	0.099852
244906_at	226.6	P	7.32e-4	0.7	NC	0.145682
244907_at	5.2	A	0.567627	-1.3	NC	0.669411
244908_at	1.5	A	0.98584	-1.1	NC	0.905721
244909_at	28.2	A	0.601074	-0.3	NC	0.354442
244910_s_at	45.5	P	0.01416	0.7	NC	0.429141
244911_at	8.2	A	0.567627	-0.9	NC	0.51942
244912_at	474.9	P	0.00415	0	NC	0.830902
244913_at	10.4	A	0.780518	-1.3	NC	0.5
244914_at	2.2	A	0.870361	-1.7	NC	0.596188
244915_s_at	47.9	A	0.398926	1.5	NC	0.145682
244916_at	13.2	A	0.601074	0.4	NC	0.5
244917_at	5.2	A	0.828613	0.7	NC	0.5
244918_at	45	A	0.27417	1.3	NC	0.047264
244919_at	40.2	A	0.398926	0.1	NC	0.5
244920_s_at	150	P	2.44e-4	0.9	I	6.8e-5
244921_s_at	50	P	0.00293	0.5	NC	0.050553
244922_s_at	22.9	A	0.366211	-0.3	NC	0.5
244923_s_at	28.1	A	0.366211	0.2	NC	0.5
244924_at	22.3	A	0.432373	-1.2	NC	0.805199
244925_at	3	A	0.780518	-1.5	NC	0.830902
244926_s_at	32.7	A	0.633789	-0.7	NC	0.978776
244927_at	69.6	A	0.149658	0.4	NC	0.203871
244928_s_at	144.6	P	0.046143	0.5	NC	0.274048
244929_at	295.4	P	0.01416	0.7	NC	0.033304
244930_at	26.9	A	0.27417	1.2	NC	0.169098
244931_at	17.3	A	0.334473	0.6	NC	0.5
244932_at	32.2	A	0.246094	0.5	NC	0.506476
244933_at	34.7	A	0.171387	0.9	NC	0.047264
244934_at	12.7	A	0.665527	-0.5	NC	0.5
244935_at	262.7	P	7.32e-4	0	NC	0.703911
244936_at	69.8	P	0.005859	0.1	NC	0.5
244937_at	12.2	A	0.398926	-0.9	NC	0.558077
244938_at	38.3	P	0.01416	0.6	NC	0.01421
244939_at	101.1	P	0.023926	0.5	NC	0.242585
244940_at	240	P	7.32e-4	0.5	NC	0.094279
244941_at	51.1	P	0.037598	0.4	NC	0.296089
244942_at	37.7	A	0.432373	3.8	I	0.00225
244943_at	156.7	P	0.001221	-0.2	NC	0.5
244944_s_at	305.4	P	2.44e-4	0.9	I	6.18e-4
244945_at	50.6	A	0.149658	0.3	NC	0.131343
244946_at	49.5	A	0.366211	0.4	NC	0.083826
244947_at	54.6	P	0.046143	0.6	NC	0.124552
244948_at	37.4	A	0.303711	1.4	NC	0.094279
244949_at	39.9	A	0.533936	2.6	NC	0.342437
244950_at	99.6	P	0.001221	0.6	NC	0.111714
244951_s_at	321.1	P	2.44e-4	0.9	I	0.003699
244952_at	35.5	P	0.046143	0.7	NC	0.284967
244953_s_at	49.3	P	0.00293	1.2	I	3.07e-4
244954_s_at	0.7	A	0.828613	-1.6	NC	0.786812
244955_at	31.7	A	0.533936	0.3	NC	0.5
244956_s_at	53.3	A	0.129639	0.6	NC	0.145682
244957_at	50.1	P	0.037598	0.4	NC	0.5
244958_at	38.4	A	0.095215	2.1	NC	0.033304
244959_s_at	115.9	P	7.32e-4	0.4	NC	0.284967
244960_at	99.6	P	7.32e-4	-0.6	D	0.999727
244961_at	531.9	P	2.44e-4	0.2	NC	0.5
244962_at	249.4	P	2.44e-4	0.7	I	4.38e-4
244963_at	70.6	M	0.056152	-0.5	D	0.998168
244964_at	68	P	0.037598	0.1	NC	0.703911
244965_at	55.1	P	0.008057	0.6	NC	0.010135
244966_at	17.2	A	0.171387	2.2	NC	0.050553
244967_at	128.1	P	0.00293	0.6	NC	0.169098
244968_at	99.2	P	0.010742	-0.6	D	0.999611
244969_at	81.5	P	0.00293	-0.2	NC	0.692594
244970_at	104	P	0.00415	1	I	0.004481
244971_at	2922.6	P	0.001221	0.6	NC	0.153232
244972_at	60.8	P	0.046143	-0.1	NC	0.51942
244973_at	11.2	A	0.466064	-0.8	NC	0.51942
244974_at	36	A	0.129639	1.1	NC	0.074268
244975_at	70.3	P	0.046143	-1.5	D	0.999654
244976_at	904.4	P	2.44e-4	-0.6	D	0.999693
244977_at	64.5	P	0.046143	0.6	MI	0.005409
244978_at	81.5	M	0.056152	0.2	NC	0.657563
244979_at	62.7	A	0.129639	0.5	NC	0.454766
244980_at	6	A	0.601074	-2.3	NC	0.952736
244981_at	77.2	P	0.005859	0.8	NC	0.008511
244982_at	237.5	P	2.44e-4	1.2	I	7.8e-5
244983_at	409.9	P	2.44e-4	0.8	NC	0.013078
244984_at	211.1	P	2.44e-4	-0.4	D	0.999811
244985_at	116.8	P	2.44e-4	-0.5	D	0.999786
244986_at	547.2	P	2.44e-4	0.7	NC	0.009292
244987_s_at	1215.1	P	2.44e-4	0	NC	0.669411
244988_s_at	86.4	P	0.010742	-1.3	D	0.99987
244989_s_at	51.6	P	0.018555	0.6	NC	0.185981
244990_s_at	1.9	A	0.888428	-1.2	NC	0.454766
244991_s_at	52	P	0.037598	0.7	NC	0.047264
244992_s_at	875.9	P	2.44e-4	0.6	NC	0.111714
244993_s_at	202.4	P	0.001221	-0.3	NC	0.911062
244994_at	1.9	A	0.5	1.1	NC	0.069813
244995_at	21.1	A	0.398926	0.8	NC	0.441923
244996_at	131.2	P	0.005859	0.6	NC	0.124552
244997_at	57.2	P	0.01416	0.2	NC	0.5
244998_at	405	P	2.44e-4	1.1	I	2.14e-4
244999_at	34.6	A	0.080566	0.2	NC	0.5
245000_at	55.2	A	0.303711	0.9	NC	0.024755
245001_at	245.1	P	0.001953	-0.7	D	0.999833
245002_at	69.5	P	0.037598	0.3	NC	0.5
245003_at	93.2	P	0.008057	0.4	NC	0.5
245004_at	51.4	P	0.018555	1.7	NC	0.01421
245005_at	37.6	A	0.246094	-0.3	NC	0.900148
245006_at	707.8	P	2.44e-4	0.4	NC	0.203871
245007_at	63	A	0.111572	-0.9	D	0.999977
245008_at	81.3	P	0.008057	0.8	NC	0.007788
245009_at	585.5	P	7.32e-4	0.3	NC	0.5
245010_at	28.4	A	0.366211	2.1	MI	0.004925
245011_at	64	P	0.010742	0.8	NC	0.028766
245012_at	31.3	P	0.030273	-0.4	NC	0.980376
245013_at	1253.8	P	2.44e-4	-0.2	D	0.99775
245014_at	830.3	P	2.44e-4	-0.9	D	0.99998
245015_at	250.2	P	2.44e-4	-0.1	NC	0.916174
245016_at	333.6	P	2.44e-4	0.4	NC	0.354442
245017_at	602.6	P	0.001221	0.7	NC	0.118009
245018_at	79.1	P	0.030273	0.4	NC	0.5
245019_at	133.2	P	0.001221	0.5	NC	0.5
245020_at	107.6	P	0.001953	-0.2	NC	0.747149
245021_at	39.1	A	0.149658	-0.5	NC	0.987976
245022_at	48.8	A	0.398926	0.6	NC	0.5
245023_at	169.7	P	2.44e-4	0.7	I	2.14e-4
245024_at	816.2	P	2.44e-4	3.3	I	2.e-5
245025_at	75	P	0.010742	0.2	NC	0.185981
245026_at	95.8	P	0.001953	0.4	NC	0.39129
245027_at	44.6	A	0.080566	0.3	NC	0.5
245028_at	164.3	P	0.001953	0.3	NC	0.354442
245029_at	30.5	A	0.334473	0.5	NC	0.5
245030_at	1.8	A	0.904785	-1.9	NC	0.805199
245031_at	70.4	P	2.44e-4	0.2	NC	0.5
245032_at	18.7	A	0.432373	-0.7	NC	0.894337
245033_at	4.6	A	0.753906	-2.2	NC	0.934434
245034_at	81.2	P	0.037598	0.2	NC	0.5
245035_at	30.1	A	0.219482	-2.3	D	0.99998
245036_at	147.8	P	0.001221	0.1	NC	0.5
245037_at	34.2	A	0.303711	0.3	NC	0.5
245038_at	329.9	P	7.32e-4	-0.1	NC	0.570859
245039_at	310.2	P	7.32e-4	0.1	NC	0.5
245040_at	12.9	A	0.633789	-0.6	NC	0.5
245041_at	194.6	P	0.00293	-0.6	D	0.999886
245042_at	111.3	A	0.080566	0.4	NC	0.307406
245043_at	220.6	P	0.001221	0.1	NC	0.911062
245044_at	15.3	A	0.665527	-1.2	NC	0.894337
245045_at	275.3	P	2.44e-4	0	NC	0.657563
245046_at	539.1	P	2.44e-4	0.3	NC	0.5
245047_at	46.8	M	0.056152	0.5	NC	0.185981
245048_at	730.2	P	7.32e-4	1	I	1.47e-4
245049_at	31.1	A	0.067627	0.1	NC	0.5
245050_at	213.9	P	0.010742	1.4	I	6.18e-4
245051_at	207.1	P	0.008057	0	NC	0.786812
245052_at	15.3	A	0.633789	-1.5	NC	0.916174
245053_at	6.4	A	0.633789	-1.9	NC	0.969033
245054_at	78.3	P	0.005859	-0.1	NC	0.987976
245055_at	36.8	P	0.037598	0	NC	0.5
245056_at	151.3	P	2.44e-4	1.2	I	3.e-5
245057_at	18.2	A	0.72583	3	NC	0.061522
245058_at	3.3	A	0.904785	0.6	NC	0.583567
245059_at	166.8	P	0.00415	-0.3	NC	0.955851
245060_at	1109.4	P	2.44e-4	0.1	NC	0.5
245061_at	60.5	P	0.01416	0	NC	0.532344
245062_at	176.9	P	2.44e-4	-0.1	NC	0.838962
245063_at	143.2	P	0.005859	0.1	NC	0.51942
245064_at	60.5	P	0.010742	0	NC	0.5
245065_at	223.1	P	0.00293	0.2	NC	0.5
245066_at	298.7	P	0.01416	0.5	NC	0.5
245067_at	709.2	P	2.44e-4	0.1	NC	0.5
245068_at	3.3	A	0.665527	0.2	NC	0.532344
245069_at	2	A	0.601074	0.2	NC	0.715033
245070_at	2.9	A	0.998047	-0.3	NC	0.980376
245071_at	12.4	A	0.466064	0.7	NC	0.035785
245072_s_at	20.2	A	0.567627	3.4	NC	0.5
245073_at	10.3	A	0.696289	0.8	NC	0.5
245074_at	59	A	0.398926	0.6	NC	0.767451
245075_at	7.4	A	0.828613	-0.9	NC	0.5
245076_at	13.9	A	0.80542	3.3	NC	0.124552
245077_at	47.2	A	0.5	-0.2	NC	0.570859
245078_at	341.2	P	0.001953	0.3	NC	0.5
245079_at	50.1	M	0.056152	-0.7	NC	0.5
245080_at	231.8	P	7.32e-4	0.9	I	6.92e-4
245081_at	46.9	A	0.533936	0.2	NC	0.203871
245082_at	347.7	P	2.44e-4	3.3	I	2.e-5
245083_at	250.3	P	2.44e-4	-0.1	NC	0.905721
245084_at	39.3	M	0.056152	-0.1	NC	0.5
245085_at	801.7	P	0.001221	-0.2	NC	0.991489
245086_at	2.5	A	0.780518	0.6	NC	0.51942
245087_at	52.3	A	0.095215	-0.2	NC	0.814019
245088_at	4.6	A	0.828613	-0.5	NC	0.5
245089_at	238.9	P	2.44e-4	1	I	8.65e-4
245090_at	858.3	P	2.44e-4	-0.2	NC	0.949447
245091_at	39.3	A	0.366211	0.9	NC	0.48058
245092_at	245.4	P	0.008057	0.5	NC	0.242585
245093_at	101.9	A	0.111572	0.7	NC	0.5
245094_at	286.9	P	0.001953	0.7	NC	0.012024
245095_at	32.1	A	0.5	1.2	NC	0.558077
245096_at	174.2	P	0.023926	0.8	I	0.001336
245097_at	145.9	P	7.32e-4	-0.2	NC	0.692594
245098_at	261.5	P	2.44e-4	-0.7	D	0.999911
245099_at	315.9	P	0.023926	0.1	NC	0.777251
245100_at	173.4	P	0.001221	-0.1	NC	0.921063
245101_at	1105.4	P	2.44e-4	0.3	NC	0.5
245102_at	26.8	A	0.303711	1.1	NC	0.37888
245103_at	40.3	A	0.533936	0.5	NC	0.5
245104_at	41.4	A	0.129639	-0.3	D	0.99996
245105_at	42.9	P	0.046143	0.7	NC	0.083826
245106_at	91.2	P	2.44e-4	-0.1	NC	0.796129
245107_at	20.8	A	0.432373	-0.6	NC	0.868657
245108_at	30.1	A	0.533936	-0.2	NC	0.681091
245109_at	17.9	A	0.466064	-1.3	MD	0.994067
245110_at	59.4	A	0.27417	0.1	NC	0.5
245111_at	13	A	0.398926	2.3	NC	0.038415
245112_at	463.3	P	2.44e-4	0	NC	0.786812
245113_at	282	P	0.001221	-0.6	D	0.999727
245114_at	344.3	P	2.44e-4	0	NC	0.645558
245115_at	366.6	P	7.32e-4	-0.2	NC	0.945978
245116_at	231.9	P	2.44e-4	-0.1	NC	0.786812
245117_at	82.2	P	0.030273	-0.4	D	0.99775
245118_at	71.9	P	0.037598	0.5	NC	0.467656
245119_at	83.5	P	0.005859	0.3	NC	0.5
245120_at	83.6	P	0.023926	-0.2	NC	0.977068
245121_at	1543.8	P	2.44e-4	-0.2	D	0.998514
245122_at	148.6	P	0.018555	-0.7	D	0.99998
245123_at	4.2	A	0.72583	0.3	NC	0.736659
245124_at	319	P	2.44e-4	0.2	NC	0.5
245125_at	5.2	A	0.888428	-0.1	NC	0.284967
245126_at	418.5	P	2.44e-4	2.3	I	2.e-5
245127_at	193.5	P	0.023926	0.8	NC	0.467656
245128_at	0.7	A	0.919434	-2.1	NC	0.715033
245129_at	16.9	A	0.303711	1.9	NC	0.185981
245130_at	6.6	A	0.665527	-2.3	D	0.99751
245131_s_at	241.5	P	7.32e-4	-0.1	NC	0.888286
245132_at	104.2	P	0.046143	0.3	NC	0.777251
245133_at	60.6	M	0.056152	0.4	NC	0.5
245134_s_at	35.6	A	0.095215	-0.7	NC	0.978776
245135_at	4.7	A	0.5	-1.6	NC	0.5
245136_at	140.1	P	0.001953	-0.5	D	0.999654
245137_at	44.6	P	0.008057	-0.9	D	0.999786
245138_at	3.6	A	0.870361	0.4	NC	0.583567
245139_at	309.1	P	2.44e-4	-0.8	D	0.999654
245140_at	24.5	A	0.466064	-0.2	NC	0.916174
245141_at	164.8	P	0.023926	0.1	NC	0.342437
245142_at	11	A	0.780518	-0.4	NC	0.558077
245143_at	45.3	A	0.171387	-0.2	NC	0.786812
245144_at	381.4	P	2.44e-4	0.2	NC	0.5
245145_at	148.3	P	0.00293	0	NC	0.830902
245146_at	304.2	P	0.00415	0.3	NC	0.5
245147_at	34.9	A	0.466064	-0.5	NC	0.894337
245148_at	101.4	P	0.023926	-1.7	D	0.99998
245149_at	43.8	A	0.334473	-0.6	NC	0.942324
245150_at	48.7	A	0.246094	-0.4	NC	0.988955
245151_at	136.4	P	2.44e-4	-0.6	D	0.999973
245152_at	200.5	P	0.023926	0.1	NC	0.5
245153_at	1.4	A	0.80542	-0.1	NC	0.39129
245154_at	35.4	A	0.567627	0	NC	0.5
245155_at	1055.7	P	2.44e-4	0.5	NC	0.416433
245156_at	115.5	P	2.44e-4	0	NC	0.5
245157_at	1.9	A	0.943848	-0.1	NC	0.60871
245158_at	7.2	A	0.665527	-1.8	D	0.995927
245159_at	6.1	A	0.80542	-0.4	NC	0.645558
245160_at	1.2	A	0.870361	0.4	NC	0.805199
245161_at	47.7	A	0.129639	-0.1	NC	0.930187
245162_at	38.1	A	0.149658	1	NC	0.083826
245163_at	2.1	A	0.919434	-1.1	NC	0.558077
245164_at	378.2	P	7.32e-4	0.3	NC	0.493524
245165_at	16.6	A	0.567627	-1.2	D	0.998349
245166_at	79	A	0.080566	0.2	NC	0.545234
245167_s_at	303.5	P	7.32e-4	-0.5	D	0.999948
245168_at	1145.7	P	2.44e-4	-0.5	D	0.999382
245169_at	348.5	P	7.32e-4	0	NC	0.62112
245170_at	69.7	A	0.303711	1.1	NC	0.026698
245171_at	4.2	A	0.870361	-4.6	D	0.99998
245172_at	170.8	P	0.010742	0.7	NC	0.024755
245173_at	2.7	A	0.989258	0.3	NC	0.5
245174_at	131.4	P	0.005859	0.5	NC	0.232549
245175_at	1513.6	P	2.44e-4	0.2	NC	0.5
245176_at	165.2	P	0.037598	0.2	NC	0.403812
245177_at	16.4	A	0.633789	0.6	NC	0.131343
245178_at	244	P	0.005859	0.3	NC	0.934434
245179_at	140	P	0.01416	0.3	NC	0.767451
245180_at	277.5	P	7.32e-4	0.2	NC	0.5
245181_at	1257.4	P	2.44e-4	-0.1	NC	0.921063
245182_at	97	P	0.00415	-0.1	NC	0.822588
245183_at	118.1	A	0.095215	0.4	NC	0.5
245184_at	29.2	P	0.023926	0.5	NC	0.194801
245185_at	68.3	A	0.095215	0.4	NC	0.532344
245186_at	285.6	P	0.00415	0.5	NC	0.5
245187_s_at	218.5	P	7.32e-4	0.2	NC	0.5
245188_at	45.3	A	0.19458	-0.4	NC	0.925732
245189_at	3.8	A	0.533936	1.4	NC	0.033304
245190_at	32.7	A	0.149658	0.4	NC	0.5
245191_at	9.7	A	0.633789	-0.6	NC	0.5
245192_at	10.5	A	0.665527	-1.8	NC	0.888286
245193_at	415.1	P	0.001221	0.7	I	0.003355
245194_at	79.9	M	0.056152	0.1	NC	0.767451
245195_at	36.3	A	0.219482	0.5	NC	0.252851
245196_at	56.4	A	0.398926	-1.7	D	0.99997
245197_at	844	P	2.44e-4	0.4	NC	0.111714
245198_at	97.9	A	0.334473	-0.1	NC	0.992212
245199_at	4123.4	P	2.44e-4	0.9	I	1.47e-4
245200_at	105.9	A	0.095215	-0.1	NC	0.545234
245201_at	127.9	P	0.018555	0.1	NC	0.830902
245202_at	118.5	P	0.001221	0.2	NC	0.5
245203_at	2.2	A	0.981445	0.7	NC	0.888286
245204_at	10.4	A	0.696289	-1.1	NC	0.5
245205_at	72.3	A	0.129639	0.7	NC	0.5
245206_at	197.7	P	0.001953	0.1	NC	0.911062
245207_at	223.8	P	0.005859	-0.2	NC	0.925732
245208_at	54.9	P	0.010742	-1	D	0.999948
245209_at	239	P	2.44e-4	-1.2	D	0.99998
245210_at	74.3	P	2.44e-4	0.1	NC	0.5
245211_at	380	P	2.44e-4	0.2	NC	0.5
245212_at	14.3	A	0.633789	1.7	NC	0.5
245213_at	72.5	A	0.5	0.5	NC	0.5
245214_at	13.4	A	0.334473	0.1	NC	0.441923
245215_at	9.3	A	0.665527	-0.2	NC	0.5
245216_at	199.2	P	0.001953	-0.6	D	0.999853
245217_at	6.7	A	0.633789	1.1	NC	0.065566
245218_s_at	7.2	A	0.633789	-2	NC	0.961585
245219_at	45.3	A	0.219482	0.4	NC	0.37888
245220_at	2	A	0.932373	-3	NC	0.99288
245221_s_at	28.8	A	0.398926	1.3	NC	0.5
245222_at	13.7	A	0.696289	0.3	NC	0.5
245223_at	5.1	A	0.904785	0.3	NC	0.786812
245224_at	39.2	A	0.219482	0.9	NC	0.5
245225_at	3.2	A	0.962402	0.6	NC	0.5
245226_at	21.7	A	0.334473	-0.6	NC	0.692594
245227_s_at	42.9	A	0.095215	-0.5	D	0.998664
245228_at	149.7	P	2.44e-4	-0.6	D	0.99775
245229_at	106.8	P	0.008057	0.4	NC	0.111714
245230_at	33.2	A	0.533936	-0.7	NC	0.934434
245231_at	47.7	A	0.366211	0.8	NC	0.5
245232_at	1.6	A	0.962402	0.4	NC	0.905721
245233_at	8.2	A	0.72583	0.1	NC	0.681091
245234_at	127.5	P	0.01416	-0.2	NC	0.5
245235_at	256.5	P	2.44e-4	-0.4	D	0.998799
245236_at	52.7	P	0.00415	0	NC	0.5
245237_at	124.9	P	0.001221	0	NC	0.532344
245238_at	1706.6	P	2.44e-4	0.1	NC	0.5
245239_at	57.3	A	0.219482	1.5	NC	0.083826
245240_at	10	A	0.80542	0.9	NC	0.296089
245241_at	6	A	0.753906	0.4	NC	0.5
245242_at	1.8	A	0.601074	-2.1	NC	0.5
245243_at	48.9	A	0.111572	0.9	NC	0.169098
245244_at	15.2	A	0.533936	-1.3	NC	0.911062
245245_at	37.9	A	0.080566	0.4	NC	0.441923
245246_at	3.2	A	0.780518	0.7	NC	0.5
245247_at	323.6	P	7.32e-4	0.3	NC	0.5
245248_at	132.5	P	0.005859	0.1	NC	0.971234
245249_at	614.2	P	2.44e-4	-0.1	NC	0.692594
245250_at	80.1	A	0.067627	0.1	NC	0.938478
245251_at	71.9	A	0.095215	0.2	NC	0.5
245252_at	176.5	P	0.001221	-0.5	D	0.99751
245253_at	26.7	M	0.056152	2.7	MI	0.005933
245254_at	50.3	A	0.095215	-1.4	NC	0.981872
245255_at	303.6	P	0.00293	-0.4	D	0.996959
245256_at	89.8	P	0.005859	0	NC	0.5
245257_at	17	A	0.19458	0.3	NC	0.5
245258_at	56.1	A	0.129639	-1	D	0.99994
245259_at	18.3	A	0.398926	-1	NC	0.60871
245260_at	157.9	P	7.32e-4	0	NC	0.5
245261_at	136.9	P	0.008057	0.1	NC	0.5
245262_at	58.9	A	0.111572	0.1	NC	0.583567
245263_at	3.9	A	0.533936	-2	NC	0.814019
245264_at	24.9	A	0.366211	1	NC	0.441923
245265_at	10.1	A	0.780518	-0.6	NC	0.5
245266_at	161.1	P	0.00415	-0.1	NC	0.930187
245267_at	159.4	P	0.00293	0	NC	0.747149
245268_at	100.6	P	0.023926	0.1	NC	0.633407
245269_at	344.3	P	2.44e-4	0.3	NC	0.5
245270_at	1983	P	2.44e-4	0.6	NC	0.008511
245271_at	125.3	P	2.44e-4	-0.5	NC	0.993497
245272_at	2.8	A	0.753906	-2.7	D	0.996301
245273_at	179.3	A	0.129639	-0.1	NC	0.846768
245274_at	228.6	P	0.001221	0.7	NC	0.011045
245275_at	8.9	A	0.696289	1.2	NC	0.094279
245276_at	94.7	A	0.111572	-0.1	NC	0.570859
245277_at	29.9	A	0.219482	0	NC	0.747149
245278_at	514.9	P	2.44e-4	-0.1	NC	0.971234
245279_at	279.8	P	2.44e-4	0.4	NC	0.5
245280_at	128.7	P	2.44e-4	0.2	NC	0.5
245281_at	920.2	P	2.44e-4	0.8	NC	0.069813
245282_at	258.5	P	7.32e-4	-0.2	D	0.998514
245283_at	1.7	A	0.398926	-4.3	NC	0.930187
245284_at	111.1	P	0.001221	0.9	NC	0.088938
245285_s_at	78.6	P	0.046143	-0.9	D	0.99998
245286_at	1252.3	P	2.44e-4	-0.5	D	0.999899
245287_at	56.1	P	0.010742	-0.7	D	0.998664
245288_at	157.1	P	0.00293	0	NC	0.861614
245289_at	2268.8	P	2.44e-4	0.3	NC	0.5
245290_at	175	P	0.00293	-1.3	D	0.99998
245291_at	264.4	P	0.01416	0.9	I	0.00249
245292_at	1116.8	P	2.44e-4	-0.2	D	0.998923
245293_at	286.7	P	2.44e-4	0.3	NC	0.5
245294_at	68.1	M	0.056152	-0.4	D	0.999226
245295_at	176.2	P	0.005859	0.1	NC	0.633407
245296_at	14.7	A	0.696289	-1.9	NC	0.911062
245297_at	67.5	P	0.00293	-0.2	NC	0.757415
245298_at	138	A	0.149658	-0.1	NC	0.875448
245299_at	806.5	P	2.44e-4	0.4	NC	0.5
245300_at	84.1	A	0.067627	0	NC	0.958799
245301_at	130	P	0.01416	0.4	NC	0.416433
245302_at	38	A	0.080566	-0.6	NC	0.934434
245303_at	88.2	A	0.149658	0.4	NC	0.5
245304_at	31.9	A	0.533936	-0.4	NC	0.971234
245305_at	354.3	P	2.44e-4	-0.8	D	0.99998
245306_at	149.1	P	0.01416	2.2	I	5.52e-4
245307_at	162.7	P	0.00415	0.5	NC	0.5
245308_at	218.9	P	0.005859	-0.4	D	0.999977
245309_at	105.3	P	0.008057	0.3	NC	0.5
245310_at	44.2	M	0.056152	0.2	NC	0.48058
245311_at	832.8	P	2.44e-4	-0.3	NC	0.983269
245312_at	50.7	A	0.067627	-0.6	NC	0.881991
245313_at	198.9	P	7.32e-4	0.4	NC	0.5
245314_at	9.9	A	0.533936	-1.8	NC	0.900148
245315_at	673.3	P	2.44e-4	0.2	NC	0.5
245316_at	198.1	P	0.023926	0.3	NC	0.51942
245317_at	3130.2	P	2.44e-4	0.5	NC	0.021224
245318_at	108.3	P	0.010742	1.7	I	0.001486
245319_at	219.2	P	0.00293	1.5	I	1.89e-4
245320_at	202	P	0.001221	0.2	NC	0.5
245321_at	394.4	P	2.44e-4	-0.5	D	0.997968
245322_at	39.9	A	0.27417	1	NC	0.047264
245323_at	663.4	P	2.44e-4	0.2	NC	0.5
245324_at	300.2	P	2.44e-4	0.2	NC	0.5
245325_at	314.2	P	2.44e-4	0.5	NC	0.061522
245326_at	42.1	A	0.246094	0.2	NC	0.5
245327_at	107	P	0.005859	-0.1	NC	0.938478
245328_at	481.5	P	7.32e-4	-0.4	D	0.996959
245329_at	860.2	P	2.44e-4	2	I	2.e-5
245330_at	60.8	P	0.046143	-1.7	D	0.99998
245331_at	290.9	P	2.44e-4	-0.4	D	0.998514
245332_at	403.2	P	2.44e-4	0	NC	0.5
245333_at	219.7	P	2.44e-4	-0.2	NC	0.955851
245334_at	659.4	P	2.44e-4	0.7	NC	0.007788
245335_at	2.5	A	0.932373	-0.3	NC	0.5
245336_at	32.8	A	0.533936	2.7	NC	0.366593
245337_at	116.3	P	0.005859	-0.2	NC	0.98579
245338_at	81.6	P	0.010742	0.1	NC	0.725952
245339_at	125.4	A	0.080566	-0.3	NC	0.875448
245340_at	1127.3	P	2.44e-4	0.2	NC	0.5
245341_at	169.5	P	7.32e-4	0.2	NC	0.467656
245342_at	2389.1	P	2.44e-4	-0.1	NC	0.911062
245343_at	83.5	P	0.005859	-0.8	D	0.999886
245344_at	209.3	P	7.32e-4	0.2	NC	0.5
245345_at	226.5	P	0.001953	1.9	I	8.8e-5
245346_at	44.8	P	0.030273	0.2	NC	0.354442
245347_at	33.6	P	0.030273	-0.4	NC	0.583567
245348_at	787.8	P	2.44e-4	0.7	NC	0.035785
245349_at	22.9	A	0.398926	-0.1	NC	0.506476
245350_at	731.8	P	2.44e-4	-0.2	D	0.999833
245351_at	313.8	P	2.44e-4	0.1	NC	0.5
245352_at	7.2	A	0.72583	0.4	NC	0.583567
245353_at	5.8	A	0.904785	-2.9	D	0.999977
245354_at	3.8	A	0.5	0.1	NC	0.284967
245355_at	2110.4	P	2.44e-4	-0.1	NC	0.966696
245356_at	9368.1	P	2.44e-4	-0.1	NC	0.983269
245357_at	37.8	P	0.010742	-0.8	NC	0.725952
245358_at	234.9	P	0.00293	-0.1	NC	0.981872
245359_at	129.3	P	0.008057	-0.3	D	0.999899
245360_at	255.7	P	7.32e-4	-0.3	D	0.999811
245361_at	582.7	P	7.32e-4	0.2	NC	0.5
245362_at	136	P	0.001221	0.1	NC	0.645558
245363_at	137.8	P	0.010742	-0.6	D	0.999759
245364_at	56.2	A	0.171387	-0.4	NC	0.961585
245365_at	232.7	P	0.018555	0.4	NC	0.5
245366_at	169.1	P	2.44e-4	-0.1	NC	0.875448
245367_at	106	P	0.008057	0.2	NC	0.5
245368_at	39.5	A	0.149658	-0.5	NC	0.838962
245369_at	26.1	A	0.601074	2.7	NC	0.145682
245370_at	62.2	P	0.037598	0	NC	0.861614
245371_at	26.4	A	0.27417	-0.4	NC	0.5
245372_at	863.9	P	2.44e-4	-0.3	NC	0.983269
245373_s_at	1074.8	P	7.32e-4	-0.2	MD	0.995075
245374_at	284.5	P	2.44e-4	0.2	NC	0.5
245375_at	27.4	A	0.219482	-0.3	NC	0.777251
245376_at	27.6	A	0.080566	0.5	NC	0.5
245377_at	29.9	A	0.246094	1.5	NC	0.5
245378_at	15.5	A	0.533936	0.7	NC	0.5
245379_at	43.2	A	0.129639	-0.5	NC	0.916174
245380_at	37.7	P	0.046143	0.8	NC	0.177412
245381_at	47.5	P	7.32e-4	0.5	NC	0.061522
245382_at	593.2	P	7.32e-4	-0.9	D	0.99998
245383_at	43.3	A	0.334473	0.5	NC	0.37888
245384_at	57.4	P	0.010742	0	NC	0.5
245385_at	94.9	P	7.32e-4	1	NC	0.010135
245386_at	1610.7	P	2.44e-4	0	NC	0.545234
245387_at	190.5	P	2.44e-4	0.1	NC	0.5
245388_at	47.9	A	0.334473	0.9	NC	0.5
245389_at	59.1	A	0.366211	-0.4	NC	0.983269
245390_at	170.7	P	0.00293	0.8	NC	0.065566
245391_at	703	P	2.44e-4	-0.5	D	0.999911
245392_at	25.2	A	0.5	1.6	NC	0.050553
245393_at	58.1	P	0.008057	-3.9	D	0.99998
245394_at	1221	P	0.001953	0.2	NC	0.5
245395_at	133.6	A	0.067627	0.5	NC	0.39129
245396_at	55.2	A	0.432373	-0.3	NC	0.5
245397_at	72.9	A	0.129639	0.2	NC	0.5
245398_at	216.3	P	0.001953	-0.1	NC	0.715033
245399_at	3948.1	P	2.44e-4	-0.7	D	0.99998
245400_at	419.6	P	7.32e-4	-0.3	D	0.99987
245401_at	1049.7	P	2.44e-4	0.1	NC	0.5
245402_at	2.7	A	0.850342	-2.1	NC	0.342437
245403_at	3.1	A	0.80542	-2.4	NC	0.5
245404_at	82.4	P	0.00293	0.3	NC	0.5
245405_at	49.3	A	0.219482	0.6	NC	0.633407
245406_at	11.1	A	0.533936	-1.2	NC	0.5
245407_at	371.6	P	2.44e-4	0	NC	0.715033
245408_at	114.3	P	0.008057	0.5	NC	0.118009
245409_at	24.2	A	0.246094	0	NC	0.232549
245410_at	33.3	A	0.111572	0.4	NC	0.5
245411_at	3.8	A	0.888428	-1.6	NC	0.888286
245412_at	2214.1	P	2.44e-4	2.3	I	2.e-5
245413_at	80	P	0.00293	0.2	NC	0.5
245414_at	119.6	A	0.303711	1	NC	0.124552
245415_at	372.8	P	2.44e-4	0	NC	0.854318
245416_at	122.3	P	0.00415	-0.1	NC	0.645558
245417_at	21.6	A	0.665527	0	NC	0.5
245418_at	134.8	P	7.32e-4	0	NC	0.881991
245419_at	24.2	A	0.466064	1.7	NC	0.194801
245420_at	9.9	A	0.72583	-1.3	D	0.998168
245421_at	84.7	P	0.00415	0.5	NC	0.213188
245422_at	5	A	0.753906	0.6	NC	0.5
245423_at	42.1	P	0.030273	-0.3	NC	0.5
245424_at	3.6	A	0.994141	0.6	NC	0.777251
245425_at	357.9	P	7.32e-4	0.1	NC	0.596188
245426_at	37.9	P	0.010742	0.3	NC	0.5
245427_at	211.5	P	0.008057	1.1	I	8.65e-4
245428_at	91.7	A	0.067627	-0.4	NC	0.900148
245429_at	47.6	A	0.398926	0.4	NC	0.5
245430_at	158.9	P	0.008057	0.4	NC	0.416433
245431_at	175.5	P	2.44e-4	0.2	NC	0.5
245432_at	313.8	P	0.005859	1.1	I	0.00225
245433_at	737.7	P	2.44e-4	0.2	NC	0.5
245434_at	129	P	0.037598	-0.5	D	0.998514
245435_at	69.9	M	0.056152	1.3	NC	0.065566
245436_at	21.8	A	0.466064	-1.5	NC	0.986922
245437_at	39	A	0.095215	0.3	NC	0.51942
245438_at	89.7	P	0.008057	-0.1	NC	0.558077
245439_at	45.2	A	0.219482	-0.2	NC	0.988955
245440_at	36.7	A	0.219482	1.8	NC	0.138386
245441_at	65.2	A	0.067627	0.6	NC	0.5
245442_at	131.4	P	0.00415	0.2	NC	0.5
245443_at	1.3	A	0.633789	0.7	NC	0.169098
245444_at	45.5	A	0.466064	0.4	NC	0.5
245445_at	83.6	P	0.030273	0.8	NC	0.5
245446_at	96.6	P	2.44e-4	0	NC	0.5
245447_at	6.5	A	0.696289	1.1	NC	0.242585
245448_at	0.9	A	0.828613	1	NC	0.057676
245449_at	86	A	0.171387	0.6	NC	0.069813
245450_at	6.5	A	0.665527	-1.6	NC	0.596188
245451_at	58.3	A	0.111572	0.4	NC	0.416433
245452_at	16.8	A	0.303711	0.7	NC	0.028766
245453_at	6.7	A	0.533936	-1.1	NC	0.5
245454_at	126.4	P	0.001221	0.4	NC	0.185981
245455_at	1	A	0.888428	0.3	NC	0.5
245456_at	117	P	0.001221	0.1	NC	0.5
245457_s_at	96.4	A	0.149658	0.2	NC	0.645558
245458_at	14.1	A	0.665527	0.7	NC	0.5
245459_at	18.9	A	0.466064	2.8	NC	0.318909
245460_at	12.6	A	0.398926	0.6	NC	0.099852
245461_at	32.9	A	0.149658	0	NC	0.5
245462_at	57.2	P	0.010742	-0.2	NC	0.5
245463_at	393.5	P	0.001221	-1.9	D	0.99998
245464_at	80.4	P	0.030273	0.8	NC	0.118009
245465_at	43	A	0.424072	0.6	NC	0.296089
245466_at	57.1	P	0.00415	-0.2	NC	0.596188
245467_at	152.2	M	0.056152	1	NC	0.416433
245468_at	54	A	0.171387	0.5	NC	0.5
245469_at	15.1	A	0.398926	5.3	NC	0.054022
245470_at	2.5	A	0.994141	0.3	NC	0.938478
245471_at	6.2	A	0.601074	1.7	NC	0.194801
245472_at	5.7	A	0.72583	0.7	NC	0.078937
245473_at	9.9	A	0.753906	2.6	NC	0.006503
245474_at	100.9	A	0.067627	0.1	NC	0.5
245475_at	33	A	0.366211	0.9	NC	0.284967
245476_at	4.8	A	0.904785	0.2	NC	0.822588
245477_at	242.3	P	7.32e-4	-0.2	D	0.995519
245478_at	121.3	P	0.001953	0.1	NC	0.725952
245479_at	64.8	P	0.008057	0.3	NC	0.5
245480_at	65.6	P	0.018555	0	NC	0.777251
245481_at	371.6	P	0.001953	-0.2	D	0.998514
245482_at	61.3	P	0.018555	-1.4	D	0.99998
245483_at	4656	P	2.44e-4	-0.3	D	0.999135
245484_at	198.2	P	2.44e-4	0	NC	0.796129
245485_at	72.1	P	0.023926	-0.2	NC	0.830902
245486_x_at	62.6	A	0.246094	0.1	NC	0.506476
245487_at	98.2	P	0.010742	0.1	NC	0.558077
245488_at	33.8	A	0.19458	0.2	NC	0.5
245489_at	74.5	A	0.219482	-0.3	NC	0.971234
245490_at	31.1	A	0.334473	0.5	NC	0.5
245491_at	66	A	0.129639	-0.2	NC	0.60871
245492_at	217.5	P	7.32e-4	0.5	NC	0.111714
245493_at	42.5	P	0.001221	0.5	NC	0.318909
245494_at	89.6	P	7.32e-4	-0.4	NC	0.62112
245495_at	77.2	P	0.037598	-0.1	NC	0.977068
245496_at	172.4	P	0.010742	0.2	NC	0.5
245497_at	14.4	A	0.665527	0.8	NC	0.416433
245498_at	80	A	0.067627	0	NC	0.5
245499_at	38	A	0.129639	0.4	NC	0.5
245500_at	2.8	A	0.850342	0.3	NC	0.942324
245501_at	1.3	A	0.98584	0.4	NC	0.532344
245502_at	200.2	P	0.00415	0.4	NC	0.5
245503_at	10.6	A	0.696289	3.1	NC	0.5
245504_at	27	A	0.366211	3.4	NC	0.203871
245505_at	22.4	A	0.533936	5.2	NC	0.015426
245506_at	1.7	A	0.888428	-0.9	NC	0.830902
245507_at	5.9	A	0.904785	0.6	NC	0.5
245508_at	6.2	A	0.904785	-1.7	NC	0.657563
245509_at	69	P	0.01416	0.7	NC	0.019624
245510_at	586.8	P	2.44e-4	-0.3	D	0.996301
245511_at	3.9	A	0.533936	-1.2	NC	0.596188
245512_at	348.8	P	2.44e-4	0	NC	0.5
245513_at	106.1	P	0.010742	-1.1	D	0.999786
245514_at	106.2	P	0.00293	0.6	NC	0.035785
245515_at	19.4	A	0.432373	0.2	NC	0.416433
245516_at	51.8	A	0.149658	0.4	NC	0.736659
245517_at	115.1	P	0.023926	-0.2	NC	0.830902
245518_at	86.7	P	0.008057	1.1	NC	0.39129
245519_at	8.5	A	0.72583	-1.8	NC	0.5
245520_at	1.5	A	0.753906	-2.2	NC	0.416433
245521_at	182.4	P	0.018555	0.5	NC	0.5
245522_at	53.5	P	0.030273	0.2	NC	0.5
245523_at	411.5	P	2.44e-4	0.3	NC	0.5
245524_at	356.5	P	7.32e-4	-0.9	D	0.999833
245525_at	346.6	P	0.001953	0.2	NC	0.5
245526_at	96.8	P	0.005859	0.4	NC	0.185981
245527_at	59.2	A	0.303711	0.6	NC	0.5
245528_at	11.5	A	0.633789	-2.7	D	0.999727
245529_at	68.4	P	0.008057	0.3	NC	0.796129
245530_at	49.8	M	0.056152	1.3	NC	0.177412
245531_at	5.9	A	0.533936	-6.4	D	0.99998
245532_at	103.5	P	2.44e-4	0.3	NC	0.5
245533_at	76.5	P	0.001953	0.5	NC	0.441923
245534_at	4	A	0.953857	1	NC	0.796129
245535_at	88.8	A	0.067627	0.6	NC	0.39129
245536_at	97.7	P	0.037598	0.4	NC	0.5
245537_at	16.6	A	0.188721	0.9	NC	0.096217
245538_at	2.1	A	0.919434	-2.4	NC	0.900148
245539_at	3.5	A	0.969727	0.2	NC	0.966696
245540_at	85.7	A	0.067627	0.7	NC	0.019624
245541_at	40.2	P	0.030273	-0.1	NC	0.888286
245542_at	29.8	A	0.366211	1.7	NC	0.041201
245543_at	28.8	A	0.067627	0.2	NC	0.074268
245544_at	139.9	P	0.00415	-0.6	D	0.999611
245545_at	18.2	A	0.5	-1.9	NC	0.977068
245546_at	112.2	P	0.023926	1.1	I	0.001077
245547_at	43.2	A	0.219482	3	NC	0.111714
245548_at	1.2	A	0.398926	-0.2	NC	0.203871
245549_at	5.3	A	0.567627	0.7	NC	0.105663
245550_at	50.8	P	0.030273	-2.1	D	0.99996
245551_at	6.7	A	0.696289	-0.4	NC	0.657563
245552_at	125.4	P	0.001953	1.2	NC	0.007788
245553_at	37.3	A	0.246094	-0.5	NC	0.930187
245554_at	238	P	2.44e-4	-0.3	NC	0.984574
245555_at	4513.7	P	2.44e-4	0.1	NC	0.5
245556_at	155.2	P	0.00293	-1.3	D	0.99998
245557_at	283.5	P	7.32e-4	0	NC	0.558077
245558_at	48.7	A	0.067627	0.1	NC	0.5
245559_at	53.1	A	0.246094	4.3	NC	0.065566
245560_at	160	P	0.046143	6.2	I	2.41e-4
245561_at	125.1	P	0.00415	-0.2	NC	0.916174
245562_at	117.5	P	2.44e-4	0	NC	0.506476
245563_at	374.5	P	2.44e-4	-0.9	D	0.99998
245564_at	56.1	A	0.149658	-0.2	NC	0.881991
245565_at	60.5	A	0.129639	-0.6	NC	0.938478
245566_at	90.9	P	0.01416	0.3	NC	0.48058
245567_at	3398.9	P	2.44e-4	0	NC	0.868657
245568_at	66.3	A	0.080566	0.5	NC	0.131343
245569_at	32.9	A	0.246094	-0.2	NC	0.5
245570_at	6.1	A	0.753906	0.6	NC	0.506476
245571_at	31.5	A	0.366211	1.3	NC	0.467656
245572_at	88.3	P	0.008057	0.2	NC	0.786812
245573_at	46.7	P	0.01416	0.9	NC	0.013078
245574_at	17.3	A	0.665527	0.1	NC	0.5
245575_at	126.8	P	0.00415	0	NC	0.5
245576_at	131	P	0.046143	-0.6	NC	0.854318
245577_at	101.8	P	0.001221	-0.8	D	0.99998
245578_at	85	P	0.001953	-0.6	D	0.998514
245579_at	12.8	A	0.246094	-0.3	NC	0.169098
245580_at	15.4	A	0.533936	-0.9	NC	0.854318
245581_at	27	A	0.5	0	NC	0.532344
245582_at	53.2	P	0.01416	0.3	NC	0.5
245583_at	111.1	P	0.005859	0.7	NC	0.37888
245584_at	103	P	0.001953	0.7	NC	0.013078
245585_at	4.3	A	0.665527	-0.7	NC	0.570859
245586_at	52.2	A	0.27417	-0.1	NC	0.5
245587_at	74.1	P	0.008057	-0.1	NC	0.681091
245588_at	2.2	A	0.72583	-3.8	D	0.998664
245589_at	4.5	A	0.601074	1.1	I	3.89e-4
245590_at	14.4	A	0.334473	-0.2	NC	0.5
245591_at	2	A	0.828613	1	NC	0.366593
245592_at	40.3	A	0.129639	3.5	NC	0.008511
245593_at	152.7	P	7.32e-4	0.6	NC	0.074268
245594_at	101.3	P	0.046143	-0.9	D	0.999786
245595_at	30.4	A	0.219482	2.7	NC	0.213188
245596_at	8.1	A	0.592285	-0.7	NC	0.5
245597_at	47.3	A	0.149658	0	NC	0.846768
245598_at	46.9	A	0.149658	0.6	NC	0.5
245599_at	85.2	P	0.030273	-0.5	NC	0.938478
245600_at	231.7	P	2.44e-4	0.4	NC	0.342437
245601_at	70.5	P	0.037598	-0.3	NC	0.814019
245602_at	676.8	P	2.44e-4	-0.3	NC	0.987976
245603_at	16.9	A	0.5	-0.1	NC	0.242585
245604_at	34.2	A	0.171387	-1.4	D	0.999308
245605_at	242.4	P	0.001953	0.1	NC	0.767451
245606_at	106.3	P	0.001953	0.4	NC	0.284967
245607_at	62.3	A	0.334473	0.3	NC	0.681091
245608_at	231.1	P	2.44e-4	-0.2	NC	0.830902
245609_at	3.3	A	0.780518	-0.9	NC	0.5
245610_at	61.2	P	0.046143	1.9	NC	0.078937
245611_at	92.4	P	0.005859	-0.6	D	0.99775
245612_at	931.1	P	2.44e-4	1.2	I	3.e-5
245613_at	3	A	0.80542	-1.4	NC	0.981872
245614_at	4.7	A	0.828613	-0.7	NC	0.5
245615_at	23.2	A	0.219482	0.3	NC	0.454766
245616_at	28.6	A	0.27417	1.1	NC	0.342437
245617_at	3.7	A	0.601074	-1.7	NC	0.645558
245618_at	81.9	A	0.095215	0.2	NC	0.441923
245619_at	74.2	P	0.030273	0.3	NC	0.5
245620_at	2.4	A	0.919434	0.6	NC	0.669411
245621_at	34.4	A	0.111572	-0.6	NC	0.942324
245622_at	2.5	A	0.962402	1.1	NC	0.558077
245623_s_at	13.8	A	0.466064	-0.4	NC	0.888286
245624_at	1.7	A	0.919434	-1	NC	0.964215
245625_at	266.3	P	0.001953	-0.2	D	0.996645
245626_at	610.7	P	2.44e-4	-0.5	D	0.99998
245627_at	114.4	A	0.095215	5.1	I	1.67e-4
245628_at	56.7	A	0.111572	0.5	NC	0.454766
245629_at	645.8	P	2.44e-4	0.5	NC	0.094279
245630_at	12.8	A	0.633789	-1	NC	0.118009
245631_at	300.4	P	2.44e-4	0	NC	0.5
245632_at	12.4	A	0.533936	-2.1	NC	0.570859
245633_at	296.9	P	2.44e-4	-0.4	D	0.99775
245634_at	5.5	A	0.850342	0.8	NC	0.5
245635_at	36.3	A	0.149658	0	NC	0.5
245636_at	45.5	A	0.095215	3.1	NC	0.012024
245637_at	312.9	P	0.001221	0.2	NC	0.5
245638_s_at	528.9	P	2.44e-4	0.1	NC	0.5
245639_at	850.1	P	2.44e-4	-0.1	NC	0.958799
245640_at	6.3	A	0.828613	-0.8	NC	0.403812
245641_at	57.7	A	0.19458	-0.5	D	0.996645
245642_at	403	P	2.44e-4	-0.9	D	0.999911
245643_at	1.4	A	0.72583	-3.1	NC	0.5
245644_at	149	P	0.008057	0.3	NC	0.5
245645_at	31.8	A	0.129639	-0.8	NC	0.981872
245646_x_at	1.9	A	0.780518	0.1	NC	0.703911
245647_at	43.6	A	0.398926	1.3	NC	0.5
245648_at	2.7	A	0.932373	-0.1	NC	0.777251
245649_at	192.6	M	0.056152	0.2	NC	0.5
245650_at	76	M	0.056152	0.7	I	4.38e-4
245651_s_at	780	P	0.001953	-0.1	NC	0.971234
245652_at	13.4	A	0.466064	0.1	NC	0.454766
245653_at	2.9	A	0.80542	-1.9	NC	0.403812
245654_at	60.8	P	0.001953	0.6	NC	0.078937
245655_at	12.5	M	0.064453	5.5	NC	0.006532
245656_at	2.7	A	0.976074	1	NC	0.894337
245657_at	37.2	P	0.030273	0.3	NC	0.177412
245658_at	6.7	A	0.828613	1.6	NC	0.213188
245659_at	211.4	P	2.44e-4	-0.7	D	0.99994
245660_at	138.5	P	0.01416	0.6	NC	0.252851
245661_at	68.1	M	0.056152	0.5	NC	0.39129
245662_at	49.5	A	0.27417	0.1	NC	0.861614
245663_at	2.4	A	0.633789	-2.2	NC	0.681091
245664_at	5.6	A	0.919434	-1.4	NC	0.5
245665_at	183.8	P	2.44e-4	-0.4	NC	0.868657
245666_at	262.8	P	2.44e-4	0.1	NC	0.5
245667_at	521.8	P	2.44e-4	0	NC	0.506476
245668_at	1062.2	P	2.44e-4	-1	D	0.99998
245669_at	42.8	A	0.303711	0.4	NC	0.5
245670_at	28.9	A	0.246094	-0.1	NC	0.5
245671_at	56.9	A	0.171387	0.2	NC	0.703911
245672_at	15.1	A	0.398926	-1.7	NC	0.118009
245673_at	8.3	A	0.601074	-0.8	NC	0.307406
245674_at	19.5	A	0.19458	-2.2	NC	0.545234
245675_at	43.7	M	0.056152	0.7	NC	0.047264
245676_at	63.5	A	0.149658	2.2	NC	0.026698
245677_at	44.8	P	0.018555	2.8	NC	0.022932
245678_at	68.6	M	0.056152	0	NC	0.5
245679_at	136	P	7.32e-4	0.2	NC	0.62112
245680_at	41.8	A	0.149658	0.1	NC	0.5
245681_at	186.5	P	0.005859	0.8	NC	0.203871
245682_at	110.7	P	0.018555	-0.4	NC	0.990708
245683_at	110.5	P	0.00415	0.1	NC	0.5
245684_at	243.1	P	2.44e-4	-0.3	NC	0.978776
245685_at	65.9	A	0.095215	0.1	NC	0.5
245686_at	538.5	P	2.44e-4	-0.1	NC	0.725952
245687_at	189.9	P	2.44e-4	-0.2	NC	0.861614
245688_at	1519.8	P	2.44e-4	0.7	I	0.001651
245689_at	39.6	A	0.171387	4.9	NC	0.050553
245690_at	50.1	P	0.046143	0.9	NC	0.013078
245691_at	149.7	P	0.030273	0.3	NC	0.5
245692_at	25.3	A	0.5	1.1	NC	0.047264
245693_at	98.1	P	0.023926	0.3	NC	0.5
245694_at	227.2	P	2.44e-4	-0.4	NC	0.988955
245695_at	103	A	0.067627	-0.1	NC	0.961585
245696_at	1.9	A	0.962402	0.1	NC	0.900148
245697_at	190.9	P	0.008057	-0.6	D	0.999911
245698_at	125.6	A	0.129639	1.5	NC	0.010135
245699_at	51.8	P	0.01416	-0.4	NC	0.736659
245700_at	49	A	0.366211	1.5	NC	0.493524
245701_at	6	A	0.633789	0.4	NC	0.5
245702_at	81.6	P	0.005859	0.4	NC	0.467656
245703_at	28.4	A	0.334473	0.8	NC	0.532344
245704_at	131.8	P	7.32e-4	0	NC	0.925732
245705_at	24.8	A	0.5	0.7	NC	0.5
245706_at	17.1	A	0.665527	0.1	NC	0.925732
245707_at	26.8	A	0.27417	0.4	NC	0.069813
245708_at	32.5	A	0.303711	4.4	NC	0.330589
245709_at	90.4	P	0.046143	-0.5	NC	0.955851
245710_at	27.5	A	0.533936	-0.3	NC	0.645558
245711_at	275.8	P	2.44e-4	0	NC	0.777251
245712_at	71.8	P	0.005859	0.4	NC	0.105663
245713_at	38	A	0.080566	0.8	NC	0.145682
245714_at	346.8	P	2.44e-4	0	NC	0.5
245715_s_at	2491.4	P	2.44e-4	0.3	NC	0.5
245716_at	72.1	P	0.023926	0.4	NC	0.5
245717_at	38.5	A	0.366211	1.3	NC	0.194801
245718_at	194.7	P	0.037598	0.4	NC	0.318909
245719_at	29.1	A	0.303711	-0.5	NC	0.961585
245720_at	7.5	A	0.696289	-0.4	NC	0.5
245721_s_at	167.7	P	7.32e-4	-0.1	NC	0.583567
245722_at	87.1	P	0.008057	0.1	NC	0.583567
245723_at	37.4	A	0.432373	-1.1	NC	0.838962
245724_at	220.3	P	0.005859	-0.2	D	0.999973
245725_at	86.7	P	0.00293	-0.3	NC	0.911062
245726_at	54.1	A	0.171387	0.5	NC	0.307406
245727_at	61.3	P	0.046143	0.4	NC	0.5
245728_at	112.2	A	0.095215	0.4	NC	0.5
245729_at	400.1	P	2.44e-4	0.3	NC	0.5
245730_at	68.1	P	0.018555	-0.1	NC	0.506476
245731_at	179.5	P	0.00415	-0.5	D	0.99998
245732_at	139.7	P	0.00415	0.2	NC	0.5
245733_at	101.4	P	0.023926	-0.2	NC	0.988955
245734_at	210.9	P	7.32e-4	0.4	NC	0.454766
245735_at	92.1	P	0.005859	-0.9	D	0.999922
245736_at	8840.8	P	2.44e-4	-0.4	D	0.999853
245737_at	249.7	P	2.44e-4	0.2	NC	0.5
245738_at	7.2	A	0.334473	-1.2	NC	0.5
245739_at	116.5	P	0.01416	-0.1	MD	0.994591
245740_at	123.4	A	0.129639	-0.6	D	0.99994
245741_at	31.2	A	0.27417	1.5	NC	0.5
245742_at	997.4	P	2.44e-4	0	NC	0.736659
245743_at	10	A	0.466064	2.3	NC	0.030967
245744_at	2.7	A	0.932373	0.5	NC	0.086339
245745_at	0.5	A	0.981445	-0.2	NC	0.725952
245746_at	1464.4	P	2.44e-4	0.2	NC	0.5
245747_at	36.3	P	0.023926	0.5	NC	0.5
245748_at	238.9	P	7.32e-4	0.4	NC	0.48058
245749_at	11.1	A	0.533936	-0.3	NC	0.5
245750_at	634.6	P	2.44e-4	-0.7	D	0.99998
245751_s_at	70.2	P	2.44e-4	-0.5	NC	0.958799
245752_at	2.8	A	0.850342	-2.3	NC	0.657563
245753_at	15.2	A	0.466064	1.6	NC	0.057676
245754_at	1	A	0.665527	0.8	NC	0.138386
245755_at	40.3	A	0.149658	0.3	NC	0.5
245756_at	495.4	P	2.44e-4	-0.3	NC	0.988955
245757_at	7.6	A	0.5	-2	NC	0.980376
245758_at	76.7	P	0.008057	0.5	NC	0.318909
245759_at	87.4	P	0.010742	-0.2	NC	0.905721
245760_s_at	8.1	A	0.567627	-0.5	NC	0.5
245761_at	126.3	P	0.001221	-0.5	MD	0.995075
245762_at	39.3	A	0.19458	1.6	NC	0.5
245763_at	106.3	P	0.001953	-0.1	NC	0.767451
245764_s_at	46.4	A	0.219482	-0.2	NC	0.986922
245765_at	11.4	A	0.696289	1.3	NC	0.583567
245766_at	9.9	A	0.72583	-0.4	NC	0.5
245767_at	52.1	A	0.067627	0	NC	0.5
245768_at	100.3	P	7.32e-4	-1	D	0.999727
245769_at	47	P	0.023926	0.2	NC	0.5
245770_at	107.5	P	0.005859	0.5	NC	0.467656
245771_at	36.4	A	0.111572	1.1	NC	0.330589
245772_at	129.6	P	0.001221	0.7	NC	0.169098
245773_at	108.9	P	0.01416	0.6	NC	0.5
245774_at	81.5	P	0.046143	0.4	NC	0.5
245775_at	225.8	P	0.001221	-1.2	D	0.99998
245776_at	157.8	P	0.00293	-0.8	D	0.999973
245777_at	63.5	P	0.01416	0.1	NC	0.814019
245778_at	76.9	A	0.129639	0.9	NC	0.342437
245779_at	1.6	A	0.696289	-2	NC	0.596188
245780_at	254	P	2.44e-4	-0.6	D	0.998799
245781_at	254.9	P	0.001221	-0.5	D	0.999911
245782_at	6.9	A	0.780518	-0.5	NC	0.583567
245783_s_at	84.3	A	0.19458	1.5	I	0.004073
245784_at	109.4	P	0.01416	0.2	NC	0.5
245785_at	2.2	A	0.991943	1	NC	0.747149
245786_at	173.5	P	0.00293	0.5	NC	0.5
245787_at	281.7	P	2.44e-4	-0.2	D	0.99751
245788_at	156.4	P	0.01416	0.4	NC	0.5
245789_at	127	P	2.44e-4	-1.3	D	0.999833
245790_at	135.2	A	0.149658	-0.1	MD	0.994067
245791_at	529.4	P	7.32e-4	-0.1	NC	0.984574
245792_at	463.4	P	2.44e-4	0.9	I	2.73e-4
245793_at	66.3	A	0.246094	0.1	NC	0.5
245794_at	783.2	P	2.44e-4	0.9	I	6.e-5
245795_at	111.5	P	2.44e-4	0.5	NC	0.203871
245796_at	736.3	P	2.44e-4	-0.2	D	0.999226
245797_at	62.1	A	0.334473	0	NC	0.493524
245798_at	19.2	A	0.19458	0.5	NC	0.5
245799_at	4.7	A	0.828613	1.2	NC	0.274048
245800_at	66.6	M	0.056152	-0.3	NC	0.973302
245801_at	2.2	A	0.976074	0.8	NC	0.354442
245802_at	38.3	A	0.111572	0.7	NC	0.284967
245803_at	3261.5	P	2.44e-4	0.1	NC	0.5
245804_at	3.1	A	0.994141	-0.5	NC	0.973302
245805_at	0.7	A	0.976074	1.4	NC	0.921063
245806_at	59.8	A	0.171387	0.8	NC	0.131343
245807_at	23.3	A	0.5	-1.9	D	0.999508
245808_at	120.8	P	0.005859	-0.1	NC	0.925732
245809_at	240.9	P	2.44e-4	0.5	NC	0.094279
245810_at	90.6	A	0.149658	0.2	NC	0.5
245811_at	12.6	A	0.533936	-0.4	NC	0.805199
245812_at	5.8	A	0.696289	-0.9	NC	0.657563
245813_at	12.3	A	0.753906	2.5	NC	0.5
245814_at	43.6	A	0.366211	0.3	NC	0.570859
245815_at	80.2	A	0.219482	0.1	NC	0.5
245816_at	4.4	A	0.828613	-2.2	NC	0.921063
245817_at	120.7	P	0.00415	0	NC	0.596188
245818_at	148.9	P	0.030273	0	NC	0.938478
245819_at	38.1	P	0.018555	0	NC	0.252851
245820_at	35.2	A	0.246094	0.2	NC	0.5
245821_at	659.5	P	2.44e-4	0.5	NC	0.185981
245822_at	589.5	P	2.44e-4	0.2	NC	0.5
245823_at	4.1	A	0.80542	1	NC	0.274048
245824_at	61.2	A	0.303711	2	NC	0.194801
245825_at	161.5	P	2.44e-4	0.5	NC	0.318909
245826_at	35.9	A	0.111572	0.7	NC	0.069813
245827_at	25.8	A	0.303711	0.6	NC	0.37888
245828_at	95.1	A	0.149658	-0.2	NC	0.981872
245829_at	14.3	A	0.601074	3.4	NC	0.213188
245830_at	10.8	A	0.753906	-0.3	NC	0.757415
245831_at	50.3	A	0.080566	-0.1	NC	0.830902
245832_at	674.2	P	2.44e-4	0.4	NC	0.5
245833_at	30.7	A	0.5	-0.3	NC	0.971234
245834_at	3	A	0.953857	0.8	NC	0.118009
245835_at	10.2	A	0.432373	-0.7	NC	0.62112
245836_at	7.2	A	0.388672	3.9	NC	0.055964
245837_at	41.4	A	0.149658	0.9	NC	0.050553
245838_at	68.8	P	0.005859	-0.2	NC	0.786812
245839_at	13.1	A	0.567627	0.4	NC	0.232549
245840_at	60.4	A	0.067627	0.6	NC	0.111714
245841_s_at	4102.2	P	2.44e-4	0	NC	0.715033
245842_at	15	A	0.696289	0.5	NC	0.5
245843_at	67	A	0.171387	0.4	NC	0.5
245844_at	191	P	0.008057	0.6	NC	0.48058
245845_at	85.4	P	0.008057	-0.1	NC	0.703911
245846_at	59.1	P	0.005859	-0.3	NC	0.796129
245847_at	44	A	0.246094	0.4	NC	0.242585
245848_at	126.6	P	2.44e-4	0.3	NC	0.5
245849_at	127.4	P	0.018555	0.4	NC	0.5
245850_at	61.3	A	0.149658	0.2	NC	0.558077
245851_at	141.7	P	2.44e-4	-0.1	NC	0.854318
245852_at	178.4	P	0.00415	0.6	NC	0.284967
245853_at	138	P	0.005859	0.8	NC	0.138386
245854_at	131.9	P	0.010742	0.3	NC	0.5
245855_at	252.2	P	7.32e-4	0	NC	0.596188
245856_at	57.1	P	0.018555	3.1	NC	0.007788
245857_at	17.8	A	0.533936	1.1	NC	0.203871
245858_at	5.8	A	0.72583	-1	NC	0.532344
245859_at	61.4	A	0.067627	-0.1	NC	0.5
245860_at	22	A	0.567627	-0.9	NC	0.5
245861_at	42	A	0.067627	0.5	NC	0.232549
245862_at	349.9	P	7.32e-4	-0.5	D	0.999226
245863_s_at	49.8	A	0.129639	-0.1	NC	0.952736
245864_at	54	A	0.171387	0	NC	0.5
245865_at	3.1	A	0.969727	0.4	NC	0.881991
245866_s_at	91.1	P	0.010742	-0.2	NC	0.934434
245867_at	141.3	P	2.44e-4	-0.6	D	0.996645
245868_at	461.9	P	2.44e-4	-0.7	D	0.99998
245869_at	8.3	A	0.753906	-1.7	NC	0.39129
245870_at	60.6	A	0.27417	-1.2	D	0.999448
245871_at	4.3	A	0.780518	-3.2	NC	0.5
245872_at	36.9	A	0.129639	-0.5	NC	0.992212
245873_at	55.6	P	0.00293	0.3	NC	0.583567
245874_at	3814.4	P	0.001953	-0.5	D	0.999781
245875_at	542.5	P	7.32e-4	0.4	NC	0.5
245876_at	41.5	M	0.056152	1.1	NC	0.078937
245877_at	9.6	A	0.633789	1.7	NC	0.050553
245878_at	90.5	A	0.095215	0.4	NC	0.875448
245879_at	73.6	P	0.046143	0.1	NC	0.5
245880_at	16	A	0.567627	2.1	NC	0.366593
245881_at	127.6	P	0.00415	-0.5	NC	0.992212
245882_at	3.7	A	0.888428	-2.5	NC	0.949447
245883_at	27	A	0.219482	0.4	NC	0.757415
245884_at	121	P	0.001221	-0.3	NC	0.48058
245885_at	674.3	P	2.44e-4	0.1	NC	0.5
245886_at	342	P	2.44e-4	0.1	NC	0.5
245887_at	172	P	2.44e-4	0	NC	0.5
245888_at	93.9	P	0.030273	-0.3	NC	0.971234
245889_at	200.8	P	2.44e-4	-3.4	D	0.99998
245890_at	1.7	A	0.850342	0.3	NC	0.5
245891_at	1635.6	P	2.44e-4	-0.4	D	0.999759
245892_at	19	A	0.567627	2.4	NC	0.5
245893_at	175.5	P	0.005859	0.1	NC	0.5
245894_at	332.6	P	2.44e-4	0.1	NC	0.5
245895_at	91.3	P	0.037598	0.5	NC	0.177412
245896_at	194.8	P	0.001221	1	NC	0.019624
245897_at	80.9	A	0.171387	-0.2	NC	0.983269
245898_at	80.8	P	0.018555	0.3	NC	0.5
245899_at	88.4	P	0.010742	0.5	NC	0.39129
245900_at	326.5	P	2.44e-4	0.3	NC	0.441923
245901_at	38.5	A	0.067627	0.3	NC	0.416433
245902_at	55.4	A	0.246094	0.9	NC	0.5
245903_at	49.1	A	0.095215	-0.4	NC	0.838962
245904_at	456	P	2.44e-4	3	I	2.e-5
245905_at	1135.8	P	7.32e-4	0.3	NC	0.5
245906_at	37.3	A	0.5	2.4	NC	0.138386
245907_at	1.4	A	0.953857	-1	NC	0.767451
245908_at	2.1	A	0.919434	0.5	NC	0.757415
245909_at	63.7	A	0.19458	0.2	NC	0.747149
245910_at	217.3	P	2.44e-4	0.1	NC	0.506476
245911_at	677.2	P	2.44e-4	0.4	NC	0.467656
245912_at	162.7	A	0.067627	0.2	NC	0.5
245913_at	455.5	P	2.44e-4	-0.7	D	0.999508
245914_at	122	P	0.023926	0	NC	0.5
245915_s_at	1786.4	P	2.44e-4	0.3	NC	0.5
245916_at	27.4	A	0.27417	0.9	NC	0.5
245917_at	237.8	P	0.001221	-0.1	NC	0.814019
245918_at	34.1	A	0.303711	0.8	NC	0.467656
245919_at	3.7	A	0.696289	-1.6	NC	0.5
245920_at	30.3	A	0.095215	0.8	NC	0.416433
245921_at	62.5	A	0.095215	1	NC	0.145682
245922_at	20	A	0.398926	4.7	NC	0.033304
245923_at	14.7	A	0.303711	-0.3	NC	0.354442
245924_at	77.9	P	0.046143	-0.3	D	0.999853
245925_at	193.5	P	0.001953	-1.7	D	0.99998
245926_at	87.2	P	0.010742	0.1	NC	0.5
245927_at	10	A	0.72583	-0.5	NC	0.296089
245928_s_at	62.7	A	0.111572	-2.4	D	0.99998
245929_at	240.8	P	2.44e-4	0.6	MI	0.005933
245930_at	54.7	A	0.080566	0	NC	0.506476
245931_at	15.7	A	0.753906	0.6	NC	0.5
245932_at	278.7	P	0.001953	0.3	NC	0.5
245933_at	66.6	A	0.27417	0.5	NC	0.5
245934_at	312.5	P	7.32e-4	-0.1	NC	0.938478
245935_at	59.7	A	0.129639	-0.4	NC	0.725952
245936_at	33.8	A	0.149658	-0.6	NC	0.814019
245937_at	103.4	P	0.008057	-0.5	D	0.99751
245938_at	205.7	P	0.001221	-0.2	NC	0.991489
245939_at	2211.4	P	2.44e-4	0.4	NC	0.274048
245940_at	144.9	P	0.00293	-0.6	D	0.999932
245941_at	287.4	P	0.001953	0.2	NC	0.881991
245942_at	26.6	A	0.5	-0.2	NC	0.5
245943_at	97.1	A	0.067627	1.2	NC	0.008511
245944_at	75.5	P	0.00293	-0.1	NC	0.805199
245945_at	12.5	A	0.665527	1.8	NC	0.5
245946_at	8.7	A	0.850342	0.4	NC	0.51942
245947_at	456	P	0.001953	-0.2	D	0.998799
245948_at	82.9	A	0.219482	-1	D	0.99998
245949_at	3471.5	P	2.44e-4	-0.1	NC	0.952736
245950_at	41.7	A	0.129639	-0.5	NC	0.881991
245951_at	626.7	P	2.44e-4	0.4	NC	0.222749
245952_at	32.1	A	0.334473	1.8	NC	0.088938
245953_at	6.5	A	0.976074	0.4	NC	0.955851
245954_at	42.4	A	0.149658	0.1	NC	0.60871
245955_at	36.6	A	0.129639	1	NC	0.5
245956_s_at	2057.5	P	2.44e-4	0.5	NC	0.263341
245957_at	403.3	P	2.44e-4	-0.5	D	0.999911
245958_at	9.1	A	0.780518	0.5	NC	0.5
245959_at	1.1	A	0.780518	-1	NC	0.681091
245960_at	127.3	A	0.095215	0.3	NC	0.736659
245961_at	75.7	A	0.129639	0	NC	0.545234
245962_at	43.7	A	0.303711	-1.1	D	0.99987
245963_at	13.3	A	0.466064	-0.4	NC	0.48058
245964_at	36.7	A	0.334473	2.3	NC	0.429141
245965_at	59.3	A	0.246094	0.9	NC	0.050553
245966_at	117.3	A	0.111572	3.4	I	9.66e-4
245967_at	42.3	A	0.19458	3.9	I	0.002032
245968_at	18.9	A	0.696289	-1.1	NC	0.633407
245969_at	104.1	P	0.046143	0.2	NC	0.5
245970_at	40.8	A	0.466064	1.1	NC	0.050553
245971_at	277.7	P	7.32e-4	0.1	NC	0.558077
245972_at	165.5	P	2.44e-4	0.2	NC	0.5
245973_at	4.3	A	0.80542	2.1	NC	0.094279
245974_at	28.3	A	0.432373	2.8	NC	0.232549
245975_at	176.6	P	0.01416	0.2	NC	0.570859
245976_at	4.5	A	0.633789	-4.7	D	0.99998
245977_at	364.7	P	2.44e-4	-0.1	NC	0.900148
245978_at	1.5	A	0.969727	-2.5	NC	0.911062
245979_at	62.4	P	0.005859	1.4	I	0.001651
245980_at	12.5	A	0.432373	0.7	NC	0.131343
245981_at	249.1	P	0.00415	0.1	NC	0.5
245982_at	41.4	A	0.334473	0.1	NC	0.441923
245983_at	127.8	P	0.008057	-0.4	NC	0.805199
245984_at	203.7	P	0.001221	-0.4	D	0.99994
245985_at	440	P	2.44e-4	0.1	NC	0.5
245986_at	165.5	P	0.018555	0.2	NC	0.596188
245987_at	1712.1	P	2.44e-4	-0.2	D	0.998349
245988_at	191.2	P	7.32e-4	0.1	NC	0.5
245989_s_at	400.1	P	0.001953	-0.3	D	0.999922
245990_at	77.8	P	0.030273	-0.4	D	0.999226
245991_at	405.5	P	2.44e-4	0	NC	0.570859
245992_at	38	A	0.111572	0.6	NC	0.194801
245993_at	975.2	P	2.44e-4	0.1	NC	0.5
245994_at	142.2	A	0.067627	0.4	NC	0.252851
245995_at	19.5	A	0.334473	0.5	NC	0.5
245996_at	3.9	A	0.919434	0.3	NC	0.342437
245997_at	3.3	A	0.432373	-1.9	NC	0.62112
245998_at	411	P	7.32e-4	-0.5	D	0.99996
245999_at	1280.3	P	2.44e-4	-0.3	D	0.995519
246000_at	19.1	A	0.533936	0	NC	0.645558
246001_at	10.4	A	0.665527	0.3	NC	0.725952
246002_at	0.9	A	0.999268	0.4	NC	0.993497
246003_at	679.6	P	2.44e-4	-0.2	NC	0.814019
246004_at	26.5	A	0.601074	-0.2	NC	0.645558
246005_at	191.6	P	7.32e-4	0.3	NC	0.185981
246006_at	2107.8	P	2.44e-4	-0.1	NC	0.786812
246007_at	123.7	P	2.44e-4	-0.1	NC	0.669411
246008_at	123.3	P	0.023926	0	NC	0.681091
246009_at	87.1	P	0.037598	-0.1	D	0.998664
246010_at	82.3	A	0.080566	-0.1	NC	0.881991
246011_at	24.4	A	0.567627	-0.6	NC	0.992212
246012_at	50.7	P	0.030273	-0.6	D	0.99998
246013_at	19.2	A	0.171387	0.2	NC	0.5
246014_at	1.2	A	0.99707	-0.3	NC	0.955851
246015_at	110.3	P	0.00415	-0.3	NC	0.767451
246016_at	96.3	P	2.44e-4	-0.3	D	0.998799
246017_at	267	P	0.001221	1	I	8.65e-4
246018_at	105.4	P	2.44e-4	-0.3	NC	0.5
246019_at	11.4	A	0.567627	2.5	NC	0.5
246020_at	153.7	P	0.001221	-0.5	D	0.995927
246021_at	8.1	A	0.72583	-1.3	NC	0.5
246022_at	5.7	A	0.850342	-0.2	NC	0.467656
246023_at	41.5	M	0.056152	2.1	NC	0.007788
246024_at	2.8	A	0.870361	0.1	NC	0.633407
246025_at	34	A	0.398926	0	NC	0.232549
246026_at	263.2	P	0.00415	0.4	NC	0.5
246027_at	16.6	A	0.303711	-1.6	NC	0.5
246028_at	422.9	P	2.44e-4	-0.3	NC	0.991489
246029_at	2340.8	P	2.44e-4	-0.1	NC	0.703911
246030_at	199.4	P	0.00293	-0.2	NC	0.916174
246031_at	202.1	P	0.00293	0.3	NC	0.5
246032_s_at	4.7	A	0.991943	-2.5	NC	0.984574
246033_at	68.7	P	0.010742	-0.1	NC	0.911062
246034_at	56	A	0.303711	-2.4	D	0.999382
246035_at	668.5	P	2.44e-4	0.4	NC	0.307406
246036_at	84	P	0.030273	0.7	NC	0.105663
246037_at	144.9	P	7.32e-4	0	NC	0.51942
246038_s_at	45.8	A	0.129639	0.3	NC	0.5
246039_at	124	P	0.001221	0	NC	0.777251
246040_at	152.9	P	2.44e-4	0.2	NC	0.5
246041_at	112.4	P	7.32e-4	-0.3	NC	0.814019
246042_at	745.7	P	2.44e-4	0.3	NC	0.354442
246043_at	127.5	P	0.046143	0.8	NC	0.366593
246044_at	126.9	P	2.44e-4	-0.7	D	0.999308
246045_at	146.8	P	0.023926	0.7	NC	0.145682
246046_at	47	M	0.056152	0.4	NC	0.088938
246047_at	41.7	A	0.366211	2.5	NC	0.044149
246048_at	3.8	A	0.633789	-1.9	NC	0.5
246049_at	2.6	A	0.850342	-3.4	NC	0.868657
246050_s_at	355.9	P	2.44e-4	-0.3	NC	0.973302
246051_at	340.3	P	7.32e-4	0.1	NC	0.5
246052_at	8.4	A	0.5	-1.1	NC	0.366593
246053_at	68.4	A	0.149658	0.4	NC	0.838962
246054_at	7.5	A	0.780518	-2.1	NC	0.981872
246055_at	144.5	P	0.030273	-0.1	D	0.996959
246056_at	157.7	P	0.018555	0.4	NC	0.51942
246057_at	75.1	P	0.001221	1.1	I	0.004073
246058_at	199	P	2.44e-4	0.2	NC	0.5
246059_at	255.4	P	7.32e-4	0.3	NC	0.5
246060_at	278.1	P	0.010742	0.4	NC	0.5
246061_at	121.6	P	0.005859	0.2	NC	0.5
246062_at	185.4	P	7.32e-4	-0.6	D	0.999977
246063_at	117.5	P	0.001221	0.6	NC	0.033304
246064_at	343.9	P	0.001221	0.3	NC	0.5
246065_at	6.8	A	0.366211	-2.2	NC	0.5
246066_at	139.6	P	0.001221	-0.1	NC	0.921063
246067_at	492	P	0.001221	1.1	I	6.e-5
246068_at	7285.7	P	2.44e-4	-0.1	NC	0.830902
246069_at	38.2	M	0.056152	1.4	NC	0.088938
246070_at	786	P	2.44e-4	0	NC	0.596188
246071_at	169	P	0.010742	0.2	NC	0.5
246072_at	29	A	0.095215	-0.4	NC	0.532344
246073_at	353.6	P	2.44e-4	0.1	NC	0.657563
246074_at	78.6	P	0.030273	0	NC	0.692594
246075_at	27.3	A	0.246094	0.1	NC	0.5
246076_at	364	P	2.44e-4	1.6	I	2.e-5
246077_at	41.8	A	0.633789	0.1	NC	0.900148
246078_s_at	42.2	A	0.171387	0.5	NC	0.203871
246079_at	51.2	A	0.149658	0.3	NC	0.318909
246080_at	4	A	0.533936	-2.2	NC	0.894337
246081_s_at	191.5	P	0.001221	-0.4	NC	0.977068
246082_at	4.9	A	0.696289	0.8	NC	0.232549
246083_at	36.8	A	0.303711	-1	NC	0.971234
246084_at	58.9	A	0.067627	0.3	NC	0.596188
246085_at	71.7	P	0.037598	0.1	NC	0.583567
246086_at	14.8	A	0.366211	-1	NC	0.263341
246087_at	120.9	P	2.44e-4	1	I	3.07e-4
246088_at	153.8	P	0.005859	-0.3	NC	0.977068
246089_at	541.8	P	2.44e-4	-0.5	D	0.999948
246090_at	272.4	P	0.00293	-0.9	D	0.99998
246091_at	117.7	A	0.080566	0.3	NC	0.5
246092_at	1188.3	P	2.44e-4	0.4	NC	0.39129
246093_at	58.7	P	0.018555	-0.8	D	0.999965
246094_at	55.8	P	0.001953	0.3	NC	0.703911
246095_at	44.7	M	0.056152	0.1	NC	0.467656
246096_at	17.1	A	0.366211	0.1	NC	0.657563
246097_at	398.4	P	2.44e-4	1.2	I	3.e-5
246098_at	186.2	P	0.001953	-0.4	NC	0.989865
246099_at	42.1	A	0.171387	-1.6	D	0.999954
246100_at	29.6	A	0.466064	4.5	NC	0.050553
246101_at	18	A	0.567627	1.8	NC	0.454766
246102_at	2.1	A	0.828613	0.7	NC	0.62112
246103_at	88.8	A	0.129639	0.2	NC	0.805199
246104_at	62.4	A	0.19458	-1.2	D	0.99997
246105_at	16.5	A	0.246094	1.3	NC	0.454766
246106_at	11	A	0.601074	2.1	NC	0.010135
246107_at	51.3	P	0.046143	1.2	NC	0.177412
246108_at	682.4	P	2.44e-4	0.1	NC	0.5
246109_at	125.7	P	0.005859	-0.2	NC	0.973302
246110_at	14.8	A	0.533936	0	NC	0.5
246111_at	105.9	P	7.32e-4	0.2	NC	0.5
246112_at	199.4	P	7.32e-4	0.3	NC	0.5
246113_at	33.2	A	0.219482	0.7	NC	0.069813
246114_at	234.2	P	0.008057	-3.3	D	0.99998
246115_at	99.8	P	7.32e-4	0	NC	0.5
246116_at	53.5	A	0.067627	0.8	NC	0.274048
246117_at	188.3	P	0.010742	0.4	NC	0.5
246118_at	10	A	0.567627	-0.9	NC	0.330589
246119_at	623.5	P	2.44e-4	-0.1	NC	0.736659
246120_at	84.1	P	0.023926	-0.1	NC	0.757415
246121_at	38	A	0.171387	0.5	NC	0.506476
246122_at	30.8	A	0.303711	0.4	NC	0.242585
246123_at	34.6	A	0.334473	0.3	NC	0.5
246124_at	509.9	P	2.44e-4	0.8	NC	0.018128
246125_at	560.1	P	7.32e-4	1.5	I	8.8e-5
246126_at	265.6	P	7.32e-4	0.8	I	4.92e-4
246127_s_at	6.6	A	0.80542	-0.3	NC	0.62112
246128_at	2.4	A	0.976074	-2.6	NC	0.983269
246129_at	1.6	A	0.98584	0.1	NC	0.934434
246130_at	32.6	A	0.398926	0.4	NC	0.583567
246131_at	406.3	P	2.44e-4	-0.2	NC	0.986922
246132_at	4	A	0.828613	-2.6	NC	0.5
246133_at	1114.3	P	2.44e-4	0	NC	0.767451
246134_at	88.6	P	2.44e-4	0	NC	0.796129
246135_at	804.9	P	2.44e-4	-0.8	D	0.99998
246136_at	4.4	A	0.696289	-2.4	NC	0.681091
246137_at	12.1	A	0.665527	0.8	NC	0.454766
246138_at	37.9	P	0.046143	0.2	NC	0.51942
246139_at	111.9	P	0.005859	-0.1	NC	0.945978
246140_at	138.3	P	0.01416	0	NC	0.5
246141_at	20.1	A	0.5	-1.4	NC	0.875448
246142_at	92.4	P	0.001221	-0.8	D	0.99997
246143_at	165.6	P	0.00293	-0.2	D	0.998664
246144_at	72.7	P	0.008057	0.4	NC	0.454766
246145_at	1.8	A	0.943848	0.2	NC	0.767451
246146_at	135	P	0.00293	-0.6	NC	0.921063
246147_s_at	336.1	P	2.44e-4	0.1	NC	0.570859
246148_at	50.8	P	0.010742	0.1	NC	0.854318
246149_at	298.5	P	2.44e-4	-3.3	D	0.99998
246150_at	381.5	P	0.001953	-0.1	NC	0.777251
246151_at	33.7	A	0.303711	-0.7	NC	0.916174
246152_at	4.7	A	0.5	-2.1	NC	0.881991
246153_s_at	641.7	P	2.44e-4	-0.4	D	0.99998
246154_at	33.7	M	0.056152	0.4	NC	0.5
246155_at	45.8	A	0.149658	-0.4	NC	0.596188
246156_at	1334.7	P	2.44e-4	0	NC	0.645558
246157_at	408.8	P	7.32e-4	0.5	NC	0.041201
246158_at	95.2	P	0.030273	0.4	NC	0.5
246159_at	4.3	A	0.753906	-1	NC	0.767451
246160_at	174.1	P	0.001953	0.1	NC	0.5
246161_at	1035.9	P	2.44e-4	0.3	NC	0.5
246162_at	55.2	P	2.44e-4	-0.6	D	0.997247
246163_at	4	A	0.932373	0.2	NC	0.5
246164_at	5.6	A	0.601074	1	NC	0.318909
246165_at	18.8	A	0.398926	2.7	NC	0.145682
246166_at	4.1	A	0.943848	0.6	NC	0.767451
246167_at	7.2	A	0.696289	-2.8	NC	0.669411
246168_at	1.1	A	0.953857	-1	NC	0.921063
246169_at	164.8	P	0.005859	0.1	NC	0.5
246170_at	445.2	P	7.32e-4	0	NC	0.796129
246171_at	322	P	7.32e-4	-0.6	D	0.99996
246172_s_at	24	A	0.366211	0.4	NC	0.274048
246173_s_at	74.6	P	0.00293	0	NC	0.5
246174_s_at	18.2	A	0.5	0.4	NC	0.633407
246175_s_at	17.9	A	0.366211	-0.8	D	0.999226
246176_at	3.3	A	0.888428	0.6	NC	0.657563
246177_at	4.9	A	0.904785	0.8	NC	0.532344
246178_s_at	9	A	0.870361	-0.3	NC	0.757415
246179_at	5.4	A	0.919434	0.7	NC	0.532344
246180_at	152	P	0.001221	-0.1	NC	0.984574
246181_at	53.7	A	0.067627	0.7	NC	0.153232
246182_at	53.3	M	0.056152	-0.3	NC	0.854318
246183_at	3.2	A	0.969727	0.3	NC	0.786812
246184_at	267.4	P	0.001221	0	NC	0.905721
246185_at	211.8	P	0.018555	0.7	NC	0.083826
246186_at	17.3	A	0.533936	-0.5	NC	0.5
246187_at	175	P	0.030273	0.7	NC	0.016731
246188_at	89.8	P	0.023926	0.8	NC	0.078937
246189_at	179.6	P	0.005859	0.4	NC	0.39129
246190_at	108.1	P	0.005859	0	NC	0.715033
246191_at	1156.2	P	2.44e-4	0.1	NC	0.60871
246192_at	716.8	P	2.44e-4	-0.2	MD	0.995075
246193_at	133.6	P	0.010742	0.3	NC	0.570859
246194_at	127.2	P	0.00293	0.2	NC	0.786812
246195_at	120.8	P	0.00293	-1	D	0.99987
246196_at	67.4	P	0.00293	0.4	NC	0.558077
246197_at	191.7	P	2.44e-4	-0.6	D	0.99997
246198_at	69.4	P	7.32e-4	-0.4	MD	0.994067
246199_at	173.3	P	0.01416	1.2	NC	0.022932
246200_at	66	A	0.129639	0.5	NC	0.203871
246201_at	166.9	P	0.008057	-0.3	NC	0.991489
246202_at	57.5	P	7.32e-4	-0.2	NC	0.786812
246203_at	1339.2	P	2.44e-4	1.6	I	2.3e-5
246204_at	244.1	P	0.008057	0.2	NC	0.5
246205_at	127.9	P	7.32e-4	0.4	NC	0.354442
246206_at	48.7	A	0.432373	0.2	NC	0.124552
246207_at	143.4	P	7.32e-4	-0.1	NC	0.814019
246208_at	3.1	A	0.696289	-2.7	NC	0.5
246209_at	33.5	A	0.366211	0.2	NC	0.736659
246210_at	84.8	P	0.030273	0.8	NC	0.5
246211_at	213.9	P	2.44e-4	-0.7	D	0.99998
246212_at	84.7	M	0.056152	0.3	NC	0.5
246213_at	187.2	P	0.01416	0.4	NC	0.5
246214_at	1081.9	P	2.44e-4	0.6	NC	0.035785
246215_at	29.3	A	0.219482	0.3	NC	0.5
246216_at	149.3	P	0.005859	-0.1	NC	0.983269
246217_at	135.8	P	0.010742	0.1	NC	0.747149
246218_at	62.3	P	0.001221	-0.8	NC	0.986922
246219_at	340.6	P	2.44e-4	-0.3	NC	0.830902
246220_at	396.8	P	7.32e-4	0.3	NC	0.5
246221_at	149.5	P	0.023926	-0.6	NC	0.888286
246222_at	49.3	A	0.19458	0	NC	0.583567
246223_at	148.7	P	0.005859	0	NC	0.911062
246224_at	36.6	A	0.303711	0.2	NC	0.493524
246225_at	105.6	P	2.44e-4	-0.4	NC	0.805199
246226_at	70	A	0.129639	0.5	NC	0.441923
246227_at	5.2	A	0.633789	1	NC	0.038415
246228_at	730.8	P	2.44e-4	-1.5	D	0.99998
246229_at	140.8	P	2.44e-4	2.3	I	3.e-5
246230_at	73.5	A	0.466064	-0.1	NC	0.984574
246231_at	49.5	P	0.046143	0	NC	0.955851
246232_at	262.2	P	2.44e-4	0	NC	0.796129
246233_at	189.6	P	2.44e-4	0.2	NC	0.5
246234_at	134	P	0.00415	0.1	NC	0.545234
246235_at	53.8	P	0.037598	-0.5	NC	0.986922
246236_at	36.1	A	0.366211	-0.8	NC	0.558077
246237_at	149.5	P	0.005859	0.4	NC	0.5
246238_at	28.9	A	0.5	-1.2	D	0.99996
246239_at	109.6	P	0.037598	-0.6	D	0.999727
246240_at	147	P	0.001953	0.4	NC	0.296089
246241_at	43.7	A	0.334473	1.6	NC	0.038415
246242_at	3.6	A	0.828613	-2.3	NC	0.545234
246243_at	109.7	P	7.32e-4	-0.4	D	0.999562
246244_at	387.4	P	2.44e-4	1	I	0.001201
246245_at	255.8	P	2.44e-4	0.2	NC	0.5
246246_at	12.1	A	0.466064	-1.1	NC	0.570859
246247_at	419.2	P	2.44e-4	0.4	NC	0.342437
246248_at	2.9	A	0.601074	-1.3	NC	0.044149
246249_at	90	A	0.067627	0.6	NC	0.5
246250_at	48.8	A	0.080566	1.3	NC	0.028766
246251_at	9.1	A	0.665527	-1.8	NC	0.583567
246252_s_at	73.3	P	0.018555	-1.8	D	0.99998
246253_at	284	P	7.32e-4	-0.3	NC	0.938478
246254_at	9.7	A	0.696289	0.4	NC	0.5
246255_at	110.7	P	0.010742	0.7	NC	0.493524
246256_at	11.1	A	0.80542	0.6	NC	0.894337
246257_at	341.9	P	2.44e-4	0.1	NC	0.60871
246258_at	57.9	P	0.00293	0.9	NC	0.232549
246259_at	349.4	P	7.32e-4	0.3	NC	0.5
246260_at	15.5	A	0.466064	-1.1	NC	0.875448
246261_at	73.6	P	0.001953	-0.3	NC	0.5
246262_at	12.5	A	0.533936	-1.1	NC	0.60871
246263_at	405	P	2.44e-4	0.4	NC	0.307406
246264_at	39	A	0.27417	-0.4	NC	0.964215
246265_at	122.6	P	2.44e-4	0.1	NC	0.5
246266_at	93.3	P	7.32e-4	-0.1	NC	0.5
246267_at	2964.4	P	2.44e-4	-0.2	NC	0.955851
246268_at	82.8	P	0.001221	0.4	NC	0.5
246269_at	48.7	A	0.19458	0.3	NC	0.5
246270_at	308.8	P	7.32e-4	0.5	NC	0.48058
246271_at	41.1	A	0.466064	0.3	NC	0.5
246272_at	55.1	A	0.19458	0.1	NC	0.5
246273_at	3.8	A	0.962402	0.6	NC	0.5
246274_at	57.5	A	0.219482	0.3	NC	0.5
246275_at	45.4	A	0.366211	0.3	NC	0.342437
246276_at	162.7	P	0.001221	0.4	NC	0.5
246277_at	4.3	A	0.850342	0.8	NC	0.242585
246278_at	53.1	A	0.080566	-0.1	NC	0.881991
246279_at	3.3	A	0.943848	-2.3	NC	0.969033
246280_at	126.4	P	2.44e-4	0.2	NC	0.5
246281_at	119.6	P	0.00293	-0.1	NC	0.5
246282_at	59.6	A	0.111572	0.7	NC	0.493524
246283_at	345.7	P	2.44e-4	-0.1	NC	0.905721
246284_at	88.8	P	0.010742	-0.9	D	0.997968
246285_at	220.1	P	0.008057	-0.1	NC	0.830902
246286_at	753.8	P	7.32e-4	0.2	NC	0.5
246287_at	98.2	P	0.00293	0.3	NC	0.532344
246288_at	400	P	0.001221	0.6	NC	0.018128
246289_at	447.1	P	2.44e-4	-0.2	D	0.999226
246290_at	2091.1	P	2.44e-4	1	I	2.3e-5
246291_at	189.3	P	0.00415	0.2	NC	0.822588
246292_at	294.8	P	0.00415	-0.2	NC	0.975245
246293_at	112.4	P	0.001221	0.5	NC	0.094279
246294_at	139.1	P	0.001221	0	NC	0.894337
246295_at	62.2	A	0.129639	0.8	NC	0.5
246296_at	164.4	P	0.005859	1.4	NC	0.006503
246297_at	30.7	A	0.533936	2.6	NC	0.467656
246298_at	188.5	P	2.44e-4	-0.2	NC	0.930187
246299_at	4.3	A	0.919434	0.6	NC	0.5
246300_at	87	P	0.001221	-0.8	NC	0.971234
246301_at	162	P	0.001221	-0.1	NC	0.861614
246302_at	132.4	P	0.00415	-1.1	D	0.99998
246303_at	60.6	A	0.171387	0.9	NC	0.194801
246304_at	349.5	P	2.44e-4	-0.8	D	0.99998
246305_at	640.6	P	2.44e-4	0	NC	0.633407
246306_at	74.2	P	0.037598	-0.1	NC	0.747149
246307_at	694.2	P	2.44e-4	0	NC	0.645558
246308_at	37.4	P	0.008057	0.8	NC	0.061522
246309_at	103.1	P	0.008057	0.2	NC	0.5
246310_at	69	P	0.008057	1.1	I	0.004481
246311_at	264.5	P	2.44e-4	-0.3	NC	0.980376
246312_at	215.3	P	0.001953	-0.1	NC	0.988955
246313_at	1.8	A	0.976074	0.3	NC	0.952736
246314_at	133.1	P	0.00415	-0.6	D	0.999886
246315_at	7.3	A	0.633789	-1.1	NC	0.5
246316_at	3.8	A	0.969727	0.3	NC	0.5
246317_at	112	P	0.018555	0.2	NC	0.5
246318_at	66.9	P	0.010742	-0.3	NC	0.861614
246319_at	289.6	P	0.023926	0	NC	0.715033
246320_at	355.6	P	0.001221	-0.1	NC	0.975245
246321_at	16.7	A	0.27417	-0.3	NC	0.5
246322_at	129.4	P	0.010742	0	NC	0.846768
246323_at	162	A	0.095215	0.8	NC	0.39129
246324_at	127.2	P	0.00415	0.7	NC	0.161038
246325_at	32.6	A	0.27417	-0.5	NC	0.777251
246326_at	55.3	M	0.056152	0.5	NC	0.5
246327_at	233	P	7.32e-4	-0.3	NC	0.991489
246328_at	99.2	A	0.095215	0.2	NC	0.454766
246329_at	106.6	P	0.008057	0.4	NC	0.583567
246330_at	162	P	2.44e-4	0.4	NC	0.5
246331_at	104.2	A	0.080566	0	NC	0.777251
246332_at	19.4	A	0.533936	2.2	NC	0.558077
246333_at	159.4	P	2.44e-4	0	NC	0.5
246334_at	118	P	7.32e-4	0.1	NC	0.5
246335_at	19.9	A	0.466064	-0.4	NC	0.786812
246336_at	21.2	A	0.334473	1	NC	0.5
246337_at	8.7	A	0.665527	0.2	NC	0.5
246338_s_at	3.2	A	0.953857	0.4	NC	0.881991
246339_at	113.4	P	0.001953	0.3	NC	0.5
246340_s_at	30.7	A	0.303711	0.1	NC	0.952736
246341_x_at	2	A	0.932373	0.3	NC	0.5
246342_at	3.2	A	0.932373	-1.7	NC	0.725952
246343_at	169.9	P	2.44e-4	0	NC	0.777251
246344_at	281.1	P	2.44e-4	1.1	I	1.89e-4
246345_at	163.5	P	0.010742	-0.3	NC	0.822588
246346_at	119.4	P	2.44e-4	0.1	NC	0.5
246347_at	63.7	P	0.010742	0.3	NC	0.5
246348_at	146.7	P	2.44e-4	-0.4	D	0.999382
246349_at	29.1	A	0.27417	5.6	NC	0.177412
246350_at	21.2	A	0.567627	-0.6	NC	0.868657
246351_at	198.9	P	0.00293	0.1	NC	0.5
246352_at	4.9	A	0.976074	0.8	NC	0.37888
246353_s_at	7	A	0.80542	-0.3	NC	0.5
246354_at	35.6	A	0.219482	2.8	NC	0.078937
246355_at	32.3	A	0.366211	0.4	NC	0.185981
246356_x_at	36.8	P	0.023926	0.4	NC	0.342437
246357_x_at	14.4	A	0.633789	3.8	NC	0.035785
246358_x_at	2.6	A	0.870361	-0.1	NC	0.570859
246359_x_at	28.5	A	0.129639	-0.3	NC	0.5
246360_at	1.9	A	0.870361	-1.9	NC	0.545234
246361_s_at	24.4	A	0.149658	0.7	NC	0.5
246362_at	8.8	A	0.80542	2.4	NC	0.454766
246363_at	29.9	A	0.067627	1.1	NC	0.124552
246364_at	26.3	A	0.095215	0.4	NC	0.366593
246365_at	29.6	A	0.27417	3.2	NC	0.131343
246366_at	344	P	2.44e-4	0.4	NC	0.296089
246367_at	10.8	A	0.27417	1.4	NC	0.022932
246368_at	464.2	P	0.001221	0.2	NC	0.5
246369_at	34.9	A	0.095215	0	NC	0.5
246370_at	47.8	A	0.095215	2.8	NC	0.021224
246371_at	59.7	A	0.080566	-0.2	NC	0.252851
246372_at	21.6	A	0.27417	0.4	NC	0.263341
246373_at	143.8	P	0.001953	-0.3	NC	0.969033
246374_at	82.3	A	0.095215	-1.1	D	0.99998
246375_at	420.7	P	2.44e-4	-0.2	NC	0.938478
246376_at	316.1	P	0.001221	-0.5	D	0.999562
246377_at	17.8	A	0.366211	-0.3	NC	0.5
246378_at	191.1	P	2.44e-4	0.1	NC	0.5
246379_s_at	569.3	P	2.44e-4	0.1	NC	0.5
246380_at	9.1	A	0.72583	-1.1	NC	0.767451
246381_at	19.7	A	0.828613	2.6	NC	0.074268
246382_at	32.9	A	0.246094	3.6	NC	0.105663
246383_at	30.3	A	0.27417	-0.2	NC	0.692594
246384_at	551.1	P	2.44e-4	-0.4	D	0.99751
246385_at	66.4	A	0.303711	1.9	NC	0.263341
246386_at	50.8	A	0.080566	0.8	NC	0.041201
246387_at	56.3	M	0.056152	0.6	NC	0.169098
246388_at	3.9	A	0.904785	0.8	NC	0.5
246389_at	102.9	P	0.046143	-0.1	NC	0.969033
246390_at	363.4	P	7.32e-4	0.6	NC	0.054022
246391_at	497.3	P	2.44e-4	0.2	NC	0.5
246392_at	2.9	A	0.943848	-3.2	NC	0.981872
246393_at	55.9	A	0.149658	0.4	NC	0.703911
246394_at	10.7	A	0.5	-0.1	NC	0.5
246395_at	170.5	P	0.005859	0.7	NC	0.035785
246396_at	110.7	P	0.010742	-1	D	0.99998
246397_at	3.6	A	0.919434	-1	NC	0.681091
246398_at	220.6	P	0.001953	-0.3	D	0.998168
246399_at	130.2	P	0.005859	-0.5	D	0.999977
246400_at	133.3	P	2.44e-4	-0.3	D	0.996959
246401_at	76.1	P	0.037598	0.9	I	0.003355
246402_at	2.1	A	0.80542	-1.3	NC	0.805199
246403_at	90	P	0.030273	1.6	I	0.001077
246404_at	174.1	P	0.008057	0.6	NC	0.570859
246405_at	56.2	P	0.030273	-0.1	I	2.73e-4
246406_at	25.1	A	0.27417	3.1	NC	0.145682
246407_at	40.6	A	0.334473	1	NC	0.416433
246408_at	340.2	P	7.32e-4	-0.4	D	0.998349
246409_at	90.5	P	2.44e-4	0.4	NC	0.318909
246410_at	131.4	P	0.010742	0.4	NC	0.777251
246411_at	5	A	0.753906	0.8	NC	0.39129
246412_at	101.1	P	0.01416	-0.1	NC	0.969033
246413_at	79.5	P	0.010742	0.9	NC	0.035785
246414_at	1.8	A	0.888428	-0.2	NC	0.669421
246415_at	113.2	A	0.067627	-0.2	NC	0.978776
246416_at	21.6	A	0.19458	3.4	I	0.003041
246417_at	14.9	A	0.398926	-2.4	MD	0.995075
246418_at	11.5	A	0.601074	-1.4	NC	0.454766
246419_at	8.9	A	0.919434	1	NC	0.296089
246420_at	61.8	P	0.018555	0.3	NC	0.5
246421_at	815.4	P	2.44e-4	-0.4	NC	0.980376
246422_at	283.9	P	0.001953	0.1	NC	0.5
246423_at	43.2	P	0.00415	0.2	NC	0.37888
246424_at	220.2	P	0.001953	-0.2	NC	0.958799
246425_at	280.7	P	2.44e-4	1.4	I	2.e-5
246426_at	36	A	0.5	1.2	NC	0.5
246427_at	63	P	0.008057	0.3	NC	0.814019
246428_at	66.3	A	0.080566	-0.4	NC	0.777251
246429_at	3.6	A	0.828613	1.1	NC	0.558077
246430_at	3.1	A	0.870361	-1.3	NC	0.633407
246431_at	2.4	A	0.850342	1.3	NC	0.5
246432_at	10.6	A	0.633789	-0.1	NC	0.916174
246433_at	32.5	P	0.046143	-0.7	D	0.995519
246434_at	176.2	P	0.005859	0	NC	0.5
246435_at	18.5	A	0.72583	-0.9	NC	0.861614
246436_at	154	P	7.32e-4	0.5	NC	0.5
246437_at	17.8	A	0.5	-0.7	NC	0.5
246438_at	5.2	A	0.72583	-1.1	NC	0.5
246439_at	62.7	P	0.018555	0.5	NC	0.118009
246440_at	204.6	P	0.023926	-0.2	NC	0.966696
246441_at	337.1	P	0.010742	0.2	NC	0.757415
246442_at	81.3	P	0.00293	-0.5	NC	0.973302
246443_at	177.6	P	7.32e-4	0.5	NC	0.403812
246444_at	103	P	0.008057	0.8	NC	0.124552
246445_at	270.1	P	7.32e-4	0.5	NC	0.263341
246446_at	138.9	P	7.32e-4	-0.6	D	0.99997
246447_at	195.7	P	2.44e-4	0.5	NC	0.078937
246448_at	260.7	P	2.44e-4	0.3	NC	0.5
246449_at	44.7	A	0.219482	0.1	NC	0.5
246450_at	62.1	P	0.018555	-0.5	D	0.99751
246451_at	360.2	P	2.44e-4	0	NC	0.5
246452_at	351.5	P	7.32e-4	0.3	NC	0.5
246453_at	318.9	P	7.32e-4	-0.5	NC	0.975245
246454_at	159.2	P	7.32e-4	-0.2	NC	0.988955
246455_at	1.5	A	0.969727	0.6	NC	0.747149
246456_at	3	A	0.780518	0.6	NC	0.330589
246457_at	114.7	P	7.32e-4	0.6	NC	0.242585
246458_at	24	A	0.246094	1.6	NC	0.074268
246459_at	73.9	P	0.00415	-1.3	D	0.999948
246460_at	592.6	P	2.44e-4	0.1	NC	0.5
246461_at	44.4	P	0.037598	-0.3	NC	0.5
246462_at	69.4	P	0.010742	0	NC	0.814019
246463_at	79.3	A	0.230957	0.3	NC	0.5
246464_at	34.6	A	0.246094	0.7	NC	0.105663
246465_at	11.9	A	0.432373	0.1	NC	0.124552
246466_at	548.5	P	2.44e-4	1.9	I	4.e-5
246467_at	22.3	A	0.72583	2.3	NC	0.5
246468_at	297.4	P	7.32e-4	3.6	I	2.e-5
246469_at	97.4	P	7.32e-4	-0.3	NC	0.888286
246470_at	6.5	A	0.828613	0.1	NC	0.583567
246471_s_at	1.2	A	0.969727	0.4	NC	0.506476
246472_at	7.4	A	0.850342	1.9	NC	0.342437
246473_at	41.7	P	0.023926	1.3	NC	0.169098
246474_at	2	A	0.71875	-2.6	NC	0.966696
246475_at	76.8	P	0.008057	0.6	NC	0.033304
246476_at	63.7	P	0.001953	0.2	NC	0.5
246477_at	229.4	P	0.001221	0.7	I	0.00225
246478_at	181.4	P	2.44e-4	0.3	NC	0.252851
246479_at	210.9	P	2.44e-4	0.3	NC	0.242585
246480_at	378.7	P	2.44e-4	0.4	NC	0.030967
246481_s_at	860.8	P	2.44e-4	2.6	I	2.e-5
246482_at	103.3	P	0.008057	0.6	NC	0.39129
246483_at	191.7	P	7.32e-4	0.3	NC	0.5
246484_at	118.3	P	0.008057	-0.3	NC	0.911062
246485_at	3.3	A	0.919434	-2.9	NC	0.992212
246486_at	253.1	P	7.32e-4	0.8	NC	0.038415
246487_at	47.6	A	0.567627	1.6	NC	0.083826
246488_at	132.9	P	0.001953	0.4	NC	0.429141
246489_at	1408.9	P	7.32e-4	0.1	NC	0.5
246490_at	43.6	A	0.27417	0.8	NC	0.030967
246491_at	73.7	P	0.030273	0.2	NC	0.330589
246492_at	49.3	A	0.334473	0.3	NC	0.5
246493_at	30.5	A	0.246094	0.1	NC	0.703911
246494_at	10.5	A	0.466064	-1.8	NC	0.942324
246495_at	31.9	A	0.5	-1.4	NC	0.894337
246496_at	117.9	P	0.001953	0	NC	0.657563
246497_at	179.5	P	2.44e-4	0	NC	0.703911
246498_at	5.9	A	0.466064	-2.5	NC	0.955851
246499_at	164.4	P	0.001221	0	NC	0.747149
246500_at	278	P	0.023926	-0.1	NC	0.971234
246501_at	140.9	P	0.023926	0.4	NC	0.441923
246502_at	98.1	A	0.171387	-0.5	D	0.997247
246503_at	1347.9	P	2.44e-4	0.2	NC	0.5
246504_at	37.9	A	0.27417	0.6	NC	0.37888
246505_at	307.7	P	2.44e-4	-1	D	0.999977
246506_at	586.1	P	7.32e-4	-1.3	D	0.99998
246507_at	227.9	P	2.44e-4	-0.2	NC	0.916174
246508_at	391.5	P	0.001221	-0.1	D	0.996301
246509_at	83.8	A	0.19458	1	NC	0.028766
246510_at	29.7	A	0.303711	0.5	NC	0.429141
246511_at	382.3	P	2.44e-4	1.4	I	3.07e-4
246512_at	114.6	P	0.001953	1	NC	0.015426
246513_at	236.3	P	2.44e-4	-0.1	NC	0.5
246514_at	7.7	A	0.943848	-1.6	NC	0.971234
246515_at	122.2	P	0.005859	0.7	NC	0.467656
246516_at	93	P	0.01416	-0.2	NC	0.838962
246517_at	26.8	A	0.466064	0.4	NC	0.467656
246518_at	27.6	A	0.129639	0.2	NC	0.5
246519_at	8.9	A	0.633789	0.8	NC	0.5
246520_at	75.1	P	0.001221	0.4	NC	0.5
246521_at	413.1	P	7.32e-4	0.4	NC	0.263341
246522_at	3.9	A	0.601074	-4.4	D	0.99996
246523_at	17.4	A	0.633789	1.6	NC	0.429141
246524_at	93.1	A	0.095215	0	NC	0.669411
246525_at	4.2	A	0.904785	-1.7	NC	0.888286
246526_at	6.3	A	0.5	1.3	NC	0.263341
246527_at	219.1	P	2.44e-4	0.3	NC	0.5
246528_at	181.8	P	2.44e-4	0.2	NC	0.5
246529_at	174.8	P	2.44e-4	-0.7	D	0.999448
246530_at	28.5	A	0.219482	0.2	NC	0.213188
246531_at	7.4	A	0.828613	0.3	NC	0.5
246532_at	147.1	P	0.001953	0.3	NC	0.5
246533_at	132	P	0.001221	0	NC	0.5
246534_at	27.2	A	0.398926	2.9	NC	0.145682
246535_at	47.9	A	0.633789	0.6	NC	0.011045
246536_at	109.4	P	2.44e-4	0.4	NC	0.161038
246537_at	26.7	A	0.432373	0	NC	0.177412
246538_at	285.2	P	2.44e-4	0	NC	0.633407
246539_at	100.5	P	0.030273	0	NC	0.854318
246540_at	132.4	P	0.00415	1.5	I	7.74e-4
246541_at	215.8	P	0.008057	0.4	NC	0.48058
246542_at	171.9	P	0.010742	0.2	NC	0.5
246543_at	4.2	A	0.80542	-1.5	NC	0.747149
246544_at	6.4	A	0.780518	-1.2	NC	0.786812
246545_at	4.2	A	0.80542	-1.9	NC	0.767451
246546_at	1106.4	P	2.44e-4	0.2	NC	0.5
246547_at	127.7	P	0.005859	-0.5	D	0.999948
246548_at	58.5	P	0.01416	0	NC	0.805199
246549_at	58.9	P	2.44e-4	0.4	NC	0.009292
246550_at	139.8	P	0.018555	-0.5	D	0.999308
246551_at	32.8	A	0.432373	0.3	NC	0.48058
246552_at	50.7	P	0.00293	0.4	NC	0.061522
246553_at	162.4	P	7.32e-4	0	NC	0.900148
246554_at	88.1	P	2.44e-4	0.1	NC	0.692594
246555_at	97.8	P	0.018555	-0.3	NC	0.969033
246556_at	30.8	A	0.219482	2.3	NC	0.038415
246557_at	12.5	A	0.432373	-1.2	NC	0.983269
246558_at	175.6	P	0.010742	0.3	NC	0.5
246559_at	177.7	P	7.32e-4	0	NC	0.838962
246560_at	33.8	A	0.171387	3.2	NC	0.274048
246561_at	95.6	P	7.32e-4	-0.3	NC	0.830902
246562_at	74.5	P	2.44e-4	0	NC	0.5
246563_at	5.1	A	0.665527	-1.8	NC	0.645558
246564_at	231.5	P	0.008057	0.3	NC	0.5
246565_at	300.5	P	2.44e-4	0.5	NC	0.213188
246566_at	113.5	P	2.44e-4	-0.3	NC	0.868657
246567_at	183.7	P	2.44e-4	-0.6	D	0.999611
246568_at	75.1	A	0.067627	0.4	NC	0.5
246569_at	7	A	0.633789	0.3	NC	0.307406
246570_at	7.9	A	0.870361	1.5	NC	0.703911
246571_at	8	A	0.432373	0.6	NC	0.5
246572_at	11.2	A	0.80542	-0.6	NC	0.900148
246573_at	2.3	A	0.962402	0.5	NC	0.830902
246574_at	7.1	A	0.962402	0.3	NC	0.736659
246575_at	114.2	P	2.44e-4	-0.1	NC	0.545234
246576_at	40.8	P	0.023926	-0.5	D	0.998799
246577_at	9.5	A	0.665527	0.5	NC	0.124552
246578_at	0.6	A	0.989258	-0.2	NC	0.868657
246579_at	4.2	A	0.870361	1.4	NC	0.194801
246580_at	88.3	P	0.00293	-1	D	0.999886
246581_at	68	A	0.334473	1	NC	0.493524
246582_at	4.8	A	0.953857	0.1	NC	0.657563
246583_at	125.4	P	2.44e-4	-0.5	D	0.998799
246584_at	249.4	P	2.44e-4	0.5	NC	0.169098
246585_at	13.6	A	0.334473	-0.7	NC	0.545234
246586_at	44.8	A	0.095215	0.3	NC	0.5
246587_at	19.7	A	0.601074	-0.7	NC	0.558077
246588_at	7.4	A	0.780518	-1.4	NC	0.949447
246589_at	5.2	A	0.828613	0.2	NC	0.60871
246590_at	24.3	A	0.466064	2.8	NC	0.284967
246591_at	171.3	P	0.005859	-0.8	D	0.999759
246592_at	7.2	A	0.850342	0.6	NC	0.532344
246593_at	136.3	P	0.010742	0.5	NC	0.493524
246594_at	318.9	P	7.32e-4	-0.3	NC	0.984574
246595_at	2.3	A	0.780518	-1.6	NC	0.992212
246596_at	22.6	A	0.27417	-0.1	NC	0.5
246597_at	52.6	A	0.27417	-0.4	D	0.995519
246598_at	67.2	M	0.056152	0	NC	0.5
246599_at	6.7	A	0.665527	-1.3	NC	0.703911
246600_at	62	P	2.44e-4	0	NC	0.692594
246601_at	374.7	P	0.00293	-0.9	D	0.99998
246602_at	44.5	A	0.303711	-2.4	D	0.99997
246603_at	12	A	0.658447	2.3	NC	0.213188
246604_at	8.3	A	0.828613	-1	NC	0.5
246605_at	6.6	A	0.696289	-2.3	NC	0.854318
246606_at	24.8	A	0.129639	0.8	NC	0.284967
246607_at	216.6	P	2.44e-4	-0.1	NC	0.911062
246608_at	3.7	A	0.953857	1.7	NC	0.222749
246609_at	25	A	0.246094	-0.3	NC	0.5
246610_at	38	A	0.111572	-0.6	NC	0.5
246611_at	309.8	P	2.44e-4	-0.2	NC	0.861614
246612_at	233.4	P	0.037598	0.2	NC	0.545234
246613_at	948.4	P	2.44e-4	0.6	NC	0.069813
246614_at	29.6	P	0.005859	-0.7	NC	0.5
246615_at	1.9	A	0.466064	-2.2	NC	0.5
246616_at	29.2	A	0.601074	0.7	NC	0.5
246617_at	70.6	P	0.001221	1.5	I	1.3e-4
246618_at	28.7	A	0.5	0.5	NC	0.5
246619_at	464.5	P	2.44e-4	0.3	NC	0.5
246620_at	22.2	A	0.567627	-1.7	D	0.999922
246621_at	1014.1	P	2.44e-4	0.2	NC	0.5
246622_at	126.4	P	7.32e-4	0.5	NC	0.194801
246623_at	814	P	2.44e-4	-0.3	NC	0.952736
246624_at	27.5	A	0.398926	0.3	NC	0.222749
246625_at	86.7	P	0.046143	0.8	NC	0.318909
246626_at	56.4	A	0.171387	0.6	NC	0.342437
246627_s_at	1167.1	P	2.44e-4	0.3	NC	0.5
246628_at	287.8	P	2.44e-4	0.2	NC	0.5
246629_at	1.1	A	0.989258	-0.5	NC	0.767451
246630_at	63.6	A	0.171387	-0.5	NC	0.725952
246631_at	601.8	P	0.00415	-0.1	NC	0.964215
246632_at	43.4	P	0.037598	1	NC	0.012024
246633_at	11.7	A	0.665527	2.6	NC	0.024755
246634_at	243.8	P	2.44e-4	-0.4	D	0.999034
246635_at	30.2	A	0.303711	-0.3	NC	0.5
246636_at	724.7	P	2.44e-4	0.9	I	1.14e-4
246637_at	2.4	A	0.994141	0.5	NC	0.861614
246638_at	29.5	A	0.533936	2.5	NC	0.169098
246639_x_at	1.2	A	0.932373	0.7	NC	0.5
246640_x_at	92.5	A	0.067627	1.1	NC	0.307406
246641_s_at	10.3	A	0.80542	1.9	NC	0.242585
246642_s_at	10.1	A	0.171387	1.2	NC	0.061522
246643_s_at	5.6	A	0.850342	-1.1	NC	0.60871
246644_at	121.3	P	0.01416	-0.4	D	0.997968
246645_at	236	P	2.44e-4	0.5	NC	0.454766
246646_at	2.3	A	0.976074	0.7	NC	0.5
246647_at	24.2	A	0.149658	1.2	NC	0.173207
246648_at	2.6	A	0.904785	1.3	NC	0.5
246649_at	53.2	A	0.149658	0.9	NC	0.5
246650_at	481.9	P	2.44e-4	0.3	NC	0.5
246651_at	52.2	A	0.398926	0.2	NC	0.942324
246652_at	75.7	P	0.005859	5.8	I	5.52e-4
246653_at	805.6	P	2.44e-4	0	NC	0.715033
246654_s_at	215	P	0.00293	0.3	NC	0.5
246655_at	1.3	A	0.932373	-0.1	NC	0.949447
246656_at	18.5	A	0.567627	0.8	NC	0.5
246657_at	16.6	A	0.601074	-0.8	NC	0.284967
246658_at	13	A	0.366211	0.3	NC	0.5
246659_at	18.1	A	0.533936	-0.4	NC	0.5
246660_at	441.6	P	2.44e-4	0.2	NC	0.5
246661_at	29.3	A	0.219482	1.8	NC	0.242585
246662_at	46.3	A	0.149658	1.8	NC	0.185981
246663_at	34.3	A	0.5	2.3	NC	0.044149
246664_at	4.3	A	0.962402	1.3	NC	0.124552
246665_s_at	57.9	A	0.432373	1.2	NC	0.008511
246666_at	4.6	A	0.828613	0.4	NC	0.5
246667_at	22.5	A	0.334473	1.6	NC	0.296089
246668_at	8	A	0.80542	-0.1	NC	0.318909
246669_at	44	A	0.303711	1.4	NC	0.078937
246670_at	3.2	A	0.780518	-1.3	NC	0.725952
246671_at	10.2	A	0.72583	-0.2	NC	0.5
246672_at	20	A	0.171387	0.9	NC	0.296089
246673_at	251.2	P	7.32e-4	0	NC	0.5
246674_at	68.3	P	0.008057	-0.1	NC	0.942324
246675_at	24.3	A	0.246094	-0.3	NC	0.681091
246676_at	3.5	A	0.665527	-0.4	NC	0.145682
246677_at	1.8	A	0.99585	0.7	NC	0.5
246678_at	28	A	0.246094	3.3	NC	0.028766
246679_at	16.3	A	0.633789	1.2	NC	0.429141
246680_at	56.2	A	0.129639	0.9	NC	0.035785
246681_at	88.3	P	0.001953	-0.1	NC	0.669411
246682_at	201.3	P	0.00293	-0.1	D	0.998349
246683_at	69.3	P	2.44e-4	-0.2	NC	0.62112
246684_at	30.8	A	0.334473	-0.8	NC	0.888286
246685_at	52.9	A	0.334473	0.7	NC	0.118009
246686_at	7.4	A	0.870361	-0.4	NC	0.830902
246687_at	8.5	A	0.850342	0.1	NC	0.48058
246688_at	4.1	A	0.870361	-2.2	NC	0.5
246689_at	2.7	A	0.780518	-2.2	NC	0.5
246690_at	4.7	A	0.953857	0.1	NC	0.48058
246691_at	30.6	A	0.432373	0.9	NC	0.39129
246692_at	18.6	A	0.129639	1.3	NC	0.213188
246693_at	2.9	A	0.904785	0.8	NC	0.5
246694_at	2.6	A	0.80542	0.7	NC	0.5
246695_at	12.1	A	0.753906	0.2	NC	0.715033
246696_at	4.2	A	0.633789	-1.9	NC	0.5
246697_at	2.7	A	0.919434	0.6	NC	0.5
246698_at	19.5	A	0.27417	0.4	NC	0.5
246699_at	175	P	0.001953	-0.4	D	0.99994
246700_at	1.7	A	0.828613	0.8	NC	0.185981
246701_at	120.2	P	0.00293	-0.5	D	0.996645
246702_at	628.5	P	2.44e-4	0.1	NC	0.5
246703_at	203.4	P	0.001221	0.6	NC	0.050553
246704_at	36.5	A	0.149658	0.7	NC	0.252851
246705_x_at	1	A	0.991943	-0.1	MD	0.995075
246706_at	15.7	A	0.398926	2.7	NC	0.252851
246707_at	35.4	A	0.398926	0.6	NC	0.454766
246708_at	203.8	P	2.44e-4	0.6	NC	0.105663
246709_s_at	8.2	A	0.80542	3.6	NC	0.252851
246710_at	38.7	P	0.046143	2.4	I	6.92e-4
246711_at	10	A	0.696289	-0.2	NC	0.822588
246712_at	3.2	A	0.601074	-1.5	NC	0.796129
246713_at	41	A	0.334473	1.9	NC	0.044149
246714_at	150.6	A	0.080566	0.5	NC	0.5
246715_at	66.1	A	0.129639	1.8	I	0.002032
246716_s_at	27.6	A	0.067627	0.3	NC	0.5
246717_at	28.9	A	0.334473	1.8	NC	0.131343
246718_at	29.5	A	0.5	0	NC	0.796129
246719_at	27.7	A	0.19458	0.7	NC	0.194801
246720_at	0.9	A	0.80542	0.5	NC	0.232549
246721_at	11.6	A	0.601074	-0.7	NC	0.894337
246722_at	8.2	A	0.888428	0.7	NC	0.5
246723_at	4	A	0.80542	0.5	NC	0.5
246724_at	84.9	P	0.01416	0	NC	0.767451
246725_at	27.8	A	0.27417	2	NC	0.37888
246726_at	4.5	A	0.888428	0.6	NC	0.441923
246727_at	19.5	A	0.466064	-0.3	NC	0.964215
246728_at	256.5	P	2.44e-4	0.2	NC	0.5
246729_at	0.6	A	0.98584	0.2	NC	0.905721
246730_at	837.7	P	2.44e-4	0	NC	0.715033
246731_at	36.3	A	0.067627	0.3	NC	0.5
246732_at	108.8	P	0.023926	0.5	NC	0.030967
246733_at	7.4	A	0.533936	-3.7	NC	0.875448
246734_at	41.1	A	0.334473	0.9	NC	0.5
246735_at	132.2	P	2.44e-4	-0.6	D	0.999833
246736_at	53	A	0.533936	-0.3	NC	0.971234
246737_at	94.1	P	2.44e-4	0.1	NC	0.5
246738_at	86.9	P	0.005859	0	NC	0.757415
246739_at	49.3	P	0.00293	1.8	I	3.5e-5
246740_at	1	A	0.994141	-0.5	NC	0.977068
246741_at	275.8	P	2.44e-4	-0.2	D	0.997247
246742_at	229.2	P	0.001221	-0.1	NC	0.942324
246743_at	16.4	A	0.601074	-1.3	D	0.997247
246744_at	411.5	P	2.44e-4	0	NC	0.5
246745_at	1032.4	P	2.44e-4	0.1	NC	0.5
246746_at	139.1	P	0.01416	0.1	NC	0.5
246747_at	2442.4	P	2.44e-4	-0.3	D	0.999965
246748_at	58.8	P	0.037598	0.1	NC	0.5
246749_at	102	P	7.32e-4	0.2	NC	0.5
246750_at	53.8	P	2.44e-4	0.1	NC	0.5
246751_at	6	A	0.828613	-1.9	NC	0.5
246752_at	3.9	A	0.828613	-0.2	NC	0.5
246753_at	7.6	A	0.601074	1	NC	0.088938
246754_at	79.3	A	0.19458	-0.2	NC	0.62112
246755_at	264.5	P	2.44e-4	-0.6	D	0.999948
246756_at	172.8	P	0.005859	0	NC	0.949447
246757_at	7.8	A	0.72583	0.9	NC	0.169098
246758_at	1816.1	P	2.44e-4	-0.2	D	0.998799
246759_at	131.2	P	0.001953	-0.8	D	0.999899
246760_at	175.3	P	2.44e-4	0.4	NC	0.5
246761_at	2.9	A	0.932373	-0.7	NC	0.681091
246762_at	50.9	A	0.080566	0.1	NC	0.805199
246763_at	642.6	P	2.44e-4	0.3	NC	0.493524
246764_s_at	4	A	0.80542	-0.4	NC	0.921063
246765_at	75.3	A	0.111572	-0.4	NC	0.911062
246766_at	44	P	0.037598	3	NC	0.018128
246767_at	94.3	P	0.01416	0.2	NC	0.854318
246768_at	110.1	P	0.001221	-0.2	NC	0.988955
246769_at	9.7	A	0.828613	0.7	NC	0.5
246770_at	88.6	P	0.010742	-0.2	NC	0.993497
246771_at	9.9	A	0.567627	5.6	NC	0.038415
246772_at	68.5	P	0.023926	-0.1	NC	0.5
246773_at	53.4	A	0.111572	0.2	NC	0.416433
246774_at	38.2	A	0.303711	3.4	NC	0.065566
246775_at	319	P	0.00293	0.1	NC	0.5
246776_at	38.2	A	0.067627	-0.5	NC	0.955851
246777_at	365.5	P	2.44e-4	1.1	I	4.e-5
246778_at	158.1	P	2.44e-4	0.1	NC	0.5
246779_at	226.6	P	0.010742	0.3	NC	0.5
246780_at	739.4	P	2.44e-4	-0.1	NC	0.888286
246781_at	112.6	P	0.005859	-1	D	0.999977
246782_at	56.4	P	0.030273	-0.4	NC	0.5
246783_at	37.4	A	0.219482	-0.1	NC	0.854318
246784_at	352.4	P	2.44e-4	0.1	NC	0.5
246785_at	267.7	P	2.44e-4	-0.5	NC	0.988955
246786_at	50.9	A	0.27417	-0.1	NC	0.973302
246787_s_at	2	A	0.969727	-3.4	NC	0.971234
246788_at	4.7	A	0.432373	-1.5	NC	0.5
246789_at	159	P	2.44e-4	0.3	NC	0.5
246790_at	47.8	A	0.080566	0.9	NC	0.296089
246791_at	214.4	P	2.44e-4	-0.1	NC	0.916174
246792_at	55.4	P	0.037598	1	NC	0.124552
246793_at	175.6	P	2.44e-4	0.2	NC	0.5
246794_s_at	47.3	A	0.067627	0.9	NC	0.342437
246795_at	1.6	A	0.870361	-1.6	NC	0.5
246796_at	3.6	A	0.904785	-2.6	D	0.997247
246797_at	19.9	A	0.095215	-0.3	NC	0.274048
246798_at	6.3	A	0.753906	-0.9	NC	0.263341
246799_at	92.6	A	0.080566	0.1	NC	0.5
246800_at	312	P	2.44e-4	0	NC	0.596188
246801_at	448.9	P	2.44e-4	0.3	NC	0.5
246802_at	217.3	P	7.32e-4	0.4	NC	0.242585
246803_at	63.3	P	0.037598	0.4	NC	0.5
246804_at	5.2	A	0.80542	0.9	NC	0.307406
246805_at	53.9	A	0.665527	1	NC	0.203871
246806_at	0.7	A	0.665527	-4.5	NC	0.961585
246807_at	129.9	P	0.018555	-0.6	D	0.99751
246808_at	54.2	P	0.008057	0.4	NC	0.5
246809_s_at	146.2	P	0.001953	0.4	NC	0.284967
246810_at	1	A	0.850342	-1.8	NC	0.645558
246811_at	5.6	A	0.601074	-3	NC	0.5
246812_at	1.4	A	0.780518	0.7	NC	0.5
246813_at	2.5	A	0.870361	-1.3	NC	0.5
246814_at	37.7	A	0.171387	0.9	NC	0.131343
246815_at	53.8	P	2.44e-4	0.3	NC	0.145682
246816_at	17.7	A	0.303711	-0.5	NC	0.366593
246817_at	19.8	A	0.533936	-0.1	NC	0.938478
246818_at	59.3	A	0.219482	0.1	NC	0.942324
246819_at	1.4	A	0.828613	4.9	NC	0.041201
246820_at	64.9	P	0.037598	0.4	NC	0.5
246821_at	1476.4	P	2.44e-4	1.9	I	2.e-5
246822_at	90.8	P	0.00293	0.1	NC	0.786812
246823_at	1.5	A	0.904785	-0.9	NC	0.786812
246824_at	212.8	P	0.00415	-0.3	D	0.995519
246825_at	106.2	P	0.001953	-0.6	NC	0.973302
246826_at	111.4	A	0.171387	0.4	NC	0.5
246827_at	72.8	M	0.056152	-0.1	NC	0.905721
246828_at	3.5	A	0.665527	1	NC	0.185981
246829_at	157.7	P	0.001221	0.3	NC	0.5
246830_at	986.8	P	2.44e-4	0.4	NC	0.5
246831_at	59.2	P	0.037598	-1.9	D	0.99998
246832_at	171.7	P	2.44e-4	-0.6	D	0.999811
246833_at	1.2	A	0.888428	1.1	NC	0.5
246834_at	5.7	A	0.5	0.4	NC	0.416433
246835_at	25.7	A	0.466064	0.3	NC	0.39129
246836_s_at	20.2	A	0.334473	0	NC	0.868657
246837_at	64	P	0.008057	0.7	NC	0.006503
246838_at	99.8	P	0.023926	0.6	NC	0.5
246839_at	42.6	A	0.111572	0	NC	0.558077
246840_at	340.2	P	7.32e-4	0.5	NC	0.354442
246841_at	5.2	A	0.633789	0.3	NC	0.532344
246842_at	141.1	P	0.001221	0.4	NC	0.222749
246843_at	396.2	P	2.44e-4	0.2	NC	0.5
246844_at	95.1	P	0.037598	0.1	NC	0.868657
246845_at	689.3	P	2.44e-4	-0.5	D	0.999448
246846_at	170.2	A	0.334473	-0.4	NC	0.964215
246847_at	106.8	A	0.111572	0.3	NC	0.558077
246848_at	3.7	A	0.932373	0.3	NC	0.5
246849_at	218.1	P	7.32e-4	0.1	NC	0.5
246850_at	87.3	P	0.008057	0.1	NC	0.318909
246851_at	0.9	A	0.989258	-0.7	NC	0.930187
246852_at	138.5	P	0.001953	-0.8	D	0.998923
246853_at	31.7	P	0.046143	0.9	NC	0.284967
246854_at	7.9	A	0.696289	0.7	NC	0.105663
246855_at	483.2	P	2.44e-4	-2.1	D	0.99998
246856_at	429.1	P	7.32e-4	-0.3	NC	0.981872
246857_at	1.4	A	0.998047	-2.2	NC	0.916174
246858_at	442.1	P	2.44e-4	1	I	6.e-5
246859_at	4.2	A	0.780518	-1.1	NC	0.5
246860_at	17.2	A	0.665527	2.4	NC	0.5
246861_at	1463.1	P	2.44e-4	0.2	NC	0.5
246862_at	407.5	P	2.44e-4	-0.1	NC	0.506476
246863_at	367.6	P	2.44e-4	0	NC	0.796129
246864_at	99.8	P	0.001221	-0.6	NC	0.978776
246865_s_at	184.9	P	0.001953	-0.5	D	0.999382
246866_at	32	A	0.466064	3.2	NC	0.161038
246867_at	20.5	A	0.334473	3.6	NC	0.012024
246868_at	117.1	A	0.080566	0	NC	0.966696
246869_at	28	M	0.056152	1	NC	0.177412
246870_at	830.7	P	2.44e-4	0.9	I	1.14e-4
246871_at	32	A	0.303711	1.3	NC	0.145682
246872_at	30.8	A	0.111572	1.1	NC	0.006503
246873_at	71.9	A	0.246094	0.6	NC	0.5
246874_at	7.1	A	0.72583	-1	NC	0.5
246875_at	143.4	P	0.005859	-3	D	0.99998
246876_at	18.9	A	0.633789	2.9	NC	0.242585
246877_at	7	A	0.943848	0.4	NC	0.5
246878_at	20.5	A	0.366211	2.9	NC	0.010135
246879_at	69.9	P	0.00415	0.7	NC	0.493524
246880_s_at	12.1	A	0.601074	1.9	NC	0.284967
246881_at	86.1	P	2.44e-4	0	NC	0.921063
246882_at	99.9	A	0.067627	0.5	NC	0.5
246883_at	36.3	A	0.149658	0.4	NC	0.5
246884_at	68	A	0.067627	0	NC	0.51942
246885_at	43.4	M	0.056152	0.4	NC	0.5
246886_at	200.3	P	7.32e-4	0.1	NC	0.5
246887_at	17.2	A	0.567627	-1	NC	0.5
246888_at	230.7	P	2.44e-4	0.1	NC	0.5
246889_at	67.7	A	0.129639	2.7	NC	0.185981
246890_at	73.9	A	0.067627	0.6	NC	0.5
246891_at	32.5	M	0.056152	-0.5	NC	0.757415
246892_at	37.8	A	0.5	0.5	NC	0.5
246893_at	133.7	P	2.44e-4	-0.4	NC	0.984574
246894_at	17.9	A	0.601074	2.6	NC	0.532344
246895_at	742.5	P	2.44e-4	-0.2	NC	0.868657
246896_at	1.2	A	0.870361	0.4	NC	0.633407
246897_at	373.9	P	2.44e-4	-0.3	NC	0.975245
246898_at	10.7	A	0.466064	1.1	NC	0.441923
246899_at	70	P	0.010742	0.3	NC	0.274048
[truncated: 20,811 more rows]
