# Supplementary material for: Qualitative network models and genome-wide expression data define carbon/nitrogen-responsive molecular machines in Arabidopsis
Source: Genome Biol. 2007 Jan 11;8(1):R7. doi: 10.1186/gb-2007-8-1-r7 (PMC1839130; doi:10.1186/gb-2007-8-1-r7)
Supplement: Additional data file 5 — CHP files generated with the Affymetrix MAS v5.0 software as described in the Materials and methods. [file gb-2007-8-1-r7-S5.zip › CHPfiles/34.5.vs.LL43.1.CHP]

row.names	Ll34.5.vs.LL43.1.Signal	Ll34.5.vs.LL43.1.Detection	Ll34.5.vs.LL43.1.Detection.p.value	Ll34.5.vs.LL43.1.Signal.Log.Ratio	Ll34.5.vs.LL43.1.Change	Ll34.5.vs.LL43.1.Change.p.value
244901_at	64.9	P	7.32e-4	0.4	NC	0.307406
244902_at	64.9	P	0.008057	0.1	NC	0.532344
244903_at	159.7	P	0.00415	0.6	NC	0.057676
244904_at	3.7	A	0.904785	0.9	NC	0.703911
244905_at	62.7	A	0.246094	4	NC	0.057676
244906_at	226.6	P	7.32e-4	0.4	NC	0.222749
244907_at	5.2	A	0.567627	-0.5	NC	0.161038
244908_at	1.5	A	0.98584	1.4	NC	0.454766
244909_at	28.2	A	0.601074	0.6	NC	0.454766
244910_s_at	45.5	P	0.01416	0.7	NC	0.5
244911_at	8.2	A	0.567627	4	NC	0.016731
244912_at	474.9	P	0.00415	0.6	NC	0.074268
244913_at	10.4	A	0.780518	0.8	NC	0.330589
244914_at	2.2	A	0.870361	1.3	NC	0.252851
244915_s_at	47.9	A	0.398926	0.8	NC	0.5
244916_at	13.2	A	0.601074	0.8	NC	0.5
244917_at	5.2	A	0.828613	1.1	NC	0.047264
244918_at	45	A	0.27417	3.8	NC	0.047264
244919_at	40.2	A	0.398926	0.6	NC	0.441923
244920_s_at	150	P	2.44e-4	0.6	NC	0.016731
244921_s_at	50	P	0.00293	0.8	NC	0.124552
244922_s_at	22.9	A	0.366211	-0.3	NC	0.307406
244923_s_at	28.1	A	0.366211	2.5	NC	0.118009
244924_at	22.3	A	0.432373	-0.9	NC	0.558077
244925_at	3	A	0.780518	-2.2	NC	0.5
244926_s_at	32.7	A	0.633789	1.2	NC	0.5
244927_at	69.6	A	0.149658	1.4	NC	0.008511
244928_s_at	144.6	P	0.046143	0.3	NC	0.5
244929_at	295.4	P	0.01416	0.6	NC	0.274048
244930_at	26.9	A	0.27417	4.4	NC	0.124552
244931_at	17.3	A	0.334473	-0.2	NC	0.178505
244932_at	32.2	A	0.246094	1	NC	0.532344
244933_at	34.7	A	0.171387	1.1	NC	0.111714
244934_at	12.7	A	0.665527	-0.6	NC	0.5
244935_at	262.7	P	7.32e-4	-0.6	D	0.99998
244936_at	69.8	P	0.005859	-0.2	NC	0.993497
244937_at	12.2	A	0.398926	1.5	NC	0.047264
244938_at	38.3	P	0.01416	0.6	NC	0.019624
244939_at	101.1	P	0.023926	0.1	NC	0.5
244940_at	240	P	7.32e-4	-0.2	NC	0.964215
244941_at	51.1	P	0.037598	0.8	NC	0.416433
244942_at	37.7	A	0.432373	4	NC	0.010135
244943_at	156.7	P	0.001221	-0.2	NC	0.838962
244944_s_at	305.4	P	2.44e-4	0	NC	0.5
244945_at	50.6	A	0.149658	0.5	NC	0.145682
244946_at	49.5	A	0.366211	0.2	NC	0.5
244947_at	54.6	P	0.046143	0.5	NC	0.054022
244948_at	37.4	A	0.303711	3.5	NC	0.012024
244949_at	39.9	A	0.533936	0.9	NC	0.5
244950_at	99.6	P	0.001221	1	I	6.18e-4
244951_s_at	321.1	P	2.44e-4	0.7	MI	0.004925
244952_at	35.5	P	0.046143	1.1	NC	0.213188
244953_s_at	49.3	P	0.00293	0.6	NC	0.078937
244954_s_at	0.7	A	0.828613	0.9	NC	0.905721
244955_at	31.7	A	0.533936	0.5	NC	0.5
244956_s_at	53.3	A	0.129639	0.6	NC	0.161038
244957_at	50.1	P	0.037598	0.8	NC	0.065566
244958_at	38.4	A	0.095215	0.3	NC	0.232549
244959_s_at	115.9	P	7.32e-4	0.9	I	0.004073
244960_at	99.6	P	7.32e-4	-1.5	D	0.99998
244961_at	531.9	P	2.44e-4	0.2	NC	0.5
244962_at	249.4	P	2.44e-4	0.7	I	8.65e-4
244963_at	70.6	M	0.056152	-2	D	0.999811
244964_at	68	P	0.037598	-0.5	D	0.999611
244965_at	55.1	P	0.008057	-0.3	NC	0.888286
244966_at	17.2	A	0.171387	0.1	NC	0.5
244967_at	128.1	P	0.00293	-1.4	D	0.999977
244968_at	99.2	P	0.010742	-1.1	D	0.999911
244969_at	81.5	P	0.00293	-0.8	NC	0.99288
244970_at	104	P	0.00415	1	I	0.00249
244971_at	2922.6	P	0.001221	0.7	NC	0.013078
244972_at	60.8	P	0.046143	1.3	I	0.001486
244973_at	11.2	A	0.466064	-0.2	NC	0.111714
244974_at	36	A	0.129639	3.7	I	0.003699
244975_at	70.3	P	0.046143	0	NC	0.633407
244976_at	904.4	P	2.44e-4	-0.3	D	0.996645
244977_at	64.5	P	0.046143	1.2	NC	0.01421
244978_at	81.5	M	0.056152	-1.8	D	0.999899
244979_at	62.7	A	0.129639	-2.4	D	0.99998
244980_at	6	A	0.601074	-3.6	D	0.997968
244981_at	77.2	P	0.005859	-0.8	D	0.999654
244982_at	237.5	P	2.44e-4	0.2	NC	0.5
244983_at	409.9	P	2.44e-4	-0.2	NC	0.861614
244984_at	211.1	P	2.44e-4	-1.1	D	0.999965
244985_at	116.8	P	2.44e-4	-0.7	D	0.998799
244986_at	547.2	P	2.44e-4	-0.1	NC	0.5
244987_s_at	1215.1	P	2.44e-4	-0.2	NC	0.875448
244988_s_at	86.4	P	0.010742	-0.8	D	0.999508
244989_s_at	51.6	P	0.018555	1.3	I	0.004073
244990_s_at	1.9	A	0.888428	-3.2	NC	0.645558
244991_s_at	52	P	0.037598	1.2	NC	0.012024
244992_s_at	875.9	P	2.44e-4	-0.1	NC	0.969033
244993_s_at	202.4	P	0.001221	-0.4	D	0.998923
244994_at	1.9	A	0.5	-1	NC	0.48058
244995_at	21.1	A	0.398926	1.4	NC	0.030967
244996_at	131.2	P	0.005859	0.2	NC	0.5
244997_at	57.2	P	0.01416	0.2	NC	0.366593
244998_at	405	P	2.44e-4	1.1	I	9.66e-4
244999_at	34.6	A	0.080566	0.4	NC	0.48058
245000_at	55.2	A	0.303711	1.8	NC	0.024755
245001_at	245.1	P	0.001953	-1.2	D	0.999977
245002_at	69.5	P	0.037598	2.2	NC	0.019624
245003_at	93.2	P	0.008057	0.9	NC	0.013078
245004_at	51.4	P	0.018555	-0.4	NC	0.978776
245005_at	37.6	A	0.246094	0.2	NC	0.5
245006_at	707.8	P	2.44e-4	0.3	NC	0.467656
245007_at	63	A	0.111572	0.5	NC	0.307406
245008_at	81.3	P	0.008057	1	NC	0.024755
245009_at	585.5	P	7.32e-4	0.4	NC	0.342437
245010_at	28.4	A	0.366211	1.2	NC	0.099852
245011_at	64	P	0.010742	1	I	2.14e-4
245012_at	31.3	P	0.030273	-2.3	D	0.999973
245013_at	1253.8	P	2.44e-4	-0.7	D	0.99998
245014_at	830.3	P	2.44e-4	-0.8	D	0.99998
245015_at	250.2	P	2.44e-4	0.5	NC	0.296089
245016_at	333.6	P	2.44e-4	1.2	I	3.07e-4
245017_at	602.6	P	0.001221	0.4	NC	0.330589
245018_at	79.1	P	0.030273	0.4	NC	0.354442
245019_at	133.2	P	0.001221	0.2	NC	0.703911
245020_at	107.6	P	0.001953	-1.7	D	0.999886
245021_at	39.1	A	0.149658	-2.5	D	0.99998
245022_at	48.8	A	0.398926	-0.9	MD	0.994067
245023_at	169.7	P	2.44e-4	-0.3	NC	0.990708
245024_at	816.2	P	2.44e-4	0.2	NC	0.5
245025_at	75	P	0.010742	-0.2	NC	0.846768
245026_at	95.8	P	0.001953	0	NC	0.854318
245027_at	44.6	A	0.080566	0.6	NC	0.5
245028_at	164.3	P	0.001953	0.2	NC	0.5
245029_at	30.5	A	0.334473	4.1	NC	0.01421
245030_at	1.8	A	0.904785	0.8	NC	0.657563
245031_at	70.4	P	2.44e-4	0.5	NC	0.194801
245032_at	18.7	A	0.432373	0.8	NC	0.37888
245033_at	4.6	A	0.753906	-1.6	NC	0.5
245034_at	81.2	P	0.037598	0.3	NC	0.5
245035_at	30.1	A	0.219482	-2.2	D	0.99998
245036_at	147.8	P	0.001221	-0.4	D	0.998664
245037_at	34.2	A	0.303711	1.2	NC	0.242585
245038_at	329.9	P	7.32e-4	-0.4	D	0.999508
245039_at	310.2	P	7.32e-4	0.2	NC	0.5
245040_at	12.9	A	0.633789	1.5	NC	0.296089
245041_at	194.6	P	0.00293	-0.6	D	0.999382
245042_at	111.3	A	0.080566	1.8	NC	0.024755
245043_at	220.6	P	0.001221	-0.1	D	0.998799
245044_at	15.3	A	0.665527	-1	NC	0.757415
245045_at	275.3	P	2.44e-4	-0.2	NC	0.805199
245046_at	539.1	P	2.44e-4	0.3	NC	0.263341
245047_at	46.8	M	0.056152	0.7	NC	0.169098
245048_at	730.2	P	7.32e-4	0.6	I	0.004481
245049_at	31.1	A	0.067627	0.2	NC	0.493524
245050_at	213.9	P	0.010742	-0.2	NC	0.955851
245051_at	207.1	P	0.008057	-0.5	D	0.999727
245052_at	15.3	A	0.633789	-0.6	NC	0.669411
245053_at	6.4	A	0.633789	-2.5	NC	0.888286
245054_at	78.3	P	0.005859	-0.4	NC	0.993497
245055_at	36.8	P	0.037598	0.2	NC	0.5
245056_at	151.3	P	2.44e-4	1.1	I	2.3e-5
245057_at	18.2	A	0.72583	0.9	NC	0.284967
245058_at	3.3	A	0.904785	0.6	NC	0.5
245059_at	166.8	P	0.00415	0	NC	0.5
245060_at	1109.4	P	2.44e-4	0.5	NC	0.284967
245061_at	60.5	P	0.01416	0.6	NC	0.318909
245062_at	176.9	P	2.44e-4	-0.2	NC	0.988955
245063_at	143.2	P	0.005859	0.2	NC	0.5
245064_at	60.5	P	0.010742	-0.2	NC	0.930187
245065_at	223.1	P	0.00293	0.7	NC	0.006503
245066_at	298.7	P	0.01416	0.5	NC	0.5
245067_at	709.2	P	2.44e-4	-0.1	NC	0.838962
245068_at	3.3	A	0.665527	0.9	NC	0.354442
245069_at	2	A	0.601074	0.5	NC	0.5
245070_at	2.9	A	0.998047	-0.8	NC	0.934434
245071_at	12.4	A	0.466064	0.6	NC	0.145682
245072_s_at	20.2	A	0.567627	1.9	NC	0.111714
245073_at	10.3	A	0.696289	1.1	NC	0.416433
245074_at	59	A	0.398926	0.1	NC	0.992212
245075_at	7.4	A	0.828613	-0.2	NC	0.645558
245076_at	13.9	A	0.80542	-0.5	NC	0.830902
245077_at	47.2	A	0.5	-0.2	NC	0.681091
245078_at	341.2	P	0.001953	0	NC	0.51942
245079_at	50.1	M	0.056152	-0.3	NC	0.493524
245080_at	231.8	P	7.32e-4	0.9	I	1.89e-4
245081_at	46.9	A	0.533936	0.6	NC	0.366593
245082_at	347.7	P	2.44e-4	3.9	I	2.e-5
245083_at	250.3	P	2.44e-4	-0.2	NC	0.987976
245084_at	39.3	M	0.056152	-0.6	NC	0.5
245085_at	801.7	P	0.001221	0.3	NC	0.5
245086_at	2.5	A	0.780518	0.7	NC	0.777251
245087_at	52.3	A	0.095215	-0.1	NC	0.692594
245088_at	4.6	A	0.828613	1.2	NC	0.307406
245089_at	238.9	P	2.44e-4	0.7	MI	0.005409
245090_at	858.3	P	2.44e-4	0.1	NC	0.5
245091_at	39.3	A	0.366211	0.7	NC	0.131343
245092_at	245.4	P	0.008057	0.5	NC	0.099852
245093_at	101.9	A	0.111572	1	NC	0.118009
245094_at	286.9	P	0.001953	0.8	NC	0.028766
245095_at	32.1	A	0.5	1	NC	0.416433
245096_at	174.2	P	0.023926	0.1	NC	0.777251
245097_at	145.9	P	7.32e-4	-0.2	NC	0.786812
245098_at	261.5	P	2.44e-4	-0.5	D	0.999727
245099_at	315.9	P	0.023926	0.2	NC	0.777251
245100_at	173.4	P	0.001221	0.1	NC	0.5
245101_at	1105.4	P	2.44e-4	0.6	NC	0.065566
245102_at	26.8	A	0.303711	2.8	NC	0.094279
245103_at	40.3	A	0.533936	3.6	NC	0.021224
245104_at	41.4	A	0.129639	-0.3	NC	0.992212
245105_at	42.9	P	0.046143	0.2	NC	0.024755
245106_at	91.2	P	2.44e-4	-0.6	NC	0.978776
245107_at	20.8	A	0.432373	0.7	NC	0.342437
245108_at	30.1	A	0.533936	-0.3	NC	0.786812
245109_at	17.9	A	0.466064	1.9	NC	0.5
245110_at	59.4	A	0.27417	1	NC	0.5
245111_at	13	A	0.398926	0.1	NC	0.105663
245112_at	463.3	P	2.44e-4	-0.2	NC	0.981872
245113_at	282	P	0.001221	-0.4	D	0.999562
245114_at	344.3	P	2.44e-4	-0.3	NC	0.854318
245115_at	366.6	P	7.32e-4	-0.6	D	0.999786
245116_at	231.9	P	2.44e-4	-0.1	NC	0.681091
245117_at	82.2	P	0.030273	-0.3	D	0.995927
245118_at	71.9	P	0.037598	0.2	NC	0.5
245119_at	83.5	P	0.005859	0.2	NC	0.5
245120_at	83.6	P	0.023926	-0.4	NC	0.987976
245121_at	1543.8	P	2.44e-4	0.1	NC	0.5
245122_at	148.6	P	0.018555	-0.4	D	0.99994
245123_at	4.2	A	0.72583	-1	NC	0.838962
245124_at	319	P	2.44e-4	0.2	NC	0.5
245125_at	5.2	A	0.888428	1.1	NC	0.786812
245126_at	418.5	P	2.44e-4	2.1	I	2.e-5
245127_at	193.5	P	0.023926	0.6	NC	0.5
245128_at	0.7	A	0.919434	-2.9	NC	0.854318
245129_at	16.9	A	0.303711	2.3	NC	0.024755
245130_at	6.6	A	0.665527	-0.3	D	0.999693
245131_s_at	241.5	P	7.32e-4	-0.8	D	0.999759
245132_at	104.2	P	0.046143	0.5	NC	0.969033
245133_at	60.6	M	0.056152	0.9	NC	0.203871
245134_s_at	35.6	A	0.095215	-0.8	NC	0.993497
245135_at	4.7	A	0.5	1.2	NC	0.057676
245136_at	140.1	P	0.001953	-0.8	D	0.99998
245137_at	44.6	P	0.008057	-0.5	NC	0.978776
245138_at	3.6	A	0.870361	0.6	NC	0.657563
245139_at	309.1	P	2.44e-4	-0.8	D	0.999727
245140_at	24.5	A	0.466064	0.1	NC	0.169098
245141_at	164.8	P	0.023926	0.1	NC	0.5
245142_at	11	A	0.780518	0.8	NC	0.185981
245143_at	45.3	A	0.171387	-0.3	NC	0.545234
245144_at	381.4	P	2.44e-4	-0.1	NC	0.971234
245145_at	148.3	P	0.00293	0.2	NC	0.5
245146_at	304.2	P	0.00415	0	NC	0.846768
245147_at	34.9	A	0.466064	-0.6	NC	0.861614
245148_at	101.4	P	0.023926	-1.7	D	0.99998
245149_at	43.8	A	0.334473	-0.5	NC	0.984574
245150_at	48.7	A	0.246094	0.2	NC	0.5
245151_at	136.4	P	2.44e-4	-0.4	D	0.995927
245152_at	200.5	P	0.023926	0.4	NC	0.5
245153_at	1.4	A	0.80542	0.7	NC	0.284967
245154_at	35.4	A	0.567627	1.3	NC	0.429141
245155_at	1055.7	P	2.44e-4	0.4	NC	0.330589
245156_at	115.5	P	2.44e-4	0.3	NC	0.5
245157_at	1.9	A	0.943848	0.9	NC	0.48058
245158_at	7.2	A	0.665527	-0.2	NC	0.861614
245159_at	6.1	A	0.80542	-1.8	NC	0.5
245160_at	1.2	A	0.870361	0.3	NC	0.681091
245161_at	47.7	A	0.129639	-0.4	NC	0.98579
245162_at	38.1	A	0.149658	3.1	NC	0.019624
245163_at	2.1	A	0.919434	-1.4	NC	0.681091
245164_at	378.2	P	7.32e-4	0.6	NC	0.026698
245165_at	16.6	A	0.567627	-0.7	NC	0.921063
245166_at	79	A	0.080566	0.4	NC	0.441923
245167_s_at	303.5	P	7.32e-4	-0.8	D	0.999911
245168_at	1145.7	P	2.44e-4	-0.4	NC	0.988955
245169_at	348.5	P	7.32e-4	-0.2	NC	0.969033
245170_at	69.7	A	0.303711	1.4	NC	0.069813
245171_at	4.2	A	0.870361	-4.2	D	0.99998
245172_at	170.8	P	0.010742	0.7	MI	0.005409
245173_at	2.7	A	0.989258	-2.5	NC	0.905721
245174_at	131.4	P	0.005859	1	I	0.001201
245175_at	1513.6	P	2.44e-4	0.4	NC	0.094279
245176_at	165.2	P	0.037598	0.3	NC	0.5
245177_at	16.4	A	0.633789	0	NC	0.669411
245178_at	244	P	0.005859	0	D	0.997968
245179_at	140	P	0.01416	0.9	NC	0.074268
245180_at	277.5	P	7.32e-4	0	NC	0.60871
245181_at	1257.4	P	2.44e-4	0.1	NC	0.5
245182_at	97	P	0.00415	0.2	NC	0.48058
245183_at	118.1	A	0.095215	0.2	NC	0.5
245184_at	29.2	P	0.023926	1	NC	0.024755
245185_at	68.3	A	0.095215	0.9	NC	0.5
245186_at	285.6	P	0.00415	0.3	NC	0.5
245187_s_at	218.5	P	7.32e-4	0.4	NC	0.5
245188_at	45.3	A	0.19458	-0.7	NC	0.983269
245189_at	3.8	A	0.533936	1.4	NC	0.018128
245190_at	32.7	A	0.149658	-0.1	NC	0.5
245191_at	9.7	A	0.633789	-1.3	NC	0.5
245192_at	10.5	A	0.665527	0.2	NC	0.5
245193_at	415.1	P	0.001221	0.3	NC	0.5
245194_at	79.9	M	0.056152	-0.1	NC	0.930187
245195_at	36.3	A	0.219482	0.9	NC	0.242585
245196_at	56.4	A	0.398926	-1.6	D	0.99998
245197_at	844	P	2.44e-4	0.6	NC	0.016731
245198_at	97.9	A	0.334473	0	NC	0.969033
245199_at	4123.4	P	2.44e-4	0.7	I	0.003699
245200_at	105.9	A	0.095215	0.3	NC	0.5
245201_at	127.9	P	0.018555	0.7	NC	0.429141
245202_at	118.5	P	0.001221	0.3	NC	0.274048
245203_at	2.2	A	0.981445	1.5	NC	0.467656
245204_at	10.4	A	0.696289	0.8	NC	0.088938
245205_at	72.3	A	0.129639	1	NC	0.105663
245206_at	197.7	P	0.001953	0.1	NC	0.814019
245207_at	223.8	P	0.005859	0.1	NC	0.570859
245208_at	54.9	P	0.010742	-0.6	NC	0.981872
245209_at	239	P	2.44e-4	-1.7	D	0.99998
245210_at	74.3	P	2.44e-4	0.2	NC	0.5
245211_at	380	P	2.44e-4	0.4	NC	0.242585
245212_at	14.3	A	0.633789	2.1	NC	0.242585
245213_at	72.5	A	0.5	0.6	NC	0.403812
245214_at	13.4	A	0.334473	0.8	NC	0.296089
245215_at	9.3	A	0.665527	-1.2	NC	0.633407
245216_at	199.2	P	0.001953	0.3	NC	0.454766
245217_at	6.7	A	0.633789	1.2	NC	0.008511
245218_s_at	7.2	A	0.633789	-1	NC	0.48058
245219_at	45.3	A	0.219482	0.4	NC	0.274048
245220_at	2	A	0.932373	-3.5	NC	0.952736
245221_s_at	28.8	A	0.398926	0.5	NC	0.5
245222_at	13.7	A	0.696289	2.3	NC	0.263341
245223_at	5.1	A	0.904785	1.1	NC	0.5
245224_at	39.2	A	0.219482	0.5	NC	0.5
245225_at	3.2	A	0.962402	0.5	NC	0.830902
245226_at	21.7	A	0.334473	0	NC	0.493524
245227_s_at	42.9	A	0.095215	0.2	NC	0.532344
245228_at	149.7	P	2.44e-4	-0.8	D	0.999727
245229_at	106.8	P	0.008057	0.7	NC	0.007788
245230_at	33.2	A	0.533936	-0.2	NC	0.5
245231_at	47.7	A	0.366211	0.1	NC	0.5
245232_at	1.6	A	0.962402	0.4	NC	0.5
245233_at	8.2	A	0.72583	0.4	NC	0.596188
245234_at	127.5	P	0.01416	-0.2	NC	0.955851
245235_at	256.5	P	2.44e-4	-0.2	MD	0.994591
245236_at	52.7	P	0.00415	0.4	NC	0.5
245237_at	124.9	P	0.001221	0	NC	0.5
245238_at	1706.6	P	2.44e-4	0	NC	0.645558
245239_at	57.3	A	0.219482	1.6	NC	0.111714
245240_at	10	A	0.80542	-1.1	NC	0.274048
245241_at	6	A	0.753906	0.4	NC	0.5
245242_at	1.8	A	0.601074	-2.5	NC	0.558077
245243_at	48.9	A	0.111572	0.4	NC	0.177412
245244_at	15.2	A	0.533936	-1.4	NC	0.934434
245245_at	37.9	A	0.080566	1.2	NC	0.274048
245246_at	3.2	A	0.780518	1.1	NC	0.138386
245247_at	323.6	P	7.32e-4	0.7	NC	0.026698
245248_at	132.5	P	0.005859	0.2	NC	0.692594
245249_at	614.2	P	2.44e-4	0.1	NC	0.5
245250_at	80.1	A	0.067627	-0.4	D	0.99751
245251_at	71.9	A	0.095215	0.1	NC	0.5
245252_at	176.5	P	0.001221	-0.5	D	0.999727
245253_at	26.7	M	0.056152	0.7	NC	0.078937
245254_at	50.3	A	0.095215	-0.8	NC	0.981872
245255_at	303.6	P	0.00293	-0.7	D	0.999382
245256_at	89.8	P	0.005859	-0.1	NC	0.5
245257_at	17	A	0.19458	0.2	NC	0.48058
245258_at	56.1	A	0.129639	-1.1	D	0.99998
245259_at	18.3	A	0.398926	-0.7	NC	0.5
245260_at	157.9	P	7.32e-4	0.3	NC	0.5
245261_at	136.9	P	0.008057	-0.3	NC	0.934434
245262_at	58.9	A	0.111572	-0.2	NC	0.747149
245263_at	3.9	A	0.533936	-1.5	NC	0.796129
245264_at	24.9	A	0.366211	2.2	NC	0.099852
245265_at	10.1	A	0.780518	0.3	NC	0.454766
245266_at	161.1	P	0.00415	-0.1	NC	0.990708
245267_at	159.4	P	0.00293	-0.7	D	0.999562
245268_at	100.6	P	0.023926	0.4	NC	0.330589
245269_at	344.3	P	2.44e-4	0.2	NC	0.5
245270_at	1983	P	2.44e-4	1.1	I	7.8e-5
245271_at	125.3	P	2.44e-4	0.2	NC	0.747149
245272_at	2.8	A	0.753906	0.2	NC	0.583567
245273_at	179.3	A	0.129639	0.3	NC	0.5
245274_at	228.6	P	0.001221	0.9	I	2.73e-4
245275_at	8.9	A	0.696289	1.1	NC	0.354442
245276_at	94.7	A	0.111572	-0.6	NC	0.986922
245277_at	29.9	A	0.219482	-0.3	NC	0.5
245278_at	514.9	P	2.44e-4	-0.3	NC	0.991489
245279_at	279.8	P	2.44e-4	0	NC	0.62112
245280_at	128.7	P	2.44e-4	0	NC	0.5
245281_at	920.2	P	2.44e-4	0.5	NC	0.078937
245282_at	258.5	P	7.32e-4	-0.1	NC	0.888286
245283_at	1.7	A	0.398926	-2.4	NC	0.814019
245284_at	111.1	P	0.001221	0.3	NC	0.5
245285_s_at	78.6	P	0.046143	-1	D	0.999965
245286_at	1252.3	P	2.44e-4	-0.4	D	0.999965
245287_at	56.1	P	0.010742	-0.6	D	0.999034
245288_at	157.1	P	0.00293	-0.1	NC	0.814019
245289_at	2268.8	P	2.44e-4	0.3	NC	0.177412
245290_at	175	P	0.00293	-0.2	NC	0.955851
245291_at	264.4	P	0.01416	1	I	0.001077
245292_at	1116.8	P	2.44e-4	-0.3	D	0.99751
245293_at	286.7	P	2.44e-4	0.5	NC	0.118009
245294_at	68.1	M	0.056152	-0.8	D	0.998168
245295_at	176.2	P	0.005859	0.4	NC	0.5
245296_at	14.7	A	0.696289	-1.7	NC	0.980376
245297_at	67.5	P	0.00293	-0.2	NC	0.558077
245298_at	138	A	0.149658	0.3	NC	0.925732
245299_at	806.5	P	2.44e-4	0.2	NC	0.5
245300_at	84.1	A	0.067627	-0.2	NC	0.930187
245301_at	130	P	0.01416	0.5	NC	0.153232
245302_at	38	A	0.080566	-0.2	NC	0.961585
245303_at	88.2	A	0.149658	0.1	NC	0.715033
245304_at	31.9	A	0.533936	0	NC	0.916174
245305_at	354.3	P	2.44e-4	-1.1	D	0.99998
245306_at	149.1	P	0.01416	2.1	I	4.92e-4
245307_at	162.7	P	0.00415	0.4	NC	0.5
245308_at	218.9	P	0.005859	-0.6	D	0.997247
245309_at	105.3	P	0.008057	0.5	NC	0.213188
245310_at	44.2	M	0.056152	-0.4	NC	0.921063
245311_at	832.8	P	2.44e-4	-0.3	D	0.999034
245312_at	50.7	A	0.067627	-0.5	NC	0.993497
245313_at	198.9	P	7.32e-4	-0.1	NC	0.703911
245314_at	9.9	A	0.533936	-0.4	NC	0.403812
245315_at	673.3	P	2.44e-4	0.2	NC	0.5
245316_at	198.1	P	0.023926	0.4	NC	0.5
245317_at	3130.2	P	2.44e-4	0.3	NC	0.48058
245318_at	108.3	P	0.010742	2	I	3.89e-4
245319_at	219.2	P	0.00293	1.8	I	7.8e-5
245320_at	202	P	0.001221	0.2	NC	0.645558
245321_at	394.4	P	2.44e-4	-0.3	D	0.999853
245322_at	39.9	A	0.27417	0.3	NC	0.169098
245323_at	663.4	P	2.44e-4	-0.1	NC	0.846768
245324_at	300.2	P	2.44e-4	0.5	NC	0.018128
245325_at	314.2	P	2.44e-4	0.7	NC	0.012024
245326_at	42.1	A	0.246094	0.6	NC	0.5
245327_at	107	P	0.005859	0.1	NC	0.767451
245328_at	481.5	P	7.32e-4	-0.2	D	0.997247
245329_at	860.2	P	2.44e-4	1.9	I	2.e-5
245330_at	60.8	P	0.046143	-1.2	D	0.999922
245331_at	290.9	P	2.44e-4	-0.5	D	0.999965
245332_at	403.2	P	2.44e-4	0	NC	0.532344
245333_at	219.7	P	2.44e-4	-0.4	D	0.999954
245334_at	659.4	P	2.44e-4	0.6	NC	0.118009
245335_at	2.5	A	0.932373	0.8	NC	0.284967
245336_at	32.8	A	0.533936	0.2	NC	0.5
245337_at	116.3	P	0.005859	-0.2	NC	0.921063
245338_at	81.6	P	0.010742	-0.3	NC	0.822588
245339_at	125.4	A	0.080566	0.8	NC	0.054022
245340_at	1127.3	P	2.44e-4	0.2	NC	0.5
245341_at	169.5	P	7.32e-4	0	NC	0.5
245342_at	2389.1	P	2.44e-4	-0.1	NC	0.757415
245343_at	83.5	P	0.005859	-0.4	D	0.999886
245344_at	209.3	P	7.32e-4	0.1	NC	0.60871
245345_at	226.5	P	0.001953	2.4	I	4.e-5
245346_at	44.8	P	0.030273	1.4	NC	0.021224
245347_at	33.6	P	0.030273	-0.1	NC	0.5
245348_at	787.8	P	2.44e-4	0.7	NC	0.026698
245349_at	22.9	A	0.398926	-0.5	NC	0.5
245350_at	731.8	P	2.44e-4	-0.3	D	0.999448
245351_at	313.8	P	2.44e-4	-0.1	NC	0.838962
245352_at	7.2	A	0.72583	-0.6	NC	0.868657
245353_at	5.8	A	0.904785	-2.8	D	0.999382
245354_at	3.8	A	0.5	-1.2	NC	0.5
245355_at	2110.4	P	2.44e-4	0.1	NC	0.5
245356_at	9368.1	P	2.44e-4	0.1	NC	0.5
245357_at	37.8	P	0.010742	-0.2	NC	0.747149
245358_at	234.9	P	0.00293	-0.2	NC	0.964215
245359_at	129.3	P	0.008057	-0.3	D	0.998168
245360_at	255.7	P	7.32e-4	-0.5	D	0.99987
245361_at	582.7	P	7.32e-4	0	NC	0.838962
245362_at	136	P	0.001221	0	NC	0.881991
245363_at	137.8	P	0.010742	-0.7	D	0.999954
245364_at	56.2	A	0.171387	-0.3	NC	0.952736
245365_at	232.7	P	0.018555	0.3	NC	0.5
245366_at	169.1	P	2.44e-4	0	NC	0.757415
245367_at	106	P	0.008057	-0.4	MD	0.994591
245368_at	39.5	A	0.149658	0.2	NC	0.5
245369_at	26.1	A	0.601074	1.2	NC	0.37888
245370_at	62.2	P	0.037598	-0.2	NC	0.98579
245371_at	26.4	A	0.27417	-0.3	NC	0.681091
245372_at	863.9	P	2.44e-4	-0.4	D	0.999611
245373_s_at	1074.8	P	7.32e-4	-0.4	D	0.999226
245374_at	284.5	P	2.44e-4	0.2	NC	0.5
245375_at	27.4	A	0.219482	0	NC	0.5
245376_at	27.6	A	0.080566	1.2	NC	0.194801
245377_at	29.9	A	0.246094	3.2	NC	0.203871
245378_at	15.5	A	0.533936	1.3	NC	0.145682
245379_at	43.2	A	0.129639	-0.4	NC	0.952736
245380_at	37.7	P	0.046143	0.5	NC	0.124552
245381_at	47.5	P	7.32e-4	0.7	I	0.001832
245382_at	593.2	P	7.32e-4	-0.6	D	0.999911
245383_at	43.3	A	0.334473	0.5	NC	0.194801
245384_at	57.4	P	0.010742	-0.2	NC	0.854318
245385_at	94.9	P	7.32e-4	0.6	NC	0.429141
245386_at	1610.7	P	2.44e-4	-0.3	NC	0.977068
245387_at	190.5	P	2.44e-4	0.6	NC	0.094279
245388_at	47.9	A	0.334473	1.7	NC	0.284967
245389_at	59.1	A	0.366211	-0.4	NC	0.955851
245390_at	170.7	P	0.00293	1.1	NC	0.007788
245391_at	703	P	2.44e-4	-0.9	D	0.99997
245392_at	25.2	A	0.5	3.8	NC	0.044149
245393_at	58.1	P	0.008057	-4.1	D	0.99998
245394_at	1221	P	0.001953	-0.2	NC	0.846768
245395_at	133.6	A	0.067627	0.4	NC	0.5
245396_at	55.2	A	0.432373	-0.3	NC	0.814019
245397_at	72.9	A	0.129639	0.4	NC	0.284967
245398_at	216.3	P	0.001953	0.3	NC	0.5
245399_at	3948.1	P	2.44e-4	-0.9	D	0.99998
245400_at	419.6	P	7.32e-4	-0.4	D	0.999135
245401_at	1049.7	P	2.44e-4	-0.4	D	0.999611
245402_at	2.7	A	0.850342	-1.6	NC	0.60871
245403_at	3.1	A	0.80542	-1.7	NC	0.703911
245404_at	82.4	P	0.00293	0.2	NC	0.5
245405_at	49.3	A	0.219482	0.9	NC	0.5
245406_at	11.1	A	0.533936	-1.3	NC	0.5
245407_at	371.6	P	2.44e-4	0	NC	0.5
245408_at	114.3	P	0.008057	0.5	NC	0.105663
245409_at	24.2	A	0.246094	2.7	NC	0.044149
245410_at	33.3	A	0.111572	0.1	NC	0.570859
245411_at	3.8	A	0.888428	0.7	NC	0.786812
245412_at	2214.1	P	2.44e-4	2.5	I	2.e-5
245413_at	80	P	0.00293	2	I	0.003699
245414_at	119.6	A	0.303711	1.4	NC	0.194801
245415_at	372.8	P	2.44e-4	0.3	NC	0.5
245416_at	122.3	P	0.00415	-0.5	NC	0.657563
245417_at	21.6	A	0.665527	2.6	NC	0.274048
245418_at	134.8	P	7.32e-4	0.1	NC	0.725952
245419_at	24.2	A	0.466064	2.2	NC	0.074268
245420_at	9.9	A	0.72583	-1.6	NC	0.894337
245421_at	84.7	P	0.00415	0.5	NC	0.330589
245422_at	5	A	0.753906	-0.5	NC	0.232549
245423_at	42.1	P	0.030273	0.9	NC	0.403812
245424_at	3.6	A	0.994141	-0.7	NC	0.925732
245425_at	357.9	P	7.32e-4	0.1	NC	0.767451
245426_at	37.9	P	0.010742	0.6	NC	0.5
245427_at	211.5	P	0.008057	1.5	I	3.46e-4
245428_at	91.7	A	0.067627	-0.1	MD	0.994591
245429_at	47.6	A	0.398926	1	NC	0.318909
245430_at	158.9	P	0.008057	0.5	NC	0.131343
245431_at	175.5	P	2.44e-4	0.3	NC	0.5
245432_at	313.8	P	0.005859	1.3	I	0.001486
245433_at	737.7	P	2.44e-4	0.5	NC	0.252851
245434_at	129	P	0.037598	0.7	NC	0.330589
245435_at	69.9	M	0.056152	1.2	NC	0.050553
245436_at	21.8	A	0.466064	-0.4	NC	0.868657
245437_at	39	A	0.095215	1.2	NC	0.065566
245438_at	89.7	P	0.008057	0.5	NC	0.429141
245439_at	45.2	A	0.219482	0.3	NC	0.5
245440_at	36.7	A	0.219482	4.2	NC	0.007788
245441_at	65.2	A	0.067627	0.8	NC	0.203871
245442_at	131.4	P	0.00415	0	NC	0.596188
245443_at	1.3	A	0.633789	0.9	NC	0.5
245444_at	45.5	A	0.466064	0.6	NC	0.177412
245445_at	83.6	P	0.030273	0.7	NC	0.506476
245446_at	96.6	P	2.44e-4	0.1	NC	0.5
245447_at	6.5	A	0.696289	-0.3	NC	0.342437
245448_at	0.9	A	0.828613	1	NC	0.161038
245449_at	86	A	0.171387	1.2	NC	0.019624
245450_at	6.5	A	0.665527	1.1	NC	0.441923
245451_at	58.3	A	0.111572	0.5	NC	0.252851
245452_at	16.8	A	0.303711	0.3	NC	0.307406
245453_at	6.7	A	0.533936	0	NC	0.5
245454_at	126.4	P	0.001221	0.4	NC	0.5
245455_at	1	A	0.888428	1	NC	0.5
245456_at	117	P	0.001221	0.4	NC	0.5
245457_s_at	96.4	A	0.149658	1.4	NC	0.038415
245458_at	14.1	A	0.665527	-0.6	NC	0.5
245459_at	18.9	A	0.466064	1.1	NC	0.145682
245460_at	12.6	A	0.398926	3	NC	0.284967
245461_at	32.9	A	0.149658	-0.6	NC	0.5
245462_at	57.2	P	0.010742	0.7	NC	0.083826
245463_at	393.5	P	0.001221	-1.9	D	0.99998
245464_at	80.4	P	0.030273	0.6	NC	0.033304
245465_at	43	A	0.424072	0.6	NC	0.078937
245466_at	57.1	P	0.00415	0.1	NC	0.5
245467_at	152.2	M	0.056152	1	NC	0.111714
245468_at	54	A	0.171387	0.5	NC	0.5
245469_at	15.1	A	0.398926	1.7	NC	0.069813
245470_at	2.5	A	0.994141	-0.8	D	0.996301
245471_at	6.2	A	0.601074	2	NC	0.5
245472_at	5.7	A	0.72583	1.4	NC	0.274048
245473_at	9.9	A	0.753906	2.5	NC	0.242585
245474_at	100.9	A	0.067627	0.2	NC	0.5
245475_at	33	A	0.366211	0.3	NC	0.307406
245476_at	4.8	A	0.904785	0	NC	0.5
245477_at	242.3	P	7.32e-4	0.1	NC	0.747149
245478_at	121.3	P	0.001953	0.3	NC	0.5
245479_at	64.8	P	0.008057	0.2	NC	0.284967
245480_at	65.6	P	0.018555	0.3	NC	0.5
245481_at	371.6	P	0.001953	-0.3	NC	0.987976
245482_at	61.3	P	0.018555	-0.1	NC	0.5
245483_at	4656	P	2.44e-4	-0.5	D	0.99998
245484_at	198.2	P	2.44e-4	0	NC	0.767451
245485_at	72.1	P	0.023926	0.1	NC	0.5
245486_x_at	62.6	A	0.246094	-0.5	NC	0.934434
245487_at	98.2	P	0.010742	0	NC	0.5
245488_at	33.8	A	0.19458	0.9	NC	0.138386
245489_at	74.5	A	0.219482	0.2	NC	0.822588
245490_at	31.1	A	0.334473	4	NC	0.078937
245491_at	66	A	0.129639	0.3	NC	0.194801
245492_at	217.5	P	7.32e-4	0.6	I	0.003699
245493_at	42.5	P	0.001221	0.3	NC	0.5
245494_at	89.6	P	7.32e-4	0.2	NC	0.5
245495_at	77.2	P	0.037598	-0.3	D	0.996959
245496_at	172.4	P	0.010742	0.4	NC	0.5
245497_at	14.4	A	0.665527	-1.3	NC	0.786812
245498_at	80	A	0.067627	0.7	NC	0.5
245499_at	38	A	0.129639	0	NC	0.51942
245500_at	2.8	A	0.850342	0.6	NC	0.633407
245501_at	1.3	A	0.98584	0.7	NC	0.354442
245502_at	200.2	P	0.00415	0.5	NC	0.354442
245503_at	10.6	A	0.696289	0.6	NC	0.416433
245504_at	27	A	0.366211	1	NC	0.222749
245505_at	22.4	A	0.533936	4.3	NC	0.026698
245506_at	1.7	A	0.888428	-0.4	NC	0.5
245507_at	5.9	A	0.904785	1.4	I	0.001336
245508_at	6.2	A	0.904785	-0.4	NC	0.570859
245509_at	69	P	0.01416	0.9	I	4.38e-4
245510_at	586.8	P	2.44e-4	-0.3	D	0.999508
245511_at	3.9	A	0.533936	-0.9	NC	0.263341
245512_at	348.8	P	2.44e-4	-0.3	NC	0.964215
245513_at	106.1	P	0.010742	-1	D	0.999611
245514_at	106.2	P	0.00293	0.7	NC	0.078937
245515_at	19.4	A	0.432373	2.5	NC	0.5
245516_at	51.8	A	0.149658	0.9	NC	0.5
245517_at	115.1	P	0.023926	0.1	NC	0.558077
245518_at	86.7	P	0.008057	0.7	NC	0.274048
245519_at	8.5	A	0.72583	-1.2	NC	0.493524
245520_at	1.5	A	0.753906	-1.4	NC	0.296089
245521_at	182.4	P	0.018555	0.3	NC	0.5
245522_at	53.5	P	0.030273	0.5	I	0.00225
245523_at	411.5	P	2.44e-4	0.1	NC	0.5
245524_at	356.5	P	7.32e-4	-1.4	D	0.99994
245525_at	346.6	P	0.001953	-0.1	NC	0.955851
245526_at	96.8	P	0.005859	0.3	NC	0.083826
245527_at	59.2	A	0.303711	0.7	NC	0.050553
245528_at	11.5	A	0.633789	-2.6	D	0.999034
245529_at	68.4	P	0.008057	0.6	NC	0.5
245530_at	49.8	M	0.056152	1	NC	0.088938
245531_at	5.9	A	0.533936	-5.8	D	0.99998
245532_at	103.5	P	2.44e-4	0.4	NC	0.296089
245533_at	76.5	P	0.001953	0.1	NC	0.5
245534_at	4	A	0.953857	0.7	NC	0.805199
245535_at	88.8	A	0.067627	-0.3	NC	0.814019
245536_at	97.7	P	0.037598	0.6	NC	0.185981
245537_at	16.6	A	0.188721	1.6	NC	0.024755
245538_at	2.1	A	0.919434	1	NC	0.403812
245539_at	3.5	A	0.969727	0.8	NC	0.545234
245540_at	85.7	A	0.067627	0.8	NC	0.018128
245541_at	40.2	P	0.030273	-0.2	NC	0.5
245542_at	29.8	A	0.366211	2.7	NC	0.035785
245543_at	28.8	A	0.067627	0.5	NC	0.284967
245544_at	139.9	P	0.00415	-0.6	D	0.999693
245545_at	18.2	A	0.5	-1.5	NC	0.506476
245546_at	112.2	P	0.023926	1.1	MI	0.004925
245547_at	43.2	A	0.219482	1.3	NC	0.099852
245548_at	1.2	A	0.398926	-1.9	NC	0.441923
245549_at	5.3	A	0.567627	0.8	NC	0.028766
245550_at	50.8	P	0.030273	-2.3	D	0.999611
245551_at	6.7	A	0.696289	1.1	NC	0.111714
245552_at	125.4	P	0.001953	0.8	NC	0.024755
245553_at	37.3	A	0.246094	-0.2	NC	0.633407
245554_at	238	P	2.44e-4	-1.1	D	0.999759
245555_at	4513.7	P	2.44e-4	0	NC	0.5
245556_at	155.2	P	0.00293	-1.1	D	0.99998
245557_at	283.5	P	7.32e-4	0.9	NC	0.035785
245558_at	48.7	A	0.067627	0.2	NC	0.467656
245559_at	53.1	A	0.246094	3.9	NC	0.074268
245560_at	160	P	0.046143	6.5	I	6.18e-4
245561_at	125.1	P	0.00415	-0.2	NC	0.949447
245562_at	117.5	P	2.44e-4	-0.2	NC	0.846768
245563_at	374.5	P	2.44e-4	-1	D	0.99998
245564_at	56.1	A	0.149658	-0.2	NC	0.558077
245565_at	60.5	A	0.129639	-0.2	NC	0.949447
245566_at	90.9	P	0.01416	-0.6	NC	0.987976
245567_at	3398.9	P	2.44e-4	-0.4	D	0.999759
245568_at	66.3	A	0.080566	0.6	NC	0.105663
245569_at	32.9	A	0.246094	-0.1	NC	0.645558
245570_at	6.1	A	0.753906	0.9	NC	0.177412
245571_at	31.5	A	0.366211	0.6	NC	0.094279
245572_at	88.3	P	0.008057	-0.6	NC	0.949447
245573_at	46.7	P	0.01416	1.2	NC	0.007788
245574_at	17.3	A	0.665527	0.4	NC	0.583567
245575_at	126.8	P	0.00415	0.2	NC	0.5
245576_at	131	P	0.046143	-0.1	NC	0.62112
245577_at	101.8	P	0.001221	-0.2	NC	0.921063
245578_at	85	P	0.001953	0.1	NC	0.403812
245579_at	12.8	A	0.246094	0.6	NC	0.099852
245580_at	15.4	A	0.533936	-0.8	NC	0.747149
245581_at	27	A	0.5	0.4	NC	0.330589
245582_at	53.2	P	0.01416	1.1	NC	0.124552
245583_at	111.1	P	0.005859	0.3	NC	0.242585
245584_at	103	P	0.001953	0.8	NC	0.009292
245585_at	4.3	A	0.665527	0.9	NC	0.203871
245586_at	52.2	A	0.27417	0.2	NC	0.39129
245587_at	74.1	P	0.008057	0.4	NC	0.194801
245588_at	2.2	A	0.72583	-3.5	D	0.997968
245589_at	4.5	A	0.601074	0.8	NC	0.105663
245590_at	14.4	A	0.334473	0.2	NC	0.111714
245591_at	2	A	0.828613	-0.4	NC	0.252851
245592_at	40.3	A	0.129639	1.5	I	0.003355
245593_at	152.7	P	7.32e-4	0.6	I	7.74e-4
245594_at	101.3	P	0.046143	-0.2	NC	0.921063
245595_at	30.4	A	0.219482	1	NC	0.044149
245596_at	8.1	A	0.592285	1.4	NC	0.021224
245597_at	47.3	A	0.149658	-0.2	NC	0.736659
245598_at	46.9	A	0.149658	1.3	NC	0.111714
245599_at	85.2	P	0.030273	0.1	NC	0.545234
245600_at	231.7	P	2.44e-4	0	NC	0.583567
245601_at	70.5	P	0.037598	-0.4	NC	0.973302
245602_at	676.8	P	2.44e-4	-0.5	D	0.996301
245603_at	16.9	A	0.5	0	NC	0.118009
245604_at	34.2	A	0.171387	0.2	NC	0.5
245605_at	242.4	P	0.001953	0.7	I	0.002753
245606_at	106.3	P	0.001953	0.5	NC	0.088938
245607_at	62.3	A	0.334473	1	NC	0.185981
245608_at	231.1	P	2.44e-4	0.1	NC	0.5
245609_at	3.3	A	0.780518	0.7	NC	0.37888
245610_at	61.2	P	0.046143	1.7	NC	0.318909
245611_at	92.4	P	0.005859	-0.4	NC	0.993497
245612_at	931.1	P	2.44e-4	1.5	I	2.e-5
245613_at	3	A	0.80542	0.3	NC	0.98579
245614_at	4.7	A	0.828613	1.6	NC	0.454766
245615_at	23.2	A	0.219482	0.9	NC	0.403812
245616_at	28.6	A	0.27417	3.1	NC	0.074268
245617_at	3.7	A	0.601074	-1.8	NC	0.5
245618_at	81.9	A	0.095215	0.6	NC	0.274048
245619_at	74.2	P	0.030273	0.5	NC	0.5
245620_at	2.4	A	0.919434	0.7	NC	0.203871
245621_at	34.4	A	0.111572	0.3	NC	0.633407
245622_at	2.5	A	0.962402	0.2	NC	0.757415
245623_s_at	13.8	A	0.466064	-0.6	NC	0.905721
245624_at	1.7	A	0.919434	-1.9	NC	0.777251
245625_at	266.3	P	0.001953	0	NC	0.868657
245626_at	610.7	P	2.44e-4	-0.6	D	0.99998
245627_at	114.4	A	0.095215	1.2	I	0.001336
245628_at	56.7	A	0.111572	2.1	I	0.003355
245629_at	645.8	P	2.44e-4	0.4	NC	0.318909
245630_at	12.8	A	0.633789	-1.5	NC	0.5
245631_at	300.4	P	2.44e-4	0.2	NC	0.5
245632_at	12.4	A	0.533936	-2.3	NC	0.5
245633_at	296.9	P	2.44e-4	-0.5	D	0.998923
245634_at	5.5	A	0.850342	-1.1	NC	0.596188
245635_at	36.3	A	0.149658	0.4	NC	0.558077
245636_at	45.5	A	0.095215	2	NC	0.041201
245637_at	312.9	P	0.001221	-0.2	NC	0.964215
245638_s_at	528.9	P	2.44e-4	0	NC	0.5
245639_at	850.1	P	2.44e-4	-0.2	NC	0.987976
245640_at	6.3	A	0.828613	0.3	NC	0.48058
245641_at	57.7	A	0.19458	-0.7	MD	0.995075
245642_at	403	P	2.44e-4	-1	D	0.99998
245643_at	1.4	A	0.72583	-2	NC	0.5
245644_at	149	P	0.008057	0.3	NC	0.5
245645_at	31.8	A	0.129639	-0.6	NC	0.5
245646_x_at	1.9	A	0.780518	-0.6	NC	0.416433
245647_at	43.6	A	0.398926	0.9	NC	0.5
245648_at	2.7	A	0.932373	1	NC	0.454766
245649_at	192.6	M	0.056152	0.2	NC	0.657563
245650_at	76	M	0.056152	1.4	I	0.001486
245651_s_at	780	P	0.001953	0	NC	0.977068
245652_at	13.4	A	0.466064	1.3	NC	0.5
245653_at	2.9	A	0.80542	-1.7	NC	0.263341
245654_at	60.8	P	0.001953	0.8	NC	0.047264
245655_at	12.5	M	0.064453	4.9	NC	0.014937
245656_at	2.7	A	0.976074	0.7	NC	0.532344
245657_at	37.2	P	0.030273	0	NC	0.274048
245658_at	6.7	A	0.828613	1.6	NC	0.366593
245659_at	211.4	P	2.44e-4	-0.8	D	0.999759
245660_at	138.5	P	0.01416	0.7	NC	0.019624
245661_at	68.1	M	0.056152	0.5	NC	0.330589
245662_at	49.5	A	0.27417	0.4	NC	0.875448
245663_at	2.4	A	0.633789	0.8	NC	0.5
245664_at	5.6	A	0.919434	-1.6	NC	0.284967
245665_at	183.8	P	2.44e-4	-0.5	D	0.995519
245666_at	262.8	P	2.44e-4	-0.1	NC	0.570859
245667_at	521.8	P	2.44e-4	0.1	NC	0.5
245668_at	1062.2	P	2.44e-4	-1	D	0.99998
245669_at	42.8	A	0.303711	1.2	NC	0.37888
245670_at	28.9	A	0.246094	-0.4	NC	0.5
245671_at	56.9	A	0.171387	0.6	NC	0.366593
245672_at	15.1	A	0.398926	0.3	NC	0.011045
245673_at	8.3	A	0.601074	-0.7	NC	0.5
245674_at	19.5	A	0.19458	-1.3	NC	0.5
245675_at	43.7	M	0.056152	0.9	NC	0.01421
245676_at	63.5	A	0.149658	1.5	NC	0.035785
245677_at	44.8	P	0.018555	1.5	NC	0.007788
245678_at	68.6	M	0.056152	-0.3	NC	0.767451
245679_at	136	P	7.32e-4	0	NC	0.854318
245680_at	41.8	A	0.149658	3.3	NC	0.038415
245681_at	186.5	P	0.005859	0.6	NC	0.111714
245682_at	110.7	P	0.018555	-0.4	NC	0.99288
245683_at	110.5	P	0.00415	0	NC	0.62112
245684_at	243.1	P	2.44e-4	-0.1	NC	0.822588
245685_at	65.9	A	0.095215	0.3	NC	0.5
245686_at	538.5	P	2.44e-4	-0.1	NC	0.830902
245687_at	189.9	P	2.44e-4	-0.1	NC	0.767451
245688_at	1519.8	P	2.44e-4	0.1	NC	0.5
245689_at	39.6	A	0.171387	5.2	NC	0.01421
245690_at	50.1	P	0.046143	0.6	NC	0.5
245691_at	149.7	P	0.030273	0.7	NC	0.263341
245692_at	25.3	A	0.5	1.1	NC	0.145682
245693_at	98.1	P	0.023926	-0.2	NC	0.868657
245694_at	227.2	P	2.44e-4	0	NC	0.5
245695_at	103	A	0.067627	0.5	NC	0.5
245696_at	1.9	A	0.962402	0.5	NC	0.583567
245697_at	190.9	P	0.008057	-0.4	MD	0.995075
245698_at	125.6	A	0.129639	3.2	NC	0.010135
245699_at	51.8	P	0.01416	-0.8	NC	0.975245
245700_at	49	A	0.366211	0.9	NC	0.5
245701_at	6	A	0.633789	-1.2	NC	0.5
245702_at	81.6	P	0.005859	0.6	NC	0.035785
245703_at	28.4	A	0.334473	1.7	NC	0.124552
245704_at	131.8	P	7.32e-4	0.4	NC	0.416433
245705_at	24.8	A	0.5	0.8	NC	0.48058
245706_at	17.1	A	0.665527	0	NC	0.786812
245707_at	26.8	A	0.27417	0.9	NC	0.078937
245708_at	32.5	A	0.303711	0.8	NC	0.454766
245709_at	90.4	P	0.046143	-0.3	NC	0.905721
245710_at	27.5	A	0.533936	-0.4	NC	0.681091
245711_at	275.8	P	2.44e-4	-0.1	NC	0.969033
245712_at	71.8	P	0.005859	0.7	NC	0.252851
245713_at	38	A	0.080566	0.8	NC	0.099852
245714_at	346.8	P	2.44e-4	0.4	NC	0.194801
245715_s_at	2491.4	P	2.44e-4	0	NC	0.5
245716_at	72.1	P	0.023926	0.2	NC	0.5
245717_at	38.5	A	0.366211	1	NC	0.118009
245718_at	194.7	P	0.037598	0.2	NC	0.5
245719_at	29.1	A	0.303711	-0.1	NC	0.945978
245720_at	7.5	A	0.696289	-0.6	NC	0.48058
245721_s_at	167.7	P	7.32e-4	0.3	NC	0.5
245722_at	87.1	P	0.008057	0.2	NC	0.5
245723_at	37.4	A	0.432373	-1.1	NC	0.949447
245724_at	220.3	P	0.005859	-0.4	D	0.999727
245725_at	86.7	P	0.00293	-0.5	NC	0.894337
245726_at	54.1	A	0.171387	1.7	NC	0.044149
245727_at	61.3	P	0.046143	0.3	NC	0.5
245728_at	112.2	A	0.095215	0.7	NC	0.252851
245729_at	400.1	P	2.44e-4	0.1	NC	0.5
245730_at	68.1	P	0.018555	-0.2	NC	0.5
245731_at	179.5	P	0.00415	-0.5	D	0.999922
245732_at	139.7	P	0.00415	0	NC	0.703911
245733_at	101.4	P	0.023926	-0.2	NC	0.991489
245734_at	210.9	P	7.32e-4	0.7	NC	0.01421
245735_at	92.1	P	0.005859	-1.1	D	0.99996
245736_at	8840.8	P	2.44e-4	-0.4	D	0.998923
245737_at	249.7	P	2.44e-4	0	NC	0.558077
245738_at	7.2	A	0.334473	-0.2	NC	0.330589
245739_at	116.5	P	0.01416	0	NC	0.98579
245740_at	123.4	A	0.129639	-0.4	D	0.999922
245741_at	31.2	A	0.27417	0.6	NC	0.5
245742_at	997.4	P	2.44e-4	-0.1	NC	0.747149
245743_at	10	A	0.466064	0.1	NC	0.5
245744_at	2.7	A	0.932373	1	NC	0.284967
245745_at	0.5	A	0.981445	1.3	NC	0.681091
245746_at	1464.4	P	2.44e-4	0.2	NC	0.5
245747_at	36.3	P	0.023926	0.6	NC	0.105663
245748_at	238.9	P	7.32e-4	0.5	NC	0.047264
245749_at	11.1	A	0.533936	0.5	NC	0.065566
245750_at	634.6	P	2.44e-4	-0.9	D	0.999973
245751_s_at	70.2	P	2.44e-4	-0.1	NC	0.868657
245752_at	2.8	A	0.850342	-0.4	NC	0.5
245753_at	15.2	A	0.466064	2.1	NC	0.185981
245754_at	1	A	0.665527	1	NC	0.60871
245755_at	40.3	A	0.149658	0.5	NC	0.083826
245756_at	495.4	P	2.44e-4	-0.6	D	0.999899
245757_at	7.6	A	0.5	-2	NC	0.975245
245758_at	76.7	P	0.008057	0.4	NC	0.416433
245759_at	87.4	P	0.010742	-0.4	NC	0.830902
245760_s_at	8.1	A	0.567627	3	NC	0.035785
245761_at	126.3	P	0.001221	-0.9	D	0.996645
245762_at	39.3	A	0.19458	1	NC	0.454766
245763_at	106.3	P	0.001953	0.1	NC	0.39129
245764_s_at	46.4	A	0.219482	0.3	NC	0.5
245765_at	11.4	A	0.696289	0.4	NC	0.493524
245766_at	9.9	A	0.72583	-0.5	NC	0.715033
245767_at	52.1	A	0.067627	0.5	NC	0.342437
245768_at	100.3	P	7.32e-4	-0.9	D	0.99987
245769_at	47	P	0.023926	0.6	NC	0.035785
245770_at	107.5	P	0.005859	0.5	NC	0.111714
245771_at	36.4	A	0.111572	1.4	NC	0.5
245772_at	129.6	P	0.001221	0.3	NC	0.5
245773_at	108.9	P	0.01416	0.6	NC	0.5
245774_at	81.5	P	0.046143	0.6	NC	0.5
245775_at	225.8	P	0.001221	-0.8	D	0.99987
245776_at	157.8	P	0.00293	-1.2	D	0.99997
245777_at	63.5	P	0.01416	-0.3	NC	0.945978
245778_at	76.9	A	0.129639	0.4	NC	0.5
245779_at	1.6	A	0.696289	-0.9	NC	0.441923
245780_at	254	P	2.44e-4	-0.1	NC	0.938478
245781_at	254.9	P	0.001221	-0.9	D	0.99998
245782_at	6.9	A	0.780518	1.8	NC	0.099852
245783_s_at	84.3	A	0.19458	2.5	I	0.001651
245784_at	109.4	P	0.01416	0.6	NC	0.5
245785_at	2.2	A	0.991943	1.1	NC	0.657563
245786_at	173.5	P	0.00293	0.9	I	0.001832
245787_at	281.7	P	2.44e-4	-0.6	D	0.999786
245788_at	156.4	P	0.01416	0.1	NC	0.5
245789_at	127	P	2.44e-4	-1.3	D	0.999948
245790_at	135.2	A	0.149658	-0.4	NC	0.983269
245791_at	529.4	P	7.32e-4	-0.3	D	0.998349
245792_at	463.4	P	2.44e-4	0.7	I	8.65e-4
245793_at	66.3	A	0.246094	0.2	NC	0.5
245794_at	783.2	P	2.44e-4	0.9	I	8.8e-5
245795_at	111.5	P	2.44e-4	0.3	NC	0.5
245796_at	736.3	P	2.44e-4	-0.1	NC	0.925732
245797_at	62.1	A	0.334473	0.2	NC	0.5
245798_at	19.2	A	0.19458	1.6	NC	0.057676
245799_at	4.7	A	0.828613	0	NC	0.5
245800_at	66.6	M	0.056152	0.4	NC	0.964215
245801_at	2.2	A	0.976074	1.1	NC	0.203871
245802_at	38.3	A	0.111572	1.3	NC	0.047264
245803_at	3261.5	P	2.44e-4	0	NC	0.558077
245804_at	3.1	A	0.994141	0	NC	0.981872
245805_at	0.7	A	0.976074	-2.2	NC	0.930187
245806_at	59.8	A	0.171387	0.9	NC	0.028766
245807_at	23.3	A	0.5	-1.4	D	0.995927
245808_at	120.8	P	0.005859	0	NC	0.545234
245809_at	240.9	P	2.44e-4	1	I	0.001651
245810_at	90.6	A	0.149658	0.5	NC	0.222749
245811_at	12.6	A	0.533936	2.8	NC	0.5
245812_at	5.8	A	0.696289	0.8	NC	0.284967
245813_at	12.3	A	0.753906	2.8	NC	0.5
245814_at	43.6	A	0.366211	0.5	NC	0.203871
245815_at	80.2	A	0.219482	0.5	NC	0.5
245816_at	4.4	A	0.828613	0	NC	0.881991
245817_at	120.7	P	0.00415	0.4	NC	0.5
245818_at	148.9	P	0.030273	0.6	NC	0.5
245819_at	38.1	P	0.018555	0.5	NC	0.124552
245820_at	35.2	A	0.246094	0.9	NC	0.222749
245821_at	659.5	P	2.44e-4	0.5	NC	0.5
245822_at	589.5	P	2.44e-4	0.2	NC	0.5
245823_at	4.1	A	0.80542	-2.7	NC	0.5
245824_at	61.2	A	0.303711	3.2	NC	0.050553
245825_at	161.5	P	2.44e-4	0.6	I	0.00249
245826_at	35.9	A	0.111572	0.9	NC	0.00712
245827_at	25.8	A	0.303711	0.7	NC	0.5
245828_at	95.1	A	0.149658	0.3	NC	0.633407
245829_at	14.3	A	0.601074	2.8	NC	0.118009
245830_at	10.8	A	0.753906	-0.9	NC	0.973302
245831_at	50.3	A	0.080566	-0.9	NC	0.989865
245832_at	674.2	P	2.44e-4	0.3	NC	0.5
245833_at	30.7	A	0.5	0.4	NC	0.5
245834_at	3	A	0.953857	1.1	NC	0.441923
245835_at	10.2	A	0.432373	-0.4	NC	0.37888
245836_at	7.2	A	0.388672	4.6	NC	0.092042
245837_at	41.4	A	0.149658	2.1	NC	0.019624
245838_at	68.8	P	0.005859	-0.2	NC	0.861614
245839_at	13.1	A	0.567627	1.8	NC	0.083826
245840_at	60.4	A	0.067627	1.2	NC	0.078937
245841_s_at	4102.2	P	2.44e-4	0.1	NC	0.5
245842_at	15	A	0.696289	0.3	NC	0.5
245843_at	67	A	0.171387	0.8	NC	0.467656
245844_at	191	P	0.008057	0.9	NC	0.169098
245845_at	85.4	P	0.008057	0	NC	0.60871
245846_at	59.1	P	0.005859	0.1	NC	0.5
245847_at	44	A	0.246094	0.7	NC	0.232549
245848_at	126.6	P	2.44e-4	0.7	NC	0.169098
245849_at	127.4	P	0.018555	0.5	NC	0.161038
245850_at	61.3	A	0.149658	0.6	NC	0.118009
245851_at	141.7	P	2.44e-4	0	NC	0.5
245852_at	178.4	P	0.00415	0.4	NC	0.5
245853_at	138	P	0.005859	0.7	NC	0.194801
245854_at	131.9	P	0.010742	0.7	NC	0.099852
245855_at	252.2	P	7.32e-4	-0.1	NC	0.786812
245856_at	57.1	P	0.018555	2.3	I	0.001336
245857_at	17.8	A	0.533936	1.2	NC	0.222749
245858_at	5.8	A	0.72583	1.7	NC	0.342437
245859_at	61.4	A	0.067627	0.8	NC	0.008511
245860_at	22	A	0.567627	2.1	NC	0.416433
245861_at	42	A	0.067627	1.4	I	0.002753
245862_at	349.9	P	7.32e-4	0.1	NC	0.5
245863_s_at	49.8	A	0.129639	-0.3	NC	0.934434
245864_at	54	A	0.171387	0.4	NC	0.222749
245865_at	3.1	A	0.969727	-1.1	NC	0.60871
245866_s_at	91.1	P	0.010742	-0.2	D	0.996301
245867_at	141.3	P	2.44e-4	-0.2	NC	0.767451
245868_at	461.9	P	2.44e-4	-0.6	D	0.999954
245869_at	8.3	A	0.753906	-2.1	NC	0.532344
245870_at	60.6	A	0.27417	-0.6	NC	0.991489
245871_at	4.3	A	0.780518	-0.7	NC	0.570859
245872_at	36.9	A	0.129639	-1	D	0.999853
245873_at	55.6	P	0.00293	-0.3	NC	0.416433
245874_at	3814.4	P	0.001953	-1.2	D	0.999781
245875_at	542.5	P	7.32e-4	-0.5	D	0.995927
245876_at	41.5	M	0.056152	1.5	NC	0.044149
245877_at	9.6	A	0.633789	1.5	NC	0.242585
245878_at	90.5	A	0.095215	0.8	NC	0.5
245879_at	73.6	P	0.046143	0.3	NC	0.5
245880_at	16	A	0.567627	1.1	NC	0.403812
245881_at	127.6	P	0.00415	0.2	NC	0.5
245882_at	3.7	A	0.888428	-0.8	NC	0.5
245883_at	27	A	0.219482	2	NC	0.194801
245884_at	121	P	0.001221	0.6	NC	0.01421
245885_at	674.3	P	2.44e-4	-0.1	NC	0.633407
245886_at	342	P	2.44e-4	0	NC	0.62112
245887_at	172	P	2.44e-4	-0.3	MD	0.994591
245888_at	93.9	P	0.030273	-0.3	NC	0.989865
245889_at	200.8	P	2.44e-4	-3.5	D	0.99998
245890_at	1.7	A	0.850342	0.6	NC	0.5
245891_at	1635.6	P	2.44e-4	-0.3	D	0.998799
245892_at	19	A	0.567627	0.4	NC	0.307406
245893_at	175.5	P	0.005859	0.3	NC	0.5
245894_at	332.6	P	2.44e-4	0	NC	0.633407
245895_at	91.3	P	0.037598	0.8	NC	0.019624
245896_at	194.8	P	0.001221	0.3	NC	0.5
245897_at	80.9	A	0.171387	1	NC	0.044149
245898_at	80.8	P	0.018555	-0.1	NC	0.5
245899_at	88.4	P	0.010742	0.3	NC	0.274048
245900_at	326.5	P	2.44e-4	0.5	NC	0.083826
245901_at	38.5	A	0.067627	0.2	NC	0.5
245902_at	55.4	A	0.246094	0.5	NC	0.145682
245903_at	49.1	A	0.095215	0.3	NC	0.5
245904_at	456	P	2.44e-4	2.9	I	2.e-5
245905_at	1135.8	P	7.32e-4	0.6	NC	0.057676
245906_at	37.3	A	0.5	0	NC	0.342437
245907_at	1.4	A	0.953857	0.6	NC	0.5
245908_at	2.1	A	0.919434	-2.2	NC	0.62112
245909_at	63.7	A	0.19458	-0.1	NC	0.5
245910_at	217.3	P	2.44e-4	-0.1	NC	0.846768
245911_at	677.2	P	2.44e-4	0.7	I	0.003355
245912_at	162.7	A	0.067627	0.2	NC	0.570859
245913_at	455.5	P	2.44e-4	-0.9	D	0.999977
245914_at	122	P	0.023926	1	NC	0.009292
245915_s_at	1786.4	P	2.44e-4	0.5	NC	0.019624
245916_at	27.4	A	0.27417	0.4	NC	0.274048
245917_at	237.8	P	0.001221	0.2	NC	0.5
245918_at	34.1	A	0.303711	0.7	NC	0.558077
245919_at	3.7	A	0.696289	0.8	NC	0.161038
245920_at	30.3	A	0.095215	0.8	NC	0.145682
245921_at	62.5	A	0.095215	1.4	NC	0.010135
245922_at	20	A	0.398926	1.9	NC	0.263341
245923_at	14.7	A	0.303711	0.3	NC	0.169098
245924_at	77.9	P	0.046143	-0.7	D	0.999911
245925_at	193.5	P	0.001953	-2.1	D	0.99997
245926_at	87.2	P	0.010742	0.3	NC	0.213188
245927_at	10	A	0.72583	-1.1	NC	0.5
245928_s_at	62.7	A	0.111572	-2.5	D	0.99998
245929_at	240.8	P	2.44e-4	0.4	NC	0.061522
245930_at	54.7	A	0.080566	-0.2	NC	0.532344
245931_at	15.7	A	0.753906	-1.5	NC	0.777251
245932_at	278.7	P	0.001953	0	NC	0.5
245933_at	66.6	A	0.27417	0.7	NC	0.263341
245934_at	312.5	P	7.32e-4	0	NC	0.715033
245935_at	59.7	A	0.129639	0.6	NC	0.318909
245936_at	33.8	A	0.149658	-0.4	NC	0.5
245937_at	103.4	P	0.008057	-0.3	NC	0.990708
245938_at	205.7	P	0.001221	-0.3	D	0.999811
245939_at	2211.4	P	2.44e-4	0.8	NC	0.010135
245940_at	144.9	P	0.00293	-0.7	D	0.999899
245941_at	287.4	P	0.001953	0.5	NC	0.5
245942_at	26.6	A	0.5	0.5	NC	0.5
245943_at	97.1	A	0.067627	1.4	NC	0.015426
245944_at	75.5	P	0.00293	-0.3	NC	0.692594
245945_at	12.5	A	0.665527	1.5	NC	0.252851
245946_at	8.7	A	0.850342	0.4	NC	0.5
245947_at	456	P	0.001953	-0.5	D	0.99997
245948_at	82.9	A	0.219482	-1.3	D	0.999508
245949_at	3471.5	P	2.44e-4	0.2	NC	0.5
245950_at	41.7	A	0.129639	-0.5	NC	0.987976
245951_at	626.7	P	2.44e-4	0.3	NC	0.263341
245952_at	32.1	A	0.334473	2	NC	0.021224
245953_at	6.5	A	0.976074	0.6	NC	0.51942
245954_at	42.4	A	0.149658	0.1	NC	0.5
245955_at	36.6	A	0.129639	0.7	NC	0.274048
245956_s_at	2057.5	P	2.44e-4	0.7	I	5.52e-4
245957_at	403.3	P	2.44e-4	-0.6	D	0.998664
245958_at	9.1	A	0.780518	0.6	NC	0.177412
245959_at	1.1	A	0.780518	1.6	NC	0.118009
245960_at	127.3	A	0.095215	-0.2	NC	0.814019
245961_at	75.7	A	0.129639	0.6	NC	0.5
245962_at	43.7	A	0.303711	-1.1	D	0.99987
245963_at	13.3	A	0.466064	2.8	NC	0.169098
245964_at	36.7	A	0.334473	0.7	NC	0.018128
245965_at	59.3	A	0.246094	0.6	NC	0.01421
245966_at	117.3	A	0.111572	1.7	I	0.003041
245967_at	42.3	A	0.19458	4.5	I	0.00249
245968_at	18.9	A	0.696289	-0.7	NC	0.161038
245969_at	104.1	P	0.046143	0.6	NC	0.284967
245970_at	40.8	A	0.466064	1.7	NC	0.342437
245971_at	277.7	P	7.32e-4	0.3	NC	0.5
245972_at	165.5	P	2.44e-4	0.4	NC	0.177412
245973_at	4.3	A	0.80542	-1.5	NC	0.854318
245974_at	28.3	A	0.432373	3.6	NC	0.263341
245975_at	176.6	P	0.01416	-0.2	NC	0.988955
245976_at	4.5	A	0.633789	-5.7	D	0.99998
245977_at	364.7	P	2.44e-4	-0.1	NC	0.830902
245978_at	1.5	A	0.969727	0.7	NC	0.5
245979_at	62.4	P	0.005859	1.1	I	0.001832
245980_at	12.5	A	0.432373	0.5	NC	0.203871
245981_at	249.1	P	0.00415	0.2	NC	0.5
245982_at	41.4	A	0.334473	0.9	NC	0.145682
245983_at	127.8	P	0.008057	0.4	NC	0.5
245984_at	203.7	P	0.001221	-0.4	NC	0.986922
245985_at	440	P	2.44e-4	0.1	NC	0.5
245986_at	165.5	P	0.018555	0.1	NC	0.757415
245987_at	1712.1	P	2.44e-4	-0.5	D	0.999932
245988_at	191.2	P	7.32e-4	0	NC	0.703911
245989_s_at	400.1	P	0.001953	-0.3	MD	0.994591
245990_at	77.8	P	0.030273	-0.3	D	0.995927
245991_at	405.5	P	2.44e-4	-0.2	NC	0.925732
245992_at	38	A	0.111572	1	NC	0.083826
245993_at	975.2	P	2.44e-4	0.1	NC	0.5
245994_at	142.2	A	0.067627	0.6	NC	0.094279
245995_at	19.5	A	0.334473	1.8	NC	0.307406
245996_at	3.9	A	0.919434	0.7	NC	0.5
245997_at	3.3	A	0.432373	-0.7	NC	0.161038
245998_at	411	P	7.32e-4	0	NC	0.916174
245999_at	1280.3	P	2.44e-4	-0.5	D	0.999833
246000_at	19.1	A	0.533936	-0.7	NC	0.881991
246001_at	10.4	A	0.665527	1.9	NC	0.5
246002_at	0.9	A	0.999268	-2.1	D	0.996959
246003_at	679.6	P	2.44e-4	-0.3	NC	0.98579
246004_at	26.5	A	0.601074	0.3	NC	0.330589
246005_at	191.6	P	7.32e-4	0.5	NC	0.041201
246006_at	2107.8	P	2.44e-4	0	NC	0.645558
246007_at	123.7	P	2.44e-4	-0.2	NC	0.875448
246008_at	123.3	P	0.023926	-0.1	NC	0.861614
246009_at	87.1	P	0.037598	-0.3	D	0.999811
246010_at	82.3	A	0.080566	0.5	NC	0.5
246011_at	24.4	A	0.567627	0.3	NC	0.805199
246012_at	50.7	P	0.030273	-1.2	NC	0.992212
246013_at	19.2	A	0.171387	0.4	NC	0.354442
246014_at	1.2	A	0.99707	0.9	NC	0.955851
246015_at	110.3	P	0.00415	-0.5	NC	0.949447
246016_at	96.3	P	2.44e-4	-0.4	NC	0.980376
246017_at	267	P	0.001221	0.7	NC	0.028766
246018_at	105.4	P	2.44e-4	0.1	NC	0.5
246019_at	11.4	A	0.567627	0.9	NC	0.645558
246020_at	153.7	P	0.001221	-0.5	D	0.996645
246021_at	8.1	A	0.72583	0.4	NC	0.545234
246022_at	5.7	A	0.850342	0.7	NC	0.429141
246023_at	41.5	M	0.056152	1.2	NC	0.057676
246024_at	2.8	A	0.870361	0.7	NC	0.5
246025_at	34	A	0.398926	0	NC	0.145682
246026_at	263.2	P	0.00415	0.4	NC	0.5
246027_at	16.6	A	0.303711	-1.2	NC	0.5
246028_at	422.9	P	2.44e-4	-0.5	D	0.996301
246029_at	2340.8	P	2.44e-4	0.2	NC	0.5
246030_at	199.4	P	0.00293	0.1	NC	0.5
246031_at	202.1	P	0.00293	0.5	NC	0.296089
246032_s_at	4.7	A	0.991943	-1.2	NC	0.777251
246033_at	68.7	P	0.010742	-0.3	NC	0.983269
246034_at	56	A	0.303711	-1.7	D	0.999654
246035_at	668.5	P	2.44e-4	0.1	NC	0.5
246036_at	84	P	0.030273	1.1	NC	0.028766
246037_at	144.9	P	7.32e-4	0.6	NC	0.354442
246038_s_at	45.8	A	0.129639	-0.1	NC	0.669411
246039_at	124	P	0.001221	0	NC	0.822588
246040_at	152.9	P	2.44e-4	0.1	NC	0.5
246041_at	112.4	P	7.32e-4	0.2	NC	0.5
246042_at	745.7	P	2.44e-4	0.4	NC	0.153232
246043_at	127.5	P	0.046143	1.6	NC	0.124552
246044_at	126.9	P	2.44e-4	-0.3	D	0.999034
246045_at	146.8	P	0.023926	0.3	NC	0.5
246046_at	47	M	0.056152	1	NC	0.007788
246047_at	41.7	A	0.366211	1.4	NC	0.263341
246048_at	3.8	A	0.633789	0.6	NC	0.5
246049_at	2.6	A	0.850342	0.5	NC	0.786812
246050_s_at	355.9	P	2.44e-4	-0.2	NC	0.949447
246051_at	340.3	P	7.32e-4	0.3	NC	0.5
246052_at	8.4	A	0.5	0.1	NC	0.5
246053_at	68.4	A	0.149658	-0.3	NC	0.925732
246054_at	7.5	A	0.780518	-3.4	NC	0.894337
246055_at	144.5	P	0.030273	-0.2	D	0.998664
246056_at	157.7	P	0.018555	0.4	NC	0.5
246057_at	75.1	P	0.001221	1.1	I	0.004481
246058_at	199	P	2.44e-4	0.2	NC	0.5
246059_at	255.4	P	7.32e-4	0.4	NC	0.467656
246060_at	278.1	P	0.010742	0.4	NC	0.5
246061_at	121.6	P	0.005859	0.3	NC	0.5
246062_at	185.4	P	7.32e-4	-0.3	NC	0.992212
246063_at	117.5	P	0.001221	0.5	NC	0.203871
246064_at	343.9	P	0.001221	0.1	NC	0.5
246065_at	6.8	A	0.366211	-0.7	NC	0.48058
246066_at	139.6	P	0.001221	0.4	NC	0.454766
246067_at	492	P	0.001221	1.3	I	2.7e-5
246068_at	7285.7	P	2.44e-4	0	NC	0.62112
246069_at	38.2	M	0.056152	0.8	NC	0.033304
246070_at	786	P	2.44e-4	-0.2	D	0.999226
246071_at	169	P	0.010742	-0.1	NC	0.98579
246072_at	29	A	0.095215	0	NC	0.5
246073_at	353.6	P	2.44e-4	-0.3	NC	0.99288
246074_at	78.6	P	0.030273	-0.4	NC	0.981872
246075_at	27.3	A	0.246094	3.4	NC	0.028766
246076_at	364	P	2.44e-4	1.6	I	2.e-5
246077_at	41.8	A	0.633789	2.6	NC	0.703911
246078_s_at	42.2	A	0.171387	0	NC	0.5
246079_at	51.2	A	0.149658	0.2	NC	0.403812
246080_at	4	A	0.533936	-0.5	NC	0.5
246081_s_at	191.5	P	0.001221	0	NC	0.5
246082_at	4.9	A	0.696289	1.2	NC	0.094279
246083_at	36.8	A	0.303711	-0.2	NC	0.786812
246084_at	58.9	A	0.067627	0.5	NC	0.5
246085_at	71.7	P	0.037598	0.4	NC	0.5
246086_at	14.8	A	0.366211	-0.3	NC	0.296089
246087_at	120.9	P	2.44e-4	0.6	NC	0.024755
246088_at	153.8	P	0.005859	0.2	NC	0.545234
246089_at	541.8	P	2.44e-4	-0.5	D	0.999759
246090_at	272.4	P	0.00293	-0.7	D	0.99998
246091_at	117.7	A	0.080566	0.4	NC	0.5
246092_at	1188.3	P	2.44e-4	0.3	NC	0.467656
246093_at	58.7	P	0.018555	-1	D	0.999654
246094_at	55.8	P	0.001953	0.1	NC	0.736659
246095_at	44.7	M	0.056152	0	NC	0.5
246096_at	17.1	A	0.366211	-0.5	NC	0.5
246097_at	398.4	P	2.44e-4	1.2	I	3.e-5
246098_at	186.2	P	0.001953	-0.8	D	0.99994
246099_at	42.1	A	0.171387	-1.5	D	0.99998
246100_at	29.6	A	0.466064	1.8	NC	0.099852
246101_at	18	A	0.567627	2.7	NC	0.37888
246102_at	2.1	A	0.828613	1.1	NC	0.441923
246103_at	88.8	A	0.129639	0.2	NC	0.5
246104_at	62.4	A	0.19458	-1.2	D	0.999693
246105_at	16.5	A	0.246094	0.7	NC	0.118009
246106_at	11	A	0.601074	-0.1	NC	0.5
246107_at	51.3	P	0.046143	1	NC	0.074268
246108_at	682.4	P	2.44e-4	-0.5	D	0.996959
246109_at	125.7	P	0.005859	0	NC	0.5
246110_at	14.8	A	0.533936	0	NC	0.318909
246111_at	105.9	P	7.32e-4	0.3	NC	0.441923
246112_at	199.4	P	7.32e-4	0.5	NC	0.416433
246113_at	33.2	A	0.219482	2	NC	0.012024
246114_at	234.2	P	0.008057	-3.5	D	0.99998
246115_at	99.8	P	7.32e-4	0	NC	0.633407
246116_at	53.5	A	0.067627	1.2	NC	0.203871
246117_at	188.3	P	0.010742	0.2	NC	0.5
246118_at	10	A	0.567627	-0.4	NC	0.145682
246119_at	623.5	P	2.44e-4	-0.1	NC	0.966696
246120_at	84.1	P	0.023926	1.1	NC	0.185981
246121_at	38	A	0.171387	0.4	NC	0.296089
246122_at	30.8	A	0.303711	0.6	NC	0.5
246123_at	34.6	A	0.334473	0.4	NC	0.5
246124_at	509.9	P	2.44e-4	0.8	NC	0.006503
246125_at	560.1	P	7.32e-4	1.6	I	7.8e-5
246126_at	265.6	P	7.32e-4	0.9	I	8.8e-5
246127_s_at	6.6	A	0.80542	0.2	NC	0.5
246128_at	2.4	A	0.976074	0.2	NC	0.881991
246129_at	1.6	A	0.98584	0.5	NC	0.669411
246130_at	32.6	A	0.398926	0.7	NC	0.5
246131_at	406.3	P	2.44e-4	0.1	NC	0.5
246132_at	4	A	0.828613	-3.8	NC	0.715033
246133_at	1114.3	P	2.44e-4	0.1	NC	0.5
246134_at	88.6	P	2.44e-4	-0.4	NC	0.911062
246135_at	804.9	P	2.44e-4	-0.5	D	0.999562
246136_at	4.4	A	0.696289	-0.9	NC	0.318909
246137_at	12.1	A	0.665527	1.3	NC	0.030967
246138_at	37.9	P	0.046143	0.3	NC	0.5
246139_at	111.9	P	0.005859	0.3	NC	0.5
246140_at	138.3	P	0.01416	0.3	NC	0.5
246141_at	20.1	A	0.5	-1.2	NC	0.5
246142_at	92.4	P	0.001221	-1.2	D	0.99997
246143_at	165.6	P	0.00293	0.2	NC	0.911062
246144_at	72.7	P	0.008057	0.2	NC	0.39129
246145_at	1.8	A	0.943848	0.7	NC	0.583567
246146_at	135	P	0.00293	-0.7	D	0.997968
246147_s_at	336.1	P	2.44e-4	-0.1	NC	0.814019
246148_at	50.8	P	0.010742	-0.3	NC	0.911062
246149_at	298.5	P	2.44e-4	-3.2	D	0.99998
246150_at	381.5	P	0.001953	-0.1	NC	0.786812
246151_at	33.7	A	0.303711	-0.8	NC	0.894337
246152_at	4.7	A	0.5	0.5	NC	0.846768
246153_s_at	641.7	P	2.44e-4	-0.5	D	0.99998
246154_at	33.7	M	0.056152	0.4	NC	0.105663
246155_at	45.8	A	0.149658	-0.5	NC	0.703911
246156_at	1334.7	P	2.44e-4	-0.2	D	0.997247
246157_at	408.8	P	7.32e-4	0.6	I	0.002753
246158_at	95.2	P	0.030273	0.3	NC	0.5
246159_at	4.3	A	0.753906	0.4	NC	0.48058
246160_at	174.1	P	0.001953	0.2	NC	0.5
246161_at	1035.9	P	2.44e-4	-0.1	NC	0.916174
246162_at	55.2	P	2.44e-4	-0.6	MD	0.994067
246163_at	4	A	0.932373	0.6	NC	0.169098
246164_at	5.6	A	0.601074	-1.3	NC	0.51942
246165_at	18.8	A	0.398926	3.1	I	0.003041
246166_at	4.1	A	0.943848	-1	NC	0.5
246167_at	7.2	A	0.696289	-1.8	NC	0.5
246168_at	1.1	A	0.953857	0.9	NC	0.5
246169_at	164.8	P	0.005859	0.2	NC	0.5
246170_at	445.2	P	7.32e-4	-0.3	D	0.999899
246171_at	322	P	7.32e-4	-0.5	D	0.99998
246172_s_at	24	A	0.366211	0.2	NC	0.354442
246173_s_at	74.6	P	0.00293	-0.4	NC	0.911062
246174_s_at	18.2	A	0.5	-0.1	NC	0.51942
246175_s_at	17.9	A	0.366211	0.7	NC	0.48058
246176_at	3.3	A	0.888428	0.7	NC	0.274048
246177_at	4.9	A	0.904785	0.7	NC	0.5
246178_s_at	9	A	0.870361	0	NC	0.570859
246179_at	5.4	A	0.919434	1	NC	0.5
246180_at	152	P	0.001221	0.2	NC	0.5
246181_at	53.7	A	0.067627	0.6	NC	0.026698
246182_at	53.3	M	0.056152	0.4	NC	0.5
246183_at	3.2	A	0.969727	-3.2	NC	0.958799
246184_at	267.4	P	0.001221	0.2	NC	0.5
246185_at	211.8	P	0.018555	0.8	NC	0.041201
246186_at	17.3	A	0.533936	1.4	NC	0.263341
246187_at	175	P	0.030273	0.3	NC	0.5
246188_at	89.8	P	0.023926	0.7	NC	0.00712
246189_at	179.6	P	0.005859	0.5	NC	0.318909
246190_at	108.1	P	0.005859	0	NC	0.5
246191_at	1156.2	P	2.44e-4	0.1	NC	0.60871
246192_at	716.8	P	2.44e-4	-0.2	NC	0.958799
246193_at	133.6	P	0.010742	-0.1	NC	0.964215
246194_at	127.2	P	0.00293	0	NC	0.736659
246195_at	120.8	P	0.00293	-1.1	D	0.99987
246196_at	67.4	P	0.00293	-0.1	NC	0.911062
246197_at	191.7	P	2.44e-4	-1.1	D	0.99998
246198_at	69.4	P	7.32e-4	-0.1	NC	0.930187
246199_at	173.3	P	0.01416	1.1	NC	0.008511
246200_at	66	A	0.129639	0.7	NC	0.242585
246201_at	166.9	P	0.008057	-0.2	NC	0.949447
246202_at	57.5	P	7.32e-4	-0.1	NC	0.5
246203_at	1339.2	P	2.44e-4	1.7	I	2.e-5
246204_at	244.1	P	0.008057	0.4	NC	0.5
246205_at	127.9	P	7.32e-4	0	NC	0.5
246206_at	48.7	A	0.432373	0.4	NC	0.131343
246207_at	143.4	P	7.32e-4	0	NC	0.51942
246208_at	3.1	A	0.696289	-0.9	NC	0.5
246209_at	33.5	A	0.366211	1.2	NC	0.493524
246210_at	84.8	P	0.030273	0.9	NC	0.5
246211_at	213.9	P	2.44e-4	-0.8	D	0.999965
246212_at	84.7	M	0.056152	0.3	NC	0.669411
246213_at	187.2	P	0.01416	0.8	NC	0.131343
246214_at	1081.9	P	2.44e-4	0.7	NC	0.088938
246215_at	29.3	A	0.219482	-0.2	NC	0.545234
246216_at	149.3	P	0.005859	0.2	NC	0.5
246217_at	135.8	P	0.010742	0.4	NC	0.5
246218_at	62.3	P	0.001221	-1.6	D	0.999448
246219_at	340.6	P	2.44e-4	-0.2	NC	0.905721
246220_at	396.8	P	7.32e-4	0.3	NC	0.5
246221_at	149.5	P	0.023926	-0.3	NC	0.938478
246222_at	49.3	A	0.19458	0.3	NC	0.5
246223_at	148.7	P	0.005859	0.4	NC	0.429141
246224_at	36.6	A	0.303711	0.9	NC	0.222749
246225_at	105.6	P	2.44e-4	-0.2	NC	0.5
246226_at	70	A	0.129639	0	NC	0.861614
246227_at	5.2	A	0.633789	1.3	NC	0.030967
246228_at	730.8	P	2.44e-4	-1.3	D	0.99998
246229_at	140.8	P	2.44e-4	2	I	2.e-5
246230_at	73.5	A	0.466064	-0.3	NC	0.986922
246231_at	49.5	P	0.046143	-0.2	NC	0.925732
246232_at	262.2	P	2.44e-4	-0.1	NC	0.786812
246233_at	189.6	P	2.44e-4	0	NC	0.5
246234_at	134	P	0.00415	0	NC	0.657563
246235_at	53.8	P	0.037598	-0.7	NC	0.988955
246236_at	36.1	A	0.366211	-0.7	NC	0.5
246237_at	149.5	P	0.005859	-0.2	NC	0.888286
246238_at	28.9	A	0.5	-1.5	D	0.99998
246239_at	109.6	P	0.037598	-0.8	D	0.99998
246240_at	147	P	0.001953	0.2	NC	0.5
246241_at	43.7	A	0.334473	0.8	NC	0.429141
246242_at	3.6	A	0.828613	-3.1	NC	0.830902
246243_at	109.7	P	7.32e-4	-0.7	D	0.999853
246244_at	387.4	P	2.44e-4	0.8	I	0.00249
246245_at	255.8	P	2.44e-4	0.3	NC	0.416433
246246_at	12.1	A	0.466064	0.1	NC	0.342437
246247_at	419.2	P	2.44e-4	0.5	NC	0.203871
246248_at	2.9	A	0.601074	1.5	NC	0.016731
246249_at	90	A	0.067627	0.7	NC	0.657563
246250_at	48.8	A	0.080566	1.3	NC	0.011045
246251_at	9.1	A	0.665527	-1.5	NC	0.5
246252_s_at	73.3	P	0.018555	-1.8	D	0.999977
246253_at	284	P	7.32e-4	-0.2	NC	0.934434
246254_at	9.7	A	0.696289	-0.5	NC	0.983269
246255_at	110.7	P	0.010742	0.4	NC	0.5
246256_at	11.1	A	0.80542	0.8	NC	0.5
246257_at	341.9	P	2.44e-4	0.3	NC	0.467656
246258_at	57.9	P	0.00293	1.8	NC	0.015426
246259_at	349.4	P	7.32e-4	0	NC	0.715033
246260_at	15.5	A	0.466064	-0.3	NC	0.51942
246261_at	73.6	P	0.001953	-0.2	NC	0.570859
246262_at	12.5	A	0.533936	0	NC	0.242585
246263_at	405	P	2.44e-4	0.4	NC	0.177412
246264_at	39	A	0.27417	-0.4	NC	0.911062
246265_at	122.6	P	2.44e-4	-0.1	NC	0.583567
246266_at	93.3	P	7.32e-4	0	NC	0.5
246267_at	2964.4	P	2.44e-4	-0.1	NC	0.905721
246268_at	82.8	P	0.001221	0.1	NC	0.596188
246269_at	48.7	A	0.19458	0.2	NC	0.161038
246270_at	308.8	P	7.32e-4	0	NC	0.830902
246271_at	41.1	A	0.466064	1.2	NC	0.318909
246272_at	55.1	A	0.19458	0.2	NC	0.5
246273_at	3.8	A	0.962402	0.9	NC	0.145682
246274_at	57.5	A	0.219482	0.3	NC	0.441923
246275_at	45.4	A	0.366211	0.2	NC	0.145682
246276_at	162.7	P	0.001221	0.1	NC	0.583567
246277_at	4.3	A	0.850342	1.2	NC	0.467656
246278_at	53.1	A	0.080566	-0.4	NC	0.949447
246279_at	3.3	A	0.943848	0.2	NC	0.767451
246280_at	126.4	P	2.44e-4	0.3	NC	0.416433
246281_at	119.6	P	0.00293	0.1	NC	0.307406
246282_at	59.6	A	0.111572	1.5	NC	0.026698
246283_at	345.7	P	2.44e-4	-0.2	NC	0.961585
246284_at	88.8	P	0.010742	0	NC	0.62112
246285_at	220.1	P	0.008057	0.8	NC	0.222749
246286_at	753.8	P	7.32e-4	-0.1	NC	0.888286
246287_at	98.2	P	0.00293	-0.3	NC	0.888286
246288_at	400	P	0.001221	0.8	I	0.003355
246289_at	447.1	P	2.44e-4	-0.2	NC	0.881991
246290_at	2091.1	P	2.44e-4	0.7	NC	0.00712
246291_at	189.3	P	0.00415	0.4	NC	0.558077
246292_at	294.8	P	0.00415	0.4	NC	0.232549
246293_at	112.4	P	0.001221	0.6	NC	0.203871
246294_at	139.1	P	0.001221	0	NC	0.5
246295_at	62.2	A	0.129639	-0.4	NC	0.545234
246296_at	164.4	P	0.005859	1.3	NC	0.016731
246297_at	30.7	A	0.533936	1.6	NC	0.194801
246298_at	188.5	P	2.44e-4	0.8	I	1.01e-4
246299_at	4.3	A	0.919434	1.2	NC	0.5
246300_at	87	P	0.001221	-0.3	NC	0.669411
246301_at	162	P	0.001221	0.1	NC	0.5
246302_at	132.4	P	0.00415	-1.2	D	0.99998
246303_at	60.6	A	0.171387	1	NC	0.203871
246304_at	349.5	P	2.44e-4	-1.2	D	0.99998
246305_at	640.6	P	2.44e-4	-0.2	NC	0.992212
246306_at	74.2	P	0.037598	0.3	NC	0.814019
246307_at	694.2	P	2.44e-4	0	NC	0.5
246308_at	37.4	P	0.008057	1	NC	0.030967
246309_at	103.1	P	0.008057	0.7	NC	0.296089
246310_at	69	P	0.008057	1.1	NC	0.145682
246311_at	264.5	P	2.44e-4	-0.4	NC	0.934434
246312_at	215.3	P	0.001953	-0.2	NC	0.98579
246313_at	1.8	A	0.976074	0.9	NC	0.875448
246314_at	133.1	P	0.00415	-0.1	NC	0.805199
246315_at	7.3	A	0.633789	-0.7	NC	0.330589
246316_at	3.8	A	0.969727	1.1	NC	0.185981
246317_at	112	P	0.018555	0.6	NC	0.416433
246318_at	66.9	P	0.010742	0	NC	0.5
246319_at	289.6	P	0.023926	-0.4	D	0.999693
246320_at	355.6	P	0.001221	0.2	NC	0.5
246321_at	16.7	A	0.27417	0.2	NC	0.5
246322_at	129.4	P	0.010742	0.6	NC	0.493524
246323_at	162	A	0.095215	0.9	NC	0.318909
246324_at	127.2	P	0.00415	-0.5	NC	0.980376
246325_at	32.6	A	0.27417	-0.5	NC	0.814019
246326_at	55.3	M	0.056152	0.6	NC	0.5
246327_at	233	P	7.32e-4	-0.5	NC	0.955851
246328_at	99.2	A	0.095215	0	NC	0.657563
246329_at	106.6	P	0.008057	0.7	NC	0.118009
246330_at	162	P	2.44e-4	0.6	NC	0.009292
246331_at	104.2	A	0.080566	1.1	NC	0.065566
246332_at	19.4	A	0.533936	-0.3	NC	0.5
246333_at	159.4	P	2.44e-4	-0.5	D	0.99994
246334_at	118	P	7.32e-4	0.2	NC	0.5
246335_at	19.9	A	0.466064	0.2	NC	0.5
246336_at	21.2	A	0.334473	1.5	NC	0.203871
246337_at	8.7	A	0.665527	0.5	NC	0.354442
246338_s_at	3.2	A	0.953857	0.7	NC	0.681091
246339_at	113.4	P	0.001953	0.6	NC	0.307406
246340_s_at	30.7	A	0.303711	0.7	NC	0.838962
246341_x_at	2	A	0.932373	1	NC	0.454766
246342_at	3.2	A	0.932373	1.6	NC	0.284967
246343_at	169.9	P	2.44e-4	-0.2	NC	0.757415
246344_at	281.1	P	2.44e-4	0.6	NC	0.016731
246345_at	163.5	P	0.010742	0	NC	0.757415
246346_at	119.4	P	2.44e-4	0.1	NC	0.5
246347_at	63.7	P	0.010742	0.2	NC	0.5
246348_at	146.7	P	2.44e-4	-0.3	NC	0.993497
246349_at	29.1	A	0.27417	3.9	NC	0.011045
246350_at	21.2	A	0.567627	-1	NC	0.975245
246351_at	198.9	P	0.00293	0.4	NC	0.5
246352_at	4.9	A	0.976074	1	NC	0.161038
246353_s_at	7	A	0.80542	1.1	NC	0.131343
246354_at	35.6	A	0.219482	0.5	NC	0.118009
246355_at	32.3	A	0.366211	0.1	NC	0.065566
246356_x_at	36.8	P	0.023926	1.7	NC	0.047264
246357_x_at	14.4	A	0.633789	1.9	NC	0.124552
246358_x_at	2.6	A	0.870361	1.4	NC	0.342437
246359_x_at	28.5	A	0.129639	0.3	NC	0.145682
246360_at	1.9	A	0.870361	-1.3	NC	0.822588
246361_s_at	24.4	A	0.149658	0.8	NC	0.467656
246362_at	8.8	A	0.80542	3.2	NC	0.506476
246363_at	29.9	A	0.067627	2	I	0.00225
246364_at	26.3	A	0.095215	0.4	NC	0.145682
246365_at	29.6	A	0.27417	2.3	NC	0.111714
246366_at	344	P	2.44e-4	0.4	NC	0.5
246367_at	10.8	A	0.27417	-1.4	NC	0.069813
246368_at	464.2	P	0.001221	-0.3	NC	0.969033
246369_at	34.9	A	0.095215	1	NC	0.203871
246370_at	47.8	A	0.095215	3.8	I	0.003041
246371_at	59.7	A	0.080566	0.1	NC	0.5
246372_at	21.6	A	0.27417	1.1	NC	0.284967
246373_at	143.8	P	0.001953	-0.3	D	0.995927
246374_at	82.3	A	0.095215	0.1	NC	0.558077
246375_at	420.7	P	2.44e-4	-0.3	NC	0.961585
246376_at	316.1	P	0.001221	-0.7	D	0.999034
246377_at	17.8	A	0.366211	-0.1	NC	0.5
246378_at	191.1	P	2.44e-4	-0.1	NC	0.633407
246379_s_at	569.3	P	2.44e-4	-0.3	NC	0.930187
246380_at	9.1	A	0.72583	-1.3	NC	0.633407
246381_at	19.7	A	0.828613	3	NC	0.118009
246382_at	32.9	A	0.246094	1.6	NC	0.019624
246383_at	30.3	A	0.27417	1.6	NC	0.5
246384_at	551.1	P	2.44e-4	-0.7	D	0.999932
246385_at	66.4	A	0.303711	3.5	NC	0.035785
246386_at	50.8	A	0.080566	0.8	NC	0.008511
246387_at	56.3	M	0.056152	0.6	NC	0.011045
246388_at	3.9	A	0.904785	1.2	NC	0.284967
246389_at	102.9	P	0.046143	0.1	NC	0.5
246390_at	363.4	P	7.32e-4	0.7	NC	0.006503
246391_at	497.3	P	2.44e-4	0.2	NC	0.5
246392_at	2.9	A	0.943848	-3.1	NC	0.964215
246393_at	55.9	A	0.149658	0.1	NC	0.5
246394_at	10.7	A	0.5	-0.1	NC	0.5
246395_at	170.5	P	0.005859	0.7	NC	0.145682
246396_at	110.7	P	0.010742	-1.1	D	0.99998
246397_at	3.6	A	0.919434	-3.3	NC	0.786812
246398_at	220.6	P	0.001953	-0.4	D	0.999135
246399_at	130.2	P	0.005859	-0.7	D	0.999932
246400_at	133.3	P	2.44e-4	-0.6	D	0.99751
246401_at	76.1	P	0.037598	0.9	NC	0.047264
246402_at	2.1	A	0.80542	0.2	NC	0.949447
246403_at	90	P	0.030273	4.2	I	2.41e-4
246404_at	174.1	P	0.008057	0.2	NC	0.5
246405_at	56.2	P	0.030273	0.1	NC	0.252851
246406_at	25.1	A	0.27417	1.4	NC	0.354442
246407_at	40.6	A	0.334473	0	NC	0.5
246408_at	340.2	P	7.32e-4	-0.1	NC	0.942324
246409_at	90.5	P	2.44e-4	0.3	NC	0.403812
246410_at	131.4	P	0.010742	0	NC	0.961585
246411_at	5	A	0.753906	1.1	NC	0.416433
246412_at	101.1	P	0.01416	0.2	NC	0.5
246413_at	79.5	P	0.010742	0.9	NC	0.00712
246414_at	1.8	A	0.888428	0.1	NC	0.5
246415_at	113.2	A	0.067627	0.2	NC	0.583567
246416_at	21.6	A	0.19458	1.1	I	0.00249
246417_at	14.9	A	0.398926	-2	NC	0.881991
246418_at	11.5	A	0.601074	-0.6	NC	0.493524
246419_at	8.9	A	0.919434	0.8	NC	0.307406
246420_at	61.8	P	0.018555	0.7	NC	0.118009
246421_at	815.4	P	2.44e-4	-0.5	D	0.997247
246422_at	283.9	P	0.001953	-0.2	NC	0.986922
246423_at	43.2	P	0.00415	0	NC	0.5
246424_at	220.2	P	0.001953	-0.3	NC	0.978776
246425_at	280.7	P	2.44e-4	1.6	I	2.e-5
246426_at	36	A	0.5	1	NC	0.403812
246427_at	63	P	0.008057	-0.4	NC	0.966696
246428_at	66.3	A	0.080566	-0.3	NC	0.977068
246429_at	3.6	A	0.828613	-2.2	NC	0.900148
246430_at	3.1	A	0.870361	0.5	NC	0.5
246431_at	2.4	A	0.850342	1.6	NC	0.342437
246432_at	10.6	A	0.633789	-0.1	NC	0.868657
246433_at	32.5	P	0.046143	-0.4	NC	0.757415
246434_at	176.2	P	0.005859	0.5	NC	0.083826
246435_at	18.5	A	0.72583	3.6	NC	0.5
246436_at	154	P	7.32e-4	0.1	NC	0.5
246437_at	17.8	A	0.5	1.1	NC	0.284967
246438_at	5.2	A	0.72583	-1.6	NC	0.5
246439_at	62.7	P	0.018555	0.5	NC	0.145682
246440_at	204.6	P	0.023926	-0.4	NC	0.978776
246441_at	337.1	P	0.010742	0.1	NC	0.900148
246442_at	81.3	P	0.00293	-1.1	D	0.999693
246443_at	177.6	P	7.32e-4	0.5	NC	0.5
246444_at	103	P	0.008057	0.9	NC	0.035785
246445_at	270.1	P	7.32e-4	0.7	NC	0.038415
246446_at	138.9	P	7.32e-4	-0.7	D	0.999899
246447_at	195.7	P	2.44e-4	0.2	NC	0.5
246448_at	260.7	P	2.44e-4	0.1	NC	0.5
246449_at	44.7	A	0.219482	-0.7	NC	0.715033
246450_at	62.1	P	0.018555	-0.3	NC	0.942324
246451_at	360.2	P	2.44e-4	0.2	NC	0.5
246452_at	351.5	P	7.32e-4	0.3	NC	0.5
246453_at	318.9	P	7.32e-4	-0.8	D	0.999759
246454_at	159.2	P	7.32e-4	-0.2	NC	0.958799
246455_at	1.5	A	0.969727	0.5	NC	0.894337
246456_at	3	A	0.780518	-1.7	NC	0.5
246457_at	114.7	P	7.32e-4	0.2	NC	0.5
246458_at	24	A	0.246094	0.6	NC	0.138386
246459_at	73.9	P	0.00415	-1.3	D	0.999977
246460_at	592.6	P	2.44e-4	0.1	NC	0.5
246461_at	44.4	P	0.037598	-0.3	NC	0.099852
246462_at	69.4	P	0.010742	-0.8	MD	0.994067
246463_at	79.3	A	0.230957	0.6	NC	0.102165
246464_at	34.6	A	0.246094	2.5	NC	0.061522
246465_at	11.9	A	0.432373	-0.3	NC	0.099852
246466_at	548.5	P	2.44e-4	1.9	I	2.e-5
246467_at	22.3	A	0.72583	3.2	NC	0.284967
246468_at	297.4	P	7.32e-4	2.3	I	2.e-5
246469_at	97.4	P	7.32e-4	0.1	NC	0.532344
246470_at	6.5	A	0.828613	-0.1	NC	0.5
246471_s_at	1.2	A	0.969727	0.6	NC	0.5
246472_at	7.4	A	0.850342	1.1	NC	0.62112
246473_at	41.7	P	0.023926	0.9	NC	0.01421
246474_at	2	A	0.71875	-0.3	NC	0.5
246475_at	76.8	P	0.008057	0.2	NC	0.545234
246476_at	63.7	P	0.001953	-0.3	NC	0.981872
246477_at	229.4	P	0.001221	0.8	I	6.92e-4
246478_at	181.4	P	2.44e-4	0.2	NC	0.5
246479_at	210.9	P	2.44e-4	0.4	NC	0.318909
246480_at	378.7	P	2.44e-4	0.2	NC	0.5
246481_s_at	860.8	P	2.44e-4	2.3	I	2.e-5
246482_at	103.3	P	0.008057	0.4	NC	0.242585
246483_at	191.7	P	7.32e-4	0.2	NC	0.5
246484_at	118.3	P	0.008057	0.1	NC	0.5
246485_at	3.3	A	0.919434	-3.8	MD	0.995075
246486_at	253.1	P	7.32e-4	0.7	NC	0.016731
246487_at	47.6	A	0.567627	3.4	NC	0.105663
246488_at	132.9	P	0.001953	0.3	NC	0.307406
246489_at	1408.9	P	7.32e-4	0.1	NC	0.5
246490_at	43.6	A	0.27417	1.1	NC	0.041201
246491_at	73.7	P	0.030273	0.5	NC	0.318909
246492_at	49.3	A	0.334473	0.6	NC	0.5
246493_at	30.5	A	0.246094	0.2	NC	0.5
246494_at	10.5	A	0.466064	-1.3	NC	0.583567
246495_at	31.9	A	0.5	-0.4	NC	0.973302
246496_at	117.9	P	0.001953	0.5	NC	0.5
246497_at	179.5	P	2.44e-4	0	NC	0.532344
246498_at	5.9	A	0.466064	-2.6	NC	0.964215
246499_at	164.4	P	0.001221	0.2	NC	0.532344
246500_at	278	P	0.023926	-0.2	D	0.998514
246501_at	140.9	P	0.023926	0.6	NC	0.5
246502_at	98.1	A	0.171387	-0.3	D	0.996301
246503_at	1347.9	P	2.44e-4	-0.1	NC	0.715033
246504_at	37.9	A	0.27417	0.8	NC	0.213188
246505_at	307.7	P	2.44e-4	-0.7	D	0.999811
246506_at	586.1	P	7.32e-4	-0.9	D	0.999853
246507_at	227.9	P	2.44e-4	-0.3	NC	0.868657
246508_at	391.5	P	0.001221	0	NC	0.747149
246509_at	83.8	A	0.19458	1	NC	0.111714
246510_at	29.7	A	0.303711	0.7	NC	0.131343
246511_at	382.3	P	2.44e-4	0.9	I	0.002032
246512_at	114.6	P	0.001953	0.8	I	6.18e-4
246513_at	236.3	P	2.44e-4	0	NC	0.5
246514_at	7.7	A	0.943848	0.7	NC	0.633407
246515_at	122.2	P	0.005859	0.6	NC	0.5
246516_at	93	P	0.01416	0.2	NC	0.5
246517_at	26.8	A	0.466064	1.3	NC	0.532344
246518_at	27.6	A	0.129639	0.2	NC	0.703911
246519_at	8.9	A	0.633789	-1.2	NC	0.5
246520_at	75.1	P	0.001221	0.2	NC	0.493524
246521_at	413.1	P	7.32e-4	0.5	NC	0.5
246522_at	3.9	A	0.601074	-6.4	D	0.99998
246523_at	17.4	A	0.633789	1.5	NC	0.342437
246524_at	93.1	A	0.095215	0.1	NC	0.5
246525_at	4.2	A	0.904785	0.8	NC	0.757415
246526_at	6.3	A	0.5	1.4	NC	0.111714
246527_at	219.1	P	2.44e-4	0	NC	0.62112
246528_at	181.8	P	2.44e-4	0.4	NC	0.5
246529_at	174.8	P	2.44e-4	-0.7	D	0.999973
246530_at	28.5	A	0.219482	0.8	MI	0.004925
246531_at	7.4	A	0.828613	-0.8	NC	0.596188
246532_at	147.1	P	0.001953	0.1	NC	0.5
246533_at	132	P	0.001221	-0.3	NC	0.986922
246534_at	27.2	A	0.398926	-0.2	NC	0.5
246535_at	47.9	A	0.633789	0.7	NC	0.185981
246536_at	109.4	P	2.44e-4	0.3	NC	0.429141
246537_at	26.7	A	0.432373	0.6	NC	0.5
246538_at	285.2	P	2.44e-4	0	NC	0.657563
246539_at	100.5	P	0.030273	-0.7	D	0.999886
246540_at	132.4	P	0.00415	1.3	I	1.47e-4
246541_at	215.8	P	0.008057	0.1	NC	0.5
246542_at	171.9	P	0.010742	0.3	NC	0.5
246543_at	4.2	A	0.80542	-1.6	NC	0.796129
246544_at	6.4	A	0.780518	-1.1	NC	0.545234
246545_at	4.2	A	0.80542	-2.6	NC	0.942324
246546_at	1106.4	P	2.44e-4	0.6	NC	0.01421
246547_at	127.7	P	0.005859	-0.5	D	0.999954
246548_at	58.5	P	0.01416	-0.8	D	0.999226
246549_at	58.9	P	2.44e-4	0	NC	0.366593
246550_at	139.8	P	0.018555	-0.9	D	0.999977
246551_at	32.8	A	0.432373	1.8	NC	0.094279
246552_at	50.7	P	0.00293	1	NC	0.009292
246553_at	162.4	P	7.32e-4	0	NC	0.747149
246554_at	88.1	P	2.44e-4	-0.3	NC	0.934434
246555_at	97.8	P	0.018555	0.4	NC	0.5
246556_at	30.8	A	0.219482	1.7	I	7.74e-4
246557_at	12.5	A	0.432373	-1.2	D	0.997968
246558_at	175.6	P	0.010742	0.6	NC	0.035785
246559_at	177.7	P	7.32e-4	0	NC	0.905721
246560_at	33.8	A	0.171387	4.1	NC	0.022932
246561_at	95.6	P	7.32e-4	0.3	NC	0.5
246562_at	74.5	P	2.44e-4	0.8	NC	0.069813
246563_at	5.1	A	0.665527	1	NC	0.083826
246564_at	231.5	P	0.008057	0.2	NC	0.5
246565_at	300.5	P	2.44e-4	0.8	I	0.001832
246566_at	113.5	P	2.44e-4	-0.6	D	0.999786
246567_at	183.7	P	2.44e-4	0	NC	0.5
246568_at	75.1	A	0.067627	0.2	NC	0.5
246569_at	7	A	0.633789	-0.7	NC	0.467656
246570_at	7.9	A	0.870361	0.6	NC	0.5
246571_at	8	A	0.432373	-0.4	NC	0.493524
246572_at	11.2	A	0.80542	0.1	NC	0.645558
246573_at	2.3	A	0.962402	1.6	NC	0.5
246574_at	7.1	A	0.962402	0.6	NC	0.48058
246575_at	114.2	P	2.44e-4	-0.7	NC	0.5
246576_at	40.8	P	0.023926	-0.2	NC	0.921063
246577_at	9.5	A	0.665527	1.6	NC	0.118009
246578_at	0.6	A	0.989258	-3.7	NC	0.966696
246579_at	4.2	A	0.870361	1.5	NC	0.284967
246580_at	88.3	P	0.00293	-0.6	D	0.996301
246581_at	68	A	0.334473	0.3	NC	0.645558
246582_at	4.8	A	0.953857	-1.2	NC	0.905721
246583_at	125.4	P	2.44e-4	0.3	NC	0.5
246584_at	249.4	P	2.44e-4	0.2	NC	0.5
246585_at	13.6	A	0.334473	-0.2	NC	0.5
246586_at	44.8	A	0.095215	0.5	NC	0.145682
246587_at	19.7	A	0.601074	2.4	NC	0.5
246588_at	7.4	A	0.780518	2.2	NC	0.715033
246589_at	5.2	A	0.828613	-1.3	NC	0.645558
246590_at	24.3	A	0.466064	0.3	NC	0.118009
246591_at	171.3	P	0.005859	-0.4	NC	0.945978
246592_at	7.2	A	0.850342	0.8	NC	0.366593
246593_at	136.3	P	0.010742	1.1	NC	0.131343
246594_at	318.9	P	7.32e-4	0	NC	0.657563
246595_at	2.3	A	0.780518	-3.9	D	0.997247
246596_at	22.6	A	0.27417	0.7	NC	0.222749
246597_at	52.6	A	0.27417	-0.4	NC	0.991489
246598_at	67.2	M	0.056152	0.4	NC	0.5
246599_at	6.7	A	0.665527	-1.4	NC	0.757415
246600_at	62	P	2.44e-4	-0.8	D	0.999508
246601_at	374.7	P	0.00293	-0.8	D	0.99998
246602_at	44.5	A	0.303711	-0.4	NC	0.99288
246603_at	12	A	0.658447	-0.6	NC	0.48058
246604_at	8.3	A	0.828613	0.5	NC	0.5
246605_at	6.6	A	0.696289	0.1	NC	0.307406
246606_at	24.8	A	0.129639	0.6	NC	0.284967
246607_at	216.6	P	2.44e-4	-0.2	NC	0.961585
246608_at	3.7	A	0.953857	0.7	NC	0.681091
246609_at	25	A	0.246094	3.5	NC	0.024755
246610_at	38	A	0.111572	0.3	NC	0.050553
246611_at	309.8	P	2.44e-4	-0.5	D	0.998923
246612_at	233.4	P	0.037598	0	NC	0.814019
246613_at	948.4	P	2.44e-4	0.2	NC	0.5
246614_at	29.6	P	0.005859	-0.5	NC	0.5
246615_at	1.9	A	0.466064	-1.7	NC	0.5
246616_at	29.2	A	0.601074	3.4	NC	0.441923
246617_at	70.6	P	0.001221	1.7	I	0.001077
246618_at	28.7	A	0.5	0	NC	0.5
246619_at	464.5	P	2.44e-4	0.2	NC	0.5
246620_at	22.2	A	0.567627	-0.7	NC	0.966696
246621_at	1014.1	P	2.44e-4	0.3	NC	0.5
246622_at	126.4	P	7.32e-4	0.1	NC	0.51942
246623_at	814	P	2.44e-4	0.1	NC	0.62112
246624_at	27.5	A	0.398926	2.1	NC	0.065566
246625_at	86.7	P	0.046143	0.6	NC	0.111714
246626_at	56.4	A	0.171387	0.3	NC	0.5
246627_s_at	1167.1	P	2.44e-4	0.4	NC	0.274048
246628_at	287.8	P	2.44e-4	0.1	NC	0.5
246629_at	1.1	A	0.989258	-0.4	NC	0.905721
246630_at	63.6	A	0.171387	-0.1	NC	0.875448
246631_at	601.8	P	0.00415	0	NC	0.888286
246632_at	43.4	P	0.037598	0.5	NC	0.5
246633_at	11.7	A	0.665527	2.8	NC	0.078937
246634_at	243.8	P	2.44e-4	0	NC	0.633407
246635_at	30.2	A	0.303711	2.9	NC	0.213188
246636_at	724.7	P	2.44e-4	0.7	I	0.003041
246637_at	2.4	A	0.994141	0.8	NC	0.786812
246638_at	29.5	A	0.533936	3.8	NC	0.083826
246639_x_at	1.2	A	0.932373	0.6	NC	0.703911
246640_x_at	92.5	A	0.067627	1.1	NC	0.050553
246641_s_at	10.3	A	0.80542	2.4	NC	0.5
246642_s_at	10.1	A	0.171387	0.7	NC	0.061522
246643_s_at	5.6	A	0.850342	2.4	NC	0.48058
246644_at	121.3	P	0.01416	0	D	0.997968
246645_at	236	P	2.44e-4	0.2	NC	0.5
246646_at	2.3	A	0.976074	0.9	NC	0.703911
246647_at	24.2	A	0.149658	1.3	NC	0.009292
246648_at	2.6	A	0.904785	1.4	NC	0.252851
246649_at	53.2	A	0.149658	1.2	NC	0.185981
246650_at	481.9	P	2.44e-4	0.4	NC	0.185981
246651_at	52.2	A	0.398926	0.8	NC	0.51942
246652_at	75.7	P	0.005859	4	I	1.89e-4
246653_at	805.6	P	2.44e-4	0	NC	0.645558
246654_s_at	215	P	0.00293	0.6	NC	0.194801
246655_at	1.3	A	0.932373	-2.3	NC	0.900148
246656_at	18.5	A	0.567627	0.2	NC	0.545234
246657_at	16.6	A	0.601074	1.9	NC	0.296089
246658_at	13	A	0.366211	4.1	NC	0.0727
246659_at	18.1	A	0.533936	0.2	NC	0.232549
246660_at	441.6	P	2.44e-4	0.8	NC	0.006503
246661_at	29.3	A	0.219482	5.6	NC	0.069813
246662_at	46.3	A	0.149658	3.4	NC	0.038415
246663_at	34.3	A	0.5	1	NC	0.105663
246664_at	4.3	A	0.962402	1	NC	0.131343
246665_s_at	57.9	A	0.432373	1.9	NC	0.105663
246666_at	4.6	A	0.828613	1	NC	0.39129
246667_at	22.5	A	0.334473	3.9	NC	0.021224
246668_at	8	A	0.80542	0.4	NC	0.242585
246669_at	44	A	0.303711	1.4	NC	0.038415
246670_at	3.2	A	0.780518	1.8	NC	0.213188
246671_at	10.2	A	0.72583	2	NC	0.194801
246672_at	20	A	0.171387	3.6	NC	0.018128
246673_at	251.2	P	7.32e-4	0.1	NC	0.5
246674_at	68.3	P	0.008057	-0.3	NC	0.757415
246675_at	24.3	A	0.246094	1.3	NC	0.5
246676_at	3.5	A	0.665527	0.6	NC	0.263341
246677_at	1.8	A	0.99585	-0.1	NC	0.330589
246678_at	28	A	0.246094	2	I	0.003699
246679_at	16.3	A	0.633789	1.1	NC	0.5
246680_at	56.2	A	0.129639	1.2	NC	0.013078
246681_at	88.3	P	0.001953	0.1	NC	0.5
246682_at	201.3	P	0.00293	-0.5	D	0.999911
246683_at	69.3	P	2.44e-4	-0.5	NC	0.990708
246684_at	30.8	A	0.334473	3.1	NC	0.078937
246685_at	52.9	A	0.334473	2.8	NC	0.065566
246686_at	7.4	A	0.870361	0.7	NC	0.454766
246687_at	8.5	A	0.850342	0.9	NC	0.506476
246688_at	4.1	A	0.870361	-2.1	NC	0.570859
246689_at	2.7	A	0.780518	-2.2	NC	0.5
246690_at	4.7	A	0.953857	0.4	NC	0.366593
246691_at	30.6	A	0.432373	0.6	NC	0.318909
246692_at	18.6	A	0.129639	3.3	I	0.003699
246693_at	2.9	A	0.904785	0.9	NC	0.39129
246694_at	2.6	A	0.80542	1.1	NC	0.111714
246695_at	12.1	A	0.753906	0.4	NC	0.5
246696_at	4.2	A	0.633789	0.2	NC	0.342437
246697_at	2.7	A	0.919434	0.5	NC	0.5
246698_at	19.5	A	0.27417	-0.2	NC	0.354442
246699_at	175	P	0.001953	-0.5	D	0.999954
246700_at	1.7	A	0.828613	0.2	NC	0.725952
246701_at	120.2	P	0.00293	-0.4	NC	0.99288
246702_at	628.5	P	2.44e-4	-0.1	NC	0.736659
246703_at	203.4	P	0.001221	0.7	I	7.74e-4
246704_at	36.5	A	0.149658	1.6	NC	0.021224
246705_x_at	1	A	0.991943	0.8	NC	0.596188
246706_at	15.7	A	0.398926	0.7	NC	0.169098
246707_at	35.4	A	0.398926	3.3	NC	0.028766
246708_at	203.8	P	2.44e-4	0.3	NC	0.467656
246709_s_at	8.2	A	0.80542	1.7	NC	0.5
246710_at	38.7	P	0.046143	6.4	I	0.003699
246711_at	10	A	0.696289	1.6	NC	0.5
246712_at	3.2	A	0.601074	0.9	NC	0.429141
246713_at	41	A	0.334473	2.6	NC	0.074268
246714_at	150.6	A	0.080566	0.6	NC	0.467656
246715_at	66.1	A	0.129639	3	NC	0.015426
246716_s_at	27.6	A	0.067627	-0.1	NC	0.263341
246717_at	28.9	A	0.334473	0.4	NC	0.145682
246718_at	29.5	A	0.5	0.7	NC	0.5
246719_at	27.7	A	0.19458	3.3	NC	0.065566
246720_at	0.9	A	0.80542	2.2	NC	0.131343
246721_at	11.6	A	0.601074	0.5	NC	0.5
246722_at	8.2	A	0.888428	0.6	NC	0.5
246723_at	4	A	0.80542	1.2	NC	0.00712
246724_at	84.9	P	0.01416	-0.4	NC	0.992212
246725_at	27.8	A	0.27417	0.4	NC	0.493524
246726_at	4.5	A	0.888428	0.9	NC	0.088938
246727_at	19.5	A	0.466064	-0.8	NC	0.961585
246728_at	256.5	P	2.44e-4	0.5	NC	0.318909
246729_at	0.6	A	0.98584	2	NC	0.532344
246730_at	837.7	P	2.44e-4	-0.6	D	0.999973
246731_at	36.3	A	0.067627	0.5	NC	0.153232
246732_at	108.8	P	0.023926	-0.1	NC	0.786812
246733_at	7.4	A	0.533936	-0.6	NC	0.194801
246734_at	41.1	A	0.334473	0.9	NC	0.342437
246735_at	132.2	P	2.44e-4	-0.8	D	0.999308
246736_at	53	A	0.533936	0.3	NC	0.5
246737_at	94.1	P	2.44e-4	0.1	NC	0.5
246738_at	86.9	P	0.005859	-0.4	D	0.998923
246739_at	49.3	P	0.00293	2.8	I	2.3e-5
246740_at	1	A	0.994141	0.7	NC	0.669411
246741_at	275.8	P	2.44e-4	-0.3	NC	0.992212
246742_at	229.2	P	0.001221	-0.5	NC	0.986922
246743_at	16.4	A	0.601074	-1.4	NC	0.921063
246744_at	411.5	P	2.44e-4	0.2	NC	0.5
246745_at	1032.4	P	2.44e-4	-0.2	NC	0.925732
246746_at	139.1	P	0.01416	-0.3	NC	0.861614
246747_at	2442.4	P	2.44e-4	-0.5	D	0.998799
246748_at	58.8	P	0.037598	0.4	NC	0.194801
246749_at	102	P	7.32e-4	0.1	NC	0.669411
246750_at	53.8	P	2.44e-4	0.3	NC	0.5
246751_at	6	A	0.828613	0.7	NC	0.263341
246752_at	3.9	A	0.828613	0.8	NC	0.5
246753_at	7.6	A	0.601074	0.9	NC	0.169098
246754_at	79.3	A	0.19458	0.4	NC	0.429141
246755_at	264.5	P	2.44e-4	-0.5	D	0.999886
246756_at	172.8	P	0.005859	-0.3	D	0.999693
246757_at	7.8	A	0.72583	0.6	NC	0.51942
246758_at	1816.1	P	2.44e-4	-0.4	D	0.999308
246759_at	131.2	P	0.001953	-0.7	D	0.998349
246760_at	175.3	P	2.44e-4	0.4	NC	0.105663
246761_at	2.9	A	0.932373	-1.1	NC	0.796129
246762_at	50.9	A	0.080566	0.5	NC	0.5
246763_at	642.6	P	2.44e-4	0.5	NC	0.105663
246764_s_at	4	A	0.80542	1.6	NC	0.493524
246765_at	75.3	A	0.111572	0.4	NC	0.330589
246766_at	44	P	0.037598	1.3	NC	0.013078
246767_at	94.3	P	0.01416	0.8	NC	0.5
246768_at	110.1	P	0.001221	-0.8	D	0.998349
246769_at	9.7	A	0.828613	1	NC	0.242585
246770_at	88.6	P	0.010742	-0.4	D	0.996959
246771_at	9.9	A	0.567627	4.3	NC	0.054022
246772_at	68.5	P	0.023926	0.4	NC	0.263341
246773_at	53.4	A	0.111572	2	I	0.002753
246774_at	38.2	A	0.303711	2.9	I	0.001832
246775_at	319	P	0.00293	0.5	NC	0.252851
246776_at	38.2	A	0.067627	0.5	NC	0.131343
246777_at	365.5	P	2.44e-4	0.6	NC	0.057676
246778_at	158.1	P	2.44e-4	0.1	NC	0.5
246779_at	226.6	P	0.010742	0	NC	0.703911
246780_at	739.4	P	2.44e-4	-0.1	NC	0.875448
246781_at	112.6	P	0.005859	-1.1	D	0.99998
246782_at	56.4	P	0.030273	-0.2	NC	0.958799
246783_at	37.4	A	0.219482	0.4	NC	0.5
246784_at	352.4	P	2.44e-4	0.1	NC	0.5
246785_at	267.7	P	2.44e-4	-0.5	D	0.999853
246786_at	50.9	A	0.27417	0.1	NC	0.888286
246787_s_at	2	A	0.969727	-2.3	NC	0.930187
246788_at	4.7	A	0.432373	-1.1	NC	0.5
246789_at	159	P	2.44e-4	0	NC	0.5
246790_at	47.8	A	0.080566	1	NC	0.138386
246791_at	214.4	P	2.44e-4	-0.2	D	0.997968
246792_at	55.4	P	0.037598	1.2	NC	0.012024
246793_at	175.6	P	2.44e-4	0	NC	0.725952
246794_s_at	47.3	A	0.067627	0.6	NC	0.5
246795_at	1.6	A	0.870361	-1.8	NC	0.506476
246796_at	3.6	A	0.904785	-3.1	D	0.998664
246797_at	19.9	A	0.095215	-0.3	NC	0.354442
246798_at	6.3	A	0.753906	-0.9	NC	0.39129
246799_at	92.6	A	0.080566	0	NC	0.921063
246800_at	312	P	2.44e-4	0.5	NC	0.177412
246801_at	448.9	P	2.44e-4	0.6	NC	0.011045
246802_at	217.3	P	7.32e-4	0.3	NC	0.222749
246803_at	63.3	P	0.037598	0.2	NC	0.645558
246804_at	5.2	A	0.80542	0.9	NC	0.145682
246805_at	53.9	A	0.665527	1.2	NC	0.242585
246806_at	0.7	A	0.665527	1.4	NC	0.232549
246807_at	129.9	P	0.018555	-0.7	NC	0.987976
246808_at	54.2	P	0.008057	0.6	NC	0.222749
246809_s_at	146.2	P	0.001953	0.9	NC	0.01421
246810_at	1	A	0.850342	-2.2	NC	0.532344
246811_at	5.6	A	0.601074	-1.7	NC	0.570859
246812_at	1.4	A	0.780518	-2.2	NC	0.5
246813_at	2.5	A	0.870361	0.3	NC	0.366593
246814_at	37.7	A	0.171387	3.3	NC	0.024755
246815_at	53.8	P	2.44e-4	0.7	NC	0.028766
246816_at	17.7	A	0.303711	1.5	NC	0.083826
246817_at	19.8	A	0.533936	-0.2	NC	0.5
246818_at	59.3	A	0.219482	0.1	NC	0.60871
246819_at	1.4	A	0.828613	1.5	NC	0.169098
246820_at	64.9	P	0.037598	0	NC	0.888286
246821_at	1476.4	P	2.44e-4	2	I	2.e-5
246822_at	90.8	P	0.00293	0.2	NC	0.467656
246823_at	1.5	A	0.904785	-2.4	NC	0.558077
246824_at	212.8	P	0.00415	0	NC	0.861614
246825_at	106.2	P	0.001953	-0.6	D	0.999833
246826_at	111.4	A	0.171387	0.5	NC	0.39129
246827_at	72.8	M	0.056152	0.2	NC	0.5
246828_at	3.5	A	0.665527	-1.5	NC	0.39129
246829_at	157.7	P	0.001221	0.3	NC	0.5
246830_at	986.8	P	2.44e-4	0.2	NC	0.5
246831_at	59.2	P	0.037598	-1.5	D	0.999977
246832_at	171.7	P	2.44e-4	-0.5	D	0.998349
246833_at	1.2	A	0.888428	-3	NC	0.875448
246834_at	5.7	A	0.5	1.3	NC	0.454766
246835_at	25.7	A	0.466064	-0.3	NC	0.493524
246836_s_at	20.2	A	0.334473	2.1	NC	0.274048
246837_at	64	P	0.008057	1.5	I	1.89e-4
246838_at	99.8	P	0.023926	0.9	NC	0.403812
246839_at	42.6	A	0.111572	0.2	NC	0.532344
246840_at	340.2	P	7.32e-4	0.2	NC	0.5
246841_at	5.2	A	0.633789	-0.8	NC	0.805199
246842_at	141.1	P	0.001221	0	NC	0.5
246843_at	396.2	P	2.44e-4	0.2	NC	0.5
246844_at	95.1	P	0.037598	-0.2	NC	0.969033
246845_at	689.3	P	2.44e-4	-0.2	MD	0.995075
246846_at	170.2	A	0.334473	-0.5	NC	0.911062
246847_at	106.8	A	0.111572	0.7	NC	0.403812
246848_at	3.7	A	0.932373	0.6	NC	0.5
246849_at	218.1	P	7.32e-4	0.5	NC	0.145682
246850_at	87.3	P	0.008057	1.1	I	0.002753
246851_at	0.9	A	0.989258	-0.9	NC	0.971234
246852_at	138.5	P	0.001953	-0.3	NC	0.978776
246853_at	31.7	P	0.046143	0.3	NC	0.185981
246854_at	7.9	A	0.696289	0.6	NC	0.62112
246855_at	483.2	P	2.44e-4	-2.4	D	0.99998
246856_at	429.1	P	7.32e-4	-0.1	NC	0.945978
246857_at	1.4	A	0.998047	0.7	NC	0.545234
246858_at	442.1	P	2.44e-4	0.6	NC	0.018128
246859_at	4.2	A	0.780518	1.6	NC	0.074268
246860_at	17.2	A	0.665527	3	NC	0.48058
246861_at	1463.1	P	2.44e-4	0.1	NC	0.5
246862_at	407.5	P	2.44e-4	0	NC	0.657563
246863_at	367.6	P	2.44e-4	-0.4	D	0.996959
246864_at	99.8	P	0.001221	0.1	NC	0.5
246865_s_at	184.9	P	0.001953	-0.1	NC	0.934434
246866_at	32	A	0.466064	2.6	NC	0.041201
246867_at	20.5	A	0.334473	3.4	NC	0.050553
246868_at	117.1	A	0.080566	0.5	NC	0.894337
246869_at	28	M	0.056152	0.8	NC	0.022932
246870_at	830.7	P	2.44e-4	1.2	I	2.e-5
246871_at	32	A	0.303711	1.5	NC	0.044149
246872_at	30.8	A	0.111572	1.1	MI	0.005409
246873_at	71.9	A	0.246094	0.6	NC	0.5
246874_at	7.1	A	0.72583	0.9	NC	0.467656
246875_at	143.4	P	0.005859	-3.4	D	0.99998
246876_at	18.9	A	0.633789	2.5	NC	0.493524
246877_at	7	A	0.943848	0.8	NC	0.5
246878_at	20.5	A	0.366211	2.2	NC	0.038415
246879_at	69.9	P	0.00415	0	NC	0.5
246880_s_at	12.1	A	0.601074	3.4	NC	0.065566
246881_at	86.1	P	2.44e-4	0	NC	0.725952
246882_at	99.9	A	0.067627	0.5	NC	0.5
246883_at	36.3	A	0.149658	0.1	NC	0.5
246884_at	68	A	0.067627	0.3	NC	0.5
246885_at	43.4	M	0.056152	0.7	NC	0.318909
246886_at	200.3	P	7.32e-4	0.3	NC	0.5
246887_at	17.2	A	0.567627	-0.1	NC	0.429141
246888_at	230.7	P	2.44e-4	-1.3	D	0.999954
246889_at	67.7	A	0.129639	6	NC	0.024755
246890_at	73.9	A	0.067627	2	NC	0.008511
246891_at	32.5	M	0.056152	-0.2	NC	0.506476
246892_at	37.8	A	0.5	0.2	NC	0.5
246893_at	133.7	P	2.44e-4	0	NC	0.861614
246894_at	17.9	A	0.601074	2.1	NC	0.5
246895_at	742.5	P	2.44e-4	0	NC	0.60871
246896_at	1.2	A	0.870361	0.9	NC	0.900148
246897_at	373.9	P	2.44e-4	0.4	NC	0.467656
246898_at	10.7	A	0.466064	-0.9	NC	0.60871
246899_at	70	P	0.010742	0.7	NC	0.203871
[truncated: 20,811 more rows]
