# Supplementary material for: Qualitative network models and genome-wide expression data define carbon/nitrogen-responsive molecular machines in Arabidopsis
Source: Genome Biol. 2007 Jan 11;8(1):R7. doi: 10.1186/gb-2007-8-1-r7 (PMC1839130; doi:10.1186/gb-2007-8-1-r7)
Supplement: Additional data file 5 — CHP files generated with the Affymetrix MAS v5.0 software as described in the Materials and methods. [file gb-2007-8-1-r7-S5.zip › CHPfiles/34.6.vs.ll33.13.CHP]

row.names	LL34.6.vs.ll33.13.Signal	LL34.6.vs.ll33.13.Detection	LL34.6.vs.ll33.13.Detection.p.value	LL34.6.vs.ll33.13.Signal.Log.Ratio	LL34.6.vs.ll33.13.Change	LL34.6.vs.ll33.13.Change.p.value
244901_at	64.5	P	0.01416	0.2	NC	0.868657
244902_at	52.3	P	0.023926	-0.8	NC	0.993497
244903_at	98.9	M	0.056152	-0.6	NC	0.975245
244904_at	3.8	A	0.870361	-1.9	NC	0.921063
244905_at	36.8	A	0.633789	0	NC	0.5
244906_at	197.9	P	0.023926	-0.2	NC	0.978776
244907_at	2.4	A	0.533936	-2.3	NC	0.532344
244908_at	0.9	A	0.976074	0.6	NC	0.846768
244909_at	29.5	A	0.5	1.5	NC	0.185981
244910_s_at	29.8	A	0.366211	0.2	NC	0.692594
244911_at	1.8	A	0.80542	-0.3	NC	0.5
244912_at	415.9	P	0.010742	-0.1	NC	0.925732
244913_at	12.8	A	0.80542	-1.2	NC	0.830902
244914_at	2.4	A	0.633789	-0.9	NC	0.736659
244915_s_at	3.1	A	0.780518	-1	NC	0.5
244916_at	5.6	A	0.780518	0.9	NC	0.5
244917_at	2	A	0.888428	0.7	NC	0.354442
244918_at	5.4	A	0.828613	-1.5	NC	0.796129
244919_at	43.1	A	0.219482	0.5	NC	0.5
244920_s_at	75.5	P	0.023926	-1	D	0.996959
244921_s_at	54.4	P	0.008057	-0.7	NC	0.987976
244922_s_at	8.6	A	0.665527	-2.4	NC	0.5
244923_s_at	7.1	A	0.828613	0.2	NC	0.657563
244924_at	37.8	A	0.601074	-0.8	MD	0.994067
244925_at	40.7	A	0.149658	1.1	NC	0.094279
244926_s_at	35.8	A	0.466064	-0.1	NC	0.949447
244927_at	97.6	A	0.366211	0.4	NC	0.342437
244928_s_at	140.9	P	0.046143	0	NC	0.868657
244929_at	145.6	P	0.030273	-0.7	D	0.999693
244930_at	2.9	A	0.80542	-2.2	NC	0.861614
244931_at	2.5	A	0.850342	-3.2	NC	0.981872
244932_at	36.7	A	0.432373	-1.1	NC	0.975245
244933_at	39.1	A	0.080566	-0.9	NC	0.984574
244934_at	62.8	A	0.149658	0.2	NC	0.911062
244935_at	292.3	P	0.001221	-0.3	NC	0.977068
244936_at	71	A	0.080566	-0.8	D	0.999954
244937_at	16.1	A	0.303711	-0.9	NC	0.978776
244938_at	64.6	A	0.219482	-0.3	NC	0.861614
244939_at	60.9	A	0.129639	-1.2	D	0.999508
244940_at	121.2	P	0.010742	-1.6	D	0.999948
244941_at	46.6	A	0.111572	0.3	NC	0.5
244942_at	6.2	A	0.919434	1.1	NC	0.5
244943_at	124.1	P	0.018555	-1.2	D	0.99998
244944_s_at	208.4	P	0.023926	-1.6	D	0.99998
244945_at	28.2	A	0.398926	-0.9	NC	0.964215
244946_at	23.4	A	0.5	-1.1	NC	0.975245
244947_at	50.1	A	0.067627	0.6	NC	0.242585
244948_at	4.4	A	0.72583	-2.2	NC	0.830902
244949_at	46.5	A	0.633789	0.5	NC	0.681091
244950_at	40	A	0.219482	-0.8	D	0.999833
244951_s_at	228.6	P	7.32e-4	-0.1	NC	0.838962
244952_at	27	A	0.149658	0.4	NC	0.5
244953_s_at	42.5	A	0.111572	0.5	NC	0.888286
244954_s_at	0.8	A	0.953857	-3.9	D	0.999562
244955_at	30.5	A	0.334473	3.5	NC	0.074268
244956_s_at	46.3	A	0.111572	0.3	NC	0.583567
244957_at	26.1	A	0.533936	-0.5	NC	0.657563
244958_at	31.4	A	0.303711	1.2	NC	0.5
244959_s_at	40.6	P	2.44e-4	-1.2	D	0.999727
244960_at	111.6	P	2.44e-4	-2.2	D	0.99998
244961_at	354.8	P	2.44e-4	-0.5	NC	0.983269
244962_at	129.3	P	0.030273	-1	D	0.99998
244963_at	227.8	P	2.44e-4	0.7	NC	0.330589
244964_at	63.6	A	0.067627	-0.3	NC	0.5
244965_at	67.7	P	0.010742	-0.9	D	0.999727
244966_at	18.1	P	0.023926	-1.6	D	0.999448
244967_at	90.2	P	0.023926	-1.4	D	0.999977
244968_at	238.1	P	0.018555	-0.2	MD	0.994067
244969_at	64.7	P	2.44e-4	-0.6	NC	0.980376
244970_at	50.7	A	0.067627	-1.1	D	0.999508
244971_at	1461.9	P	0.005859	-0.8	D	0.99998
244972_at	52.3	A	0.334473	0	NC	0.952736
244973_at	6.2	A	0.753906	-2.2	D	0.999786
244974_at	3.1	A	0.828613	-1.8	NC	0.934434
244975_at	47.4	A	0.067627	-1.9	D	0.996301
244976_at	905.6	P	7.32e-4	-1	D	0.999922
244977_at	49.3	A	0.398926	0.4	NC	0.838962
244978_at	169.1	P	0.018555	0.1	NC	0.252851
244979_at	75.7	A	0.246094	0.5	NC	0.5
244980_at	18.4	A	0.398926	0.4	NC	0.5
244981_at	43.9	M	0.056152	-1.7	D	0.999911
244982_at	43.7	P	0.046143	-2.1	D	0.999562
244983_at	105.3	P	0.00293	-2.3	D	0.99998
244984_at	349.9	P	2.44e-4	-0.7	D	0.999508
244985_at	163	P	7.32e-4	-0.7	D	0.999611
244986_at	362.5	P	2.44e-4	-0.7	D	0.995519
244987_s_at	1431.8	P	2.44e-4	-0.5	NC	0.949447
244988_s_at	321.9	P	0.001953	-0.3	NC	0.992212
244989_s_at	30.5	A	0.219482	0.5	NC	0.232549
244990_s_at	1.8	A	0.533936	-2.9	NC	0.942324
244991_s_at	46	A	0.095215	-0.3	NC	0.5
244992_s_at	355.2	P	7.32e-4	-1.6	D	0.99998
244993_s_at	110.8	P	2.44e-4	-1.4	D	0.99998
244994_at	2.8	A	0.696289	-2.5	NC	0.986922
244995_at	24.2	A	0.5	0.9	NC	0.5
244996_at	255.7	P	0.001953	-0.2	NC	0.62112
244997_at	49.5	P	2.44e-4	-1	NC	0.952736
244998_at	80.3	P	7.32e-4	-1.6	D	0.99998
244999_at	44.4	M	0.056152	0.1	NC	0.725952
245000_at	22.1	A	0.432373	-0.9	NC	0.307406
245001_at	931.9	P	2.44e-4	0.1	NC	0.5
245002_at	36.4	A	0.095215	-0.3	NC	0.925732
245003_at	51.5	A	0.080566	0.1	NC	0.777251
245004_at	45.4	M	0.056152	-0.5	NC	0.992212
245005_at	33.6	A	0.432373	0.1	NC	0.830902
245006_at	283.5	P	7.32e-4	-1.4	D	0.999911
245007_at	72.5	P	0.046143	-0.3	NC	0.986922
245008_at	25	A	0.246094	-1.3	D	0.999886
245009_at	248.3	A	0.171387	-1.1	D	0.99994
245010_at	26.9	A	0.334473	-0.3	NC	0.971234
245011_at	52.6	A	0.111572	0.8	NC	0.681091
245012_at	74.9	P	0.01416	0.2	NC	0.60871
245013_at	668.8	P	2.44e-4	-1	D	0.99998
245014_at	828.9	P	2.44e-4	-0.9	D	0.999034
245015_at	139.4	P	0.001221	-0.9	D	0.99998
245016_at	221.9	P	2.44e-4	-1.2	D	0.99998
245017_at	509.1	P	2.44e-4	-0.9	D	0.99998
245018_at	97.5	P	0.030273	-0.2	NC	0.925732
245019_at	129.6	P	0.01416	-0.4	D	0.996645
245020_at	168.8	P	7.32e-4	-0.1	NC	0.5
245021_at	125.3	P	2.44e-4	0.3	NC	0.493524
245022_at	56.9	A	0.171387	0.6	NC	0.194801
245023_at	246.1	P	2.44e-4	-0.1	NC	0.777251
245024_at	357.4	P	0.018555	-1.8	D	0.999973
245025_at	47.4	P	0.030273	-2.4	D	0.99998
245026_at	30	A	0.334473	-3	D	0.99998
245027_at	20.4	A	0.171387	-0.3	NC	0.747149
245028_at	209	P	0.018555	0.5	NC	0.169098
245029_at	3	A	0.665527	0.4	NC	0.145682
245030_at	2.9	A	0.780518	-0.5	NC	0.777251
245031_at	68.3	P	0.001221	0.4	NC	0.441923
245032_at	23.2	A	0.334473	0.9	NC	0.342437
245033_at	4.6	A	0.5	-0.8	NC	0.5
245034_at	87.8	A	0.219482	0.3	NC	0.5
245035_at	21	P	0.037598	0.5	NC	0.37888
245036_at	108.2	P	2.44e-4	0	NC	0.854318
245037_at	49.4	A	0.095215	0.5	NC	0.5
245038_at	232.5	P	0.01416	1.3	I	0.003699
245039_at	248.4	P	7.32e-4	-0.2	NC	0.888286
245040_at	56.3	A	0.27417	3.4	NC	0.213188
245041_at	249.5	P	7.32e-4	0.6	NC	0.5
245042_at	47.3	A	0.398926	0.2	NC	0.5
245043_at	178.7	P	0.001221	-0.6	D	0.998349
245044_at	27.6	A	0.466064	-0.2	NC	0.786812
245045_at	402.1	P	0.001953	0.2	NC	0.5
245046_at	604	P	0.023926	0	NC	0.838962
245047_at	42.2	P	0.030273	0.2	NC	0.5
245048_at	347	P	7.32e-4	-0.7	D	0.998349
245049_at	25.9	P	0.018555	-0.7	NC	0.942324
245050_at	130.4	P	0.005859	-0.1	MD	0.994067
245051_at	295	P	0.018555	1	NC	0.033304
245052_at	26.6	A	0.246094	-0.2	NC	0.786812
245053_at	44.8	A	0.219482	1.1	NC	0.111714
245054_at	78.8	A	0.171387	-0.1	MD	0.994067
245055_at	40.8	P	0.008057	-0.2	NC	0.777251
245056_at	105	P	0.010742	0.9	NC	0.061522
245057_at	21.4	A	0.366211	0.7	NC	0.111714
245058_at	1.2	A	0.850342	0.5	NC	0.854318
245059_at	182.1	P	0.046143	0	NC	0.989865
245060_at	1547.6	P	2.44e-4	0.5	NC	0.111714
245061_at	40.7	A	0.111572	-0.5	NC	0.992212
245062_at	227.1	P	0.001221	-0.2	NC	0.854318
245063_at	113	P	2.44e-4	0	NC	0.692594
245064_at	67	P	0.01416	0.2	NC	0.669411
245065_at	325.2	A	0.080566	0.3	NC	0.5
245066_at	256.2	P	0.010742	0.2	NC	0.5
245067_at	806.3	P	2.44e-4	0.2	NC	0.5
245068_at	36.8	A	0.366211	1	NC	0.757415
245069_at	1.3	A	0.753906	0.6	NC	0.51942
245070_at	6.7	A	0.888428	1.6	NC	0.777251
245071_at	5.9	A	0.888428	0.2	NC	0.354442
245072_s_at	4.1	A	0.601074	-1.7	NC	0.62112
245073_at	18.9	A	0.533936	0	NC	0.645558
245074_at	51	A	0.246094	-0.5	NC	0.952736
245075_at	3.6	A	0.943848	-1.3	NC	0.861614
245076_at	3.1	A	0.969727	0.4	NC	0.703911
245077_at	97.9	A	0.334473	1.2	NC	0.153232
245078_at	192.4	P	0.005859	-0.4	D	0.997968
245079_at	51.2	A	0.466064	-0.5	NC	0.888286
245080_at	156.1	P	7.32e-4	0.1	NC	0.5
245081_at	46.1	A	0.398926	0.1	NC	0.5
245082_at	374.2	P	2.44e-4	3.3	I	2.e-5
245083_at	317.8	P	2.44e-4	-0.1	NC	0.777251
245084_at	63.3	A	0.067627	0.3	NC	0.5
245085_at	706.6	P	2.44e-4	-0.4	NC	0.992212
245086_at	26.8	A	0.5	1.2	NC	0.681091
245087_at	73.3	P	0.046143	0.5	NC	0.429141
245088_at	8.8	A	0.601074	-1.6	NC	0.894337
245089_at	245.9	P	2.44e-4	0.5	NC	0.194801
245090_at	867.9	P	0.023926	0.4	NC	0.5
245091_at	34.6	A	0.366211	4.2	NC	0.318909
245092_at	362.8	P	0.01416	0.5	NC	0.5
245093_at	53.7	A	0.303711	0	NC	0.846768
245094_at	207.3	P	0.00415	0.2	NC	0.5
245095_at	8.6	A	0.753906	-1.7	NC	0.838962
245096_at	96.2	P	0.005859	0.3	NC	0.725952
245097_at	215.5	M	0.056152	0.5	NC	0.5
245098_at	270.7	P	2.44e-4	-0.3	D	0.995519
245099_at	138	A	0.19458	0	NC	0.987976
245100_at	146	P	0.001221	-0.2	NC	0.894337
245101_at	937.5	P	2.44e-4	0.3	NC	0.5
245102_at	3.7	A	0.665527	0.8	NC	0.916174
245103_at	5.7	A	0.665527	1.2	NC	0.493524
245104_at	87.8	A	0.171387	0.2	NC	0.822588
245105_at	101.7	A	0.067627	0.8	NC	0.5
245106_at	86.8	A	0.095215	-0.7	MD	0.995075
245107_at	28.3	A	0.398926	0.3	NC	0.645558
245108_at	24.9	A	0.567627	1.3	NC	0.5
245109_at	43.2	A	0.366211	-0.1	NC	0.894337
245110_at	8.9	A	0.696289	-1.7	D	0.998799
245111_at	8.3	A	0.828613	0.9	NC	0.767451
245112_at	353.7	P	2.44e-4	0.7	NC	0.026698
245113_at	546.9	P	0.001221	-0.3	D	0.998168
245114_at	269	P	2.44e-4	-0.5	NC	0.942324
245115_at	391.8	P	0.001953	-0.2	NC	0.971234
245116_at	146.3	P	7.32e-4	-0.9	D	0.99998
245117_at	140.2	P	0.023926	-0.3	D	0.996645
245118_at	100.1	P	0.010742	0.9	NC	0.263341
245119_at	71.8	A	0.095215	-0.6	NC	0.988955
245120_at	107	A	0.080566	-0.4	NC	0.981872
245121_at	1885.3	P	2.44e-4	-0.1	NC	0.805199
245122_at	169.8	P	0.01416	-0.6	D	0.999226
245123_at	1.7	A	0.888428	-1.4	NC	0.949447
245124_at	396.7	P	7.32e-4	0.8	NC	0.047264
245125_at	6.9	A	0.850342	-0.9	NC	0.777251
245126_at	455.3	P	2.44e-4	1.6	I	2.e-5
245127_at	167.2	P	0.037598	0.6	NC	0.5
245128_at	27.8	A	0.149658	3.1	NC	0.131343
245129_at	5.3	A	0.601074	-0.9	NC	0.263341
245130_at	2.6	A	0.696289	-2.9	D	0.99998
245131_s_at	223	P	0.001221	-0.3	NC	0.983269
245132_at	76	P	0.018555	-0.1	NC	0.868657
245133_at	33	P	0.037598	0.1	NC	0.757415
245134_s_at	48.5	A	0.129639	-0.4	D	0.996645
245135_at	4.5	A	0.943848	0.8	NC	0.429141
245136_at	108.3	P	0.037598	-0.4	NC	0.988955
245137_at	51.6	M	0.056152	-0.3	NC	0.942324
245138_at	12.7	A	0.567627	2	NC	0.065566
245139_at	301.7	P	7.32e-4	-0.8	NC	0.987976
245140_at	9.4	A	0.665527	-0.6	NC	0.532344
245141_at	157.9	A	0.149658	-0.7	D	0.998923
245142_at	11.5	A	0.981445	0.6	NC	0.888286
245143_at	39.6	A	0.303711	1.1	NC	0.366593
245144_at	347.9	P	0.018555	0.1	NC	0.692594
245145_at	157.2	P	0.001953	-0.2	NC	0.822588
245146_at	251.8	P	0.023926	0.6	NC	0.5
245147_at	41.8	A	0.129639	0.3	NC	0.854318
245148_at	129.4	M	0.056152	-0.6	NC	0.993497
245149_at	37.6	P	0.046143	-0.5	NC	0.868657
245150_at	80.8	A	0.171387	0.6	NC	0.570859
245151_at	70.5	P	2.44e-4	-0.9	D	0.999977
245152_at	264.2	P	0.046143	0.3	NC	0.570859
245153_at	0.4	A	0.904785	-3	NC	0.969033
245154_at	28.7	A	0.665527	-0.7	NC	0.5
245155_at	820.3	P	2.44e-4	0.1	NC	0.5
245156_at	97.3	P	0.030273	-0.5	NC	0.98579
245157_at	3.6	A	0.80542	-1.5	NC	0.875448
245158_at	6.5	A	0.432373	0	NC	0.330589
245159_at	6.8	A	0.665527	-1.2	NC	0.48058
245160_at	1.6	A	0.696289	0.8	NC	0.318909
245161_at	60.7	A	0.27417	0.3	NC	0.757415
245162_at	52.2	A	0.080566	1.7	NC	0.035785
245163_at	22.5	A	0.432373	0.2	NC	0.5
245164_at	488.2	P	7.32e-4	0.3	NC	0.366593
245165_at	58.5	A	0.067627	0.3	NC	0.177412
245166_at	47.2	A	0.246094	-0.1	NC	0.984574
245167_s_at	468.1	P	7.32e-4	-0.3	NC	0.977068
245168_at	1411.5	P	2.44e-4	0.2	NC	0.5
245169_at	366.3	P	0.018555	-0.2	NC	0.984574
245170_at	38.8	A	0.334473	0.5	NC	0.354442
245171_at	9.9	A	0.72583	-2.9	D	0.999899
245172_at	197.3	P	0.00415	0.2	NC	0.5
245173_at	4.8	A	0.904785	-0.9	NC	0.796129
245174_at	101.4	P	0.023926	0.4	NC	0.5
245175_at	1831.5	P	2.44e-4	0.2	NC	0.118009
245176_at	148.5	A	0.111572	-0.1	NC	0.988955
245177_at	21.6	A	0.19458	0.4	NC	0.454766
245178_at	209.5	P	0.010742	0.3	NC	0.681091
245179_at	138.9	P	0.023926	-0.3	NC	0.633407
245180_at	161.7	P	0.00415	-0.7	NC	0.966696
245181_at	1569.7	P	2.44e-4	1	I	0.001832
245182_at	72	A	0.149658	-0.4	MD	0.995075
245183_at	35.9	A	0.432373	-0.1	NC	0.975245
245184_at	4.2	A	0.601074	-2.1	NC	0.736659
245185_at	82.8	A	0.129639	0.4	NC	0.868657
245186_at	312.1	P	0.00415	0.4	NC	0.429141
245187_s_at	147.5	P	0.008057	-0.3	NC	0.971234
245188_at	51.1	A	0.398926	-0.1	NC	0.993497
245189_at	1.4	A	0.888428	1.2	NC	0.232549
245190_at	60.1	P	0.046143	0.9	NC	0.153232
245191_at	28.1	A	0.5	2.2	NC	0.48058
245192_at	12.6	A	0.567627	0.1	NC	0.786812
245193_at	277.4	P	0.037598	0.7	NC	0.5
245194_at	90.9	P	0.023926	0.7	NC	0.131343
245195_at	32.8	A	0.246094	1.4	NC	0.010135
245196_at	50	A	0.432373	-0.9	D	0.999932
245197_at	820.7	P	2.44e-4	0.7	NC	0.057676
245198_at	93.4	A	0.067627	0.5	NC	0.5
245199_at	3125.9	P	2.44e-4	0.5	NC	0.061522
245200_at	90	P	0.046143	0.1	NC	0.5
245201_at	86.2	P	0.023926	0.3	NC	0.263341
245202_at	143.7	P	0.005859	0.4	NC	0.5
245203_at	21.1	A	0.696289	4.1	NC	0.454766
245204_at	50.4	A	0.567627	0.3	NC	0.5
245205_at	31.7	A	0.27417	-0.2	NC	0.5
245206_at	148	P	0.001221	0.2	NC	0.767451
245207_at	293.9	P	0.023926	0.5	NC	0.5
245208_at	85.8	P	2.44e-4	0.7	NC	0.37888
245209_at	400.9	P	2.44e-4	-0.4	MD	0.994067
245210_at	56.9	P	0.030273	-0.6	NC	0.983269
245211_at	216.3	P	7.32e-4	-0.1	NC	0.894337
245212_at	21.8	A	0.665527	0.3	NC	0.5
245213_at	88	A	0.149658	0.5	NC	0.094279
245214_at	24.8	A	0.219482	1.1	NC	0.5
245215_at	2.9	A	0.753906	-2.7	NC	0.905721
245216_at	393.7	P	2.44e-4	0.1	NC	0.5
245217_at	13.1	A	0.665527	0.3	NC	0.274048
245218_s_at	42.2	A	0.27417	0.3	NC	0.48058
245219_at	57.8	A	0.27417	0.3	NC	0.252851
245220_at	7	A	0.904785	-0.8	NC	0.838962
245221_s_at	35.9	A	0.149658	0.3	NC	0.5
245222_at	3.3	A	0.904785	0.3	NC	0.814019
245223_at	3.6	A	0.850342	1.4	NC	0.846768
245224_at	110.5	A	0.432373	1.3	NC	0.307406
245225_at	12.8	A	0.904785	1.3	NC	0.467656
245226_at	51.1	A	0.111572	0.2	NC	0.51942
245227_s_at	54.8	A	0.095215	0.7	NC	0.583567
245228_at	169.2	P	0.001953	-0.1	NC	0.949447
245229_at	126.1	A	0.129639	0.7	NC	0.532344
245230_at	46.8	A	0.19458	0	NC	0.725952
245231_at	64	A	0.533936	1	NC	0.51942
245232_at	2.8	A	0.888428	1	NC	0.138386
245233_at	31	A	0.567627	0.2	NC	0.5
245234_at	122.1	P	0.010742	-0.2	NC	0.981872
245235_at	282.5	P	7.32e-4	-0.2	NC	0.881991
245236_at	108.6	P	0.018555	1.2	NC	0.5
245237_at	111.8	P	0.001953	0	NC	0.786812
245238_at	2160.4	P	2.44e-4	0.4	NC	0.274048
245239_at	19.5	A	0.432373	-0.1	NC	0.5
245240_at	11.5	A	0.72583	-1.7	NC	0.5
245241_at	5.7	A	0.888428	0.3	NC	0.736659
245242_at	34.4	A	0.171387	0.7	NC	0.026698
245243_at	50.3	P	0.037598	0.2	NC	0.094279
245244_at	70.3	A	0.171387	0.6	NC	0.5
245245_at	1.9	A	0.533936	-1.2	NC	0.5
245246_at	14.4	A	0.696289	1.8	NC	0.274048
245247_at	304.8	P	7.32e-4	0.3	NC	0.5
245248_at	132	P	0.001953	-0.4	NC	0.978776
245249_at	950.5	P	2.44e-4	0.9	NC	0.016731
245250_at	87.5	M	0.056152	-0.1	NC	0.900148
245251_at	29.1	M	0.056152	0.1	NC	0.5
245252_at	158.6	P	0.01416	-0.1	NC	0.633407
245253_at	1.2	A	0.753906	-0.2	NC	0.5
245254_at	98.3	A	0.129639	-0.1	NC	0.888286
245255_at	297.2	P	0.001953	0.1	NC	0.861614
245256_at	64.2	P	0.030273	0	NC	0.5
245257_at	20	A	0.149658	0.8	NC	0.545234
245258_at	80.9	P	7.32e-4	0	NC	0.868657
245259_at	30	A	0.366211	-0.5	NC	0.645558
245260_at	202.9	P	0.018555	0.2	NC	0.846768
245261_at	112.1	P	0.037598	0.1	NC	0.905721
245262_at	39.8	A	0.219482	-0.4	NC	0.942324
245263_at	57	P	0.018555	1.6	NC	0.118009
245264_at	41.7	A	0.219482	0.8	NC	0.131343
245265_at	10	A	0.753906	-0.9	NC	0.767451
245266_at	107.1	P	2.44e-4	-0.3	NC	0.736659
245267_at	136	P	0.001953	0	NC	0.669411
245268_at	79.6	A	0.219482	0.2	NC	0.558077
245269_at	282.9	P	7.32e-4	0.4	NC	0.5
245270_at	2958.2	P	2.44e-4	1	I	0.004073
245271_at	191	P	0.023926	-0.4	D	0.998514
245272_at	30.9	A	0.303711	0	NC	0.822588
245273_at	165.8	A	0.080566	0	NC	0.5
245274_at	248.6	P	0.023926	0.5	NC	0.570859
245275_at	3.9	A	0.870361	0.2	NC	0.846768
245276_at	11.8	A	0.5	-2.4	D	0.999759
245277_at	39.7	A	0.219482	0.3	NC	0.5
245278_at	320.4	P	7.32e-4	-1	D	0.999693
245279_at	260.2	P	0.01416	-0.2	NC	0.99288
245280_at	189.3	P	0.001953	0.5	NC	0.5
245281_at	1062.7	P	7.32e-4	0.6	NC	0.088938
245282_at	294.7	P	2.44e-4	-0.2	NC	0.62112
245283_at	45.2	A	0.303711	0.4	NC	0.854318
245284_at	114.7	P	2.44e-4	0.1	NC	0.5
245285_s_at	86.9	P	0.005859	-0.9	D	0.999654
245286_at	1251.1	P	2.44e-4	-0.1	NC	0.861614
245287_at	82.7	P	0.001953	0.5	NC	0.5
245288_at	119	P	0.030273	-0.1	NC	0.978776
245289_at	1818	P	2.44e-4	0.2	NC	0.5
245290_at	327.8	P	0.00293	-0.5	NC	0.988955
245291_at	93.4	A	0.246094	0.2	NC	0.681091
245292_at	1274.1	P	2.44e-4	0.1	NC	0.558077
245293_at	209.1	P	2.44e-4	0.2	NC	0.5
245294_at	109.6	A	0.095215	0	NC	0.958799
245295_at	162.9	P	0.005859	0.3	NC	0.5
245296_at	10.3	A	0.665527	-1.1	NC	0.942324
245297_at	108	P	0.00293	0.3	NC	0.318909
245298_at	125.7	A	0.366211	0.3	NC	0.767451
245299_at	739.4	P	2.44e-4	0.3	NC	0.48058
245300_at	146.1	P	0.030273	0.8	NC	0.5
245301_at	127.6	A	0.067627	0.6	NC	0.5
245302_at	33.7	P	0.030273	0.1	NC	0.596188
245303_at	65.5	A	0.246094	0	NC	0.767451
245304_at	26.4	A	0.466064	0.3	NC	0.715033
245305_at	370.2	P	2.44e-4	0.5	NC	0.138386
245306_at	239.1	P	0.023926	2.5	I	4.92e-4
245307_at	132.9	A	0.149658	0.1	NC	0.62112
245308_at	197.8	P	0.00415	-0.2	D	0.99751
245309_at	104.5	P	0.005859	0.2	NC	0.5
245310_at	28.4	P	0.046143	-0.9	NC	0.596188
245311_at	807.7	P	0.001953	-0.6	D	0.998168
245312_at	78.5	P	0.046143	0.1	NC	0.62112
245313_at	219.3	P	7.32e-4	0.4	NC	0.5
245314_at	15.2	A	0.780518	-0.8	NC	0.669411
245315_at	639.1	P	2.44e-4	0.3	NC	0.441923
245316_at	248.5	P	0.001953	0.5	NC	0.5
245317_at	4118.5	P	2.44e-4	1	I	0.001651
245318_at	114.2	P	0.030273	1.1	NC	0.022932
245319_at	224	P	0.008057	2.2	I	1.67e-4
245320_at	218.1	P	0.001953	0.1	NC	0.60871
245321_at	528.6	P	2.44e-4	0.2	NC	0.5
245322_at	38.7	A	0.129639	0.2	NC	0.416433
245323_at	775.8	P	2.44e-4	-0.1	NC	0.822588
245324_at	308.2	P	2.44e-4	0.3	NC	0.5
245325_at	361.1	P	7.32e-4	0.4	NC	0.5
245326_at	50.3	A	0.5	0.6	NC	0.657563
245327_at	162.6	P	0.01416	-0.4	NC	0.990708
245328_at	373.7	P	7.32e-4	-0.4	D	0.999226
245329_at	862.6	P	2.44e-4	1.6	I	1.3e-4
245330_at	62.2	P	0.037598	0.6	NC	0.545234
245331_at	361.5	P	0.001221	-0.7	NC	0.986922
245332_at	267.4	P	2.44e-4	0.4	NC	0.194801
245333_at	324.5	P	7.32e-4	0	NC	0.633407
245334_at	421.8	P	2.44e-4	0.6	NC	0.065566
245335_at	4	A	0.969727	0.5	NC	0.888286
245336_at	38.1	A	0.246094	1.2	NC	0.099852
245337_at	104.6	P	0.010742	0.3	NC	0.5
245338_at	99.9	P	0.010742	-0.1	NC	0.894337
245339_at	174.7	A	0.111572	0.6	NC	0.467656
245340_at	1103.6	P	2.44e-4	0.2	NC	0.5
245341_at	175.9	P	2.44e-4	-0.5	NC	0.945978
245342_at	2469.8	P	2.44e-4	-0.1	NC	0.894337
245343_at	108.7	P	0.008057	0.4	NC	0.715033
245344_at	118.7	P	2.44e-4	-0.5	NC	0.814019
245345_at	190.3	P	0.008057	1.3	I	0.004481
245346_at	36.9	P	0.037598	0.5	NC	0.083826
245347_at	5.4	A	0.696289	-1.8	NC	0.984574
245348_at	278.3	P	0.00415	-0.1	NC	0.657563
245349_at	54.6	P	0.030273	3.3	I	0.001077
245350_at	488.7	P	2.44e-4	-0.4	D	0.999786
245351_at	274.2	P	2.44e-4	0	NC	0.846768
245352_at	41.4	A	0.080566	1.1	NC	0.078937
245353_at	2.2	A	0.932373	-2.5	D	0.998799
245354_at	4.9	A	0.432373	0.9	NC	0.263341
245355_at	2277.1	P	2.44e-4	-0.1	NC	0.747149
245356_at	9915	P	2.44e-4	0.6	NC	0.054022
245357_at	54.9	A	0.095215	-0.5	D	0.996645
245358_at	244.6	P	0.00293	-0.7	NC	0.894337
245359_at	215.1	P	0.00293	0.1	NC	0.715033
245360_at	215.8	P	7.32e-4	-0.3	NC	0.900148
245361_at	540.5	P	2.44e-4	0.2	NC	0.645558
245362_at	97.7	A	0.27417	-0.5	NC	0.988955
245363_at	180.9	P	0.005859	0.6	NC	0.342437
245364_at	76.2	P	0.046143	0.1	NC	0.715033
245365_at	165.8	P	0.018555	0.2	NC	0.725952
245366_at	139	P	0.01416	0	NC	0.747149
245367_at	127.5	A	0.246094	0.6	NC	0.5
245368_at	61.5	A	0.111572	0.5	NC	0.757415
245369_at	2.2	A	0.953857	-1.2	NC	0.952736
245370_at	47	P	0.010742	-1.1	NC	0.757415
245371_at	86.5	M	0.056152	1	NC	0.044149
245372_at	950.8	P	2.44e-4	-0.1	NC	0.900148
245373_s_at	1304.8	P	7.32e-4	-0.1	NC	0.830902
245374_at	209.6	P	2.44e-4	-0.1	NC	0.736659
245375_at	59.8	P	0.010742	0.8	NC	0.054022
245376_at	26.9	A	0.366211	0.3	NC	0.5
245377_at	9.5	A	0.366211	0.2	NC	0.454766
245378_at	22.9	A	0.633789	1.4	NC	0.366593
245379_at	31.9	A	0.171387	-0.3	NC	0.911062
245380_at	51.3	A	0.067627	0.8	NC	0.187723
245381_at	86.7	P	0.008057	1.8	NC	0.035785
245382_at	481.8	P	7.32e-4	-1	D	0.999811
245383_at	44.4	A	0.171387	1	NC	0.118009
245384_at	50.1	P	0.037598	-1	NC	0.767451
245385_at	130.1	P	0.00293	1.8	NC	0.01421
245386_at	1416.6	P	2.44e-4	-0.1	NC	0.570859
245387_at	291.3	P	2.44e-4	-0.1	NC	0.669411
245388_at	7.9	A	0.5	-1.1	NC	0.532344
245389_at	62.4	A	0.533936	2.7	NC	0.467656
245390_at	119.6	P	0.010742	0.3	NC	0.5
245391_at	829.9	P	2.44e-4	-0.4	NC	0.966696
245392_at	25.5	A	0.398926	3	NC	0.203871
245393_at	172.4	P	0.00415	-0.2	D	0.999448
245394_at	1280.6	P	0.001221	-0.2	NC	0.725952
245395_at	149.7	P	0.01416	0.3	NC	0.5
245396_at	59.2	A	0.366211	0	NC	0.846768
245397_at	78.7	A	0.432373	-0.7	NC	0.961585
245398_at	206.9	P	0.00415	0.4	NC	0.5
245399_at	3302.3	P	2.44e-4	-0.5	NC	0.991489
245400_at	358.3	P	7.32e-4	-0.3	MD	0.995075
245401_at	1184.4	P	2.44e-4	0.1	NC	0.725952
245402_at	8.4	A	0.601074	0.3	NC	0.161038
245403_at	30.2	A	0.080566	1.2	NC	0.050553
245404_at	49.5	A	0.095215	-0.4	NC	0.961585
245405_at	61.4	A	0.219482	0.1	NC	0.952736
245406_at	8	A	0.533936	0.1	NC	0.5
245407_at	416.8	P	7.32e-4	-0.1	NC	0.5
245408_at	76.1	P	0.030273	-0.2	NC	0.669411
245409_at	7.3	A	0.780518	1	NC	0.467656
245410_at	34.3	P	0.01416	0.2	NC	0.596188
245411_at	8.8	A	0.398926	-1.1	NC	0.5
245412_at	1620	P	2.44e-4	1.7	I	2.e-5
245413_at	72.8	P	0.005859	1.1	NC	0.01421
245414_at	71.9	A	0.533936	0.5	NC	0.822588
245415_at	280.7	P	2.44e-4	-0.5	D	0.998168
245416_at	81.2	P	2.44e-4	0.2	NC	0.506476
245417_at	3.4	A	0.904785	-2.3	NC	0.900148
245418_at	130.5	P	0.001953	0.2	NC	0.692594
245419_at	2.2	A	0.696289	0.9	NC	0.342437
245420_at	31.6	A	0.5	-0.3	NC	0.971234
245421_at	72.5	P	0.001953	-0.1	NC	0.846768
245422_at	4.5	A	0.919434	1	NC	0.342437
245423_at	37	A	0.27417	0.9	NC	0.5
245424_at	2.3	A	0.98584	0.9	NC	0.925732
245425_at	354	P	0.001953	0	NC	0.5
245426_at	39.1	P	0.005859	0	NC	0.681091
245427_at	209.8	P	0.008057	0.8	NC	0.354442
245428_at	42.1	A	0.334473	-0.4	D	0.998349
245429_at	37.1	A	0.334473	-0.3	NC	0.703911
245430_at	145.6	P	0.023926	0.1	NC	0.545234
245431_at	147.2	P	2.44e-4	-0.5	NC	0.966696
245432_at	212.2	P	0.00293	0.4	NC	0.296089
245433_at	338.5	P	2.44e-4	-0.5	NC	0.984574
245434_at	76.2	P	0.01416	-0.3	NC	0.969033
245435_at	88	M	0.056152	0.9	NC	0.131343
245436_at	20.2	A	0.567627	0.4	NC	0.980376
245437_at	30.2	A	0.334473	-0.1	NC	0.715033
245438_at	67.9	P	0.008057	-0.6	NC	0.822588
245439_at	81.4	A	0.080566	0.8	NC	0.5
245440_at	2.3	A	0.969727	-2.1	NC	0.888286
245441_at	61.9	A	0.334473	0.2	NC	0.681091
245442_at	89.9	P	7.32e-4	0	NC	0.62112
245443_at	2.8	A	0.828613	-1.1	NC	0.5
245444_at	21.2	A	0.601074	-0.3	NC	0.786812
245445_at	59.5	M	0.056152	0.8	NC	0.5
245446_at	68.7	P	0.001221	-0.3	NC	0.747149
245447_at	13.7	A	0.696289	1.7	NC	0.5
245448_at	14.4	A	0.466064	1.1	NC	0.024755
245449_at	74.9	A	0.398926	0.9	NC	0.318909
245450_at	13.9	A	0.665527	0.9	NC	0.354442
245451_at	54.4	A	0.067627	0.1	NC	0.747149
245452_at	29.8	A	0.466064	1.5	NC	0.274048
245453_at	2.1	A	0.753906	-2.1	NC	0.558077
245454_at	115.4	P	0.00293	0.4	NC	0.570859
245455_at	3.7	A	0.72583	1.2	NC	0.242585
245456_at	159.6	P	0.00415	0.2	NC	0.846768
245457_s_at	8.9	A	0.432373	-3.2	NC	0.973302
245458_at	11	A	0.72583	0.7	NC	0.767451
245459_at	5.2	A	0.870361	0.3	NC	0.715033
245460_at	24.5	A	0.129639	2.7	NC	0.069813
245461_at	41.6	A	0.080566	0.7	NC	0.403812
245462_at	75.7	P	0.010742	0.3	NC	0.454766
245463_at	429.3	P	2.44e-4	0.6	NC	0.177412
245464_at	36.9	P	0.037598	-0.1	NC	0.681091
245465_at	3	A	0.696289	-2.1	NC	0.5
245466_at	63.6	P	0.001221	0.1	NC	0.5
245467_at	172.1	A	0.149658	0	NC	0.5
245468_at	34.1	A	0.432373	0.3	NC	0.506476
245469_at	5.5	A	0.850342	0.4	NC	0.5
245470_at	2.7	A	0.969727	0.4	NC	0.942324
245471_at	16.2	A	0.398926	-0.4	NC	0.242585
245472_at	30.6	A	0.5	4.6	NC	0.194801
245473_at	1.1	A	0.888428	-3.3	NC	0.814019
245474_at	103	A	0.27417	0.1	NC	0.747149
245475_at	55.7	A	0.246094	1.1	NC	0.01421
245476_at	2.7	A	0.919434	-0.6	NC	0.911062
245477_at	101.6	P	2.44e-4	-0.9	D	0.997247
245478_at	138.9	P	0.005859	0.3	NC	0.467656
245479_at	104.3	P	2.44e-4	0.7	NC	0.022932
245480_at	82.7	M	0.056152	-0.6	D	0.999034
245481_at	486	P	0.008057	-0.1	NC	0.757415
245482_at	80.7	P	0.037598	-0.2	NC	0.888286
245483_at	3208.5	P	2.44e-4	-0.5	D	0.999135
245484_at	267.1	P	0.023926	0	NC	0.875448
245485_at	56.3	P	0.005859	0.7	NC	0.5
245486_x_at	80.3	A	0.27417	0.4	NC	0.570859
245487_at	139	P	0.00415	0.2	NC	0.5
245488_at	38.6	A	0.567627	-0.2	NC	0.777251
245489_at	36.4	A	0.149658	0	NC	0.5
245490_at	4.1	A	0.5	-0.2	NC	0.725952
245491_at	56.2	P	0.023926	0.3	NC	0.645558
245492_at	205.1	P	0.005859	0.6	NC	0.5
245493_at	97.7	P	0.00293	1.4	NC	0.050553
245494_at	99.2	A	0.067627	0.1	NC	0.657563
245495_at	58.8	A	0.219482	-0.7	NC	0.969033
245496_at	128.5	A	0.080566	0.2	NC	0.881991
245497_at	23.7	A	0.303711	3.5	I	0.00249
245498_at	32.7	A	0.246094	0	NC	0.681091
245499_at	57.1	A	0.466064	0.4	NC	0.62112
245500_at	2.7	A	0.953857	0.5	NC	0.881991
245501_at	15.8	A	0.753906	3.1	NC	0.145682
245502_at	169.9	P	0.001953	0.3	NC	0.736659
245503_at	7.2	A	0.633789	-0.2	NC	0.777251
245504_at	9.5	A	0.601074	-0.2	NC	0.5
245505_at	2	A	0.80542	3.2	NC	0.366593
245506_at	1.5	A	0.870361	-1.2	NC	0.786812
245507_at	4.7	A	0.962402	0.2	NC	0.875448
245508_at	5.3	A	0.888428	1.1	NC	0.403812
245509_at	70.4	A	0.129639	0.1	NC	0.5
245510_at	391.4	P	2.44e-4	-0.8	D	0.99775
245511_at	21.7	A	0.5	1	NC	0.5
245512_at	351.1	P	0.001953	-0.7	NC	0.98579
245513_at	189.3	P	0.00415	-0.3	NC	0.983269
245514_at	116.2	P	0.00415	2.3	NC	0.138386
245515_at	2.3	A	0.665527	-1.9	NC	0.5
245516_at	8	A	0.72583	-2.3	MD	0.994067
245517_at	116.6	P	0.008057	0.2	NC	0.5
245518_at	62.1	A	0.111572	-0.2	NC	0.952736
245519_at	4	A	0.932373	-0.4	NC	0.5
245520_at	2.8	A	0.932373	-2	NC	0.692594
245521_at	161	P	0.001221	0.1	NC	0.669411
245522_at	70.7	P	0.005859	1	NC	0.010135
245523_at	430.2	P	2.44e-4	0.1	NC	0.5
245524_at	391	P	0.001953	-0.9	D	0.999977
245525_at	549.1	P	0.00415	0.4	NC	0.213188
245526_at	80.1	P	0.00415	0.2	NC	0.5
245527_at	14.8	A	0.398926	-0.4	NC	0.5
245528_at	8.4	A	0.533936	-1	NC	0.846768
245529_at	37.8	P	0.00415	-0.3	NC	0.916174
245530_at	55.2	P	0.018555	1.2	NC	0.118009
245531_at	26.2	A	0.129639	-1	NC	0.861614
245532_at	121	P	0.023926	0.7	NC	0.069813
245533_at	61.1	P	0.030273	0.2	NC	0.5
245534_at	2.4	A	0.943848	1.1	NC	0.467656
245535_at	88.1	A	0.19458	1.2	NC	0.252851
245536_at	70.7	A	0.171387	-0.6	D	0.995519
245537_at	18.8	A	0.303711	2.4	NC	0.185981
245538_at	1.5	A	0.98584	-0.4	NC	0.846768
245539_at	6.4	A	0.962402	0.1	NC	0.977068
245540_at	84.8	A	0.095215	0.5	NC	0.5
245541_at	45.8	P	0.023926	-0.4	NC	0.805199
245542_at	63	A	0.334473	1.8	NC	0.065566
245543_at	30.8	P	0.010742	-0.2	NC	0.583567
245544_at	124.1	P	0.001953	-1	D	0.999759
245545_at	32.6	A	0.398926	0.8	NC	0.5
245546_at	100.3	P	0.030273	0.7	NC	0.454766
245547_at	7.2	A	0.665527	-1.4	NC	0.977068
245548_at	37.4	M	0.056152	0.8	NC	0.169098
245549_at	13.5	A	0.533936	2.6	NC	0.078937
245550_at	130	A	0.067627	-1.1	D	0.999833
245551_at	3.4	A	0.753906	-1.9	D	0.998664
245552_at	69.7	P	0.010742	-0.7	NC	0.966696
245553_at	41.1	A	0.27417	-0.3	NC	0.838962
245554_at	164.4	P	2.44e-4	-0.8	D	0.999973
245555_at	3723	P	2.44e-4	0.4	NC	0.441923
245556_at	241	P	7.32e-4	-0.7	D	0.999727
245557_at	276.2	P	0.001953	0.1	NC	0.558077
245558_at	44.6	A	0.27417	0	NC	0.725952
245559_at	11.7	A	0.72583	0.2	NC	0.657563
245560_at	278.3	P	0.018555	6.2	I	3.46e-4
245561_at	221.4	P	0.037598	0.6	NC	0.532344
245562_at	167	P	0.001953	0.3	NC	0.5
245563_at	364.6	P	7.32e-4	-0.6	D	0.999833
245564_at	93.7	P	0.046143	0.8	NC	0.169098
245565_at	84.8	A	0.080566	0.5	NC	0.5
245566_at	80	P	0.046143	-0.5	NC	0.984574
245567_at	3069.6	P	2.44e-4	0	NC	0.747149
245568_at	106.8	A	0.080566	0.4	NC	0.5
245569_at	24.7	A	0.095215	-0.8	NC	0.822588
245570_at	1.8	A	0.932373	-3	NC	0.888286
245571_at	24.7	A	0.334473	0.9	NC	0.5
245572_at	152.4	P	0.005859	0	NC	0.938478
245573_at	38.3	A	0.19458	0.6	NC	0.232549
245574_at	81.7	A	0.366211	0.4	NC	0.545234
245575_at	176.4	M	0.056152	-0.4	D	0.999135
245576_at	105.3	M	0.056152	0.5	NC	0.5
245577_at	150.4	P	0.01416	0	NC	0.975245
245578_at	157.1	P	0.001221	0.8	NC	0.274048
245579_at	18	A	0.334473	0.9	NC	0.633407
245580_at	51.2	P	0.005859	1.1	NC	0.044149
245581_at	59.4	A	0.366211	0.2	NC	0.645558
245582_at	42.2	A	0.19458	0.2	NC	0.441923
245583_at	76.9	P	0.01416	0.2	NC	0.5
245584_at	92.7	P	2.44e-4	0.2	NC	0.5
245585_at	2.1	A	0.888428	-2.2	NC	0.715033
245586_at	7.9	A	0.466064	-2.8	NC	0.916174
245587_at	94.2	P	0.01416	0.1	NC	0.532344
245588_at	34	A	0.095215	0.7	NC	0.242585
245589_at	4	A	0.888428	-0.8	D	0.995519
245590_at	16.8	A	0.171387	1.8	NC	0.284967
245591_at	1.9	A	0.665527	0.6	NC	0.875448
245592_at	4.4	A	0.753906	-2.5	NC	0.838962
245593_at	104.4	P	0.001953	-0.2	NC	0.861614
245594_at	155.6	P	0.046143	0	NC	0.888286
245595_at	54.6	A	0.171387	1.1	NC	0.296089
245596_at	2.2	A	0.953857	0.7	NC	0.467656
245597_at	98	A	0.19458	-0.2	NC	0.969033
245598_at	29.2	A	0.334473	0.3	NC	0.681091
245599_at	164.3	A	0.149658	0.5	NC	0.60871
245600_at	94.2	P	0.00293	-0.4	NC	0.945978
245601_at	82	P	0.037598	-0.2	NC	0.822588
245602_at	725.6	P	2.44e-4	0	NC	0.692594
245603_at	36.8	A	0.19458	0.8	NC	0.138386
245604_at	50.5	P	0.005859	-0.2	NC	0.921063
245605_at	298.3	P	0.010742	0.3	NC	0.5
245606_at	94.6	A	0.095215	0.6	NC	0.318909
245607_at	35.7	A	0.19458	0.5	NC	0.5
245608_at	135.1	P	0.00293	-0.7	D	0.99775
245609_at	33.7	A	0.398926	0.8	NC	0.506476
245610_at	28.7	A	0.466064	0.4	NC	0.715033
245611_at	100.3	P	0.00293	0.1	NC	0.5
245612_at	907.8	P	2.44e-4	1.7	I	2.3e-5
245613_at	2.9	A	0.828613	-2.1	MD	0.994591
245614_at	36.7	A	0.366211	0.7	NC	0.467656
245615_at	21.9	A	0.398926	1.3	NC	0.185981
245616_at	10.1	A	0.753906	0.1	NC	0.5
245617_at	11.9	A	0.567627	-0.4	NC	0.900148
245618_at	65.3	A	0.303711	0.3	NC	0.545234
245619_at	82.5	P	0.023926	0.5	NC	0.62112
245620_at	4.8	A	0.888428	0.6	NC	0.252851
245621_at	45.5	A	0.149658	-0.5	NC	0.875448
245622_at	1.5	A	0.828613	0	NC	0.62112
245623_s_at	32.2	A	0.111572	-0.7	NC	0.977068
245624_at	2	A	0.850342	-0.9	NC	0.846768
245625_at	483.7	P	0.023926	0	NC	0.796129
245626_at	804.5	P	2.44e-4	0	NC	0.703911
245627_at	53	A	0.219482	3	NC	0.021224
245628_at	55.7	A	0.334473	1.6	NC	0.232549
245629_at	611.9	P	2.44e-4	0.9	NC	0.047264
245630_at	34.1	A	0.398926	-0.4	NC	0.252851
245631_at	298.8	P	2.44e-4	-0.4	NC	0.934434
245632_at	54.7	A	0.366211	0.5	NC	0.5
245633_at	347.8	P	7.32e-4	-0.3	NC	0.986922
245634_at	2.3	A	0.80542	-0.9	NC	0.657563
245635_at	56.6	A	0.080566	0.8	NC	0.5
245636_at	64.5	A	0.080566	1.2	NC	0.105663
245637_at	234.4	P	0.001953	-0.1	NC	0.961585
245638_s_at	208.5	P	2.44e-4	0.9	I	5.52e-4
245639_at	538.9	P	2.44e-4	-0.7	D	0.999911
245640_at	3.2	A	0.80542	-1.3	NC	0.416433
245641_at	95	A	0.219482	-0.3	NC	0.930187
245642_at	526.9	P	2.44e-4	0	NC	0.51942
245643_at	40.9	A	0.366211	3.7	NC	0.242585
245644_at	106.3	P	0.018555	-0.2	NC	0.62112
245645_at	67.5	A	0.080566	-0.1	NC	0.786812
245646_x_at	4.8	A	0.601074	1	NC	0.854318
245647_at	38.9	A	0.533936	-0.3	NC	0.757415
245648_at	3	A	0.696289	-1.2	NC	0.467656
245649_at	110.7	A	0.080566	0	NC	0.692594
245650_at	8	A	0.665527	-1.7	NC	0.596188
245651_s_at	959.5	P	0.00415	0.2	NC	0.747149
245652_at	35.7	A	0.27417	1.7	NC	0.083826
245653_at	5.1	A	0.828613	-1.7	NC	0.757415
245654_at	38.2	P	0.01416	-0.2	NC	0.558077
245655_at	1.3	A	0.703125	-1.3	NC	0.581931
245656_at	1.7	A	0.932373	0.8	NC	0.5
245657_at	58.5	P	0.023926	0.3	NC	0.681091
245658_at	13.8	A	0.72583	1.8	NC	0.078937
245659_at	183.5	P	7.32e-4	0.4	NC	0.366593
245660_at	145.6	P	0.023926	0.4	NC	0.185981
245661_at	110.5	P	0.030273	1	NC	0.429141
245662_at	29.8	A	0.219482	0	NC	0.838962
245663_at	16.6	A	0.533936	-0.1	NC	0.868657
245664_at	5.3	A	0.80542	-3.1	NC	0.583567
245665_at	159.6	P	0.010742	-0.4	NC	0.991489
245666_at	237.8	P	2.44e-4	0.2	NC	0.5
245667_at	681.3	P	2.44e-4	0.4	NC	0.307406
245668_at	1070.7	P	0.023926	-1.3	D	0.99998
245669_at	37.9	A	0.19458	1.7	NC	0.467656
245670_at	5.2	A	0.5	-1.8	NC	0.5
245671_at	91.5	A	0.067627	0.8	NC	0.213188
245672_at	32.3	A	0.303711	0.5	NC	0.296089
245673_at	34.7	A	0.334473	1.3	NC	0.366593
245674_at	41.6	A	0.334473	-1.3	D	0.999382
245675_at	56.8	P	0.037598	0.3	NC	0.429141
245676_at	24	A	0.432373	0	NC	0.5
245677_at	6.7	A	0.665527	-0.6	NC	0.60871
245678_at	115.9	A	0.303711	0.9	NC	0.5
245679_at	146.8	P	7.32e-4	0	NC	0.921063
245680_at	45.5	A	0.067627	1.6	NC	0.065566
245681_at	154.3	A	0.246094	0.6	NC	0.786812
245682_at	95.5	A	0.067627	-0.4	D	0.995519
245683_at	165.2	P	0.005859	0.3	NC	0.703911
245684_at	318.8	P	0.001953	0.4	NC	0.5
245685_at	18.4	A	0.466064	-0.7	NC	0.916174
245686_at	535.2	P	2.44e-4	0	NC	0.657563
245687_at	234.9	P	2.44e-4	0.1	NC	0.532344
245688_at	1604.8	P	2.44e-4	-0.1	NC	0.796129
245689_at	111	P	0.01416	4.1	NC	0.008511
245690_at	47.9	A	0.219482	0.8	NC	0.416433
245691_at	94.7	A	0.149658	-0.8	MD	0.994591
245692_at	47.7	A	0.398926	0.5	NC	0.822588
245693_at	128.1	A	0.080566	0.5	NC	0.757415
245694_at	351.5	P	7.32e-4	0.4	NC	0.5
245695_at	130.3	P	0.008057	0.5	NC	0.5
245696_at	8.4	A	0.601074	1.8	NC	0.454766
245697_at	271.8	P	0.001953	0.3	NC	0.5
245698_at	113.7	A	0.219482	0.4	NC	0.5
245699_at	92.2	P	0.00293	0.2	NC	0.342437
245700_at	45.9	A	0.466064	-0.1	NC	0.467656
245701_at	1.8	A	0.904785	-3.1	NC	0.961585
245702_at	59	A	0.067627	1	NC	0.111714
245703_at	5.4	A	0.601074	-1.7	NC	0.952736
245704_at	68.1	P	0.030273	-0.1	NC	0.984574
245705_at	2.8	A	0.80542	-0.3	NC	0.846768
245706_at	4.9	A	0.919434	0.4	NC	0.930187
245707_at	39.4	A	0.303711	2	NC	0.37888
245708_at	1.5	A	0.888428	0.5	NC	0.945978
245709_at	95.7	A	0.129639	0.1	NC	0.934434
245710_at	54.6	A	0.171387	0.8	NC	0.39129
245711_at	379	P	0.001953	0.6	NC	0.5
245712_at	23.8	A	0.219482	0.1	NC	0.506476
245713_at	57.1	P	0.008057	1.6	I	0.001077
245714_at	288.2	P	2.44e-4	0.1	NC	0.583567
245715_s_at	2850.7	P	2.44e-4	0.3	NC	0.5
245716_at	57.7	P	0.018555	0.2	NC	0.645558
245717_at	52.3	A	0.303711	0.8	NC	0.403812
245718_at	180.5	P	0.010742	0	NC	0.532344
245719_at	54.2	A	0.129639	0.6	NC	0.545234
245720_at	37.3	A	0.366211	3.4	NC	0.467656
245721_s_at	117.7	P	2.44e-4	-0.1	NC	0.657563
245722_at	74.7	A	0.19458	-0.3	NC	0.99288
245723_at	63.1	A	0.601074	-0.2	NC	0.949447
245724_at	237.5	P	0.023926	-0.3	NC	0.99288
245725_at	64.1	P	0.010742	-0.1	NC	0.868657
245726_at	40.6	A	0.149658	0.5	NC	0.342437
245727_at	75.5	P	0.037598	0.4	NC	0.5
245728_at	91.9	A	0.149658	0.4	NC	0.881991
245729_at	403.9	P	0.00293	0.1	NC	0.5
245730_at	67.4	A	0.149658	0.2	NC	0.814019
245731_at	130	P	0.008057	-0.6	D	0.999382
245732_at	116	P	0.001953	-0.4	NC	0.747149
245733_at	138	P	0.001953	0.2	NC	0.5
245734_at	254.7	P	2.44e-4	1.6	I	1.14e-4
245735_at	119.8	P	7.32e-4	0.7	NC	0.124552
245736_at	7985.6	P	2.44e-4	0.4	NC	0.441923
245737_at	281.8	P	0.001221	-0.2	NC	0.955851
245738_at	11.9	A	0.334473	0	NC	0.5
245739_at	122.3	P	0.001953	0.6	NC	0.161038
245740_at	110.4	A	0.27417	-0.3	D	0.996959
245741_at	48.7	P	0.030273	2.5	NC	0.099852
245742_at	1076.1	P	0.00415	0.3	NC	0.5
245743_at	2.2	A	0.932373	0	NC	0.881991
245744_at	3.6	A	0.932373	0.8	NC	0.318909
245745_at	0.5	A	0.991943	1.2	NC	0.796129
245746_at	1720.2	P	0.005859	0	NC	0.725952
245747_at	25.9	A	0.19458	0.1	NC	0.854318
245748_at	297.7	P	2.44e-4	1	I	0.002032
245749_at	2.3	A	0.888428	-2	NC	0.911062
245750_at	413.6	P	2.44e-4	-0.9	D	0.999965
245751_s_at	50.4	P	0.008057	0	NC	0.945978
245752_at	2	A	0.904785	-1.9	NC	0.964215
245753_at	2.5	A	0.567627	1	NC	0.715033
245754_at	1	A	0.633789	1.5	NC	0.5
245755_at	8.3	A	0.149658	-0.8	NC	0.467656
245756_at	453.6	P	2.44e-4	0.1	NC	0.5
245757_at	3.9	A	0.5	-1.1	NC	0.725952
245758_at	54.5	P	0.001953	-0.3	NC	0.925732
245759_at	78.6	A	0.19458	-0.6	D	0.998514
245760_s_at	3.4	A	0.665527	0.9	NC	0.5
245761_at	137.3	P	0.018555	-0.6	D	0.999611
245762_at	27.6	A	0.171387	0.9	NC	0.054022
245763_at	150.1	P	7.32e-4	0.1	NC	0.767451
245764_s_at	46.1	P	0.018555	-0.2	NC	0.786812
245765_at	8.6	A	0.753906	-1.9	NC	0.980376
245766_at	27.2	A	0.567627	0.9	NC	0.5
245767_at	52.4	A	0.067627	0.2	NC	0.60871
245768_at	95.5	P	7.32e-4	-1.1	D	0.998923
245769_at	98	P	0.005859	1.4	NC	0.022932
245770_at	54	P	0.010742	-0.4	NC	0.861614
245771_at	17	A	0.095215	0.8	NC	0.153232
245772_at	136.9	P	0.00415	0.4	NC	0.5
245773_at	49.4	A	0.149658	-0.2	NC	0.767451
245774_at	103.7	A	0.149658	0.5	NC	0.861614
245775_at	384.2	P	2.44e-4	-0.2	NC	0.868657
245776_at	259.9	P	0.005859	-0.3	NC	0.988955
245777_at	64.6	P	0.008057	0	NC	0.98579
245778_at	35.7	A	0.366211	0	NC	0.894337
245779_at	1.4	A	0.850342	-1.7	NC	0.846768
245780_at	393.8	P	2.44e-4	0.2	NC	0.5
245781_at	393.7	P	0.010742	-0.8	D	0.999382
245782_at	19.1	A	0.633789	3.2	NC	0.024755
245783_s_at	101.7	A	0.080566	1.7	NC	0.008511
245784_at	122.3	M	0.056152	0	NC	0.981872
245785_at	3.2	A	0.953857	1.2	NC	0.5
245786_at	160.9	P	0.037598	0.6	NC	0.51942
245787_at	213.5	P	2.44e-4	-1.2	MD	0.995075
245788_at	184	M	0.056152	0.5	NC	0.657563
245789_at	128.7	P	0.008057	-0.8	D	0.99994
245790_at	51.2	A	0.067627	0	NC	0.5
245791_at	845.2	P	7.32e-4	-0.1	NC	0.966696
245792_at	444.2	P	7.32e-4	0.2	NC	0.454766
245793_at	69.6	A	0.366211	0.2	NC	0.454766
245794_at	729.1	P	2.44e-4	0.6	NC	0.213188
245795_at	108.9	P	7.32e-4	0.2	NC	0.633407
245796_at	840	P	2.44e-4	0.2	NC	0.506476
245797_at	60.7	A	0.432373	0.4	NC	0.5
245798_at	38	A	0.129639	1.1	NC	0.177412
245799_at	1.5	A	0.870361	0	NC	0.757415
245800_at	68.5	A	0.171387	-0.2	NC	0.987976
245801_at	7.3	A	0.870361	1.5	NC	0.5
245802_at	40.3	A	0.111572	1.1	NC	0.330589
245803_at	2843.7	P	2.44e-4	0.3	NC	0.153232
245804_at	6.4	A	0.904785	0.1	NC	0.888286
245805_at	11.4	A	0.780518	0.1	NC	0.558077
245806_at	42.5	A	0.219482	0.7	NC	0.194801
245807_at	16.9	A	0.696289	-2.7	NC	0.975245
245808_at	58.3	A	0.080566	-1	NC	0.62112
245809_at	424.2	A	0.067627	1	NC	0.284967
245810_at	159.3	A	0.129639	0.2	NC	0.725952
245811_at	26.6	P	0.023926	1.2	NC	0.194801
245812_at	2.5	A	0.953857	-1.5	NC	0.570859
245813_at	3.3	A	0.72583	0.5	NC	0.429141
245814_at	55.7	A	0.19458	1	NC	0.454766
245815_at	125.3	A	0.219482	0.6	NC	0.5
245816_at	10.6	A	0.567627	2	NC	0.5
245817_at	63.2	P	0.023926	-0.1	NC	0.980376
245818_at	174.4	P	0.046143	0.3	NC	0.736659
245819_at	25.5	A	0.27417	-0.1	NC	0.681091
245820_at	8.1	A	0.567627	-0.8	NC	0.983269
245821_at	518.5	P	2.44e-4	0	NC	0.506476
245822_at	405.2	P	2.44e-4	0	NC	0.900148
245823_at	19.4	A	0.780518	0.2	NC	0.703911
245824_at	8.1	A	0.466064	0.4	NC	0.645558
245825_at	187.9	P	2.44e-4	0.1	NC	0.5
245826_at	30.9	A	0.466064	2.6	NC	0.5
245827_at	30.4	A	0.111572	0.2	NC	0.570859
245828_at	84.3	A	0.27417	1	NC	0.645558
245829_at	31.2	A	0.432373	4.7	NC	0.169098
245830_at	6.3	A	0.904785	-1.5	NC	0.854318
245831_at	63.6	P	0.005859	0.5	NC	0.5
245832_at	527.1	P	2.44e-4	0.7	NC	0.342437
245833_at	2.7	A	0.780518	-2.6	NC	0.952736
245834_at	8.2	A	0.828613	1.7	NC	0.5
245835_at	29	A	0.334473	1.8	NC	0.061522
245836_at	2.9	A	0.65332	-0.1	NC	0.577686
245837_at	25.4	A	0.246094	1.2	NC	0.39129
245838_at	81	P	0.00293	-0.1	NC	0.838962
245839_at	11.2	A	0.633789	-0.3	NC	0.177412
245840_at	44.1	P	0.018555	0.7	NC	0.194801
245841_s_at	4495.5	P	2.44e-4	0.3	NC	0.5
245842_at	14	A	0.398926	2.3	NC	0.131343
245843_at	57.1	A	0.219482	0.1	NC	0.814019
245844_at	118.3	P	0.046143	0.2	NC	0.868657
245845_at	58.9	P	0.010742	-0.2	NC	0.991489
245846_at	42.8	A	0.095215	-0.3	NC	0.925732
245847_at	58.2	A	0.27417	0.6	NC	0.493524
245848_at	119.9	P	2.44e-4	0.4	NC	0.5
245849_at	123.8	P	0.046143	0.3	NC	0.5
245850_at	40.6	A	0.080566	-0.4	NC	0.966696
245851_at	108.3	P	0.018555	-0.6	D	0.999973
245852_at	136.6	A	0.080566	0.5	NC	0.5
245853_at	169.1	A	0.149658	0.2	NC	0.5
245854_at	196.7	P	0.023926	-0.1	NC	0.958799
245855_at	373.8	P	2.44e-4	-0.1	NC	0.545234
245856_at	39.5	A	0.149658	1.2	NC	0.124552
245857_at	23	A	0.432373	0.2	NC	0.429141
245858_at	25.9	A	0.398926	1	NC	0.5
245859_at	27.1	A	0.5	-1.1	MD	0.994591
245860_at	8.6	A	0.533936	-0.7	NC	0.493524
245861_at	30.1	A	0.432373	0.7	NC	0.493524
245862_at	384.1	P	0.00293	-0.1	NC	0.875448
245863_s_at	38.2	A	0.303711	-0.7	D	0.999611
245864_at	89.2	A	0.246094	0.8	NC	0.669411
245865_at	5.1	A	0.953857	1.3	NC	0.5
245866_s_at	121.4	P	0.010742	-0.5	D	0.999654
245867_at	265.8	P	0.001221	-0.5	NC	0.984574
245868_at	630.5	P	2.44e-4	-0.1	NC	0.952736
245869_at	76.8	A	0.246094	1.1	NC	0.124552
245870_at	83.9	A	0.366211	0.2	NC	0.875448
245871_at	1.7	A	0.981445	-2.8	NC	0.916174
245872_at	22.2	A	0.095215	-0.8	NC	0.945978
245873_at	71.5	M	0.056152	0.3	NC	0.633407
245874_at	4662.7	P	0.001953	0.6	NC	0.150527
245875_at	667.8	P	7.32e-4	1.2	NC	0.083826
245876_at	52.6	P	0.018555	0.6	NC	0.263341
245877_at	2.6	A	0.943848	0.3	NC	0.961585
245878_at	13	A	0.432373	-2.2	NC	0.925732
245879_at	79.2	M	0.056152	0.2	NC	0.868657
245880_at	15.8	A	0.665527	-0.1	NC	0.692594
245881_at	142.2	P	0.005859	-0.2	NC	0.980376
245882_at	53.1	A	0.246094	2.5	NC	0.083826
245883_at	20.3	A	0.334473	0.3	NC	0.955851
245884_at	91.2	P	0.010742	0.7	NC	0.088938
245885_at	656.4	P	0.010742	0.3	NC	0.669411
245886_at	222.5	P	7.32e-4	-0.9	D	0.999654
245887_at	239.9	P	0.00293	-0.1	NC	0.930187
245888_at	88.1	A	0.067627	-0.3	NC	0.971234
245889_at	191.4	P	2.44e-4	-1.9	D	0.99998
245890_at	0.9	A	0.932373	0	NC	0.975245
245891_at	1343.3	P	2.44e-4	-0.3	NC	0.854318
245892_at	2.6	A	0.567627	0.3	NC	0.263341
245893_at	215.9	P	0.00293	0.2	NC	0.5
245894_at	261.9	P	7.32e-4	-0.2	NC	0.973302
245895_at	25.6	A	0.366211	-1.9	NC	0.767451
245896_at	154	P	2.44e-4	0.6	NC	0.242585
245897_at	79.8	P	0.037598	-0.2	NC	0.62112
245898_at	86.7	P	0.01416	0.2	NC	0.692594
245899_at	81.9	A	0.19458	-0.6	NC	0.506476
245900_at	298.3	P	2.44e-4	0.3	NC	0.5
245901_at	51.4	A	0.171387	0.2	NC	0.5
245902_at	54.9	A	0.149658	1	NC	0.145682
245903_at	84.6	P	0.023926	0.4	NC	0.5
245904_at	669.9	P	2.44e-4	3.1	I	2.e-5
245905_at	1422	P	7.32e-4	0.9	NC	0.022932
245906_at	46.4	A	0.19458	0.7	NC	0.403812
245907_at	1.3	A	0.919434	-1.2	NC	0.307406
245908_at	2.4	A	0.80542	0.7	NC	0.5
245909_at	60.1	A	0.095215	-0.1	NC	0.930187
245910_at	113.3	P	7.32e-4	-0.4	NC	0.955851
245911_at	754.7	P	2.44e-4	0.3	NC	0.5
245912_at	178.6	A	0.080566	0.3	NC	0.558077
245913_at	708.5	P	7.32e-4	-0.4	NC	0.98579
245914_at	54.3	A	0.19458	0.1	NC	0.5
245915_s_at	1797.8	P	2.44e-4	0.2	NC	0.5
245916_at	31.9	A	0.326416	0.1	NC	0.39129
245917_at	171.8	P	0.005859	-0.3	NC	0.983269
245918_at	14.1	A	0.398926	0.4	NC	0.318909
245919_at	22.3	A	0.19458	1.3	NC	0.065566
245920_at	38.9	A	0.171387	0.7	NC	0.296089
245921_at	54.1	M	0.056152	0.7	NC	0.307406
245922_at	11.6	A	0.533936	2.4	NC	0.37888
245923_at	31.6	A	0.432373	0.7	NC	0.875448
245924_at	49.5	A	0.111572	-1.1	D	0.998168
245925_at	135.1	P	0.001953	-2.5	D	0.99996
245926_at	50.2	A	0.171387	-0.8	D	0.999654
245927_at	9.8	A	0.80542	0.2	NC	0.692594
245928_s_at	192.4	A	0.095215	0.4	NC	0.645558
245929_at	296	P	0.00293	0.7	NC	0.222749
245930_at	38.8	A	0.246094	0.2	NC	0.5
245931_at	40.8	A	0.398926	0	NC	0.62112
245932_at	227.5	P	2.44e-4	0.1	NC	0.088938
245933_at	10.3	A	0.828613	-2	NC	0.854318
245934_at	293.8	P	2.44e-4	-0.1	NC	0.5
245935_at	71.1	A	0.219482	0.6	NC	0.124552
245936_at	41.1	A	0.171387	0.4	NC	0.692594
245937_at	112.9	P	0.008057	-0.5	D	0.99775
245938_at	285.2	P	0.001953	-0.4	MD	0.994591
245939_at	2329.9	P	2.44e-4	0.3	NC	0.354442
245940_at	167.7	P	7.32e-4	0	NC	0.868657
245941_at	371.4	P	0.001953	-0.2	NC	0.905721
245942_at	19.7	A	0.366211	-1	NC	0.5
245943_at	115.7	A	0.171387	0.8	NC	0.330589
245944_at	114.8	P	0.030273	-0.9	D	0.999954
245945_at	19	A	0.171387	1.3	NC	0.252851
245946_at	10.3	A	0.753906	0.8	NC	0.5
245947_at	409.5	P	0.010742	-0.2	NC	0.987976
245948_at	113.2	A	0.19458	-0.5	D	0.999508
245949_at	3468.9	P	2.44e-4	0.1	NC	0.5
245950_at	113.5	P	0.018555	0.5	NC	0.5
245951_at	494.1	P	2.44e-4	0.4	NC	0.5
245952_at	11.5	A	0.633789	-0.3	NC	0.786812
245953_at	5.4	A	0.962402	1.3	NC	0.5
245954_at	8.1	A	0.72583	-1.9	NC	0.973302
245955_at	86.8	P	0.005859	1.7	I	2.73e-4
245956_s_at	2350.3	P	2.44e-4	0.5	NC	0.416433
245957_at	593.9	P	2.44e-4	0.1	NC	0.583567
245958_at	5.2	A	0.828613	-1.5	NC	0.786812
245959_at	3.7	A	0.696289	0.6	NC	0.532344
245960_at	126.2	A	0.080566	0.3	NC	0.5
245961_at	81.1	A	0.466064	-0.2	NC	0.747149
245962_at	7.4	A	0.633789	-3.9	D	0.998349
245963_at	0.7	A	0.696289	-4.3	NC	0.51942
245964_at	9.3	A	0.533936	-1.6	NC	0.645558
245965_at	39.9	A	0.398926	0.1	NC	0.242585
245966_at	62.7	A	0.432373	0.4	NC	0.583567
245967_at	60.4	A	0.246094	0.1	NC	0.715033
245968_at	27.8	A	0.828613	1.6	NC	0.296089
245969_at	117.7	A	0.080566	0.4	NC	0.51942
245970_at	20.3	A	0.753906	0.2	NC	0.545234
245971_at	220.7	P	0.00293	-0.3	NC	0.961585
245972_at	185.3	P	0.001221	0.3	NC	0.5
245973_at	1	A	0.976074	0.5	NC	0.669411
245974_at	6	A	0.633789	0.8	NC	0.39129
245975_at	147.3	P	0.023926	-0.3	D	0.995519
245976_at	60.6	A	0.111572	0.8	NC	0.493524
245977_at	412.5	P	2.44e-4	0.3	NC	0.5
245978_at	1.5	A	0.969727	0.6	NC	0.942324
245979_at	44.3	P	0.037598	0.3	NC	0.5
245980_at	37.4	A	0.111572	2.1	NC	0.118009
245981_at	305.6	P	0.018555	-0.4	NC	0.991489
245982_at	40.3	A	0.696289	-0.7	NC	0.5
245983_at	143.5	P	0.00415	0	NC	0.703911
245984_at	268.6	P	0.00415	0.3	NC	0.5
245985_at	461.7	P	0.001953	-0.2	NC	0.984574
245986_at	124.8	P	0.008057	0	NC	0.5
245987_at	922.7	P	2.44e-4	-0.4	NC	0.983269
245988_at	212.5	P	0.00293	0.2	NC	0.583567
245989_s_at	506.4	P	0.010742	-0.3	D	0.996301
245990_at	92.4	P	0.030273	0.3	NC	0.596188
245991_at	423.7	P	0.008057	0.1	NC	0.506476
245992_at	36.5	P	0.018555	0.3	NC	0.177412
245993_at	1387.3	P	2.44e-4	0.4	NC	0.222749
245994_at	96.3	P	0.023926	0.7	NC	0.00712
245995_at	48.3	P	0.001953	0.9	NC	0.318909
245996_at	21.4	A	0.633789	2.9	NC	0.342437
245997_at	6.1	A	0.753906	-2.2	NC	0.805199
245998_at	525.8	P	2.44e-4	0.5	NC	0.105663
245999_at	1264.6	P	2.44e-4	-0.2	NC	0.822588
246000_at	2.7	A	0.888428	-2.2	NC	0.930187
246001_at	3.5	A	0.72583	0.9	NC	0.307406
246002_at	1.4	A	0.962402	0.1	NC	0.921063
246003_at	725.6	P	2.44e-4	-0.2	NC	0.949447
246004_at	54.4	A	0.334473	0.7	NC	0.62112
246005_at	167	P	7.32e-4	0.5	NC	0.088938
246006_at	1928.3	P	2.44e-4	0	NC	0.692594
246007_at	105.8	P	2.44e-4	0.2	NC	0.5
246008_at	125.9	M	0.056152	0.3	NC	0.633407
246009_at	97.9	A	0.067627	0	NC	0.894337
246010_at	96.9	A	0.129639	0.3	NC	0.5
246011_at	77.4	A	0.171387	0.6	NC	0.596188
246012_at	95.3	P	0.018555	-0.6	NC	0.938478
246013_at	18.4	P	0.030273	0.6	NC	0.318909
246014_at	6.1	A	0.943848	1.4	NC	0.506476
246015_at	95.1	P	0.023926	-0.1	NC	0.969033
246016_at	79.7	P	0.010742	-0.5	D	0.99775
246017_at	308.1	P	0.00293	0.9	NC	0.041201
246018_at	128.4	P	7.32e-4	0.8	NC	0.061522
246019_at	7.4	A	0.753906	0.4	NC	0.703911
246020_at	198.5	P	0.037598	0.3	NC	0.814019
246021_at	9.8	A	0.633789	-1.6	NC	0.657563
246022_at	15.3	A	0.780518	2.1	NC	0.5
246023_at	47.4	A	0.129639	1.2	NC	0.145682
246024_at	5	A	0.888428	0.7	NC	0.715033
246025_at	20.9	A	0.533936	0.5	NC	0.5
246026_at	241.5	P	0.037598	0.1	NC	0.945978
246027_at	33.5	A	0.246094	-1.1	NC	0.938478
246028_at	282	P	2.44e-4	-0.6	D	0.995927
246029_at	1931.1	P	2.44e-4	0.1	NC	0.5
246030_at	296.4	P	0.030273	0.1	NC	0.830902
246031_at	230.7	P	7.32e-4	-0.1	NC	0.978776
246032_s_at	0.8	A	0.828613	-2.1	NC	0.796129
246033_at	114.2	P	0.00415	0.1	NC	0.692594
246034_at	36.2	A	0.219482	-2.3	D	0.999693
246035_at	651.1	P	2.44e-4	0.6	NC	0.222749
246036_at	77	P	0.037598	0.5	NC	0.366593
246037_at	91.6	A	0.149658	-0.7	NC	0.983269
246038_s_at	36.9	P	0.023926	0.5	NC	0.5
246039_at	122.9	P	0.018555	0.3	NC	0.894337
246040_at	123.9	P	7.32e-4	0.2	NC	0.5
246041_at	166.6	P	0.001953	0.3	NC	0.48058
246042_at	729.2	P	7.32e-4	0.8	NC	0.094279
246043_at	77.8	A	0.080566	0.4	NC	0.5
246044_at	136.7	P	2.44e-4	-0.6	NC	0.986922
246045_at	100.8	A	0.095215	-0.3	D	0.995519
246046_at	26.7	A	0.5	0	NC	0.5
246047_at	6.7	A	0.665527	-1.4	NC	0.60871
246048_at	22.2	A	0.366211	3.1	NC	0.5
246049_at	35.9	A	0.533936	2.2	NC	0.252851
246050_s_at	292.3	P	2.44e-4	-0.6	MD	0.995075
246051_at	348.5	P	7.32e-4	0.4	NC	0.5
246052_at	22.4	A	0.466064	0.1	NC	0.757415
246053_at	47	A	0.466064	-0.3	D	0.998349
246054_at	65.9	A	0.27417	0.6	NC	0.633407
246055_at	65.5	P	0.010742	-0.1	NC	0.532344
246056_at	152.2	A	0.080566	0.9	NC	0.065566
246057_at	72.5	P	0.037598	0.7	NC	0.5
246058_at	148.6	P	2.44e-4	-0.2	NC	0.900148
246059_at	247.8	P	0.005859	0.3	NC	0.747149
246060_at	233.5	P	0.030273	0.6	NC	0.583567
246061_at	132.4	P	0.005859	-0.3	NC	0.984574
246062_at	213.9	P	2.44e-4	-0.4	NC	0.949447
246063_at	100.1	P	7.32e-4	-0.3	NC	0.814019
246064_at	264.7	P	0.008057	-0.2	NC	0.715033
246065_at	5.7	A	0.398926	-0.4	NC	0.330589
246066_at	122.6	P	0.00415	0	NC	0.736659
246067_at	475.8	P	2.44e-4	1.9	I	2.e-5
246068_at	7288.1	P	2.44e-4	0.2	NC	0.5
246069_at	17.4	A	0.303711	0.3	NC	0.467656
246070_at	963.1	P	2.44e-4	-0.2	NC	0.875448
246071_at	91.8	P	0.023926	0.1	NC	0.657563
246072_at	21.4	A	0.246094	-0.2	NC	0.830902
246073_at	417.6	P	0.00293	-0.1	NC	0.934434
246074_at	69.5	A	0.129639	-0.2	D	0.995927
246075_at	21.1	A	0.303711	-0.4	NC	0.657563
246076_at	201	P	0.023926	0.4	NC	0.5
246077_at	29.3	A	0.567627	-0.6	NC	0.992212
246078_s_at	76.9	A	0.303711	1.5	NC	0.48058
246079_at	69.3	A	0.111572	0.9	NC	0.342437
246080_at	14	A	0.432373	1.8	NC	0.5
246081_s_at	167.9	P	7.32e-4	-0.6	D	0.999611
246082_at	7.7	A	0.567627	0.8	NC	0.48058
246083_at	90	A	0.219482	0.9	NC	0.5
246084_at	66.5	P	0.00415	0.6	NC	0.5
246085_at	87.2	P	0.005859	0.5	NC	0.131343
246086_at	53.3	A	0.398926	0.2	NC	0.39129
246087_at	78.1	P	0.01416	0.1	NC	0.911062
246088_at	114.5	A	0.095215	-0.6	NC	0.992212
246089_at	619.3	P	0.023926	-0.1	NC	0.987976
246090_at	384.3	P	0.001221	-0.6	D	0.999135
246091_at	135.7	A	0.111572	0.4	NC	0.703911
246092_at	1165.1	P	2.44e-4	0.4	NC	0.169098
246093_at	57.7	P	0.030273	-1.4	D	0.99998
246094_at	45.6	P	0.010742	0	NC	0.703911
246095_at	17.6	A	0.567627	-0.5	NC	0.990708
246096_at	1.8	A	0.753906	-2.4	NC	0.881991
246097_at	411.6	P	0.001221	1.8	I	3.46e-4
246098_at	184.7	P	0.008057	-0.6	D	0.999611
246099_at	51.8	A	0.366211	0.2	NC	0.757415
246100_at	38.5	A	0.19458	2	NC	0.118009
246101_at	16.3	A	0.567627	-0.3	NC	0.493524
246102_at	18.9	A	0.366211	1.1	NC	0.274048
246103_at	74.5	M	0.056152	-0.4	NC	0.984574
246104_at	44	A	0.303711	-1.8	NC	0.981872
246105_at	10.6	A	0.5	-0.3	NC	0.777251
246106_at	3.2	A	0.919434	0.3	NC	0.934434
246107_at	71.1	P	0.023926	1.1	NC	0.057676
246108_at	603.5	P	7.32e-4	-0.2	MD	0.994591
246109_at	139.4	P	7.32e-4	0.3	NC	0.39129
246110_at	55.1	A	0.129639	3	NC	0.5
246111_at	95.6	A	0.080566	-0.1	NC	0.969033
246112_at	180.7	P	0.00415	0.3	NC	0.805199
246113_at	14	A	0.828613	-1.1	NC	0.777251
246114_at	222.3	P	0.01416	-2.2	D	0.99998
246115_at	100.5	M	0.056152	-0.2	NC	0.938478
246116_at	51	P	0.046143	0.2	NC	0.284967
246117_at	34.9	A	0.567627	-1.3	D	0.995927
246118_at	40.2	A	0.398926	4.1	NC	0.050553
246119_at	426.7	P	2.44e-4	-0.3	NC	0.992212
246120_at	111.9	P	7.32e-4	0	NC	0.692594
246121_at	22.2	A	0.334473	0.7	NC	0.232549
246122_at	13.6	A	0.5	-0.4	NC	0.532344
246123_at	20.6	A	0.303711	0.2	NC	0.5
246124_at	503.1	P	2.44e-4	0.5	NC	0.069813
246125_at	566.1	P	7.32e-4	1.4	I	4.38e-4
246126_at	319.8	P	7.32e-4	1.3	I	0.003355
246127_s_at	1.3	A	0.665527	0.4	NC	0.645558
246128_at	46.8	A	0.696289	0.8	NC	0.454766
246129_at	2.7	A	0.919434	-0.2	NC	0.961585
246130_at	36.1	A	0.466064	1.6	NC	0.5
246131_at	420.6	P	7.32e-4	-0.3	NC	0.692594
246132_at	6.2	A	0.696289	-1.4	NC	0.263341
246133_at	709.4	P	2.44e-4	-0.6	NC	0.975245
246134_at	95.9	P	0.023926	-0.8	NC	0.916174
246135_at	1123.5	P	2.44e-4	-1	D	0.99751
246136_at	16.5	A	0.533936	0.8	NC	0.242585
246137_at	4.9	A	0.850342	1.1	NC	0.5
246138_at	51.8	P	0.01416	0.7	NC	0.39129
246139_at	127.7	P	0.00415	-0.8	D	0.99994
246140_at	148.4	P	7.32e-4	0.4	NC	0.111714
246141_at	6.7	A	0.919434	-2.5	NC	0.952736
246142_at	52.7	P	0.00415	-2.5	D	0.99998
246143_at	203.8	P	0.001221	-0.4	NC	0.981872
246144_at	84.3	A	0.095215	0.5	NC	0.274048
246145_at	13.9	A	0.27417	2.9	I	0.00225
246146_at	190.9	A	0.171387	-0.2	NC	0.961585
246147_s_at	320.4	P	7.32e-4	-0.1	NC	0.830902
246148_at	54.3	A	0.095215	-0.7	NC	0.992212
246149_at	514.8	P	2.44e-4	-2	D	0.99998
246150_at	430.9	P	0.001221	0.2	NC	0.5
246151_at	64.2	P	0.046143	0.7	NC	0.5
246152_at	7.7	A	0.72583	-0.8	NC	0.969033
246153_s_at	575.6	P	7.32e-4	-0.8	D	0.99987
246154_at	7.9	A	0.780518	-2.7	NC	0.988955
246155_at	13.9	A	0.466064	-1.1	D	0.999382
246156_at	1458.9	P	2.44e-4	0.1	NC	0.5
246157_at	510.1	P	0.001221	0.6	NC	0.403812
246158_at	70.8	A	0.246094	-0.1	NC	0.725952
246159_at	2	A	0.943848	0.3	NC	0.949447
246160_at	190.1	P	0.005859	-0.2	NC	0.925732
246161_at	822.6	P	7.32e-4	0.5	NC	0.274048
246162_at	86.2	P	0.023926	0.2	NC	0.596188
246163_at	8.1	A	0.633789	2.9	NC	0.047264
246164_at	27.7	A	0.171387	0.9	NC	0.284967
246165_at	2.6	A	0.953857	0.6	NC	0.900148
246166_at	3.8	A	0.850342	-1.9	NC	0.767451
246167_at	67.8	A	0.129639	0.8	NC	0.194801
246168_at	1.7	A	0.932373	0.5	NC	0.703911
246169_at	186.8	P	0.001953	0.2	NC	0.5
246170_at	379.2	P	2.44e-4	-0.3	D	0.999135
246171_at	399.4	P	2.44e-4	-0.4	NC	0.969033
246172_s_at	9.3	A	0.601074	-0.6	NC	0.354442
246173_s_at	115.7	P	0.008057	-0.4	D	0.999562
246174_s_at	34.9	A	0.171387	0	NC	0.5
246175_s_at	36.9	A	0.067627	-0.6	NC	0.930187
246176_at	1.9	A	0.780518	0.8	NC	0.583567
246177_at	21.3	A	0.466064	2.1	NC	0.232549
246178_s_at	14.7	A	0.466064	0	NC	0.5
246179_at	25	A	0.665527	2.4	NC	0.5
246180_at	207.6	P	2.44e-4	0.3	NC	0.354442
246181_at	84.4	P	0.00293	1.6	I	1.47e-4
246182_at	53.4	A	0.095215	0.5	NC	0.5
246183_at	17.9	A	0.780518	1.6	NC	0.5
246184_at	218.5	P	0.030273	-0.5	D	0.99998
246185_at	123.1	P	0.00293	-0.1	NC	0.5
246186_at	48	A	0.432373	0.8	NC	0.403812
246187_at	130.4	P	0.018555	2	I	1.89e-4
246188_at	65.1	P	0.010742	0.5	NC	0.441923
246189_at	173.7	A	0.080566	0.7	NC	0.39129
246190_at	128.1	P	0.00293	0	NC	0.861614
246191_at	1577.8	P	0.001953	0	NC	0.805199
246192_at	958.3	P	2.44e-4	-0.1	NC	0.633407
246193_at	137.6	A	0.067627	0.2	NC	0.822588
246194_at	145.7	P	0.001953	0	NC	0.5
246195_at	114.8	P	0.008057	-1.1	D	0.999693
246196_at	84.9	A	0.149658	0.2	NC	0.725952
246197_at	158.4	P	2.44e-4	-1	D	0.999135
246198_at	66.8	M	0.056152	-1	MD	0.995075
246199_at	118.4	P	0.030273	0.7	NC	0.5
246200_at	53.3	A	0.19458	-0.3	D	0.998799
246201_at	211.6	P	0.01416	-0.5	D	0.999811
246202_at	92.1	P	0.01416	0.3	NC	0.5
246203_at	1528.5	P	2.44e-4	1.7	I	2.e-5
246204_at	234.1	P	0.005859	0.3	NC	0.5
246205_at	119.6	P	0.001953	-0.4	NC	0.961585
246206_at	9.4	A	0.533936	-1	NC	0.274048
246207_at	155.7	P	0.00415	0.6	NC	0.48058
246208_at	9.4	A	0.665527	-1.1	NC	0.703911
246209_at	12.6	A	0.780518	-1.6	NC	0.583567
246210_at	60.9	P	0.030273	-0.3	NC	0.945978
246211_at	187.6	P	0.018555	-0.6	D	0.997968
246212_at	76.3	P	0.005859	-0.8	D	0.999308
246213_at	122.7	P	0.046143	-0.4	NC	0.945978
246214_at	779.5	P	2.44e-4	0.7	NC	0.038415
246215_at	63.5	P	0.018555	2.2	I	0.003041
246216_at	134.8	P	0.00293	-0.2	NC	0.949447
246217_at	163.8	M	0.056152	1	NC	0.5
246218_at	54.9	P	0.037598	-1.8	D	0.99751
246219_at	391.1	P	2.44e-4	-0.1	NC	0.875448
246220_at	263.4	P	7.32e-4	0	NC	0.5
246221_at	137.6	P	0.00415	0.2	NC	0.703911
246222_at	48.8	A	0.303711	0.1	NC	0.992212
246223_at	220.3	P	0.001221	0.4	NC	0.5
246224_at	41.6	A	0.129639	0.5	NC	0.454766
246225_at	96.8	P	0.008057	0.1	NC	0.51942
246226_at	75.9	A	0.095215	0.5	NC	0.169098
246227_at	2.8	A	0.601074	0.2	NC	0.861614
246228_at	731.3	P	7.32e-4	-0.1	NC	0.942324
246229_at	149.2	P	2.44e-4	-0.1	NC	0.894337
246230_at	40.1	A	0.533936	-0.4	NC	0.983269
246231_at	57.3	M	0.056152	-0.3	NC	0.966696
246232_at	209.4	P	2.44e-4	-0.6	NC	0.981872
246233_at	128.4	P	0.00415	0.2	NC	0.5
246234_at	204.8	P	0.00293	0.8	NC	0.088938
246235_at	61.1	P	0.030273	0.3	NC	0.366593
246236_at	12.5	A	0.567627	-2.4	NC	0.977068
246237_at	107	M	0.056152	-0.1	NC	0.975245
246238_at	65.5	A	0.111572	-0.2	MD	0.994067
246239_at	183.1	P	0.030273	-0.7	D	0.998514
246240_at	137.3	P	0.046143	0.7	NC	0.777251
246241_at	6.6	A	0.533936	-2.3	NC	0.5
246242_at	16.3	A	0.5	0.1	NC	0.905721
246243_at	84.3	P	0.001953	-0.7	D	0.99987
246244_at	243.5	P	2.44e-4	0.4	NC	0.5
246245_at	280.9	P	2.44e-4	0.1	NC	0.5
246246_at	53.9	A	0.246094	1	NC	0.5
246247_at	436.5	P	2.44e-4	0.4	NC	0.366593
246248_at	7.1	A	0.334473	3.6	NC	0.054022
246249_at	74.8	P	0.030273	-0.3	NC	0.99288
246250_at	42.2	A	0.080566	0.9	NC	0.232549
246251_at	4.9	A	0.828613	-3.3	NC	0.900148
246252_s_at	116.5	P	0.00415	-1.2	D	0.999911
246253_at	309.8	P	0.001221	-0.2	NC	0.875448
246254_at	1.9	A	0.98584	-2.2	NC	0.952736
246255_at	102.9	M	0.056152	0.5	NC	0.5
246256_at	5.8	A	0.665527	-2	NC	0.838962
246257_at	296.7	P	0.001221	0.1	NC	0.703911
246258_at	50	P	0.01416	0.3	NC	0.5
246259_at	282.9	P	7.32e-4	0.3	NC	0.5
246260_at	52	A	0.27417	1.3	NC	0.263341
246261_at	39.2	A	0.067627	-0.8	D	0.99751
246262_at	6.1	A	0.919434	-2.5	NC	0.905721
246263_at	333.5	P	2.44e-4	0.2	NC	0.5
246264_at	103.9	A	0.171387	0.8	NC	0.596188
246265_at	151.4	P	0.010742	-0.1	NC	0.767451
246266_at	81.1	P	0.037598	-0.3	NC	0.964215
246267_at	2812.2	P	2.44e-4	0.1	NC	0.5
246268_at	54.3	P	7.32e-4	0.7	NC	0.094279
246269_at	47.4	A	0.27417	0.1	NC	0.900148
246270_at	291.7	P	0.037598	0.4	NC	0.5
246271_at	10.4	A	0.850342	-1.6	NC	0.958799
246272_at	103.6	P	0.046143	0.7	NC	0.015426
246273_at	5.6	A	0.888428	-1.3	NC	0.669411
246274_at	40.5	A	0.334473	0.1	NC	0.5
246275_at	32.2	A	0.5	-0.4	NC	0.5
246276_at	139.8	P	0.008057	0	NC	0.977068
246277_at	6.2	A	0.870361	-0.9	NC	0.777251
246278_at	34.5	P	0.023926	0.1	NC	0.5
246279_at	44.7	A	0.432373	1.5	NC	0.342437
246280_at	114.2	P	2.44e-4	0.1	NC	0.5
246281_at	99.2	A	0.149658	0	NC	0.934434
246282_at	50.2	A	0.129639	0.6	NC	0.5
246283_at	284.6	P	2.44e-4	-0.2	NC	0.975245
246284_at	93.4	P	0.005859	-0.2	NC	0.966696
246285_at	307.6	P	0.00415	0.5	NC	0.5
246286_at	665.7	P	7.32e-4	-0.1	NC	0.911062
246287_at	75.7	A	0.129639	-0.3	NC	0.99288
246288_at	514.3	P	0.023926	0.5	NC	0.5
246289_at	411.8	P	2.44e-4	-0.1	NC	0.657563
246290_at	2180.4	P	2.44e-4	0.9	MI	0.004925
246291_at	154.4	P	0.00415	-0.3	NC	0.983269
246292_at	227.4	P	0.010742	0	NC	0.796129
246293_at	74.9	P	0.001953	0.8	NC	0.124552
246294_at	130	P	0.00293	-0.2	NC	0.814019
246295_at	39.2	A	0.149658	-0.3	NC	0.596188
246296_at	104.3	A	0.080566	-0.2	NC	0.5
246297_at	12.6	A	0.601074	0.7	NC	0.416433
246298_at	147.3	P	0.01416	-0.7	D	0.999034
246299_at	2	A	0.98584	-1.1	NC	0.905721
246300_at	87.6	P	0.030273	-0.3	NC	0.990708
246301_at	186.9	P	0.00293	-0.6	NC	0.894337
246302_at	134.3	P	7.32e-4	1.1	NC	0.033304
246303_at	40.4	P	2.44e-4	0.4	NC	0.094279
246304_at	269.7	P	2.44e-4	-1.2	D	0.99998
246305_at	469	P	0.018555	0.1	NC	0.596188
246306_at	72.7	P	0.010742	0.1	NC	0.715033
246307_at	1140.8	P	2.44e-4	0	NC	0.5
246308_at	41.9	P	0.001221	0.7	NC	0.185981
246309_at	73	P	0.01416	0.3	NC	0.5
246310_at	64.8	P	0.030273	0.8	NC	0.065566
246311_at	264.4	P	0.005859	-0.4	D	0.996959
246312_at	180	P	0.023926	-0.2	NC	0.993497
246313_at	1.9	A	0.981445	0.7	NC	0.854318
246314_at	163.9	P	0.018555	-0.1	NC	0.952736
246315_at	29.6	A	0.334473	0.4	NC	0.5
246316_at	4.4	A	0.953857	1.1	NC	0.633407
246317_at	144.4	P	0.01416	0.6	NC	0.296089
246318_at	119.9	P	0.01416	0.1	NC	0.669411
246319_at	226	P	2.44e-4	0.1	NC	0.570859
246320_at	475.3	P	2.44e-4	0.4	NC	0.5
246321_at	29.2	A	0.303711	0.4	NC	0.342437
246322_at	88.9	P	0.018555	-0.3	NC	0.846768
246323_at	121.5	A	0.149658	0.7	NC	0.366593
246324_at	184.6	A	0.219482	0.7	NC	0.242585
246325_at	24.6	A	0.466064	-0.7	MD	0.994591
246326_at	41.1	A	0.366211	0.4	NC	0.5
246327_at	242.5	P	2.44e-4	-0.3	NC	0.980376
246328_at	182.8	A	0.111572	0.6	NC	0.342437
246329_at	124.8	P	0.001953	0.6	NC	0.242585
246330_at	167.9	A	0.219482	0.1	NC	0.980376
246331_at	135.1	P	0.030273	0.3	NC	0.645558
246332_at	5	A	0.696289	-1.7	NC	0.715033
246333_at	133.6	P	2.44e-4	0	NC	0.669411
246334_at	133.4	P	0.046143	0.1	NC	0.822588
246335_at	3.9	A	0.780518	0.2	NC	0.657563
246336_at	1.8	A	0.953857	0.3	NC	0.814019
246337_at	1.4	A	0.932373	-2.9	NC	0.986922
246338_s_at	2.5	A	0.943848	-0.2	NC	0.796129
246339_at	100.9	P	2.44e-4	0.4	NC	0.366593
246340_s_at	4.3	A	0.219482	-1.4	NC	0.725952
246341_x_at	1.8	A	0.981445	0.2	NC	0.952736
246342_at	2	A	0.828613	0.8	NC	0.5
246343_at	156.7	P	2.44e-4	-0.3	NC	0.5
246344_at	242.3	P	2.44e-4	0.8	NC	0.044149
246345_at	76.2	A	0.067627	-0.3	NC	0.987976
246346_at	115.5	P	2.44e-4	0.7	NC	0.138386
246347_at	76.2	A	0.111572	0.3	NC	0.875448
246348_at	156.4	P	0.001221	0.2	NC	0.633407
246349_at	2.7	A	0.969727	-2.6	NC	0.980376
246350_at	26.3	A	0.246094	-0.5	NC	0.854318
246351_at	247.9	P	2.44e-4	0.4	NC	0.065566
246352_at	5.2	A	0.80542	0.6	NC	0.5
246353_s_at	20.7	A	0.466064	2.2	NC	0.366593
246354_at	15.2	A	0.72583	0.4	NC	0.958799
246355_at	19.3	A	0.601074	-0.2	NC	0.583567
246356_x_at	37.6	A	0.080566	1.7	NC	0.493524
246357_x_at	2	A	0.850342	1	NC	0.5
246358_x_at	1.5	A	0.932373	-0.1	NC	0.366593
246359_x_at	33.2	A	0.067627	0.8	NC	0.065566
246360_at	30.1	A	0.432373	0.7	NC	0.715033
246361_s_at	11.6	A	0.567627	-0.5	NC	0.942324
246362_at	2.8	A	0.904785	1	NC	0.60871
246363_at	41.1	A	0.111572	0.4	NC	0.5
246364_at	69	P	0.008057	1.1	NC	0.185981
246365_at	2.7	A	0.696289	-2.7	NC	0.846768
246366_at	155.2	P	0.00293	-0.3	NC	0.99288
246367_at	34.4	A	0.334473	0.5	NC	0.5
246368_at	517.7	P	7.32e-4	0.1	NC	0.757415
246369_at	35.1	A	0.080566	1	NC	0.5
246370_at	120.4	P	0.037598	3.1	I	3.89e-4
246371_at	44.5	A	0.246094	-0.1	NC	0.945978
246372_at	24.4	A	0.334473	0.5	NC	0.5
246373_at	144.8	P	7.32e-4	-0.2	MD	0.994591
246374_at	100.4	A	0.334473	-0.4	D	0.999693
246375_at	317	P	7.32e-4	-0.3	NC	0.669411
246376_at	257.4	P	0.008057	-0.6	D	0.999508
246377_at	59.7	A	0.171387	1.5	NC	0.318909
246378_at	208.4	P	2.44e-4	-0.4	NC	0.942324
246379_s_at	462.1	P	7.32e-4	-0.4	NC	0.961585
246380_at	9.4	A	0.567627	-1	NC	0.777251
246381_at	2.7	A	0.962402	0.7	NC	0.681091
246382_at	7.2	A	0.72583	-1.7	NC	0.868657
246383_at	62.9	A	0.111572	0.6	NC	0.757415
246384_at	712.6	P	2.44e-4	0	NC	0.777251
246385_at	5.2	A	0.753906	-2	NC	0.973302
246386_at	35.1	A	0.5	-0.3	NC	0.822588
246387_at	37.4	A	0.149658	0.7	NC	0.854318
246388_at	2.3	A	0.998047	-2.1	NC	0.958799
246389_at	283.6	P	0.030273	1.8	I	0.001077
246390_at	566.4	P	0.00293	0.1	NC	0.777251
246391_at	611	P	0.00293	0.4	NC	0.5
246392_at	16.6	A	0.633789	0.7	NC	0.60871
246393_at	2.2	A	0.828613	-3.4	NC	0.938478
246394_at	47.8	P	0.00293	1.3	NC	0.033304
246395_at	186.7	P	0.001221	0.3	NC	0.403812
246396_at	100.5	P	0.037598	-0.3	D	0.99775
246397_at	26.7	A	0.246094	0.3	NC	0.5
246398_at	188	P	0.001221	-0.9	D	0.99996
246399_at	186.8	A	0.067627	-1	D	0.99997
246400_at	172.1	P	2.44e-4	-0.4	NC	0.596188
246401_at	106.6	P	0.046143	0.8	NC	0.111714
246402_at	10.6	A	0.149658	0.1	NC	0.5
246403_at	122.2	P	0.046143	0.6	NC	0.5
246404_at	130.8	A	0.149658	-0.1	NC	0.984574
246405_at	103.8	P	0.001953	1.1	MI	0.004925
246406_at	15.1	A	0.633789	2	NC	0.242585
246407_at	66.2	A	0.27417	0.7	NC	0.131343
246408_at	484.8	P	2.44e-4	-0.3	NC	0.958799
246409_at	80.4	A	0.111572	-0.3	NC	0.955851
246410_at	128.9	P	0.010742	0	NC	0.934434
246411_at	1.3	A	0.919434	0.9	NC	0.911062
246412_at	132.1	P	2.44e-4	0.3	NC	0.232549
246413_at	31.8	A	0.149658	-0.2	NC	0.62112
246414_at	7	A	0.753906	3.2	NC	0.284967
246415_at	68	A	0.111572	0.1	NC	0.5
246416_at	20.7	A	0.5	0.3	NC	0.5
246417_at	57.6	P	0.046143	0.3	NC	0.5
246418_at	43.3	A	0.5	1.9	NC	0.5
246419_at	3.2	A	0.919434	0.5	NC	0.5
246420_at	37.9	A	0.533936	0.3	NC	0.916174
246421_at	660.7	P	0.001221	-0.4	NC	0.952736
246422_at	332.9	P	0.001221	0	NC	0.805199
246423_at	39.5	A	0.303711	-0.2	NC	0.966696
246424_at	222.7	P	0.01416	-0.2	NC	0.992212
246425_at	220.4	P	0.001221	0.8	NC	0.013078
246426_at	6	A	0.828613	1	NC	0.545234
246427_at	90.8	P	0.001953	-0.4	NC	0.757415
246428_at	95.5	A	0.129639	0.6	NC	0.736659
246429_at	5.5	A	0.567627	-0.7	NC	0.570859
246430_at	1.8	A	0.919434	1.2	NC	0.5
246431_at	0.8	A	0.850342	-0.8	NC	0.846768
246432_at	3.7	A	0.865234	-2	NC	0.969033
246433_at	62.1	P	0.023926	0.4	NC	0.532344
246434_at	179.5	P	0.010742	0.4	NC	0.194801
246435_at	30.2	A	0.432373	3.1	NC	0.263341
246436_at	86	P	0.01416	-0.5	D	0.998168
246437_at	41.5	A	0.334473	3.6	NC	0.366593
246438_at	21.6	A	0.432373	-0.7	NC	0.767451
246439_at	71.7	P	0.008057	0.3	NC	0.5
246440_at	155.5	P	0.046143	0.4	NC	0.37888
246441_at	252.9	P	0.01416	0.2	NC	0.583567
246442_at	92	P	0.005859	-0.6	NC	0.966696
246443_at	165.1	P	7.32e-4	0.5	NC	0.169098
246444_at	95.2	P	0.037598	0.5	NC	0.5
246445_at	267.6	P	2.44e-4	0.5	NC	0.330589
246446_at	210.4	P	2.44e-4	0	NC	0.715033
246447_at	127.9	P	0.00415	-0.3	NC	0.916174
246448_at	257	P	7.32e-4	-0.1	NC	0.822588
246449_at	120	M	0.056152	1	NC	0.105663
246450_at	56.4	A	0.171387	-0.8	D	0.999448
246451_at	335.8	P	0.001953	-0.2	NC	0.881991
246452_at	363.7	P	7.32e-4	0.4	NC	0.5
246453_at	333.9	P	7.32e-4	0.1	NC	0.596188
246454_at	127.6	P	2.44e-4	-0.3	NC	0.532344
246455_at	1.8	A	0.994141	-0.3	D	0.99751
246456_at	3.7	A	0.850342	-2.3	NC	0.767451
246457_at	72.7	A	0.067627	-1.2	D	0.998168
246458_at	16.9	A	0.19458	-0.8	NC	0.296089
246459_at	55.7	P	2.44e-4	-1.5	D	0.999693
246460_at	598.8	P	2.44e-4	-0.1	NC	0.805199
246461_at	55.4	A	0.095215	0.5	NC	0.5
246462_at	65.8	P	0.01416	-0.4	NC	0.938478
246463_at	152.2	A	0.262207	1.7	NC	0.147939
246464_at	31.1	A	0.19458	0.8	NC	0.5
246465_at	31.4	A	0.665527	0.2	NC	0.952736
246466_at	703.6	P	2.44e-4	1.9	I	2.e-5
246467_at	3.2	A	0.943848	0.6	NC	0.5
246468_at	275.6	P	0.00293	2.4	I	1.3e-4
246469_at	110	P	0.001953	0.4	NC	0.725952
246470_at	13.1	A	0.5	-0.5	NC	0.532344
246471_s_at	0.6	A	0.999756	0.4	NC	0.969033
246472_at	1.5	A	0.98584	-2.1	NC	0.911062
246473_at	61.2	M	0.056152	2.1	NC	0.041201
246474_at	18.9	A	0.366211	1.6	NC	0.307406
246475_at	75.3	A	0.067627	-0.2	NC	0.938478
246476_at	63.6	P	0.00415	-1	D	0.999727
246477_at	429	P	0.001953	1.7	I	4.38e-4
246478_at	136.9	P	2.44e-4	-0.4	NC	0.955851
246479_at	191.9	P	0.005859	-0.1	NC	0.570859
246480_at	292.6	P	0.001221	-0.4	D	0.99998
246481_s_at	2907.2	P	2.44e-4	5.2	I	2.e-5
246482_at	111.3	P	0.010742	0.2	NC	0.5
246483_at	152.6	P	2.44e-4	0.1	NC	0.583567
246484_at	134.6	P	0.005859	0.2	NC	0.545234
246485_at	62.2	A	0.601074	-0.7	NC	0.645558
246486_at	247.1	P	7.32e-4	0.8	NC	0.010135
246487_at	30.3	A	0.533936	0.2	NC	0.558077
246488_at	186	P	2.44e-4	0.5	NC	0.047264
246489_at	1811.6	P	2.44e-4	0.6	NC	0.153232
246490_at	45.2	A	0.533936	0.9	NC	0.39129
246491_at	38.1	P	2.44e-4	0.3	NC	0.5
246492_at	21.3	A	0.246094	0.3	NC	0.532344
246493_at	4	A	0.567627	-1.9	MD	0.994067
246494_at	4.9	A	0.5	-1.4	NC	0.846768
246495_at	14.5	A	0.567627	-0.6	NC	0.747149
246496_at	79.3	P	0.030273	-0.3	NC	0.767451
246497_at	136.5	P	2.44e-4	-0.2	NC	0.846768
246498_at	11.7	A	0.72583	-0.9	NC	0.881991
246499_at	211.7	P	0.001953	0.3	NC	0.5
246500_at	163.5	P	0.010742	-0.2	NC	0.966696
246501_at	105.8	A	0.111572	0.3	NC	0.757415
246502_at	45.9	A	0.27417	-0.4	NC	0.955851
246503_at	1281.8	P	2.44e-4	-0.2	NC	0.973302
246504_at	36.9	A	0.111572	0.9	NC	0.342437
246505_at	462.3	P	0.001221	0.3	NC	0.5
246506_at	866.8	P	2.44e-4	-1.2	D	0.999611
246507_at	142	P	2.44e-4	0.4	NC	0.5
246508_at	463.5	P	0.005859	0.3	NC	0.545234
246509_at	13.3	A	0.567627	-1.3	NC	0.838962
246510_at	4.4	A	0.780518	0.6	NC	0.894337
246511_at	504.4	P	2.44e-4	0.7	NC	0.028766
246512_at	158.5	P	2.44e-4	1	NC	0.01421
246513_at	227.9	P	0.00415	-0.2	MD	0.994067
246514_at	10.4	A	0.888428	0.6	NC	0.949447
246515_at	107.8	P	0.00415	-0.1	NC	0.930187
246516_at	113.8	P	0.005859	-0.3	NC	0.861614
246517_at	33.7	A	0.219482	0.2	NC	0.403812
246518_at	58.8	P	0.018555	0.3	NC	0.767451
246519_at	30.6	A	0.567627	0.1	NC	0.5
246520_at	87.3	P	0.010742	-0.1	NC	0.854318
246521_at	356	P	7.32e-4	0.1	NC	0.558077
246522_at	10.4	A	0.398926	-3.7	D	0.99998
246523_at	6.4	A	0.850342	0.6	NC	0.558077
246524_at	60.2	A	0.303711	0.1	NC	0.681091
246525_at	3	A	0.870361	0.5	NC	0.905721
246526_at	12.7	A	0.567627	0.4	NC	0.342437
246527_at	141.6	P	0.00293	-0.8	D	0.999508
246528_at	210.7	P	2.44e-4	0.4	NC	0.416433
246529_at	278.1	P	2.44e-4	0	NC	0.681091
246530_at	59.2	P	0.023926	1.6	NC	0.054022
246531_at	7.3	A	0.780518	-1.3	NC	0.669411
246532_at	124	P	0.001221	-0.7	NC	0.981872
246533_at	143.8	P	0.023926	-0.4	NC	0.805199
246534_at	53	A	0.149658	0.4	NC	0.715033
246535_at	23.7	A	0.533936	-0.1	NC	0.983269
246536_at	55.1	P	0.023926	-0.4	NC	0.991489
246537_at	50.9	A	0.246094	0.8	NC	0.5
246538_at	287.8	P	2.44e-4	0	NC	0.5
246539_at	142.5	P	0.01416	0.2	NC	0.5
246540_at	107.8	P	0.018555	0.6	NC	0.48058
246541_at	145.5	A	0.095215	-0.2	D	0.995519
246542_at	130	A	0.080566	0.1	NC	0.969033
246543_at	104.5	A	0.067627	1.2	NC	0.222749
246544_at	28.4	A	0.171387	0.7	NC	0.467656
246545_at	27.9	A	0.533936	1.3	NC	0.506476
246546_at	1337.5	P	2.44e-4	0.4	NC	0.284967
246547_at	160.4	P	2.44e-4	0	NC	0.5
246548_at	44.5	P	0.046143	-0.5	MD	0.994067
246549_at	55	P	0.030273	0.1	NC	0.62112
246550_at	32.6	A	0.334473	-2.5	D	0.99998
246551_at	39.9	A	0.366211	0.1	NC	0.5
246552_at	66.2	P	0.01416	0.9	NC	0.033304
246553_at	176.6	P	0.037598	-0.2	NC	0.796129
246554_at	71.7	P	7.32e-4	-0.3	NC	0.942324
246555_at	91.1	A	0.067627	0.2	NC	0.916174
246556_at	3.7	A	0.919434	-1.2	NC	0.5
246557_at	11.5	A	0.665527	-0.9	NC	0.881991
246558_at	184.5	A	0.080566	0.3	NC	0.838962
246559_at	150.1	P	0.023926	-0.5	D	0.99996
246560_at	3.1	A	0.466064	1.2	NC	0.026698
246561_at	107.6	P	2.44e-4	0.3	NC	0.274048
246562_at	90.4	P	2.44e-4	-0.9	NC	0.98579
246563_at	29.8	A	0.633789	2.8	NC	0.185981
246564_at	238.9	P	0.023926	0.3	NC	0.583567
246565_at	309.8	P	2.44e-4	0.4	NC	0.222749
246566_at	175.2	P	0.037598	0.2	NC	0.854318
246567_at	170	P	0.001221	-0.2	NC	0.934434
246568_at	41.5	A	0.149658	0	NC	0.846768
246569_at	7.8	A	0.80542	-1	NC	0.5
246570_at	3.2	A	0.80542	-0.7	NC	0.366593
246571_at	46.6	A	0.171387	1.3	NC	0.124552
246572_at	4.6	A	0.904785	-1.9	NC	0.786812
246573_at	13	A	0.904785	1.5	NC	0.736659
246574_at	4	A	0.976074	0.9	NC	0.5
246575_at	257.8	P	0.023926	0.1	NC	0.805199
246576_at	96.3	P	0.029053	0.3	NC	0.454766
246577_at	1.6	A	0.932373	1.1	NC	0.786812
246578_at	18.1	A	0.067627	5.5	I	0.001336
246579_at	4.2	A	0.850342	-0.1	NC	0.5
246580_at	179.2	P	0.00293	-0.3	D	0.99775
246581_at	21.4	A	0.567627	-0.9	NC	0.814019
246582_at	4.5	A	0.943848	-3.3	NC	0.992212
246583_at	120.2	P	0.01416	-0.1	NC	0.986922
246584_at	189.7	P	0.00415	-0.2	NC	0.978776
246585_at	31.4	A	0.129639	-0.2	NC	0.854318
246586_at	23.4	A	0.303711	0.6	NC	0.5
246587_at	24.2	A	0.366211	1.3	NC	0.088938
246588_at	10.3	A	0.19458	1.2	NC	0.596188
246589_at	22.3	A	0.533936	1.3	NC	0.786812
246590_at	12.6	A	0.72583	-1.2	NC	0.822588
246591_at	177.2	P	0.030273	-1.1	D	0.997968
246592_at	4.4	A	0.753906	-1.8	NC	0.669411
246593_at	132.9	P	0.023926	0.4	NC	0.5
246594_at	314.6	P	7.32e-4	-0.3	NC	0.978776
246595_at	3.5	A	0.904785	-3.1	D	0.996645
246596_at	32.4	A	0.080566	0	NC	0.5
246597_at	39.6	A	0.111572	0.4	NC	0.5
246598_at	119.7	A	0.095215	0.8	NC	0.330589
246599_at	37.8	P	0.023926	-0.1	NC	0.633407
246600_at	53.6	P	0.005859	-0.8	D	0.997247
246601_at	227.7	P	0.001953	-0.2	NC	0.986922
246602_at	88.8	P	0.030273	0.3	NC	0.945978
246603_at	23.3	A	0.27417	0.7	NC	0.242585
246604_at	12.7	A	0.633789	0.2	NC	0.131343
246605_at	5.5	A	0.533936	-1	NC	0.5
246606_at	32.9	M	0.056152	1.7	NC	0.232549
246607_at	197.6	P	2.44e-4	-0.4	NC	0.888286
246608_at	1.4	A	0.943848	-0.7	NC	0.5
246609_at	17.6	A	0.432373	-0.3	NC	0.5
246610_at	45.3	A	0.129639	0.5	NC	0.366593
246611_at	228	P	2.44e-4	-1.3	D	0.99998
246612_at	228.7	P	0.037598	0.4	NC	0.5
246613_at	979.9	P	2.44e-4	0.5	NC	0.318909
246614_at	26.2	A	0.129639	-0.6	NC	0.98579
246615_at	3.4	A	0.80542	-1.3	NC	0.830902
246616_at	33.1	A	0.567627	0	NC	0.657563
246617_at	73.6	P	0.037598	0.4	NC	0.5
246618_at	23.9	A	0.432373	0	NC	0.5
246619_at	597.7	P	2.44e-4	0.3	NC	0.5
246620_at	47.4	A	0.601074	0.9	NC	0.583567
246621_at	1087.1	P	2.44e-4	-0.1	NC	0.692594
246622_at	115.2	M	0.056152	0.6	NC	0.757415
246623_at	1009.7	P	2.44e-4	-0.5	D	0.998923
246624_at	37.2	A	0.129639	1.1	NC	0.284967
246625_at	27.7	A	0.219482	-0.3	NC	0.703911
246626_at	51.5	A	0.466064	0.3	NC	0.973302
246627_s_at	1250.4	P	2.44e-4	0.4	NC	0.161038
246628_at	318.6	P	2.44e-4	0.2	NC	0.5
246629_at	6	A	0.780518	1.3	NC	0.532344
246630_at	116.8	A	0.095215	1.3	NC	0.203871
246631_at	647.9	P	0.001953	0.5	NC	0.177412
246632_at	17.2	A	0.303711	-0.7	NC	0.916174
246633_at	2.1	A	0.976074	0.4	NC	0.681091
246634_at	231.1	P	2.44e-4	-0.4	NC	0.881991
246635_at	56.5	A	0.27417	-0.2	NC	0.5
246636_at	997.8	P	2.44e-4	0.6	NC	0.022932
246637_at	2.5	A	0.962402	1	NC	0.786812
246638_at	17.7	A	0.665527	2	NC	0.5
246639_x_at	1.2	A	0.888428	0.7	NC	0.796129
246640_x_at	102.7	A	0.111572	0.5	NC	0.5
246641_s_at	2.7	A	0.919434	1.3	NC	0.736659
246642_s_at	18.3	A	0.27417	1.3	NC	0.5
246643_s_at	0.3	A	0.991943	1	NC	0.955851
246644_at	131.2	P	0.005859	0.1	NC	0.669411
246645_at	203.9	P	0.001221	0.4	NC	0.5
246646_at	1.7	A	0.969727	1.1	NC	0.786812
246647_at	3.2	A	0.567627	-1.1	NC	0.5
246648_at	1.6	A	0.976074	0.2	NC	0.975245
246649_at	36.9	A	0.601074	0.6	NC	0.403812
246650_at	573	P	2.44e-4	-0.4	NC	0.964215
246651_at	75.3	A	0.219482	0.6	NC	0.645558
246652_at	64.5	A	0.19458	0.5	NC	0.583567
246653_at	826	P	7.32e-4	0.1	NC	0.645558
246654_s_at	152.7	M	0.056152	-0.3	NC	0.570859
246655_at	2.7	A	0.919434	-2.7	NC	0.888286
246656_at	1.2	A	0.888428	-2.8	NC	0.868657
246657_at	18.2	A	0.129639	0.5	NC	0.416433
246658_at	13.3	A	0.106445	1.8	NC	0.036569
246659_at	3.4	A	0.466064	-0.7	NC	0.454766
246660_at	462.9	P	2.44e-4	0.2	NC	0.5
246661_at	12.6	A	0.171387	3.9	NC	0.013078
246662_at	4.4	A	0.432373	-1.5	NC	0.905721
246663_at	28	A	0.533936	3.4	NC	0.252851
246664_at	2.4	A	0.969727	-0.7	NC	0.5
246665_s_at	8.9	A	0.888428	0.6	NC	0.583567
246666_at	21.8	A	0.696289	0.5	NC	0.51942
246667_at	43.7	A	0.366211	1.4	NC	0.62112
246668_at	23.4	A	0.432373	4	NC	0.074268
246669_at	43.7	A	0.366211	0.1	NC	0.645558
246670_at	10.4	A	0.219482	3.1	NC	0.177412
246671_at	22	A	0.398926	0.4	NC	0.5
246672_at	15.2	A	0.398926	2.1	NC	0.124552
246673_at	275.3	P	2.44e-4	0.8	NC	0.124552
246674_at	50	P	0.046143	0	NC	0.805199
246675_at	33	A	0.080566	1.3	NC	0.118009
246676_at	35.6	A	0.303711	3.7	NC	0.558077
246677_at	5.3	A	0.850342	0.6	NC	0.545234
246678_at	18.7	A	0.533936	0.8	NC	0.5
246679_at	1.3	A	0.953857	0.4	NC	0.786812
246680_at	42.9	A	0.080566	0.5	NC	0.213188
246681_at	38.8	P	0.030273	-0.9	NC	0.888286
246682_at	96	P	0.008057	-1	D	0.99998
246683_at	91.6	P	0.008057	0.3	NC	0.5
246684_at	14.2	A	0.334473	-0.2	NC	0.681091
246685_at	17	A	0.466064	0.2	NC	0.5
246686_at	6.7	A	0.969727	-0.3	NC	0.992212
246687_at	12.1	A	0.665527	-0.9	NC	0.532344
246688_at	14.8	A	0.27417	2.9	NC	0.252851
246689_at	46.1	A	0.111572	1.6	NC	0.016731
246690_at	2.4	A	0.981445	0.7	NC	0.62112
246691_at	24.8	A	0.466064	0.2	NC	0.5
246692_at	16.7	A	0.366211	4.1	NC	0.185981
246693_at	10.4	A	0.601074	1.2	NC	0.232549
246694_at	1.4	A	0.904785	-2.9	NC	0.969033
246695_at	3.6	A	0.828613	0.8	NC	0.558077
246696_at	34.9	A	0.27417	2.8	NC	0.138386
246697_at	3.3	A	0.80542	0.9	NC	0.545234
246698_at	26.6	A	0.303711	0.2	NC	0.5
246699_at	148.3	P	0.030273	-0.7	D	0.995519
246700_at	1.7	A	0.981445	-2.3	NC	0.888286
246701_at	49.1	P	0.030273	-1	D	0.996645
246702_at	579.9	P	2.44e-4	0.3	NC	0.5
246703_at	171.3	P	2.44e-4	0.4	NC	0.099852
246704_at	25.9	A	0.219482	0.1	NC	0.506476
246705_x_at	2.1	A	0.981445	-2	NC	0.930187
246706_at	1.6	A	0.828613	-2.2	NC	0.964215
246707_at	7	A	0.72583	-1.1	NC	0.5
246708_at	193	P	7.32e-4	0.2	NC	0.657563
246709_s_at	5.7	A	0.828613	0.3	NC	0.493524
246710_at	2.6	A	0.432373	-1.9	NC	0.767451
246711_at	34	A	0.567627	2.7	NC	0.5
246712_at	10.9	A	0.633789	1.3	NC	0.078937
246713_at	18.1	A	0.246094	-0.3	NC	0.242585
246714_at	83	M	0.056152	0.2	NC	0.5
246715_at	15.1	A	0.525635	-1.1	NC	0.532344
246716_s_at	4.1	A	0.366211	-1.8	NC	0.861614
246717_at	12.6	A	0.696289	-0.7	NC	0.736659
246718_at	44.2	A	0.27417	1.5	NC	0.5
246719_at	12.4	A	0.696289	-0.5	NC	0.5
246720_at	1.3	A	0.753906	0.6	NC	0.51942
246721_at	2.9	A	0.567627	-1.6	NC	0.894337
246722_at	30.1	A	0.19458	1.8	NC	0.078937
246723_at	2.8	A	0.953857	1.1	NC	0.5
246724_at	79.3	A	0.067627	0.1	NC	0.975245
246725_at	38.7	A	0.432373	0.8	NC	0.161038
246726_at	4.5	A	0.828613	-2.1	NC	0.5
246727_at	112.4	P	0.046143	1.2	NC	0.263341
246728_at	247	P	7.32e-4	-0.1	NC	0.894337
246729_at	0.9	A	0.80542	2.2	NC	0.145682
246730_at	649.5	P	7.32e-4	-1.1	D	0.99987
246731_at	33.9	P	0.01416	1.6	NC	0.074268
246732_at	113.9	P	0.046143	0.1	NC	0.747149
246733_at	61.7	A	0.303711	-0.1	NC	0.681091
246734_at	29.7	A	0.432373	0.6	NC	0.5
246735_at	316.9	P	2.44e-4	-0.2	NC	0.60871
246736_at	37.4	A	0.601074	0	NC	0.583567
246737_at	125.7	P	0.005859	0.6	NC	0.5
246738_at	108	P	0.005859	-0.3	NC	0.992212
246739_at	31.4	P	0.037598	2	NC	0.138386
246740_at	1.4	A	0.994141	0.8	NC	0.814019
246741_at	283.8	P	2.44e-4	-0.3	NC	0.955851
246742_at	298.1	P	7.32e-4	-0.9	NC	0.881991
246743_at	71.8	A	0.246094	0.9	NC	0.354442
246744_at	433.5	P	7.32e-4	0.7	NC	0.242585
246745_at	1066	P	2.44e-4	-0.3	NC	0.971234
246746_at	156.1	P	0.008057	0.4	NC	0.5
246747_at	2047.8	P	2.44e-4	-0.5	D	0.996959
246748_at	64.7	A	0.080566	0.2	NC	0.5
246749_at	71.9	P	0.023926	-0.6	NC	0.978776
246750_at	54.1	A	0.080566	-0.1	NC	0.725952
246751_at	7.4	A	0.601074	0.5	NC	0.403812
246752_at	2.8	A	0.870361	0.3	NC	0.725952
246753_at	10.2	A	0.904785	-0.2	NC	0.805199
246754_at	64.4	A	0.246094	0.1	NC	0.5
246755_at	419.5	P	2.44e-4	-0.5	NC	0.838962
246756_at	186	P	0.00415	-0.6	D	0.996645
246757_at	22.5	A	0.80542	1.2	NC	0.454766
246758_at	1835.3	P	2.44e-4	-0.2	NC	0.911062
246759_at	147.1	P	0.008057	-0.2	D	0.99751
246760_at	218.9	P	2.44e-4	0.5	NC	0.105663
246761_at	6.5	A	0.633789	-0.8	NC	0.429141
246762_at	36.9	P	0.037598	0	NC	0.888286
246763_at	357.7	P	7.32e-4	0	NC	0.822588
246764_s_at	7	A	0.72583	1.1	NC	0.296089
246765_at	52.7	P	0.005859	-0.3	NC	0.921063
246766_at	27.7	A	0.334473	2.9	NC	0.161038
246767_at	94.8	P	0.001221	0.1	NC	0.645558
246768_at	129	P	7.32e-4	0.1	NC	0.669411
246769_at	2.3	A	0.870361	0.4	NC	0.955851
246770_at	109.8	P	0.037598	-0.5	NC	0.952736
246771_at	10.1	A	0.533936	3.6	NC	0.232549
246772_at	132.7	P	0.008057	0.3	NC	0.5
246773_at	7.7	A	0.665527	-1.7	NC	0.846768
246774_at	37.7	A	0.246094	1.6	NC	0.252851
246775_at	191.8	P	2.44e-4	-0.2	NC	0.5
246776_at	123.8	A	0.111572	2.1	NC	0.018128
246777_at	359.2	P	2.44e-4	0.9	NC	0.016731
246778_at	160.6	P	2.44e-4	-0.3	NC	0.881991
246779_at	255.1	P	0.023926	0.4	NC	0.5
246780_at	631	P	2.44e-4	0.1	NC	0.715033
246781_at	162.3	P	2.44e-4	0	NC	0.5
246782_at	33.2	A	0.366211	-0.6	D	0.997968
246783_at	19.8	A	0.171387	0.1	NC	0.5
246784_at	427.9	P	2.44e-4	0.2	NC	0.5
246785_at	221.5	P	2.44e-4	-0.8	D	0.999853
246786_at	8.4	A	0.633789	-3.4	NC	0.975245
246787_s_at	21.4	A	0.72583	1.2	NC	0.5
246788_at	26.7	A	0.246094	0.9	NC	0.506476
246789_at	132	P	0.00415	-0.1	NC	0.905721
246790_at	25.4	A	0.219482	0	NC	0.657563
246791_at	155.4	P	0.001221	-0.2	NC	0.980376
246792_at	22.4	A	0.466064	0.7	NC	0.318909
246793_at	139.2	P	2.44e-4	-0.1	NC	0.725952
246794_s_at	28	A	0.432373	-0.8	NC	0.894337
246795_at	20.3	A	0.27417	2.2	NC	0.403812
246796_at	19.1	A	0.5	-1	NC	0.966696
246797_at	7.8	A	0.533936	-1.8	D	0.998799
246798_at	13.8	A	0.5	-1.1	NC	0.669411
246799_at	95	P	0.037598	-0.1	NC	0.945978
246800_at	277.6	P	2.44e-4	-0.6	D	0.996959
246801_at	510	P	2.44e-4	-0.1	NC	0.5
246802_at	142.2	P	0.037598	-0.1	NC	0.830902
246803_at	51.9	P	0.030273	0.4	NC	0.5
246804_at	16.7	A	0.633789	1.9	NC	0.213188
246805_at	27.7	A	0.533936	1	NC	0.307406
246806_at	1.2	A	0.943848	1.1	NC	0.657563
246807_at	140.6	P	7.32e-4	0.2	NC	0.583567
246808_at	61.2	P	0.00415	0.8	NC	0.5
246809_s_at	306	P	0.01416	0.6	NC	0.318909
246810_at	0.7	A	0.904785	-1.8	NC	0.796129
246811_at	4.1	A	0.850342	-1.9	NC	0.98579
246812_at	1.4	A	0.888428	-1.9	NC	0.822588
246813_at	1.3	A	0.72583	1.1	NC	0.222749
246814_at	91.7	A	0.303711	1.2	NC	0.48058
246815_at	63	P	0.01416	0.8	NC	0.441923
246816_at	24.2	A	0.219482	0.6	NC	0.37888
246817_at	3.3	A	0.753906	-2.3	NC	0.945978
246818_at	72.3	A	0.366211	0.2	NC	0.805199
246819_at	0.9	A	0.976074	2.3	NC	0.39129
246820_at	52.6	P	0.010742	-0.2	NC	0.703911
246821_at	1265.8	P	2.44e-4	1.9	I	4.e-5
246822_at	129.7	P	7.32e-4	0.5	NC	0.131343
246823_at	42.2	A	0.5	4.4	NC	0.284967
246824_at	268	P	0.010742	-0.1	NC	0.973302
246825_at	167.1	P	0.00293	-0.3	NC	0.992212
246826_at	116.6	P	0.037598	0.6	NC	0.342437
246827_at	123.6	P	0.005859	0.9	NC	0.078937
246828_at	25.1	A	0.067627	0.6	NC	0.008511
246829_at	126.5	P	7.32e-4	-0.1	NC	0.60871
246830_at	1140.8	P	0.001221	-0.2	NC	0.975245
246831_at	98.2	P	0.008057	0.1	NC	0.930187
246832_at	224.4	P	2.44e-4	-0.4	NC	0.981872
246833_at	5	A	0.753906	0.8	NC	0.48058
246834_at	7.9	A	0.888428	0.9	NC	0.692594
246835_at	35.6	A	0.398926	0.1	NC	0.5
246836_s_at	30.4	A	0.19458	0.2	NC	0.596188
246837_at	94.8	P	0.030273	0.1	NC	0.39129
246838_at	127.5	P	0.005859	0.7	NC	0.099852
246839_at	54.4	A	0.111572	0.5	NC	0.532344
246840_at	365.3	P	0.010742	0.5	NC	0.366593
246841_at	32.5	A	0.219482	1.2	NC	0.5
246842_at	116	P	0.01416	-0.1	NC	0.961585
246843_at	360.6	P	7.32e-4	0.3	NC	0.454766
246844_at	118.4	P	0.008057	-0.2	NC	0.5
246845_at	616.6	P	2.44e-4	-0.4	D	0.999508
246846_at	218.3	A	0.080566	0.5	NC	0.736659
246847_at	87.7	A	0.303711	0.5	NC	0.596188
246848_at	3.4	A	0.850342	0.8	NC	0.403812
246849_at	142.6	P	0.00293	-0.1	NC	0.558077
246850_at	83.4	P	0.046143	0.5	NC	0.138386
246851_at	4	A	0.753906	-0.8	NC	0.5
246852_at	220.9	A	0.171387	-0.2	NC	0.989865
246853_at	25	A	0.067627	1	NC	0.138386
246854_at	2.7	A	0.976074	-0.2	NC	0.99288
246855_at	802.8	P	2.44e-4	-1.7	D	0.99998
246856_at	380.7	P	0.001221	0	NC	0.814019
246857_at	2	A	0.870361	1.2	NC	0.747149
246858_at	375.6	P	2.44e-4	0.7	NC	0.069813
246859_at	3.3	A	0.696289	0.9	NC	0.583567
246860_at	12.9	A	0.753906	0.2	NC	0.51942
246861_at	1309.4	P	2.44e-4	-0.2	NC	0.868657
246862_at	582.4	P	2.44e-4	0.5	NC	0.39129
246863_at	442.2	P	0.001221	0.1	NC	0.5
246864_at	103.2	P	0.001953	0.5	NC	0.5
246865_s_at	148.4	P	0.01416	-0.7	D	0.99751
246866_at	4.3	A	0.932373	-0.9	NC	0.757415
246867_at	0.6	A	0.432373	-3.3	NC	0.213188
246868_at	88.5	A	0.067627	-0.3	NC	0.911062
246869_at	20.4	A	0.129639	0.8	NC	0.099852
246870_at	861.6	P	2.44e-4	0.8	MI	0.004925
246871_at	4.4	A	0.601074	-1.3	NC	0.725952
246872_at	31.6	A	0.246094	0.9	NC	0.506476
246873_at	58.5	A	0.334473	0.9	NC	0.596188
246874_at	23.7	A	0.601074	0.8	NC	0.633407
246875_at	162.8	P	0.008057	-1.4	D	0.99998
246876_at	5.3	A	0.80542	-0.9	NC	0.657563
246877_at	7.2	A	0.828613	0.4	NC	0.467656
246878_at	5.1	A	0.753906	1.5	NC	0.242585
246879_at	65.2	P	0.005859	0.1	NC	0.5
246880_s_at	12.4	A	0.533936	0.5	NC	0.5
246881_at	112.3	P	0.00293	-0.1	NC	0.868657
246882_at	148.5	A	0.19458	1.1	NC	0.467656
246883_at	39.9	P	0.008057	0.1	NC	0.5
246884_at	86.3	P	0.001953	1.5	I	0.00225
246885_at	27	M	0.056152	-0.7	NC	0.854318
246886_at	131.9	P	0.018555	0	NC	0.5
246887_at	42.5	A	0.366211	0.7	NC	0.657563
246888_at	280.2	P	2.44e-4	-0.7	NC	0.961585
246889_at	25	A	0.334473	0.2	NC	0.5
246890_at	39.6	A	0.149658	1.7	NC	0.057676
246891_at	45.6	P	0.037598	-0.2	NC	0.583567
246892_at	7.9	A	0.828613	-2.1	NC	0.900148
246893_at	119.9	P	0.00293	-0.1	NC	0.868657
246894_at	41.1	A	0.19458	1.7	NC	0.124552
246895_at	941.3	P	2.44e-4	0.4	NC	0.5
246896_at	2.2	A	0.888428	0.6	NC	0.725952
246897_at	275.8	P	2.44e-4	0.2	NC	0.5
246898_at	5.9	A	0.633789	-1.5	NC	0.988955
246899_at	27.2	A	0.27417	0	NC	0.715033
[truncated: 20,811 more rows]
