# Supplementary material for: Qualitative network models and genome-wide expression data define carbon/nitrogen-responsive molecular machines in Arabidopsis
Source: Genome Biol. 2007 Jan 11;8(1):R7. doi: 10.1186/gb-2007-8-1-r7 (PMC1839130; doi:10.1186/gb-2007-8-1-r7)
Supplement: Additional data file 5 — CHP files generated with the Affymetrix MAS v5.0 software as described in the Materials and methods. [file gb-2007-8-1-r7-S5.zip › CHPfiles/34.7.vs.LL42.1.CHP]

row.names	Ll34.7.vs.LL42.1.Signal	Ll34.7.vs.LL42.1.Detection	Ll34.7.vs.LL42.1.Detection.p.value	Ll34.7.vs.LL42.1.Signal.Log.Ratio	Ll34.7.vs.LL42.1.Change	Ll34.7.vs.LL42.1.Change.p.value
244901_at	78.5	P	0.00415	0.7	NC	0.232549
244902_at	36.8	A	0.303711	-0.6	NC	0.983269
244903_at	81.4	P	0.023926	0.1	NC	0.736659
244904_at	26.3	A	0.80542	1.8	NC	0.506476
244905_at	10.6	A	0.665527	-1.1	NC	0.51942
244906_at	279.2	P	0.030273	0.4	NC	0.767451
244907_at	8.1	A	0.870361	-0.7	NC	0.657563
244908_at	3.8	A	0.969727	0.4	NC	0.875448
244909_at	13.5	A	0.780518	-1.1	NC	0.715033
244910_s_at	46	A	0.219482	0.4	NC	0.5
244911_at	31.4	A	0.567627	0.9	NC	0.5
244912_at	292.3	P	0.010742	-0.7	D	0.999226
244913_at	13.8	A	0.780518	-0.6	NC	0.506476
244914_at	5.3	A	0.904785	-0.9	NC	0.545234
244915_s_at	3.1	A	0.962402	0	NC	0.921063
244916_at	5.1	A	0.432373	1.3	NC	0.161038
244917_at	2.6	A	0.98584	0.5	NC	0.964215
244918_at	8.8	A	0.969727	-1	NC	0.532344
244919_at	28.9	A	0.266846	0.3	NC	0.846768
244920_s_at	109	P	0.037598	0.4	NC	0.868657
244921_s_at	46	P	0.030273	0.2	NC	0.5
244922_s_at	50.2	A	0.171387	1	NC	0.252851
244923_s_at	61.9	A	0.665527	-0.7	NC	0.669411
244924_at	47.4	A	0.567627	0.1	NC	0.583567
244925_at	21.8	A	0.432373	0.8	NC	0.284967
244926_s_at	29.6	A	0.5	-0.5	NC	0.596188
244927_at	55.5	A	0.067627	0.7	NC	0.467656
244928_s_at	104.7	A	0.149658	0.3	NC	0.669411
244929_at	160.3	A	0.067627	-0.3	NC	0.98579
244930_at	62.4	P	0.023926	2.8	I	1.47e-4
244931_at	40.9	A	0.246094	0.4	NC	0.921063
244932_at	21.2	A	0.633789	0	NC	0.796129
244933_at	33.1	A	0.533936	1	NC	0.545234
244934_at	46.2	A	0.466064	1	NC	0.5
244935_at	399.1	P	7.32e-4	0.3	NC	0.5
244936_at	102.5	A	0.080566	0.4	NC	0.830902
244937_at	40.7	A	0.366211	0.6	NC	0.5
244938_at	112	A	0.129639	0.6	NC	0.5
244939_at	116.5	A	0.334473	0.1	NC	0.900148
244940_at	128.4	P	0.005859	-0.6	MD	0.994591
244941_at	102.8	P	0.037598	0.9	NC	0.232549
244942_at	9.9	A	0.665527	1.7	NC	0.169098
244943_at	185.7	M	0.056152	0.4	NC	0.725952
244944_s_at	152.5	P	2.44e-4	-0.2	NC	0.977068
244945_at	24.2	A	0.696289	-1.1	NC	0.921063
244946_at	69.1	A	0.246094	0.6	NC	0.493524
244947_at	34.4	A	0.303711	0.2	NC	0.5
244948_at	10.6	A	0.696289	0	NC	0.416433
244949_at	36.5	A	0.696289	2.8	NC	0.506476
244950_at	117.6	P	0.018555	1.2	NC	0.296089
244951_s_at	426.4	P	0.001221	1	NC	0.099852
244952_at	26.1	A	0.366211	0.6	NC	0.633407
244953_s_at	5.9	A	0.72583	-1.7	NC	0.645558
244954_s_at	18.5	A	0.780518	1.2	NC	0.5
244955_at	5.7	A	0.828613	-1.5	NC	0.747149
244956_s_at	63	A	0.067627	1	NC	0.177412
244957_at	42.5	A	0.398926	0.6	NC	0.645558
244958_at	10.5	A	0.72583	0	NC	0.703911
244959_s_at	84.6	P	0.008057	-0.3	NC	0.945978
244960_at	106	P	0.008057	-0.5	D	0.999562
244961_at	163.1	P	0.00415	-1	D	0.999654
244962_at	115.1	P	0.001221	-0.3	NC	0.854318
244963_at	171.5	P	2.44e-4	0.8	NC	0.153232
244964_at	161.4	M	0.056152	0.9	NC	0.48058
244965_at	2.5	A	0.962402	-3	D	0.998514
244966_at	4.2	A	0.870361	-0.3	NC	0.715033
244967_at	121.1	P	0.018555	0.5	NC	0.558077
244968_at	140.6	P	0.01416	-0.5	MD	0.994591
244969_at	89	P	0.01416	-0.5	NC	0.645558
244970_at	100.6	A	0.095215	0.6	NC	0.736659
244971_at	3797.6	P	0.001953	0.2	NC	0.786812
244972_at	21.4	A	0.665527	-1.6	NC	0.980376
244973_at	26.3	A	0.5	0.2	NC	0.736659
244974_at	54.3	A	0.095215	2.6	NC	0.194801
244975_at	63.6	A	0.111572	-1.2	D	0.99994
244976_at	939.3	P	2.44e-4	-0.3	D	0.999654
244977_at	7	A	0.976074	-1.7	NC	0.861614
244978_at	105.3	A	0.095215	0.8	NC	0.454766
244979_at	48.1	A	0.219482	0.4	NC	0.153232
244980_at	12.1	A	0.72583	-1.5	NC	0.669411
244981_at	23.7	A	0.828613	-1.3	NC	0.983269
244982_at	5.2	A	0.828613	-2.7	NC	0.966696
244983_at	38.2	A	0.303711	-2.7	D	0.99998
244984_at	275	P	7.32e-4	-0.1	NC	0.900148
244985_at	163.1	P	0.001953	-0.2	NC	0.757415
244986_at	284.5	P	0.010742	-0.5	D	0.997968
244987_s_at	808.8	P	0.018555	-0.7	D	0.99775
244988_s_at	150.2	P	0.030273	-0.5	D	0.999226
244989_s_at	117.8	A	0.149658	1.1	NC	0.5
244990_s_at	1.9	A	0.850342	-0.1	NC	0.48058
244991_s_at	80.7	A	0.149658	1.3	NC	0.48058
244992_s_at	259.6	P	0.001953	-1.4	D	0.999977
244993_s_at	133.4	P	0.030273	-0.8	D	0.999853
244994_at	26.8	A	0.19458	3	NC	0.083826
244995_at	9.9	A	0.601074	-0.1	NC	0.681091
244996_at	85.5	P	0.037598	-0.2	D	0.997247
244997_at	54.1	A	0.080566	0	NC	0.868657
244998_at	222.8	P	2.44e-4	0.1	NC	0.747149
244999_at	34.3	A	0.366211	-0.3	NC	0.888286
245000_at	98.5	A	0.27417	1.2	NC	0.263341
245001_at	396.3	P	0.00415	-0.4	D	0.99751
245002_at	36.3	A	0.27417	-1.2	NC	0.934434
245003_at	37.4	A	0.398926	-0.7	D	0.99775
245004_at	33.5	A	0.246094	0.2	NC	0.5
245005_at	4.7	A	0.780518	-2.7	NC	0.830902
245006_at	189.5	P	0.001221	-1.2	D	0.99998
245007_at	82.7	A	0.171387	-0.4	NC	0.986922
245008_at	59.5	P	0.010742	0.2	NC	0.366593
245009_at	275.4	P	0.01416	-0.4	D	0.996645
245010_at	3.5	A	0.989258	1.4	NC	0.861614
245011_at	15.8	A	0.466064	-1.3	NC	0.757415
245012_at	17.5	A	0.366211	-0.5	NC	0.971234
245013_at	903.8	P	7.32e-4	-0.5	D	0.999611
245014_at	1269.1	P	2.44e-4	-0.2	NC	0.978776
245015_at	318.6	P	0.00415	0.1	NC	0.993497
245016_at	178.7	P	2.44e-4	-0.6	MD	0.995075
245017_at	172	P	0.008057	-0.7	D	0.999965
245018_at	75.6	P	0.037598	-0.4	NC	0.964215
245019_at	103.7	A	0.095215	0	D	0.996959
245020_at	107.6	P	2.44e-4	-0.2	NC	0.942324
245021_at	68.4	P	0.00415	0	NC	0.5
245022_at	15	A	0.601074	-0.7	NC	0.467656
245023_at	210.3	P	0.00415	0.7	NC	0.177412
245024_at	391	P	2.44e-4	2.1	I	5.2e-5
245025_at	37.2	A	0.366211	-1.1	NC	0.938478
245026_at	50.5	A	0.303711	-0.5	D	0.997247
245027_at	5	A	0.80542	-3.4	NC	0.988955
245028_at	259.4	P	2.44e-4	0.3	NC	0.274048
245029_at	52.2	A	0.398926	1.5	NC	0.5
245030_at	5.5	A	0.633789	0.3	NC	0.131343
245031_at	114.3	P	0.037598	0.2	NC	0.645558
245032_at	34.3	A	0.171387	-0.2	NC	0.088938
245033_at	15.2	A	0.919434	-1.2	NC	0.966696
245034_at	40.3	A	0.27417	-0.9	NC	0.881991
245035_at	17	A	0.432373	-2.9	D	0.999954
245036_at	132.8	P	0.01416	-0.1	NC	0.952736
245037_at	26.2	A	0.533936	-0.3	NC	0.703911
245038_at	798.1	P	2.44e-4	1.5	NC	0.011045
245039_at	228.1	P	0.001221	-0.5	D	0.996645
245040_at	6.6	A	0.780518	-1.5	NC	0.822588
245041_at	123.9	P	7.32e-4	-1	D	0.99998
245042_at	56.3	A	0.466064	-0.1	NC	0.916174
245043_at	134.4	P	0.00293	-0.8	D	0.999693
245044_at	12.4	A	0.780518	-1.4	NC	0.60871
245045_at	372.6	P	2.44e-4	0.2	NC	0.51942
245046_at	725.5	P	2.44e-4	0.4	NC	0.5
245047_at	38.1	A	0.27417	0.2	NC	0.62112
245048_at	361.3	P	0.008057	-0.3	MD	0.995075
245049_at	41.2	A	0.366211	0	NC	0.786812
245050_at	179.6	P	0.008057	1.4	NC	0.021224
245051_at	216.6	P	0.030273	0.4	NC	0.822588
245052_at	44.2	A	0.27417	0.4	NC	0.532344
245053_at	41.5	A	0.095215	0.8	NC	0.454766
245054_at	56.1	A	0.19458	-0.6	MD	0.994067
245055_at	36.7	A	0.27417	-0.5	NC	0.51942
245056_at	149	P	0.00415	0.8	NC	0.078937
245057_at	7.6	A	0.780518	1.5	NC	0.033304
245058_at	4.5	A	0.888428	1.9	NC	0.318909
245059_at	191.6	P	0.00293	-0.2	NC	0.955851
245060_at	1041.6	P	2.44e-4	0.2	NC	0.5
245061_at	37.7	A	0.246094	-0.6	NC	0.916174
245062_at	196.2	P	2.44e-4	0	NC	0.757415
245063_at	78.8	P	0.037598	-0.1	NC	0.921063
245064_at	95.2	P	0.018555	0.8	NC	0.222749
245065_at	190.3	A	0.067627	-0.2	NC	0.888286
245066_at	207.4	P	0.030273	0.2	NC	0.916174
245067_at	696.6	P	2.44e-4	0	NC	0.805199
245068_at	17.8	A	0.601074	1.6	NC	0.5
245069_at	4.3	A	0.665527	0.9	NC	0.5
245070_at	3.9	A	0.981445	0.9	NC	0.894337
245071_at	28.7	A	0.780518	3.1	NC	0.5
245072_s_at	6.6	A	0.850342	1.7	NC	0.62112
245073_at	10.6	A	0.904785	1.3	NC	0.633407
245074_at	64.2	A	0.27417	0.7	NC	0.925732
245075_at	38.2	A	0.5	1.5	NC	0.105663
245076_at	2.3	A	0.994141	1.1	NC	0.5
245077_at	16.8	A	0.696289	-0.7	NC	0.814019
245078_at	179	P	0.010742	-0.7	D	0.997247
245079_at	47.4	A	0.466064	-0.5	NC	0.958799
245080_at	222.6	P	0.001953	0.5	NC	0.185981
245081_at	34.2	A	0.633789	-0.2	NC	0.5
245082_at	256.8	P	0.001221	2.5	I	3.5e-5
245083_at	297	P	2.44e-4	0.2	NC	0.692594
245084_at	57.4	A	0.129639	0.4	NC	0.5
245085_at	1191.5	P	0.001221	0.5	NC	0.5
245086_at	23.3	A	0.601074	2.6	NC	0.48058
245087_at	24.9	A	0.398926	-1.4	NC	0.975245
245088_at	14.7	A	0.72583	0.2	NC	0.5
245089_at	221.8	P	7.32e-4	0.6	NC	0.5
245090_at	1106.6	P	2.44e-4	0.3	NC	0.5
245091_at	40.3	A	0.334473	1.5	NC	0.354442
245092_at	289.4	P	0.00293	0.9	NC	0.263341
245093_at	40.6	A	0.432373	0.2	NC	0.905721
245094_at	307	P	0.008057	0.7	NC	0.5
245095_at	21.7	A	0.72583	0.7	NC	0.5
245096_at	68.8	A	0.067627	0.6	NC	0.5
245097_at	186.4	P	0.010742	-0.2	NC	0.986922
245098_at	365.5	P	7.32e-4	0	NC	0.854318
245099_at	348.1	P	0.018555	0.2	NC	0.875448
245100_at	132.2	P	0.00293	-0.1	NC	0.989865
245101_at	1481.5	P	2.44e-4	0.7	NC	0.296089
245102_at	35.8	A	0.5	2.5	NC	0.307406
245103_at	14.1	A	0.780518	-0.8	NC	0.703911
245104_at	76.5	A	0.095215	0.1	NC	0.945978
245105_at	59.2	A	0.095215	0.7	NC	0.5
245106_at	130.6	P	0.037598	-0.4	NC	0.980376
245107_at	13.3	A	0.601074	-1.8	NC	0.838962
245108_at	61.5	A	0.601074	0.4	NC	0.725952
245109_at	65.1	A	0.334473	0	NC	0.990708
245110_at	41.6	A	0.780518	-0.6	NC	0.930187
245111_at	7.9	A	0.567627	2.1	NC	0.5
245112_at	383.6	P	2.44e-4	-0.3	NC	0.983269
245113_at	685.1	P	2.44e-4	0.6	NC	0.5
245114_at	345.2	P	0.001221	0	NC	0.984574
245115_at	429.7	P	2.44e-4	0.2	NC	0.715033
245116_at	164	P	0.001221	-0.5	NC	0.98579
245117_at	91.6	P	0.023926	-0.1	NC	0.978776
245118_at	87.8	A	0.095215	0.2	NC	0.5
245119_at	90.3	A	0.171387	1	NC	0.838962
245120_at	92.6	A	0.149658	-0.1	D	0.995519
245121_at	1725.6	P	2.44e-4	0	NC	0.846768
245122_at	214.4	P	0.023926	0	NC	0.989865
245123_at	8.2	A	0.828613	0.8	NC	0.703911
245124_at	425.4	P	0.001953	0.7	NC	0.5
245125_at	21	A	0.633789	0.8	NC	0.050553
245126_at	336.6	P	7.32e-4	2.1	I	1.01e-4
245127_at	121	P	0.010742	0.4	NC	0.558077
245128_at	33.3	A	0.366211	2	NC	0.177412
245129_at	5	A	0.888428	0	NC	0.805199
245130_at	10.7	A	0.601074	-1.3	NC	0.955851
245131_s_at	190.1	P	7.32e-4	0.1	NC	0.973302
245132_at	83.1	P	0.030273	0	NC	0.830902
245133_at	76.4	P	0.010742	1.2	NC	0.065566
245134_s_at	77.7	M	0.056152	-0.3	NC	0.838962
245135_at	8.4	A	0.888428	-1.3	NC	0.596188
245136_at	53.4	A	0.219482	-1.3	D	0.999833
245137_at	77.8	P	0.010742	-0.1	NC	0.961585
245138_at	4.1	A	0.919434	1.1	NC	0.669411
245139_at	413.6	P	2.44e-4	-0.1	NC	0.942324
245140_at	57.1	A	0.27417	0.7	NC	0.51942
245141_at	109.4	A	0.095215	0.1	NC	0.952736
245142_at	13.9	A	0.943848	0.5	NC	0.934434
245143_at	24.7	A	0.533936	-0.6	NC	0.938478
245144_at	361.4	P	7.32e-4	0	NC	0.930187
245145_at	83.8	A	0.067627	-0.6	NC	0.973302
245146_at	226.3	P	0.008057	0.1	NC	0.875448
245147_at	51	A	0.219482	0.6	NC	0.681091
245148_at	84.8	A	0.149658	-1.7	D	0.99998
245149_at	82.2	M	0.056152	0	NC	0.5
245150_at	49.1	A	0.633789	-0.4	D	0.999448
245151_at	146.3	P	0.001221	-0.4	D	0.998664
245152_at	235.8	P	0.001221	0.1	NC	0.124552
245153_at	7.4	A	0.5	1.9	NC	0.078937
245154_at	18.7	A	0.780518	-1.3	NC	0.955851
245155_at	841	P	2.44e-4	0.2	NC	0.5
245156_at	100.1	A	0.095215	-0.1	NC	0.921063
245157_at	41.5	A	0.5	3.2	NC	0.467656
245158_at	5.6	A	0.696289	-1.7	NC	0.921063
245159_at	35.9	A	0.72583	2.9	NC	0.37888
245160_at	5.7	A	0.904785	1.1	NC	0.467656
245161_at	53	A	0.334473	-0.4	NC	0.945978
245162_at	34	A	0.334473	0.8	NC	0.5
245163_at	27.4	A	0.567627	2.1	NC	0.088938
245164_at	440.2	P	7.32e-4	0.5	NC	0.48058
245165_at	9.2	A	0.665527	-1.5	NC	0.5
245166_at	32.2	A	0.334473	-1	NC	0.900148
245167_s_at	279.5	P	2.44e-4	-0.8	D	0.99997
245168_at	1144.3	P	2.44e-4	-0.3	D	0.997247
245169_at	423.9	P	2.44e-4	0.4	NC	0.5
245170_at	12.3	A	0.696289	-0.6	NC	0.60871
245171_at	7.9	A	0.953857	-3.9	D	0.99998
245172_at	148	P	0.010742	0.6	NC	0.454766
245173_at	34.1	A	0.753906	1.5	NC	0.39129
245174_at	135.5	M	0.056152	0	NC	0.757415
245175_at	1708.3	P	2.44e-4	0.4	NC	0.5
245176_at	178.5	M	0.056152	0.3	NC	0.5
245177_at	43	A	0.19458	1.6	NC	0.024755
245178_at	172.2	M	0.056152	0.1	MD	0.995075
245179_at	79.3	A	0.19458	0	NC	0.992212
245180_at	248.9	P	0.00293	0.2	NC	0.51942
245181_at	1292.6	P	2.44e-4	-0.2	NC	0.955851
245182_at	96.8	P	0.037598	0.1	NC	0.767451
245183_at	101.8	A	0.129639	0.3	NC	0.51942
245184_at	43.2	A	0.366211	1.5	NC	0.48058
245185_at	33.6	A	0.27417	0	NC	0.757415
245186_at	376.5	P	7.32e-4	0.6	NC	0.263341
245187_s_at	163	P	0.018555	0.2	NC	0.822588
245188_at	78.9	A	0.111572	0.4	NC	0.5
245189_at	7.5	A	0.870361	1.8	NC	0.274048
245190_at	26.6	A	0.466064	-0.2	NC	0.930187
245191_at	19.6	A	0.601074	0.6	NC	0.5
245192_at	3.4	A	0.850342	-1.8	NC	0.942324
245193_at	318.9	P	0.001953	0.3	NC	0.846768
245194_at	19.1	A	0.432373	-1.3	D	0.997968
245195_at	26.2	A	0.466064	0.8	NC	0.307406
245196_at	101.3	A	0.246094	-0.8	D	0.999611
245197_at	836.3	P	2.44e-4	0.5	NC	0.5
245198_at	105.8	A	0.095215	-0.1	NC	0.767451
245199_at	3129.1	P	2.44e-4	0.6	NC	0.169098
245200_at	161.1	P	0.046143	0.4	NC	0.5
245201_at	167.6	A	0.171387	0.6	NC	0.805199
245202_at	156.6	P	0.001221	0.4	NC	0.5
245203_at	6.3	A	0.888428	1.5	NC	0.342437
245204_at	13.6	A	0.753906	-0.6	NC	0.570859
245205_at	67	A	0.398926	0.1	NC	0.747149
245206_at	204.2	P	2.44e-4	-0.3	NC	0.888286
245207_at	313.5	P	0.005859	0.4	NC	0.669411
245208_at	69	P	0.01416	-0.4	NC	0.921063
245209_at	272.8	P	0.005859	-1.2	D	0.99998
245210_at	57.4	A	0.19458	-0.3	NC	0.964215
245211_at	353.4	P	7.32e-4	-0.1	NC	0.861614
245212_at	8.2	A	0.753906	1.6	NC	0.354442
245213_at	51.4	A	0.27417	0.4	NC	0.5
245214_at	7.7	A	0.696289	0	NC	0.725952
245215_at	2.5	A	0.932373	-0.4	NC	0.949447
245216_at	259.9	P	2.44e-4	-0.6	D	0.998168
245217_at	2.4	A	0.919434	0.8	NC	0.786812
245218_s_at	18.1	A	0.567627	-0.7	NC	0.725952
245219_at	55.4	A	0.5	0.5	NC	0.5
245220_at	4.3	A	0.828613	-1.6	NC	0.725952
245221_s_at	47.4	A	0.567627	1.7	NC	0.5
245222_at	3.9	A	0.999756	-1.7	NC	0.942324
245223_at	3.3	A	0.943848	-0.4	NC	0.958799
245224_at	136.3	A	0.219482	2.5	NC	0.194801
245225_at	12.4	A	0.780518	1.6	NC	0.263341
245226_at	32.9	A	0.366211	-0.4	NC	0.5
245227_s_at	53.9	A	0.129639	-0.1	NC	0.5
245228_at	133.9	P	2.44e-4	-0.5	D	0.99994
245229_at	63.2	M	0.056152	0.1	NC	0.5
245230_at	9.9	A	0.665527	-1.9	NC	0.854318
245231_at	25.1	A	0.665527	-0.1	NC	0.596188
245232_at	3.2	A	0.976074	1.6	NC	0.60871
245233_at	102.5	A	0.19458	3.3	NC	0.015426
245234_at	111.6	A	0.080566	-0.6	NC	0.989865
245235_at	309.6	P	0.001221	-0.2	MD	0.995075
245236_at	54	P	0.037598	-0.7	NC	0.900148
245237_at	122	P	0.001221	0.3	NC	0.5
245238_at	1969.4	P	2.44e-4	0.1	NC	0.736659
245239_at	67.7	A	0.366211	1.8	NC	0.429141
245240_at	15.9	A	0.753906	0.8	NC	0.5
245241_at	9.5	A	0.989258	1.2	NC	0.596188
245242_at	67	A	0.19458	1.1	NC	0.5
245243_at	50.6	A	0.27417	1	NC	0.5
245244_at	40.8	A	0.466064	-0.4	NC	0.805199
245245_at	14.6	A	0.665527	-1.1	NC	0.5
245246_at	5.2	A	0.601074	1.3	NC	0.024755
245247_at	325.1	P	2.44e-4	0.5	NC	0.5
245248_at	128.4	P	0.005859	0.1	NC	0.938478
245249_at	606.3	P	2.44e-4	0	NC	0.868657
245250_at	71.4	A	0.080566	0.1	NC	0.558077
245251_at	91.4	A	0.095215	0.6	NC	0.493524
245252_at	106	P	0.008057	-0.2	NC	0.988955
245253_at	6.7	A	0.696289	2.3	NC	0.441923
245254_at	68.5	A	0.219482	-0.8	NC	0.973302
245255_at	331.9	P	0.001953	-0.3	NC	0.980376
245256_at	103.1	P	0.01416	0.6	NC	0.596188
245257_at	17.5	A	0.567627	-0.1	NC	0.5
245258_at	61.8	P	0.023926	-0.9	D	0.999562
245259_at	28.3	A	0.665527	-0.2	NC	0.736659
245260_at	186.4	P	0.023926	-0.6	NC	0.990708
245261_at	98.7	P	0.037598	-0.3	NC	0.969033
245262_at	89.4	A	0.080566	0.8	NC	0.48058
245263_at	23.6	A	0.432373	-0.1	NC	0.796129
245264_at	18.9	A	0.533936	1.7	NC	0.296089
245265_at	18.8	A	0.780518	0.6	NC	0.5
245266_at	134	P	0.005859	0.1	NC	0.570859
245267_at	90.5	P	0.037598	-0.1	NC	0.981872
245268_at	129.7	A	0.080566	0.2	NC	0.805199
245269_at	330.3	P	7.32e-4	0.3	NC	0.62112
245270_at	3207.5	P	2.44e-4	1.1	NC	0.018128
245271_at	138.4	P	0.00415	-0.3	D	0.998514
245272_at	47.5	A	0.665527	0.3	NC	0.905721
245273_at	176.6	A	0.129639	-0.1	NC	0.822588
245274_at	263.6	P	0.030273	1.3	NC	0.5
245275_at	28	A	0.533936	2.7	NC	0.013078
245276_at	56.7	A	0.27417	-0.9	NC	0.989865
245277_at	5.9	A	0.98584	-1.5	NC	0.955851
245278_at	353.1	P	2.44e-4	-0.3	D	0.996959
245279_at	247.5	P	0.00293	-0.2	NC	0.964215
245280_at	163.7	P	7.32e-4	0.6	NC	0.5
245281_at	913.6	P	2.44e-4	0.8	NC	0.061522
245282_at	281	P	7.32e-4	-0.5	D	0.99751
245283_at	8.3	A	0.665527	-2.5	NC	0.964215
245284_at	117.2	P	2.44e-4	0.9	NC	0.307406
245285_s_at	104.6	M	0.056152	-0.6	D	0.999786
245286_at	978.8	P	2.44e-4	-0.5	D	0.999977
245287_at	55.9	A	0.149658	-0.4	NC	0.989865
245288_at	198.3	P	0.00415	0.4	NC	0.715033
245289_at	2027.9	P	2.44e-4	0.3	NC	0.5
245290_at	249.8	P	0.037598	-1.1	D	0.99998
245291_at	194.9	A	0.111572	0.6	NC	0.493524
245292_at	1290.9	P	2.44e-4	-0.1	NC	0.952736
245293_at	185.1	P	2.44e-4	0.4	NC	0.5
245294_at	62.9	A	0.432373	-0.9	D	0.999135
245295_at	152.3	P	7.32e-4	0.1	NC	0.881991
245296_at	39.8	A	0.334473	-0.1	NC	0.5
245297_at	96	P	0.023926	-0.3	NC	0.949447
245298_at	119.1	A	0.303711	-0.3	NC	0.988955
245299_at	530.1	P	2.44e-4	0.4	NC	0.5
245300_at	170	P	0.00293	0.7	NC	0.5
245301_at	125.2	P	0.00415	0.5	NC	0.5
245302_at	43.8	A	0.111572	0.2	NC	0.736659
245303_at	44.7	A	0.466064	-0.4	NC	0.945978
245304_at	6.2	A	0.850342	-3.4	NC	0.925732
245305_at	283.1	P	2.44e-4	-0.7	D	0.999899
245306_at	125.3	A	0.149658	1.8	NC	0.118009
245307_at	140.8	P	0.005859	0	NC	0.786812
245308_at	234.9	P	0.030273	-0.3	D	0.999833
245309_at	110.7	P	0.046143	0.7	NC	0.645558
245310_at	44.7	A	0.19458	0.3	NC	0.657563
245311_at	448.7	P	7.32e-4	-1	D	0.999727
245312_at	88.8	A	0.171387	0.3	NC	0.692594
245313_at	146.9	P	0.001221	-0.1	NC	0.966696
245314_at	17.6	A	0.567627	-1.3	NC	0.921063
245315_at	750.5	P	2.44e-4	0.5	NC	0.5
245316_at	233.6	P	0.010742	0.5	NC	0.60871
245317_at	4318.7	P	2.44e-4	0.9	NC	0.083826
245318_at	132.3	P	0.023926	2.2	NC	0.035785
245319_at	181.9	P	0.018555	1.6	NC	0.016731
245320_at	186.7	P	0.001221	-0.1	NC	0.989865
245321_at	522.6	P	2.44e-4	0.1	NC	0.5
245322_at	5.7	A	0.850342	-1.2	NC	0.757415
245323_at	507.3	P	2.44e-4	-0.4	NC	0.992212
245324_at	355.5	P	7.32e-4	0.4	NC	0.5
245325_at	403.9	P	2.44e-4	0.9	NC	0.177412
245326_at	67.9	A	0.171387	0.9	NC	0.366593
245327_at	91.8	P	0.023926	-0.4	D	0.999833
245328_at	720.4	P	2.44e-4	0.5	NC	0.5
245329_at	847.5	P	7.32e-4	1.7	I	9.66e-4
245330_at	44.8	A	0.432373	-2.2	D	0.99998
245331_at	209.7	P	2.44e-4	-0.6	D	0.999382
245332_at	297	P	0.001221	0.2	NC	0.60871
245333_at	448.9	P	0.001953	0.2	NC	0.506476
245334_at	448.8	P	7.32e-4	0.1	NC	0.657563
245335_at	10.4	A	0.953857	-0.2	NC	0.725952
245336_at	85.9	A	0.219482	3.9	NC	0.054022
245337_at	139.7	P	0.00415	0.4	NC	0.875448
245338_at	92.5	A	0.080566	-0.1	MD	0.994067
245339_at	61.9	A	0.398926	-0.3	NC	0.934434
245340_at	1056.2	P	2.44e-4	0.2	NC	0.51942
245341_at	148.2	P	0.001953	-0.2	NC	0.777251
245342_at	2767.4	P	2.44e-4	0.1	NC	0.725952
245343_at	79.7	A	0.067627	-0.8	D	0.998514
245344_at	144.2	P	2.44e-4	-0.4	NC	0.993497
245345_at	213.8	P	0.005859	1.7	I	6.18e-4
245346_at	53.2	P	0.018555	0.2	NC	0.161038
245347_at	24.3	A	0.246094	-0.2	NC	0.48058
245348_at	350.7	P	2.44e-4	-0.1	NC	0.796129
245349_at	31.9	A	0.149658	0.3	NC	0.5
245350_at	756	P	7.32e-4	-0.5	D	0.999977
245351_at	347.6	P	2.44e-4	0.2	NC	0.5
245352_at	15.1	A	0.366211	1.6	NC	0.054022
245353_at	3.9	A	0.99585	-2.7	D	0.999922
245354_at	37.6	A	0.165527	2.7	NC	0.019624
245355_at	2256.9	P	2.44e-4	0.1	NC	0.767451
245356_at	1.23283e4	P	2.44e-4	0.3	NC	0.5
245357_at	63.6	P	0.005859	-0.3	NC	0.5
245358_at	313.2	P	0.005859	0.5	NC	0.657563
245359_at	180.1	P	0.010742	0.5	NC	0.767451
245360_at	286.4	P	0.001953	-0.2	NC	0.990708
245361_at	475.8	P	7.32e-4	0.1	NC	0.805199
245362_at	117	A	0.111572	-0.2	NC	0.986922
245363_at	161.6	P	0.010742	0	NC	0.99288
245364_at	26.5	A	0.466064	-1.5	D	0.999811
245365_at	142.7	P	0.046143	-0.4	D	0.999693
245366_at	153.8	P	0.001221	-0.2	D	0.997247
245367_at	90.7	P	0.037598	0	NC	0.846768
245368_at	73.5	A	0.129639	0.5	NC	0.354442
245369_at	4.7	A	0.943848	1.3	NC	0.736659
245370_at	68.7	P	0.030273	-0.3	NC	0.900148
245371_at	21.8	A	0.567627	-0.5	NC	0.900148
245372_at	725.6	P	2.44e-4	-0.4	NC	0.993497
245373_s_at	945.8	P	0.001953	-0.5	D	0.999759
245374_at	220	P	0.001221	0	NC	0.888286
245375_at	32.7	A	0.466064	0.7	NC	0.596188
245376_at	7.5	A	0.780518	-0.9	NC	0.868657
245377_at	32.9	A	0.366211	2.7	NC	0.099852
245378_at	34.3	A	0.828613	3.6	NC	0.777251
245379_at	76.7	A	0.171387	0.3	NC	0.62112
245380_at	45	A	0.366211	0.5	NC	0.5
245381_at	84.2	P	0.005859	0.8	NC	0.169098
245382_at	612	P	0.00293	-0.8	D	0.999977
245383_at	85.8	A	0.334473	1.5	NC	0.37888
245384_at	96.1	P	0.01416	0.1	NC	0.5
245385_at	132.3	P	0.023926	1.5	NC	0.028766
245386_at	1636.1	P	2.44e-4	0	NC	0.973302
245387_at	134.4	P	0.010742	-0.4	NC	0.980376
245388_at	61.4	A	0.095215	0.7	NC	0.242585
245389_at	8	A	0.870361	-2.6	D	0.999693
245390_at	142.8	P	0.005859	0.7	NC	0.354442
245391_at	694	P	2.44e-4	-0.6	D	0.999382
245392_at	3.3	A	0.904785	-0.2	NC	0.5
245393_at	211	P	0.00293	-2	D	0.99998
245394_at	1025.3	P	0.001221	0	NC	0.930187
245395_at	87.4	P	0.010742	-0.1	NC	0.5
245396_at	88.2	A	0.398926	1	NC	0.441923
245397_at	107.4	A	0.334473	0.1	NC	0.861614
245398_at	275.6	P	0.00415	0.1	NC	0.669411
245399_at	6624.4	P	2.44e-4	0.1	NC	0.715033
245400_at	312.2	P	2.44e-4	-0.5	D	0.996301
245401_at	1154.2	P	2.44e-4	0.1	NC	0.757415
245402_at	3.4	A	0.904785	-0.1	NC	0.284967
245403_at	10.9	A	0.72583	-0.7	NC	0.242585
245404_at	68.6	P	0.010742	-0.2	NC	0.894337
245405_at	111.8	A	0.149658	1	NC	0.669411
245406_at	70.2	A	0.080566	1.7	NC	0.111714
245407_at	387.9	P	2.44e-4	-0.5	MD	0.995075
245408_at	101.5	M	0.056152	0.7	NC	0.5
245409_at	65.6	A	0.219482	1.4	NC	0.318909
245410_at	56	P	0.001221	0.7	NC	0.307406
245411_at	33.7	A	0.149658	1.3	NC	0.330589
245412_at	1702.4	P	2.44e-4	2.3	I	2.e-5
245413_at	75.5	P	0.030273	1	NC	0.5
245414_at	29.8	A	0.533936	-0.6	NC	0.51942
245415_at	460.2	P	2.44e-4	0.3	NC	0.633407
245416_at	111.4	P	0.037598	0.1	NC	0.945978
245417_at	6.1	A	0.870361	-1.7	NC	0.911062
245418_at	111.7	P	0.010742	-0.2	NC	0.945978
245419_at	36.4	A	0.72583	2.3	NC	0.692594
245420_at	4.9	A	0.888428	-1.1	NC	0.981872
245421_at	39.4	A	0.171387	-0.8	NC	0.888286
245422_at	12.4	A	0.601074	1	NC	0.48058
245423_at	47.3	A	0.366211	0.1	NC	0.725952
245424_at	4.1	A	0.981445	1.5	NC	0.5
245425_at	428.9	P	0.001221	0.4	NC	0.5
245426_at	33.6	A	0.334473	0.2	NC	0.506476
245427_at	202	P	0.023926	0.9	NC	0.5
245428_at	87.9	A	0.067627	-0.1	NC	0.900148
245429_at	67.1	A	0.398926	0.6	NC	0.5
245430_at	187.2	P	0.008057	0.6	NC	0.185981
245431_at	142.7	P	0.005859	-0.2	NC	0.945978
245432_at	305.5	P	0.008057	1	NC	0.232549
245433_at	769	P	7.32e-4	0.1	NC	0.5
245434_at	143.6	P	0.001953	-0.4	NC	0.98579
245435_at	99.1	A	0.067627	1.7	NC	0.342437
245436_at	28.9	A	0.398926	-0.9	NC	0.987976
245437_at	61.8	A	0.219482	0.6	NC	0.5
245438_at	124.1	P	0.030273	0.4	NC	0.5
245439_at	80.7	A	0.171387	0.7	NC	0.51942
245440_at	17.4	A	0.533936	0.3	NC	0.232549
245441_at	30.4	A	0.601074	0.1	NC	0.767451
245442_at	99.1	P	0.018555	0.1	NC	0.938478
245443_at	5.7	A	0.850342	1.4	NC	0.403812
245444_at	9.6	A	0.72583	-0.6	NC	0.669411
245445_at	95.5	P	0.01416	1.1	NC	0.035785
245446_at	104.1	P	0.005859	0.2	NC	0.5
245447_at	4.1	A	0.888428	1.6	NC	0.138386
245448_at	3.1	A	0.989258	1.1	NC	0.669411
245449_at	39.6	A	0.567627	0.1	NC	0.881991
245450_at	5.1	A	0.904785	-2.3	NC	0.846768
245451_at	71.4	A	0.111572	0.4	NC	0.583567
245452_at	1.4	A	0.976074	-3	NC	0.881991
245453_at	19.7	A	0.753906	0.5	NC	0.284967
245454_at	91.9	A	0.171387	-0.1	NC	0.993497
245455_at	3.2	A	0.828613	2	NC	0.044149
245456_at	184.1	P	0.008057	0.5	NC	0.5
245457_s_at	8.1	A	0.780518	-3.6	D	0.996645
245458_at	23.4	A	0.753906	1.9	NC	0.767451
245459_at	7.3	A	0.932373	1.6	NC	0.330589
245460_at	39.5	A	0.665527	1.4	NC	0.099852
245461_at	76.7	P	0.037598	1	NC	0.429141
245462_at	75.2	A	0.171387	0.4	NC	0.5
245463_at	667.8	P	2.44e-4	-1	D	0.99998
245464_at	66.7	A	0.219482	0.9	NC	0.905721
245465_at	35.9	A	0.5	0	NC	0.633407
245466_at	54.7	A	0.246094	0.1	NC	0.990708
245467_at	123.1	P	0.030273	1	NC	0.161038
245468_at	14	A	0.80542	-0.9	NC	0.786812
245469_at	1	A	0.989258	1.5	NC	0.51942
245470_at	7.2	A	0.976074	0.5	NC	0.900148
245471_at	2.2	A	0.919434	2	NC	0.5
245472_at	28.4	A	0.533936	2.7	NC	0.044149
245473_at	2	A	0.953857	1.6	NC	0.467656
245474_at	61.1	A	0.432373	-0.3	NC	0.987976
245475_at	57.2	A	0.398926	2	NC	0.454766
245476_at	4.9	A	0.962402	0.7	NC	0.930187
245477_at	209.1	P	2.44e-4	-0.2	NC	0.993497
245478_at	105.5	P	0.046143	-0.5	D	0.999226
245479_at	109.7	P	0.01416	0.8	NC	0.429141
245480_at	131.6	A	0.095215	0.4	NC	0.894337
245481_at	295.8	P	2.44e-4	0.1	NC	0.645558
245482_at	74.3	A	0.080566	-1	D	0.999948
245483_at	5021.1	P	2.44e-4	-0.4	D	0.999759
245484_at	197	P	0.001221	-0.1	NC	0.911062
245485_at	44.2	A	0.067627	-0.1	NC	0.703911
245486_x_at	168.2	A	0.19458	1.5	NC	0.044149
245487_at	163.2	M	0.056152	0.6	NC	0.669411
245488_at	25.4	A	0.334473	0.2	NC	0.657563
245489_at	50.7	A	0.432373	-0.8	NC	0.814019
245490_at	6.8	A	0.850342	-1.4	NC	0.966696
245491_at	100.2	P	0.030273	0.7	NC	0.5
245492_at	271.4	P	0.001221	1	NC	0.37888
245493_at	131.6	P	0.005859	1.3	NC	0.185981
245494_at	76.7	A	0.129639	0.2	NC	0.964215
245495_at	101.8	A	0.27417	0.3	NC	0.981872
245496_at	109.6	P	0.046143	0.2	NC	0.961585
245497_at	9.8	A	0.753906	1.3	NC	0.296089
245498_at	57.6	A	0.19458	-0.2	NC	0.558077
245499_at	88.1	A	0.27417	1.3	NC	0.5
245500_at	5.5	A	0.943848	0.6	D	0.997247
245501_at	3.4	A	0.998047	1.4	NC	0.786812
245502_at	199.6	P	0.008057	0.5	NC	0.645558
245503_at	14.7	A	0.828613	3.1	NC	0.232549
245504_at	18.7	A	0.303711	2.5	NC	0.044149
245505_at	1.9	A	0.989258	1.4	NC	0.545234
245506_at	3.5	A	0.953857	-0.9	NC	0.942324
245507_at	3.7	A	0.962402	0.3	NC	0.62112
245508_at	7.7	A	0.943848	-1.6	NC	0.596188
245509_at	18.7	A	0.303711	-1	NC	0.5
245510_at	553.6	P	2.44e-4	-0.4	D	0.998168
245511_at	25.4	A	0.334473	0.7	NC	0.330589
245512_at	241.8	P	2.44e-4	-0.3	NC	0.930187
245513_at	84.7	A	0.111572	-1	D	0.999811
245514_at	189.5	P	0.001221	1.8	NC	0.035785
245515_at	34.1	A	0.466064	0.8	NC	0.39129
245516_at	56.4	A	0.366211	-0.4	NC	0.958799
245517_at	119.2	A	0.111572	-0.3	NC	0.955851
245518_at	56.3	A	0.149658	0.1	NC	0.838962
245519_at	6	A	0.919434	-1.7	NC	0.60871
245520_at	8.8	A	0.80542	0.3	NC	0.021224
245521_at	136.8	P	0.037598	0.3	NC	0.596188
245522_at	22.5	A	0.398926	-0.5	NC	0.822588
245523_at	505.7	P	2.44e-4	0.4	NC	0.5
245524_at	230.6	P	2.44e-4	-1.2	D	0.999693
245525_at	380.1	P	0.018555	-0.5	NC	0.981872
245526_at	132.9	P	0.023926	0.6	NC	0.5
245527_at	16.8	A	0.432373	-0.7	NC	0.545234
245528_at	3.1	A	0.80542	-2.6	D	0.999135
245529_at	54.8	A	0.149658	-0.1	NC	0.975245
245530_at	41.9	A	0.366211	0.8	NC	0.318909
245531_at	69.6	A	0.246094	-3	D	0.999833
245532_at	135.4	P	0.01416	0.8	NC	0.5
245533_at	19.8	A	0.665527	-1	NC	0.949447
245534_at	25.7	A	0.828613	2.9	NC	0.111714
245535_at	82.6	A	0.067627	0.4	NC	0.596188
245536_at	45.5	A	0.334473	0	NC	0.846768
245537_at	13	A	0.633789	0.9	NC	0.203871
245538_at	3.3	A	0.998047	-2.2	NC	0.938478
245539_at	10.3	A	0.753906	1.1	NC	0.62112
245540_at	79.2	A	0.219482	0.4	NC	0.703911
245541_at	26	A	0.567627	-1	NC	0.971234
245542_at	51.3	A	0.219482	2.5	NC	0.069813
245543_at	20.8	A	0.601074	0.1	NC	0.692594
245544_at	131.9	P	0.001953	-0.7	D	0.999611
245545_at	6.7	A	0.72583	-2.4	NC	0.925732
245546_at	50.8	A	0.111572	0.2	NC	0.330589
245547_at	69.6	A	0.080566	3.7	NC	0.012024
245548_at	41.8	A	0.095215	1.5	NC	0.118009
245549_at	8	A	0.850342	1.1	NC	0.558077
245550_at	72.2	A	0.111572	-2.5	D	0.999886
245551_at	4.6	A	0.976074	-1.3	NC	0.971234
245552_at	89.6	P	0.018555	1.1	NC	0.118009
245553_at	35.5	A	0.366211	-0.1	NC	0.911062
245554_at	246.7	P	2.44e-4	-0.6	D	0.998664
245555_at	6421.4	P	2.44e-4	0.7	NC	0.222749
245556_at	162.9	P	0.001953	-1.1	D	0.99998
245557_at	255.7	P	0.001221	0	NC	0.736659
245558_at	21.1	A	0.696289	-1.2	NC	0.900148
245559_at	4.1	A	0.969727	0.9	NC	0.905721
245560_at	91.1	A	0.246094	4.7	MI	0.005409
245561_at	186.7	P	0.018555	-0.1	NC	0.861614
245562_at	165.3	P	0.010742	0.2	NC	0.645558
245563_at	445.8	P	7.32e-4	-1.1	D	0.99998
245564_at	34.5	A	0.432373	0.2	NC	0.945978
245565_at	71.6	A	0.111572	-0.3	NC	0.715033
245566_at	126.3	P	0.023926	0.7	NC	0.5
245567_at	3298	P	2.44e-4	0	NC	0.767451
245568_at	65.5	A	0.129639	0.8	NC	0.37888
245569_at	26.4	A	0.398926	0.2	NC	0.830902
245570_at	6.2	A	0.962402	1.1	NC	0.715033
245571_at	15.5	A	0.870361	0	NC	0.5
245572_at	101.7	P	0.00293	0.5	NC	0.570859
245573_at	8.2	A	0.696289	-1	NC	0.5
245574_at	17.6	A	0.919434	-0.3	NC	0.777251
245575_at	128.6	M	0.056152	-0.4	NC	0.99288
245576_at	121.7	A	0.171387	-0.6	NC	0.980376
245577_at	113.6	P	0.00293	-0.3	NC	0.993497
245578_at	97	P	0.005859	-0.3	NC	0.934434
245579_at	5.9	A	0.72583	-3.4	NC	0.62112
245580_at	56.2	A	0.171387	0.6	NC	0.37888
245581_at	58.7	A	0.129639	0.8	NC	0.5
245582_at	32.3	A	0.171387	0.2	NC	0.570859
245583_at	96.1	P	0.010742	0.2	NC	0.5
245584_at	91.1	P	0.018555	0.6	NC	0.169098
245585_at	7.4	A	0.80542	1.1	NC	0.747149
245586_at	10.3	A	0.780518	-1.2	NC	0.921063
245587_at	82	A	0.111572	-0.3	NC	0.969033
245588_at	41.4	A	0.466064	0.7	NC	0.5
245589_at	5	A	0.904785	0.5	NC	0.583567
245590_at	22.8	A	0.129639	0.4	NC	0.5
245591_at	31.4	A	0.171387	4.4	NC	0.145682
245592_at	3.7	A	0.976074	1.1	NC	0.467656
245593_at	105.1	P	0.008057	0.8	NC	0.403812
245594_at	134.5	M	0.056152	-0.5	D	0.998514
245595_at	34.9	A	0.432373	3.2	NC	0.145682
245596_at	7.8	A	0.870361	-1.2	NC	0.916174
245597_at	30.2	A	0.696289	-1.3	D	0.999382
245598_at	9.9	A	0.850342	-1.3	NC	0.934434
245599_at	97.4	A	0.129639	-0.2	NC	0.958799
245600_at	134.7	P	7.32e-4	-0.2	NC	0.921063
245601_at	104.5	P	0.046143	-0.1	NC	0.703911
245602_at	953.4	P	2.44e-4	0	NC	0.846768
245603_at	32.3	A	0.696289	0.2	NC	0.5
245604_at	63	A	0.129639	-0.5	D	0.999853
245605_at	256	P	2.44e-4	0.1	NC	0.645558
245606_at	76.6	A	0.080566	0.1	NC	0.5
245607_at	42.3	A	0.303711	0.2	NC	0.725952
245608_at	149.8	P	0.00293	-0.6	D	0.998664
245609_at	1.4	A	0.976074	-0.7	NC	0.767451
245610_at	10.7	A	0.432373	-0.5	NC	0.5
245611_at	76.1	P	0.00293	-1.3	D	0.996301
245612_at	1164.9	P	2.44e-4	1.6	I	2.73e-4
245613_at	10.7	A	0.870361	-0.7	NC	0.881991
245614_at	23.3	A	0.665527	1.9	NC	0.805199
245615_at	11.8	A	0.696289	-0.8	NC	0.633407
245616_at	3.4	A	0.850342	-1.2	NC	0.48058
245617_at	18.2	A	0.753906	0	NC	0.5
245618_at	109.8	A	0.111572	0.9	NC	0.5
245619_at	72	A	0.27417	0.2	NC	0.814019
245620_at	24.4	A	0.601074	2.3	NC	0.48058
245621_at	46.9	A	0.219482	-0.1	NC	0.911062
245622_at	3.3	A	0.943848	1.7	NC	0.429141
245623_s_at	35.5	A	0.432373	1	NC	0.5
245624_at	9	A	0.828613	0.4	NC	0.342437
245625_at	292.7	P	7.32e-4	-0.1	D	0.995519
245626_at	617.2	P	2.44e-4	-0.6	D	0.999973
245627_at	104.7	M	0.056152	4.9	I	0.001201
245628_at	65.8	A	0.19458	0.6	NC	0.252851
245629_at	688.7	P	2.44e-4	0.5	NC	0.307406
245630_at	56.1	A	0.432373	1.1	NC	0.145682
245631_at	308.4	P	2.44e-4	0.3	NC	0.532344
245632_at	19.5	A	0.72583	-0.7	NC	0.921063
245633_at	333.4	P	7.32e-4	0	NC	0.991489
245634_at	2.8	A	0.904785	1.4	NC	0.532344
245635_at	79.4	P	0.030273	1.3	NC	0.403812
245636_at	11.7	A	0.753906	1	NC	0.318909
245637_at	246.7	P	0.018555	0	NC	0.981872
245638_s_at	511	P	2.44e-4	0	NC	0.570859
245639_at	861.9	P	2.44e-4	0.1	NC	0.888286
245640_at	10.5	A	0.753906	0.1	NC	0.5
245641_at	124.4	A	0.129639	0.3	NC	0.558077
245642_at	742.9	P	2.44e-4	-0.5	D	0.999226
245643_at	8.8	A	0.953857	-2.1	NC	0.881991
245644_at	155.1	P	7.32e-4	0.3	NC	0.5
245645_at	8.8	A	0.633789	-3.2	NC	0.989865
245646_x_at	29.9	A	0.398926	3.3	NC	0.153232
245647_at	11.7	A	0.753906	-0.4	NC	0.493524
245648_at	3.5	A	0.976074	1.6	NC	0.138386
245649_at	214	A	0.067627	0.3	NC	0.669411
245650_at	95.4	A	0.219482	0.9	NC	0.222749
245651_s_at	1118.5	P	2.44e-4	0.3	NC	0.596188
245652_at	29.8	A	0.466064	1	NC	0.5
245653_at	2.3	A	0.981445	-2	NC	0.814019
245654_at	45.3	A	0.129639	0.2	NC	0.725952
245655_at	1.1	A	0.703125	0.4	NC	0.837065
245656_at	4.6	A	0.943848	1.4	NC	0.633407
245657_at	10.5	A	0.466064	-1.8	NC	0.715033
245658_at	2.6	A	0.919434	1.2	NC	0.633407
245659_at	291.5	P	0.001953	-0.4	D	0.999508
245660_at	145.4	A	0.111572	0.6	NC	0.5
245661_at	91.4	A	0.149658	0.9	NC	0.532344
245662_at	12.6	A	0.943848	-2.4	D	0.999654
245663_at	2.5	A	0.828613	-1.5	NC	0.51942
245664_at	6	A	0.888428	-1	NC	0.274048
245665_at	225.1	P	0.00293	0.2	NC	0.62112
245666_at	382.6	P	0.005859	0.1	NC	0.703911
245667_at	869.4	P	2.44e-4	0.6	NC	0.39129
245668_at	844.4	P	2.44e-4	-1	D	0.999759
245669_at	29.8	A	0.432373	0.4	NC	0.5
245670_at	17	A	0.665527	-1.6	NC	0.767451
245671_at	73.3	A	0.080566	0.7	NC	0.545234
245672_at	3.6	A	0.888428	-4	NC	0.777251
245673_at	2.8	A	0.962402	-1.2	NC	0.5
245674_at	56.1	A	0.149658	-0.1	NC	0.645558
245675_at	48.5	A	0.219482	0.3	NC	0.5
245676_at	5.6	A	0.870361	-0.5	NC	0.5
245677_at	8	A	0.870361	-0.2	NC	0.5
245678_at	45	A	0.095215	-0.4	NC	0.990708
245679_at	171.3	P	0.005859	-0.1	NC	0.966696
245680_at	24.2	A	0.696289	-0.4	NC	0.558077
245681_at	163.3	A	0.067627	0.7	NC	0.736659
245682_at	92.1	A	0.111572	-0.5	NC	0.971234
245683_at	128.5	P	2.44e-4	0.4	NC	0.5
245684_at	476.3	P	2.44e-4	0.2	NC	0.725952
245685_at	132.4	P	0.010742	1	NC	0.074268
245686_at	429.5	P	2.44e-4	-0.3	NC	0.978776
245687_at	224.6	P	2.44e-4	0	NC	0.945978
245688_at	1937.3	P	2.44e-4	1.1	NC	0.011045
245689_at	85.1	A	0.149658	5.6	NC	0.065566
245690_at	28.3	A	0.432373	0.3	NC	0.203871
245691_at	141.7	M	0.056152	0.1	NC	0.715033
245692_at	17.8	A	0.753906	0.8	NC	0.5
245693_at	79.2	P	0.037598	0.4	NC	0.633407
245694_at	248	P	2.44e-4	-0.5	NC	0.964215
245695_at	101.8	P	0.037598	-0.1	NC	0.949447
245696_at	5	A	0.904785	0.5	NC	0.583567
245697_at	193.9	P	0.00293	-0.7	MD	0.994591
245698_at	124.8	A	0.149658	1.3	NC	0.342437
245699_at	66.7	A	0.19458	-0.1	NC	0.692594
245700_at	11.9	A	0.828613	0.1	NC	0.952736
245701_at	6.4	A	0.870361	1.1	NC	0.796129
245702_at	53.7	A	0.111572	0.5	NC	0.5
245703_at	4.4	A	0.969727	-2.4	NC	0.958799
245704_at	89.9	A	0.111572	-1	D	0.999853
245705_at	3.5	A	0.919434	-1.7	NC	0.747149
245706_at	8.6	A	0.919434	-0.4	NC	0.747149
245707_at	60.4	A	0.432373	1.4	NC	0.5
245708_at	7.8	A	0.780518	1.2	NC	0.777251
245709_at	114.9	A	0.219482	-0.3	NC	0.966696
245710_at	60.3	A	0.219482	1.2	NC	0.274048
245711_at	396.5	P	0.001221	0.3	NC	0.5
245712_at	67.3	P	0.046143	0.5	NC	0.5
245713_at	60.6	A	0.080566	1.3	NC	0.074268
245714_at	280.9	P	2.44e-4	-0.1	NC	0.934434
245715_s_at	2636.3	P	2.44e-4	0.3	NC	0.5
245716_at	70.6	P	0.01416	0.3	NC	0.62112
245717_at	84.4	A	0.19458	2.5	NC	0.061522
245718_at	168.2	M	0.056152	0.3	NC	0.5
245719_at	34.4	A	0.533936	0.1	NC	0.633407
245720_at	58.4	A	0.601074	1.6	NC	0.429141
245721_s_at	110.1	P	2.44e-4	0	NC	0.966696
245722_at	71.3	A	0.171387	0.4	NC	0.955851
245723_at	46	A	0.5	-0.3	NC	0.786812
245724_at	266	P	0.001953	-0.2	NC	0.981872
245725_at	71	A	0.19458	-0.8	D	0.999654
245726_at	10.4	A	0.80542	-1.3	NC	0.5
245727_at	36	A	0.398926	-0.4	NC	0.911062
245728_at	117.3	A	0.129639	0.4	NC	0.657563
245729_at	356.3	P	2.44e-4	0.2	NC	0.506476
245730_at	58.4	A	0.466064	-0.3	NC	0.888286
245731_at	161.5	P	0.023926	-0.3	NC	0.911062
245732_at	96.7	P	0.001953	-0.7	NC	0.805199
245733_at	178.5	P	0.01416	0.3	NC	0.681091
245734_at	241	P	2.44e-4	0.7	NC	0.37888
245735_at	48.4	P	0.018555	-1.4	D	0.999811
245736_at	9325.8	P	2.44e-4	-0.2	NC	0.992212
245737_at	175.9	P	0.001221	0	NC	0.900148
245738_at	53.6	A	0.067627	1.4	NC	0.015426
245739_at	61.5	P	0.046143	-0.7	NC	0.986922
245740_at	157.4	A	0.19458	-0.1	D	0.998168
245741_at	31.3	A	0.567627	1.7	NC	0.493524
245742_at	942.5	P	2.44e-4	0	NC	0.875448
245743_at	35	A	0.665527	4.4	NC	0.033304
245744_at	5.5	A	0.932373	1.1	NC	0.570859
245745_at	11.8	A	0.633789	3.8	NC	0.024755
245746_at	1290.5	P	2.44e-4	0.1	NC	0.596188
245747_at	38.1	A	0.067627	1.2	NC	0.454766
245748_at	314	P	2.44e-4	1.3	I	0.004481
245749_at	9	A	0.466064	-0.4	NC	0.185981
245750_at	465.8	P	0.00415	-0.8	D	0.999786
245751_s_at	18.2	A	0.5	-2	D	0.999226
245752_at	34.5	A	0.696289	0.6	NC	0.570859
245753_at	2	A	0.870361	-1.8	NC	0.570859
245754_at	9.3	A	0.567627	4.1	NC	0.018128
245755_at	64.6	A	0.129639	0.9	NC	0.284967
245756_at	518.6	P	2.44e-4	-0.2	NC	0.955851
245757_at	47.9	M	0.056152	1.4	NC	0.403812
245758_at	51.2	P	0.037598	0.2	NC	0.961585
245759_at	143.8	P	0.010742	0.6	NC	0.925732
245760_s_at	39.9	A	0.533936	1.1	NC	0.232549
245761_at	126.1	P	0.030273	-0.7	D	0.999727
245762_at	72	M	0.056152	2.1	NC	0.252851
245763_at	143	P	0.001953	0	NC	0.934434
245764_s_at	33.9	A	0.5	-1.3	NC	0.952736
245765_at	14.5	A	0.904785	2	NC	0.736659
245766_at	50.9	A	0.149658	1.7	MI	0.005933
245767_at	52.3	A	0.334473	0	NC	0.669411
245768_at	84.6	P	2.44e-4	-0.9	D	0.99998
245769_at	91.2	P	0.018555	0.9	NC	0.5
245770_at	83.6	A	0.095215	0.5	NC	0.692594
245771_at	42.4	A	0.27417	1.1	NC	0.5
245772_at	101.9	P	0.001221	0.5	NC	0.583567
245773_at	76.6	P	0.005859	0.2	NC	0.60871
245774_at	12.3	A	0.5	-2.2	NC	0.875448
245775_at	132.7	P	2.44e-4	-1.1	D	0.99998
245776_at	234.7	P	0.005859	-0.3	NC	0.987976
245777_at	114.2	P	0.01416	0.4	NC	0.570859
245778_at	107.3	P	0.046143	1.2	NC	0.111714
245779_at	20.8	A	0.601074	0.3	NC	0.5
245780_at	289.2	P	2.44e-4	-0.3	NC	0.99288
245781_at	206.9	P	0.00293	-0.6	MD	0.995075
245782_at	11.9	A	0.780518	0.3	NC	0.441923
245783_s_at	52.4	A	0.533936	1	NC	0.403812
245784_at	147	P	0.01416	0.8	NC	0.5
245785_at	26.1	A	0.601074	3.6	I	0.003355
245786_at	277.9	P	0.00415	0.9	NC	0.330589
245787_at	215.8	P	7.32e-4	-0.9	NC	0.99288
245788_at	150.5	P	0.046143	0.5	NC	0.60871
245789_at	151.4	P	7.32e-4	-0.9	D	0.99996
245790_at	82.8	A	0.19458	0.1	NC	0.984574
245791_at	578.7	P	2.44e-4	-0.4	MD	0.994591
245792_at	533.8	P	7.32e-4	0.8	NC	0.054022
245793_at	119.9	A	0.111572	0.8	NC	0.506476
245794_at	932.6	P	2.44e-4	1.1	I	0.003041
245795_at	88.5	P	0.01416	-0.1	NC	0.942324
245796_at	898.9	P	2.44e-4	-0.1	NC	0.900148
245797_at	15.3	A	0.753906	-1.8	NC	0.868657
245798_at	3.8	A	0.969727	-2.5	NC	0.955851
245799_at	2.3	A	0.962402	0.7	NC	0.796129
245800_at	55.3	A	0.067627	-0.5	NC	0.977068
245801_at	30.5	A	0.5	3.7	NC	0.006503
245802_at	42.3	A	0.466064	0.6	NC	0.5
245803_at	3682.6	P	2.44e-4	0.1	NC	0.5
245804_at	7.2	A	0.969727	1.4	NC	0.263341
245805_at	1.5	A	0.981445	1.1	NC	0.747149
245806_at	38.2	A	0.601074	0.2	NC	0.5
245807_at	30.3	A	0.334473	-1.6	NC	0.900148
245808_at	130.4	P	0.010742	0.1	NC	0.875448
245809_at	264.3	P	0.001221	0.5	NC	0.5
245810_at	124.5	A	0.080566	0.5	NC	0.888286
245811_at	12.3	A	0.696289	-0.7	NC	0.736659
245812_at	14.7	A	0.780518	0.3	NC	0.805199
245813_at	2.4	A	0.962402	1.4	NC	0.703911
245814_at	7.3	A	0.888428	-2	NC	0.905721
245815_at	54.5	A	0.149658	-0.3	NC	0.861614
245816_at	10	A	0.72583	-0.6	NC	0.37888
245817_at	102.4	P	0.008057	0	NC	0.846768
245818_at	119.6	A	0.129639	-0.4	MD	0.995075
245819_at	56.1	A	0.149658	0.3	NC	0.5
245820_at	48	A	0.19458	0.5	NC	0.5
245821_at	474.9	P	2.44e-4	0.3	NC	0.5
245822_at	790.4	P	2.44e-4	0.7	NC	0.429141
245823_at	13.9	A	0.780518	2	NC	0.318909
245824_at	8.8	A	0.870361	-0.5	NC	0.657563
245825_at	148.5	P	2.44e-4	0.3	NC	0.5
245826_at	11.2	A	0.601074	-0.6	NC	0.5
245827_at	54.9	A	0.080566	1.3	NC	0.054022
245828_at	9.1	A	0.601074	-2.5	MD	0.995075
245829_at	3.7	A	0.828613	2.5	NC	0.429141
245830_at	4.4	A	0.989258	-1.3	NC	0.977068
245831_at	85.2	P	0.037598	0.9	NC	0.48058
245832_at	705.4	P	2.44e-4	0.5	NC	0.5
245833_at	14.6	A	0.72583	-1.2	NC	0.875448
245834_at	7.1	A	0.888428	2.1	NC	0.094279
245835_at	49.6	A	0.067627	1.6	NC	0.00712
245836_at	18.4	A	0.388672	6.3	NC	0.133384
245837_at	57.5	A	0.303711	1.9	NC	0.041201
245838_at	51.3	P	0.030273	-0.3	NC	0.964215
245839_at	16.7	A	0.601074	0.1	NC	0.5
245840_at	52.4	A	0.303711	0.7	NC	0.252851
245841_s_at	3731.3	P	2.44e-4	0	NC	0.757415
245842_at	3.4	A	0.904785	-2.2	NC	0.838962
245843_at	98.9	A	0.080566	0.6	NC	0.403812
245844_at	153.2	P	0.037598	0.1	NC	0.973302
245845_at	72.7	A	0.067627	-0.1	NC	0.861614
245846_at	76.2	A	0.129639	0.2	NC	0.703911
245847_at	36.9	A	0.398926	0.2	NC	0.5
245848_at	137.4	P	0.001953	0.6	NC	0.5
245849_at	105	A	0.111572	0.2	NC	0.854318
245850_at	45.4	A	0.432373	-0.5	MD	0.994067
245851_at	147.8	P	0.00293	-0.2	NC	0.99288
245852_at	143.7	A	0.080566	0.1	NC	0.98579
245853_at	150.3	P	0.030273	0.9	NC	0.441923
245854_at	177.7	P	0.00415	0.7	NC	0.242585
245855_at	195.9	P	0.005859	-0.3	NC	0.961585
245856_at	27.9	A	0.334473	2	NC	0.242585
245857_at	48.3	A	0.533936	1.7	NC	0.094279
245858_at	46.5	A	0.366211	1.2	NC	0.263341
245859_at	7.6	A	0.780518	-2.7	NC	0.949447
245860_at	37.6	A	0.567627	0.7	NC	0.441923
245861_at	26.2	A	0.696289	0.6	NC	0.5
245862_at	376.6	P	0.001221	-0.3	NC	0.934434
245863_s_at	77.6	A	0.149658	0	NC	0.958799
245864_at	9.9	A	0.696289	-1.9	NC	0.977068
245865_at	9.7	A	0.828613	1.3	NC	0.703911
245866_s_at	66.5	P	0.046143	-0.8	D	0.999611
245867_at	150.2	P	2.44e-4	-0.7	NC	0.991489
245868_at	512.8	P	7.32e-4	-0.7	D	0.99997
245869_at	11.4	A	0.753906	-1.1	NC	0.657563
245870_at	18	A	0.665527	-3.2	D	0.999727
245871_at	9.3	A	0.932373	-1.6	NC	0.583567
245872_at	24.4	A	0.466064	-0.7	D	0.999308
245873_at	41.2	P	0.01416	-0.3	NC	0.955851
245874_at	7740.1	P	0.001953	0.7	NC	0.378184
245875_at	1121.7	P	2.44e-4	1.2	I	0.001336
245876_at	43.2	A	0.19458	1	NC	0.054022
245877_at	3.8	A	0.98584	0.7	NC	0.703911
245878_at	81.6	A	0.095215	0.4	NC	0.703911
245879_at	65.3	A	0.129639	0	NC	0.822588
245880_at	62	A	0.111572	4.3	NC	0.028766
245881_at	63.5	A	0.149658	-1	NC	0.990708
245882_at	3.1	A	0.999268	-2.8	D	0.996959
245883_at	33.3	A	0.334473	0.2	NC	0.961585
245884_at	133.6	P	2.44e-4	0.2	NC	0.39129
245885_at	674.8	P	2.44e-4	-0.1	NC	0.969033
245886_at	233.6	P	2.44e-4	-0.6	D	0.995519
245887_at	183.5	P	2.44e-4	0.1	NC	0.633407
245888_at	51.5	A	0.149658	-0.8	D	0.999226
245889_at	351.9	P	2.44e-4	-3	D	0.999899
245890_at	2	A	0.888428	1.7	NC	0.5
245891_at	1679.7	P	2.44e-4	-0.4	D	0.999693
245892_at	28.4	A	0.665527	2.5	NC	0.62112
245893_at	88.2	A	0.095215	0.1	NC	0.961585
245894_at	199.4	P	2.44e-4	-0.2	NC	0.987976
245895_at	100.1	P	0.005859	0.5	NC	0.222749
245896_at	199	P	2.44e-4	1.2	NC	0.012024
245897_at	19.7	A	0.432373	-1.9	D	0.995519
245898_at	63	A	0.171387	0.2	NC	0.5
245899_at	146.4	A	0.095215	0.6	NC	0.5
245900_at	308.7	P	2.44e-4	0.3	NC	0.5
245901_at	79.4	A	0.303711	1	NC	0.5
245902_at	19	A	0.5	0.1	NC	0.467656
245903_at	46.5	A	0.19458	-0.3	NC	0.669411
245904_at	846	P	2.44e-4	3.9	I	2.e-5
245905_at	1621.1	P	2.44e-4	0.6	NC	0.284967
245906_at	8.7	A	0.80542	0.9	NC	0.5
245907_at	18.7	A	0.696289	2.8	NC	0.065566
245908_at	6.6	A	0.932373	1.4	NC	0.633407
245909_at	40	A	0.334473	-0.4	NC	0.930187
245910_at	200.6	P	7.32e-4	0.3	NC	0.777251
245911_at	679.9	P	2.44e-4	0.2	NC	0.5
245912_at	189.4	P	0.046143	0.6	NC	0.5
245913_at	603.5	P	7.32e-4	-0.5	NC	0.978776
245914_at	144.6	P	0.023926	-0.2	NC	0.796129
245915_s_at	2211.7	P	2.44e-4	0.5	NC	0.263341
245916_at	3.7	A	0.665527	-1.1	NC	0.5
245917_at	275.2	P	0.001953	0.3	NC	0.911062
245918_at	38.9	A	0.398926	0.7	NC	0.222749
245919_at	4.8	A	0.780518	-1.3	NC	0.805199
245920_at	22.7	A	0.398926	0.8	NC	0.5
245921_at	33.3	A	0.780518	-0.1	NC	0.715033
245922_at	3.2	A	0.962402	1.5	NC	0.185981
245923_at	37	A	0.334473	0.2	NC	0.5
245924_at	10.5	A	0.601074	-2.9	D	0.999611
245925_at	190.1	P	0.001221	-2	D	0.99998
245926_at	77	A	0.080566	-0.5	D	0.995927
245927_at	23.8	A	0.850342	0.6	NC	0.633407
245928_s_at	15	A	0.5	-4.9	D	0.99998
245929_at	144.4	P	0.001221	0.1	NC	0.558077
245930_at	63.8	A	0.219482	0.5	NC	0.570859
245931_at	44.4	A	0.095215	2.2	NC	0.009292
245932_at	221.6	P	7.32e-4	-0.3	NC	0.971234
245933_at	20.3	A	0.633789	-0.8	NC	0.62112
245934_at	326.8	P	0.001221	0.2	NC	0.838962
245935_at	51	A	0.246094	-0.1	NC	0.767451
245936_at	5.7	A	0.601074	-1.7	NC	0.805199
245937_at	125.8	P	0.010742	-0.2	NC	0.983269
245938_at	163.7	P	0.001221	-0.4	NC	0.978776
245939_at	2326.9	P	2.44e-4	0.5	NC	0.403812
245940_at	177.1	P	0.018555	-0.7	D	0.999226
245941_at	427.5	P	7.32e-4	0.2	NC	0.633407
245942_at	3.7	A	0.850342	-3.4	NC	0.777251
245943_at	23.1	A	0.665527	-0.2	NC	0.60871
245944_at	111.5	M	0.056152	0.3	NC	0.971234
245945_at	6.8	A	0.953857	1.4	NC	0.5
245946_at	4.9	A	0.991943	0.6	NC	0.99288
245947_at	450.5	P	0.001953	-0.2	D	0.999654
245948_at	69.5	A	0.533936	-1.4	D	0.999886
245949_at	3322.4	P	2.44e-4	-0.2	NC	0.971234
245950_at	70.9	A	0.149658	0.4	NC	0.681091
245951_at	533.8	P	2.44e-4	0.1	NC	0.669411
245952_at	37.8	A	0.633789	1.8	NC	0.274048
245953_at	5.6	A	0.99707	1.2	NC	0.868657
245954_at	63.7	A	0.219482	0.6	NC	0.725952
245955_at	40.7	A	0.19458	1.2	NC	0.284967
245956_s_at	1986.5	P	2.44e-4	0.2	NC	0.5
245957_at	483.8	P	2.44e-4	-0.2	D	0.99751
245958_at	9.1	A	0.780518	0.7	NC	0.5
245959_at	3.8	A	0.991943	-1.1	NC	0.949447
245960_at	150.3	A	0.129639	-0.1	NC	0.952736
245961_at	78.2	A	0.067627	-0.1	NC	0.570859
245962_at	143.1	A	0.067627	0	NC	0.964215
245963_at	7.9	A	0.533936	-0.2	NC	0.342437
245964_at	56.3	A	0.246094	2.1	NC	0.5
245965_at	32.1	A	0.5	-0.2	NC	0.5
245966_at	72.3	A	0.171387	2.4	NC	0.065566
245967_at	13.2	A	0.932373	1.7	NC	0.213188
245968_at	23.7	A	0.533936	0.3	NC	0.177412
245969_at	100.9	A	0.129639	0.1	NC	0.934434
245970_at	7.7	A	0.953857	-1.4	NC	0.715033
245971_at	266.1	P	0.00293	0.1	NC	0.916174
245972_at	210.3	P	2.44e-4	0.2	NC	0.5
245973_at	0.4	A	0.999268	-1.1	NC	0.993497
245974_at	4.3	A	0.904785	1.1	NC	0.681091
245975_at	117.7	P	0.018555	-0.2	NC	0.980376
245976_at	16.1	A	0.490234	-2.8	D	0.99998
245977_at	313.6	P	2.44e-4	-0.3	MD	0.995075
245978_at	3.7	A	0.962402	-1.4	NC	0.736659
245979_at	46.2	A	0.303711	0.8	NC	0.354442
245980_at	6.9	A	0.753906	0.5	NC	0.330589
245981_at	250.5	P	0.00415	1	NC	0.263341
245982_at	21.4	A	0.696289	-0.9	NC	0.5
245983_at	138.6	P	0.005859	-0.2	NC	0.657563
245984_at	185.2	P	0.005859	-0.2	D	0.998168
245985_at	359	P	7.32e-4	-0.1	NC	0.977068
245986_at	95.7	A	0.067627	-0.1	NC	0.777251
245987_at	1343.9	P	2.44e-4	-0.2	NC	0.986922
245988_at	223	P	0.008057	-0.4	NC	0.975245
245989_s_at	490.7	P	2.44e-4	-1	D	0.999226
245990_at	81.6	P	0.037598	-0.4	NC	0.973302
245991_at	332	P	2.44e-4	0.1	NC	0.822588
245992_at	18.5	A	0.567627	0.1	NC	0.5
245993_at	1473.7	P	2.44e-4	0.6	NC	0.5
245994_at	50.6	A	0.246094	0	NC	0.506476
245995_at	2.6	A	0.753906	-1.1	NC	0.846768
245996_at	24	A	0.696289	3.5	NC	0.022932
245997_at	55.4	A	0.171387	1.3	NC	0.124552
245998_at	533	P	2.44e-4	0	NC	0.805199
245999_at	1474	P	2.44e-4	-0.1	NC	0.958799
246000_at	7.9	A	0.943848	-1.9	NC	0.703911
246001_at	2.7	A	0.850342	-0.2	NC	0.5
246002_at	6.3	A	0.981445	1.6	NC	0.715033
246003_at	619.5	P	2.44e-4	-0.1	NC	0.934434
246004_at	39.2	A	0.398926	0.5	NC	0.5
246005_at	183.3	P	0.005859	0.4	NC	0.5
246006_at	1801.1	P	2.44e-4	-0.2	D	0.998799
246007_at	129.1	P	2.44e-4	0.1	NC	0.757415
246008_at	131.8	A	0.095215	-0.3	NC	0.942324
246009_at	78.9	A	0.149658	-0.4	D	0.999786
246010_at	50.2	A	0.398926	-0.3	NC	0.969033
246011_at	11.5	A	0.633789	-1.6	NC	0.777251
246012_at	91.3	P	0.037598	-0.3	D	0.999693
246013_at	7	A	0.80542	-1.9	NC	0.822588
246014_at	8.2	A	0.953857	2.1	NC	0.274048
246015_at	142	P	0.030273	0.2	NC	0.767451
246016_at	81.4	P	0.046143	-0.6	D	0.999382
246017_at	218.4	P	0.018555	0.5	NC	0.545234
246018_at	240.8	P	0.010742	0.7	NC	0.5
246019_at	17.7	A	0.850342	1.4	NC	0.51942
246020_at	142.1	P	0.023926	-0.3	MD	0.994067
246021_at	13.5	A	0.72583	-0.6	NC	0.5
246022_at	6	A	0.969727	-0.1	NC	0.657563
246023_at	22.8	A	0.334473	1	NC	0.5
246024_at	8.8	A	0.665527	1.6	NC	0.403812
246025_at	8.5	A	0.780518	-2.4	NC	0.715033
246026_at	254.9	P	0.00293	0.7	NC	0.5
246027_at	58.1	A	0.398926	0.3	NC	0.570859
246028_at	472	P	2.44e-4	-0.1	NC	0.955851
246029_at	2028.2	P	2.44e-4	0	NC	0.894337
246030_at	229	P	0.01416	-0.1	NC	0.966696
246031_at	286.3	P	0.001953	0.4	NC	0.532344
246032_s_at	21.3	A	0.432373	0.9	NC	0.138386
246033_at	109.3	A	0.095215	0	NC	0.934434
246034_at	20.1	A	0.601074	-3.5	D	0.999853
246035_at	695.5	P	2.44e-4	0.4	NC	0.5
246036_at	92.5	A	0.080566	0.5	NC	0.416433
246037_at	136.3	P	2.44e-4	-0.1	NC	0.669411
246038_s_at	71.4	P	0.018555	1.2	NC	0.028766
246039_at	97.2	A	0.095215	-0.8	D	0.995927
246040_at	200	P	2.44e-4	0.4	NC	0.5
246041_at	144.9	P	0.00293	0.1	NC	0.854318
246042_at	639.3	P	7.32e-4	0.5	NC	0.5
246043_at	115.9	A	0.171387	0.9	NC	0.62112
246044_at	92.1	P	0.001221	-0.9	D	0.999693
246045_at	135.6	A	0.080566	0.5	NC	0.5
246046_at	3.3	A	0.72583	-1.9	NC	0.796129
246047_at	35.5	A	0.633789	1.6	NC	0.169098
246048_at	19.7	A	0.533936	0.6	NC	0.105663
246049_at	2.8	A	0.904785	-1.7	NC	0.62112
246050_s_at	270.5	P	2.44e-4	-0.2	NC	0.987976
246051_at	313.4	P	0.001953	0.2	NC	0.894337
246052_at	24.5	A	0.601074	0	NC	0.342437
246053_at	40.5	A	0.334473	0	NC	0.900148
246054_at	10.7	A	0.780518	-1.7	NC	0.966696
246055_at	134.5	P	0.008057	-0.1	NC	0.916174
246056_at	138	A	0.095215	0.3	NC	0.506476
246057_at	24.6	A	0.366211	-0.1	NC	0.570859
246058_at	153.2	P	0.001221	-0.4	NC	0.888286
246059_at	214	P	2.44e-4	0.5	NC	0.5
246060_at	314.2	P	0.005859	0.1	NC	0.725952
246061_at	69.2	A	0.067627	-0.1	NC	0.98579
246062_at	146.9	P	0.00293	-0.7	D	0.999508
246063_at	119.1	P	0.010742	0.3	NC	0.416433
246064_at	311.9	P	0.00415	0.2	NC	0.736659
246065_at	43	A	0.432373	0.6	NC	0.118009
246066_at	189.1	P	0.00293	0.3	NC	0.5
246067_at	483.6	P	2.44e-4	0.9	MI	0.005409
246068_at	6030.1	P	2.44e-4	-0.3	NC	0.980376
246069_at	24.5	A	0.533936	1.2	NC	0.274048
246070_at	910.9	P	2.44e-4	0	NC	0.905721
246071_at	106.8	M	0.056152	-0.3	D	0.99775
246072_at	44	A	0.366211	0.2	NC	0.955851
246073_at	331.8	P	7.32e-4	0.1	NC	0.854318
246074_at	63.2	A	0.067627	0.1	NC	0.921063
246075_at	26.9	A	0.567627	-0.1	NC	0.757415
246076_at	348.7	P	0.00293	1.2	NC	0.010135
246077_at	12.1	A	0.633789	-1	NC	0.757415
246078_s_at	37.8	A	0.129639	0.7	NC	0.185981
246079_at	53.4	A	0.303711	0.4	NC	0.506476
246080_at	29.5	A	0.366211	0.3	NC	0.692594
246081_s_at	127.2	P	2.44e-4	-0.7	D	0.997247
246082_at	16.4	A	0.567627	3.2	NC	0.074268
246083_at	34.1	A	0.466064	-0.7	NC	0.986922
246084_at	60.4	P	0.046143	0.7	NC	0.767451
246085_at	64.3	A	0.246094	-0.2	NC	0.786812
246086_at	74.8	A	0.366211	1.5	NC	0.5
246087_at	128.1	P	0.01416	0.8	NC	0.39129
246088_at	97.2	P	0.001953	-0.6	NC	0.99288
246089_at	505.1	P	0.00415	-0.5	D	0.999973
246090_at	338.3	P	0.005859	-0.4	D	0.999954
246091_at	103	A	0.111572	0	NC	0.838962
246092_at	1366.4	P	2.44e-4	0.4	NC	0.5
246093_at	54.2	A	0.334473	-1.9	D	0.99998
246094_at	91	A	0.067627	0.3	NC	0.747149
246095_at	44.8	A	0.398926	0	NC	0.736659
246096_at	44.1	A	0.466064	1.7	NC	0.5
246097_at	473.8	P	0.00293	0.8	NC	0.222749
246098_at	89.5	P	0.005859	-1	D	0.99775
246099_at	51.5	A	0.334473	-0.1	D	0.999654
246100_at	7.2	A	0.780518	2.4	NC	0.330589
246101_at	5.2	A	0.567627	1.2	NC	0.366593
246102_at	6.1	A	0.953857	1.2	NC	0.736659
246103_at	90.3	P	0.030273	0.5	NC	0.5
246104_at	70.5	A	0.219482	-1.4	D	0.999786
246105_at	34.7	A	0.696289	2.3	NC	0.416433
246106_at	10.8	A	0.80542	1.7	NC	0.161038
246107_at	49.3	A	0.080566	1	NC	0.131343
246108_at	440	P	2.44e-4	-0.4	D	0.997247
246109_at	133.8	P	0.023926	-0.1	NC	0.989865
246110_at	16.9	A	0.303711	0.2	NC	0.354442
246111_at	122.9	P	7.32e-4	0.4	NC	0.596188
246112_at	206.3	P	0.00415	0.6	NC	0.669411
246113_at	4.6	A	0.601074	-0.8	NC	0.354442
246114_at	209.8	P	0.00293	-3.2	D	0.99998
246115_at	39.6	A	0.246094	-0.6	MD	0.994591
246116_at	57.8	A	0.19458	1	NC	0.366593
246117_at	98.5	A	0.171387	-0.1	NC	0.934434
246118_at	44.2	A	0.27417	1.7	NC	0.065566
246119_at	599.9	P	2.44e-4	0.1	NC	0.854318
246120_at	20.8	A	0.27417	-1.2	NC	0.989865
246121_at	130.7	A	0.080566	2.4	NC	0.366593
246122_at	52.7	A	0.27417	0.9	NC	0.441923
246123_at	8.8	A	0.601074	-1.6	NC	0.545234
246124_at	392.8	P	2.44e-4	0.3	NC	0.5
246125_at	789.6	P	2.44e-4	1.5	I	0.001336
246126_at	302.5	P	0.005859	0.9	NC	0.454766
246127_s_at	18.5	A	0.601074	1.4	NC	0.203871
246128_at	21.1	A	0.780518	0.2	NC	0.5
246129_at	32.5	A	0.80542	2.5	NC	0.51942
246130_at	68.1	A	0.080566	1.5	NC	0.050553
246131_at	418	P	0.00415	-0.2	NC	0.955851
246132_at	22.8	A	0.533936	-0.7	NC	0.506476
246133_at	887.6	P	2.44e-4	-0.3	D	0.998799
246134_at	75.9	P	0.046143	-0.9	NC	0.925732
246135_at	949.9	P	2.44e-4	-0.8	D	0.999727
246136_at	8.4	A	0.888428	-1.5	NC	0.757415
246137_at	38.2	A	0.633789	2.9	NC	0.429141
246138_at	63.7	A	0.067627	0.6	NC	0.5
246139_at	142.7	P	0.001953	-0.3	NC	0.942324
246140_at	73.9	P	0.030273	-0.3	NC	0.905721
246141_at	19.4	A	0.601074	-1.5	NC	0.961585
246142_at	94.8	P	0.010742	-1	D	0.999833
246143_at	113.6	P	0.023926	-0.5	D	0.99775
246144_at	49.8	A	0.149658	-0.5	NC	0.925732
246145_at	4.3	A	0.828613	1.3	NC	0.403812
246146_at	88.4	M	0.056152	-0.5	D	0.999034
246147_s_at	228.5	P	2.44e-4	-0.2	NC	0.911062
246148_at	30.6	A	0.696289	-1.1	D	0.999833
246149_at	808.6	P	2.44e-4	-2	D	0.99998
246150_at	390.2	P	0.001221	0	NC	0.875448
246151_at	71	A	0.567627	-0.2	NC	0.715033
246152_at	35.5	A	0.601074	-0.6	NC	0.786812
246153_s_at	464.3	P	0.001221	-0.9	D	0.99998
246154_at	22.8	A	0.5	-0.7	NC	0.5
246155_at	4.9	A	0.953857	-3.4	D	0.999886
246156_at	1577.1	P	2.44e-4	0	NC	0.633407
246157_at	464.9	P	0.00415	0.7	NC	0.429141
246158_at	75.1	A	0.19458	0.1	NC	0.934434
246159_at	4.3	A	0.696289	0.5	NC	0.51942
246160_at	144	P	0.01416	-0.2	NC	0.975245
246161_at	1430.8	P	2.44e-4	0.7	NC	0.39129
246162_at	71.9	A	0.080566	-0.2	NC	0.991489
246163_at	7.4	A	0.932373	1	NC	0.5
246164_at	5.7	A	0.953857	1.3	NC	0.5
246165_at	7.5	A	0.753906	1.1	NC	0.39129
246166_at	21.1	A	0.466064	2.7	NC	0.118009
246167_at	82.4	A	0.303711	1.2	NC	0.078937
246168_at	21.9	A	0.567627	2.6	NC	0.177412
246169_at	162.4	P	0.046143	0.4	NC	0.934434
246170_at	295.4	P	0.001953	-0.6	D	0.996645
246171_at	318.8	P	2.44e-4	-0.3	D	0.998168
246172_s_at	16.1	A	0.753906	-0.4	NC	0.5
246173_s_at	72.9	P	0.023926	0.2	NC	0.916174
246174_s_at	17.8	A	0.601074	0.4	NC	0.131343
246175_s_at	48	A	0.111572	-0.2	NC	0.938478
246176_at	7.9	A	0.828613	1.3	NC	0.5
246177_at	9.2	A	0.696289	1.1	NC	0.330589
246178_s_at	17.1	A	0.665527	0.2	NC	0.51942
246179_at	4	A	0.962402	1.1	NC	0.925732
246180_at	157.3	P	7.32e-4	0.2	NC	0.777251
246181_at	38.6	A	0.219482	0	NC	0.5
246182_at	86.6	P	0.046143	0.4	NC	0.5
246183_at	8.6	A	0.962402	1	NC	0.354442
246184_at	288.8	P	7.32e-4	-0.1	NC	0.971234
246185_at	175.5	P	0.00415	0.6	NC	0.467656
246186_at	4	A	0.850342	-1.5	NC	0.916174
246187_at	574.9	P	2.44e-4	2.9	I	2.e-5
246188_at	65	A	0.111572	1.1	NC	0.274048
246189_at	156.7	A	0.111572	0.4	NC	0.736659
246190_at	83.4	P	0.023926	-0.4	NC	0.949447
246191_at	1135.8	P	2.44e-4	0.1	NC	0.5
246192_at	584.7	P	2.44e-4	-0.5	D	0.999654
246193_at	170.4	P	0.023926	0.3	NC	0.822588
246194_at	127	P	0.001953	0.2	NC	0.767451
246195_at	142.5	P	0.010742	-0.7	D	0.99987
246196_at	41.7	A	0.111572	-0.3	NC	0.961585
246197_at	167.5	P	0.005859	-1.2	D	0.99994
246198_at	55.5	A	0.080566	-0.8	D	0.99751
246199_at	142.3	P	0.018555	0.6	NC	0.366593
246200_at	9.7	A	0.398926	-1	NC	0.757415
246201_at	182.3	P	0.010742	-0.2	NC	0.984574
246202_at	126.8	P	0.030273	0.4	NC	0.757415
246203_at	1154.1	P	2.44e-4	1.5	I	3.07e-4
246204_at	191.6	P	0.023926	0.3	NC	0.805199
246205_at	35.5	A	0.432373	-1.6	NC	0.988955
246206_at	13.9	A	0.601074	-1.7	NC	0.307406
246207_at	168.5	P	2.44e-4	0.3	NC	0.681091
246208_at	18.6	A	0.753906	-0.5	NC	0.796129
246209_at	11.5	A	0.601074	-1.4	NC	0.583567
246210_at	54.3	A	0.080566	0.3	NC	0.925732
246211_at	212.3	P	2.44e-4	-0.7	D	0.99994
246212_at	58.6	P	0.023926	0.1	NC	0.983269
246213_at	167.6	P	0.00293	0.6	NC	0.429141
246214_at	1080.7	P	2.44e-4	0.5	NC	0.403812
246215_at	32.3	A	0.398926	0.6	NC	0.5
246216_at	135.7	P	0.018555	0.2	NC	0.975245
246217_at	228.5	P	0.037598	0.7	NC	0.545234
246218_at	80.2	P	0.023926	0.1	NC	0.971234
246219_at	398.1	P	2.44e-4	0	NC	0.846768
246220_at	294.6	P	2.44e-4	0.2	NC	0.692594
246221_at	170.3	A	0.067627	-0.4	NC	0.988955
246222_at	61.6	A	0.5	0.8	NC	0.5
246223_at	233.4	P	0.00293	0.7	NC	0.657563
246224_at	57.7	A	0.149658	1.1	NC	0.354442
246225_at	59.5	P	0.018555	-0.6	MD	0.994067
246226_at	62.1	A	0.398926	0.2	NC	0.532344
246227_at	9.3	A	0.780518	2.2	NC	0.010135
246228_at	483.9	P	2.44e-4	-2.1	D	0.99998
246229_at	145.8	P	7.32e-4	2.2	I	1.89e-4
246230_at	41.2	A	0.633789	-0.2	NC	0.969033
246231_at	72.1	A	0.095215	0.1	NC	0.545234
246232_at	297.4	P	2.44e-4	0	NC	0.921063
246233_at	118.7	P	0.037598	-0.3	D	0.997968
246234_at	157.1	P	0.005859	0.5	NC	0.5
246235_at	34	A	0.334473	-1	D	0.99751
246236_at	26.7	A	0.567627	-0.9	NC	0.958799
246237_at	131.4	P	0.010742	0.6	NC	0.5
246238_at	70	A	0.129639	0.3	NC	0.846768
246239_at	83.9	A	0.067627	-0.7	D	0.999727
246240_at	141.1	P	0.00293	0.6	NC	0.5
246241_at	10.6	A	0.633789	-0.4	NC	0.5
246242_at	10.1	A	0.98584	-0.3	NC	0.736659
246243_at	117.6	P	0.001953	-0.5	D	0.995519
246244_at	310.8	P	0.00293	0.6	NC	0.5
246245_at	269.1	P	0.00293	-0.1	NC	0.900148
246246_at	54.4	A	0.246094	0.5	NC	0.342437
246247_at	478.6	P	2.44e-4	0.7	NC	0.194801
246248_at	2.5	A	0.943848	-1.2	NC	0.545234
246249_at	82.7	A	0.27417	0.2	NC	0.854318
246250_at	5	A	0.533936	-1.1	NC	0.5
246251_at	6.2	A	0.904785	-1.4	NC	0.757415
246252_s_at	57.4	A	0.095215	-1.8	D	0.99996
246253_at	234.6	P	0.001221	-0.7	D	0.99751
246254_at	12.5	A	0.780518	0.6	NC	0.307406
246255_at	109.7	P	0.037598	0.4	NC	0.767451
246256_at	2.8	A	0.953857	0.3	NC	0.930187
246257_at	288.2	P	2.44e-4	-0.2	NC	0.984574
246258_at	6.7	A	0.665527	-2.3	NC	0.645558
246259_at	246.1	P	2.44e-4	0.1	NC	0.725952
246260_at	27.7	A	0.601074	-0.6	NC	0.805199
246261_at	59.2	A	0.095215	-0.1	NC	0.822588
246262_at	2.7	A	0.633789	-1.6	NC	0.5
246263_at	282.6	P	2.44e-4	0.1	NC	0.681091
246264_at	70.4	A	0.19458	0.3	NC	0.5
246265_at	132.1	P	0.00415	0.3	NC	0.657563
246266_at	72.8	A	0.149658	-0.1	NC	0.881991
246267_at	2792.2	P	2.44e-4	-0.1	NC	0.868657
246268_at	62.7	P	0.01416	0.2	NC	0.767451
246269_at	20.6	A	0.633789	-0.4	NC	0.861614
246270_at	225.5	P	2.44e-4	0.1	NC	0.822588
246271_at	33.9	A	0.696289	0.1	NC	0.703911
246272_at	125.7	A	0.129639	0.8	NC	0.296089
246273_at	3.8	A	0.989258	1.2	NC	0.48058
246274_at	55.7	A	0.334473	0.8	NC	0.5
246275_at	72	A	0.5	1.2	NC	0.5
246276_at	169.2	P	0.00293	0.3	NC	0.60871
246277_at	9.7	A	0.828613	1.8	NC	0.354442
246278_at	10.2	A	0.334473	-1.4	NC	0.703911
246279_at	12.9	A	0.80542	-0.8	NC	0.894337
246280_at	141.1	P	0.005859	0.5	NC	0.596188
246281_at	116.1	P	0.010742	0.2	NC	0.736659
246282_at	14.9	A	0.633789	-1	NC	0.925732
246283_at	276.2	P	2.44e-4	-0.3	D	0.996959
246284_at	69.8	P	0.010742	-1	D	0.999727
246285_at	268.2	P	0.00415	-0.1	NC	0.98579
246286_at	860.2	P	2.44e-4	-0.1	NC	0.861614
246287_at	100.8	P	0.010742	-0.5	NC	0.894337
246288_at	706	P	0.00293	0.9	NC	0.094279
246289_at	584.8	P	2.44e-4	-0.1	NC	0.955851
246290_at	2385.7	P	2.44e-4	1.2	I	0.001201
246291_at	207.7	A	0.067627	0.1	NC	0.945978
246292_at	291.2	P	0.023926	-0.3	NC	0.981872
246293_at	86.3	P	0.00415	0.5	NC	0.5
246294_at	159.1	P	0.030273	-0.1	NC	0.977068
246295_at	68.9	A	0.067627	0.9	NC	0.725952
246296_at	69.2	P	0.046143	0.3	NC	0.296089
246297_at	26.9	A	0.633789	2.5	NC	0.5
246298_at	146.2	P	0.008057	-0.3	NC	0.925732
246299_at	21.7	A	0.696289	3.3	NC	0.065566
246300_at	99.5	P	0.001953	-0.4	NC	0.814019
246301_at	226.7	P	0.00415	0.2	NC	0.757415
246302_at	124.6	P	0.030273	-1.3	D	0.999922
246303_at	13.9	A	0.334473	-0.3	NC	0.284967
246304_at	391.5	P	7.32e-4	-0.9	D	0.99998
246305_at	544.2	P	2.44e-4	-0.2	NC	0.938478
246306_at	62.9	A	0.067627	0.7	NC	0.532344
246307_at	811.8	P	2.44e-4	0.1	NC	0.692594
246308_at	40.9	A	0.366211	0.7	NC	0.5
246309_at	97.5	P	0.030273	0	NC	0.786812
246310_at	66.3	P	0.005859	1.8	NC	0.008511
246311_at	118.3	P	0.005859	-1.3	D	0.99997
246312_at	200.3	P	0.018555	0	D	0.998664
246313_at	3.6	A	0.919434	0.6	NC	0.5
246314_at	201.9	P	0.00293	-0.2	NC	0.983269
246315_at	27.5	A	0.633789	0.1	NC	0.725952
246316_at	9.6	A	0.850342	1.2	NC	0.083826
246317_at	103.5	P	0.037598	0.2	NC	0.692594
246318_at	148.8	P	0.008057	0.3	NC	0.767451
246319_at	281.6	P	0.001221	0.1	NC	0.681091
246320_at	422.3	P	2.44e-4	0.4	NC	0.51942
246321_at	7.1	A	0.696289	-1.2	NC	0.796129
246322_at	61.9	A	0.129639	-1	NC	0.992212
246323_at	53	A	0.27417	0.2	NC	0.429141
246324_at	216.2	P	0.008057	1.7	NC	0.038415
246325_at	5.1	A	0.5	-1	NC	0.822588
246326_at	34.7	A	0.5	-0.1	NC	0.747149
246327_at	209.2	P	2.44e-4	-0.3	D	0.999654
246328_at	237.6	P	0.037598	1	NC	0.026698
246329_at	134.7	P	0.023926	0.3	NC	0.736659
246330_at	104	P	7.32e-4	-0.4	NC	0.975245
246331_at	77.8	P	0.046143	-0.2	NC	0.930187
246332_at	4.5	A	0.80542	1	NC	0.692594
246333_at	260.6	P	2.44e-4	0.6	NC	0.330589
246334_at	89.8	P	0.001221	-0.3	NC	0.894337
246335_at	31.1	A	0.533936	0.4	NC	0.645558
246336_at	17.4	A	0.601074	0.8	NC	0.532344
246337_at	40	A	0.432373	2.1	NC	0.065566
246338_s_at	6.9	A	0.932373	1.4	NC	0.185981
246339_at	81.2	P	0.030273	0.2	NC	0.805199
246340_s_at	32	P	0.037598	0.3	NC	0.5
246341_x_at	6.9	A	0.969727	0.9	NC	0.692594
246342_at	3.5	A	0.932373	-1	NC	0.703911
246343_at	126.3	P	0.005859	-0.1	NC	0.838962
246344_at	226	P	2.44e-4	0.8	NC	0.069813
246345_at	83.3	A	0.149658	-1.1	D	0.997968
246346_at	130.5	P	0.001953	0.4	NC	0.5
246347_at	118.8	A	0.080566	0.9	NC	0.5
246348_at	158	P	2.44e-4	0	NC	0.925732
246349_at	3.5	A	0.953857	2.1	NC	0.60871
246350_at	14.2	A	0.753906	-1.7	NC	0.987976
246351_at	214.4	P	0.001221	0.6	NC	0.5
246352_at	4.6	A	0.994141	1.3	NC	0.854318
246353_s_at	3.4	A	0.870361	-1.4	NC	0.715033
246354_at	4.3	A	0.665527	1	NC	0.5
246355_at	123.9	A	0.080566	1.9	MI	0.005933
246356_x_at	44.3	A	0.129639	1.1	NC	0.5
246357_x_at	2.9	A	0.976074	1.6	NC	0.506476
246358_x_at	5	A	0.981445	1.3	NC	0.545234
246359_x_at	25.8	A	0.219482	0.1	NC	0.558077
246360_at	40.6	A	0.398926	2.1	NC	0.131343
246361_s_at	1.8	A	0.994141	-2.8	NC	0.971234
246362_at	25.2	A	0.633789	5.1	NC	0.028766
246363_at	6.1	A	0.904785	-1.3	NC	0.62112
246364_at	52.4	P	0.030273	1.5	NC	0.024755
246365_at	39.3	A	0.633789	3.7	NC	0.5
246366_at	293.3	P	0.018555	0.4	NC	0.692594
246367_at	44	A	0.432373	3.1	NC	0.078937
246368_at	419.6	P	2.44e-4	0	NC	0.861614
246369_at	24.2	A	0.601074	-0.3	NC	0.703911
246370_at	112.7	P	0.030273	5.2	I	0.001201
246371_at	68.2	A	0.466064	-0.1	NC	0.777251
246372_at	40.3	A	0.246094	1.1	NC	0.242585
246373_at	109.1	P	2.44e-4	-0.7	D	0.995927
246374_at	145.4	P	0.037598	-0.6	D	0.999562
246375_at	314.5	P	2.44e-4	-0.3	D	0.996959
246376_at	138.3	P	0.008057	-1.4	D	0.999948
246377_at	74.1	A	0.27417	0.9	NC	0.232549
246378_at	235.5	P	0.001953	0.2	NC	0.570859
246379_s_at	465.8	P	0.001953	-0.3	NC	0.966696
246380_at	54.2	A	0.219482	1.2	NC	0.138386
246381_at	2.9	A	0.981445	1.4	NC	0.545234
246382_at	22.4	A	0.780518	2.2	NC	0.5
246383_at	31.4	A	0.665527	-0.1	NC	0.5
246384_at	508.7	P	2.44e-4	-0.3	NC	0.992212
246385_at	4	A	0.953857	-1.8	NC	0.934434
246386_at	24	A	0.696289	0.3	NC	0.60871
246387_at	41.9	A	0.111572	0.3	NC	0.441923
246388_at	4.9	A	0.994141	1.2	NC	0.814019
246389_at	263.6	P	0.005859	1	NC	0.307406
246390_at	548.9	P	7.32e-4	1.2	I	0.001832
246391_at	443.4	P	2.44e-4	0.3	NC	0.51942
246392_at	10.4	A	0.780518	-2.2	NC	0.881991
246393_at	45.2	A	0.27417	-0.4	NC	0.725952
246394_at	21.3	A	0.533936	0.8	NC	0.454766
246395_at	204.2	P	0.005859	1.3	NC	0.035785
246396_at	85.8	A	0.095215	-1.4	D	0.99987
246397_at	54	A	0.27417	1.3	NC	0.153232
246398_at	260.7	P	0.001953	-0.2	NC	0.992212
246399_at	138.5	P	0.046143	-1	D	0.99998
246400_at	149.4	P	2.44e-4	-0.3	NC	0.921063
246401_at	63.6	A	0.067627	0.8	NC	0.138386
246402_at	20.8	A	0.432373	1.7	NC	0.5
246403_at	63.3	A	0.246094	1.3	NC	0.105663
246404_at	159.7	P	0.023926	0.2	NC	0.911062
246405_at	136.4	P	0.030273	1.6	NC	0.138386
246406_at	65.7	A	0.27417	4.7	NC	0.035785
246407_at	44.4	A	0.466064	1	NC	0.441923
246408_at	245.9	P	0.001953	-0.8	D	0.999654
246409_at	72.9	P	7.32e-4	0.3	NC	0.5
246410_at	160.3	P	0.018555	-0.1	NC	0.916174
246411_at	3.8	A	0.904785	1.6	NC	0.416433
246412_at	105	P	0.00293	0.5	NC	0.786812
246413_at	64.9	P	0.010742	0.4	NC	0.48058
246414_at	4.7	A	0.72583	2	NC	0.318909
246415_at	116.4	A	0.171387	-0.1	MD	0.994067
246416_at	46.3	A	0.334473	3.5	NC	0.153232
246417_at	6	A	0.870361	-3.4	D	0.997968
246418_at	33.1	A	0.5	0.8	NC	0.5
246419_at	23.7	A	0.870361	3.8	NC	0.050553
246420_at	33.4	A	0.5	-0.5	NC	0.934434
246421_at	805.1	P	2.44e-4	-0.1	NC	0.973302
246422_at	298	P	0.001953	0	NC	0.868657
246423_at	32.7	A	0.432373	0.3	NC	0.692594
246424_at	226.4	P	0.01416	0	NC	0.98579
246425_at	315.2	P	7.32e-4	1.2	NC	0.015426
246426_at	12.9	A	0.828613	0	NC	0.5
246427_at	37.2	A	0.219482	0.3	NC	0.805199
246428_at	70.7	A	0.111572	0	NC	0.669411
246429_at	8.6	A	0.780518	0.7	NC	0.703911
246430_at	4.4	A	0.981445	-0.3	NC	0.692594
246431_at	6.2	A	0.753906	1.4	NC	0.124552
246432_at	4.8	A	0.904785	-1.1	NC	0.881991
246433_at	120.8	P	0.030273	0.4	NC	0.583567
246434_at	246.8	P	0.005859	0.3	NC	0.5
246435_at	31.4	A	0.466064	-0.4	NC	0.493524
246436_at	119.5	P	0.005859	0.1	NC	0.545234
246437_at	5.7	A	0.932373	-1.7	NC	0.916174
246438_at	19	A	0.80542	0.2	NC	0.736659
246439_at	51.2	A	0.111572	0.3	NC	0.5
246440_at	205.4	P	0.00293	0.1	NC	0.805199
246441_at	361.7	P	0.01416	0.1	NC	0.977068
246442_at	104.4	P	0.008057	-0.3	MD	0.994591
246443_at	177.8	P	0.001221	0.3	NC	0.5
246444_at	95.9	P	0.01416	1	NC	0.366593
246445_at	225	P	2.44e-4	0.3	NC	0.596188
246446_at	166.6	P	0.00415	-0.6	D	0.99996
246447_at	265.3	P	0.001221	0.7	NC	0.213188
246448_at	294.6	P	0.00415	0.3	NC	0.921063
246449_at	59.6	A	0.171387	0.6	NC	0.5
246450_at	15.5	A	0.466064	-2.1	D	0.999965
246451_at	249.2	P	2.44e-4	-0.5	D	0.996959
246452_at	309.1	P	0.001953	0.5	NC	0.767451
246453_at	349.4	P	2.44e-4	0	NC	0.703911
246454_at	128	P	0.001953	-0.2	NC	0.966696
246455_at	3.5	A	0.888428	1.7	NC	0.5
246456_at	3.8	A	0.953857	1.7	NC	0.570859
246457_at	105.6	P	0.008057	0.1	NC	0.868657
246458_at	29.1	A	0.366211	1.8	NC	0.441923
246459_at	64.6	P	0.037598	-1	D	0.999308
246460_at	583	P	2.44e-4	0.2	NC	0.657563
246461_at	50.3	A	0.334473	-0.5	NC	0.861614
246462_at	93.2	A	0.067627	0.7	NC	0.681091
246463_at	130.7	A	0.20166	1	NC	0.51489
246464_at	2.9	A	0.780518	-1.7	NC	0.441923
246465_at	13.5	A	0.80542	-2	NC	0.767451
246466_at	466	P	2.44e-4	1.5	I	9.66e-4
246467_at	4.1	A	0.98584	1	NC	0.854318
246468_at	300	P	0.008057	3.4	I	1.3e-4
246469_at	73	P	0.010742	-0.5	NC	0.945978
246470_at	4.6	A	0.919434	1.1	NC	0.506476
246471_s_at	8.4	A	0.567627	3.8	NC	0.035785
246472_at	10.7	A	0.753906	2.4	NC	0.232549
246473_at	17.3	A	0.567627	-0.1	NC	0.5
246474_at	2.6	A	0.780518	-2.6	NC	0.681091
246475_at	9.5	A	0.366211	-2.2	NC	0.703911
246476_at	86.9	P	0.023926	0.2	NC	0.925732
246477_at	225.5	P	0.00415	0.6	NC	0.342437
246478_at	124.7	P	0.001953	0.5	NC	0.681091
246479_at	167.4	P	0.00415	0.3	NC	0.905721
246480_at	314.8	P	7.32e-4	0.2	NC	0.570859
246481_s_at	3372.7	P	2.44e-4	4.7	I	2.e-5
246482_at	89.3	M	0.056152	0.5	NC	0.5
246483_at	170.1	P	0.005859	0.2	NC	0.961585
246484_at	98.5	A	0.149658	-0.2	NC	0.981872
246485_at	54.4	A	0.398926	1.4	NC	0.5
246486_at	208.2	P	7.32e-4	0.4	NC	0.5
246487_at	4.7	A	0.981445	-1.3	NC	0.838962
246488_at	166.8	P	0.00293	1.1	NC	0.145682
246489_at	2197.2	P	2.44e-4	0.7	NC	0.416433
246490_at	98.4	A	0.246094	1.1	NC	0.111714
246491_at	68.1	P	0.030273	1.3	NC	0.454766
246492_at	38.4	A	0.366211	0.6	NC	0.493524
246493_at	29.4	A	0.27417	0.6	NC	0.60871
246494_at	48.1	A	0.398926	0	NC	0.545234
246495_at	46.9	A	0.398926	-1.1	NC	0.846768
246496_at	96.6	P	7.32e-4	0.2	NC	0.633407
246497_at	236.7	P	2.44e-4	0.1	NC	0.681091
246498_at	9.3	A	0.80542	-1.9	NC	0.921063
246499_at	138.2	P	0.030273	-0.3	NC	0.942324
246500_at	147.8	P	0.018555	-0.6	NC	0.987976
246501_at	146.1	P	0.037598	0.1	NC	0.506476
246502_at	58.1	A	0.665527	-1	D	0.999932
246503_at	1438.3	P	2.44e-4	0.4	NC	0.5
246504_at	2.8	A	0.850342	-3	NC	0.786812
246505_at	364.1	P	2.44e-4	-0.7	D	0.999727
246506_at	1196.9	P	2.44e-4	-0.8	NC	0.98579
246507_at	152.1	P	0.001221	-0.5	NC	0.981872
246508_at	598.1	P	0.001953	0.3	NC	0.692594
246509_at	26.5	A	0.19458	-0.7	NC	0.033304
246510_at	11.1	A	0.904785	-1	NC	0.777251
246511_at	637.1	P	2.44e-4	2	I	2.73e-4
246512_at	109.6	P	0.001953	1.1	NC	0.194801
246513_at	328.9	P	0.001221	0.5	NC	0.5
246514_at	12.2	A	0.80542	-1.3	NC	0.830902
246515_at	58.7	P	0.037598	0.6	NC	0.596188
246516_at	118.6	P	0.00293	0.2	NC	0.5
246517_at	5.6	A	0.696289	-0.9	NC	0.5
246518_at	49	P	0.018555	0.6	NC	0.222749
246519_at	8.5	A	0.696289	1.2	NC	0.757415
246520_at	92.6	P	0.010742	0.7	NC	0.5
246521_at	443.9	P	0.001953	0.5	NC	0.493524
246522_at	48.9	A	0.219482	-1.7	D	0.999977
246523_at	5	A	0.904785	1.3	NC	0.5
246524_at	90.3	P	0.008057	0.2	NC	0.342437
246525_at	11.2	A	0.753906	-0.1	NC	0.51942
246526_at	3.3	A	0.753906	1.2	NC	0.5
246527_at	226	P	0.00293	-0.2	NC	0.949447
246528_at	252.1	P	0.001221	0.5	NC	0.5
246529_at	164.8	P	2.44e-4	-0.5	D	0.999759
246530_at	5.8	A	0.850342	-1.9	NC	0.805199
246531_at	5.3	A	0.828613	0.8	NC	0.715033
246532_at	127.7	P	0.018555	0.3	NC	0.854318
246533_at	188.7	P	7.32e-4	0.2	NC	0.5
246534_at	24.8	A	0.633789	2.4	NC	0.354442
246535_at	16.1	A	0.633789	-0.8	NC	0.429141
246536_at	73.8	P	0.023926	0	NC	0.796129
246537_at	50.9	A	0.095215	0.9	NC	0.069813
246538_at	348	P	2.44e-4	0.4	NC	0.5
246539_at	71.1	P	7.32e-4	0	NC	0.5
246540_at	88	P	0.01416	0.8	NC	0.047264
246541_at	296.6	P	0.01416	0.4	NC	0.669411
246542_at	142.2	A	0.080566	0	D	0.996301
246543_at	54.4	A	0.219482	1.3	NC	0.252851
246544_at	47.5	A	0.5	1.4	NC	0.37888
246545_at	3.4	A	0.904785	-1.9	NC	0.583567
246546_at	1497	P	2.44e-4	0.6	NC	0.105663
246547_at	148.7	P	0.001953	-0.3	D	0.998349
246548_at	5.9	A	0.696289	-2.5	NC	0.99288
246549_at	131.7	P	0.023926	1	NC	0.242585
246550_at	92.3	P	0.046143	-1.2	D	0.999562
246551_at	18.7	A	0.601074	-0.5	NC	0.681091
246552_at	51.1	A	0.111572	0.9	NC	0.429141
246553_at	121.1	P	2.44e-4	-0.4	NC	0.989865
246554_at	102.6	P	0.010742	0.2	NC	0.981872
246555_at	121.6	P	0.01416	0.1	NC	0.838962
246556_at	20	A	0.72583	1.9	NC	0.061522
246557_at	3.6	A	0.932373	-2.9	D	0.999226
246558_at	217.5	P	0.010742	0.2	NC	0.5
246559_at	181.8	P	0.00293	0	NC	0.973302
246560_at	8.4	A	0.696289	1.3	NC	0.5
246561_at	63.7	P	0.046143	-0.6	NC	0.988955
246562_at	62.1	A	0.095215	-0.4	D	0.996645
246563_at	17	A	0.696289	0.3	NC	0.633407
246564_at	271.5	P	0.001953	0.3	NC	0.5
246565_at	392.2	P	7.32e-4	0.4	NC	0.5
246566_at	123.6	P	0.001221	-0.7	D	0.996645
246567_at	176.1	P	2.44e-4	-0.4	D	0.998923
246568_at	78.4	A	0.19458	0.7	NC	0.232549
246569_at	53	A	0.246094	3.8	NC	0.185981
246570_at	2.2	A	0.828613	1.1	NC	0.757415
246571_at	46.1	A	0.246094	3.1	NC	0.5
246572_at	4.9	A	0.932373	-1.8	NC	0.921063
246573_at	10.5	A	0.976074	0.6	NC	0.715033
246574_at	3.6	A	0.99585	0.3	NC	0.955851
246575_at	184.9	P	0.01416	-0.2	NC	0.888286
246576_at	34.6	A	0.567627	-0.7	NC	0.980376
246577_at	7	A	0.828613	1.1	NC	0.39129
246578_at	2.5	A	0.72583	1.4	NC	0.088938
246579_at	3.3	A	0.994141	0.9	NC	0.692594
246580_at	96.8	P	0.00415	-1	D	0.999727
246581_at	6.2	A	0.850342	-1.2	NC	0.980376
246582_at	24.6	A	0.696289	1.7	NC	0.185981
246583_at	172.1	P	2.44e-4	-0.1	NC	0.888286
246584_at	189.2	P	0.001953	-0.3	NC	0.984574
246585_at	48.3	A	0.246094	0.6	NC	0.111714
246586_at	54.7	A	0.149658	0.8	NC	0.5
246587_at	4.1	A	0.780518	-2.3	NC	0.506476
246588_at	28.5	A	0.432373	1	NC	0.131343
246589_at	12.4	A	0.969727	2.1	NC	0.633407
246590_at	9.6	A	0.601074	1.3	NC	0.506476
246591_at	138	P	0.030273	-1.2	D	0.999693
246592_at	14.9	A	0.828613	1.9	NC	0.881991
246593_at	139.3	P	0.037598	0.8	NC	0.454766
246594_at	520.8	P	0.001953	0.2	NC	0.60871
246595_at	61.4	A	0.303711	2.2	NC	0.5
246596_at	9.4	A	0.80542	-0.9	NC	0.5
246597_at	4.1	A	0.870361	-3.6	NC	0.993497
246598_at	137.5	A	0.080566	0.5	NC	0.5
246599_at	44.4	A	0.334473	1.2	NC	0.213188
246600_at	89.5	P	0.037598	0.3	NC	0.905721
246601_at	288.3	P	0.001221	-1	D	0.999973
246602_at	70.7	A	0.303711	-1.9	D	0.999911
246603_at	56.3	A	0.334473	3	NC	0.161038
246604_at	5.5	A	0.962402	-1.8	NC	0.669411
246605_at	45.1	A	0.334473	1.2	NC	0.138386
246606_at	3	A	0.904785	-1	NC	0.725952
246607_at	232.1	P	7.32e-4	-0.2	NC	0.916174
246608_at	3.3	A	0.98584	2.2	NC	0.263341
246609_at	26.9	A	0.398926	0.2	NC	0.5
246610_at	31.6	A	0.27417	-0.4	NC	0.796129
246611_at	203.5	P	0.005859	-0.5	MD	0.994591
246612_at	259.1	P	0.018555	0.4	NC	0.5
246613_at	1067.4	P	2.44e-4	0.5	NC	0.467656
246614_at	27.3	A	0.567627	-0.7	NC	0.964215
246615_at	3.1	A	0.962402	-1.6	NC	0.945978
246616_at	17.7	A	0.72583	0.7	NC	0.429141
246617_at	70	P	0.018555	1.2	NC	0.099852
246618_at	6.7	A	0.870361	-1.3	NC	0.888286
246619_at	401.2	P	2.44e-4	0.2	NC	0.669411
246620_at	10.5	A	0.72583	-2.8	NC	0.992212
246621_at	965	P	2.44e-4	0.4	NC	0.5
246622_at	85.3	A	0.095215	0.2	NC	0.900148
246623_at	1026.3	P	2.44e-4	-0.1	NC	0.921063
246624_at	39.9	A	0.398926	1.4	NC	0.124552
246625_at	120.2	A	0.129639	0.9	NC	0.5
246626_at	13.7	A	0.567627	-1.6	NC	0.814019
246627_s_at	1269.9	P	2.44e-4	0	NC	0.777251
246628_at	221.1	P	2.44e-4	-0.1	NC	0.964215
246629_at	8.1	A	0.932373	1.8	NC	0.099852
246630_at	101.9	A	0.080566	0.5	NC	0.5
246631_at	710.8	P	0.001953	0.5	NC	0.703911
246632_at	35.8	A	0.129639	0.4	NC	0.366593
246633_at	7	A	0.696289	2.6	NC	0.153232
246634_at	269	P	7.32e-4	-0.3	D	0.99775
246635_at	9.6	A	0.904785	-1.8	NC	0.796129
246636_at	961	P	2.44e-4	1.1	NC	0.035785
246637_at	4.6	A	0.99585	1.3	NC	0.822588
246638_at	44.3	A	0.466064	4.1	NC	0.041201
246639_x_at	26.4	A	0.665527	4.7	NC	0.061522
246640_x_at	112.4	A	0.19458	0.9	NC	0.633407
246641_s_at	5.2	A	0.904785	1.3	NC	0.5
246642_s_at	19.5	A	0.466064	2.2	NC	0.213188
246643_s_at	0.5	A	0.991943	-3.2	NC	0.861614
246644_at	105.4	P	0.008057	-0.3	NC	0.984574
246645_at	234.8	P	0.001953	0.5	NC	0.5
246646_at	6.1	A	0.969727	2.1	NC	0.5
246647_at	10.1	A	0.19458	-0.3	NC	0.118009
246648_at	3	A	0.981445	1.3	NC	0.681091
246649_at	17.7	A	0.567627	-0.4	NC	0.645558
246650_at	460.7	P	2.44e-4	0	NC	0.777251
246651_at	38.6	A	0.567627	-0.2	NC	0.916174
246652_at	93.6	A	0.067627	5.1	NC	0.016731
246653_at	955.9	P	2.44e-4	0.3	NC	0.5
246654_s_at	239.4	P	0.008057	0.7	NC	0.5
246655_at	24.3	A	0.633789	2.8	NC	0.403812
246656_at	36.4	A	0.334473	2	NC	0.022932
246657_at	9.3	A	0.432373	-0.7	NC	0.024755
246658_at	22.4	A	0.366211	2	NC	0.175328
246659_at	35.7	A	0.432373	0.8	NC	0.232549
246660_at	407.7	P	2.44e-4	0.1	NC	0.767451
246661_at	1.6	A	0.99707	-2.8	NC	0.964215
246662_at	6.4	A	0.932373	-0.2	NC	0.814019
246663_at	29.2	A	0.5	2	NC	0.177412
246664_at	44.1	A	0.398926	5.1	I	0.004073
246665_s_at	9.7	A	0.80542	-1.5	NC	0.161038
246666_at	4.5	A	0.969727	1.3	NC	0.814019
246667_at	33.8	A	0.27417	2.4	NC	0.083826
246668_at	1.4	A	0.943848	-2.6	NC	0.846768
246669_at	46.7	A	0.601074	0.7	NC	0.222749
246670_at	32.8	A	0.149658	1.5	NC	0.124552
246671_at	5.5	A	0.753906	-0.7	NC	0.48058
246672_at	31.6	A	0.334473	1.4	NC	0.111714
246673_at	295.5	P	7.32e-4	0.3	NC	0.645558
246674_at	88.5	A	0.080566	0.3	NC	0.777251
246675_at	8.4	A	0.5	-1.4	NC	0.5
246676_at	10.9	A	0.633789	0.5	NC	0.274048
246677_at	9	A	0.953857	1.5	NC	0.403812
246678_at	11.6	A	0.919434	2.2	NC	0.105663
246679_at	5.9	A	0.850342	0.1	NC	0.5
246680_at	46.7	A	0.5	0.7	NC	0.5
246681_at	103.4	P	0.008057	0	NC	0.966696
246682_at	130.1	P	0.001953	-0.8	D	0.999973
246683_at	70.8	P	0.023926	-0.2	NC	0.942324
246684_at	51.9	A	0.129639	1.1	NC	0.493524
246685_at	14.9	A	0.932373	-0.1	NC	0.894337
246686_at	9.8	A	0.969727	0.2	NC	0.838962
246687_at	7.8	A	0.919434	0.4	NC	0.692594
246688_at	36.8	A	0.398926	0.4	NC	0.222749
246689_at	3.8	A	0.888428	-2.4	NC	0.747149
246690_at	6.9	A	0.919434	1	NC	0.657563
246691_at	33.7	A	0.72583	0.7	NC	0.532344
246692_at	83.9	A	0.187744	2.8	NC	0.318909
246693_at	4.9	A	0.919434	1.3	NC	0.645558
246694_at	7.1	A	0.870361	1.4	NC	0.252851
246695_at	9.3	A	0.828613	1.1	NC	0.161038
246696_at	19.8	A	0.72583	0.1	NC	0.454766
246697_at	11.3	A	0.850342	1.9	NC	0.441923
246698_at	24.3	A	0.533936	0.4	NC	0.5
246699_at	175.6	P	0.046143	-0.4	D	0.999693
246700_at	2.9	A	0.932373	2.6	NC	0.232549
246701_at	74.6	P	0.01416	-0.9	MD	0.994591
246702_at	483.5	P	2.44e-4	0.2	NC	0.506476
246703_at	235	P	0.001221	0.4	NC	0.296089
246704_at	28	A	0.398926	1.1	NC	0.5
246705_x_at	5.8	A	0.904785	1.5	NC	0.054022
246706_at	18.1	A	0.72583	2.7	NC	0.203871
246707_at	40.7	A	0.466064	0.8	NC	0.161038
246708_at	151.2	P	0.00415	0.1	NC	0.900148
246709_s_at	3	A	0.943848	1	NC	0.39129
246710_at	26.5	A	0.466064	1.9	NC	0.366593
246711_at	3	A	0.665527	-0.6	NC	0.681091
246712_at	44.8	A	0.432373	2	NC	0.5
246713_at	8.2	A	0.753906	-0.2	NC	0.222749
246714_at	123.7	A	0.080566	0.4	NC	0.51942
246715_at	10.9	A	0.780518	-0.1	NC	0.5
246716_s_at	7.2	A	0.753906	-1.9	NC	0.657563
246717_at	3.9	A	0.969727	-0.5	NC	0.838962
246718_at	11.3	A	0.633789	-1.2	NC	0.715033
246719_at	13.3	A	0.5	0.3	NC	0.37888
246720_at	1.7	A	0.998047	-0.6	NC	0.747149
246721_at	4.1	A	0.780518	-1.5	NC	0.796129
246722_at	12.8	A	0.753906	1.2	NC	0.185981
246723_at	11.1	A	0.828613	1.4	NC	0.5
246724_at	72.7	A	0.095215	-0.5	MD	0.994067
246725_at	44.9	A	0.567627	2	NC	0.118009
246726_at	2.7	A	0.976074	0.5	NC	0.786812
246727_at	67.1	A	0.334473	1.9	NC	0.5
246728_at	186.1	P	7.32e-4	0.1	NC	0.838962
246729_at	1.2	A	0.919434	1.4	NC	0.467656
246730_at	928.7	P	2.44e-4	0.1	NC	0.757415
246731_at	30.9	A	0.303711	0.3	NC	0.5
246732_at	167	P	0.037598	0.8	NC	0.232549
246733_at	11.9	A	0.533936	-2.6	NC	0.900148
246734_at	8.2	A	0.80542	-1.8	NC	0.692594
246735_at	130.8	P	0.001221	-1.1	D	0.99751
246736_at	7.4	A	0.969727	-2.9	D	0.999308
246737_at	106.1	P	0.008057	0.5	NC	0.736659
246738_at	138.5	P	0.023926	0.6	NC	0.62112
246739_at	20.3	A	0.80542	1.2	NC	0.5
246740_at	2.6	A	0.981445	0.8	NC	0.888286
246741_at	201.9	P	0.001953	-0.4	D	0.999034
246742_at	287.7	P	0.005859	0	NC	0.977068
246743_at	29.7	A	0.567627	-0.3	NC	0.966696
246744_at	293.9	P	2.44e-4	0.2	NC	0.703911
246745_at	730.5	P	2.44e-4	-0.2	MD	0.994591
246746_at	223.1	P	0.008057	0.9	NC	0.118009
246747_at	2369.5	P	2.44e-4	-0.5	D	0.99751
246748_at	13.5	A	0.772949	-1.6	NC	0.992212
246749_at	104.2	P	0.023926	0	NC	0.958799
246750_at	49.5	P	0.037598	0.1	NC	0.657563
246751_at	6.7	A	0.80542	-1.6	NC	0.558077
246752_at	8.9	A	0.932373	1	NC	0.51942
246753_at	4.4	A	0.981445	1.1	NC	0.961585
246754_at	80	A	0.27417	0	NC	0.5
246755_at	331.4	P	2.44e-4	-0.8	D	0.999899
246756_at	179.4	P	0.018555	0	NC	0.984574
246757_at	15.5	A	0.601074	1.9	NC	0.021224
246758_at	1902.8	P	2.44e-4	-0.2	NC	0.966696
246759_at	117.3	P	0.00293	-0.4	NC	0.988955
246760_at	202.3	P	2.44e-4	0.5	NC	0.5
246761_at	5.6	A	0.904785	-0.6	NC	0.545234
246762_at	36.2	A	0.366211	-1.3	NC	0.854318
246763_at	424.3	P	2.44e-4	0.3	NC	0.62112
246764_s_at	4.1	A	0.943848	-0.8	NC	0.354442
246765_at	104	A	0.067627	0.4	NC	0.60871
246766_at	52.1	A	0.246094	3.2	NC	0.138386
246767_at	116.6	P	0.023926	0.4	NC	0.822588
246768_at	122.1	P	0.00293	0.1	NC	0.930187
246769_at	3.1	A	0.828613	1.2	NC	0.777251
246770_at	49.5	A	0.246094	-0.6	D	0.999226
246771_at	11.8	A	0.850342	6.2	NC	0.296089
246772_at	95.3	P	2.44e-4	0.1	NC	0.242585
246773_at	124.7	A	0.095215	1.3	NC	0.083826
246774_at	6.5	A	0.850342	1	NC	0.757415
246775_at	388.6	P	0.00293	0.2	NC	0.5
246776_at	42.7	A	0.149658	-0.4	NC	0.930187
246777_at	451.4	P	2.44e-4	1.2	I	0.00225
246778_at	133.6	P	0.008057	-0.3	MD	0.994067
246779_at	178.8	P	0.010742	-0.2	NC	0.989865
246780_at	794.5	P	2.44e-4	0.1	NC	0.888286
246781_at	112.5	P	0.001953	-1.2	D	0.999948
246782_at	61.9	A	0.246094	0	NC	0.657563
246783_at	16.9	A	0.665527	-0.4	NC	0.966696
246784_at	343.1	P	7.32e-4	0.2	NC	0.736659
246785_at	259.3	P	0.001953	-0.6	D	0.99998
246786_at	118.6	P	0.037598	0.9	NC	0.454766
246787_s_at	5.4	A	0.850342	-2.1	NC	0.736659
246788_at	20.8	A	0.5	0.6	NC	0.5
246789_at	158.4	P	0.008057	0	NC	0.945978
246790_at	29.5	A	0.246094	0	NC	0.570859
246791_at	139.9	P	2.44e-4	-0.4	D	0.996645
246792_at	42.2	A	0.398926	0.7	NC	0.284967
246793_at	109.8	P	0.010742	0.1	NC	0.971234
246794_s_at	35	A	0.398926	0	NC	0.5
246795_at	53.2	A	0.533936	1.9	NC	0.194801
246796_at	68	A	0.080566	0.3	NC	0.60871
246797_at	20.5	A	0.567627	-0.4	NC	0.5
246798_at	9.1	A	0.72583	-0.9	NC	0.274048
246799_at	79.3	A	0.219482	0.1	NC	0.930187
246800_at	212.2	P	0.001953	-0.3	NC	0.989865
246801_at	292.3	P	2.44e-4	-0.2	NC	0.987976
246802_at	204.7	P	0.001953	0.2	NC	0.681091
246803_at	38.8	A	0.19458	-0.2	NC	0.838962
246804_at	3.2	A	0.976074	1	NC	0.545234
246805_at	7.2	A	0.919434	-0.4	NC	0.545234
246806_at	1.8	A	0.870361	-3.5	NC	0.796129
246807_at	176.8	P	7.32e-4	-0.3	NC	0.934434
246808_at	73.3	P	0.010742	0.2	NC	0.5
246809_s_at	247.6	P	0.00293	0.6	NC	0.493524
246810_at	2.8	A	0.904785	-0.5	NC	0.596188
246811_at	38.6	A	0.533936	0.4	NC	0.558077
246812_at	5.5	A	0.953857	2.6	NC	0.37888
246813_at	9.4	A	0.888428	0.4	NC	0.570859
246814_at	53.2	A	0.219482	0.8	NC	0.633407
246815_at	73.1	P	0.008057	0.4	NC	0.5
246816_at	3.2	A	0.74707	-2.1	NC	0.570859
246817_at	5.7	A	0.962402	-1.2	NC	0.99288
246818_at	94.4	A	0.219482	0.6	NC	0.5
246819_at	1.7	A	0.976074	5.7	NC	0.263341
246820_at	97.1	A	0.303711	-0.1	NC	0.777251
246821_at	1518.7	P	2.44e-4	1.6	I	8.8e-5
246822_at	67.9	P	2.44e-4	0	NC	0.692594
246823_at	8.2	A	0.72583	1	NC	0.161038
246824_at	303	P	0.001953	0	NC	0.961585
246825_at	142.3	P	0.023926	-0.1	NC	0.961585
246826_at	40.1	A	0.533936	-0.9	NC	0.992212
246827_at	69.6	A	0.129639	0.8	NC	0.596188
246828_at	6.8	A	0.633789	2.3	NC	0.330589
246829_at	160.1	P	0.008057	0.5	NC	0.805199
246830_at	1093.2	P	2.44e-4	0.3	NC	0.5
246831_at	75.9	P	0.01416	-1.4	D	0.99998
246832_at	112	P	2.44e-4	-1.2	D	0.999922
246833_at	28.7	A	0.633789	4.8	NC	0.074268
246834_at	4.9	A	0.981445	-0.5	NC	0.805199
246835_at	10.5	A	0.80542	-0.8	NC	0.703911
246836_s_at	4.3	A	0.366211	-1.6	NC	0.5
246837_at	93.1	P	0.010742	1.4	NC	0.028766
246838_at	114.6	P	0.008057	0.7	NC	0.467656
246839_at	69.2	A	0.067627	0.6	NC	0.5
246840_at	355.3	P	0.00415	0.4	NC	0.657563
246841_at	43.5	A	0.149658	1.7	NC	0.019624
246842_at	123.7	P	0.01416	0.4	NC	0.777251
246843_at	400.9	P	7.32e-4	0.2	NC	0.5
246844_at	103	A	0.149658	0.2	NC	0.977068
246845_at	582.7	P	2.44e-4	-0.8	D	0.999135
246846_at	256.6	A	0.080566	0.1	NC	0.934434
246847_at	108.9	A	0.111572	0.1	NC	0.888286
246848_at	11.7	A	0.753906	1.7	NC	0.138386
246849_at	167.1	A	0.067627	0	NC	0.969033
246850_at	97.2	A	0.080566	0.4	NC	0.296089
246851_at	2.2	A	0.999268	2.1	NC	0.5
246852_at	146.9	P	0.001221	-0.4	NC	0.934434
246853_at	26.7	A	0.303711	1.3	NC	0.138386
246854_at	26.5	A	0.780518	3.4	NC	0.118009
246855_at	335	P	2.44e-4	-2.6	D	0.99998
246856_at	305.3	P	7.32e-4	-0.5	NC	0.989865
246857_at	19.9	A	0.753906	1.3	NC	0.065566
246858_at	371.7	P	0.001953	0.3	NC	0.5
246859_at	3.9	A	0.976074	-0.7	NC	0.318909
246860_at	8.3	A	0.888428	1.5	NC	0.5
246861_at	1232.3	P	7.32e-4	-0.1	NC	0.969033
246862_at	494.8	P	7.32e-4	0.2	NC	0.645558
246863_at	406.6	P	2.44e-4	0.1	NC	0.777251
246864_at	110.7	P	0.005859	-0.2	NC	0.975245
246865_s_at	166.3	P	0.023926	-0.4	D	0.999932
246866_at	15.1	A	0.870361	2.2	NC	0.5
246867_at	6.5	A	0.80542	1.3	NC	0.366593
246868_at	89.7	P	0.030273	-0.4	NC	0.805199
246869_at	23.3	A	0.567627	0.3	NC	0.5
246870_at	869.7	P	2.44e-4	0.9	NC	0.028766
246871_at	11.1	A	0.888428	0.2	NC	0.767451
246872_at	64.9	A	0.219482	1.4	NC	0.242585
246873_at	76.2	A	0.303711	0.4	NC	0.354442
246874_at	39	A	0.303711	1.4	NC	0.5
246875_at	127.3	P	0.00415	-3.4	D	0.99998
246876_at	51.4	A	0.633789	4.1	NC	0.213188
246877_at	6.7	A	0.969727	1.7	NC	0.274048
246878_at	5.2	A	0.80542	1.1	NC	0.5
246879_at	144.3	P	0.005859	0.7	NC	0.194801
246880_s_at	8.6	A	0.5	1.7	NC	0.177412
246881_at	81.8	A	0.246094	-0.5	D	0.999886
246882_at	41.9	A	0.466064	-0.2	NC	0.978776
246883_at	67.6	A	0.27417	1	NC	0.5
246884_at	100.2	M	0.056152	1.3	NC	0.5
246885_at	21.6	A	0.533936	0	NC	0.703911
246886_at	115.5	P	0.001221	-0.5	NC	0.881991
246887_at	5.4	A	0.780518	-2.2	NC	0.545234
246888_at	264.6	P	2.44e-4	-0.1	NC	0.916174
246889_at	7.7	A	0.72583	-0.2	NC	0.916174
246890_at	57.3	A	0.334473	0.2	NC	0.5
246891_at	9	A	0.780518	-1.8	NC	0.757415
246892_at	7.9	A	0.981445	-1.4	D	0.998514
246893_at	164.8	P	0.001953	-0.3	D	0.996645
246894_at	9.2	A	0.888428	1.9	NC	0.48058
246895_at	1015.7	P	7.32e-4	0.2	NC	0.715033
246896_at	44.7	A	0.398926	3.7	NC	0.153232
246897_at	418.7	P	2.44e-4	-0.1	NC	0.964215
246898_at	64.6	A	0.334473	3.4	NC	0.252851
246899_at	18.6	A	0.533936	-1.3	NC	0.805199
[truncated: 20,811 more rows]
