# Supplementary material for: Qualitative network models and genome-wide expression data define carbon/nitrogen-responsive molecular machines in Arabidopsis
Source: Genome Biol. 2007 Jan 11;8(1):R7. doi: 10.1186/gb-2007-8-1-r7 (PMC1839130; doi:10.1186/gb-2007-8-1-r7)
Supplement: Additional data file 5 — CHP files generated with the Affymetrix MAS v5.0 software as described in the Materials and methods. [file gb-2007-8-1-r7-S5.zip › CHPfiles/34.8.vs.LL43.1.CHP]

row.names	Ll34.8.vs.LL43.1.Signal	Ll34.8.vs.LL43.1.Detection	Ll34.8.vs.LL43.1.Detection.p.value	Ll34.8.vs.LL43.1.Signal.Log.Ratio	Ll34.8.vs.LL43.1.Change	Ll34.8.vs.LL43.1.Change.p.value
244901_at	56	P	0.037598	0	NC	0.805199
244902_at	51.4	P	0.010742	0	NC	0.5
244903_at	166.1	P	0.001221	0.7	NC	0.024755
244904_at	61.8	A	0.432373	3.6	NC	0.37888
244905_at	41	A	0.129639	3.6	NC	0.050553
244906_at	208.3	P	0.023926	0	NC	0.703911
244907_at	51.4	A	0.111572	2.2	NC	0.006503
244908_at	5.3	A	0.981445	2.3	NC	0.083826
244909_at	55.4	A	0.398926	1.6	NC	0.057676
244910_s_at	79.5	P	0.010742	1.7	NC	0.047264
244911_at	1.1	A	0.943848	1.4	NC	0.5
244912_at	379.3	P	0.00293	0.5	NC	0.5
244913_at	4.2	A	0.888428	1.2	NC	0.5
244914_at	1.4	A	0.888428	0.9	NC	0.5
244915_s_at	55.7	A	0.5	0.9	NC	0.5
244916_at	8.8	A	0.633789	1.4	NC	0.274048
244917_at	2.6	A	0.969727	1.2	NC	0.39129
244918_at	7.1	A	0.72583	0.9	NC	0.493524
244919_at	20.7	A	0.5	0.8	NC	0.5
244920_s_at	136.8	P	0.005859	0.7	NC	0.5
244921_s_at	77.7	P	0.030273	0.9	NC	0.318909
244922_s_at	70	A	0.067627	1	NC	0.054022
244923_s_at	26.6	A	0.432373	1.8	NC	0.083826
244924_at	27.7	A	0.334473	-0.8	NC	0.263341
244925_at	9	A	0.850342	-0.9	NC	0.467656
244926_s_at	50.1	A	0.567627	2.2	NC	0.5
244927_at	86.7	A	0.219482	1.8	NC	0.038415
244928_s_at	210.7	P	0.023926	0.9	NC	0.153232
244929_at	158.6	P	0.030273	-0.1	NC	0.99288
244930_at	13.8	A	0.633789	2.7	NC	0.37888
244931_at	18	A	0.303711	-0.2	NC	0.467656
244932_at	27	A	0.366211	1.5	NC	0.5
244933_at	32.3	A	0.5	0.7	NC	0.5
244934_at	43.4	A	0.334473	1.5	NC	0.222749
244935_at	560.5	P	2.44e-4	0.1	NC	0.545234
244936_at	81.6	P	0.00415	0	NC	0.62112
244937_at	7.3	A	0.696289	1.8	NC	0.124552
244938_at	136.2	P	0.046143	1.3	NC	0.138386
244939_at	201.3	A	0.149658	0.9	NC	0.222749
244940_at	310.3	P	0.00415	0.2	NC	0.5
244941_at	80.1	P	0.030273	0.8	NC	0.124552
244942_at	4.3	A	0.962402	0.9	NC	0.796129
244943_at	168.3	P	0.030273	0.3	NC	0.796129
244944_s_at	242.7	P	0.001953	-0.3	NC	0.984574
244945_at	47.8	A	0.303711	0.6	NC	0.39129
244946_at	102.4	A	0.149658	0.9	NC	0.185981
244947_at	65.3	A	0.129639	0.9	NC	0.088938
244948_at	5.1	A	0.870361	1.5	NC	0.296089
244949_at	16.7	A	0.780518	-0.5	NC	0.757415
244950_at	55	P	0.030273	0.7	NC	0.5
244951_s_at	299.2	P	7.32e-4	0.5	NC	0.403812
244952_at	21.9	A	0.466064	0.7	NC	0.342437
244953_s_at	57.6	A	0.171387	1.4	NC	0.5
244954_s_at	27.8	A	0.303711	5	NC	0.050553
244955_at	8.5	A	0.567627	-1.9	NC	0.213188
244956_s_at	26.2	A	0.567627	0.1	NC	0.5
244957_at	6.5	A	0.432373	-0.4	NC	0.5
244958_at	8.3	A	0.633789	-1.6	NC	0.786812
244959_s_at	178.9	P	2.44e-4	1.1	NC	0.006503
244960_at	159	P	0.00415	-0.7	D	0.999973
244961_at	198.7	P	2.44e-4	-0.9	D	0.998799
244962_at	161.1	P	0.023926	-0.2	NC	0.964215
244963_at	234.2	P	0.00415	-0.7	D	0.99751
244964_at	85.2	P	0.018555	-0.4	D	0.999611
244965_at	36.5	A	0.246094	-0.6	D	0.999135
244966_at	51.4	A	0.171387	0.7	NC	0.061522
244967_at	187.7	P	0.008057	-0.7	D	0.999977
244968_at	186	P	0.010742	-0.2	NC	0.986922
244969_at	29	A	0.171387	-1.1	D	0.99751
244970_at	83.1	P	0.001953	0.8	NC	0.018128
244971_at	1348	P	0.018555	0.3	NC	0.715033
244972_at	22.1	A	0.432373	-0.4	NC	0.5
244973_at	50.1	A	0.095215	1.4	NC	0.083826
244974_at	37.6	A	0.246094	3.5	MI	0.005933
244975_at	63.2	A	0.171387	-0.6	NC	0.905721
244976_at	671.7	P	2.44e-4	-0.8	D	0.999508
244977_at	35.6	A	0.19458	1.1	NC	0.069813
244978_at	254	P	0.001953	-0.4	D	0.999034
244979_at	252.3	P	0.001221	-0.3	NC	0.99288
244980_at	141.9	P	0.005859	0.3	NC	0.506476
244981_at	164.6	P	0.023926	0	NC	0.921063
244982_at	208.5	P	2.44e-4	0	NC	0.5
244983_at	818.4	P	7.32e-4	0.7	NC	0.047264
244984_at	260.4	P	7.32e-4	-0.6	D	0.996301
244985_at	216.3	P	0.001221	0.3	NC	0.5
244986_at	283.5	P	7.32e-4	-0.7	D	0.998349
244987_s_at	1189.2	P	2.44e-4	-0.2	NC	0.805199
244988_s_at	109.9	P	0.001221	0.2	NC	0.5
244989_s_at	82	A	0.111572	1.6	NC	0.022932
244990_s_at	11.4	A	0.633789	0.4	NC	0.078937
244991_s_at	74.3	A	0.129639	2.1	NC	0.099852
244992_s_at	1493	P	2.44e-4	0.1	NC	0.5
244993_s_at	199.5	P	0.01001	-0.1	NC	0.916174
244994_at	4.3	A	0.828613	-0.7	NC	0.558077
244995_at	4.8	A	0.850342	-0.6	NC	0.5
244996_at	125.6	P	0.01416	0	NC	0.692594
244997_at	102.7	A	0.27417	0.9	NC	0.403812
244998_at	217	P	0.00415	0	NC	0.900148
244999_at	37.5	A	0.219482	0.9	NC	0.403812
245000_at	11.8	A	0.696289	-0.5	NC	0.403812
245001_at	195	P	0.005859	-1.2	D	0.999965
245002_at	67.6	A	0.219482	2	NC	0.161038
245003_at	121.7	M	0.056152	1.1	NC	0.330589
245004_at	62	P	0.046143	0.3	NC	0.875448
245005_at	71.6	P	0.046143	1.6	MI	0.005933
245006_at	448.4	P	2.44e-4	-0.1	NC	0.814019
245007_at	65.6	A	0.19458	0.9	NC	0.124552
245008_at	58.1	P	0.023926	1	NC	0.39129
245009_at	541.3	P	0.023926	0.3	NC	0.814019
245010_at	10.8	A	0.633789	0	NC	0.252851
245011_at	22.4	A	0.366211	-0.1	NC	0.467656
245012_at	61.2	M	0.056152	-1.8	D	0.999886
245013_at	1175.7	P	2.44e-4	-0.7	D	0.99998
245014_at	804.5	P	2.44e-4	-0.9	D	0.99998
245015_at	166.8	P	2.44e-4	-0.2	NC	0.846768
245016_at	207	P	2.44e-4	0.5	NC	0.429141
245017_at	232.1	P	2.44e-4	-0.6	D	0.996301
245018_at	137.2	P	0.00293	1	I	0.001201
245019_at	165.1	P	7.32e-4	0.4	NC	0.5
245020_at	433.4	P	7.32e-4	-0.3	NC	0.921063
245021_at	85.5	P	0.00415	-1.8	D	0.99994
245022_at	38.3	A	0.466064	-0.7	NC	0.934434
245023_at	205.3	P	7.32e-4	-0.2	NC	0.949447
245024_at	308.6	P	2.44e-4	-1	D	0.999973
245025_at	62.9	P	7.32e-4	-0.2	NC	0.703911
245026_at	88.9	P	0.023926	0.1	NC	0.881991
245027_at	38.1	A	0.19458	0.3	NC	0.814019
245028_at	103.6	P	0.00415	-0.2	NC	0.703911
245029_at	28.9	A	0.35791	3	NC	0.047264
245030_at	1.2	A	0.976074	1.1	NC	0.757415
245031_at	84.7	P	0.018555	0.1	NC	0.5
245032_at	3.1	A	0.72583	-1.5	NC	0.307406
245033_at	6.7	A	0.665527	-0.7	NC	0.596188
245034_at	59.8	A	0.095215	-0.1	NC	0.5
245035_at	34.7	A	0.466064	-1.5	D	0.999932
245036_at	138	P	2.44e-4	-0.3	NC	0.989865
245037_at	84.2	P	0.046143	2.1	I	0.004073
245038_at	282.6	P	0.00415	-0.3	D	0.999382
245039_at	190.5	P	0.005859	-0.4	NC	0.99288
245040_at	8.4	A	0.888428	0.8	NC	0.558077
245041_at	168.8	P	0.001221	-0.8	D	0.999034
245042_at	105	A	0.149658	1.9	NC	0.124552
245043_at	136.8	P	0.008057	-0.7	D	0.999382
245044_at	5.7	A	0.753906	-2.5	NC	0.814019
245045_at	215.8	P	2.44e-4	-0.6	NC	0.98579
245046_at	470.2	P	0.001221	-0.1	NC	0.846768
245047_at	67.6	A	0.111572	1.2	NC	0.169098
245048_at	183.2	P	0.005859	-1.1	D	0.999899
245049_at	33.1	A	0.19458	0	NC	0.633407
245050_at	215.2	P	0.001221	0.3	NC	0.5
245051_at	234.2	P	0.01416	-0.4	D	0.998664
245052_at	46.6	A	0.246094	1.2	NC	0.169098
245053_at	37.9	A	0.246094	0.6	NC	0.203871
245054_at	132.2	P	0.00293	0.3	NC	0.5
245055_at	30.9	A	0.27417	-0.1	NC	0.5
245056_at	70.8	A	0.149658	-0.7	NC	0.977068
245057_at	4.5	A	0.919434	-0.8	NC	0.777251
245058_at	28.8	A	0.27417	3.8	NC	0.030967
245059_at	181.2	P	0.023926	0.4	NC	0.796129
245060_at	946.3	P	2.44e-4	0.4	NC	0.429141
245061_at	79.6	P	0.046143	1	NC	0.153232
245062_at	106.7	P	7.32e-4	-0.7	D	0.997968
245063_at	150.6	P	2.44e-4	0.2	NC	0.5
245064_at	78	P	0.00415	0	NC	0.506476
245065_at	268.7	A	0.067627	0.4	NC	0.5
245066_at	242.6	P	0.037598	0	NC	0.905721
245067_at	699.5	P	2.44e-4	0.1	NC	0.692594
245068_at	2.3	A	0.981445	0.9	NC	0.921063
245069_at	28.9	A	0.303711	2.7	NC	0.145682
245070_at	18	A	0.601074	1.5	NC	0.194801
245071_at	4.7	A	0.80542	1.2	NC	0.60871
245072_s_at	15.8	A	0.753906	2.5	NC	0.203871
245073_at	1.8	A	0.870361	1	NC	0.715033
245074_at	8.9	A	0.5	-1.2	D	0.999611
245075_at	25.6	A	0.567627	2.1	NC	0.467656
245076_at	5.3	A	0.80542	-2.4	NC	0.846768
245077_at	82.6	A	0.111572	1.5	NC	0.019624
245078_at	247.2	P	0.001953	0	NC	0.868657
245079_at	41.6	A	0.398926	-0.1	NC	0.5
245080_at	154.2	P	0.046143	0.3	NC	0.805199
245081_at	43.5	A	0.398926	0	NC	0.645558
245082_at	80.6	P	2.44e-4	2.3	I	0.00225
245083_at	336	P	2.44e-4	0.1	NC	0.596188
245084_at	65.2	A	0.080566	0.1	NC	0.532344
245085_at	947	P	0.001221	0.5	NC	0.169098
245086_at	6.4	A	0.888428	0.9	NC	0.506476
245087_at	104.2	P	0.023926	0.4	NC	0.5
245088_at	3.4	A	0.919434	1.3	NC	0.5
245089_at	172.4	P	0.00293	0.2	NC	0.681091
245090_at	438	P	2.44e-4	-0.9	D	0.999654
245091_at	5.3	A	0.780518	-1.5	NC	0.5
245092_at	164.6	P	2.44e-4	0.1	NC	0.296089
245093_at	9.6	A	0.567627	-2.1	NC	0.796129
245094_at	304.3	P	0.008057	0.5	NC	0.5
245095_at	5.6	A	0.601074	-2	NC	0.5
245096_at	84.9	P	0.030273	-0.5	D	0.995519
245097_at	203.5	P	2.44e-4	0	NC	0.5
245098_at	288.2	P	7.32e-4	0	NC	0.958799
245099_at	360.6	P	0.018555	0.8	NC	0.830902
245100_at	152	P	0.010742	0	NC	0.905721
245101_at	731.1	P	2.44e-4	0	NC	0.757415
245102_at	19	A	0.533936	3.1	NC	0.024755
245103_at	33.7	A	0.219482	3.2	NC	0.041201
245104_at	52.2	A	0.095215	-0.5	NC	0.894337
245105_at	78.4	P	0.037598	1	NC	0.161038
245106_at	79.8	P	0.008057	-0.5	NC	0.930187
245107_at	9.1	A	0.601074	-0.5	NC	0.48058
245108_at	7.3	A	0.828613	-2.4	NC	0.99288
245109_at	16.3	A	0.466064	1.5	NC	0.5
245110_at	4.1	A	0.962402	-2.3	NC	0.980376
245111_at	26.3	A	0.466064	0.8	NC	0.131343
245112_at	159.1	P	7.32e-4	-1.8	D	0.99998
245113_at	642.3	P	2.44e-4	0.7	NC	0.050553
245114_at	383.4	P	0.001221	-0.1	NC	0.992212
245115_at	381.2	P	2.44e-4	-0.4	D	0.995927
245116_at	246.9	P	2.44e-4	-0.1	NC	0.805199
245117_at	478.6	P	7.32e-4	2.1	I	1.3e-4
245118_at	217.9	P	0.030273	0.9	NC	0.099852
245119_at	36	A	0.19458	-1.4	NC	0.986922
245120_at	147.5	A	0.095215	0.2	NC	0.767451
245121_at	1736.7	P	2.44e-4	0.3	NC	0.5
245122_at	144.7	P	7.32e-4	-0.6	NC	0.977068
245123_at	8.9	A	0.753906	0.3	NC	0.5
245124_at	341.8	P	0.001953	0.3	NC	0.5
245125_at	4	A	0.976074	0.7	NC	0.558077
245126_at	139.5	P	0.001953	0.8	NC	0.232549
245127_at	93.1	A	0.080566	-0.1	NC	0.983269
245128_at	24.6	A	0.334473	1.4	NC	0.018128
245129_at	42.3	A	0.696289	3.1	NC	0.5
245130_at	12.9	A	0.696289	-0.3	NC	0.958799
245131_s_at	202	P	0.00293	-0.7	D	0.999911
245132_at	54.2	A	0.246094	0	D	0.99775
245133_at	58.3	P	0.010742	0.8	NC	0.429141
245134_s_at	62.5	A	0.111572	-0.1	NC	0.949447
245135_at	40.1	A	0.334473	3.3	NC	0.024755
245136_at	239.4	P	0.00415	-0.3	NC	0.945978
245137_at	46.5	A	0.219482	-0.5	D	0.995519
245138_at	2.4	A	0.80542	1	NC	0.5
245139_at	514.2	P	2.44e-4	0.4	NC	0.5
245140_at	21.7	A	0.72583	-0.4	NC	0.5
245141_at	132.9	A	0.149658	-0.2	NC	0.838962
245142_at	64.8	A	0.334473	3	NC	0.050553
245143_at	13.3	A	0.567627	-1.3	NC	0.934434
245144_at	474.8	P	2.44e-4	-0.1	NC	0.596188
245145_at	126.6	P	0.001221	0.3	NC	0.5
245146_at	191.2	P	0.018555	-0.4	D	0.996959
245147_at	9.2	A	0.72583	-2.1	NC	0.98579
245148_at	170.1	M	0.056152	-0.7	D	0.999965
245149_at	51.6	A	0.334473	-0.2	NC	0.692594
245150_at	51.9	A	0.246094	0.1	NC	0.5
245151_at	163.7	P	2.44e-4	-0.1	NC	0.925732
245152_at	205.1	P	0.046143	0.4	NC	0.5
245153_at	28	A	0.149658	2.8	NC	0.016731
245154_at	61.8	A	0.303711	1.6	NC	0.185981
245155_at	835.1	P	2.44e-4	0.1	NC	0.703911
245156_at	43.7	A	0.171387	-1.5	D	0.999226
245157_at	6	A	0.828613	2.1	NC	0.403812
245158_at	48	A	0.334473	0.7	NC	0.5
245159_at	36	A	0.366211	0.7	NC	0.318909
245160_at	21.6	A	0.432373	3.5	NC	0.088938
245161_at	63.8	A	0.334473	-0.6	NC	0.978776
245162_at	77.9	P	0.030273	5.1	NC	0.012024
245163_at	4.2	A	0.870361	-0.7	NC	0.681091
245164_at	374.4	P	0.001221	0.6	NC	0.39129
245165_at	26.8	A	0.466064	0.2	NC	0.545234
245166_at	95.6	A	0.171387	1	NC	0.48058
245167_s_at	237.7	P	0.001221	-1	D	0.999308
245168_at	1135.7	P	2.44e-4	-0.1	NC	0.949447
245169_at	344.1	P	2.44e-4	-0.3	NC	0.945978
245170_at	46	A	0.533936	0.8	NC	0.318909
245171_at	10.9	A	0.753906	-3.5	D	0.999977
245172_at	160	P	0.010742	1	NC	0.011045
245173_at	10.9	A	0.80542	0.3	NC	0.5
245174_at	100.6	A	0.095215	0.5	NC	0.570859
245175_at	1488.8	P	2.44e-4	0.4	NC	0.5
245176_at	153.1	A	0.149658	0.6	NC	0.558077
245177_at	9.1	A	0.366211	-1.3	NC	0.5
245178_at	274.4	P	0.01416	0.1	NC	0.942324
245179_at	69.7	A	0.334473	0.3	NC	0.980376
245180_at	243.1	P	0.00293	-0.3	NC	0.99288
245181_at	624	P	2.44e-4	-1	D	0.99998
245182_at	105.4	P	0.00415	0.7	NC	0.274048
245183_at	112.9	A	0.171387	0.3	NC	0.5
245184_at	65	P	0.030273	1.4	NC	0.035785
245185_at	134	A	0.111572	1.5	NC	0.5
245186_at	153.3	P	0.046143	-0.8	D	0.999965
245187_s_at	157.6	P	0.00415	0	NC	0.952736
245188_at	7	A	0.665527	-3.9	MD	0.995075
245189_at	24.5	A	0.753906	4.3	NC	0.185981
245190_at	83.3	P	0.046143	1	NC	0.39129
245191_at	63.9	A	0.432373	1.3	NC	0.5
245192_at	21.1	A	0.466064	2.3	NC	0.138386
245193_at	107.4	A	0.080566	-1.6	D	0.99996
245194_at	61	A	0.219482	-0.5	NC	0.964215
245195_at	14.1	A	0.334473	0.1	NC	0.342437
245196_at	110	A	0.111572	-0.2	NC	0.975245
245197_at	234.4	P	2.44e-4	-0.7	D	0.999948
245198_at	105.9	A	0.27417	0.2	NC	0.814019
245199_at	2204.9	P	7.32e-4	0	NC	0.657563
245200_at	137.7	P	0.037598	0.6	NC	0.354442
245201_at	116.1	A	0.219482	0.7	NC	0.5
245202_at	102.2	P	0.010742	-0.1	NC	0.747149
245203_at	16.9	A	0.665527	3.6	I	0.003699
245204_at	39.4	A	0.601074	2.9	NC	0.105663
245205_at	44.2	A	0.366211	0.5	NC	0.296089
245206_at	150.2	P	0.01416	-0.2	NC	0.984574
245207_at	213.6	P	0.01416	0.1	NC	0.570859
245208_at	71.5	A	0.067627	-0.4	NC	0.980376
245209_at	447.7	P	2.44e-4	-1.1	D	0.99998
245210_at	79.9	M	0.056152	0.2	NC	0.5
245211_at	289.1	P	7.32e-4	-0.1	NC	0.861614
245212_at	11.7	A	0.633789	2.1	NC	0.078937
245213_at	60.2	A	0.398926	0.5	NC	0.5
245214_at	15	A	0.246094	1.1	NC	0.111714
245215_at	22.5	A	0.5	0.2	NC	0.5
245216_at	211.8	P	0.005859	0.6	NC	0.342437
245217_at	8.3	A	0.753906	0.9	NC	0.5
245218_s_at	34	A	0.149658	0.8	NC	0.131343
245219_at	17.3	A	0.665527	-0.7	NC	0.645558
245220_at	6.2	A	0.904785	-2	NC	0.822588
245221_s_at	32.1	A	0.432373	0.2	NC	0.51942
245222_at	3.1	A	0.780518	1.3	NC	0.232549
245223_at	4.7	A	0.904785	1	NC	0.5
245224_at	10.4	A	0.888428	-0.7	NC	0.633407
245225_at	9.7	A	0.904785	1	NC	0.532344
245226_at	73	A	0.246094	1.3	NC	0.330589
245227_s_at	75.9	M	0.056152	1.4	NC	0.088938
245228_at	126.6	P	7.32e-4	-0.8	D	0.999562
245229_at	163.2	P	0.018555	0.7	NC	0.161038
245230_at	8.9	A	0.466064	-1.2	NC	0.5
245231_at	41.9	A	0.366211	0.4	NC	0.5
245232_at	1.9	A	0.904785	1.1	NC	0.185981
245233_at	29.3	A	0.567627	3.7	NC	0.318909
245234_at	67	A	0.129639	-0.8	D	0.999382
245235_at	301.3	P	0.030273	-0.1	NC	0.930187
245236_at	62.1	P	0.023926	0.4	NC	0.5
245237_at	165.3	P	0.008057	0.2	NC	0.5
245238_at	1622.4	P	2.44e-4	-0.1	NC	0.854318
245239_at	46.6	A	0.303711	1.9	NC	0.296089
245240_at	8.7	A	0.828613	-0.9	NC	0.62112
245241_at	11.9	A	0.533936	1.5	NC	0.194801
245242_at	38.2	A	0.171387	0.9	NC	0.074268
245243_at	41.1	A	0.398926	0.8	NC	0.467656
245244_at	41.9	A	0.219482	0	NC	0.62112
245245_at	76.8	A	0.19458	2.2	NC	0.185981
245246_at	58.7	A	0.27417	3.8	MI	0.004925
245247_at	207.8	P	7.32e-4	0	NC	0.715033
245248_at	91.8	P	0.008057	-0.3	NC	0.805199
245249_at	437.9	P	0.005859	-0.4	D	0.998514
245250_at	88.5	P	0.030273	-0.1	NC	0.990708
245251_at	71.2	A	0.303711	0	NC	0.916174
245252_at	145	P	0.010742	-0.1	D	0.995519
245253_at	58.2	A	0.149658	1.8	NC	0.088938
245254_at	94.5	P	0.030273	0	NC	0.725952
245255_at	268.2	P	7.32e-4	-0.6	D	0.996645
245256_at	70.9	P	0.01416	0.4	NC	0.5
245257_at	9.1	A	0.696289	-0.3	NC	0.5
245258_at	96.3	P	0.00293	-0.4	NC	0.952736
245259_at	48	A	0.219482	0.1	NC	0.5
245260_at	137.6	P	0.010742	0.2	NC	0.570859
245261_at	138	P	0.010742	-0.1	NC	0.969033
245262_at	47.4	A	0.366211	-0.5	NC	0.777251
245263_at	28.9	A	0.27417	0.2	NC	0.60871
245264_at	29.5	A	0.219482	2.6	NC	0.022932
245265_at	41.7	A	0.5	2.1	NC	0.252851
245266_at	75.7	P	0.005859	-0.6	D	0.999308
245267_at	114.3	P	0.005859	-1.1	D	0.998799
245268_at	144.6	P	0.046143	0.8	NC	0.5
245269_at	389.5	P	0.001221	0.6	NC	0.5
245270_at	1835.4	P	2.44e-4	0.9	NC	0.024755
245271_at	241.9	P	0.00415	0.2	NC	0.596188
245272_at	19.3	A	0.5	1.5	NC	0.5
245273_at	137.6	A	0.27417	0	NC	0.881991
245274_at	131.7	P	0.030273	0.6	NC	0.5
245275_at	3.7	A	0.991943	0.8	NC	0.875448
245276_at	114.8	A	0.171387	-0.3	D	0.998664
245277_at	46.4	A	0.432373	0.5	NC	0.5
245278_at	345.7	P	2.44e-4	-1.1	D	0.999508
245279_at	190.5	P	2.44e-4	-0.6	NC	0.988955
245280_at	121.6	P	0.001953	0.1	NC	0.916174
245281_at	678	P	2.44e-4	0.3	NC	0.5
245282_at	228.1	P	0.005859	-0.2	NC	0.969033
245283_at	18.2	A	0.432373	-0.1	NC	0.868657
245284_at	68.1	P	0.037598	0	NC	0.894337
245285_s_at	121.3	P	0.001221	-0.5	NC	0.971234
245286_at	1187	P	2.44e-4	-0.2	NC	0.98579
245287_at	34.4	A	0.129639	-0.6	NC	0.977068
245288_at	126.1	P	0.018555	-0.3	NC	0.969033
245289_at	1648.9	P	2.44e-4	0	NC	0.861614
245290_at	307.7	P	0.001953	0.5	NC	0.493524
245291_at	263.4	P	0.008057	1.3	MI	0.005933
245292_at	1028.6	P	2.44e-4	-0.5	D	0.996301
245293_at	258.4	P	2.44e-4	0.5	NC	0.242585
245294_at	111.2	A	0.111572	0.1	NC	0.881991
245295_at	158.3	P	0.00293	0.3	NC	0.5
245296_at	83.3	A	0.27417	0.7	NC	0.5
245297_at	96.9	P	0.01416	0.5	NC	0.5
245298_at	85.8	A	0.303711	0.1	NC	0.973302
245299_at	628.6	P	2.44e-4	-0.3	NC	0.992212
245300_at	157.5	P	0.005859	0.4	NC	0.5
245301_at	134.1	P	0.005859	0.1	NC	0.5
245302_at	45.3	A	0.366211	0.2	NC	0.992212
245303_at	82.1	A	0.398926	-0.1	NC	0.975245
245304_at	27.5	A	0.601074	-0.4	NC	0.796129
245305_at	213.2	P	2.44e-4	-1.6	D	0.99998
245306_at	106.7	P	0.046143	1.4	NC	0.028766
245307_at	142.9	P	0.01416	0.3	NC	0.51942
245308_at	165	P	0.010742	-1	D	0.999611
245309_at	91.5	P	0.00415	0.8	NC	0.153232
245310_at	65.7	M	0.056152	-0.3	NC	0.942324
245311_at	1030.1	P	2.44e-4	-0.2	NC	0.942324
245312_at	99.9	P	0.046143	0.4	NC	0.558077
245313_at	203.4	P	0.001953	-0.2	MD	0.994591
245314_at	8.2	A	0.753906	-0.9	NC	0.692594
245315_at	778	P	2.44e-4	0.3	NC	0.5
245316_at	222.7	P	0.001221	0.4	NC	0.5
245317_at	1391.5	P	2.44e-4	-1	D	0.99997
245318_at	51.4	M	0.056152	1.5	I	0.004073
245319_at	51	A	0.219482	-0.1	NC	0.715033
245320_at	149.8	P	2.44e-4	0.2	NC	0.681091
245321_at	406.4	P	7.32e-4	-0.3	NC	0.981872
245322_at	32.8	A	0.533936	0.1	NC	0.48058
245323_at	890.6	P	2.44e-4	0.3	NC	0.37888
245324_at	244.1	P	2.44e-4	-0.4	NC	0.786812
245325_at	283.1	P	2.44e-4	0.4	NC	0.5
245326_at	44.5	A	0.466064	0.4	NC	0.62112
245327_at	140.6	P	0.00415	0	NC	0.868657
245328_at	554.5	P	2.44e-4	-0.2	NC	0.925732
245329_at	258.8	P	2.44e-4	0.3	NC	0.5
245330_at	37.3	A	0.129639	-2.1	D	0.999886
245331_at	412.2	P	7.32e-4	-0.1	NC	0.989865
245332_at	311.5	P	2.44e-4	0.1	NC	0.583567
245333_at	522.6	P	7.32e-4	0.2	NC	0.532344
245334_at	499	P	2.44e-4	0.2	NC	0.5
245335_at	7.1	A	0.850342	1.3	NC	0.454766
245336_at	59.9	A	0.633789	1.3	NC	0.5
245337_at	72.4	P	0.030273	-0.8	D	0.99751
245338_at	89.7	P	0.030273	-0.2	NC	0.964215
245339_at	89.8	P	0.046143	0.3	NC	0.403812
245340_at	1098.3	P	2.44e-4	0.2	NC	0.5
245341_at	203.4	P	2.44e-4	0	NC	0.5
245342_at	3106.1	P	2.44e-4	0.3	NC	0.5
245343_at	88.5	P	0.030273	-0.2	NC	0.98579
245344_at	233.6	P	2.44e-4	0.1	NC	0.570859
245345_at	91.9	P	0.023926	1.5	NC	0.018128
245346_at	20.7	A	0.366211	1.1	NC	0.185981
245347_at	16.7	A	0.601074	-0.6	NC	0.881991
245348_at	210.3	P	0.001953	-0.4	D	0.995519
245349_at	39.7	A	0.27417	0.4	NC	0.153232
245350_at	581.6	P	7.32e-4	-0.4	D	0.998514
245351_at	255.4	P	2.44e-4	-0.5	NC	0.988955
245352_at	26.3	A	0.303711	1.1	NC	0.124552
245353_at	10.2	A	0.72583	-1.8	NC	0.986922
245354_at	6.1	A	0.753906	-1.7	NC	0.596188
245355_at	2840.9	P	2.44e-4	0.7	NC	0.131343
245356_at	1.11698e4	P	2.44e-4	0.3	NC	0.366593
245357_at	70.9	P	0.00415	0.8	NC	0.5
245358_at	348.4	P	0.023926	0.3	NC	0.5
245359_at	245.8	P	0.005859	0.1	NC	0.747149
245360_at	285.8	P	0.00415	-0.2	MD	0.995075
245361_at	428.3	P	7.32e-4	-0.4	NC	0.993497
245362_at	37.8	A	0.27417	-1.5	NC	0.991489
245363_at	137.1	P	0.010742	-0.4	NC	0.98579
245364_at	62.6	A	0.095215	0	NC	0.938478
245365_at	297.3	P	0.018555	0.7	NC	0.5
245366_at	140.9	P	0.001221	0	NC	0.838962
245367_at	140	P	0.005859	0.3	NC	0.645558
245368_at	54.4	A	0.080566	0.5	NC	0.252851
245369_at	13.3	A	0.665527	0.8	NC	0.169098
245370_at	120.1	P	7.32e-4	0.4	NC	0.274048
245371_at	72.9	A	0.111572	1.2	NC	0.105663
245372_at	1231.7	P	2.44e-4	0	NC	0.558077
245373_s_at	1206	P	7.32e-4	-0.2	MD	0.995075
245374_at	221.4	P	2.44e-4	0	NC	0.861614
245375_at	30.5	A	0.111572	0.9	NC	0.105663
245376_at	15.8	A	0.567627	0.1	NC	0.5
245377_at	66	A	0.129639	6.5	NC	0.131343
245378_at	11	A	0.80542	1.4	NC	0.5
245379_at	60	A	0.095215	-0.2	NC	0.757415
245380_at	32.7	A	0.5	0	NC	0.5
245381_at	63.1	A	0.219482	0.6	NC	0.5
245382_at	484.2	P	0.001221	-0.4	D	0.999654
245383_at	33.3	A	0.19458	0.8	NC	0.088938
245384_at	55.6	P	0.008057	-0.2	NC	0.805199
245385_at	10.8	A	0.466064	-1.9	D	0.998168
245386_at	1607	P	2.44e-4	-0.3	NC	0.961585
245387_at	269.9	P	2.44e-4	0.6	NC	0.021224
245388_at	5.1	A	0.696289	-0.7	NC	0.875448
245389_at	6	A	0.870361	-2.2	D	0.997968
245390_at	110.7	P	0.046143	0.5	NC	0.5
245391_at	782	P	2.44e-4	-0.8	D	0.999973
245392_at	9.8	A	0.753906	1.2	NC	0.5
245393_at	243.9	P	0.001953	-1.3	D	0.99998
245394_at	1504.9	P	0.001221	0	NC	0.715033
245395_at	151.1	P	0.018555	0.6	NC	0.330589
245396_at	35.4	A	0.696289	-1.2	NC	0.868657
245397_at	93.1	A	0.171387	0.5	NC	0.5
245398_at	168.1	P	7.32e-4	0.2	NC	0.5
245399_at	6288	P	2.44e-4	-0.1	NC	0.905721
245400_at	394.6	P	0.00293	-0.5	D	0.999135
245401_at	260.2	P	0.005859	-2.7	D	0.99998
245402_at	5.7	A	0.601074	0.1	NC	0.296089
245403_at	18	A	0.432373	1.2	NC	0.099852
245404_at	93.1	P	0.046143	0.6	NC	0.5
245405_at	40.7	A	0.398926	0.1	NC	0.532344
245406_at	9.6	A	0.633789	-1	NC	0.274048
245407_at	387.4	P	2.44e-4	0.2	NC	0.5
245408_at	154.4	P	0.001953	0.7	NC	0.057676
245409_at	17.1	A	0.533936	2.5	NC	0.330589
245410_at	33.7	A	0.334473	-0.1	NC	0.830902
245411_at	4.4	A	0.780518	1.2	NC	0.506476
245412_at	922.4	P	2.44e-4	1.4	I	6.18e-4
245413_at	58.1	A	0.095215	1.2	NC	0.416433
245414_at	57	A	0.633789	0.3	NC	0.669411
245415_at	455.4	P	0.001953	0.4	NC	0.5
245416_at	94.2	P	0.018555	-0.3	NC	0.964215
245417_at	6.6	A	0.904785	1.1	NC	0.532344
245418_at	161.4	P	2.44e-4	-0.3	NC	0.846768
245419_at	2.1	A	0.850342	0.6	NC	0.570859
245420_at	10.2	A	0.72583	-1.1	NC	0.777251
245421_at	105.3	P	0.023926	0.5	NC	0.5
245422_at	4.7	A	0.888428	-0.5	NC	0.60871
245423_at	31	A	0.366211	0.8	NC	0.532344
245424_at	22.9	A	0.72583	2.3	NC	0.138386
245425_at	391.5	P	0.001221	0.1	NC	0.669411
245426_at	72.4	P	0.01416	1.2	NC	0.153232
245427_at	100.9	P	0.037598	0.5	NC	0.5
245428_at	68.3	A	0.095215	-0.5	NC	0.961585
245429_at	41.6	A	0.5	0.7	NC	0.692594
245430_at	143.1	A	0.219482	0	NC	0.725952
245431_at	154.9	P	0.001953	-0.1	NC	0.955851
245432_at	176.1	P	0.00293	0.9	NC	0.065566
245433_at	643.8	P	7.32e-4	0.3	NC	0.330589
245434_at	142.2	P	0.00293	1	NC	0.169098
245435_at	64.2	P	0.046143	1	NC	0.330589
245436_at	15.2	A	0.696289	-0.9	NC	0.938478
245437_at	37.2	A	0.246094	1	NC	0.057676
245438_at	83.4	P	0.023926	0.1	NC	0.5
245439_at	100.3	P	0.018555	1.3	NC	0.069813
245440_at	15.2	A	0.633789	2.8	NC	0.041201
245441_at	34	A	0.219482	1.1	NC	0.5
245442_at	89.9	P	0.008057	-0.4	NC	0.934434
245443_at	2.6	A	0.969727	0.2	NC	0.900148
245444_at	5.7	A	0.870361	-1.6	NC	0.725952
245445_at	48.6	A	0.219482	-0.4	NC	0.983269
245446_at	145.7	P	7.32e-4	0.5	NC	0.138386
245447_at	6.8	A	0.780518	-0.4	NC	0.169098
245448_at	16.3	A	0.850342	4.1	NC	0.213188
245449_at	60.8	A	0.27417	1	NC	0.318909
245450_at	4.7	A	0.850342	1	NC	0.274048
245451_at	82.6	A	0.19458	0.2	NC	0.5
245452_at	32.2	M	0.056152	1.7	NC	0.013078
245453_at	10.7	A	0.780518	0.2	NC	0.583567
245454_at	129.7	P	0.018555	0.1	NC	0.715033
245455_at	18	A	0.5	3.6	NC	0.088938
245456_at	114.2	P	0.010742	0.4	NC	0.570859
245457_s_at	64.9	A	0.366211	1.2	NC	0.429141
245458_at	7.6	A	0.904785	-0.8	NC	0.911062
245459_at	1.7	A	0.994141	-2	NC	0.905721
245460_at	45.3	A	0.27417	5.3	NC	0.177412
245461_at	61.8	A	0.366211	0.1	NC	0.5
245462_at	47.3	M	0.056152	0.1	NC	0.5
245463_at	126.9	P	7.32e-4	-3.6	D	0.99998
245464_at	122.2	P	0.010742	1	NC	0.047264
245465_at	5.5	A	0.753906	-1.3	NC	0.60871
245466_at	41.5	A	0.111572	0.1	NC	0.633407
245467_at	109.9	P	0.030273	0.7	NC	0.124552
245468_at	25.5	A	0.432373	0.5	NC	0.5
245469_at	4.9	A	0.904785	-0.6	NC	0.467656
245470_at	11.7	A	0.72583	0.6	NC	0.441923
245471_at	2.6	A	0.932373	0.9	NC	0.888286
245472_at	37.6	A	0.5	3.6	NC	0.047264
245473_at	29.4	A	0.5	4.1	NC	0.118009
245474_at	62.2	A	0.303711	-0.4	D	0.997968
245475_at	24.7	A	0.5	-0.2	NC	0.441923
245476_at	4.7	A	0.969727	0.5	NC	0.330589
245477_at	110.1	P	0.001953	-0.7	D	0.998664
245478_at	45.4	A	0.067627	-0.9	NC	0.955851
245479_at	90.1	P	0.001221	0.3	NC	0.213188
245480_at	113	P	0.018555	0.8	NC	0.342437
245481_at	352.1	P	0.00415	-0.1	NC	0.980376
245482_at	81.3	P	0.00415	0.5	NC	0.366593
245483_at	3582.2	P	2.44e-4	-0.9	D	0.99998
245484_at	187.3	P	2.44e-4	-0.1	NC	0.868657
245485_at	36.1	A	0.095215	-0.5	NC	0.777251
245486_x_at	45.6	A	0.601074	-0.8	NC	0.5
245487_at	103.4	P	0.01416	0.5	NC	0.5
245488_at	41.6	A	0.601074	0.7	NC	0.493524
245489_at	94.5	A	0.19458	0.4	NC	0.5
245490_at	56.5	A	0.334473	4.3	NC	0.088938
245491_at	46.2	A	0.303711	0.1	NC	0.506476
245492_at	181.9	P	2.44e-4	0.1	NC	0.213188
245493_at	61.8	A	0.129639	0.3	NC	0.814019
245494_at	128.4	P	0.01416	0.7	NC	0.5
245495_at	71.4	A	0.080566	-0.6	D	0.998168
245496_at	120.4	P	0.030273	0	NC	0.532344
245497_at	3.4	A	0.72583	-2	NC	0.796129
245498_at	14	A	0.398926	-1.8	NC	0.263341
245499_at	96.5	P	0.046143	0.8	NC	0.203871
245500_at	3.4	A	0.943848	0.8	NC	0.875448
245501_at	2.2	A	0.98584	0.8	NC	0.633407
245502_at	154.8	P	0.001953	0.4	NC	0.429141
245503_at	23	A	0.398926	1.1	NC	0.035785
245504_at	29.6	A	0.567627	1.1	NC	0.274048
245505_at	4	A	0.80542	2.1	NC	0.232549
245506_at	1	A	0.98584	-1	NC	0.975245
245507_at	24.3	A	0.567627	3.8	I	0.003699
245508_at	10.5	A	0.696289	-0.1	NC	0.203871
245509_at	49.5	A	0.171387	0.6	NC	0.5
245510_at	456.7	P	2.44e-4	-0.6	D	0.999786
245511_at	38	A	0.246094	1.3	NC	0.124552
245512_at	384.1	P	2.44e-4	0.2	NC	0.51942
245513_at	139.3	A	0.095215	-0.2	NC	0.988955
245514_at	98.5	A	0.149658	0.4	NC	0.5
245515_at	13.1	A	0.601074	1.6	NC	0.5
245516_at	23.7	A	0.219482	-0.2	NC	0.822588
245517_at	151	P	0.046143	0.2	NC	0.5
245518_at	72.6	A	0.067627	0.3	NC	0.441923
245519_at	10.6	A	0.850342	-0.7	NC	0.545234
245520_at	19.4	A	0.303711	2.6	NC	0.013078
245521_at	98	P	0.010742	0	NC	0.805199
245522_at	54.3	A	0.171387	0.6	NC	0.274048
245523_at	368.1	P	2.44e-4	0	NC	0.777251
245524_at	627.5	P	7.32e-4	0	NC	0.911062
245525_at	280	P	0.01416	-0.6	D	0.998923
245526_at	76.5	P	0.023926	0.6	NC	0.296089
245527_at	27.8	A	0.567627	-0.2	NC	0.736659
245528_at	1.8	A	0.981445	-4.5	D	0.99998
245529_at	102.3	P	7.32e-4	1	NC	0.138386
245530_at	29.5	A	0.398926	0.3	NC	0.5
245531_at	44.8	A	0.27417	-2.5	D	0.99998
245532_at	113.7	P	0.018555	0.7	NC	0.5
245533_at	88.4	A	0.219482	-0.2	NC	0.875448
245534_at	6.2	A	0.888428	1.7	NC	0.153232
245535_at	108.4	M	0.056152	-0.1	NC	0.822588
245536_at	71.5	A	0.303711	0.5	NC	0.5
245537_at	16.3	A	0.398926	3.2	NC	0.37888
245538_at	3.1	A	0.904785	1.8	NC	0.252851
245539_at	5.7	A	0.989258	1.3	NC	0.222749
245540_at	105.8	A	0.149658	0.7	NC	0.5
245541_at	83.4	P	0.037598	0.6	NC	0.177412
245542_at	30.8	A	0.466064	2.4	NC	0.177412
245543_at	45.4	A	0.149658	1.2	NC	0.5
245544_at	136.8	P	0.005859	-0.4	MD	0.995075
245545_at	20.8	A	0.665527	-1.2	NC	0.633407
245546_at	145.7	P	0.008057	1.4	I	6.18e-4
245547_at	9.9	A	0.696289	-0.6	NC	0.467656
245548_at	3.5	A	0.466064	-0.9	NC	0.5
245549_at	4	A	0.953857	0.5	NC	0.777251
245550_at	98.6	P	0.01416	-1	D	0.998664
245551_at	43.6	A	0.432373	4.4	NC	0.033304
245552_at	56	P	0.023926	-0.1	NC	0.51942
245553_at	53.9	A	0.149658	0.9	NC	0.263341
245554_at	166	P	2.44e-4	-1.4	D	0.99998
245555_at	3366	P	2.44e-4	-0.4	NC	0.989865
245556_at	199.2	P	0.001221	-0.7	D	0.999977
245557_at	243.4	P	0.00293	1.1	NC	0.069813
245558_at	28.3	A	0.567627	-0.4	NC	0.934434
245559_at	3.4	A	0.904785	0.9	NC	0.5
245560_at	3.2	A	0.98584	1	NC	0.757415
245561_at	207.3	P	2.44e-4	0.4	NC	0.307406
245562_at	118.2	P	0.008057	-0.1	NC	0.911062
245563_at	377.2	P	2.44e-4	-1.4	D	0.99998
245564_at	56.3	A	0.129639	0.3	NC	0.681091
245565_at	52.1	P	0.023926	-0.2	NC	0.5
245566_at	146.8	P	0.010742	-0.2	D	0.99775
245567_at	4010.7	P	2.44e-4	-0.1	NC	0.992212
245568_at	92.7	A	0.246094	0.8	NC	0.5
245569_at	10.8	A	0.533936	-2.7	NC	0.854318
245570_at	7.7	A	0.80542	0.8	NC	0.454766
245571_at	32.9	A	0.466064	1.3	NC	0.030967
245572_at	61.8	P	0.008057	-0.8	NC	0.945978
245573_at	25.9	A	0.5	0.5	NC	0.296089
245574_at	53.8	A	0.111572	1.6	NC	0.083826
245575_at	206.9	P	0.008057	-0.1	NC	0.703911
245576_at	88.1	A	0.334473	-0.3	D	0.996301
245577_at	84.4	P	0.001953	-0.5	NC	0.916174
245578_at	146.7	P	2.44e-4	0.9	NC	0.088938
245579_at	43.9	A	0.129639	1.7	NC	0.161038
245580_at	82.7	M	0.056152	1.9	NC	0.099852
245581_at	21.4	A	0.696289	-0.2	NC	0.545234
245582_at	57.8	A	0.149658	1	NC	0.242585
245583_at	50.7	A	0.080566	-0.3	NC	0.888286
245584_at	93.7	P	0.001221	1	NC	0.010135
245585_at	12.3	A	0.533936	2.4	NC	0.118009
245586_at	88.3	P	0.023926	1.3	NC	0.044149
245587_at	116.5	P	0.030273	0.8	NC	0.5
245588_at	13.5	A	0.303711	-0.8	NC	0.822588
245589_at	47.6	A	0.366211	3.1	NC	0.065566
245590_at	22.5	A	0.27417	0.2	NC	0.5
245591_at	2.8	A	0.601074	-0.6	NC	0.633407
245592_at	20.5	A	0.72583	0.5	NC	0.131343
245593_at	146.4	P	7.32e-4	1.1	I	0.002032
245594_at	142.3	A	0.080566	0.1	NC	0.805199
245595_at	17.5	A	0.665527	-0.3	NC	0.5
245596_at	3.1	A	0.870361	0.7	NC	0.657563
245597_at	76.4	A	0.219482	0.7	NC	0.5
245598_at	37	A	0.106934	0.8	NC	0.252851
245599_at	96.4	A	0.111572	0.3	NC	0.945978
245600_at	161.7	P	7.32e-4	-0.5	D	0.996959
245601_at	122.8	P	0.01416	0.1	NC	0.888286
245602_at	654.5	P	2.44e-4	-0.8	D	0.999562
245603_at	35.2	A	0.366211	1.4	NC	0.124552
245604_at	71	P	0.008057	0.8	NC	0.222749
245605_at	195.9	P	0.023926	0.1	NC	0.5
245606_at	136.7	P	0.018555	0.4	NC	0.5
245607_at	11.3	A	0.633789	-0.7	NC	0.692594
245608_at	156.6	P	0.00415	0.1	NC	0.814019
245609_at	23.7	A	0.366211	2.7	NC	0.044149
245610_at	74.5	P	0.018555	2.6	NC	0.177412
245611_at	142.5	P	7.32e-4	-0.1	NC	0.814019
245612_at	456.9	P	2.44e-4	0.6	NC	0.065566
245613_at	6	A	0.850342	1.1	NC	0.814019
245614_at	41.8	A	0.19458	5.1	NC	0.022932
245615_at	45	A	0.095215	1.1	NC	0.37888
245616_at	32.6	A	0.334473	4.2	NC	0.069813
245617_at	11.6	A	0.398926	0.3	NC	0.145682
245618_at	30.6	A	0.303711	-0.9	NC	0.657563
245619_at	58	A	0.219482	0.1	NC	0.888286
245620_at	2.4	A	0.962402	0.6	NC	0.838962
245621_at	77.5	P	0.037598	1.3	NC	0.194801
245622_at	10	A	0.753906	2.5	NC	0.366593
245623_s_at	1.4	A	0.919434	-4.5	NC	0.989865
245624_at	2.2	A	0.981445	-1.9	NC	0.805199
245625_at	245.4	P	7.32e-4	-0.2	NC	0.955851
245626_at	566.2	P	2.44e-4	-0.9	D	0.999948
245627_at	5	A	0.943848	-2.7	NC	0.925732
245628_at	60.4	A	0.5	1.5	NC	0.026698
245629_at	374.9	P	2.44e-4	-0.3	NC	0.938478
245630_at	68.8	A	0.27417	0.5	NC	0.296089
245631_at	282.9	P	2.44e-4	0.1	NC	0.5
245632_at	54.8	A	0.5	0.2	NC	0.703911
245633_at	410.3	P	2.44e-4	-0.2	NC	0.952736
245634_at	8.8	A	0.533936	-0.4	NC	0.054022
245635_at	53.6	M	0.056152	1.1	NC	0.232549
245636_at	10.7	A	0.870361	-0.5	NC	0.60871
245637_at	336.5	P	0.00415	0.4	NC	0.747149
245638_s_at	333.6	P	7.32e-4	-0.4	NC	0.991489
245639_at	940.7	P	2.44e-4	-0.3	NC	0.98579
245640_at	25.1	A	0.432373	2.5	NC	0.061522
245641_at	60.3	A	0.303711	-0.8	NC	0.992212
245642_at	828.4	P	2.44e-4	-0.3	NC	0.99288
245643_at	44.9	A	0.5	1.2	NC	0.330589
245644_at	123.5	P	0.023926	-0.3	D	0.997247
245645_at	43.8	A	0.466064	-0.5	NC	0.703911
245646_x_at	18.5	A	0.432373	1.8	NC	0.252851
245647_at	14.9	A	0.753906	-0.4	NC	0.5
245648_at	7	A	0.567627	2.8	NC	0.022932
245649_at	296.8	P	0.037598	0.6	NC	0.5
245650_at	61.1	A	0.303711	1.2	NC	0.5
245651_s_at	715	P	0.001953	-0.2	MD	0.995075
245652_at	37.5	A	0.171387	3.7	NC	0.035785
245653_at	4.9	A	0.696289	-0.6	NC	0.429141
245654_at	84.2	P	0.01416	0.8	NC	0.5
245655_at	27.7	A	0.251953	6.1	NC	0.035163
245656_at	1.8	A	0.98584	0.8	NC	0.805199
245657_at	47.1	A	0.27417	0.5	NC	0.645558
245658_at	4	A	0.953857	1.1	NC	0.703911
245659_at	120.4	P	0.00415	-1.6	D	0.999886
245660_at	140	A	0.129639	0.7	NC	0.284967
245661_at	55.9	A	0.111572	0.4	NC	0.5
245662_at	8.7	A	0.696289	-2.9	NC	0.98579
245663_at	58.8	A	0.19458	4.4	NC	0.035785
245664_at	0.9	A	0.999268	-3.9	D	0.996959
245665_at	166.2	P	0.00415	-0.5	D	0.998514
245666_at	206	P	7.32e-4	-0.2	NC	0.949447
245667_at	401.3	P	7.32e-4	-0.2	NC	0.971234
245668_at	1735.4	P	2.44e-4	-0.3	D	0.999508
245669_at	31.6	A	0.111572	1.1	NC	0.028766
245670_at	45.6	A	0.398926	-0.3	NC	0.796129
245671_at	78.9	A	0.219482	0.6	NC	0.296089
245672_at	27.8	A	0.633789	1.1	NC	0.307406
245673_at	2.6	A	0.80542	-2	NC	0.633407
245674_at	76.3	A	0.171387	0.1	NC	0.5
245675_at	56.3	A	0.095215	1.4	NC	0.083826
245676_at	10.3	A	0.780518	-1.8	NC	0.532344
245677_at	34.5	A	0.19458	0.7	NC	0.161038
245678_at	64.8	A	0.149658	0.2	NC	0.777251
245679_at	150.9	P	0.008057	-0.2	NC	0.961585
245680_at	88.1	M	0.056152	4.1	NC	0.011045
245681_at	84.3	M	0.056152	-0.3	NC	0.955851
245682_at	88.2	A	0.171387	-0.9	D	0.999786
245683_at	152.1	P	0.018555	0	NC	0.757415
245684_at	291.6	P	2.44e-4	0	NC	0.725952
245685_at	106.4	A	0.067627	0.9	NC	0.366593
245686_at	607.2	P	2.44e-4	0.1	NC	0.645558
245687_at	266.8	P	7.32e-4	0.1	NC	0.596188
245688_at	1588.2	P	2.44e-4	0.2	NC	0.5
245689_at	33.3	A	0.5	4.2	NC	0.138386
245690_at	4	A	0.334473	-2	NC	0.786812
245691_at	72.8	A	0.432373	-0.4	NC	0.958799
245692_at	7.5	A	0.533936	-0.4	NC	0.5
245693_at	81.9	P	0.008057	-0.4	NC	0.868657
245694_at	254.9	P	2.44e-4	0.2	NC	0.570859
245695_at	93.9	P	0.037598	0.7	NC	0.5
245696_at	6	A	0.80542	0.8	NC	0.633407
245697_at	154.4	P	0.00415	-0.3	D	0.999135
245698_at	43.1	A	0.27417	2	NC	0.124552
245699_at	67.1	A	0.095215	-0.7	NC	0.961585
245700_at	43	A	0.466064	0.2	NC	0.5
245701_at	2.9	A	0.665527	-0.9	NC	0.911062
245702_at	56.6	A	0.111572	0.6	NC	0.545234
245703_at	2.9	A	0.929199	-1.8	NC	0.62112
245704_at	138.6	P	0.010742	0.3	NC	0.5
245705_at	28.3	A	0.398926	1	NC	0.366593
245706_at	25.2	A	0.696289	1	NC	0.5
245707_at	18	A	0.5	0.2	NC	0.37888
245708_at	14.9	A	0.466064	0.7	NC	0.194801
245709_at	109.8	P	0.023926	0.3	NC	0.5
245710_at	68.9	A	0.533936	0.7	NC	0.805199
245711_at	199.6	P	0.001221	-0.7	D	0.999226
245712_at	13	A	0.601074	-1.3	NC	0.796129
245713_at	25.2	A	0.533936	0.2	NC	0.736659
245714_at	375.3	P	2.44e-4	0.3	NC	0.5
245715_s_at	3405.1	P	2.44e-4	0.2	NC	0.5
245716_at	38.8	A	0.129639	0	NC	0.645558
245717_at	21.9	A	0.466064	1.1	NC	0.37888
245718_at	227.6	M	0.056152	0.6	NC	0.5
245719_at	1.4	A	0.828613	-3.6	NC	0.978776
245720_at	2.8	A	0.962402	-1.7	NC	0.958799
245721_s_at	174.4	P	0.001221	0.2	NC	0.703911
245722_at	142.7	P	0.018555	0.5	NC	0.5
245723_at	12	A	0.780518	-2.1	NC	0.971234
245724_at	215.8	P	0.018555	-0.6	D	0.999977
245725_at	78.2	P	0.023926	-0.2	NC	0.977068
245726_at	32.2	A	0.696289	0.9	NC	0.5
245727_at	64	P	0.037598	0.2	NC	0.5
245728_at	111.9	A	0.171387	0.7	NC	0.5
245729_at	379.7	P	2.44e-4	0	NC	0.838962
245730_at	72	A	0.334473	0.2	NC	0.822588
245731_at	123.1	P	0.008057	-0.8	D	0.999811
245732_at	86.1	P	0.010742	0.3	NC	0.715033
245733_at	105.3	P	0.037598	-0.2	NC	0.977068
245734_at	105.5	P	7.32e-4	-0.1	NC	0.938478
245735_at	53.8	P	0.018555	-1.6	D	0.99997
245736_at	1.06178e4	P	2.44e-4	-0.2	NC	0.838962
245737_at	134.2	P	7.32e-4	-0.7	D	0.999448
245738_at	29.2	A	0.19458	2.1	NC	0.111714
245739_at	80.2	A	0.067627	0.1	D	0.998168
245740_at	104.1	A	0.171387	-0.4	D	0.999382
245741_at	6.5	A	0.870361	-0.6	NC	0.5
245742_at	628.9	P	0.001953	-0.7	D	0.99998
245743_at	3.6	A	0.904785	-1.2	NC	0.916174
245744_at	4.3	A	0.962402	0.7	NC	0.532344
245745_at	18.5	A	0.633789	5.2	NC	0.024755
245746_at	1640.4	P	2.44e-4	0.3	NC	0.5
245747_at	64.2	A	0.067627	1.4	NC	0.022932
245748_at	127	P	0.01416	-0.4	NC	0.969033
245749_at	5.5	A	0.932373	0	NC	0.583567
245750_at	698.4	P	0.001953	-0.6	D	0.999562
245751_s_at	71.7	P	0.00415	0	NC	0.767451
245752_at	28.8	A	0.567627	2.6	NC	0.131343
245753_at	3.5	A	0.80542	-0.3	NC	0.493524
245754_at	2.7	A	0.828613	3.5	NC	0.065566
245755_at	14.7	A	0.633789	-0.8	NC	0.930187
245756_at	354.6	P	7.32e-4	-1.3	D	0.99998
245757_at	55.2	A	0.432373	0.3	NC	0.736659
245758_at	62.7	P	0.00415	0.1	NC	0.5
245759_at	38.8	A	0.432373	-1	D	0.996959
245760_s_at	36	A	0.432373	5.5	NC	0.007788
245761_at	96.6	P	0.00293	-1.2	D	0.999759
245762_at	57.5	A	0.246094	1.1	NC	0.203871
245763_at	141.2	P	0.00415	0.4	NC	0.51942
245764_s_at	44.9	A	0.27417	0.5	NC	0.5
245765_at	31.6	A	0.432373	2.1	NC	0.252851
245766_at	7.8	A	0.665527	-0.9	NC	0.467656
245767_at	77.4	A	0.129639	1.1	NC	0.203871
245768_at	139.6	P	0.008057	-0.8	D	0.99775
245769_at	32.4	A	0.334473	-0.4	NC	0.5
245770_at	119.5	P	0.023926	0.6	NC	0.5
245771_at	5.7	A	0.5	-0.6	NC	0.911062
245772_at	143.9	P	2.44e-4	0.4	NC	0.5
245773_at	66.6	M	0.056152	-0.3	NC	0.681091
245774_at	67.5	P	0.023926	0.4	NC	0.5
245775_at	342	P	2.44e-4	-0.1	NC	0.830902
245776_at	409.2	P	7.32e-4	0.1	NC	0.777251
245777_at	87.9	P	0.001953	0	NC	0.942324
245778_at	69.8	A	0.219482	0.5	NC	0.583567
245779_at	17.6	A	0.398926	1.3	NC	0.131343
245780_at	223.4	P	2.44e-4	-0.2	D	0.995927
245781_at	331.1	P	2.44e-4	-0.8	D	0.999727
245782_at	2.9	A	0.828613	1.2	NC	0.213188
245783_s_at	42.7	A	0.5	1.7	NC	0.099852
245784_at	103.2	A	0.219482	0.1	NC	0.854318
245785_at	20.9	A	0.828613	3.9	NC	0.088938
245786_at	119.7	P	0.01416	0.7	NC	0.296089
245787_at	351.3	P	2.44e-4	-0.5	NC	0.992212
245788_at	83.5	A	0.095215	-1	D	0.996645
245789_at	153.8	P	0.00415	-0.6	D	0.99998
245790_at	123	P	0.005859	0	NC	0.938478
245791_at	590.1	P	2.44e-4	-0.4	D	0.99751
245792_at	261.8	P	2.44e-4	-0.1	NC	0.62112
245793_at	38.6	A	0.246094	-0.8	NC	0.725952
245794_at	503.3	P	2.44e-4	0.4	NC	0.5
245795_at	131.5	P	0.001953	0.3	NC	0.51942
245796_at	681.4	P	2.44e-4	-0.2	NC	0.881991
245797_at	31	A	0.567627	-0.5	NC	0.986922
245798_at	35.6	A	0.246094	1.9	NC	0.013078
245799_at	5.9	A	0.80542	0.1	NC	0.5
245800_at	70.4	A	0.080566	0.2	NC	0.988955
245801_at	26.8	A	0.398926	3	NC	0.083826
245802_at	23.5	A	0.466064	0.7	NC	0.242585
245803_at	1329.2	P	2.44e-4	-1.4	D	0.999977
245804_at	6.7	A	0.981445	1.1	NC	0.5
245805_at	39.2	A	0.067627	3.5	I	4.92e-4
245806_at	105.3	A	0.466064	1.3	NC	0.138386
245807_at	50.6	A	0.432373	-0.7	NC	0.942324
245808_at	87.5	A	0.080566	-0.2	NC	0.767451
245809_at	231.1	P	2.44e-4	0.4	NC	0.429141
245810_at	68.4	A	0.19458	0.3	NC	0.403812
245811_at	19.2	A	0.171387	3.9	NC	0.021224
245812_at	5.8	A	0.753906	2.1	NC	0.153232
245813_at	10.6	A	0.780518	1.3	NC	0.5
245814_at	32.8	A	0.5	0.2	NC	0.366593
245815_at	87.7	A	0.303711	0.2	NC	0.60871
245816_at	3.6	A	0.962402	-0.2	NC	0.905721
245817_at	43.5	P	0.030273	-0.2	NC	0.854318
245818_at	189.7	P	0.046143	0.7	NC	0.681091
245819_at	95.3	P	0.023926	1.1	NC	0.307406
245820_at	47.7	A	0.466064	1.8	NC	0.545234
245821_at	521.4	P	7.32e-4	0	NC	0.725952
245822_at	555.5	P	2.44e-4	0.5	NC	0.429141
245823_at	30.5	A	0.5	1	NC	0.124552
245824_at	5.3	A	0.943848	0.7	NC	0.715033
245825_at	138.4	P	0.010742	0.6	NC	0.5
245826_at	3.9	A	0.870361	-2.4	NC	0.736659
245827_at	54.4	P	0.023926	1.5	NC	0.015426
245828_at	60.1	A	0.5	-0.2	NC	0.703911
245829_at	1.1	A	0.850342	1.7	NC	0.429141
245830_at	20.3	A	0.780518	0.1	NC	0.942324
245831_at	85	M	0.056152	-0.4	NC	0.980376
245832_at	545.6	P	2.44e-4	0	NC	0.570859
245833_at	47.2	A	0.149658	0.6	NC	0.161038
245834_at	42.7	A	0.398926	3.6	NC	0.012024
245835_at	24.7	A	0.246094	0.9	NC	0.5
245836_at	3.7	A	0.733398	3.9	NC	0.185987
245837_at	5.9	A	0.850342	-0.3	NC	0.454766
245838_at	77.6	P	0.01416	-0.1	NC	0.916174
245839_at	35.7	A	0.366211	2.3	NC	0.011045
245840_at	56.6	A	0.080566	0.5	NC	0.330589
245841_s_at	4788.8	P	2.44e-4	0.4	NC	0.366593
245842_at	11.8	A	0.633789	-0.2	NC	0.161038
245843_at	106.8	P	0.01416	1.3	NC	0.021224
245844_at	124.3	P	0.030273	0.6	NC	0.545234
245845_at	121.8	M	0.056152	0.4	NC	0.633407
245846_at	49.8	P	0.00293	-0.2	NC	0.545234
245847_at	23	A	0.533936	-0.4	NC	0.5
245848_at	141.1	P	0.001953	0.7	NC	0.39129
245849_at	152	A	0.067627	0.6	NC	0.5
245850_at	32.2	P	0.037598	0.7	NC	0.153232
245851_at	129.4	P	0.005859	-0.2	NC	0.846768
245852_at	131.4	P	0.01416	0.3	NC	0.930187
245853_at	42.9	A	0.303711	-0.7	NC	0.757415
245854_at	123.6	A	0.095215	0.3	NC	0.51942
245855_at	159.9	P	2.44e-4	-0.8	MD	0.994591
245856_at	11.5	A	0.72583	0.9	NC	0.161038
245857_at	8.6	A	0.533936	-0.6	NC	0.342437
245858_at	5.6	A	0.888428	0.7	NC	0.39129
245859_at	79.5	A	0.19458	0.9	NC	0.124552
245860_at	14	A	0.567627	0.8	NC	0.5
245861_at	26.8	A	0.303711	1	NC	0.030967
245862_at	318.3	P	0.001953	0.2	NC	0.5
245863_s_at	47.1	A	0.111572	-0.4	NC	0.977068
245864_at	127.2	A	0.067627	1.4	NC	0.078937
245865_at	4.4	A	0.850342	-0.8	NC	0.532344
245866_s_at	55.8	A	0.111572	-1	D	0.99997
245867_at	315.9	P	2.44e-4	0.9	NC	0.016731
245868_at	453.4	P	7.32e-4	-0.6	D	0.999811
245869_at	8.3	A	0.696289	-2.4	NC	0.5
245870_at	75.9	A	0.27417	0	NC	0.934434
245871_at	34.4	A	0.246094	2.3	NC	0.213188
245872_at	42.9	A	0.080566	-1	D	0.999727
245873_at	30.7	A	0.219482	-0.2	NC	0.506476
245874_at	5790.4	P	0.001953	-0.5	D	0.996415
245875_at	607.2	P	7.32e-4	-0.6	D	0.99751
245876_at	30.9	A	0.567627	0.5	NC	0.5
245877_at	5.1	A	0.969727	1.1	NC	0.506476
245878_at	8.3	A	0.533936	-1.8	NC	0.796129
245879_at	74.7	P	0.018555	0.8	NC	0.342437
245880_at	53.4	A	0.095215	3.1	NC	0.021224
245881_at	157.4	P	0.005859	0.6	NC	0.5
245882_at	51.1	A	0.27417	2.3	NC	0.019624
245883_at	76.1	A	0.080566	4.5	NC	0.177412
245884_at	103.3	P	0.001221	1	NC	0.296089
245885_at	340.7	P	0.001953	-0.8	D	0.999611
245886_at	418.2	P	2.44e-4	0	NC	0.5
245887_at	198.5	P	0.008057	-0.3	D	0.998168
245888_at	117.7	P	0.018555	0.1	NC	0.822588
245889_at	203.7	P	0.001221	-3.4	D	0.99998
245890_at	3.2	A	0.696289	2	NC	0.493524
245891_at	1026	P	2.44e-4	-1.1	D	0.99994
245892_at	10.1	A	0.696289	-0.1	NC	0.5
245893_at	149.4	P	0.00415	0.5	NC	0.5
245894_at	293.5	P	2.44e-4	-0.1	NC	0.861614
245895_at	57.8	A	0.432373	0.1	NC	0.681091
245896_at	206.2	P	7.32e-4	0.8	NC	0.39129
245897_at	130.5	M	0.056152	1.9	NC	0.026698
245898_at	82.1	P	0.037598	-0.1	NC	0.5
245899_at	117.4	P	0.010742	0.6	NC	0.5
245900_at	263.9	P	7.32e-4	0.2	NC	0.5
245901_at	98.1	A	0.246094	0.4	NC	0.830902
245902_at	43	A	0.334473	0.9	NC	0.5
245903_at	45.6	A	0.533936	0.4	NC	0.861614
245904_at	85.4	P	0.01416	0.6	NC	0.169098
245905_at	664	P	0.00293	-0.5	D	0.996645
245906_at	7	A	0.888428	-2	NC	0.814019
245907_at	2.2	A	0.976074	-0.1	NC	0.5
245908_at	9.1	A	0.80542	-0.4	NC	0.5
245909_at	24.8	A	0.466064	-1.1	NC	0.725952
245910_at	177	P	0.001221	-0.2	NC	0.961585
245911_at	753.4	P	2.44e-4	0.7	NC	0.065566
245912_at	516.9	P	0.018555	1.9	I	0.001077
245913_at	603.9	P	2.44e-4	-0.6	D	0.998349
245914_at	124.9	P	0.010742	1	NC	0.006503
245915_s_at	1845.8	P	2.44e-4	0.6	NC	0.145682
245916_at	43.8	A	0.246094	1.1	NC	0.284967
245917_at	187	P	2.44e-4	0	NC	0.5
245918_at	33.9	A	0.149658	1.3	NC	0.194801
245919_at	1.3	A	0.828613	0.5	NC	0.645558
245920_at	41.5	A	0.27417	0.7	NC	0.185981
245921_at	25	M	0.056152	0.9	NC	0.185981
245922_at	22.9	A	0.398926	2.2	NC	0.026698
245923_at	5.6	A	0.753906	-1.2	NC	0.5
245924_at	91.9	P	0.010742	-0.4	MD	0.994067
245925_at	476.4	P	2.44e-4	-1	D	0.999954
245926_at	91.6	A	0.067627	0.6	NC	0.5
245927_at	9.9	A	0.601074	-0.6	NC	0.5
245928_s_at	63	A	0.466064	-2.5	D	0.99997
245929_at	236.3	P	0.001221	0.1	NC	0.888286
245930_at	81.1	A	0.19458	0.5	NC	0.545234
245931_at	36.8	A	0.533936	0.3	NC	0.454766
245932_at	224.2	P	0.018555	-0.3	D	0.999448
245933_at	64.9	A	0.466064	0.7	NC	0.342437
245934_at	281.9	P	0.001953	0	NC	0.838962
245935_at	62	A	0.27417	1.1	NC	0.169098
245936_at	71.1	A	0.334473	0	NC	0.583567
245937_at	148.8	P	0.00293	0.1	NC	0.5
245938_at	143.2	P	0.001953	-0.8	D	0.998923
245939_at	2750.9	P	2.44e-4	0.9	NC	0.050553
245940_at	166	P	0.001953	-0.3	D	0.999135
245941_at	370.7	P	0.001953	0.6	NC	0.5
245942_at	26.6	A	0.567627	0.8	NC	0.506476
245943_at	92.2	A	0.303711	1.5	NC	0.5
245944_at	98	P	0.037598	0.4	NC	0.545234
245945_at	51.5	A	0.533936	2.7	NC	0.252851
245946_at	31.4	A	0.633789	3.1	NC	0.330589
245947_at	361.6	P	0.005859	-0.8	D	0.99998
245948_at	58.3	A	0.432373	-1.7	D	0.999308
245949_at	4646.8	P	2.44e-4	0.6	NC	0.054022
245950_at	104.3	A	0.111572	0.5	NC	0.5
245951_at	590.5	P	2.44e-4	0.4	NC	0.5
245952_at	19.1	A	0.753906	1.5	NC	0.035785
245953_at	9.2	A	0.904785	1.7	NC	0.416433
245954_at	8.3	A	0.753906	-0.6	NC	0.900148
245955_at	14.7	A	0.5	1.2	NC	0.284967
245956_s_at	2407.1	P	2.44e-4	1	I	0.001832
245957_at	449.8	P	7.32e-4	-0.5	D	0.996645
245958_at	9.7	A	0.780518	0.5	NC	0.39129
245959_at	4.4	A	0.850342	2.2	NC	0.263341
245960_at	209.3	P	0.008057	0.5	NC	0.493524
245961_at	70	A	0.19458	0.5	NC	0.5
245962_at	249	P	0.00415	1.4	NC	0.008511
245963_at	16.3	A	0.366211	2.5	NC	0.035785
245964_at	50.3	A	0.334473	0.4	NC	0.296089
245965_at	54.8	A	0.567627	0.8	NC	0.5
245966_at	90	A	0.171387	1.6	NC	0.010135
245967_at	70.9	A	0.149658	5.3	I	2.73e-4
245968_at	5.9	A	0.943848	-1.3	NC	0.715033
245969_at	108.3	A	0.188477	0.4	NC	0.5
245970_at	10.1	A	0.780518	0.1	NC	0.416433
245971_at	228.1	P	0.001953	-0.3	NC	0.983269
245972_at	251.1	P	2.44e-4	1	MI	0.004925
245973_at	22.8	A	0.601074	1.7	NC	0.354442
245974_at	4.3	A	0.80542	0.5	NC	0.949447
245975_at	163.6	P	0.023926	-0.5	NC	0.981872
245976_at	20.6	A	0.432373	-2.7	D	0.999977
245977_at	1279.9	P	2.44e-4	1.7	I	3.5e-5
245978_at	3.2	A	0.943848	1.2	NC	0.596188
245979_at	60.4	P	0.046143	1.4	NC	0.078937
245980_at	32.7	A	0.246094	1.5	NC	0.37888
245981_at	284.3	P	0.00415	0.5	NC	0.5
245982_at	19.8	A	0.567627	-0.4	NC	0.5
245983_at	89.8	P	0.046143	0.1	NC	0.888286
245984_at	171.1	P	0.00415	-0.5	NC	0.945978
245985_at	284.4	P	7.32e-4	0.1	NC	0.868657
245986_at	167.1	P	0.01416	0.3	NC	0.5
245987_at	1605.4	P	2.44e-4	-0.5	D	0.996645
245988_at	254	P	0.001221	0.4	NC	0.5
245989_s_at	411.7	P	2.44e-4	-0.2	NC	0.988955
245990_at	115.4	A	0.080566	0.4	NC	0.5
245991_at	571.6	P	7.32e-4	0.2	NC	0.5
245992_at	10.4	A	0.774414	-1.2	NC	0.5
245993_at	1022.9	P	2.44e-4	0.2	NC	0.5
245994_at	82.9	A	0.095215	1.1	NC	0.099852
245995_at	2.8	A	0.696289	0	NC	0.5
245996_at	4.2	A	0.904785	1	NC	0.5
245997_at	10.2	A	0.5	-0.6	NC	0.177412
245998_at	274	P	0.00293	-0.6	D	0.999973
245999_at	1410	P	2.44e-4	-0.4	D	0.996301
246000_at	46.5	A	0.149658	1.1	NC	0.330589
246001_at	12.7	A	0.601074	2.3	NC	0.232549
246002_at	3.1	A	0.98584	0.8	NC	0.767451
246003_at	816.4	P	2.44e-4	-0.1	NC	0.657563
246004_at	48.5	A	0.27417	1.3	NC	0.118009
246005_at	43.1	A	0.19458	-0.9	NC	0.991489
246006_at	2067.7	P	2.44e-4	0	NC	0.725952
246007_at	113.6	P	0.001221	-0.2	NC	0.921063
246008_at	107.3	A	0.080566	-0.2	NC	0.964215
246009_at	76.2	A	0.067627	-0.6	MD	0.994067
246010_at	116.4	P	0.018555	1.2	NC	0.074268
246011_at	49.6	A	0.246094	1	NC	0.263341
246012_at	147.6	P	0.00415	0	NC	0.966696
246013_at	44.4	A	0.111572	1.2	NC	0.138386
246014_at	2.1	A	0.999756	1.5	NC	0.911062
246015_at	169.6	P	0.001953	0.3	NC	0.5
246016_at	100.5	P	0.005859	-0.6	NC	0.900148
246017_at	148.6	P	0.018555	-0.2	NC	0.990708
246018_at	130.4	P	0.023926	-0.6	NC	0.975245
246019_at	1.9	A	0.80542	-0.7	NC	0.978776
246020_at	147.3	P	2.44e-4	-0.4	NC	0.911062
246021_at	12.1	A	0.533936	0.8	NC	0.429141
246022_at	9	A	0.904785	1.8	NC	0.318909
246023_at	21.3	A	0.303711	0.5	NC	0.5
246024_at	8.6	A	0.850342	1.3	NC	0.284967
246025_at	62.2	A	0.398926	0.9	NC	0.318909
246026_at	272.1	A	0.080566	-0.4	D	0.99751
246027_at	123	P	0.01416	1.5	NC	0.015426
246028_at	432.5	P	2.44e-4	-0.2	NC	0.958799
246029_at	2000.9	P	2.44e-4	0.2	NC	0.5
246030_at	223.6	P	0.00293	0.4	NC	0.5
246031_at	267	P	0.001221	0.8	NC	0.213188
246032_s_at	43.1	A	0.366211	2	NC	0.124552
246033_at	56.2	P	0.018555	-0.8	D	0.995519
246034_at	126.6	A	0.095215	-0.8	D	0.999853
246035_at	704.5	P	2.44e-4	0.3	NC	0.5
246036_at	129.7	P	0.01416	1.3	I	0.001651
246037_at	84.4	A	0.095215	-0.3	D	0.99751
246038_s_at	33.5	A	0.398926	0.1	NC	0.506476
246039_at	148.1	P	0.010742	0.4	NC	0.5
246040_at	168.2	P	2.44e-4	0.5	NC	0.5
246041_at	156	P	0.005859	0.3	NC	0.5
246042_at	803.1	P	2.44e-4	0.8	NC	0.274048
246043_at	70.3	A	0.129639	0.9	NC	0.5
246044_at	151	P	0.008057	-0.5	D	0.99775
246045_at	51.1	A	0.067627	-0.9	NC	0.846768
246046_at	22.3	A	0.5	1	NC	0.48058
246047_at	12.5	A	0.80542	-0.3	NC	0.5
246048_at	39.6	A	0.27417	4	NC	0.061522
246049_at	2.6	A	0.962402	0.9	NC	0.715033
246050_s_at	286.7	P	2.44e-4	-0.2	NC	0.945978
246051_at	236.5	P	0.00415	0	NC	0.736659
246052_at	48	A	0.466064	1.5	NC	0.5
246053_at	57.6	A	0.129639	-0.6	NC	0.930187
246054_at	28.3	A	0.398926	-0.1	NC	0.185981
246055_at	113.3	P	0.030273	-0.3	NC	0.990708
246056_at	89.8	A	0.080566	-0.1	NC	0.961585
246057_at	40.9	A	0.334473	0.5	NC	0.51942
246058_at	184.8	P	2.44e-4	-0.1	NC	0.5
246059_at	273.2	P	0.001221	0.3	NC	0.62112
246060_at	226.8	P	0.005859	0.4	NC	0.583567
246061_at	122.8	P	0.001221	0.1	NC	0.916174
246062_at	188.8	P	0.005859	-0.7	D	0.998664
246063_at	95.7	P	0.018555	0.7	NC	0.5
246064_at	316.7	P	0.00293	0.1	NC	0.736659
246065_at	63	A	0.303711	1.9	NC	0.242585
246066_at	143.4	P	0.001953	0.4	NC	0.5
246067_at	251.3	P	0.023926	0.3	NC	0.961585
246068_at	1.0483e4	P	2.44e-4	0.4	NC	0.213188
246069_at	9.6	A	0.432373	-1.3	NC	0.5
246070_at	1016	P	2.44e-4	0.3	NC	0.5
246071_at	40.1	A	0.246094	-0.8	D	0.99987
246072_at	23	A	0.27417	-0.7	NC	0.5
246073_at	342	P	2.44e-4	-0.4	D	0.997968
246074_at	109.5	A	0.067627	0.4	NC	0.645558
246075_at	7.8	A	0.398926	0.3	NC	0.5
246076_at	135.2	P	7.32e-4	-0.1	NC	0.5
246077_at	84.8	A	0.246094	2.9	NC	0.194801
246078_s_at	87.4	P	0.037598	0.9	NC	0.5
246079_at	37.7	A	0.219482	0.2	NC	0.5
246080_at	5.4	A	0.888428	0.7	NC	0.506476
246081_s_at	191.2	P	0.00293	0.1	NC	0.60871
246082_at	1.6	A	0.904785	0.2	NC	0.596188
246083_at	34.8	A	0.27417	-0.3	NC	0.558077
246084_at	41.4	A	0.111572	0.5	NC	0.403812
246085_at	111.9	P	0.023926	0.8	NC	0.5
246086_at	22.6	A	0.5	0.2	NC	0.37888
246087_at	76.9	P	0.00293	-0.1	NC	0.5
246088_at	100.8	A	0.149658	-0.2	NC	0.934434
246089_at	679.5	P	2.44e-4	-0.3	NC	0.989865
246090_at	307.9	P	0.00293	-0.4	NC	0.987976
246091_at	111	A	0.067627	0.1	NC	0.777251
246092_at	1330.7	P	2.44e-4	0.2	NC	0.5
246093_at	101.4	P	0.046143	-0.5	D	0.996959
246094_at	98	P	2.44e-4	0.9	NC	0.065566
246095_at	63.2	P	0.037598	0.5	NC	0.5
246096_at	3.2	A	0.953857	-2.7	D	0.996301
246097_at	97.6	P	0.018555	-0.7	MD	0.994067
246098_at	242.4	P	0.00415	-0.2	NC	0.975245
246099_at	49.7	A	0.171387	-0.9	D	0.999382
246100_at	41.7	A	0.366211	1.5	NC	0.177412
246101_at	3	A	0.828613	1.6	NC	0.5
246102_at	5.7	A	0.888428	1.9	NC	0.467656
246103_at	77.1	A	0.303711	-0.1	NC	0.930187
246104_at	156.2	P	0.030273	0	MD	0.994591
246105_at	2.2	A	0.904785	-1.1	NC	0.767451
246106_at	3.7	A	0.904785	-0.6	NC	0.921063
246107_at	48	P	0.010742	0.9	NC	0.099852
246108_at	984.9	P	2.44e-4	-0.1	NC	0.692594
246109_at	154.1	P	0.030273	0.2	NC	0.777251
246110_at	21.9	A	0.398926	0.6	NC	0.429141
246111_at	132.5	P	0.023926	0.5	NC	0.5
246112_at	195.5	P	2.44e-4	1	NC	0.222749
246113_at	63.3	A	0.5	2.6	NC	0.138386
246114_at	520	P	2.44e-4	-2.1	D	0.99998
246115_at	46.7	P	0.030273	-0.6	NC	0.990708
246116_at	47.9	A	0.432373	1.1	NC	0.37888
246117_at	204.8	P	0.037598	0.7	NC	0.5
246118_at	43.6	A	0.398926	2.4	NC	0.145682
246119_at	535.4	P	2.44e-4	-0.4	D	0.999948
246120_at	56.8	P	0.008057	0.9	NC	0.354442
246121_at	73.6	A	0.171387	1.3	NC	0.429141
246122_at	38.6	A	0.334473	0.3	NC	0.5
246123_at	19.8	A	0.398926	-0.5	NC	0.5
246124_at	416.5	P	2.44e-4	0.3	NC	0.5
246125_at	169.8	P	2.44e-4	0.2	NC	0.645558
246126_at	155.1	A	0.080566	0.7	NC	0.669411
246127_s_at	7.7	A	0.828613	1	NC	0.296089
246128_at	24.2	A	0.665527	2.8	NC	0.5
246129_at	2.2	A	0.904785	2.2	NC	0.307406
246130_at	40.7	A	0.171387	1.6	NC	0.057676
246131_at	570.4	P	2.44e-4	0.7	NC	0.057676
246132_at	16.7	A	0.601074	-1.5	NC	0.725952
246133_at	1077.8	P	2.44e-4	0.1	NC	0.5
246134_at	134.6	P	0.00415	0.1	NC	0.838962
246135_at	1298.3	P	2.44e-4	0.2	NC	0.5
246136_at	7.1	A	0.753906	0	NC	0.403812
246137_at	6.8	A	0.828613	1.2	NC	0.5
246138_at	41.5	A	0.171387	0.6	NC	0.703911
246139_at	75.1	P	0.005859	-0.4	NC	0.989865
246140_at	99.9	A	0.111572	-0.3	NC	0.987976
246141_at	31.9	A	0.466064	0.3	NC	0.570859
246142_at	381.8	P	2.44e-4	1.1	I	4.38e-4
246143_at	180.5	P	0.00415	0.3	NC	0.51942
246144_at	84.9	P	0.005859	0.2	NC	0.5
246145_at	14.7	A	0.567627	1.4	NC	0.035785
246146_at	167.4	P	0.00415	0.2	NC	0.916174
246147_s_at	321.2	P	0.00415	-0.3	NC	0.930187
246148_at	91	P	0.018555	0.4	NC	0.60871
246149_at	1854.9	P	2.44e-4	-0.7	D	0.99996
246150_at	325.3	P	0.018555	-0.1	NC	0.980376
246151_at	59.2	M	0.056152	0.3	NC	0.5
246152_at	12.5	A	0.696289	0.4	NC	0.961585
246153_s_at	512.1	P	2.44e-4	-0.5	NC	0.983269
246154_at	70.6	A	0.27417	1.1	NC	0.5
246155_at	20.3	A	0.27417	-1.4	NC	0.838962
246156_at	1347.6	P	2.44e-4	-0.2	NC	0.99288
246157_at	352.3	P	2.44e-4	0.4	NC	0.083826
246158_at	52.7	A	0.219482	-0.4	NC	0.955851
246159_at	60.1	A	0.696289	2.3	NC	0.145682
246160_at	118	P	0.023926	-0.2	NC	0.955851
246161_at	778.5	P	2.44e-4	-0.2	NC	0.981872
246162_at	87	P	7.32e-4	0	NC	0.703911
246163_at	4.6	A	0.962402	1.7	NC	0.39129
246164_at	5.4	A	0.533936	-1.1	NC	0.5
246165_at	25.2	A	0.567627	3.3	NC	0.022932
246166_at	2.8	A	0.991943	-1.5	NC	0.854318
246167_at	10.9	A	0.828613	-1.4	NC	0.5
246168_at	3.3	A	0.953857	1.4	NC	0.570859
246169_at	141.5	A	0.067627	-0.1	NC	0.964215
246170_at	436.3	P	7.32e-4	-0.3	NC	0.99288
246171_at	341	P	2.44e-4	-0.6	D	0.998168
246172_s_at	6	A	0.888428	-1.5	NC	0.558077
246173_s_at	69.4	M	0.056152	-0.2	NC	0.971234
246174_s_at	4.2	A	0.828613	-3.4	NC	0.921063
246175_s_at	55	A	0.27417	1.7	NC	0.124552
246176_at	8.9	A	0.696289	1.7	NC	0.213188
246177_at	21	A	0.533936	3.5	NC	0.099852
246178_s_at	44.2	A	0.246094	1.7	NC	0.033304
246179_at	2.8	A	0.753906	1.4	NC	0.263341
246180_at	125.4	P	0.001221	0.3	NC	0.5
246181_at	24.6	A	0.27417	0.2	NC	0.169098
246182_at	77.3	A	0.27417	0.4	NC	0.545234
246183_at	10.4	A	0.932373	-1.3	NC	0.767451
246184_at	423.3	P	0.001953	1	NC	0.131343
246185_at	177.4	P	0.008057	0.6	NC	0.203871
246186_at	6.8	A	0.753906	0.9	NC	0.416433
246187_at	200.6	P	0.010742	0.9	NC	0.39129
246188_at	90.1	A	0.080566	0.7	NC	0.083826
246189_at	136	A	0.129639	0.2	NC	0.900148
246190_at	123.3	P	0.037598	0	NC	0.861614
246191_at	938.5	P	2.44e-4	0	NC	0.830902
246192_at	763.2	P	2.44e-4	-0.2	NC	0.949447
246193_at	167.8	P	0.00415	-0.1	NC	0.966696
246194_at	105.5	P	0.037598	0	NC	0.905721
246195_at	159.2	P	0.00293	-0.4	D	0.999899
246196_at	54.2	M	0.056152	-0.4	NC	0.60871
246197_at	140.3	P	2.44e-4	-1.5	D	0.99987
246198_at	109.8	P	0.010742	0.6	NC	0.51942
246199_at	101.7	A	0.171387	-0.1	NC	0.715033
246200_at	66.2	A	0.149658	0.3	NC	0.5
246201_at	189.7	P	0.01416	-0.3	D	0.996301
246202_at	192	P	0.018555	1.2	NC	0.5
246203_at	554.4	P	2.44e-4	0.7	NC	0.088938
246204_at	260.1	P	0.005859	0.5	NC	0.51942
246205_at	124.7	P	7.32e-4	0.3	NC	0.715033
246206_at	14.6	A	0.665527	-1.4	NC	0.669411
246207_at	203	P	0.005859	-0.4	NC	0.767451
246208_at	11.9	A	0.696289	0	NC	0.5
246209_at	7	A	0.80542	-1.2	NC	0.900148
246210_at	105.2	P	0.023926	1.2	NC	0.185981
246211_at	248.3	P	2.44e-4	-0.2	NC	0.964215
246212_at	85.8	P	2.44e-4	0.3	NC	0.5
246213_at	99.4	A	0.080566	-0.2	NC	0.669411
246214_at	717.5	P	2.44e-4	0.1	NC	0.5
246215_at	13.6	A	0.303711	-1.4	NC	0.796129
246216_at	204.6	P	7.32e-4	0.7	NC	0.296089
246217_at	129.8	A	0.067627	0.4	NC	0.5
246218_at	70	A	0.080566	-1.2	D	0.999693
246219_at	304.3	P	2.44e-4	-0.5	D	0.999811
246220_at	339.5	P	0.001953	0.3	NC	0.5
246221_at	188.5	P	0.001953	0	NC	0.725952
246222_at	28.9	A	0.665527	0	NC	0.558077
246223_at	171.8	P	0.00415	0.8	NC	0.232549
246224_at	50.6	A	0.19458	0.9	NC	0.057676
246225_at	102.2	P	0.008057	0.4	NC	0.558077
246226_at	83.4	A	0.398926	0.1	NC	0.952736
246227_at	2.9	A	0.976074	0.9	NC	0.905721
246228_at	762.7	P	2.44e-4	-1.3	D	0.99997
246229_at	253.9	P	2.44e-4	2.8	I	2.e-5
246230_at	73.6	A	0.303711	0.4	NC	0.854318
246231_at	51.3	A	0.149658	0.1	NC	0.861614
246232_at	163.1	P	2.44e-4	-0.7	NC	0.990708
246233_at	124.6	P	2.44e-4	0.3	NC	0.5
246234_at	134.9	P	0.046143	-0.3	NC	0.921063
246235_at	35.4	A	0.398926	-0.4	NC	0.992212
246236_at	22.2	A	0.5	-1.1	D	0.996301
246237_at	122.7	P	0.008057	-0.2	NC	0.925732
246238_at	100.3	P	0.00293	0.6	NC	0.330589
246239_at	126.8	A	0.111572	-0.7	D	0.999977
246240_at	111.6	P	0.005859	-0.2	NC	0.955851
246241_at	21.6	A	0.5	0.5	NC	0.5
246242_at	4.8	A	0.962402	-2	NC	0.703911
246243_at	117.4	P	0.00293	-0.6	D	0.996959
246244_at	230.3	P	0.00293	0.2	NC	0.645558
246245_at	295.1	P	7.32e-4	0.3	NC	0.37888
246246_at	28.5	A	0.633789	0.5	NC	0.232549
246247_at	380.8	P	2.44e-4	0.3	NC	0.5
246248_at	33	A	0.80542	0.4	NC	0.5
246249_at	130	A	0.095215	0.5	NC	0.596188
246250_at	22.2	A	0.633789	-0.5	NC	0.5
246251_at	5.7	A	0.850342	-3.1	NC	0.5
246252_s_at	260.3	P	0.00415	-0.6	D	0.999759
246253_at	245.9	P	0.008057	-0.6	D	0.996959
246254_at	34.7	A	0.696289	0.1	NC	0.838962
246255_at	54.5	P	0.023926	-0.6	NC	0.861614
246256_at	6.2	A	0.870361	0.6	NC	0.5
246257_at	323.2	P	2.44e-4	0.1	NC	0.5
246258_at	23.8	A	0.27417	0.8	NC	0.441923
246259_at	272.2	P	2.44e-4	-0.5	MD	0.994067
246260_at	4.8	A	0.80542	-1.8	NC	0.583567
246261_at	65.3	A	0.149658	0	NC	0.964215
246262_at	5.1	A	0.780518	-1.5	NC	0.657563
246263_at	286.1	P	0.023926	0.1	NC	0.715033
246264_at	63.5	A	0.095215	-0.1	NC	0.5
246265_at	167.4	P	2.44e-4	0.4	NC	0.429141
246266_at	65.4	P	0.046143	0	NC	0.715033
246267_at	3144.3	P	2.44e-4	-0.3	NC	0.911062
246268_at	130.5	P	0.001953	0.6	NC	0.48058
246269_at	32.9	A	0.432373	-0.2	NC	0.60871
246270_at	190.3	P	0.00415	-0.8	D	0.999886
246271_at	18.2	A	0.665527	0.7	NC	0.083826
246272_at	51.8	A	0.27417	-0.6	NC	0.881991
246273_at	5.1	A	0.904785	1.3	NC	0.429141
246274_at	91.1	A	0.095215	0.8	NC	0.429141
246275_at	121.5	A	0.246094	1	NC	0.185981
246276_at	110.7	P	2.44e-4	-0.4	NC	0.975245
246277_at	35.5	A	0.533936	4.8	NC	0.138386
246278_at	61.9	A	0.129639	0.1	NC	0.881991
246279_at	47.2	A	0.27417	3.5	NC	0.169098
246280_at	134	P	0.008057	0.7	NC	0.558077
246281_at	93	P	0.00415	0.2	NC	0.532344
246282_at	23.9	A	0.366211	0.2	NC	0.5
246283_at	407.3	P	2.44e-4	0	NC	0.830902
246284_at	118.9	P	0.01416	0.2	NC	0.669411
246285_at	190.7	P	0.005859	0.3	NC	0.5
246286_at	824.3	P	7.32e-4	-0.4	NC	0.975245
246287_at	84.6	P	0.010742	-0.1	NC	0.881991
246288_at	302.2	P	0.01416	0	NC	0.747149
246289_at	346.8	P	2.44e-4	-0.6	D	0.995519
246290_at	1816.3	P	2.44e-4	0.4	NC	0.263341
246291_at	197.9	P	0.005859	0.1	NC	0.645558
246292_at	267.6	P	0.00415	0.5	NC	0.232549
246293_at	50.4	P	7.32e-4	-0.1	NC	0.703911
246294_at	147.5	P	0.008057	0.1	NC	0.5
246295_at	6.6	A	0.398926	-3	NC	0.958799
246296_at	83.9	A	0.067627	0.4	NC	0.222749
246297_at	6.3	A	0.80542	0.1	NC	0.5
246298_at	258.4	P	0.001953	0.9	NC	0.078937
246299_at	5.3	A	0.919434	1.2	NC	0.5
246300_at	104.5	P	0.001953	0.1	NC	0.838962
246301_at	125.2	P	2.44e-4	-0.1	NC	0.715033
246302_at	89.1	P	0.010742	-1.6	D	0.99998
246303_at	29.4	A	0.27417	0.6	NC	0.39129
246304_at	337.2	P	2.44e-4	-0.8	D	0.99996
246305_at	746.1	P	2.44e-4	-0.2	NC	0.934434
246306_at	136.7	P	0.023926	0.6	NC	0.5
246307_at	802.8	P	2.44e-4	0.2	NC	0.5
246308_at	46.8	P	0.008057	1.5	NC	0.007788
246309_at	87.1	P	0.023926	0.6	NC	0.5
246310_at	28.3	A	0.129639	-0.2	NC	0.645558
246311_at	307.7	P	2.44e-4	0.1	NC	0.545234
246312_at	215.2	P	2.44e-4	-0.1	NC	0.596188
246313_at	1.7	A	0.904785	1.6	NC	0.786812
246314_at	159.2	P	0.008057	0.3	NC	0.545234
246315_at	13.5	A	0.466064	-0.1	NC	0.222749
246316_at	5.5	A	0.904785	2	NC	0.069813
246317_at	138	P	0.008057	0.7	NC	0.467656
246318_at	133.6	P	0.046143	0.6	NC	0.633407
246319_at	295.3	P	2.44e-4	-0.1	NC	0.888286
246320_at	358.7	P	2.44e-4	0.2	NC	0.5
246321_at	32.8	A	0.27417	0.6	NC	0.37888
246322_at	142.1	P	0.001953	1	NC	0.074268
246323_at	159.3	P	0.023926	1.2	NC	0.041201
246324_at	204.4	P	0.005859	0	NC	0.645558
246325_at	12.5	A	0.5	-1.3	NC	0.777251
246326_at	22.9	A	0.567627	0.8	NC	0.846768
246327_at	164.7	P	7.32e-4	-0.4	NC	0.961585
246328_at	133.5	P	0.030273	0	NC	0.5
246329_at	112.4	P	0.023926	0.9	NC	0.078937
246330_at	147.2	P	0.01416	0.1	NC	0.786812
246331_at	57.9	P	0.01416	0.6	NC	0.284967
246332_at	54.3	A	0.219482	1.1	NC	0.441923
246333_at	206.6	P	7.32e-4	-0.5	D	0.999382
246334_at	117.4	P	0.005859	0.3	NC	0.5
246335_at	4.4	A	0.753906	-1	NC	0.558077
246336_at	3.9	A	0.870361	0.5	NC	0.48058
246337_at	42.8	A	0.398926	2.7	NC	0.5
246338_s_at	6.7	A	0.850342	1.6	NC	0.5
246339_at	112.2	P	0.008057	0.3	NC	0.5
246340_s_at	16.2	A	0.466064	0	NC	0.747149
246341_x_at	6.1	A	0.828613	1.5	NC	0.222749
246342_at	59.6	A	0.366211	5.2	NC	0.026698
246343_at	134.2	P	0.010742	-0.1	NC	0.964215
246344_at	240.8	P	2.44e-4	0.2	NC	0.5
246345_at	145.6	A	0.149658	-0.4	NC	0.984574
246346_at	73.8	P	0.001221	-0.1	NC	0.822588
246347_at	90.3	A	0.095215	0.7	NC	0.5
246348_at	153.2	P	2.44e-4	-0.3	NC	0.986922
246349_at	4.4	A	0.953857	0.5	NC	0.645558
246350_at	83.4	A	0.149658	0.3	NC	0.5
246351_at	191.4	P	0.008057	0.6	NC	0.558077
246352_at	5.5	A	0.828613	1	NC	0.5
246353_s_at	9.3	A	0.696289	1.4	NC	0.330589
246354_at	6	A	0.72583	-2.2	NC	0.51942
246355_at	66.1	A	0.366211	0.9	NC	0.065566
246356_x_at	52.5	P	0.037598	2.2	NC	0.024755
246357_x_at	25.8	A	0.398926	3	NC	0.00712
246358_x_at	7.7	A	0.665527	2.5	NC	0.047264
246359_x_at	73	P	0.030273	1.6	I	6.18e-4
246360_at	2.5	A	0.753906	-0.6	NC	0.5
246361_s_at	25.1	A	0.5	0.6	NC	0.5
246362_at	2.6	A	0.953857	2.7	NC	0.506476
246363_at	24.2	A	0.665527	1.5	NC	0.213188
246364_at	39.6	A	0.334473	1.2	NC	0.493524
246365_at	1.2	A	0.72583	-0.7	NC	0.633407
246366_at	114.2	P	0.01416	-0.2	NC	0.991489
246367_at	34.5	A	0.366211	0.6	NC	0.242585
246368_at	413.1	P	2.44e-4	-0.7	D	0.999034
246369_at	27.1	A	0.27417	0.6	NC	0.545234
246370_at	64.2	A	0.219482	4.1	NC	0.145682
246371_at	118.5	A	0.080566	1	NC	0.213188
246372_at	40.2	A	0.398926	1.9	NC	0.342437
246373_at	160.5	P	0.00293	-0.3	NC	0.861614
246374_at	73.4	A	0.171387	0.4	NC	0.532344
246375_at	360	P	0.001953	-0.7	NC	0.971234
246376_at	211.3	P	0.00415	-0.8	D	0.999833
246377_at	60.1	A	0.149658	1.1	NC	0.506476
246378_at	241.8	P	2.44e-4	0.1	NC	0.5
246379_s_at	963.8	P	2.44e-4	0.4	NC	0.5
246380_at	40.1	A	0.466064	0.7	NC	0.296089
246381_at	1.4	A	0.953857	0.1	NC	0.916174
246382_at	4.4	A	0.919434	-0.6	NC	0.493524
246383_at	12.7	A	0.567627	-0.2	NC	0.558077
246384_at	652.9	P	2.44e-4	-0.5	D	0.999654
246385_at	26	A	0.533936	2	NC	0.177412
246386_at	50.1	A	0.111572	0.5	NC	0.099852
246387_at	31.9	A	0.601074	-0.2	NC	0.5
246388_at	2.7	A	0.998047	1.3	NC	0.830902
246389_at	186.3	P	0.005859	0.9	NC	0.065566
246390_at	471.2	P	2.44e-4	1.5	I	3.89e-4
246391_at	393.2	P	7.32e-4	-0.4	NC	0.983269
246392_at	37	A	0.067627	0.2	NC	0.263341
246393_at	8.3	A	0.567627	-2.5	NC	0.905721
246394_at	0.8	A	0.904785	-3.6	NC	0.921063
246395_at	134.7	P	0.018555	0.8	NC	0.5
246396_at	128.5	P	0.005859	-0.7	D	0.999308
246397_at	34.4	A	0.334473	0.2	NC	0.416433
246398_at	281.7	P	0.001953	0	NC	0.861614
246399_at	275.7	P	0.00293	-0.5	MD	0.994591
246400_at	199.9	P	0.001953	-0.1	NC	0.942324
246401_at	44.1	A	0.111572	0	NC	0.5
246402_at	37.8	A	0.067627	3.8	NC	0.044149
246403_at	69.3	A	0.095215	3.9	I	0.003699
246404_at	171.5	P	0.010742	0.2	NC	0.532344
246405_at	19.6	A	0.432373	-1	D	0.997968
246406_at	46.6	A	0.27417	3	NC	0.242585
246407_at	22.7	A	0.633789	-1	NC	0.5
246408_at	370.5	P	2.44e-4	0	NC	0.657563
246409_at	117.1	P	2.44e-4	0.8	NC	0.203871
246410_at	107.8	P	0.001953	0	NC	0.868657
246411_at	7.2	A	0.80542	1.4	NC	0.330589
246412_at	91.7	A	0.080566	0.2	NC	0.545234
246413_at	55.5	A	0.19458	0.4	NC	0.5
246414_at	5.5	A	0.870361	1.9	NC	0.416433
246415_at	166.1	A	0.129639	0.5	NC	0.62112
246416_at	40.5	A	0.27417	1.8	I	0.004073
246417_at	55	A	0.27417	0.5	NC	0.5
246418_at	7.2	A	0.888428	-1.5	NC	0.881991
246419_at	3.1	A	0.99585	0.9	NC	0.830902
246420_at	3.8	A	0.870361	-2.6	NC	0.838962
246421_at	724.8	P	2.44e-4	-0.5	NC	0.977068
246422_at	209.4	P	0.00415	-0.7	D	0.999886
246423_at	61.4	A	0.080566	0.3	NC	0.5
246424_at	188.9	P	0.00415	-0.2	NC	0.990708
246425_at	208	P	7.32e-4	1.2	I	3.46e-4
246426_at	43.7	A	0.334473	0.9	NC	0.185981
246427_at	106	P	0.008057	0.3	NC	0.681091
246428_at	42.3	A	0.334473	-0.6	MD	0.995075
246429_at	23.3	A	0.5	0.9	NC	0.37888
246430_at	1.2	A	0.981445	0.2	NC	0.934434
246431_at	1.2	A	0.994141	1.2	NC	0.875448
246432_at	15.7	A	0.72583	0.7	NC	0.51942
246433_at	51.1	P	0.030273	0.3	NC	0.441923
246434_at	135.5	P	0.046143	0.2	NC	0.5
246435_at	12.3	A	0.633789	2	NC	0.252851
246436_at	150.9	P	0.001221	0	NC	0.725952
246437_at	6.9	A	0.753906	-0.1	NC	0.583567
246438_at	18.7	A	0.366211	0.1	NC	0.429141
246439_at	28.9	A	0.303711	-0.7	NC	0.938478
246440_at	195.4	P	0.023926	-0.2	NC	0.930187
246441_at	332.8	P	0.010742	0.1	NC	0.846768
246442_at	174.1	P	7.32e-4	-0.2	NC	0.934434
246443_at	197.4	P	0.001953	0.6	NC	0.5
246444_at	117.5	A	0.095215	1	NC	0.5
246445_at	173.9	P	0.01416	0	NC	0.961585
246446_at	169.7	P	0.001953	-0.5	D	0.999833
246447_at	215.9	P	0.001953	0.2	NC	0.657563
246448_at	281.3	P	0.008057	0	NC	0.916174
246449_at	53	A	0.219482	-0.2	NC	0.645558
246450_at	60.6	A	0.432373	-0.3	NC	0.969033
246451_at	265.9	P	2.44e-4	-0.2	NC	0.894337
246452_at	258.7	P	0.001953	0	NC	0.822588
246453_at	259.3	P	0.001221	-1	D	0.99998
246454_at	161.7	P	2.44e-4	-0.2	NC	0.854318
246455_at	5.4	A	0.870361	1	NC	0.5
246456_at	2.3	A	0.80542	-2.7	NC	0.5
246457_at	169.1	P	0.001221	0.4	NC	0.5
246458_at	62.1	A	0.129639	1.3	NC	0.019624
246459_at	166.4	P	7.32e-4	-0.3	D	0.999448
246460_at	468	P	2.44e-4	-0.1	NC	0.945978
246461_at	37.3	A	0.5	-0.7	NC	0.5
246462_at	55.8	A	0.067627	-0.4	NC	0.973302
246463_at	92.8	A	0.20166	0.7	NC	0.262827
246464_at	5.9	A	0.780518	0.5	NC	0.5
246465_at	9.1	A	0.753906	-1.7	NC	0.945978
246466_at	153.4	P	0.005859	0.2	NC	0.5
246467_at	34.7	A	0.72583	3.6	NC	0.026698
246468_at	124.3	M	0.056152	0.5	NC	0.083826
246469_at	65.1	A	0.219482	-0.2	NC	0.983269
246470_at	30.6	A	0.246094	2	NC	0.111714
246471_s_at	3.3	A	0.932373	3	NC	0.185981
246472_at	2.9	A	0.953857	0.5	NC	0.736659
246473_at	62.6	A	0.149658	1.4	NC	0.035785
246474_at	29.3	A	0.303711	2.5	NC	0.138386
246475_at	98.2	A	0.129639	0.6	NC	0.5
246476_at	50.6	P	0.046143	-1	D	0.999727
246477_at	82.7	P	0.023926	0.1	NC	0.838962
246478_at	168.3	P	0.00415	0.1	NC	0.703911
246479_at	234.4	P	7.32e-4	0.3	NC	0.48058
246480_at	414.3	P	7.32e-4	0.5	NC	0.5
246481_s_at	163.1	P	0.010742	0.4	NC	0.5
246482_at	94.4	P	0.023926	0.3	NC	0.5
246483_at	153.2	P	7.32e-4	0.4	NC	0.5
246484_at	101.1	P	0.037598	-0.3	NC	0.978776
246485_at	55.1	A	0.633789	0.6	NC	0.5
246486_at	178	P	0.001953	0.4	NC	0.532344
246487_at	33.3	A	0.303711	3	NC	0.069813
246488_at	121.3	P	0.001953	0.4	NC	0.354442
246489_at	1284.5	P	0.001221	-0.1	NC	0.986922
246490_at	72.7	A	0.567627	0.8	NC	0.403812
246491_at	32.3	A	0.303711	0.2	NC	0.5
246492_at	20.1	A	0.246094	0.1	NC	0.441923
246493_at	5	A	0.633789	-0.9	NC	0.930187
246494_at	68.5	A	0.171387	1.2	NC	0.274048
246495_at	23.6	A	0.665527	-0.8	NC	0.975245
246496_at	120.9	P	0.005859	0.1	NC	0.822588
246497_at	196.7	P	2.44e-4	0.1	NC	0.669411
246498_at	36.7	A	0.398926	-0.3	NC	0.725952
246499_at	164.1	P	0.00293	0.2	NC	0.900148
246500_at	134.5	P	0.010742	-0.4	D	0.999034
246501_at	84.6	M	0.056152	0.1	NC	0.952736
246502_at	53.8	A	0.665527	-0.6	D	0.99997
246503_at	1862.9	P	2.44e-4	0.4	NC	0.5
246504_at	2.1	A	0.633789	-2.3	NC	0.37888
246505_at	321.7	P	7.32e-4	-0.7	D	0.998664
246506_at	869.6	P	2.44e-4	-0.3	D	0.995927
246507_at	166.7	P	7.32e-4	-0.8	NC	0.969033
246508_at	369.7	P	0.001953	-0.4	NC	0.969033
246509_at	56.9	A	0.533936	0.4	NC	0.692594
246510_at	68	A	0.567627	1.8	NC	0.242585
246511_at	413.7	P	2.44e-4	0.8	NC	0.069813
246512_at	68.4	P	0.046143	0.3	NC	0.60871
246513_at	242.9	P	0.00293	0.3	NC	0.5
246514_at	10.3	A	0.888428	0.9	NC	0.5
246515_at	103.7	A	0.129639	0.9	NC	0.986922
246516_at	83	A	0.171387	0	NC	0.938478
246517_at	61.2	A	0.27417	2.3	NC	0.5
246518_at	88.6	P	0.01416	1.4	NC	0.028766
246519_at	61.8	A	0.27417	1.7	NC	0.050553
246520_at	121.1	P	0.030273	0.6	NC	0.5
246521_at	408.9	P	0.001221	0.5	NC	0.5
246522_at	220.3	P	2.44e-4	-0.2	NC	0.958799
246523_at	27.5	A	0.665527	1.8	NC	0.441923
246524_at	50.4	A	0.303711	-1	NC	0.942324
246525_at	29.4	A	0.780518	2.1	NC	0.493524
246526_at	33	A	0.466064	3.7	NC	0.035785
246527_at	364.2	P	2.44e-4	0.2	NC	0.5
246528_at	188.7	P	2.44e-4	0.3	NC	0.185981
246529_at	202.1	P	2.44e-4	-0.5	NC	0.990708
246530_at	35.5	A	0.149658	1.2	NC	0.011045
246531_at	46.8	A	0.466064	1.7	NC	0.354442
246532_at	148.9	P	0.010742	0.4	NC	0.5
246533_at	160.3	P	0.001953	-0.2	NC	0.980376
246534_at	8.9	A	0.780518	-1.5	NC	0.583567
246535_at	9.1	A	0.753906	-1.1	NC	0.37888
246536_at	91.3	P	0.00293	-0.1	NC	0.570859
246537_at	51.9	A	0.27417	0.9	NC	0.242585
246538_at	256	P	2.44e-4	0.1	NC	0.5
246539_at	98.3	P	0.00415	-0.2	NC	0.846768
246540_at	160.9	P	0.00415	1.5	I	0.002753
246541_at	200.6	P	0.005859	-0.1	NC	0.955851
246542_at	117	A	0.219482	-0.3	D	0.997968
246543_at	81.3	A	0.219482	1.6	NC	0.161038
246544_at	17.3	A	0.601074	0.3	NC	0.48058
246545_at	21.6	A	0.689209	-0.7	NC	0.900148
246546_at	1269.4	P	2.44e-4	0.7	NC	0.061522
246547_at	130.5	P	0.001221	-0.6	MD	0.995075
246548_at	50.8	M	0.056152	-0.6	NC	0.945978
246549_at	110.1	P	0.01416	0.7	NC	0.118009
246550_at	112.9	A	0.080566	-0.9	D	0.99998
246551_at	2.1	A	0.696289	0.3	NC	0.822588
246552_at	33	P	0.037598	0.3	NC	0.307406
246553_at	165.5	P	7.32e-4	0.1	NC	0.570859
246554_at	65.3	P	0.001953	-0.7	NC	0.971234
246555_at	57.7	P	0.001953	0	NC	0.39129
246556_at	36.3	A	0.149658	1.6	NC	0.008511
246557_at	5.5	A	0.780518	-2.1	NC	0.977068
246558_at	142.3	P	0.005859	0.3	NC	0.416433
246559_at	159.2	A	0.129639	-0.3	D	0.998349
246560_at	9.2	A	0.80542	1.8	NC	0.5
246561_at	63.6	A	0.067627	0.7	NC	0.633407
246562_at	122.4	P	0.001953	1.1	NC	0.105663
246563_at	1.4	A	0.828613	1.5	NC	0.177412
246564_at	272.2	P	0.00415	0.6	NC	0.5
246565_at	220.3	P	2.44e-4	0.5	NC	0.296089
246566_at	171.2	P	0.00293	-0.1	NC	0.942324
246567_at	240.6	P	2.44e-4	0.4	NC	0.5
246568_at	38.4	A	0.27417	0	NC	0.5
246569_at	17.5	A	0.72583	0.9	NC	0.467656
246570_at	31.1	A	0.5	2.5	NC	0.074268
246571_at	39.1	A	0.067627	2.7	I	0.003041
246572_at	3.7	A	0.962402	-1.3	NC	0.868657
246573_at	4.5	A	0.969727	1.2	NC	0.736659
246574_at	5.5	A	0.932373	1.4	NC	0.318909
246575_at	278.7	P	7.32e-4	0.4	NC	0.242585
246576_at	106.7	P	0.018555	0.5	NC	0.681091
246577_at	5.6	A	0.870361	1.6	NC	0.429141
246578_at	42.9	A	0.398926	1.8	NC	0.153232
246579_at	26.1	A	0.334473	4.3	NC	0.00712
246580_at	181.7	P	2.44e-4	0.4	NC	0.366593
246581_at	24.1	A	0.696289	-1.8	NC	0.888286
246582_at	13	A	0.533936	0	NC	0.177412
246583_at	72.8	P	0.037598	-0.2	NC	0.830902
246584_at	130.4	M	0.056152	-1.1	D	0.999034
246585_at	61.2	P	0.037598	0.8	NC	0.012024
246586_at	29.5	A	0.080566	0.9	NC	0.01421
246587_at	45.5	A	0.334473	4.2	NC	0.069813
246588_at	31.8	A	0.149658	3.6	NC	0.083826
246589_at	43.2	A	0.246094	1.8	NC	0.065566
246590_at	40.7	A	0.366211	1.1	NC	0.5
246591_at	247.9	P	0.001953	0.4	NC	0.633407
246592_at	3.6	A	0.850342	1	NC	0.37888
246593_at	111.4	P	0.00415	0.6	NC	0.441923
246594_at	397.4	P	7.32e-4	0	NC	0.62112
246595_at	15.1	A	0.633789	-1.2	NC	0.854318
246596_at	10.1	A	0.567627	-1.1	NC	0.736659
246597_at	20.3	A	0.5	-1.5	D	0.998799
246598_at	48.5	A	0.27417	-0.1	NC	0.703911
246599_at	32.7	A	0.366211	0.4	NC	0.37888
246600_at	91.6	P	0.018555	-0.5	NC	0.978776
246601_at	326	P	2.44e-4	-0.9	D	0.999973
246602_at	53	A	0.246094	-0.5	NC	0.945978
246603_at	56.1	A	0.246094	0.9	NC	0.342437
246604_at	5.2	A	0.888428	1.1	NC	0.5
246605_at	57.1	A	0.219482	2.5	NC	0.041201
246606_at	34.5	P	0.023926	1	NC	0.026698
246607_at	202.1	P	7.32e-4	-0.2	NC	0.981872
246608_at	1.9	A	0.981445	0.9	NC	0.814019
246609_at	2.4	A	0.919434	1.1	NC	0.403812
246610_at	8.2	A	0.398926	-0.9	NC	0.232549
246611_at	265.4	P	2.44e-4	-0.7	MD	0.994591
246612_at	173.2	P	0.01416	0	NC	0.757415
246613_at	796	P	2.44e-4	-0.1	NC	0.822588
246614_at	5.7	A	0.696289	-3	NC	0.978776
246615_at	9.8	A	0.780518	-1.6	NC	0.830902
246616_at	2.9	A	0.850342	0.9	NC	0.715033
246617_at	92.5	A	0.080566	1.7	NC	0.061522
246618_at	24	A	0.5	0.4	NC	0.242585
246619_at	350	P	2.44e-4	0.1	NC	0.657563
246620_at	9.9	A	0.753906	-2.2	NC	0.911062
246621_at	887	P	2.44e-4	0	NC	0.596188
246622_at	76.8	P	0.030273	-0.6	NC	0.991489
246623_at	1475.4	P	2.44e-4	0.6	NC	0.232549
246624_at	45.7	A	0.303711	3	NC	0.019624
246625_at	82.1	A	0.171387	0.6	NC	0.5
246626_at	50.4	A	0.390625	-0.1	NC	0.958799
246627_s_at	990.5	P	2.44e-4	-0.2	NC	0.900148
246628_at	282.6	P	2.44e-4	0	NC	0.747149
246629_at	9.4	A	0.828613	1.5	NC	0.366593
246630_at	166.2	P	0.037598	1.2	NC	0.5
246631_at	484.6	P	0.00415	-0.4	D	0.99987
246632_at	50	P	0.018555	0.6	NC	0.5
246633_at	2.8	A	0.962402	0.8	NC	0.5
246634_at	254	P	2.44e-4	0.1	NC	0.669411
246635_at	52.6	A	0.27417	3.8	NC	0.019624
246636_at	580.5	P	2.44e-4	0.4	NC	0.416433
246637_at	2.5	A	0.998779	0.8	NC	0.990708
246638_at	21.7	A	0.533936	2.1	NC	0.454766
246639_x_at	3.8	A	0.919434	1.3	NC	0.429141
246640_x_at	107.4	P	0.01416	1.1	I	6.18e-4
246641_s_at	4.9	A	0.696289	1.6	NC	0.5
246642_s_at	4.1	A	0.850342	-0.1	NC	0.5
246643_s_at	1.2	A	0.696289	2.3	NC	0.083826
246644_at	87.6	A	0.067627	-0.2	D	0.996645
246645_at	193.6	P	2.44e-4	-0.1	NC	0.633407
246646_at	5.1	A	0.828613	1.6	NC	0.153232
246647_at	8.6	A	0.696289	0.2	NC	0.493524
246648_at	2.4	A	0.888428	2.2	NC	0.242585
246649_at	77.8	A	0.129639	2.2	NC	0.194801
246650_at	354.3	P	2.44e-4	0.1	NC	0.596188
246651_at	5.9	A	0.828613	-1.9	NC	0.916174
246652_at	80.3	P	0.023926	3.4	I	1.67e-4
246653_at	880.1	P	2.44e-4	0.1	NC	0.532344
246654_s_at	75.6	A	0.067627	-0.6	NC	0.725952
246655_at	2.5	A	0.943848	-1.4	NC	0.5
246656_at	40.7	A	0.111572	1.5	NC	0.006503
246657_at	25.6	A	0.665527	2.6	NC	0.131343
246658_at	17.6	A	0.149414	5.7	I	3.4e-4
246659_at	34	A	0.067627	1.8	NC	0.009292
246660_at	460.7	P	2.44e-4	0.4	NC	0.330589
246661_at	3.9	A	0.601074	2.8	NC	0.038415
246662_at	10.8	A	0.780518	1.5	NC	0.441923
246663_at	8	A	0.850342	0	NC	0.777251
246664_at	6	A	0.665527	2.1	NC	0.094279
246665_s_at	6.2	A	0.943848	-0.6	NC	0.777251
246666_at	21.1	A	0.567627	2.6	NC	0.153232
246667_at	19.3	A	0.432373	3.3	NC	0.145682
246668_at	31	A	0.219482	2.3	I	0.001486
246669_at	8.6	A	0.72583	-1.3	NC	0.62112
246670_at	5.7	A	0.72583	1.3	NC	0.596188
246671_at	17.6	A	0.466064	3	NC	0.054022
246672_at	5.7	A	0.601074	1.7	NC	0.39129
246673_at	238.7	P	2.44e-4	0.1	NC	0.570859
246674_at	54.3	A	0.27417	0.2	NC	0.725952
246675_at	22	A	0.398926	1.2	NC	0.5
246676_at	20.6	A	0.533936	3.3	NC	0.48058
246677_at	4.7	A	0.828613	0.9	NC	0.105663
246678_at	5.1	A	0.696289	0.5	NC	0.39129
246679_at	1	A	0.932373	-1.8	NC	0.930187
246680_at	80.9	A	0.219482	1.6	NC	0.041201
246681_at	77.1	A	0.080566	-0.2	NC	0.952736
246682_at	134.2	P	0.00415	-1.1	D	0.999948
246683_at	59.2	A	0.080566	-0.8	NC	0.973302
246684_at	30.6	A	0.246094	2.9	NC	0.038415
246685_at	13.1	A	0.696289	1.5	NC	0.296089
246686_at	27.8	A	0.780518	2.7	NC	0.185981
246687_at	8.4	A	0.870361	1.1	NC	0.645558
246688_at	8.6	A	0.533936	-0.4	NC	0.065566
246689_at	15.7	A	0.753906	-0.1	NC	0.5
246690_at	7.1	A	0.932373	1.3	NC	0.429141
246691_at	4.4	A	0.80542	-1.2	NC	0.583567
246692_at	67.3	P	0.008057	5.3	I	2.e-5
246693_at	4.8	A	0.976074	1.6	NC	0.596188
246694_at	1.8	A	0.904785	-0.1	NC	0.5
246695_at	8.4	A	0.780518	1.3	NC	0.467656
246696_at	46.3	A	0.334473	3.1	NC	0.050553
246697_at	12.2	A	0.888428	1.6	NC	0.5
246698_at	59.7	A	0.246094	1.5	NC	0.083826
246699_at	257.5	P	0.00293	0	NC	0.955851
246700_at	28.1	A	0.633789	3.2	NC	0.354442
246701_at	138.4	P	0.010742	0.4	NC	0.703911
246702_at	562.5	P	2.44e-4	-0.1	NC	0.570859
246703_at	132.8	P	0.023926	0.1	NC	0.875448
246704_at	14.9	A	0.601074	1	NC	0.111714
246705_x_at	1.3	A	0.962402	3.5	NC	0.330589
246706_at	28.6	A	0.366211	0.8	NC	0.078937
246707_at	16.6	A	0.633789	2.5	NC	0.057676
246708_at	199.9	P	0.001953	0	NC	0.830902
246709_s_at	2.8	A	0.828613	-0.3	NC	0.467656
246710_at	31.6	A	0.398926	4.7	NC	0.083826
246711_at	36.4	A	0.533936	2.4	NC	0.342437
246712_at	17.2	A	0.27417	2.9	NC	0.213188
246713_at	49.8	A	0.27417	2.2	NC	0.094279
246714_at	99.5	A	0.149658	0.3	NC	0.5
246715_at	38.3	A	0.533936	2.3	NC	0.242585
246716_s_at	30.2	P	0.046143	-0.1	NC	0.5
246717_at	90.4	A	0.533936	1.5	NC	0.39129
246718_at	27.8	A	0.398926	0.7	NC	0.5
246719_at	31.3	A	0.111572	2.9	NC	0.015426
246720_at	1.5	A	0.994141	1.7	NC	0.786812
246721_at	36.1	A	0.246094	2.8	NC	0.026698
246722_at	11.6	A	0.780518	1.6	NC	0.041201
246723_at	4.8	A	0.98584	1.4	NC	0.532344
246724_at	191.2	P	0.008057	-0.2	NC	0.854318
246725_at	19.4	A	0.432373	-0.3	NC	0.194801
246726_at	2.3	A	0.533936	1.9	NC	0.088938
246727_at	43.3	A	0.303711	0.3	NC	0.5
246728_at	207.8	P	0.001953	0.3	NC	0.633407
246729_at	1.1	A	0.780518	2.9	NC	0.131343
246730_at	1130.8	P	2.44e-4	-0.3	NC	0.991489
246731_at	65.2	A	0.080566	1.2	NC	0.035785
246732_at	127.1	A	0.219482	-0.2	NC	0.991489
246733_at	23.8	A	0.466064	0.8	NC	0.342437
246734_at	34.3	A	0.567627	1.3	NC	0.366593
246735_at	199.3	P	0.001953	-0.3	NC	0.978776
246736_at	12.1	A	0.828613	-1.6	NC	0.888286
246737_at	59	P	0.023926	-0.5	NC	0.977068
246738_at	94.4	M	0.053467	-0.4	D	0.998664
246739_at	32.4	A	0.366211	1.7	NC	0.145682
246740_at	7.9	A	0.753906	2.2	NC	0.138386
246741_at	336.2	P	0.001953	0.1	NC	0.952736
246742_at	272.3	P	2.44e-4	-0.1	NC	0.875448
246743_at	28.9	A	0.601074	-0.6	NC	0.545234
246744_at	286.9	P	0.001221	-0.2	NC	0.868657
246745_at	1087	P	2.44e-4	-0.1	NC	0.905721
246746_at	197.8	P	0.005859	0.3	NC	0.5
246747_at	3228.3	P	2.44e-4	-0.1	NC	0.645558
246748_at	15	A	0.432373	-2.2	NC	0.822588
246749_at	108	P	0.001953	-0.2	NC	0.949447
246750_at	89.3	P	0.010742	0.8	NC	0.454766
246751_at	9.4	A	0.633789	1.7	NC	0.296089
246752_at	7.6	A	0.932373	1.5	NC	0.467656
246753_at	15.1	A	0.72583	1.6	NC	0.441923
246754_at	104.4	A	0.19458	1.2	NC	0.222749
246755_at	400.8	P	2.44e-4	0.1	NC	0.596188
246756_at	214.9	P	0.01001	-0.1	NC	0.971234
246757_at	6	A	0.334473	1	NC	0.48058
246758_at	2608.4	P	2.44e-4	0.1	NC	0.5
246759_at	159.6	P	2.44e-4	-0.4	NC	0.961585
246760_at	211.6	P	2.44e-4	0.6	NC	0.028766
246761_at	2.2	A	0.989258	-1	NC	0.822588
246762_at	30	A	0.246094	-0.4	NC	0.786812
246763_at	547.8	P	0.023926	0.6	NC	0.5
246764_s_at	21.4	A	0.533936	3.6	NC	0.054022
246765_at	101.8	P	0.010742	1.4	NC	0.006503
246766_at	46.1	A	0.303711	1.2	NC	0.057676
246767_at	98.3	P	0.008057	0.7	NC	0.5
246768_at	137.1	P	2.44e-4	-0.4	NC	0.900148
246769_at	7.4	A	0.753906	1.8	NC	0.041201
246770_at	159	P	0.008057	0.2	NC	0.558077
246771_at	7.9	A	0.592773	3.7	NC	0.094279
246772_at	87	M	0.056152	0.1	NC	0.633407
246773_at	54.1	P	0.030273	2.2	NC	0.041201
246774_at	36	A	0.303711	3.2	NC	0.018128
246775_at	288.8	P	0.00415	0.2	NC	0.633407
246776_at	81	A	0.080566	0.8	NC	0.131343
246777_at	238.3	P	2.44e-4	-0.2	NC	0.958799
246778_at	238.6	P	2.44e-4	0.8	NC	0.403812
246779_at	207	P	0.01416	-0.1	NC	0.945978
246780_at	762.7	P	2.44e-4	0.1	NC	0.703911
246781_at	211.6	P	0.001953	-0.2	NC	0.966696
246782_at	66.2	A	0.149658	-0.4	NC	0.978776
246783_at	41.6	A	0.246094	0.3	NC	0.5
246784_at	288.9	P	2.44e-4	0.1	NC	0.51942
246785_at	391.3	P	2.44e-4	-0.4	NC	0.993497
246786_at	79.1	A	0.129639	1	NC	0.51942
246787_s_at	2.2	A	0.981445	-1.4	NC	0.703911
246788_at	47.5	A	0.27417	2.3	NC	0.078937
246789_at	167.4	P	0.005859	0	NC	0.777251
246790_at	27.3	A	0.398926	0.1	NC	0.5
246791_at	164.3	P	0.001221	-0.7	D	0.999693
246792_at	42.9	A	0.080566	1.3	I	0.003041
246793_at	119.8	A	0.095215	-0.4	NC	0.987976
246794_s_at	44.2	A	0.303711	0	NC	0.645558
246795_at	46.2	A	0.246094	1.6	NC	0.105663
246796_at	32.5	A	0.398926	-0.9	NC	0.715033
246797_at	15.2	A	0.696289	-0.4	NC	0.5
246798_at	61	A	0.19458	2.1	NC	0.026698
246799_at	79.6	A	0.303711	0	NC	0.986922
246800_at	224.4	P	2.44e-4	0.2	NC	0.506476
246801_at	429.4	P	2.44e-4	0.9	NC	0.242585
246802_at	62.7	A	0.067627	-1	NC	0.986922
246803_at	32.4	A	0.334473	0.2	NC	0.98579
246804_at	1.9	A	0.981445	1.2	NC	0.5
246805_at	32.8	A	0.567627	1.9	NC	0.203871
246806_at	2.8	A	0.633789	1.2	NC	0.307406
246807_at	342.3	P	2.44e-4	0.5	NC	0.5
246808_at	65.7	A	0.111572	0.2	NC	0.5
246809_s_at	332.1	P	0.005859	1.2	I	0.001201
246810_at	6.6	A	0.665527	-0.7	NC	0.5
246811_at	4.9	A	0.828613	-1.5	NC	0.596188
246812_at	4.7	A	0.466064	0.5	NC	0.169098
246813_at	2	A	0.828613	0.9	NC	0.296089
246814_at	83.8	A	0.111572	4.3	MI	0.005409
246815_at	41.5	A	0.129639	0.2	NC	0.5
246816_at	20.9	A	0.567627	2.4	NC	0.5
246817_at	40.1	A	0.366211	1	NC	0.203871
246818_at	31.5	A	0.633789	-0.4	NC	0.715033
246819_at	14.8	A	0.466064	6.6	NC	0.01421
246820_at	69.6	A	0.111572	0.1	NC	0.830902
246821_at	313.3	P	2.44e-4	-0.4	NC	0.921063
246822_at	79.7	P	0.023926	0.5	NC	0.416433
246823_at	3.7	A	0.870361	-0.4	NC	0.725952
246824_at	221.8	P	0.00293	-0.1	NC	0.981872
246825_at	196	P	0.00293	0.3	NC	0.5
246826_at	26.2	A	0.72583	-1.5	NC	0.981872
246827_at	82.3	A	0.080566	0.4	NC	0.441923
246828_at	6.8	A	0.567627	-0.6	NC	0.118009
246829_at	110.8	M	0.056152	-0.1	NC	0.966696
246830_at	1035.5	P	7.32e-4	0.1	NC	0.5
246831_at	59.2	A	0.111572	-1.4	D	0.99994
246832_at	159.3	P	2.44e-4	-0.5	NC	0.955851
246833_at	2.4	A	0.932373	-2.3	NC	0.814019
246834_at	2.6	A	0.870361	0.6	NC	0.703911
246835_at	3.7	A	0.633789	-2.5	NC	0.703911
246836_s_at	33.9	A	0.303711	2.6	NC	0.033304
246837_at	47.9	A	0.19458	1	NC	0.088938
246838_at	94.6	P	0.023926	0.6	NC	0.252851
246839_at	26.6	A	0.466064	0.1	NC	0.875448
246840_at	412.2	P	0.001953	0.1	NC	0.60871
246841_at	40.8	A	0.303711	0.7	NC	0.342437
246842_at	91.3	P	0.030273	-0.6	D	0.999308
246843_at	252.9	P	0.00293	-0.5	D	0.999786
246844_at	141.1	P	0.023926	-0.1	NC	0.822588
246845_at	850.8	P	2.44e-4	0	NC	0.506476
246846_at	161.3	A	0.334473	0	NC	0.988955
246847_at	155.5	A	0.111572	0.9	NC	0.252851
246848_at	12.1	A	0.72583	2	NC	0.033304
246849_at	137.7	P	0.005859	0.4	NC	0.545234
246850_at	64.1	A	0.19458	0.6	NC	0.169098
246851_at	0.9	A	0.998779	-1	NC	0.977068
246852_at	118.2	P	0.023926	-0.1	NC	0.984574
246853_at	50.3	P	7.32e-4	2.4	NC	0.01421
246854_at	188.8	P	0.005859	6.4	I	1.47e-4
246855_at	1769.9	P	2.44e-4	-0.5	D	0.997247
246856_at	321.7	P	2.44e-4	-0.2	NC	0.961585
246857_at	5.2	A	0.80542	2.9	NC	0.099852
246858_at	224.2	P	7.32e-4	-0.5	D	0.999654
246859_at	10.8	A	0.72583	2.8	NC	0.169098
246860_at	5.8	A	0.919434	0.9	NC	0.39129
246861_at	1234.3	P	2.44e-4	-0.1	NC	0.681091
246862_at	393.6	P	2.44e-4	0.1	NC	0.583567
246863_at	346.2	P	2.44e-4	-0.5	NC	0.993497
246864_at	113.4	P	0.00415	0.1	NC	0.838962
246865_s_at	173.4	P	0.001953	-0.1	NC	0.854318
246866_at	5.3	A	0.904785	0.4	NC	0.318909
246867_at	1	A	0.665527	1.3	NC	0.242585
246868_at	164	P	0.00415	1	I	0.004073
246869_at	10.9	A	0.533936	0.1	NC	0.39129
246870_at	512	P	2.44e-4	0.5	NC	0.169098
246871_at	1.6	A	0.780518	-1.1	NC	0.5
246872_at	58.1	A	0.27417	2	NC	0.030967
246873_at	11.6	A	0.753906	-2	NC	0.942324
246874_at	11	A	0.466064	0.7	NC	0.5
246875_at	236.8	P	0.00293	-3.4	D	0.999977
246876_at	3.7	A	0.919434	1.4	NC	0.545234
246877_at	5.4	A	0.888428	1.1	NC	0.145682
246878_at	6.8	A	0.601074	0.1	NC	0.5
246879_at	163.6	P	0.046143	0.6	NC	0.5
246880_s_at	50.7	A	0.111572	5.9	I	0.001651
246881_at	89.6	P	0.001953	0.1	NC	0.5
246882_at	197.6	P	0.037598	1.3	NC	0.203871
246883_at	15.6	A	0.5	-0.7	NC	0.60871
246884_at	59	A	0.111572	0.5	NC	0.5
246885_at	83	A	0.067627	1.1	NC	0.124552
246886_at	115.2	P	0.001221	-0.4	NC	0.971234
246887_at	26.3	A	0.633789	0.2	NC	0.5
246888_at	293.4	P	2.44e-4	-1.4	D	0.999853
246889_at	12.4	A	0.665527	3.1	NC	0.307406
246890_at	44.5	A	0.27417	1.7	NC	0.366593
246891_at	11.6	A	0.533936	-1.2	NC	0.736659
246892_at	5.7	A	0.932373	-1.7	NC	0.993497
246893_at	187.3	P	7.32e-4	0	NC	0.570859
246894_at	21.4	A	0.533936	1.7	NC	0.054022
246895_at	952.3	P	2.44e-4	0.3	NC	0.5
246896_at	44	A	0.5	3.2	NC	0.454766
246897_at	351.6	P	2.44e-4	0.3	NC	0.5
246898_at	7.6	A	0.533936	-1.7	NC	0.596188
246899_at	24.9	A	0.633789	-0.5	NC	0.875448
[truncated: 20,811 more rows]
