# Supplementary material for: Qualitative network models and genome-wide expression data define carbon/nitrogen-responsive molecular machines in Arabidopsis
Source: Genome Biol. 2007 Jan 11;8(1):R7. doi: 10.1186/gb-2007-8-1-r7 (PMC1839130; doi:10.1186/gb-2007-8-1-r7)
Supplement: Additional data file 5 — CHP files generated with the Affymetrix MAS v5.0 software as described in the Materials and methods. [file gb-2007-8-1-r7-S5.zip › CHPfiles/34.9.vs.LL33.13.CHP]

row.names	Ll34.9.vs.LL33.13.Signal	Ll34.9.vs.LL33.13.Detection	Ll34.9.vs.LL33.13.Detection.p.value	Ll34.9.vs.LL33.13.Signal.Log.Ratio	Ll34.9.vs.LL33.13.Change	Ll34.9.vs.LL33.13.Change.p.value
244901_at	67.2	P	0.001953	0.1	NC	0.838962
244902_at	34.3	A	0.246094	-0.9	D	0.999965
244903_at	138.1	P	0.001953	0.1	NC	0.942324
244904_at	6.1	A	0.72583	-1.5	NC	0.747149
244905_at	8.5	A	0.696289	-1.4	NC	0.942324
244906_at	215.1	P	2.44e-4	0.2	NC	0.5
244907_at	1.2	A	0.888428	-2.7	NC	0.980376
244908_at	4.4	A	0.850342	1.1	NC	0.5
244909_at	30.1	A	0.246094	1.9	NC	0.050553
244910_s_at	34.2	A	0.080566	0.1	NC	0.747149
244911_at	3.5	A	0.870361	-0.3	NC	0.5
244912_at	274.9	P	0.005859	-0.4	D	0.996645
244913_at	4	A	0.919434	-2.3	NC	0.822588
244914_at	1.3	A	0.919434	-1.8	NC	0.62112
244915_s_at	8.9	A	0.870361	-0.9	NC	0.921063
244916_at	2	A	0.696289	0.9	NC	0.5
244917_at	1.6	A	0.953857	1.1	NC	0.888286
244918_at	28.6	A	0.533936	0.3	NC	0.5
244919_at	33.8	A	0.334473	0.2	NC	0.854318
244920_s_at	163	P	0.018555	-0.2	D	0.996959
244921_s_at	78.9	P	0.005859	-0.2	NC	0.961585
244922_s_at	34.1	A	0.095215	0.8	NC	0.161038
244923_s_at	8.9	A	0.753906	0.2	NC	0.51942
244924_at	47.3	A	0.303711	-0.4	NC	0.868657
244925_at	22.8	A	0.601074	0.9	NC	0.296089
244926_s_at	3.7	A	0.850342	-3.1	MD	0.994067
244927_at	44.2	A	0.334473	-0.4	NC	0.875448
244928_s_at	153.7	P	0.046143	-0.1	NC	0.961585
244929_at	192.8	P	0.018555	-0.2	D	0.995519
244930_at	2.7	A	0.904785	-2	NC	0.938478
244931_at	9.6	A	0.466064	-1.9	NC	0.894337
244932_at	4.3	A	0.567627	-3.7	D	0.999786
244933_at	13.7	A	0.366211	-1.3	NC	0.992212
244934_at	43.1	A	0.366211	-0.8	NC	0.971234
244935_at	275.8	P	7.32e-4	-0.2	D	0.997968
244936_at	40.5	A	0.334473	-1.6	D	0.99998
244937_at	16	A	0.239258	-0.9	NC	0.945978
244938_at	76.4	M	0.056152	-0.1	NC	0.796129
244939_at	176.3	P	0.008057	1.2	NC	0.088938
244940_at	301	P	2.44e-4	0	NC	0.558077
244941_at	71.4	P	0.010742	0.2	NC	0.416433
244942_at	22.2	A	0.72583	3	NC	0.583567
244943_at	200.3	P	0.001953	-0.3	D	0.999448
244944_s_at	227.8	P	2.44e-4	-1.3	D	0.999948
244945_at	40.3	A	0.219482	-0.7	NC	0.990708
244946_at	57.8	A	0.27417	0	NC	0.900148
244947_at	70.6	P	0.030273	0.8	NC	0.330589
244948_at	7.5	A	0.5	-1.6	NC	0.5
244949_at	4.1	A	0.919434	-2.8	D	0.99775
244950_at	70.6	P	7.32e-4	0.2	NC	0.921063
244951_s_at	248.1	P	7.32e-4	-0.1	NC	0.991489
244952_at	36.6	A	0.111572	0.5	NC	0.5
244953_s_at	52.4	A	0.111572	0.2	NC	0.875448
244954_s_at	11.8	A	0.633789	-0.4	NC	0.854318
244955_at	22.6	A	0.27417	2.4	NC	0.065566
244956_s_at	44.9	A	0.246094	0.3	NC	0.5
244957_at	42.3	A	0.080566	0.4	NC	0.5
244958_at	3.7	A	0.850342	-0.7	NC	0.991489
244959_s_at	136.9	P	2.44e-4	0.1	NC	0.911062
244960_at	119.8	P	0.00293	-2.1	D	0.99998
244961_at	413.6	P	2.44e-4	-0.4	D	0.996301
244962_at	91	P	7.32e-4	-1.4	D	0.999508
244963_at	120.6	P	0.010742	-0.3	NC	0.989865
244964_at	89.3	M	0.056152	-0.4	NC	0.98579
244965_at	45	A	0.149658	-0.9	D	0.99998
244966_at	18.2	A	0.303711	-1.3	D	0.999833
244967_at	224.8	P	7.32e-4	0	NC	0.854318
244968_at	144.8	P	7.32e-4	-0.1	NC	0.822588
244969_at	75.6	P	0.008057	-0.7	NC	0.990708
244970_at	77	P	0.018555	-0.8	D	0.99775
244971_at	2932.9	P	2.44e-4	0.5	NC	0.416433
244972_at	24.9	A	0.129639	-0.6	NC	0.98579
244973_at	23.7	A	0.171387	-0.5	D	0.99751
244974_at	25.3	A	0.303711	0.8	NC	0.657563
244975_at	46	A	0.246094	-1.9	D	0.999922
244976_at	620.2	P	2.44e-4	-1.1	D	0.99998
244977_at	28.2	A	0.111572	0.4	NC	0.60871
244978_at	198.6	P	0.00415	0.3	NC	0.545234
244979_at	44.2	A	0.366211	-0.4	NC	0.955851
244980_at	38	P	0.010742	0.3	NC	0.252851
244981_at	69.4	P	0.01416	-0.9	D	0.999786
244982_at	294	P	0.001221	-0.1	NC	0.725952
244983_at	734.3	P	2.44e-4	0.2	NC	0.5
244984_at	318.7	P	2.44e-4	-1.3	D	0.999034
244985_at	198.5	P	7.32e-4	-0.9	D	0.999973
244986_at	316.1	P	0.001221	-1.1	NC	0.986922
244987_s_at	1155.6	P	2.44e-4	-0.7	D	0.999932
244988_s_at	64.3	P	0.01416	-1.9	D	0.99987
244989_s_at	49.6	A	0.111572	0.9	NC	0.222749
244990_s_at	21.2	A	0.398926	-0.5	NC	0.905721
244991_s_at	52.3	P	0.030273	0.3	NC	0.5
244992_s_at	1637.3	P	2.44e-4	0.4	NC	0.5
244993_s_at	237.7	P	0.001953	-0.8	D	0.999308
244994_at	48.6	A	0.095215	1.2	NC	0.657563
244995_at	15.1	A	0.111572	0.6	NC	0.194801
244996_at	109.3	P	0.018555	-0.3	NC	0.980376
244997_at	111.6	P	0.01416	0.1	NC	0.905721
244998_at	199.3	P	0.001953	-1.3	D	0.999654
244999_at	24.9	A	0.080566	0.1	NC	0.570859
245000_at	37	A	0.303711	0	NC	0.5
245001_at	280.7	P	0.005859	-1.2	D	0.99998
245002_at	46.2	A	0.246094	0.1	NC	0.5
245003_at	59.5	A	0.080566	0.2	NC	0.969033
245004_at	41.8	P	0.030273	-0.9	D	0.999562
245005_at	58.8	A	0.219482	0.5	NC	0.5
245006_at	633.5	P	2.44e-4	-0.1	NC	0.854318
245007_at	37.2	A	0.219482	-0.8	D	0.997968
245008_at	75.8	P	0.030273	-0.2	MD	0.995075
245009_at	823.9	P	2.44e-4	0.1	NC	0.60871
245010_at	7.9	A	0.633789	-1.9	NC	0.868657
245011_at	38.6	P	0.005859	0.7	NC	0.5
245012_at	77.3	P	0.023926	-0.1	NC	0.925732
245013_at	1149.1	P	2.44e-4	-0.2	NC	0.961585
245014_at	875.2	P	2.44e-4	-0.9	D	0.999973
245015_at	199.8	P	7.32e-4	-0.9	D	0.999811
245016_at	284.2	P	2.44e-4	-0.8	D	0.999811
245017_at	570.9	P	0.001221	-0.6	D	0.999448
245018_at	147.4	P	0.005859	0.2	NC	0.934434
245019_at	73.1	P	7.32e-4	-1.2	MD	0.995075
245020_at	154.8	P	0.008057	-0.1	NC	0.715033
245021_at	55.2	M	0.056152	-1	D	0.99987
245022_at	49.3	A	0.219482	0.7	NC	0.5
245023_at	110.7	P	2.44e-4	-1.5	D	0.99998
245024_at	706.2	P	2.44e-4	-0.6	D	0.999308
245025_at	50.7	P	0.018555	-1.8	D	0.999786
245026_at	127.6	P	0.010742	-0.7	D	0.99998
245027_at	17.6	A	0.633789	-1.2	NC	0.975245
245028_at	88.3	P	0.023926	-0.5	NC	0.980376
245029_at	24.1	A	0.398926	2.1	NC	0.252851
245030_at	0.9	A	0.976074	-1.7	NC	0.978776
245031_at	127.7	P	0.008057	0.3	NC	0.5
245032_at	30.7	A	0.366211	0.9	NC	0.185981
245033_at	29.6	A	0.149658	1.9	NC	0.050553
245034_at	94	P	0.037598	0.6	NC	0.307406
245035_at	48.8	A	0.095215	1.2	NC	0.429141
245036_at	131.5	P	2.44e-4	0.4	NC	0.5
245037_at	45.2	P	0.046143	0	NC	0.62112
245038_at	98.2	P	0.00415	0	NC	0.747149
245039_at	151.7	P	0.001953	-0.8	D	0.999382
245040_at	25.6	A	0.5	2.8	NC	0.5
245041_at	120.3	P	0.001953	-0.4	NC	0.992212
245042_at	11.1	A	0.665527	-0.9	NC	0.692594
245043_at	117.6	P	0.008057	-1.4	D	0.998168
245044_at	9	A	0.633789	-1.7	NC	0.934434
245045_at	260.8	P	2.44e-4	0.1	NC	0.715033
245046_at	457.1	P	2.44e-4	-0.2	NC	0.930187
245047_at	23.5	A	0.366211	-0.5	NC	0.767451
245048_at	435	P	7.32e-4	-0.7	NC	0.991489
245049_at	37.5	P	0.037598	-0.7	NC	0.99288
245050_at	147.1	P	0.018555	0	NC	0.981872
245051_at	129	P	0.005859	0.7	NC	0.5
245052_at	28.7	A	0.366211	0	NC	0.786812
245053_at	23.7	A	0.129639	0.3	NC	0.366593
245054_at	54.6	P	0.00415	-0.6	NC	0.911062
245055_at	28.9	A	0.129639	-0.5	NC	0.861614
245056_at	95.7	P	0.023926	0.3	NC	0.657563
245057_at	2.5	A	0.994141	-3.6	NC	0.900148
245058_at	2.2	A	0.98584	0.9	NC	0.830902
245059_at	146.4	P	0.005859	-0.4	D	0.996645
245060_at	1111.1	P	2.44e-4	-0.2	NC	0.980376
245061_at	39.9	P	0.030273	0.1	NC	0.875448
245062_at	142.2	P	7.32e-4	-0.5	D	0.999382
245063_at	147.8	P	0.001221	0.7	NC	0.5
245064_at	108.6	P	0.00415	0.5	NC	0.5
245065_at	263.8	P	0.037598	0.4	NC	0.532344
245066_at	186.6	P	0.010742	-0.3	NC	0.981872
245067_at	719.8	P	2.44e-4	0.1	NC	0.777251
245068_at	2	A	0.919434	-2.4	D	0.999034
245069_at	26.8	A	0.567627	3	NC	0.5
245070_at	3.4	A	0.962402	1.3	NC	0.757415
245071_at	18.9	A	0.601074	1.2	NC	0.054022
245072_s_at	1.1	A	0.932373	-3.1	NC	0.964215
245073_at	4.9	A	0.904785	-1.2	NC	0.930187
245074_at	8.8	A	0.601074	-3.5	D	0.995519
245075_at	3.9	A	0.953857	-1.8	NC	0.846768
245076_at	3.6	A	0.981445	1.4	NC	0.5
245077_at	23	A	0.432373	-0.1	NC	0.5
245078_at	361.4	P	0.001221	0.4	NC	0.5
245079_at	45.8	A	0.366211	-0.2	NC	0.98579
245080_at	147.7	P	0.023926	0	NC	0.98579
245081_at	2.7	A	0.72583	-3.1	NC	0.881991
245082_at	109.6	P	0.023926	1.1	NC	0.054022
245083_at	362.8	P	2.44e-4	0.1	NC	0.777251
245084_at	75.1	P	0.023926	-0.1	NC	0.905721
245085_at	988.4	P	7.32e-4	-0.2	NC	0.992212
245086_at	14	A	0.601074	0.5	NC	0.861614
245087_at	91.7	P	0.030273	0.3	NC	0.5
245088_at	2.2	A	0.969727	-3.1	NC	0.992212
245089_at	227.8	P	7.32e-4	0.5	NC	0.5
245090_at	375	P	0.001953	-0.9	D	0.99997
245091_at	4.3	A	0.828613	1.2	NC	0.5
245092_at	235.2	P	0.00415	0.1	NC	0.60871
245093_at	29.9	A	0.567627	-0.8	D	0.999693
245094_at	284.4	P	7.32e-4	0.7	NC	0.065566
245095_at	5.3	A	0.633789	-2.1	NC	0.977068
245096_at	176.7	P	0.00415	0.1	NC	0.60871
245097_at	194.8	P	7.32e-4	0.6	NC	0.5
245098_at	378.3	P	2.44e-4	-0.1	NC	0.952736
245099_at	297.7	P	0.008057	0.6	NC	0.506476
245100_at	150.1	P	7.32e-4	-0.3	NC	0.987976
245101_at	771.1	P	2.44e-4	-0.2	NC	0.830902
245102_at	4.9	A	0.753906	0.6	NC	0.861614
245103_at	2.1	A	0.80542	0.3	NC	0.767451
245104_at	73.3	A	0.067627	0.2	NC	0.545234
245105_at	49.8	P	0.023926	0	NC	0.669411
245106_at	160.8	P	2.44e-4	0.3	NC	0.5
245107_at	24.7	A	0.432373	0.3	NC	0.5
245108_at	17.2	A	0.72583	0.3	NC	0.822588
245109_at	34.8	A	0.366211	-0.4	D	0.998349
245110_at	43.1	A	0.567627	0	NC	0.978776
245111_at	20	A	0.665527	1.8	NC	0.5
245112_at	232.9	P	2.44e-4	0.3	NC	0.703911
245113_at	399.2	P	2.44e-4	-0.3	NC	0.969033
245114_at	296.8	P	2.44e-4	-0.1	NC	0.975245
245115_at	561.7	P	2.44e-4	0	NC	0.5
245116_at	317.7	P	2.44e-4	0	NC	0.911062
245117_at	429	P	7.32e-4	1.5	I	2.3e-5
245118_at	83.7	A	0.080566	0.6	NC	0.532344
245119_at	42.3	A	0.080566	-0.8	D	0.996301
245120_at	107.2	P	0.023926	-0.2	NC	0.987976
245121_at	2475.5	P	2.44e-4	0.3	NC	0.5
245122_at	207.6	P	0.005859	-0.3	D	0.999135
245123_at	40.2	A	0.567627	1.5	NC	0.545234
245124_at	385.2	P	0.001221	0.8	NC	0.252851
245125_at	51	A	0.27417	1.4	NC	0.213188
245126_at	88.8	P	0.010742	-0.3	D	0.998664
245127_at	67.7	P	0.046143	-0.4	NC	0.993497
245128_at	1.4	A	0.665527	-0.1	NC	0.454766
245129_at	19.5	A	0.466064	0.3	NC	0.169098
245130_at	6.3	A	0.780518	-3	D	0.999135
245131_s_at	264.8	P	0.00293	-0.2	NC	0.99288
245132_at	92.1	A	0.067627	0.5	NC	0.961585
245133_at	36.8	A	0.149658	-0.5	NC	0.98579
245134_s_at	39.3	A	0.067627	-0.4	NC	0.987976
245135_at	43.2	A	0.466064	2.7	NC	0.153232
245136_at	231.1	P	0.00415	0.4	NC	0.5
245137_at	40.5	A	0.246094	-0.5	NC	0.934434
245138_at	5.1	A	0.80542	1	NC	0.5
245139_at	380.2	P	2.44e-4	-0.5	D	0.998799
245140_at	26.3	A	0.466064	0.9	NC	0.5
245141_at	89.7	P	0.046143	-0.8	D	0.999886
245142_at	7.1	A	0.696289	0.6	NC	0.5
245143_at	70	P	0.01416	1.5	NC	0.035785
245144_at	490.9	P	2.44e-4	0.6	NC	0.222749
245145_at	152.7	P	0.00415	-0.2	D	0.998514
245146_at	286.9	P	0.001953	0.5	NC	0.5
245147_at	58	A	0.080566	0.6	NC	0.60871
245148_at	111.7	A	0.19458	-0.8	D	0.999973
245149_at	43.4	A	0.067627	-0.5	NC	0.949447
245150_at	57.2	A	0.149658	-0.2	D	0.996301
245151_at	165.1	P	0.001953	0	NC	0.868657
245152_at	111.7	P	0.046143	0	NC	0.964215
245153_at	27.7	A	0.080566	1.8	NC	0.057676
245154_at	55.8	A	0.219482	0.4	NC	0.5
245155_at	863.3	P	2.44e-4	0.1	NC	0.703911
245156_at	49.6	A	0.095215	-1.4	D	0.999693
245157_at	1.7	A	0.888428	-1.2	NC	0.942324
245158_at	6.4	A	0.780518	-1	NC	0.703911
245159_at	8.3	A	0.466064	-1.1	NC	0.213188
245160_at	14.9	A	0.601074	2	NC	0.5
245161_at	55.6	A	0.149658	-0.4	NC	0.945978
245162_at	4.2	A	0.567627	-0.6	NC	0.925732
245163_at	27.4	A	0.432373	0.2	NC	0.645558
245164_at	454.2	P	0.001953	0.1	NC	0.60871
245165_at	10.8	A	0.533936	-1.4	NC	0.875448
245166_at	122	P	0.023926	0	NC	0.868657
245167_s_at	338.9	P	7.32e-4	-1	D	0.99998
245168_at	1077.7	P	2.44e-4	0.2	NC	0.583567
245169_at	424.6	P	7.32e-4	0.1	NC	0.911062
245170_at	7.4	A	0.753906	-2	NC	0.905721
245171_at	102.4	A	0.246094	0.1	NC	0.99288
245172_at	162.2	P	0.00293	-0.1	NC	0.952736
245173_at	38.2	A	0.303711	1.7	NC	0.161038
245174_at	90.8	A	0.111572	0.3	NC	0.854318
245175_at	1674.2	P	2.44e-4	0.2	NC	0.5
245176_at	125.9	P	0.01416	-0.4	NC	0.945978
245177_at	11	A	0.696289	-1.2	NC	0.987976
245178_at	275	P	0.010742	0	NC	0.854318
245179_at	8	A	0.533936	-3.3	D	0.999382
245180_at	279.3	P	7.32e-4	0	NC	0.942324
245181_at	637	P	2.44e-4	-0.2	NC	0.971234
245182_at	109.7	P	0.008057	0.2	NC	0.786812
245183_at	110.7	P	0.037598	0.7	NC	0.5
245184_at	45.3	P	0.018555	0.9	NC	0.5
245185_at	61	P	0.037598	-0.2	NC	0.952736
245186_at	92.1	P	0.01416	-0.8	D	0.99751
245187_s_at	224.8	P	0.001953	0.2	NC	0.692594
245188_at	88.6	P	0.037598	0.2	NC	0.715033
245189_at	1.8	A	0.98584	1.2	NC	0.342437
245190_at	45.2	M	0.056152	0.2	NC	0.5
245191_at	54.4	A	0.303711	2.3	NC	0.318909
245192_at	14.1	A	0.633789	0.6	NC	0.51942
245193_at	52.4	A	0.246094	-2	D	0.99998
245194_at	68.7	A	0.067627	0.3	NC	0.51942
245195_at	33.9	A	0.27417	1.6	NC	0.161038
245196_at	164.3	P	0.037598	0.5	NC	0.777251
245197_at	278.5	P	2.44e-4	-0.6	D	0.99998
245198_at	85.4	A	0.19458	-0.2	NC	0.838962
245199_at	2786.6	P	2.44e-4	0.6	NC	0.252851
245200_at	131.8	P	0.037598	0.8	NC	0.5
245201_at	113.1	M	0.056152	0.4	NC	0.633407
245202_at	97.4	P	0.010742	0	NC	0.5
245203_at	9.6	A	0.780518	2.1	NC	0.185981
245204_at	27.6	A	0.533936	-0.4	NC	0.966696
245205_at	66.2	A	0.219482	0.5	NC	0.5
245206_at	200.3	P	0.008057	0.1	NC	0.916174
245207_at	252.4	P	0.008057	-0.1	NC	0.973302
245208_at	92.7	P	0.008057	0.3	NC	0.725952
245209_at	534.3	P	2.44e-4	0	NC	0.736659
245210_at	123.9	P	2.44e-4	1.2	NC	0.054022
245211_at	286.2	P	0.001221	0.1	NC	0.916174
245212_at	2.4	A	0.919434	-2.4	NC	0.861614
245213_at	50.9	A	0.334473	-0.6	NC	0.888286
245214_at	1.9	A	0.601074	-1.1	NC	0.669411
245215_at	51.4	A	0.111572	1.5	NC	0.124552
245216_at	105.2	P	2.44e-4	-1.6	D	0.999977
245217_at	28.8	A	0.633789	3.4	NC	0.429141
245218_s_at	41.7	A	0.27417	0.5	NC	0.5
245219_at	41	A	0.219482	0.8	NC	0.5
245220_at	0.6	A	0.969727	-2.4	NC	0.984574
245221_s_at	46.4	P	0.01416	1.2	NC	0.065566
245222_at	5.6	A	0.601074	0.6	NC	0.5
245223_at	5.9	A	0.828613	1	NC	0.532344
245224_at	23.1	A	0.334473	0.1	NC	0.5
245225_at	2.5	A	0.98584	0.4	NC	0.966696
245226_at	29	A	0.27417	-0.2	NC	0.692594
245227_s_at	49.8	A	0.246094	0.3	NC	0.961585
245228_at	139.2	P	2.44e-4	0.1	NC	0.881991
245229_at	145.1	P	7.32e-4	0.8	NC	0.041201
245230_at	34.4	A	0.27417	-0.3	NC	0.952736
245231_at	65.8	A	0.366211	0.5	NC	0.5
245232_at	1.5	A	0.850342	1.3	NC	0.354442
245233_at	20	A	0.567627	0.5	NC	0.39129
245234_at	79.6	P	0.01416	-0.6	D	0.99751
245235_at	380.8	P	2.44e-4	0.3	NC	0.5
245236_at	75.3	P	0.018555	0.9	NC	0.5
245237_at	115.7	P	0.001953	0	NC	0.814019
245238_at	1528.3	P	2.44e-4	0	NC	0.796129
245239_at	55.5	A	0.129639	0.9	NC	0.078937
245240_at	35.4	A	0.601074	0.3	NC	0.467656
245241_at	2.2	A	0.953857	0.6	NC	0.846768
245242_at	23.9	A	0.5	0.2	NC	0.669411
245243_at	51.2	P	0.005859	0.4	NC	0.39129
245244_at	64	A	0.149658	0.6	NC	0.545234
245245_at	52.9	A	0.111572	2	NC	0.416433
245246_at	5	A	0.753906	0.7	NC	0.5
245247_at	209.6	P	0.00293	-0.1	D	0.998168
245248_at	91.2	P	2.44e-4	-0.3	NC	0.934434
245249_at	346.5	P	2.44e-4	-0.3	NC	0.988955
245250_at	25.2	A	0.303711	-1.3	D	0.999562
245251_at	103.2	P	0.010742	0.6	NC	0.5
245252_at	145	P	0.010742	0.5	NC	0.60871
245253_at	7.8	A	0.665527	0.6	NC	0.5
245254_at	96.2	P	0.023926	-0.3	NC	0.868657
245255_at	246.3	P	0.001953	-0.2	MD	0.994067
245256_at	94.1	P	0.00415	0.1	NC	0.786812
245257_at	16.6	A	0.19458	-0.1	NC	0.296089
245258_at	135.8	P	7.32e-4	0.4	NC	0.5
245259_at	43.1	A	0.129639	0.1	NC	0.5
245260_at	148.5	P	0.001953	-0.1	NC	0.989865
245261_at	139.4	P	0.00293	0.4	NC	0.5
245262_at	12.8	A	0.72583	-2.2	D	0.998923
245263_at	47.1	A	0.171387	1.1	NC	0.51942
245264_at	51.4	A	0.111572	0.9	NC	0.366593
245265_at	4.4	A	0.828613	-3	NC	0.875448
245266_at	88.8	P	7.32e-4	-0.5	NC	0.983269
245267_at	125.8	P	0.010742	0	NC	0.966696
245268_at	98.1	A	0.095215	0.4	NC	0.62112
245269_at	405.4	P	2.44e-4	0.6	NC	0.252851
245270_at	2063.2	P	2.44e-4	0.6	NC	0.37888
245271_at	200.6	P	0.001953	-0.1	MD	0.995075
245272_at	14.7	A	0.533936	-1.3	NC	0.986922
245273_at	165.4	A	0.129639	0.2	NC	0.777251
245274_at	171.3	P	0.018555	0	NC	0.980376
245275_at	3.9	A	0.932373	-0.1	NC	0.822588
245276_at	71.6	P	0.023926	0	NC	0.403812
245277_at	2.1	A	0.828613	-2.5	D	0.999811
245278_at	316.9	P	0.001221	-0.9	D	0.99998
245279_at	228.4	P	2.44e-4	-0.2	NC	0.905721
245280_at	161.6	P	0.001953	0	NC	0.532344
245281_at	542.7	P	7.32e-4	0	NC	0.984574
245282_at	246.7	P	0.00293	-0.3	NC	0.984574
245283_at	50.5	A	0.303711	0.4	NC	0.911062
245284_at	98.4	P	0.001953	-0.1	NC	0.987976
245285_s_at	104.1	P	0.00293	-0.3	NC	0.987976
245286_at	1235	P	2.44e-4	0	NC	0.747149
245287_at	53.4	P	0.008057	0.1	NC	0.925732
245288_at	98.2	P	0.001221	-0.6	NC	0.981872
245289_at	1775.1	P	2.44e-4	0.1	NC	0.532344
245290_at	71.4	P	0.046143	-1.8	D	0.99998
245291_at	333.4	P	0.01416	1.4	I	0.003041
245292_at	1080.7	P	2.44e-4	-0.2	D	0.99775
245293_at	334.5	P	2.44e-4	0.7	NC	0.131343
245294_at	72.5	M	0.056152	0	NC	0.838962
245295_at	132.7	P	0.001953	0	NC	0.958799
245296_at	98.9	A	0.080566	1.2	NC	0.011045
245297_at	95.2	P	2.44e-4	0.2	NC	0.5
245298_at	126	A	0.171387	0.4	NC	0.669411
245299_at	643.9	P	2.44e-4	0.2	NC	0.5
245300_at	120.1	P	0.030273	0.1	NC	0.822588
245301_at	174.5	P	7.32e-4	0.8	NC	0.213188
245302_at	38	A	0.246094	0	NC	0.888286
245303_at	99.4	P	0.010742	0.4	NC	0.5
245304_at	43.4	A	0.303711	0.4	NC	0.570859
245305_at	315	P	2.44e-4	0.3	NC	0.5
245306_at	45.7	A	0.129639	0.2	NC	0.5
245307_at	58.1	P	0.023926	-0.4	D	0.998514
245308_at	171.7	P	0.00293	-0.6	D	0.997247
245309_at	104.6	P	0.010742	0.9	NC	0.242585
245310_at	101.6	P	0.010742	1	NC	0.429141
245311_at	1663.9	P	2.44e-4	0.2	NC	0.5
245312_at	97.5	M	0.056152	0	NC	0.854318
245313_at	215.7	P	0.00415	0.2	NC	0.5
245314_at	70.6	A	0.171387	0.7	NC	0.5
245315_at	912.2	P	2.44e-4	0.9	NC	0.118009
245316_at	225.6	P	7.32e-4	0.4	NC	0.558077
245317_at	865.9	P	2.44e-4	-1.1	D	0.99998
245318_at	68.4	P	0.046143	0.8	NC	0.222749
245319_at	85.5	M	0.056152	0.3	NC	0.5
245320_at	188	P	0.001221	0.3	NC	0.681091
245321_at	297.5	P	2.44e-4	-0.4	NC	0.990708
245322_at	43.4	A	0.219482	0.8	NC	0.37888
245323_at	878.1	P	2.44e-4	0.6	NC	0.467656
245324_at	186.2	P	2.44e-4	-0.3	D	0.996645
245325_at	229.9	P	2.44e-4	-0.5	D	0.999965
245326_at	10.5	A	0.696289	-1.5	NC	0.934434
245327_at	145.5	P	0.001221	-0.5	D	0.996959
245328_at	542.7	P	7.32e-4	-0.1	NC	0.961585
245329_at	281.2	P	2.44e-4	0.6	NC	0.061522
245330_at	23	A	0.27417	-1.1	NC	0.868657
245331_at	295.6	P	2.44e-4	-0.5	D	0.999786
245332_at	317.9	P	7.32e-4	0.8	NC	0.111714
245333_at	401.1	P	2.44e-4	0.2	NC	0.796129
245334_at	602.4	P	7.32e-4	0.5	NC	0.39129
245335_at	6.4	A	0.80542	0.8	NC	0.5
245336_at	13.2	A	0.696289	-0.2	NC	0.703911
245337_at	82.9	P	2.44e-4	0.2	NC	0.5
245338_at	89.9	P	0.023926	-0.1	NC	0.975245
245339_at	166.4	P	0.037598	0.6	NC	0.296089
245340_at	1518.4	P	2.44e-4	0.7	NC	0.185981
245341_at	228.2	P	0.00415	-0.3	NC	0.958799
245342_at	4056	P	2.44e-4	0.6	NC	0.177412
245343_at	131.6	P	0.001221	0.4	NC	0.5
245344_at	136	P	2.44e-4	-0.3	NC	0.952736
245345_at	69.2	P	0.010742	0.2	NC	0.570859
245346_at	27.8	A	0.19458	0	NC	0.532344
245347_at	54.3	A	0.067627	0.7	NC	0.39129
245348_at	352.3	P	2.44e-4	0.1	NC	0.506476
245349_at	37.2	A	0.303711	2.2	NC	0.169098
245350_at	594.4	P	2.44e-4	-0.2	D	0.996301
245351_at	294.8	P	2.44e-4	-0.3	NC	0.942324
245352_at	27.2	A	0.567627	0.7	NC	0.715033
245353_at	6.1	A	0.943848	-2.5	D	0.999654
245354_at	22	A	0.466064	2.8	NC	0.5
245355_at	3617	P	2.44e-4	0.6	NC	0.203871
245356_at	9685.2	P	2.44e-4	0.5	NC	0.5
245357_at	54.7	P	0.023926	-0.3	NC	0.992212
245358_at	282.2	P	0.005859	-0.2	D	0.998349
245359_at	100.8	P	0.008057	-0.6	NC	0.991489
245360_at	292.9	P	7.32e-4	0.1	NC	0.545234
245361_at	430.7	P	7.32e-4	-0.2	D	0.999382
245362_at	94.9	P	2.44e-4	-0.1	NC	0.900148
245363_at	100	P	0.01416	-0.3	NC	0.990708
245364_at	72.5	P	0.046143	0.1	NC	0.5
245365_at	274.6	P	0.00415	0.7	NC	0.5
245366_at	95.4	P	2.44e-4	-0.3	D	0.995519
245367_at	102.6	P	2.44e-4	0.4	NC	0.354442
245368_at	69.1	P	0.023926	0.6	NC	0.5
245369_at	5.4	A	0.919434	0.1	NC	0.98579
245370_at	91.6	P	2.44e-4	-0.1	NC	0.596188
245371_at	24.3	A	0.366211	-0.4	NC	0.703911
245372_at	1546.6	P	2.44e-4	0.2	NC	0.5
245373_s_at	1283.9	P	0.001221	0	NC	0.966696
245374_at	246.7	P	2.44e-4	0.4	NC	0.5
245375_at	42.1	A	0.129639	0.8	NC	0.354442
245376_at	21.4	A	0.246094	-0.2	NC	0.681091
245377_at	51.4	A	0.111572	1.5	NC	0.124552
245378_at	57.4	A	0.567627	2.3	NC	0.441923
245379_at	56.1	M	0.056152	-0.2	NC	0.911062
245380_at	50.4	M	0.056152	1.1	NC	0.263341
245381_at	73.7	P	0.00293	0.8	NC	0.354442
245382_at	364.2	P	7.32e-4	-1	D	0.99998
245383_at	33.5	A	0.466064	0.3	NC	0.5
245384_at	50.3	P	0.046143	-0.6	D	0.998168
245385_at	36.7	P	0.030273	0	NC	0.888286
245386_at	1448.1	P	2.44e-4	0.1	NC	0.62112
245387_at	151.1	P	2.44e-4	-0.7	NC	0.945978
245388_at	5.8	A	0.72583	-2.1	NC	0.905721
245389_at	43.3	A	0.567627	1.6	NC	0.532344
245390_at	115.5	P	0.001221	0.2	NC	0.796129
245391_at	691.3	P	2.44e-4	-0.3	D	0.99775
245392_at	16.6	A	0.633789	2.4	NC	0.493524
245393_at	392.1	P	7.32e-4	0.2	NC	0.5
245394_at	1545.5	P	0.001221	0.2	NC	0.570859
245395_at	176.7	P	0.00293	0.4	NC	0.467656
245396_at	13.2	A	0.696289	-2.1	MD	0.994591
245397_at	128.5	P	0.030273	0.1	NC	0.5
245398_at	154.9	P	0.005859	-0.2	NC	0.971234
245399_at	4575.7	P	2.44e-4	0.1	NC	0.747149
245400_at	461.3	P	7.32e-4	0.2	NC	0.861614
245401_at	476.3	P	0.005859	-1.6	D	0.99998
245402_at	4.5	A	0.850342	-0.5	NC	0.5
245403_at	5.9	A	0.80542	-1.2	NC	0.5
245404_at	66.4	P	2.44e-4	-0.4	NC	0.881991
245405_at	28.9	A	0.246094	-0.8	NC	0.958799
245406_at	14.1	A	0.753906	0.8	NC	0.703911
245407_at	394.6	P	7.32e-4	0	NC	0.921063
245408_at	100.3	P	0.010742	0.2	NC	0.796129
245409_at	28.4	A	0.27417	2.8	NC	0.274048
245410_at	35.7	A	0.149658	0.4	NC	0.747149
245411_at	2.6	A	0.72583	-2.2	NC	0.703911
245412_at	923.8	P	2.44e-4	0.4	NC	0.263341
245413_at	39.9	P	0.030273	0.6	NC	0.37888
245414_at	81.5	A	0.398926	0.7	NC	0.657563
245415_at	319.8	P	2.44e-4	-0.4	NC	0.949447
245416_at	98.6	P	0.00415	-0.2	NC	0.969033
245417_at	18	A	0.696289	0	NC	0.506476
245418_at	115.4	P	2.44e-4	0	NC	0.657563
245419_at	30.1	A	0.303711	3.1	NC	0.169098
245420_at	10.3	A	0.72583	-1.7	D	0.996959
245421_at	75.2	P	0.00293	0.1	NC	0.60871
245422_at	22.1	A	0.466064	2.1	NC	0.111714
245423_at	43.8	A	0.171387	0.9	NC	0.5
245424_at	1.8	A	0.994141	1.2	NC	0.736659
245425_at	448.7	P	0.001953	0.6	NC	0.284967
245426_at	27.9	P	0.008057	0.3	NC	0.5
245427_at	117.4	P	0.00293	0.1	NC	0.796129
245428_at	90.6	A	0.067627	-0.1	NC	0.993497
245429_at	40.2	A	0.246094	0.1	NC	0.868657
245430_at	175.9	P	0.010742	0	NC	0.736659
245431_at	163.2	P	7.32e-4	-0.2	NC	0.992212
245432_at	200.3	P	0.001953	0.5	NC	0.5
245433_at	708.9	P	2.44e-4	0.4	NC	0.5
245434_at	74.5	P	2.44e-4	-1.1	D	0.998514
245435_at	64	A	0.095215	0.4	NC	0.725952
245436_at	5.6	A	0.696289	-0.2	NC	0.861614
245437_at	25.4	A	0.432373	-0.9	D	0.997247
245438_at	65.7	P	0.008057	-0.2	NC	0.966696
245439_at	73.5	P	0.030273	0.8	NC	0.48058
245440_at	2.3	A	0.976074	-2.1	NC	0.838962
245441_at	19	A	0.334473	-0.4	NC	0.980376
245442_at	85	P	0.01416	0.3	NC	0.736659
245443_at	26.3	A	0.5	1.8	NC	0.213188
245444_at	3.4	A	0.780518	-3.4	NC	0.971234
245445_at	45.9	A	0.27417	-0.2	NC	0.989865
245446_at	169.4	P	2.44e-4	0.7	NC	0.222749
245447_at	24.3	A	0.665527	2.6	NC	0.5
245448_at	4.3	A	0.870361	-0.2	NC	0.242585
245449_at	58.7	A	0.111572	0.6	NC	0.330589
245450_at	3.3	A	0.943848	-1.1	NC	0.60871
245451_at	27.8	A	0.27417	-0.2	D	0.998168
245452_at	57.6	A	0.095215	2.5	NC	0.011045
245453_at	32.1	A	0.27417	1.2	NC	0.263341
245454_at	108.9	P	0.008057	0.4	NC	0.669411
245455_at	2.5	A	0.919434	1.3	NC	0.5
245456_at	87.4	P	7.32e-4	-0.4	NC	0.988955
245457_s_at	7.7	A	0.466064	-3	D	0.996959
245458_at	8.6	A	0.780518	0.5	NC	0.786812
245459_at	2.3	A	0.932373	0.5	NC	0.633407
245460_at	19.6	A	0.334473	2.2	NC	0.252851
245461_at	9.6	A	0.398926	-1.7	NC	0.747149
245462_at	50.6	A	0.111572	-0.1	NC	0.955851
245463_at	197	P	0.001221	-0.5	D	0.99996
245464_at	41	A	0.27417	-0.1	NC	0.958799
245465_at	32.1	A	0.5	0	NC	0.645558
245466_at	42.5	P	0.005859	-0.2	NC	0.980376
245467_at	66.4	A	0.129639	-0.1	NC	0.715033
245468_at	5	A	0.665527	-2.7	NC	0.981872
245469_at	1.3	A	0.969727	-2.3	NC	0.5
245470_at	2.7	A	0.962402	0.5	NC	0.971234
245471_at	3.2	A	0.80542	-2.2	NC	0.777251
245472_at	10	A	0.780518	2	NC	0.506476
245473_at	9.6	A	0.696289	-0.5	NC	0.814019
245474_at	109.7	M	0.056152	0.8	NC	0.232549
245475_at	6.7	A	0.753906	-1.6	NC	0.930187
245476_at	6.7	A	0.904785	-0.4	NC	0.949447
245477_at	93.9	P	2.44e-4	-0.7	D	0.99998
245478_at	89.1	P	2.44e-4	-0.2	NC	0.981872
245479_at	48.2	M	0.056152	-0.5	MD	0.995075
245480_at	65.1	A	0.171387	-0.5	D	0.999727
245481_at	382	P	0.00415	-0.1	D	0.997247
245482_at	85	P	0.008057	-0.9	D	0.998799
245483_at	2677.2	P	2.44e-4	-0.9	D	0.99998
245484_at	200.5	P	2.44e-4	-0.2	NC	0.983269
245485_at	70.7	P	0.00293	0.5	NC	0.284967
245486_x_at	84.5	A	0.432373	0.3	NC	0.51942
245487_at	146.2	P	0.00293	0.6	NC	0.60871
245488_at	33.5	A	0.129639	0.2	NC	0.5
245489_at	60.8	A	0.366211	-0.2	NC	0.975245
245490_at	1.8	A	0.633789	-0.4	NC	0.888286
245491_at	85.4	A	0.080566	0.2	NC	0.925732
245492_at	193.5	P	0.001953	0.5	NC	0.48058
245493_at	56.8	P	0.008057	0.6	NC	0.703911
245494_at	147.6	P	0.00293	0.7	NC	0.124552
245495_at	50.6	P	0.023926	-0.3	D	0.998923
245496_at	155.9	P	0.005859	0.6	NC	0.493524
245497_at	27.1	A	0.303711	3.8	NC	0.099852
245498_at	30.7	A	0.303711	-0.4	NC	0.805199
245499_at	9.7	A	0.828613	-2.2	NC	0.980376
245500_at	10.2	A	0.780518	0.3	NC	0.822588
245501_at	1.7	A	0.904785	1.1	NC	0.065566
245502_at	189.3	P	2.44e-4	0.3	NC	0.5
245503_at	16.8	A	0.5	-0.2	NC	0.60871
245504_at	19.3	A	0.171387	1.1	NC	0.061522
245505_at	2.7	A	0.976074	1.3	NC	0.033304
245506_at	7.1	A	0.432373	1.1	NC	0.057676
245507_at	10.3	A	0.780518	0.6	NC	0.5
245508_at	2.3	A	0.98584	0.1	NC	0.692594
245509_at	44.7	P	0.023926	-0.1	NC	0.583567
245510_at	455.8	P	2.44e-4	-0.6	D	0.999973
245511_at	5.6	A	0.80542	-1.3	NC	0.952736
245512_at	458.9	P	2.44e-4	-0.2	NC	0.911062
245513_at	101.1	A	0.111572	-0.7	D	0.999562
245514_at	67.3	P	2.44e-4	1.9	NC	0.041201
245515_at	4.7	A	0.850342	-1.1	NC	0.633407
245516_at	53.5	A	0.067627	0.2	NC	0.930187
245517_at	128.1	P	0.037598	0.3	NC	0.62112
245518_at	86.9	A	0.095215	0.1	NC	0.911062
245519_at	3.7	A	0.904785	-0.2	NC	0.736659
245520_at	42.3	A	0.366211	2.5	NC	0.083826
245521_at	90.8	P	0.001953	0.1	NC	0.814019
245522_at	48.4	A	0.080566	0.4	NC	0.5
245523_at	265.9	P	7.32e-4	-0.5	D	0.99998
245524_at	697.7	P	7.32e-4	-0.2	NC	0.989865
245525_at	542.4	P	0.001953	0.3	NC	0.5
245526_at	62.8	P	0.046143	0	NC	0.900148
245527_at	31.9	A	0.246094	-0.8	NC	0.767451
245528_at	20	A	0.466064	0.2	NC	0.830902
245529_at	51.4	P	0.018555	-0.2	NC	0.796129
245530_at	3.8	A	0.601074	-2.4	MD	0.995075
245531_at	52.2	A	0.080566	-0.2	D	0.998349
245532_at	121.6	P	7.32e-4	0.6	NC	0.050553
245533_at	107.2	P	0.001953	0.8	NC	0.138386
245534_at	5.6	A	0.80542	1.7	NC	0.296089
245535_at	70.3	P	0.037598	0.6	NC	0.5
245536_at	55.1	A	0.171387	-0.8	D	0.996301
245537_at	24	A	0.27417	1.5	NC	0.099852
245538_at	5.8	A	0.72583	0.8	NC	0.203871
245539_at	4.3	A	0.919434	0.2	NC	0.921063
245540_at	69.7	A	0.129639	0.1	NC	0.5
245541_at	82.7	P	0.001953	0.4	NC	0.583567
245542_at	19.3	A	0.398926	0.6	NC	0.242585
245543_at	2.8	A	0.753906	-3.2	D	0.999382
245544_at	179.9	P	7.32e-4	-0.4	NC	0.881991
245545_at	4	A	0.601074	-1.9	NC	0.861614
245546_at	122.5	P	0.001953	0.8	NC	0.242585
245547_at	31.1	A	0.601074	0.5	NC	0.830902
245548_at	23.5	A	0.398926	-0.1	NC	0.545234
245549_at	1.7	A	0.991943	1.3	NC	0.669411
245550_at	81.3	P	0.005859	-0.5	D	0.998349
245551_at	35.7	P	0.037598	0.8	NC	0.5
245552_at	79.7	P	0.008057	-0.3	NC	0.986922
245553_at	55.1	A	0.095215	0.6	NC	0.5
245554_at	118.9	P	0.001221	-1.4	D	0.99998
245555_at	2762	P	2.44e-4	-0.2	NC	0.984574
245556_at	109.2	P	0.001953	-1.1	D	0.999382
245557_at	256.5	P	0.001953	0.4	NC	0.5
245558_at	26.4	A	0.095215	0.2	NC	0.757415
245559_at	3.5	A	0.943848	-1.2	NC	0.981872
245560_at	17.1	A	0.567627	1.8	NC	0.354442
245561_at	180.4	P	7.32e-4	0.3	NC	0.62112
245562_at	120.4	P	0.005859	0.4	NC	0.767451
245563_at	282.7	P	7.32e-4	-1	D	0.999853
245564_at	77.5	A	0.19458	0.2	NC	0.854318
245565_at	74.2	A	0.246094	0.3	NC	0.861614
245566_at	79.9	P	0.01416	-0.6	D	0.999034
245567_at	3792.7	P	2.44e-4	0.4	NC	0.5
245568_at	46	A	0.303711	-0.3	NC	0.861614
245569_at	53.2	A	0.067627	0.7	NC	0.5
245570_at	12.5	A	0.780518	-0.3	NC	0.5
245571_at	10.9	A	0.696289	-0.9	NC	0.747149
245572_at	83.1	P	0.023926	-1	D	0.997247
245573_at	63.6	A	0.067627	0.9	NC	0.203871
245574_at	16.3	A	0.334473	-1.4	MD	0.994067
245575_at	153.1	P	0.00293	-0.1	NC	0.971234
245576_at	87.4	A	0.246094	0.1	NC	0.822588
245577_at	66.1	P	0.030273	-1.3	D	0.999448
245578_at	29.3	P	0.005859	-0.1	NC	0.911062
245579_at	25.8	M	0.056152	1	NC	0.330589
245580_at	61.8	A	0.19458	0.9	NC	0.5
245581_at	51.7	A	0.19458	0	NC	0.5
245582_at	41.6	A	0.111572	0.6	NC	0.441923
245583_at	97.2	P	0.00415	0.4	NC	0.5
245584_at	99.2	P	7.32e-4	0.4	NC	0.596188
245585_at	2.7	A	0.888428	-1.5	NC	0.975245
245586_at	56.9	A	0.111572	0.3	NC	0.62112
245587_at	52.3	A	0.095215	-0.8	D	0.999886
245588_at	31.9	A	0.080566	0.1	NC	0.558077
245589_at	7.2	A	0.533936	0	NC	0.252851
245590_at	16.5	A	0.366211	1.6	NC	0.263341
245591_at	2.4	A	0.696289	-0.5	NC	0.747149
245592_at	12.6	A	0.567627	-1.4	NC	0.645558
245593_at	106.1	P	0.018555	0.1	NC	0.911062
245594_at	61.8	A	0.129639	-1.2	D	0.99994
245595_at	21.3	A	0.5	-0.5	NC	0.888286
245596_at	4.1	A	0.753906	1.3	NC	0.018128
245597_at	52.4	A	0.246094	-0.5	NC	0.989865
245598_at	17.3	A	0.5	-1	NC	0.942324
245599_at	48.6	P	0.046143	-0.7	D	0.997968
245600_at	233	P	2.44e-4	0.5	NC	0.5
245601_at	87.4	P	0.00415	-0.2	NC	0.814019
245602_at	505	P	2.44e-4	-0.8	D	0.999853
245603_at	9.6	A	0.780518	-0.4	NC	0.786812
245604_at	39.5	A	0.246094	-0.9	D	0.999948
245605_at	186.4	P	0.01416	0.4	NC	0.830902
245606_at	70.1	P	2.44e-4	0.2	NC	0.5
245607_at	44.9	A	0.19458	0.5	NC	0.222749
245608_at	157.4	P	0.001953	-0.2	NC	0.984574
245609_at	23.7	P	0.030273	-0.2	NC	0.441923
245610_at	62.7	P	0.037598	0.5	NC	0.5
245611_at	138.9	P	2.44e-4	0.7	NC	0.284967
245612_at	446.6	P	2.44e-4	0.8	NC	0.044149
245613_at	38.4	A	0.398926	0.2	NC	0.938478
245614_at	25.8	A	0.334473	0.3	NC	0.232549
245615_at	13.4	A	0.466064	-0.1	NC	0.5
245616_at	57.2	A	0.334473	2.2	I	0.003699
245617_at	21.7	A	0.129639	0.6	NC	0.252851
245618_at	71.8	A	0.219482	0.5	NC	0.5
245619_at	36.2	A	0.129639	0.4	NC	0.814019
245620_at	2.2	A	0.969727	0.8	NC	0.506476
245621_at	41.7	P	0.030273	0	NC	0.868657
245622_at	24	A	0.366211	2.8	NC	0.138386
245623_s_at	21	A	0.129639	-1.2	D	0.998168
245624_at	1.4	A	0.828613	-0.9	NC	0.805199
245625_at	210.5	P	0.008057	-1.2	D	0.999786
245626_at	642.9	P	2.44e-4	-0.2	D	0.998168
245627_at	3.3	A	0.932373	0.6	NC	0.916174
245628_at	36.4	A	0.432373	1.8	NC	0.5
245629_at	535.2	P	2.44e-4	0.8	NC	0.194801
245630_at	59.7	A	0.5	0.7	NC	0.5
245631_at	321.7	P	7.32e-4	0	NC	0.725952
245632_at	48.8	A	0.080566	0.5	NC	0.5
245633_at	319	P	2.44e-4	-0.5	D	0.99775
245634_at	3.1	A	0.888428	-0.4	NC	0.796129
245635_at	30.9	A	0.219482	-0.2	NC	0.805199
245636_at	5.1	A	0.850342	-2.1	NC	0.98579
245637_at	231.8	P	0.00293	0	NC	0.925732
245638_s_at	367.9	P	7.32e-4	1.3	I	0.004481
245639_at	1061.5	P	2.44e-4	0	NC	0.934434
245640_at	1.6	A	0.969727	-2.1	NC	0.905721
245641_at	65.1	A	0.149658	-0.1	D	0.995927
245642_at	504.1	P	2.44e-4	0	NC	0.854318
245643_at	5.9	A	0.696289	0.8	NC	0.5
245644_at	143.2	P	0.008057	0.3	NC	0.596188
245645_at	41.6	A	0.334473	-1.1	NC	0.981872
245646_x_at	1.5	A	0.888428	0.1	NC	0.964215
245647_at	56.6	A	0.149658	0.5	NC	0.185981
245648_at	2.9	A	0.780518	-1.1	NC	0.545234
245649_at	198.2	P	0.01416	0.7	NC	0.5
245650_at	11	A	0.665527	-1.6	NC	0.725952
245651_s_at	817.3	P	0.001221	-0.1	NC	0.977068
245652_at	28.7	A	0.246094	1.6	NC	0.177412
245653_at	43.9	A	0.144531	1.2	NC	0.185981
245654_at	62.4	A	0.111572	0.5	NC	0.669411
245655_at	2	A	0.748047	1.2	NC	0.07383
245656_at	2.7	A	0.962402	0.6	NC	0.905721
245657_at	44.9	P	0.01416	0.1	NC	0.900148
245658_at	5.2	A	0.828613	0.9	NC	0.558077
245659_at	69.5	P	0.030273	-1.4	D	0.99998
245660_at	108.5	P	0.01416	0.1	NC	0.532344
245661_at	42.7	P	0.037598	-0.1	NC	0.952736
245662_at	24.2	A	0.601074	-1.4	MD	0.995075
245663_at	12.4	A	0.567627	-0.3	NC	0.930187
245664_at	5.7	A	0.850342	-2.6	NC	0.715033
245665_at	214.8	P	2.44e-4	0	NC	0.911062
245666_at	253.7	P	7.32e-4	0.4	NC	0.5
245667_at	333	P	7.32e-4	-0.6	D	0.999448
245668_at	1039.1	P	2.44e-4	-1.1	D	0.99998
245669_at	13.3	A	0.753906	-0.7	NC	0.983269
245670_at	40.3	A	0.171387	0.6	NC	0.5
245671_at	60.9	A	0.067627	0.4	NC	0.5
245672_at	47.5	A	0.19458	0.7	NC	0.242585
245673_at	15	A	0.696289	0	NC	0.5
245674_at	69.2	A	0.129639	-0.5	D	0.999226
245675_at	9.3	A	0.303711	-2.2	NC	0.911062
245676_at	30.7	A	0.533936	0.4	NC	0.767451
245677_at	32.7	A	0.111572	1	NC	0.169098
245678_at	45.5	A	0.219482	-0.2	NC	0.984574
245679_at	123.7	P	0.008057	-0.1	D	0.99775
245680_at	32.2	A	0.432373	1.1	NC	0.185981
245681_at	111.3	P	0.01416	-0.2	NC	0.949447
245682_at	116.8	P	0.030273	0.2	NC	0.681091
245683_at	130.1	P	0.00293	1.1	NC	0.596188
245684_at	293.4	P	2.44e-4	0	NC	0.736659
245685_at	72.1	P	0.037598	0.9	NC	0.5
245686_at	610.2	P	2.44e-4	0	NC	0.747149
245687_at	163.5	P	2.44e-4	-0.2	NC	0.945978
245688_at	1557.6	P	2.44e-4	-0.2	NC	0.830902
245689_at	2.9	A	0.80542	-0.6	NC	0.830902
245690_at	4.9	A	0.398926	-1.9	NC	0.715033
245691_at	89.2	A	0.080566	-0.4	D	0.996645
245692_at	3.9	A	0.828613	-2.9	NC	0.987976
245693_at	111.6	P	0.030273	0.1	NC	0.767451
245694_at	164.5	P	2.44e-4	-1	D	0.99751
245695_at	114.4	P	0.023926	0.3	NC	0.681091
245696_at	5.1	A	0.828613	1.2	NC	0.454766
245697_at	164.6	P	0.00293	-0.2	D	0.998349
245698_at	105.6	A	0.219482	-0.3	NC	0.60871
245699_at	78.9	P	0.001221	-0.2	NC	0.934434
245700_at	30.4	A	0.432373	-1	NC	0.506476
245701_at	22.1	A	0.533936	-0.4	NC	0.5
245702_at	43.6	P	0.01416	0.6	NC	0.057676
245703_at	31.3	A	0.366211	0.6	NC	0.5
245704_at	124	P	0.005859	-0.2	NC	0.838962
245705_at	27.6	A	0.533936	2.6	NC	0.62112
245706_at	17.8	A	0.633789	0.9	NC	0.284967
245707_at	41.6	A	0.27417	0.7	NC	0.284967
245708_at	1.2	A	0.72583	0.5	NC	0.934434
245709_at	65.7	P	0.005859	0	NC	0.570859
245710_at	30.7	A	0.303711	0.4	NC	0.5
245711_at	148.3	P	7.32e-4	-0.9	D	0.999693
245712_at	49.3	P	0.005859	0.5	NC	0.5
245713_at	23.1	A	0.246094	0.1	NC	0.747149
245714_at	274	P	2.44e-4	0	NC	0.786812
245715_s_at	3514.7	P	2.44e-4	0.3	NC	0.5
245716_at	42.4	P	0.046143	-0.3	NC	0.964215
245717_at	9.8	A	0.366211	-1.7	NC	0.747149
245718_at	165	P	0.023926	0.1	NC	0.786812
245719_at	18.4	A	0.665527	-0.3	D	0.999135
245720_at	3.1	A	0.932373	0.7	NC	0.958799
245721_s_at	140.5	P	2.44e-4	0.1	NC	0.814019
245722_at	82.8	M	0.056152	-0.1	NC	0.984574
245723_at	36	A	0.366211	-0.7	NC	0.984574
245724_at	161.4	P	0.010742	-0.7	MD	0.994591
245725_at	54.3	P	0.005859	-0.2	NC	0.942324
245726_at	15.3	A	0.303711	-1.2	NC	0.403812
245727_at	72.5	A	0.111572	0.5	NC	0.596188
245728_at	83.3	A	0.111572	0.2	NC	0.881991
245729_at	355.3	P	7.32e-4	0.1	NC	0.669411
245730_at	62.7	A	0.129639	0.1	NC	0.570859
245731_at	114	P	0.030273	-1.2	D	0.99998
245732_at	128.1	P	0.001953	0.4	NC	0.692594
245733_at	85	P	0.005859	0.2	NC	0.846768
245734_at	110.4	P	0.00415	0.3	NC	0.403812
245735_at	63.3	P	0.008057	0	NC	0.868657
245736_at	9288.6	P	2.44e-4	0.5	NC	0.5
245737_at	138.7	P	0.005859	-1	D	0.99998
245738_at	23	A	0.334473	0.5	NC	0.570859
245739_at	92.9	P	0.01416	0.6	NC	0.5
245740_at	167.6	P	0.018555	0.2	NC	0.669411
245741_at	30.9	A	0.398926	1.7	NC	0.596188
245742_at	808.7	P	7.32e-4	0.2	NC	0.854318
245743_at	1.6	A	0.969727	0.6	NC	0.894337
245744_at	4	A	0.870361	1.9	NC	0.5
245745_at	0.9	A	0.999756	1.5	NC	0.894337
245746_at	1697.4	P	2.44e-4	0.7	NC	0.5
245747_at	28.4	A	0.219482	0.2	NC	0.5
245748_at	120.5	P	0.010742	-0.5	D	0.995519
245749_at	34	A	0.334473	0.9	NC	0.366593
245750_at	906.8	P	2.44e-4	-0.3	NC	0.955851
245751_s_at	81	P	0.005859	0.1	NC	0.888286
245752_at	4.8	A	0.828613	-0.9	NC	0.532344
245753_at	18.3	A	0.303711	1.9	NC	0.493524
245754_at	0.4	A	0.904785	-0.7	NC	0.596188
245755_at	4.9	A	0.753906	-1.6	NC	0.981872
245756_at	429.8	P	2.44e-4	-0.1	NC	0.757415
245757_at	20.9	A	0.334473	1.4	NC	0.429141
245758_at	49.1	P	0.023926	-0.4	NC	0.977068
245759_at	117.2	P	0.00415	0.1	NC	0.925732
245760_s_at	1	A	0.962402	0.2	NC	0.814019
245761_at	130.4	P	0.00415	-0.4	D	0.99751
245762_at	61.8	P	0.030273	0.8	NC	0.050553
245763_at	123.3	P	2.44e-4	-0.7	D	0.997968
245764_s_at	60.1	P	0.00415	0.2	NC	0.5
245765_at	7.3	A	0.753906	-1.3	NC	0.796129
245766_at	20	A	0.219482	0.6	NC	0.403812
245767_at	50.5	A	0.067627	0.2	NC	0.60871
245768_at	157.9	P	2.44e-4	-0.5	NC	0.868657
245769_at	53.7	P	0.023926	0.5	NC	0.583567
245770_at	93.8	P	0.00415	0.4	NC	0.596188
245771_at	26.6	A	0.19458	0.3	NC	0.692594
245772_at	114	P	0.001953	0	NC	0.861614
245773_at	100.7	P	0.00293	0.4	NC	0.51942
245774_at	104.8	A	0.095215	0.2	NC	0.669411
245775_at	259.3	P	2.44e-4	-1	D	0.99994
245776_at	386.5	P	2.44e-4	0.6	NC	0.5
245777_at	45.1	P	0.037598	-0.7	D	0.999911
245778_at	19.8	A	0.398926	-1.2	NC	0.964215
245779_at	1	A	0.99707	-2.4	MD	0.994067
245780_at	187.6	P	0.001953	-0.6	D	0.999973
245781_at	373.4	P	7.32e-4	-0.6	D	0.999911
245782_at	31.4	A	0.828613	2.9	NC	0.692594
245783_s_at	43.1	A	0.398926	0.1	NC	0.692594
245784_at	98.7	P	0.01416	0.2	NC	0.805199
245785_at	2.6	A	0.994141	1	NC	0.454766
245786_at	137.2	P	0.01416	0.7	NC	0.583567
245787_at	307.8	P	7.32e-4	-0.4	D	0.99751
245788_at	140.9	P	0.018555	-0.1	NC	0.990708
245789_at	171.7	P	2.44e-4	-0.2	D	0.999948
245790_at	103.3	P	0.005859	0.6	NC	0.5
245791_at	711.8	P	2.44e-4	-0.2	NC	0.98579
245792_at	409.8	P	2.44e-4	0.4	NC	0.5
245793_at	101.7	M	0.056152	0.8	NC	0.263341
245794_at	500.1	P	2.44e-4	-0.1	NC	0.987976
245795_at	108	P	0.001221	0.3	NC	0.5
245796_at	458.5	P	2.44e-4	-0.7	D	0.99994
245797_at	34.8	A	0.5	-0.6	NC	0.930187
245798_at	16.8	A	0.567627	-0.3	NC	0.5
245799_at	1.5	A	0.943848	-0.1	NC	0.905721
245800_at	42.4	A	0.171387	0	D	0.99775
245801_at	12.7	A	0.754395	2.1	NC	0.5
245802_at	28.5	A	0.27417	0.7	NC	0.506476
245803_at	1117.3	P	2.44e-4	-0.9	D	0.999977
245804_at	3.8	A	0.981445	0.3	NC	0.875448
245805_at	1.6	A	0.888428	-2.8	NC	0.900148
245806_at	33.2	A	0.466064	0.4	NC	0.441923
245807_at	14.1	A	0.398926	-2.7	D	0.998168
245808_at	37.6	A	0.067627	-1.4	NC	0.988955
245809_at	179	P	2.44e-4	0.3	NC	0.5
245810_at	52.8	A	0.149658	-1.3	NC	0.983269
245811_at	18.2	A	0.334473	0.7	NC	0.5
245812_at	2.8	A	0.962402	-1.1	NC	0.596188
245813_at	9.3	A	0.753906	0.6	NC	0.51942
245814_at	34.3	A	0.366211	-0.8	NC	0.60871
245815_at	25.3	A	0.466064	-1.4	NC	0.875448
245816_at	2.1	A	0.962402	-0.5	NC	0.975245
245817_at	77.8	P	0.00415	-0.3	D	0.997968
245818_at	137.3	P	0.030273	0.2	NC	0.930187
245819_at	55.3	P	0.01416	0.3	NC	0.242585
245820_at	20.9	A	0.466064	0	NC	0.955851
245821_at	520.6	P	2.44e-4	0.1	NC	0.681091
245822_at	396	P	2.44e-4	-0.5	NC	0.973302
245823_at	14.2	A	0.5	-0.1	NC	0.203871
245824_at	1.9	A	0.976074	-0.4	D	0.996301
245825_at	159.4	P	2.44e-4	0.4	NC	0.5
245826_at	39.3	A	0.246094	3.3	NC	0.51942
245827_at	3.7	A	0.80542	-2.2	NC	0.854318
245828_at	88.1	A	0.27417	0.3	NC	0.805199
245829_at	26.6	A	0.19458	4.5	NC	0.065566
245830_at	26	A	0.466064	0.5	NC	0.692594
245831_at	105.5	A	0.111572	-0.1	NC	0.861614
245832_at	619.5	P	2.44e-4	0.4	NC	0.5
245833_at	40.5	A	0.334473	-0.1	NC	0.930187
245834_at	2.6	A	0.953857	1.2	NC	0.921063
245835_at	20.1	A	0.334473	0.5	NC	0.5
245836_at	3.2	A	0.477539	0.9	NC	0.439425
245837_at	10.3	A	0.601074	-0.2	NC	0.5
245838_at	80.1	P	7.32e-4	0.3	NC	0.5
245839_at	25.3	A	0.490723	1.2	NC	0.5
245840_at	40.2	A	0.080566	0.3	NC	0.5
245841_s_at	6377.6	P	2.44e-4	0.7	NC	0.296089
245842_at	17.5	A	0.303711	2.8	NC	0.016731
245843_at	66.5	A	0.303711	0.4	NC	0.657563
245844_at	234	P	0.01416	0.5	NC	0.5
245845_at	58.6	P	0.001953	0.1	NC	0.583567
245846_at	44	M	0.056152	-0.5	D	0.996301
245847_at	29.2	A	0.303711	-0.6	NC	0.532344
245848_at	123.8	P	7.32e-4	0.7	NC	0.416433
245849_at	163.5	A	0.080566	0.8	NC	0.5
245850_at	51.4	A	0.095215	-0.1	NC	0.964215
245851_at	139.1	P	2.44e-4	-0.7	D	0.996959
245852_at	128.7	P	0.00415	0.3	NC	0.222749
245853_at	129	P	0.008057	0.3	NC	0.5
245854_at	170.2	P	0.01416	-0.2	NC	0.977068
245855_at	181.4	P	2.44e-4	-0.5	D	0.995519
245856_at	6	A	0.932373	-1.7	NC	0.900148
245857_at	6	A	0.665527	-2.5	NC	0.930187
245858_at	4.9	A	0.870361	-1.4	NC	0.854318
245859_at	93.2	A	0.246094	0.5	NC	0.5
245860_at	15.9	A	0.466064	-0.2	NC	0.467656
245861_at	6.5	A	0.72583	-0.5	NC	0.669411
245862_at	272.6	P	7.32e-4	-0.3	D	0.99775
245863_s_at	10.1	A	0.466064	-1.4	NC	0.99288
245864_at	36.3	A	0.5	-0.7	NC	0.98579
245865_at	2.2	A	0.904785	-0.1	NC	0.669411
245866_s_at	32.2	A	0.149658	-1.8	D	0.99998
245867_at	148.7	P	2.44e-4	-0.7	NC	0.99288
245868_at	271.5	P	7.32e-4	-1.3	D	0.99998
245869_at	64.9	A	0.246094	1	NC	0.094279
245870_at	12.4	A	0.753906	-2.2	D	0.999654
245871_at	29.5	A	0.432373	1	NC	0.242585
245872_at	49	P	0.030273	-0.2	NC	0.881991
245873_at	52	P	0.01416	-0.2	NC	0.822588
245874_at	6238	P	0.001953	0.5	NC	0.234557
245875_at	446.8	P	2.44e-4	0.3	NC	0.5
245876_at	21.3	A	0.246094	0.2	NC	0.5
245877_at	6.5	A	0.80542	0.9	NC	0.715033
245878_at	50	A	0.27417	-0.4	NC	0.978776
245879_at	66.3	P	0.030273	0.7	NC	0.5
245880_at	31.4	A	0.129639	1.6	NC	0.153232
245881_at	86	P	0.037598	-0.6	D	0.99997
245882_at	14.6	A	0.828613	0.7	NC	0.875448
245883_at	43.7	A	0.149658	1.8	NC	0.467656
245884_at	90.5	P	2.44e-4	0.7	NC	0.185981
245885_at	260.1	P	0.00293	-1	D	0.99994
245886_at	512.4	P	7.32e-4	0	NC	0.570859
245887_at	159.9	P	0.00293	-0.2	MD	0.995075
245888_at	79.7	P	0.037598	-0.5	D	0.997247
245889_at	367.3	P	2.44e-4	-0.9	D	0.99998
245890_at	1.5	A	0.850342	0.6	NC	0.822588
245891_at	870.3	P	2.44e-4	-0.9	D	0.999954
245892_at	17.5	A	0.72583	1.8	NC	0.5
245893_at	215.3	P	0.001953	0.5	NC	0.5
245894_at	400.5	P	2.44e-4	0.1	NC	0.558077
245895_at	52.8	A	0.129639	-0.2	NC	0.633407
245896_at	269.1	P	0.001221	1	NC	0.050553
245897_at	43.5	A	0.533936	-1.5	D	0.999759
245898_at	88.7	A	0.095215	0	NC	0.955851
245899_at	84.6	P	0.00293	0.2	NC	0.633407
245900_at	285.5	P	2.44e-4	0.2	NC	0.5
245901_at	4.9	A	0.753906	-3	D	0.999911
245902_at	65.2	P	0.046143	1.3	NC	0.011045
245903_at	46.4	A	0.171387	0	NC	0.796129
245904_at	99.9	P	0.018555	0.3	NC	0.747149
245905_at	630.4	P	7.32e-4	-0.1	NC	0.921063
245906_at	9.2	A	0.753906	-2.5	NC	0.955851
245907_at	0.9	A	0.780518	-0.6	NC	0.5
245908_at	36.1	A	0.5	3.6	NC	0.416433
245909_at	77.2	A	0.111572	0	NC	0.971234
245910_at	198.2	P	2.44e-4	0.2	NC	0.633407
245911_at	832.2	P	2.44e-4	0.3	NC	0.5
245912_at	510.8	P	0.008057	2	I	6.18e-4
245913_at	621.8	P	2.44e-4	-0.7	D	0.998799
245914_at	84.6	A	0.080566	-0.3	NC	0.5
245915_s_at	1808.7	P	2.44e-4	0.3	NC	0.5
245916_at	19	A	0.432373	-0.3	NC	0.964215
245917_at	248.6	P	7.32e-4	-0.1	NC	0.703911
245918_at	18.1	A	0.466064	0.4	NC	0.330589
245919_at	21.4	A	0.19458	1.2	NC	0.118009
245920_at	3.8	A	0.601074	-2.7	D	0.997247
245921_at	5.5	A	0.633789	-1.6	NC	0.961585
245922_at	0.4	A	0.989258	-0.7	NC	0.977068
245923_at	13.5	A	0.466064	-1.2	NC	0.938478
245924_at	134.7	P	0.010742	0.5	NC	0.39129
245925_at	383.4	P	7.32e-4	-0.9	D	0.999922
245926_at	114.5	P	0.00415	0.3	NC	0.570859
245927_at	42.2	A	0.398926	3.1	NC	0.454766
245928_s_at	257.2	P	0.00415	0.5	NC	0.5
245929_at	197.7	P	0.001953	0.1	NC	0.657563
245930_at	74.3	A	0.111572	0.5	NC	0.5
245931_at	33.2	A	0.19458	0.1	NC	0.153232
245932_at	172.2	P	0.00415	-0.1	NC	0.777251
245933_at	26.8	A	0.633789	-0.4	NC	0.934434
245934_at	297.4	P	0.001953	-0.1	NC	0.980376
245935_at	39.1	A	0.366211	-0.5	NC	0.942324
245936_at	70.1	A	0.080566	0.6	NC	0.366593
245937_at	132.5	P	0.00415	0.2	NC	0.969033
245938_at	227.9	P	2.44e-4	-0.4	MD	0.994067
245939_at	2651.2	P	2.44e-4	0.6	NC	0.194801
245940_at	155.9	P	0.001953	-0.2	NC	0.99288
245941_at	214.8	P	7.32e-4	-0.5	D	0.995927
245942_at	5.7	A	0.828613	-2.3	D	0.995519
245943_at	65.4	A	0.246094	0.4	NC	0.596188
245944_at	106.2	P	0.005859	-0.9	D	0.995927
245945_at	7.1	A	0.932373	-1.7	NC	0.725952
245946_at	5	A	0.919434	0.5	NC	0.814019
245947_at	287.4	P	0.008057	-0.5	D	0.999611
245948_at	108.1	A	0.149658	-0.5	D	0.998514
245949_at	4840.8	P	2.44e-4	0.6	NC	0.088938
245950_at	80.8	A	0.080566	-0.2	NC	0.930187
245951_at	885.4	P	2.44e-4	0.9	I	0.00225
245952_at	6.1	A	0.72583	-1.2	NC	0.846768
245953_at	6.1	A	0.962402	0.7	NC	0.596188
245954_at	3.7	A	0.567627	-2.5	NC	0.925732
245955_at	45.4	A	0.111572	1	NC	0.145682
245956_s_at	2705.5	P	2.44e-4	0.9	NC	0.038415
245957_at	502	P	2.44e-4	-0.4	D	0.998168
245958_at	7.1	A	0.753906	-1.9	NC	0.645558
245959_at	3.4	A	0.780518	0.7	NC	0.48058
245960_at	137.3	P	0.023926	0	NC	0.62112
245961_at	57.5	A	0.149658	0.1	NC	0.949447
245962_at	200.8	P	0.018555	1.3	NC	0.024755
245963_at	46.6	M	0.056152	1.7	NC	0.013078
245964_at	89.2	A	0.095215	1.4	NC	0.124552
245965_at	50	A	0.27417	0.3	NC	0.5
245966_at	120.6	M	0.056152	0.7	NC	0.038415
245967_at	15.4	A	0.432373	-0.8	NC	0.991489
245968_at	5.3	A	0.969727	0.2	NC	0.949447
245969_at	88.3	A	0.111572	0.1	NC	0.881991
245970_at	5.8	A	0.828613	-1.8	NC	0.875448
245971_at	217	P	0.005859	-0.5	D	0.997968
245972_at	255.2	P	2.44e-4	0.8	NC	0.030967
245973_at	4.5	A	0.334473	2.5	NC	0.088938
245974_at	31.6	A	0.753906	2.3	NC	0.955851
245975_at	186.4	P	0.010742	0.4	NC	0.506476
245976_at	10	A	0.633789	-1.2	MD	0.995075
245977_at	1625.4	P	2.44e-4	2.2	I	2.e-5
245978_at	1.6	A	0.976074	0	NC	0.971234
245979_at	50.1	A	0.171387	0	NC	0.854318
245980_at	17	A	0.366211	0.9	NC	0.596188
245981_at	288	P	0.00293	-0.3	NC	0.942324
245982_at	52.2	A	0.5	0.2	NC	0.969033
245983_at	121.1	P	0.010742	-0.2	NC	0.955851
245984_at	145.6	P	0.001221	-0.1	NC	0.900148
245985_at	465.4	P	2.44e-4	0	NC	0.583567
245986_at	222.5	P	0.018555	0.4	NC	0.5
245987_at	1332	P	2.44e-4	0.1	NC	0.703911
245988_at	199.1	P	7.32e-4	-0.2	NC	0.894337
245989_s_at	299.9	P	0.001953	-0.8	D	0.99997
245990_at	109.7	P	0.005859	0	NC	0.921063
245991_at	434	P	2.44e-4	0.4	NC	0.5
245992_at	34.6	A	0.095215	0.3	NC	0.5
245993_at	631.8	P	2.44e-4	-0.9	D	0.99997
245994_at	56.6	M	0.056152	0.4	NC	0.232549
245995_at	3.1	A	0.466064	-1.1	NC	0.969033
245996_at	2.3	A	0.976074	0.6	NC	0.930187
245997_at	15.3	A	0.567627	0	NC	0.645558
245998_at	247.5	P	0.001953	-0.9	D	0.99997
245999_at	1256.7	P	2.44e-4	-0.2	NC	0.958799
246000_at	18.4	A	0.466064	-0.2	NC	0.48058
246001_at	4.2	A	0.80542	1.3	NC	0.252851
246002_at	2.8	A	0.969727	0.5	NC	0.934434
246003_at	830.8	P	2.44e-4	0.2	NC	0.583567
246004_at	6.8	A	0.633789	-2.5	NC	0.978776
246005_at	157.4	P	7.32e-4	0.6	NC	0.5
246006_at	2042	P	7.32e-4	0.1	NC	0.786812
246007_at	69	P	2.44e-4	-0.4	D	0.999786
246008_at	148.2	P	0.018555	0.7	NC	0.429141
246009_at	79.6	A	0.080566	-0.5	D	0.999727
246010_at	46.7	P	0.046143	-0.2	NC	0.942324
246011_at	63.1	A	0.111572	0.6	NC	0.846768
246012_at	58.5	P	0.018555	-0.9	D	0.99998
246013_at	31.6	A	0.219482	0.7	NC	0.5
246014_at	2.1	A	0.994141	0.7	NC	0.786812
246015_at	149	P	0.046143	0.6	NC	0.5
246016_at	118.5	P	2.44e-4	0	NC	0.703911
246017_at	187.1	P	0.010742	0.1	NC	0.814019
246018_at	126.1	P	0.00293	-0.1	NC	0.969033
246019_at	9.4	A	0.780518	0.9	NC	0.777251
246020_at	176.9	P	2.44e-4	0.1	NC	0.5
246021_at	19.3	A	0.665527	0	NC	0.60871
246022_at	1.9	A	0.991943	0.1	NC	0.930187
246023_at	71.1	P	0.046143	1.6	NC	0.069813
246024_at	31.6	A	0.633789	2.4	NC	0.330589
246025_at	4.3	A	0.72583	-2.7	NC	0.934434
246026_at	281.3	P	0.005859	0.2	NC	0.633407
246027_at	110	P	0.01416	0.8	NC	0.296089
246028_at	365	P	2.44e-4	-0.3	D	0.998923
246029_at	2215.2	P	2.44e-4	0.2	NC	0.715033
246030_at	203.2	P	0.00293	-0.1	NC	0.991489
246031_at	180.1	P	0.005859	-0.2	NC	0.980376
246032_s_at	22.9	A	0.432373	1	NC	0.39129
246033_at	81	P	0.001221	-0.1	NC	0.916174
246034_at	140.2	A	0.095215	-0.6	D	0.99996
246035_at	851.9	P	2.44e-4	1.1	MI	0.004925
246036_at	91.9	P	0.018555	0.8	NC	0.065566
246037_at	101.8	P	0.001221	-0.2	D	0.996301
246038_s_at	54.8	A	0.171387	0.3	NC	0.51942
246039_at	126.2	P	0.00293	0.2	NC	0.5
246040_at	199.1	P	2.44e-4	0.7	NC	0.213188
246041_at	152.2	P	2.44e-4	0.6	NC	0.5
246042_at	770.4	P	2.44e-4	0.8	NC	0.124552
246043_at	106.6	A	0.067627	0.5	NC	0.5
246044_at	163.3	P	0.008057	-0.7	D	0.998664
246045_at	63.3	A	0.149658	-0.8	MD	0.994067
246046_at	7.4	A	0.5	-1.5	NC	0.703911
246047_at	42.9	A	0.466064	1.2	NC	0.284967
246048_at	3.9	A	0.633789	0.8	NC	0.545234
246049_at	16.7	A	0.5	1.4	NC	0.5
246050_s_at	333.7	P	7.32e-4	-0.3	D	0.999932
246051_at	241.3	P	0.00293	-0.2	NC	0.955851
246052_at	5.6	A	0.753906	-0.7	NC	0.715033
246053_at	88.5	A	0.171387	0.2	NC	0.868657
246054_at	81.4	A	0.246094	0.8	NC	0.242585
246055_at	150.6	P	0.00415	0.9	NC	0.078937
246056_at	59.2	A	0.19458	-0.1	NC	0.945978
246057_at	50.4	A	0.246094	-0.2	NC	0.900148
246058_at	256	P	2.44e-4	0.3	NC	0.5
246059_at	254.9	P	0.00415	0.1	NC	0.945978
246060_at	372.7	P	0.00293	0.4	NC	0.5
246061_at	143.5	P	2.44e-4	0.2	NC	0.5
246062_at	100.2	P	0.005859	-1.5	D	0.999965
246063_at	124.9	P	0.030273	0.1	NC	0.945978
246064_at	336.5	P	0.00293	0.3	NC	0.681091
246065_at	24	A	0.432373	1.5	NC	0.48058
246066_at	91.6	P	0.005859	-0.3	NC	0.921063
246067_at	178.5	P	0.001953	1.4	NC	0.038415
246068_at	1.09175e4	P	2.44e-4	0.9	NC	0.083826
246069_at	17.2	A	0.432373	-0.1	NC	0.5
246070_at	1303.6	P	2.44e-4	0.8	NC	0.118009
246071_at	80.9	M	0.056152	-0.7	D	0.999886
246072_at	20.1	A	0.466064	-0.5	NC	0.987976
246073_at	528.2	P	2.44e-4	0	NC	0.757415
246074_at	54.4	A	0.111572	-0.5	D	0.999727
246075_at	52.3	A	0.111572	0.4	NC	0.5
246076_at	93.7	P	0.008057	-0.5	D	0.998664
246077_at	3.4	A	0.888428	-3.3	D	0.999911
246078_s_at	39.4	A	0.366211	0.5	NC	0.767451
246079_at	54.3	A	0.149658	0.5	NC	0.846768
246080_at	2.6	A	0.850342	0.9	NC	0.952736
246081_s_at	154.5	P	2.44e-4	-0.5	NC	0.989865
246082_at	5.3	A	0.696289	-0.6	NC	0.5
246083_at	45.6	A	0.27417	-0.1	NC	0.984574
246084_at	53.8	A	0.129639	0.4	NC	0.881991
246085_at	82.8	P	7.32e-4	0.1	NC	0.5
246086_at	14.1	A	0.398926	-2.3	NC	0.5
246087_at	42.6	P	0.037598	-0.7	D	0.995927
246088_at	129.6	P	0.008057	-0.1	NC	0.993497
246089_at	644.3	P	2.44e-4	0	NC	0.969033
246090_at	264.1	P	0.001953	-1	D	0.99998
246091_at	121.9	P	0.008057	0.3	NC	0.5
246092_at	1481.3	P	2.44e-4	0.5	NC	0.342437
246093_at	183.6	P	0.005859	0	NC	0.796129
246094_at	79.4	P	2.44e-4	0.1	NC	0.657563
246095_at	20.2	A	0.398926	-0.7	NC	0.975245
246096_at	5.2	A	0.870361	-1.8	NC	0.989865
246097_at	254.3	P	0.001221	0.5	NC	0.5
246098_at	242.9	P	0.00293	-0.1	NC	0.969033
246099_at	65.1	A	0.111572	0.6	NC	0.5
246100_at	38.2	A	0.366211	1.7	NC	0.213188
246101_at	26.9	A	0.366211	0.3	NC	0.403812
246102_at	43	A	0.466064	2.4	NC	0.416433
246103_at	76.4	A	0.067627	-0.1	D	0.99775
246104_at	156.7	P	0.01416	0	NC	0.955851
246105_at	25.4	A	0.398926	1	NC	0.5
246106_at	13.4	A	0.72583	1	NC	0.777251
246107_at	34	A	0.080566	0.6	NC	0.5
246108_at	917.3	P	2.44e-4	0.1	NC	0.645558
246109_at	68.4	P	0.023926	-0.7	NC	0.964215
246110_at	37.2	A	0.27417	2.3	NC	0.284967
246111_at	148.1	P	0.005859	0.3	NC	0.5
246112_at	169.1	P	7.32e-4	-0.2	NC	0.966696
246113_at	6.1	A	0.696289	-2	NC	0.949447
246114_at	410.3	P	2.44e-4	-1.2	D	0.99998
246115_at	60.6	P	0.010742	-0.3	NC	0.952736
246116_at	24.7	A	0.303711	-0.5	NC	0.938478
246117_at	155.4	P	0.005859	0.6	NC	0.342437
246118_at	42.9	A	0.432373	3	NC	0.118009
246119_at	468.2	P	2.44e-4	-0.3	MD	0.995075
246120_at	49.4	A	0.149658	-1	D	0.999965
246121_at	45	A	0.111572	0.9	NC	0.5
246122_at	2.4	A	0.870361	-2	NC	0.966696
246123_at	17.3	A	0.466064	-0.1	NC	0.545234
246124_at	505.8	P	2.44e-4	0.6	NC	0.307406
246125_at	192	P	2.44e-4	0	NC	0.888286
246126_at	208.8	P	0.010742	0.6	NC	0.570859
246127_s_at	5.1	A	0.780518	0.9	NC	0.633407
246128_at	4.7	A	0.780518	-2.3	NC	0.570859
246129_at	24.2	A	0.665527	3.6	NC	0.5
246130_at	39.8	A	0.19458	1.7	NC	0.203871
246131_at	498.1	P	2.44e-4	0.8	NC	0.078937
246132_at	31.1	A	0.432373	0.1	NC	0.5
246133_at	1012.2	P	2.44e-4	-0.3	D	0.996645
246134_at	111.9	P	0.001953	-0.1	NC	0.945978
246135_at	1267	P	2.44e-4	-0.3	D	0.999034
246136_at	22.6	A	0.665527	0.2	NC	0.5
246137_at	5.1	A	0.932373	1	NC	0.921063
246138_at	41	A	0.095215	0.2	NC	0.5
246139_at	101.9	P	0.010742	-0.5	D	0.999948
246140_at	115.9	P	0.037598	0.2	NC	0.645558
246141_at	21.4	A	0.567627	-1.4	NC	0.964215
246142_at	384	P	2.44e-4	0.9	NC	0.033304
246143_at	102	P	0.010742	-0.8	D	0.999308
246144_at	42.4	A	0.129639	0	NC	0.971234
246145_at	6.5	A	0.665527	1.1	NC	0.5
246146_at	117.8	P	0.008057	-0.4	NC	0.989865
246147_s_at	350.2	P	7.32e-4	0.6	NC	0.5
246148_at	125.8	P	0.008057	0.7	NC	0.48058
246149_at	1991.4	P	2.44e-4	0.1	NC	0.715033
246150_at	352.4	P	0.00415	-0.2	D	0.998799
246151_at	35.1	A	0.303711	0.2	NC	0.703911
246152_at	37.9	P	0.01416	0.2	NC	0.429141
246153_s_at	733.7	P	2.44e-4	-0.1	NC	0.930187
246154_at	51.7	P	0.010742	-0.1	NC	0.5
246155_at	56.4	P	0.023926	0.1	NC	0.725952
246156_at	1330.8	P	2.44e-4	0.2	NC	0.596188
246157_at	594	P	0.001221	0.5	NC	0.5
246158_at	44.1	A	0.129639	-0.7	NC	0.975245
246159_at	36.4	A	0.398926	3.3	NC	0.366593
246160_at	152.2	P	0.00415	-0.1	NC	0.952736
246161_at	877.8	P	2.44e-4	0.5	NC	0.48058
246162_at	74.4	P	0.008057	-0.2	NC	0.725952
246163_at	3.7	A	0.962402	1.3	NC	0.725952
246164_at	21.7	A	0.633789	0.6	NC	0.5
246165_at	4.2	A	0.828613	0.7	NC	0.506476
246166_at	15.5	A	0.696289	-0.5	NC	0.888286
246167_at	63.3	A	0.334473	0.5	NC	0.5
246168_at	1.2	A	0.98584	0.5	NC	0.736659
246169_at	152.8	P	0.008057	0	NC	0.854318
246170_at	494.2	P	2.44e-4	0.2	NC	0.692594
246171_at	296.6	P	2.44e-4	-0.7	D	0.99998
246172_s_at	7.8	A	0.72583	-1.1	NC	0.747149
246173_s_at	118.5	P	0.00415	-0.5	D	0.99751
246174_s_at	26.1	A	0.432373	0.2	NC	0.725952
246175_s_at	4.9	A	0.780518	-1.6	NC	0.981872
246176_at	3	A	0.888428	0.3	NC	0.703911
246177_at	2	A	0.870361	1.2	NC	0.441923
246178_s_at	20.1	A	0.246094	0.6	NC	0.124552
246179_at	2.9	A	0.969727	0	NC	0.958799
246180_at	109.8	P	7.32e-4	-0.3	D	0.999308
246181_at	67.9	A	0.067627	1.4	NC	0.074268
246182_at	66.8	P	0.023926	0	NC	0.692594
246183_at	7	A	0.943848	-0.2	NC	0.5
246184_at	421.4	P	2.44e-4	-0.1	NC	0.838962
246185_at	249.3	P	0.005859	0.4	NC	0.5
246186_at	27.5	A	0.334473	0.4	NC	0.703911
246187_at	95.7	P	0.030273	0.8	I	0.002753
246188_at	45.4	A	0.149658	0.1	NC	0.681091
246189_at	150.9	P	0.00415	0.3	NC	0.5
246190_at	112.8	P	0.00415	0	NC	0.645558
246191_at	1358.6	P	2.44e-4	-0.2	NC	0.981872
246192_at	878.4	P	2.44e-4	0	NC	0.861614
246193_at	195.4	P	7.32e-4	0.2	NC	0.5
246194_at	94.1	P	0.005859	-0.5	NC	0.955851
246195_at	133.6	P	0.00293	-0.8	D	0.999977
246196_at	173.7	P	2.44e-4	0.6	NC	0.222749
246197_at	215.6	P	0.030273	-0.9	D	0.999965
246198_at	86.8	P	0.001953	-0.1	NC	0.958799
246199_at	101.9	A	0.080566	0.5	NC	0.786812
246200_at	82.2	A	0.149658	-0.1	NC	0.952736
246201_at	154	P	0.01416	-0.7	D	0.998799
246202_at	106.4	P	0.001221	0.6	NC	0.5
246203_at	557	P	2.44e-4	0.4	NC	0.403812
246204_at	203.1	P	0.018555	0.3	NC	0.5
246205_at	91.8	P	0.00293	-0.4	D	0.999611
246206_at	5.2	A	0.850342	-1.4	NC	0.767451
246207_at	132.4	P	0.01416	0.5	NC	0.583567
246208_at	5.2	A	0.904785	-2.3	NC	0.938478
246209_at	17.4	A	0.633789	0.2	NC	0.657563
246210_at	114.4	P	2.44e-4	0.7	NC	0.213188
246211_at	288.9	P	7.32e-4	-0.4	D	0.999226
246212_at	57.7	P	0.001953	-0.9	D	0.998514
246213_at	117.1	P	0.037598	-0.2	D	0.999308
246214_at	932.8	P	2.44e-4	0.9	NC	0.153232
246215_at	50.2	A	0.19458	1.7	NC	0.088938
246216_at	165.8	P	0.001953	0.4	NC	0.5
246217_at	85	A	0.080566	0	NC	0.969033
246218_at	51.4	P	0.023926	-1.5	D	0.999977
246219_at	280.2	P	2.44e-4	-0.2	NC	0.955851
246220_at	299	P	7.32e-4	0.4	NC	0.5
246221_at	115	A	0.067627	0.2	NC	0.949447
246222_at	19.5	A	0.19458	-0.2	NC	0.952736
246223_at	97.5	P	0.023926	-0.2	NC	0.990708
246224_at	27.8	A	0.466064	0.6	NC	0.5
246225_at	144.7	P	0.00415	0.4	NC	0.5
246226_at	64.9	A	0.171387	0.3	NC	0.5
246227_at	4.8	A	0.870361	0.2	NC	0.633407
246228_at	836.1	P	2.44e-4	0	NC	0.838962
246229_at	293.1	P	2.44e-4	0.8	NC	0.069813
246230_at	47.2	A	0.533936	-0.7	NC	0.977068
246231_at	58	A	0.149658	0	NC	0.993497
246232_at	185.4	P	2.44e-4	-0.6	D	0.999759
246233_at	167.1	P	2.44e-4	0.1	NC	0.786812
246234_at	140.1	P	0.00293	0.3	NC	0.545234
246235_at	71.1	M	0.056152	0.6	NC	0.5
246236_at	11.6	A	0.432373	-2.4	NC	0.966696
246237_at	116.6	P	0.00293	0.3	NC	0.681091
246238_at	138.8	P	2.44e-4	1.1	NC	0.054022
246239_at	91.2	P	0.00415	-0.3	D	0.999611
246240_at	80.4	P	0.037598	0.3	NC	0.747149
246241_at	69.3	A	0.111572	1.6	NC	0.054022
246242_at	1.6	A	0.870361	-3.4	NC	0.868657
246243_at	84.9	M	0.056152	-0.7	D	0.99998
246244_at	245.6	P	0.001221	0.3	NC	0.900148
246245_at	266	P	2.44e-4	0.1	NC	0.5
246246_at	12	A	0.633789	-0.7	NC	0.545234
246247_at	394	P	2.44e-4	0.1	NC	0.846768
246248_at	13.9	A	0.567627	3.6	NC	0.232549
246249_at	95.1	M	0.056152	-0.3	NC	0.961585
246250_at	24	A	0.366211	0.4	NC	0.5
246251_at	6.2	A	0.80542	-3.6	NC	0.822588
246252_s_at	130.7	P	0.00293	-0.7	D	0.999727
246253_at	160.7	P	0.01416	-1	D	0.999727
246254_at	10	A	0.633789	-0.8	NC	0.846768
246255_at	117.1	P	7.32e-4	0.8	NC	0.330589
246256_at	2.9	A	0.888428	-1.5	NC	0.945978
246257_at	353.9	P	2.44e-4	0.1	NC	0.805199
246258_at	42.2	M	0.056152	0.5	NC	0.506476
246259_at	278.7	P	7.32e-4	0.3	NC	0.657563
246260_at	6.8	A	0.753906	-1.5	NC	0.633407
246261_at	62.1	P	0.046143	-0.5	NC	0.983269
246262_at	4.7	A	0.696289	-2.8	NC	0.911062
246263_at	315.8	P	2.44e-4	0.3	NC	0.5
246264_at	59.7	A	0.080566	0.5	NC	0.583567
246265_at	207.9	P	2.44e-4	0.1	NC	0.747149
246266_at	131.8	P	0.001221	-0.1	NC	0.969033
246267_at	3184.6	P	2.44e-4	0.2	NC	0.5
246268_at	69.4	P	2.44e-4	0.8	NC	0.296089
246269_at	56.3	A	0.334473	0.2	NC	0.703911
246270_at	153	P	0.01416	-1	D	0.99998
246271_at	1.7	A	0.989014	-3.7	NC	0.991489
246272_at	61	A	0.171387	-0.1	NC	0.60871
246273_at	34.4	A	0.432373	1.3	NC	0.054022
246274_at	34.9	A	0.27417	0.1	NC	0.62112
246275_at	44.8	A	0.19458	0.1	NC	0.596188
246276_at	100.1	P	0.001953	0.2	NC	0.822588
246277_at	2.5	A	0.567627	-0.5	NC	0.429141
246278_at	53.5	A	0.095215	0.1	NC	0.861614
246279_at	2.7	A	0.99707	-1.9	D	0.999308
246280_at	161.3	P	7.32e-4	0.2	NC	0.51942
246281_at	113.9	P	0.001221	0	NC	0.846768
246282_at	54.8	P	0.046143	0.4	NC	0.5
246283_at	415.6	P	2.44e-4	0.3	NC	0.5
246284_at	78.5	P	0.001953	-0.6	D	0.995927
246285_at	203.4	P	0.008057	-0.1	NC	0.921063
246286_at	902.9	P	2.44e-4	0	NC	0.62112
246287_at	75.2	P	0.010742	-0.6	NC	0.971234
246288_at	313.9	P	0.001953	0.1	NC	0.583567
246289_at	495.7	P	2.44e-4	0.3	NC	0.5
246290_at	2123.8	P	2.44e-4	0.8	NC	0.035785
246291_at	140.6	P	0.001953	-0.1	NC	0.983269
246292_at	249.7	P	0.005859	0.1	NC	0.900148
246293_at	56.2	P	0.001221	0	NC	0.51942
246294_at	187.2	P	0.00293	0.2	NC	0.5
246295_at	89.6	P	0.023926	1	NC	0.5
246296_at	123	P	0.030273	0.5	NC	0.342437
246297_at	7.9	A	0.72583	0.4	NC	0.657563
246298_at	134.9	P	0.00293	-0.8	D	0.998799
246299_at	3.4	A	0.932373	-1	NC	0.786812
246300_at	65.4	A	0.080566	-0.5	D	0.999786
246301_at	144.5	P	0.008057	-0.6	D	0.999654
246302_at	121.9	P	0.00293	1.1	NC	0.39129
246303_at	24.5	A	0.334473	0.2	NC	0.786812
246304_at	364.6	P	2.44e-4	-0.8	D	0.99987
246305_at	643.5	P	2.44e-4	0.6	NC	0.252851
246306_at	132.8	P	0.030273	0.2	NC	0.805199
246307_at	946.3	P	2.44e-4	-0.1	NC	0.930187
246308_at	42.8	A	0.171387	1.1	NC	0.5
246309_at	131.1	P	7.32e-4	0.7	NC	0.5
246310_at	50.9	A	0.080566	0.5	NC	0.583567
246311_at	220.3	P	2.44e-4	-0.5	D	0.999932
246312_at	155.2	P	2.44e-4	-0.4	D	0.996645
246313_at	1.8	A	0.99585	0.8	NC	0.881991
246314_at	127.4	P	0.037598	-0.6	D	0.99996
246315_at	31.2	A	0.246094	0.8	NC	0.274048
246316_at	4.1	A	0.99707	0.8	NC	0.5
246317_at	179.3	P	0.005859	0.8	NC	0.5
246318_at	101.4	P	0.01416	0.1	NC	0.952736
246319_at	363.3	P	2.44e-4	0.6	NC	0.185981
246320_at	325.4	P	2.44e-4	-0.1	NC	0.98579
246321_at	23.8	A	0.149658	-0.1	NC	0.5
246322_at	112.4	A	0.080566	-0.3	NC	0.989865
246323_at	87.3	P	0.037598	0.1	NC	0.545234
246324_at	179.3	P	0.018555	0.9	NC	0.403812
246325_at	3	A	0.943848	-3.6	D	0.998799
246326_at	60.8	A	0.111572	0.7	NC	0.5
246327_at	197.2	P	2.44e-4	-0.7	NC	0.992212
246328_at	109	P	0.018555	0.7	NC	0.354442
246329_at	99.7	P	0.008057	0.4	NC	0.5
246330_at	188.5	P	7.32e-4	0.5	NC	0.545234
246331_at	87.7	P	0.01416	0.3	NC	0.558077
246332_at	26.2	A	0.366211	0.4	NC	0.725952
246333_at	167.1	P	2.44e-4	-0.2	NC	0.958799
246334_at	162.8	P	0.001221	0.4	NC	0.5
246335_at	2	A	0.72583	0.7	NC	0.596188
246336_at	9.1	A	0.72583	2	NC	0.5
246337_at	28.3	A	0.334473	0.5	NC	0.242585
246338_s_at	1.6	A	0.962402	0.8	NC	0.838962
246339_at	101.6	P	2.44e-4	0.9	NC	0.213188
246340_s_at	42.1	A	0.111572	0.8	NC	0.37888
246341_x_at	1.5	A	0.919434	0.7	NC	0.5
246342_at	2.9	A	0.989258	1	NC	0.875448
246343_at	116.1	P	7.32e-4	-0.2	D	0.99997
246344_at	205.9	P	2.44e-4	0.4	NC	0.596188
246345_at	117.8	P	0.018555	0.1	NC	0.814019
246346_at	90.4	P	7.32e-4	0.3	NC	0.5
246347_at	46.6	P	0.018555	-0.6	NC	0.905721
246348_at	173.6	P	2.44e-4	0.2	NC	0.5
246349_at	22.9	A	0.219482	0.6	NC	0.222749
246350_at	75	A	0.149658	0.8	NC	0.830902
246351_at	199.4	P	7.32e-4	0.6	NC	0.5
246352_at	2.4	A	0.932373	0.7	NC	0.60871
246353_s_at	1.4	A	0.919434	-1.5	NC	0.894337
246354_at	7.4	A	0.828613	-0.4	NC	0.796129
246355_at	45.3	A	0.366211	0.5	NC	0.5
246356_x_at	45.4	P	0.018555	1.2	NC	0.274048
246357_x_at	1.2	A	0.998779	-0.8	NC	0.971234
246358_x_at	1.4	A	0.969727	-0.9	NC	0.645558
246359_x_at	36.1	A	0.246094	0.4	NC	0.506476
246360_at	36.9	A	0.246094	0.7	NC	0.366593
246361_s_at	18	A	0.466064	-0.1	NC	0.757415
246362_at	19	A	0.753906	4.1	NC	0.138386
246363_at	22.2	A	0.366211	0.7	NC	0.669411
246364_at	22	A	0.366211	-0.1	NC	0.952736
246365_at	18.5	A	0.5	0.3	NC	0.5
246366_at	314.6	P	0.00293	0.1	NC	0.703911
246367_at	9.4	A	0.567627	-1.5	NC	0.5
246368_at	357.9	P	0.001221	-0.6	D	0.99751
246369_at	54.4	P	0.01416	1	NC	0.194801
246370_at	57.2	A	0.19458	1.6	NC	0.01421
246371_at	83.9	M	0.056152	0.2	NC	0.5
246372_at	44.1	A	0.219482	0.2	NC	0.099852
246373_at	116.9	P	7.32e-4	-0.4	D	0.995927
246374_at	3.8	A	0.753906	-5.1	D	0.99998
246375_at	310.5	P	2.44e-4	-0.6	NC	0.934434
246376_at	181.1	P	0.005859	-1	D	0.99998
246377_at	86.5	A	0.171387	1.2	NC	0.5
246378_at	267.6	P	2.44e-4	0.1	NC	0.854318
246379_s_at	934.1	P	2.44e-4	1.1	NC	0.169098
246380_at	3.6	A	0.696289	-1.5	NC	0.822588
246381_at	6.5	A	0.601074	0.9	NC	0.296089
246382_at	7.3	A	0.919434	-0.9	NC	0.767451
246383_at	18.1	A	0.5	-0.9	NC	0.958799
246384_at	658.9	P	2.44e-4	-0.2	NC	0.99288
246385_at	1.7	A	0.80542	-2	NC	0.991489
246386_at	36.7	A	0.303711	0	NC	0.506476
246387_at	60.1	P	0.001953	1	NC	0.153232
246388_at	5.1	A	0.780518	0.7	NC	0.5
246389_at	201	P	0.023926	1.2	NC	0.083826
246390_at	673.1	P	2.44e-4	0.6	NC	0.213188
246391_at	603	P	2.44e-4	0.6	NC	0.330589
246392_at	43	A	0.149658	0.4	NC	0.596188
246393_at	37.6	A	0.5	-0.5	NC	0.861614
246394_at	18.5	A	0.27417	0.8	NC	0.5
246395_at	163	P	0.005859	0.4	NC	0.5
246396_at	119.8	P	0.023926	-0.3	D	0.998664
246397_at	43.8	A	0.095215	1.5	NC	0.416433
246398_at	230.1	P	7.32e-4	-0.3	D	0.996959
246399_at	277.2	P	0.00293	-0.7	D	0.999886
246400_at	133.9	P	0.00293	-0.8	D	0.995519
246401_at	34.4	A	0.219482	-0.1	NC	0.633407
246402_at	10.4	A	0.633789	-0.4	NC	0.506476
246403_at	146.6	P	0.010742	0.4	NC	0.669411
246404_at	153	P	0.008057	-0.2	NC	0.669411
246405_at	54.9	A	0.366211	0.2	NC	0.777251
246406_at	3.1	A	0.962402	-0.8	NC	0.952736
246407_at	36.9	A	0.5	0.2	NC	0.894337
246408_at	314.8	P	7.32e-4	-0.6	D	0.999693
246409_at	103.7	P	2.44e-4	0.3	NC	0.5
246410_at	123.6	P	0.005859	-0.1	NC	0.986922
246411_at	3.1	A	0.72583	0.4	NC	0.5
246412_at	102.8	P	0.00293	0.4	NC	0.5
246413_at	46.4	A	0.111572	0.2	NC	0.5
246414_at	21.6	A	0.171387	3.5	NC	0.024755
246415_at	79	A	0.246094	-0.2	NC	0.545234
246416_at	21.2	A	0.432373	0.4	NC	0.5
246417_at	78.5	A	0.111572	0.4	NC	0.203871
246418_at	12.2	A	0.665527	-0.9	NC	0.5
246419_at	4.4	A	0.976074	0.5	NC	0.805199
246420_at	40.2	A	0.398926	0.6	NC	0.952736
246421_at	666.9	P	2.44e-4	-0.7	NC	0.964215
246422_at	162.6	P	0.001221	-1	D	0.999886
246423_at	37.4	A	0.129639	-0.3	NC	0.98579
246424_at	290.2	P	0.001953	-0.4	D	0.999308
246425_at	245.6	P	2.44e-4	1	I	9.66e-4
246426_at	17.7	A	0.665527	1.1	NC	0.715033
246427_at	66.8	P	0.01416	-0.2	NC	0.978776
246428_at	104.9	A	0.067627	0.4	NC	0.786812
246429_at	67.8	P	0.023926	2.4	NC	0.057676
246430_at	1.6	A	0.888428	1.4	NC	0.596188
246431_at	3.5	A	0.665527	1.7	NC	0.583567
246432_at	6.1	A	0.72583	-1.2	NC	0.846768
246433_at	17.4	A	0.129639	-1.1	NC	0.978776
246434_at	156.9	P	0.00293	0.2	NC	0.5
246435_at	39.3	A	0.633789	3.2	NC	0.5
246436_at	198.9	P	0.001953	0.3	NC	0.532344
246437_at	41.2	A	0.334473	3	NC	0.284967
246438_at	4.8	A	0.828613	-2.2	NC	0.692594
246439_at	31	A	0.27417	-0.6	D	0.997968
246440_at	138.8	P	0.030273	0.3	NC	0.5
246441_at	333.2	P	0.00293	0.3	NC	0.5
246442_at	78.8	P	2.44e-4	-0.4	NC	0.900148
246443_at	220.2	P	2.44e-4	0.8	NC	0.030967
246444_at	46.6	A	0.095215	-0.3	NC	0.911062
246445_at	189.4	P	0.001221	0	NC	0.955851
246446_at	176.3	P	0.001221	-0.2	NC	0.971234
246447_at	208.7	P	0.001953	0.4	NC	0.5
246448_at	139	P	0.010742	-0.9	D	0.999226
246449_at	34.5	A	0.398926	-0.1	NC	0.921063
246450_at	78.5	A	0.080566	-0.1	D	0.995519
246451_at	308.8	P	2.44e-4	-0.6	D	0.999611
246452_at	418.5	P	7.32e-4	0.5	NC	0.5
246453_at	327.3	P	0.001221	-0.4	MD	0.994591
246454_at	153.9	P	2.44e-4	0.1	NC	0.757415
246455_at	2	A	0.953857	0.4	NC	0.900148
246456_at	1.8	A	0.696289	-2	NC	0.5
246457_at	98.2	P	2.44e-4	-0.3	NC	0.983269
246458_at	51.9	P	0.010742	0.9	NC	0.153232
246459_at	169.9	P	2.44e-4	-0.1	NC	0.900148
246460_at	354.3	P	2.44e-4	-0.4	D	0.999562
246461_at	81.6	P	0.01416	0.2	NC	0.5
246462_at	59.5	P	0.010742	-0.8	NC	0.992212
246463_at	98.3	A	0.174316	0.9	NC	0.5
246464_at	4.9	A	0.398926	-1.6	NC	0.796129
246465_at	17.3	A	0.665527	-0.8	NC	0.988955
246466_at	249	P	0.001221	0.1	NC	0.830902
246467_at	2.4	A	0.98584	0.8	NC	0.942324
246468_at	80.4	P	0.018555	0	NC	0.60871
246469_at	116	P	2.44e-4	0	NC	0.715033
246470_at	2.3	A	0.953857	-1.6	NC	0.875448
246471_s_at	5.4	A	0.696289	2.6	NC	0.022932
246472_at	14.1	A	0.72583	0.2	NC	0.5
246473_at	34.6	A	0.111572	0.4	MI	0.005933
246474_at	3	A	0.533936	-0.1	NC	0.868657
246475_at	57.8	P	0.008057	0.1	NC	0.570859
246476_at	54.8	P	0.018555	-1.3	D	0.99997
246477_at	127.5	P	0.00415	0.5	NC	0.5
246478_at	155.4	P	7.32e-4	-0.3	NC	0.875448
246479_at	309.4	P	2.44e-4	0.9	NC	0.026698
246480_at	526.3	P	2.44e-4	0.2	NC	0.5
246481_s_at	378.4	P	2.44e-4	2.3	I	2.e-5
246482_at	57.2	M	0.056152	-0.6	D	0.998799
246483_at	140.1	P	7.32e-4	-0.2	NC	0.916174
246484_at	107.8	P	0.01416	0.2	NC	0.757415
246485_at	2.5	A	0.633789	-1.9	NC	0.736659
246486_at	137	P	2.44e-4	0.2	NC	0.532344
246487_at	28.2	A	0.696289	0.1	NC	0.692594
246488_at	157.8	P	0.001953	0.6	NC	0.403812
246489_at	1486.3	P	7.32e-4	0.4	NC	0.5
246490_at	15.3	A	0.665527	-1.1	NC	0.5
246491_at	72.2	P	0.037598	0.6	NC	0.5
246492_at	17.5	A	0.219482	0.5	NC	0.307406
246493_at	32.2	M	0.056152	0.3	NC	0.5
246494_at	22.9	A	0.398926	-0.4	NC	0.961585
246495_at	38.5	A	0.366211	0.5	NC	0.416433
246496_at	77.7	P	0.005859	0	NC	0.596188
246497_at	184.1	P	2.44e-4	0.2	NC	0.5
246498_at	46.1	P	0.030273	0.6	NC	0.094279
246499_at	166.3	P	0.00293	-0.2	NC	0.964215
246500_at	160.6	P	0.008057	-0.7	D	0.999382
246501_at	88.6	A	0.080566	0	NC	0.921063
246502_at	14.8	A	0.696289	-1.3	MD	0.994591
246503_at	2120.4	P	2.44e-4	0.5	NC	0.416433
246504_at	52.4	A	0.067627	0.7	NC	0.185981
246505_at	304.5	P	0.001953	-0.3	NC	0.990708
246506_at	542.8	P	0.001221	-1.7	D	0.99998
246507_at	128.5	P	2.44e-4	-0.2	D	0.999899
246508_at	290.6	P	2.44e-4	-0.1	NC	0.905721
246509_at	40.3	A	0.303711	-0.1	NC	0.5
246510_at	7.2	A	0.72583	0.8	NC	0.570859
246511_at	476.6	P	2.44e-4	0.9	NC	0.213188
246512_at	112.2	P	0.001953	0.3	NC	0.5
246513_at	268.4	P	0.005859	0	NC	0.978776
246514_at	6.4	A	0.904785	0.3	MD	0.994591
246515_at	75.3	A	0.149658	-0.4	D	0.999922
246516_at	71.3	P	0.01416	-0.7	D	0.996301
246517_at	3.7	A	0.665527	-1.8	NC	0.814019
246518_at	37.6	P	0.037598	0	NC	0.681091
246519_at	6.3	A	0.72583	-2.2	NC	0.991489
246520_at	71.7	P	0.010742	-0.3	NC	0.987976
246521_at	490	P	2.44e-4	0.6	NC	0.242585
246522_at	234.1	P	2.44e-4	0.9	NC	0.131343
246523_at	11.2	A	0.753906	0.8	NC	0.274048
246524_at	53	A	0.129639	-0.5	NC	0.934434
246525_at	2.5	A	0.780518	0.5	NC	0.681091
246526_at	1.3	A	0.932373	-1.2	NC	0.952736
246527_at	314.2	P	2.44e-4	0.1	NC	0.570859
246528_at	218.1	P	2.44e-4	0.5	NC	0.37888
246529_at	183.7	P	2.44e-4	-0.4	D	0.999448
246530_at	29	A	0.303711	1.2	NC	0.5
246531_at	46.9	A	0.19458	1	NC	0.057676
246532_at	134.9	P	0.023926	-0.9	NC	0.99288
246533_at	193.7	P	0.00293	-0.1	NC	0.938478
246534_at	34.9	A	0.567627	0	NC	0.973302
246535_at	58.9	A	0.366211	0.7	NC	0.657563
246536_at	55.7	A	0.095215	-0.5	D	0.99751
246537_at	33.7	A	0.246094	-0.3	NC	0.645558
246538_at	295.4	P	2.44e-4	0.2	NC	0.5
246539_at	115.8	P	7.32e-4	0	NC	0.645558
246540_at	154.2	P	0.00293	0.9	NC	0.124552
246541_at	294	P	0.001221	0.2	NC	0.558077
246542_at	106.5	P	0.037598	-0.5	D	0.998349
246543_at	55.4	A	0.171387	0.8	NC	0.441923
246544_at	12.8	A	0.398926	0.3	NC	0.242585
246545_at	7.2	A	0.753906	-1	NC	0.657563
246546_at	1497.6	P	2.44e-4	0.7	NC	0.185981
246547_at	97.9	P	0.001221	-0.4	D	0.998799
246548_at	67.3	P	0.01416	0.2	NC	0.875448
246549_at	73.7	P	2.44e-4	0.4	NC	0.5
246550_at	159.1	P	0.010742	-0.9	D	0.99987
246551_at	43.1	A	0.466064	1.1	NC	0.952736
246552_at	49.8	A	0.171387	0.3	NC	0.5
246553_at	110.9	P	7.32e-4	-0.6	NC	0.945978
246554_at	52.5	P	0.010742	-0.9	NC	0.99288
246555_at	94.2	P	0.037598	-0.1	D	0.996301
246556_at	14.5	A	0.567627	0.8	NC	0.416433
246557_at	15.8	A	0.633789	-0.1	NC	0.5
246558_at	158.6	P	0.008057	0.4	NC	0.5
246559_at	176.1	P	2.44e-4	-0.2	NC	0.992212
246560_at	10	A	0.567627	2.9	NC	0.295032
246561_at	91.6	P	0.01416	0.2	NC	0.703911
246562_at	91.1	P	7.32e-4	-0.2	NC	0.911062
246563_at	1	A	0.932373	0.4	NC	0.796129
246564_at	248.9	P	0.008057	0.3	NC	0.62112
246565_at	318	P	2.44e-4	0.5	NC	0.5
246566_at	142.4	P	2.44e-4	-0.3	NC	0.984574
246567_at	176.9	P	0.001221	-0.3	D	0.999693
246568_at	67.5	A	0.067627	0.4	NC	0.657563
246569_at	3.8	A	0.780518	-1.7	NC	0.846768
246570_at	16.5	A	0.5	1.7	NC	0.213188
246571_at	38.5	A	0.27417	0.4	NC	0.5
246572_at	28.2	A	0.398926	0.6	NC	0.138386
246573_at	2.3	A	0.981445	0.6	NC	0.942324
246574_at	4.9	A	0.943848	1	NC	0.111714
246575_at	332	P	2.44e-4	0.6	NC	0.366593
246576_at	18.1	A	0.366211	-1.1	MD	0.994591
246577_at	7.9	A	0.80542	1.1	NC	0.5
246578_at	0.8	A	0.932373	0.6	NC	0.62112
246579_at	18.7	A	0.567627	1	NC	0.131343
246580_at	206.9	P	2.44e-4	-0.2	NC	0.861614
246581_at	54.3	A	0.303711	0.1	NC	0.703911
246582_at	8.5	A	0.904785	-1.6	NC	0.881991
246583_at	133.4	P	0.001221	-0.8	D	0.997968
246584_at	141.9	P	0.00293	-0.9	D	0.999886
246585_at	50.3	P	0.046143	0.4	NC	0.5
246586_at	53.5	P	0.01416	1.5	NC	0.083826
246587_at	35.8	A	0.432373	1.7	NC	0.203871
246588_at	16.6	A	0.432373	2.8	NC	0.796129
246589_at	3.2	A	0.888428	-1.2	NC	0.966696
246590_at	37.4	A	0.466064	0.7	NC	0.681091
246591_at	251.5	P	0.00415	-0.3	NC	0.986922
246592_at	15.8	A	0.366211	0.9	NC	0.318909
246593_at	96.8	P	0.001953	0	NC	0.98579
246594_at	398.5	P	2.44e-4	0.1	NC	0.814019
246595_at	5.2	A	0.828613	-2.8	NC	0.934434
246596_at	29.3	A	0.19458	0.3	NC	0.5
246597_at	40.6	A	0.149658	0.4	NC	0.5
246598_at	83.4	P	0.030273	0.4	NC	0.263341
246599_at	21.8	A	0.533936	-1	D	0.998168
246600_at	28.9	A	0.080566	-1.5	D	0.999226
246601_at	620.9	P	7.32e-4	0.5	NC	0.39129
246602_at	76.6	P	0.030273	-0.3	NC	0.99288
246603_at	25.1	A	0.567627	-0.8	NC	0.5
246604_at	18.8	A	0.72583	0	NC	0.5
246605_at	9.8	A	0.696289	0	NC	0.5
246606_at	8.3	A	0.633789	0	NC	0.767451
246607_at	117.1	P	0.001221	-0.7	D	0.99751
246608_at	13	A	0.665527	0.6	NC	0.044149
246609_at	10.7	A	0.696289	-1	NC	0.736659
246610_at	25.5	A	0.334473	-0.4	NC	0.881991
246611_at	363.9	P	2.44e-4	-0.1	NC	0.942324
246612_at	149.4	P	0.037598	0.1	NC	0.911062
246613_at	1006.5	P	2.44e-4	0.5	NC	0.366593
246614_at	23.8	A	0.303711	-0.5	NC	0.981872
246615_at	17.1	A	0.5	-0.5	NC	0.875448
246616_at	45	A	0.366211	0.3	NC	0.596188
246617_at	114	P	0.010742	0.6	NC	0.5
246618_at	48.4	A	0.095215	0.4	NC	0.232549
246619_at	441	P	2.44e-4	-0.3	NC	0.934434
246620_at	28	A	0.366211	0.8	NC	0.441923
246621_at	1042.9	P	2.44e-4	-0.2	NC	0.934434
246622_at	86.4	P	0.01416	-0.1	NC	0.942324
246623_at	1469.8	P	2.44e-4	0	NC	0.905721
246624_at	2.9	A	0.870361	-2.3	NC	0.814019
246625_at	43.3	A	0.095215	0	NC	0.854318
246626_at	47.3	A	0.432373	0.2	NC	0.973302
246627_s_at	1023.4	P	2.44e-4	0.3	NC	0.5
246628_at	400.5	P	7.32e-4	0.3	NC	0.5
246629_at	4	A	0.962402	1.1	NC	0.681091
246630_at	42.3	A	0.19458	-0.4	NC	0.98579
246631_at	558.1	P	0.00415	0.3	NC	0.5
246632_at	30.3	A	0.19458	0.2	NC	0.5
246633_at	3.4	A	0.953857	1.2	NC	0.506476
246634_at	221.1	P	2.44e-4	-0.4	D	0.99775
246635_at	6.4	A	0.696289	-1.8	NC	0.5
246636_at	685.6	P	2.44e-4	0.3	NC	0.5
246637_at	2.8	A	0.991943	0.9	NC	0.692594
246638_at	2.8	A	0.780518	-0.2	NC	0.60871
246639_x_at	4.5	A	0.828613	0.9	NC	0.018128
246640_x_at	132.6	A	0.080566	0.3	NC	0.669411
246641_s_at	2.7	A	0.567627	1.7	NC	0.252851
246642_s_at	24.7	A	0.334473	1.2	NC	0.5
246643_s_at	1	A	0.943848	1.3	NC	0.838962
246644_at	110.6	P	0.010742	-0.6	NC	0.990708
246645_at	251.4	P	2.44e-4	0.6	NC	0.354442
246646_at	4.2	A	0.953857	0.9	NC	0.222749
246647_at	8.3	A	0.567627	-0.6	NC	0.5
246648_at	1.5	A	0.98584	0.1	NC	0.983269
246649_at	17.2	A	0.601074	-1	NC	0.964215
246650_at	396.5	P	2.44e-4	-0.5	NC	0.992212
246651_at	35.6	A	0.5	-0.1	NC	0.692594
246652_at	52.1	P	0.010742	0.3	NC	0.60871
246653_at	581.4	P	2.44e-4	-0.4	D	0.998168
246654_s_at	91.4	P	0.030273	-1.2	D	0.996959
246655_at	1.8	A	0.72583	-2	NC	0.51942
246656_at	1.5	A	0.850342	-1.5	NC	0.657563
246657_at	3.3	A	0.72583	-2.2	NC	0.916174
246658_at	41.2	A	0.174316	2.1	NC	0.0727
246659_at	3.5	A	0.753906	-1.9	NC	0.888286
246660_at	374.8	P	2.44e-4	0.1	NC	0.814019
246661_at	0.8	A	0.989258	2.1	NC	0.545234
246662_at	2.3	A	0.919434	-2.1	NC	0.949447
246663_at	5.7	A	0.870361	0.7	NC	0.747149
246664_at	5.5	A	0.870361	-0.3	NC	0.493524
246665_s_at	6.9	A	0.888428	0.6	NC	0.596188
246666_at	29.4	A	0.303711	1.6	NC	0.5
246667_at	1.5	A	0.904785	-2.4	D	0.996301
246668_at	2.6	A	0.633789	1.2	NC	0.296089
246669_at	40.9	A	0.366211	-0.1	NC	0.5
246670_at	2.1	A	0.919434	1.2	NC	0.921063
246671_at	19.5	A	0.246094	0.5	NC	0.318909
246672_at	14.7	A	0.398926	1.3	NC	0.429141
246673_at	297.2	P	2.44e-4	1.2	NC	0.009292
246674_at	92	M	0.056152	0.2	NC	0.725952
246675_at	3.5	A	0.665527	-1.9	NC	0.545234
246676_at	31.4	A	0.334473	3.1	NC	0.203871
246677_at	6.5	A	0.888428	0.7	NC	0.5
246678_at	12.7	A	0.601074	0.2	NC	0.5
246679_at	8.5	A	0.780518	1.2	NC	0.5
246680_at	13.2	A	0.432373	0.3	NC	0.888286
246681_at	68.8	M	0.056152	-0.3	NC	0.993497
246682_at	149.5	P	0.005859	-0.7	D	0.999786
246683_at	77	P	0.001953	0.4	NC	0.633407
246684_at	35.3	A	0.095215	0.7	NC	0.441923
246685_at	8.2	A	0.850342	-0.8	NC	0.888286
246686_at	6.4	A	0.888428	0.8	NC	0.558077
246687_at	25.3	A	0.696289	0.4	NC	0.545234
246688_at	2.8	A	0.919434	1.3	NC	0.416433
246689_at	12.5	A	0.665527	-0.3	NC	0.5
246690_at	36.8	A	0.432373	3.3	NC	0.050553
246691_at	36.9	A	0.366211	0.8	NC	0.715033
246692_at	18	A	0.366211	3.2	NC	0.012024
246693_at	3.7	A	0.919434	0.8	NC	0.558077
246694_at	3.5	A	0.753906	-2.3	NC	0.5
246695_at	3.9	A	0.953857	0.6	NC	0.98579
246696_at	21.3	A	0.533936	1.9	NC	0.454766
246697_at	3.2	A	0.953857	0.3	NC	0.989865
246698_at	28.8	A	0.149658	0.5	NC	0.318909
246699_at	268.2	P	0.001953	0	NC	0.975245
246700_at	3.7	A	0.888428	-0.5	NC	0.506476
246701_at	114	P	0.001221	0.3	NC	0.905721
246702_at	715	P	2.44e-4	0.4	NC	0.454766
246703_at	118.8	P	2.44e-4	-0.3	NC	0.5
246704_at	9.7	A	0.466064	-0.7	NC	0.5
246705_x_at	3	A	0.919434	-2	NC	0.846768
246706_at	22.6	A	0.432373	0.6	NC	0.5
246707_at	36.6	A	0.466064	1.8	NC	0.366593
246708_at	128.1	P	2.44e-4	-0.3	NC	0.980376
246709_s_at	2.8	A	0.850342	0.8	NC	0.296089
246710_at	26.7	A	0.27417	0.9	NC	0.48058
246711_at	5.2	A	0.72583	1	NC	0.506476
246712_at	7.7	A	0.601074	1.6	NC	0.342437
246713_at	15.9	A	0.398926	0	NC	0.5
246714_at	129.1	A	0.095215	0.7	NC	0.5
246715_at	42.5	A	0.5	0.2	NC	0.570859
246716_s_at	26.2	A	0.080566	0.7	NC	0.5
246717_at	34.6	A	0.633789	0.6	NC	0.942324
246718_at	6.5	A	0.780518	-1.3	NC	0.925732
246719_at	41	P	0.005859	0.9	NC	0.318909
246720_at	2.5	A	0.932373	-1.3	NC	0.681091
246721_at	15.2	A	0.398926	0.3	NC	0.5
246722_at	6.1	A	0.953857	-0.8	NC	0.861614
246723_at	1.4	A	0.969727	0.8	NC	0.846768
246724_at	97.8	P	0.00415	0.6	NC	0.5
246725_at	4.8	A	0.72583	-1.5	NC	0.725952
246726_at	6.6	A	0.533936	-1.7	NC	0.222749
246727_at	56.9	A	0.067627	0.1	NC	0.62112
246728_at	199.5	P	2.44e-4	-0.2	NC	0.98579
246729_at	0.7	A	0.919434	0.9	NC	0.48058
246730_at	1145.9	P	2.44e-4	-0.3	NC	0.988955
246731_at	45.4	P	0.046143	1.4	NC	0.041201
246732_at	105.7	A	0.067627	0.1	NC	0.938478
246733_at	53.5	A	0.067627	0.2	NC	0.5
246734_at	43.7	A	0.27417	1	NC	0.416433
246735_at	241.1	P	7.32e-4	-0.2	NC	0.838962
246736_at	10.7	A	0.665527	-1.8	NC	0.934434
246737_at	70.8	P	0.001221	-0.1	NC	0.916174
246738_at	47	P	0.046143	-1.7	D	0.999886
246739_at	13.2	A	0.219482	0.6	NC	0.532344
246740_at	0.9	A	0.981445	1.5	NC	0.454766
246741_at	423.4	P	2.44e-4	0.1	NC	0.757415
246742_at	237.6	P	7.32e-4	-0.1	NC	0.975245
246743_at	30.1	A	0.567627	-0.3	NC	0.777251
246744_at	552.3	P	7.32e-4	0.5	NC	0.48058
246745_at	1418.4	P	2.44e-4	0.2	NC	0.596188
246746_at	211.4	P	0.005859	0.3	NC	0.558077
246747_at	2903.9	P	2.44e-4	0	NC	0.747149
246748_at	32.5	A	0.432373	-0.7	NC	0.989865
246749_at	103.5	P	7.32e-4	-0.4	NC	0.846768
246750_at	71.5	P	0.001221	0.7	NC	0.5
246751_at	14.8	A	0.696289	1.3	NC	0.354442
246752_at	20.2	A	0.696289	2.6	NC	0.814019
246753_at	27.7	A	0.466064	1	NC	0.222749
246754_at	71.5	A	0.246094	0	NC	0.747149
246755_at	464.6	P	2.44e-4	0.2	NC	0.596188
246756_at	168.6	P	0.008057	-0.2	NC	0.992212
246757_at	40.1	A	0.334473	2.5	NC	0.39129
246758_at	3085.9	P	2.44e-4	0.4	NC	0.5
246759_at	90.6	P	2.44e-4	-1.1	D	0.999727
246760_at	198.8	P	2.44e-4	0.4	NC	0.5
246761_at	23.6	A	0.601074	0.6	NC	0.416433
246762_at	57.6	P	0.030273	0.2	NC	0.657563
246763_at	482.6	P	2.44e-4	0.5	NC	0.5
246764_s_at	4.8	A	0.533936	0.6	NC	0.48058
246765_at	90	P	0.046143	0.2	NC	0.796129
246766_at	60.3	A	0.366211	3.4	NC	0.232549
246767_at	96.8	P	2.44e-4	0.1	NC	0.5
246768_at	101.5	P	0.00293	0	NC	0.894337
246769_at	7.2	A	0.888428	0.3	NC	0.905721
246770_at	82.6	P	0.018555	-0.8	NC	0.983269
246771_at	21.4	A	0.095215	4.6	I	0.001201
246772_at	142.6	P	0.00293	0.2	NC	0.796129
246773_at	19	A	0.366211	-0.5	NC	0.715033
246774_at	6.1	A	0.932373	-0.9	NC	0.60871
246775_at	306.6	P	0.001953	0.3	NC	0.5
246776_at	66.4	A	0.149658	0.8	NC	0.48058
246777_at	164.1	P	7.32e-4	-0.1	NC	0.958799
246778_at	170.5	P	7.32e-4	0	NC	0.814019
246779_at	204.1	P	0.01416	0	NC	0.905721
246780_at	788.2	P	2.44e-4	0.2	NC	0.669411
246781_at	223.8	P	2.44e-4	1	NC	0.050553
246782_at	10.7	A	0.696289	-2	D	0.996645
246783_at	59.3	A	0.27417	0.6	NC	0.681091
246784_at	296.2	P	2.44e-4	0.3	NC	0.5
246785_at	357.8	P	2.44e-4	-0.2	NC	0.905721
246786_at	42.5	A	0.303711	-0.4	NC	0.981872
246787_s_at	1.6	A	0.943848	-3	NC	0.767451
246788_at	24.1	A	0.171387	0.9	NC	0.5
246789_at	129.6	P	2.44e-4	-0.1	NC	0.868657
246790_at	21.2	A	0.45752	0	NC	0.984574
246791_at	165.7	P	0.001953	-0.1	D	0.998514
246792_at	39.1	A	0.111572	1.1	NC	0.307406
246793_at	163.6	P	2.44e-4	-0.2	MD	0.994591
246794_s_at	67.9	P	0.037598	0.7	NC	0.041201
246795_at	22	A	0.601074	2.1	NC	0.454766
246796_at	32.3	A	0.398926	-0.3	NC	0.945978
246797_at	19.9	A	0.219482	-1.1	NC	0.881991
246798_at	31.7	A	0.567627	0.6	NC	0.5
246799_at	108.3	P	0.018555	0.2	NC	0.681091
246800_at	319.6	P	2.44e-4	-0.3	MD	0.995075
246801_at	470.2	P	2.44e-4	0	NC	0.822588
246802_at	79.1	P	7.32e-4	-0.4	NC	0.900148
246803_at	30.2	A	0.095215	-0.5	NC	0.767451
246804_at	0.9	A	0.943848	0.5	NC	0.838962
246805_at	3.8	A	0.888428	-1.7	NC	0.796129
246806_at	3.9	A	0.888428	1.2	NC	0.62112
246807_at	394.7	P	2.44e-4	1.1	NC	0.019624
246808_at	70.4	P	0.005859	0.4	NC	0.5
246809_s_at	297.7	P	0.00415	0.7	NC	0.342437
246810_at	7.8	A	0.5	0.1	NC	0.5
246811_at	34.8	A	0.334473	0.9	NC	0.284967
246812_at	2.2	A	0.932373	-0.7	NC	0.5
246813_at	18.1	A	0.398926	4.8	NC	0.024755
246814_at	66.6	A	0.219482	0.9	NC	0.5
246815_at	54	P	0.037598	0.3	NC	0.532344
246816_at	5.4	A	0.696289	-1	NC	0.558077
246817_at	12.4	A	0.432373	-0.7	NC	0.60871
246818_at	84.2	A	0.171387	0.9	NC	0.5
246819_at	21.7	A	0.567627	5.7	NC	0.038415
246820_at	39.9	A	0.246094	0.2	NC	0.952736
246821_at	537.2	P	2.44e-4	0.8	NC	0.39129
246822_at	67.5	A	0.149658	-0.1	NC	0.980376
246823_at	29.1	A	0.27417	3.7	NC	0.161038
246824_at	248.8	P	0.00293	0	NC	0.971234
246825_at	228.2	P	0.001953	0.1	NC	0.952736
246826_at	51.1	A	0.466064	-0.6	D	0.997247
246827_at	62	P	0.030273	0.1	NC	0.861614
246828_at	10.1	A	0.753906	-1.4	NC	0.493524
246829_at	120	P	0.023926	-0.3	NC	0.925732
246830_at	1116.9	P	2.44e-4	-0.2	NC	0.986922
246831_at	29.1	A	0.5	-1.2	D	0.995927
246832_at	164.3	P	2.44e-4	-0.6	D	0.999448
246833_at	1.5	A	0.904785	1.1	NC	0.838962
246834_at	4.5	A	0.533936	1.5	NC	0.429141
246835_at	16.5	A	0.432373	-1	NC	0.60871
246836_s_at	13.1	A	0.219482	-0.7	NC	0.51942
246837_at	79.5	P	0.005859	0.8	NC	0.099852
246838_at	56.5	P	0.010742	0.2	NC	0.645558
246839_at	25.9	A	0.19458	-0.8	NC	0.945978
246840_at	299	P	7.32e-4	0.5	NC	0.057676
246841_at	22.6	A	0.5	0.8	NC	0.5
246842_at	78.6	P	0.005859	-0.3	D	0.999034
246843_at	325.5	P	0.001953	0.2	NC	0.900148
246844_at	136.1	P	0.01416	-0.2	NC	0.981872
246845_at	913	P	2.44e-4	0.2	NC	0.5
246846_at	153.1	A	0.111572	-0.5	D	0.99998
246847_at	38.5	A	0.27417	-0.5	D	0.999308
246848_at	3.6	A	0.962402	1	NC	0.596188
246849_at	167.1	P	0.00415	0.3	NC	0.51942
246850_at	76.4	P	0.030273	-0.1	NC	0.60871
246851_at	9.2	A	0.696289	0.8	NC	0.330589
246852_at	111.8	A	0.067627	-0.8	D	0.99987
246853_at	27.7	A	0.19458	0.8	NC	0.5
246854_at	261.8	P	7.32e-4	6.6	I	2.e-5
246855_at	1671.5	P	2.44e-4	-0.5	D	0.995519
246856_at	323	P	2.44e-4	-0.3	D	0.998799
246857_at	1.1	A	0.919434	0.1	NC	0.657563
246858_at	261.8	P	7.32e-4	0.3	NC	0.51942
246859_at	1.9	A	0.943848	0.4	NC	0.5
246860_at	19.5	A	0.567627	0.8	NC	0.019624
246861_at	1028.2	P	2.44e-4	-0.7	D	0.999693
246862_at	415.5	P	2.44e-4	-0.2	NC	0.981872
246863_at	270.7	P	2.44e-4	-0.2	NC	0.961585
246864_at	112.4	P	0.018555	-0.4	NC	0.961585
246865_s_at	179.2	P	2.44e-4	-0.7	NC	0.983269
246866_at	6	A	0.888428	-0.7	NC	0.5
246867_at	26.8	A	0.398926	2	NC	0.203871
246868_at	195.7	P	2.44e-4	1.2	I	0.003041
246869_at	11.3	A	0.366211	0.4	NC	0.213188
246870_at	560.4	P	2.44e-4	0.3	NC	0.5
246871_at	15.4	A	0.567627	-0.8	NC	0.777251
246872_at	24.7	A	0.27417	-0.5	NC	0.838962
246873_at	101.5	A	0.19458	0.7	NC	0.5
246874_at	20.8	A	0.334473	1.9	NC	0.177412
246875_at	130.1	P	7.32e-4	-2.1	D	0.999965
246876_at	2.5	A	0.976074	-1.4	NC	0.830902
246877_at	6.4	A	0.932373	0.8	NC	0.5
246878_at	1.5	A	0.919434	0.4	NC	0.5
246879_at	189.3	P	0.001221	1	NC	0.078937
246880_s_at	11.5	A	0.466064	0.4	NC	0.138386
246881_at	70.3	P	0.010742	-0.7	D	0.995519
246882_at	125.5	P	0.01416	-0.1	NC	0.814019
246883_at	69.2	P	0.018555	1	NC	0.296089
246884_at	87.8	P	0.008057	1.4	NC	0.050553
246885_at	49.7	A	0.080566	-0.3	NC	0.905721
246886_at	86.9	P	0.00415	-0.2	NC	0.938478
246887_at	39.7	A	0.567627	0.7	NC	0.861614
246888_at	322.8	P	2.44e-4	-0.1	NC	0.961585
246889_at	8.2	A	0.567627	-1.6	NC	0.875448
246890_at	39.3	A	0.129639	0.7	NC	0.5
246891_at	38.1	A	0.19458	0.1	NC	0.747149
246892_at	30	A	0.633789	-0.2	NC	0.5
246893_at	173.6	P	0.001221	0	NC	0.934434
246894_at	1.9	A	0.999268	-2.8	NC	0.989865
246895_at	941	P	2.44e-4	0.4	NC	0.5
246896_at	17.1	A	0.601074	2.2	NC	0.429141
246897_at	335.4	P	2.44e-4	-0.1	NC	0.861614
246898_at	10.5	A	0.432373	-1.4	NC	0.777251
246899_at	68.3	P	0.046143	0.6	NC	0.5
[truncated: 20,811 more rows]
