# Supplementary material for: Qualitative network models and genome-wide expression data define carbon/nitrogen-responsive molecular machines in Arabidopsis
Source: Genome Biol. 2007 Jan 11;8(1):R7. doi: 10.1186/gb-2007-8-1-r7 (PMC1839130; doi:10.1186/gb-2007-8-1-r7)
Supplement: Additional data file 5 — CHP files generated with the Affymetrix MAS v5.0 software as described in the Materials and methods. [file gb-2007-8-1-r7-S5.zip › CHPfiles/42.11.vs.LL43.1.CHP]

row.names	Ll42.11.vs.LL43.1.Signal	Ll42.11.vs.LL43.1.Detection	Ll42.11.vs.LL43.1.Detection.p.value	Ll42.11.vs.LL43.1.Signal.Log.Ratio	Ll42.11.vs.LL43.1.Change	Ll42.11.vs.LL43.1.Change.p.value
244901_at	90.1	P	2.44e-4	0.8	NC	0.008511
244902_at	45.2	P	2.44e-4	0	NC	0.5
244903_at	143.8	P	2.44e-4	1	I	0.004073
244904_at	26.6	A	0.398926	2.3	NC	0.403812
244905_at	27.2	A	0.27417	2.4	NC	0.094279
244906_at	226.7	P	7.32e-4	0.2	NC	0.5
244907_at	1.8	A	0.932373	-2.3	NC	0.725952
244908_at	0.8	A	0.989258	0.4	NC	0.5
244909_at	65.2	A	0.080566	1.5	I	0.003699
244910_s_at	33.1	P	0.030273	-0.1	NC	0.822588
244911_at	1.9	A	0.870361	1.4	NC	0.074268
244912_at	427.7	P	7.32e-4	0.7	I	1.14e-4
244913_at	8	A	0.870361	0	NC	0.669411
244914_at	9.7	A	0.533936	3.5	NC	0.041201
244915_s_at	33.6	A	0.366211	-0.1	NC	0.596188
244916_at	4.8	A	0.633789	0.1	NC	0.5
244917_at	2.9	A	0.870361	-0.2	NC	0.429141
244918_at	4	A	0.665527	0.2	NC	0.51942
244919_at	8.1	A	0.398926	-1.1	NC	0.983269
244920_s_at	154.7	P	7.32e-4	0.3	NC	0.185981
244921_s_at	43.1	P	0.001953	0.6	NC	0.105663
244922_s_at	38	P	0.046143	0.3	NC	0.493524
244923_s_at	11.3	A	0.398926	1.2	NC	0.033304
244924_at	55.5	A	0.067627	0.1	NC	0.5
244925_at	14.9	A	0.111572	-0.1	NC	0.5
244926_s_at	38.5	A	0.129639	1.7	NC	0.030967
244927_at	26.2	A	0.246094	0.4	NC	0.296089
244928_s_at	151.8	P	0.01416	0.2	NC	0.069813
244929_at	412.2	P	0.008057	0.5	I	6.18e-4
244930_at	15.2	A	0.27417	3.7	NC	0.169098
244931_at	11.8	A	0.398926	-0.3	NC	0.5
244932_at	25.8	A	0.219482	-0.1	NC	0.692594
244933_at	43.1	P	0.046143	0.5	NC	0.009292
244934_at	57.3	A	0.095215	1.2	NC	0.022932
244935_at	152.4	P	7.32e-4	-1.3	D	0.99998
244936_at	65.2	P	0.00415	-0.9	D	0.996301
244937_at	22.6	P	0.023926	3	MI	0.004925
244938_at	86	P	0.030273	0.6	I	0.004073
244939_at	176.8	P	0.030273	0.3	NC	0.118009
244940_at	334.4	P	2.44e-4	-0.1	NC	0.5
244941_at	40.5	P	0.046143	0.3	NC	0.5
244942_at	26.4	A	0.080566	2.8	I	0.001077
244943_at	134.3	P	7.32e-4	-0.1	NC	0.911062
244944_s_at	271.4	P	2.44e-4	0	NC	0.5
244945_at	68.2	P	0.010742	0.8	NC	0.010135
244946_at	35.9	A	0.303711	-0.3	NC	0.846768
244947_at	45.3	A	0.080566	0.2	NC	0.5
244948_at	25.7	A	0.19458	2.8	NC	0.145682
244949_at	4.3	A	0.850342	-2.3	NC	0.945978
244950_at	92.2	P	2.44e-4	0.7	I	5.2e-5
244951_s_at	217	P	7.32e-4	0.1	NC	0.5
244952_at	27.6	P	0.001221	0.6	NC	0.203871
244953_s_at	37.3	P	0.010742	-0.1	NC	0.5
244954_s_at	23.9	A	0.27417	3.6	NC	0.307406
244955_at	23.6	A	0.219482	0.4	NC	0.5
244956_s_at	42.1	P	0.046143	0.4	NC	0.5
244957_at	26	A	0.149658	0	NC	0.596188
244958_at	35.9	A	0.095215	0	NC	0.5
244959_s_at	155	P	2.44e-4	1.5	I	2.e-5
244960_at	241	P	2.44e-4	-0.4	D	0.999226
244961_at	623.2	P	2.44e-4	0.5	NC	0.009292
244962_at	243.4	P	7.32e-4	0.7	I	0.001077
244963_at	98	P	0.001221	-1.7	D	0.999948
244964_at	71.2	P	0.023926	-0.6	D	0.998923
244965_at	97.6	P	0.00415	0.1	NC	0.5
244966_at	11.6	A	0.171387	-0.5	NC	0.5
244967_at	152.6	P	2.44e-4	-1.4	D	0.999973
244968_at	235.6	P	2.44e-4	-0.5	D	0.999226
244969_at	100.2	P	0.00293	-0.5	NC	0.978776
244970_at	115	P	2.44e-4	0.6	I	3.89e-4
244971_at	4560.9	P	2.44e-4	0.8	I	3.5e-5
244972_at	52.8	P	0.046143	0.5	I	3.07e-4
244973_at	14.5	A	0.219482	-0.2	NC	0.570859
244974_at	32.5	P	0.023926	4.2	I	0.001651
244975_at	84.9	P	0.005859	0.7	NC	0.012024
244976_at	986.6	P	2.44e-4	0	NC	0.5
244977_at	41.1	P	0.030273	0.5	NC	0.011045
244978_at	118.1	P	0.01416	-2	D	0.996959
244979_at	5.1	A	0.432373	-5.1	D	0.99998
244980_at	16	A	0.366211	-2.9	D	0.999308
244981_at	93	P	0.008057	-0.7	D	0.998168
244982_at	170	P	7.32e-4	-0.2	NC	0.532344
244983_at	509.1	P	2.44e-4	0.1	NC	0.5
244984_at	229.1	P	2.44e-4	-0.9	D	0.999965
244985_at	97.1	P	0.00293	-0.7	D	0.999448
244986_at	498.2	P	2.44e-4	-0.1	NC	0.506476
244987_s_at	1146.5	P	2.44e-4	-0.3	NC	0.952736
244988_s_at	189.1	P	0.005859	0	NC	0.570859
244989_s_at	29.2	A	0.149658	0.7	NC	0.024755
244990_s_at	8.7	A	0.5	0.4	NC	0.429141
244991_s_at	40.4	P	0.046143	0.6	NC	0.057676
244992_s_at	1014.4	P	2.44e-4	-0.1	NC	0.822588
244993_s_at	215.7	P	2.44e-4	-0.3	NC	0.916174
244994_at	5.5	A	0.334473	0.6	NC	0.099852
244995_at	27.2	P	0.00415	1.8	I	0.001651
244996_at	71.5	P	0.001221	-0.4	D	0.998514
244997_at	42	P	0.030273	0.5	NC	0.124552
244998_at	349.9	P	2.44e-4	0.7	I	1.67e-4
244999_at	24.7	P	0.005859	-0.1	NC	0.39129
245000_at	25.6	A	0.334473	0.6	NC	0.021224
245001_at	418.7	P	2.44e-4	-0.5	D	0.999853
245002_at	62.7	P	0.037598	1.8	MI	0.004925
245003_at	83.3	P	0.030273	0.6	NC	0.416433
245004_at	59.7	P	7.32e-4	-0.5	NC	0.966696
245005_at	29.9	A	0.398926	0	NC	0.467656
245006_at	856.7	P	2.44e-4	0.7	I	2.e-5
245007_at	97.6	P	0.01416	1.3	I	4.6e-5
245008_at	71.2	P	0.00415	1.1	I	0.001832
245009_at	567	P	7.32e-4	0.7	I	1.01e-4
245010_at	33.3	A	0.095215	1.2	I	0.004481
245011_at	37.7	P	0.037598	0.6	NC	0.138386
245012_at	51.1	P	0.005859	-2	D	0.999932
245013_at	1579.4	P	2.44e-4	-0.3	D	0.995519
245014_at	834.1	P	2.44e-4	-0.6	D	0.99998
245015_at	275.6	P	2.44e-4	0.5	I	6.e-5
245016_at	420.2	P	2.44e-4	1.3	I	2.e-5
245017_at	769.2	P	7.32e-4	0.8	I	3.5e-5
245018_at	99.8	P	0.001221	0.4	I	0.002032
245019_at	145.4	P	0.00415	0.2	NC	0.725952
245020_at	217.4	P	0.001953	-1.1	D	0.999759
245021_at	54.2	P	0.00293	-1.9	D	0.99998
245022_at	29.5	P	0.010742	-1.4	D	0.999448
245023_at	200.1	P	2.44e-4	-0.2	NC	0.964215
245024_at	926.7	P	2.44e-4	0.2	NC	0.37888
245025_at	145.9	P	2.44e-4	0.9	NC	0.118009
245026_at	159.3	P	7.32e-4	0.9	NC	0.044149
245027_at	33	P	0.030273	0.1	NC	0.5
245028_at	111.7	P	0.00415	-0.4	NC	0.942324
245029_at	14.2	A	0.171387	3.7	NC	0.088938
245030_at	1.6	A	0.904785	0	NC	0.354442
245031_at	76.1	P	7.32e-4	0.3	NC	0.5
245032_at	16.8	A	0.149658	-0.1	NC	0.493524
245033_at	20.1	A	0.219482	-0.3	NC	0.5
245034_at	78.7	P	0.023926	0	NC	0.5
245035_at	121.8	P	0.005859	-0.2	NC	0.981872
245036_at	88.4	P	0.008057	-1	D	0.99998
245037_at	20.9	A	0.27417	0.3	NC	0.5
245038_at	418.8	P	2.44e-4	-0.1	NC	0.669411
245039_at	279	P	0.001221	-0.3	NC	0.986922
245040_at	3.5	A	0.633789	0.6	NC	0.083826
245041_at	175.9	P	2.44e-4	-0.2	D	0.998799
245042_at	55.6	A	0.171387	0.9	NC	0.354442
245043_at	148.7	P	7.32e-4	-0.9	D	0.99998
245044_at	35.6	A	0.27417	0.2	NC	0.37888
245045_at	330.5	P	2.44e-4	-0.1	NC	0.558077
245046_at	382.3	P	2.44e-4	-0.4	NC	0.949447
245047_at	30.4	A	0.129639	0.1	NC	0.5
245048_at	926.4	P	2.44e-4	0.7	I	5.2e-5
245049_at	49.9	P	0.001953	0.7	NC	0.050553
245050_at	130.5	P	0.001953	-0.7	D	0.999308
245051_at	219.4	P	0.00293	-0.3	NC	0.669411
245052_at	38.2	A	0.129639	0.4	NC	0.018128
245053_at	14.4	A	0.432373	-0.6	NC	0.854318
245054_at	76.8	P	2.44e-4	-0.3	NC	0.942324
245055_at	32.2	P	0.046143	-0.2	NC	0.725952
245056_at	130.9	P	7.32e-4	0.9	I	2.7e-5
245057_at	1.5	A	0.904785	-2.1	NC	0.5
245058_at	1.7	A	0.98584	-0.3	NC	0.814019
245059_at	126.4	P	0.01416	-0.4	NC	0.991489
245060_at	717.3	P	2.44e-4	-0.2	D	0.996301
245061_at	65.3	P	0.030273	0.3	NC	0.5
245062_at	116	P	2.44e-4	-0.8	D	0.999759
245063_at	140	P	2.44e-4	0.4	NC	0.105663
245064_at	68.3	P	7.32e-4	-0.3	NC	0.747149
245065_at	228.5	P	0.010742	0.3	NC	0.161038
245066_at	188	P	0.005859	0.2	NC	0.5
245067_at	630	P	2.44e-4	-0.2	NC	0.966696
245068_at	13	A	0.5	2.8	NC	0.454766
245069_at	2.7	A	0.533936	-0.1	NC	0.5
245070_at	4.2	A	0.850342	0.5	NC	0.5
245071_at	19.5	A	0.533936	2	NC	0.5
245072_s_at	2	A	0.398926	-0.2	NC	0.454766
245073_at	4.8	A	0.780518	0.1	NC	0.5
245074_at	52.6	A	0.111572	-0.8	D	0.99775
245075_at	5.1	A	0.665527	-0.8	NC	0.692594
245076_at	2.9	A	0.953857	-3.1	D	0.996645
245077_at	45.3	A	0.095215	-0.1	NC	0.506476
245078_at	316.3	P	0.001221	0	NC	0.5
245079_at	24.7	A	0.111572	-0.7	NC	0.916174
245080_at	149.2	P	7.32e-4	0.3	NC	0.007788
245081_at	31.2	A	0.432373	0.1	NC	0.5
245082_at	343.2	P	2.44e-4	3.7	I	2.e-5
245083_at	291.4	P	2.44e-4	0	NC	0.736659
245084_at	67.4	P	0.00415	0.3	NC	0.5
245085_at	850.3	P	7.32e-4	0.6	I	0.001201
245086_at	3.6	A	0.753906	0.1	NC	0.532344
245087_at	46.9	P	0.01416	-0.9	NC	0.984574
245088_at	23	A	0.27417	4.1	NC	0.041201
245089_at	183.2	P	7.32e-4	-0.1	NC	0.5
245090_at	798.1	P	2.44e-4	0	NC	0.62112
245091_at	1.2	A	0.80542	-3.1	NC	0.5
245092_at	244	P	0.008057	0.3	NC	0.131343
245093_at	27.7	A	0.432373	-0.7	NC	0.51942
245094_at	351	P	0.001953	0.7	I	7.8e-5
245095_at	22.7	A	0.466064	1	NC	0.814019
245096_at	68.2	P	0.00293	-0.7	D	0.999034
245097_at	181.5	P	0.001953	-0.4	D	0.999693
245098_at	301	P	2.44e-4	-0.3	D	0.998923
245099_at	281.6	P	0.00415	-0.2	NC	0.930187
245100_at	74.5	P	0.00415	-0.4	D	0.999135
245101_at	648.1	P	2.44e-4	-0.2	NC	0.838962
245102_at	1.1	A	0.753906	-0.1	NC	0.5
245103_at	15.9	A	0.567627	2.3	NC	0.5
245104_at	71.2	P	2.44e-4	0.2	NC	0.5
245105_at	46.4	P	0.023926	0.5	NC	0.035785
245106_at	194.3	P	2.44e-4	0.4	I	0.001336
245107_at	32.4	P	0.018555	0.8	NC	0.213188
245108_at	2.1	A	0.72583	-4.3	NC	0.938478
245109_at	21	A	0.303711	1.3	NC	0.5
245110_at	34.5	A	0.432373	-0.3	NC	0.971234
245111_at	14.1	A	0.601074	0.1	NC	0.645558
245112_at	499.7	P	2.44e-4	-0.2	NC	0.830902
245113_at	472.6	P	7.32e-4	0.3	NC	0.403812
245114_at	324.9	P	2.44e-4	-0.2	NC	0.796129
245115_at	376.1	P	2.44e-4	-0.6	D	0.999562
245116_at	224.6	P	2.44e-4	-0.4	D	0.995927
245117_at	329.9	P	7.32e-4	1.5	I	3.e-5
245118_at	51.9	P	0.008057	-0.3	NC	0.506476
245119_at	88.4	P	7.32e-4	0.4	NC	0.111714
245120_at	84.3	M	0.056152	-0.3	NC	0.916174
245121_at	2334.9	P	2.44e-4	0.6	I	2.e-5
245122_at	146	P	0.001953	-0.4	D	0.996301
245123_at	12.9	A	0.567627	-0.3	NC	0.980376
245124_at	303.4	P	2.44e-4	0.1	NC	0.5
245125_at	8.5	A	0.696289	0.6	NC	0.51942
245126_at	184.9	P	2.44e-4	1.1	I	2.e-5
245127_at	120.5	P	0.00415	-0.1	NC	0.5
245128_at	5.9	A	0.665527	-0.9	NC	0.952736
245129_at	3.3	A	0.696289	0.2	NC	0.5
245130_at	44	A	0.149658	0.3	NC	0.5
245131_s_at	255	P	2.44e-4	-0.8	D	0.99998
245132_at	55.8	P	0.030273	-0.5	D	0.99775
245133_at	50.8	P	0.008057	0.5	NC	0.035785
245134_s_at	41.4	P	0.018555	-0.8	D	0.998923
245135_at	1.8	A	0.780518	-0.2	NC	0.307406
245136_at	275.8	P	2.44e-4	-0.1	NC	0.558077
245137_at	54.2	P	0.001221	-0.1	NC	0.925732
245138_at	1.6	A	0.904785	0	NC	0.805199
245139_at	236.4	P	2.44e-4	-0.8	D	0.99998
245140_at	18.5	A	0.366211	-0.2	NC	0.467656
245141_at	150.7	P	0.023926	0	NC	0.5
245142_at	9.1	A	0.72583	0.9	NC	0.5
245143_at	35.7	A	0.067627	-0.3	NC	0.777251
245144_at	562.9	P	2.44e-4	0.3	NC	0.232549
245145_at	124.6	P	2.44e-4	0.6	I	0.003699
245146_at	226.3	P	0.001221	0.1	NC	0.5
245147_at	29.3	A	0.149658	0	NC	0.5
245148_at	26.3	A	0.567627	-3.4	D	0.99998
245149_at	54.9	P	0.030273	-0.2	NC	0.925732
245150_at	62.6	P	0.030273	0.5	NC	0.035785
245151_at	244.5	P	2.44e-4	0.5	I	0.004073
245152_at	212	P	0.005859	0.4	NC	0.078937
245153_at	6.8	A	0.366211	1.4	NC	0.284967
245154_at	15	A	0.633789	0.1	NC	0.5
245155_at	780.9	P	2.44e-4	0	NC	0.5
245156_at	71.7	P	0.00293	-0.4	D	0.999562
245157_at	10.5	A	0.533936	2.3	NC	0.416433
245158_at	10.8	A	0.567627	-0.6	NC	0.990708
245159_at	26.1	A	0.27417	0.2	NC	0.5
245160_at	1.2	A	0.953857	-0.3	NC	0.757415
245161_at	41	A	0.246094	-0.2	NC	0.681091
245162_at	1.5	A	0.633789	-0.1	NC	0.416433
245163_at	29.8	A	0.533936	1.5	NC	0.467656
245164_at	443.3	P	7.32e-4	0.9	I	2.73e-4
245165_at	4.1	A	0.398926	-2.1	NC	0.570859
245166_at	80	P	0.037598	0.3	NC	0.222749
245167_s_at	466.2	P	7.32e-4	-0.3	NC	0.971234
245168_at	810	P	2.44e-4	-0.6	D	0.99998
245169_at	448.3	P	7.32e-4	0.1	NC	0.5
245170_at	36.8	A	0.334473	1	NC	0.403812
245171_at	14	A	0.466064	-2.4	D	0.99998
245172_at	120.8	P	0.00293	0.4	NC	0.177412
245173_at	14.3	A	0.5	-0.2	NC	0.48058
245174_at	112.5	P	2.44e-4	0.5	NC	0.111714
245175_at	1403.1	P	2.44e-4	0.5	MI	0.005933
245176_at	81.3	A	0.067627	-0.4	D	0.999135
245177_at	9	A	0.466064	-0.5	NC	0.905721
245178_at	172.7	P	0.00293	-0.3	D	0.999759
245179_at	125.4	P	0.018555	0.2	NC	0.5
245180_at	220.5	P	7.32e-4	-0.1	NC	0.881991
245181_at	1399.2	P	2.44e-4	0	NC	0.5
245182_at	104.1	P	0.00415	0.2	NC	0.213188
245183_at	77.4	A	0.095215	-0.3	NC	0.703911
245184_at	21.7	A	0.171387	0.4	NC	0.5
245185_at	39.1	A	0.067627	0.4	NC	0.5
245186_at	180	P	0.01416	-0.3	NC	0.992212
245187_s_at	214.8	P	0.001221	0	NC	0.5
245188_at	70.2	P	0.030273	-0.1	NC	0.5
245189_at	0.9	A	0.953857	1.1	NC	0.657563
245190_at	51.3	P	0.018555	0.5	NC	0.342437
245191_at	5.3	A	0.696289	-1.9	NC	0.796129
245192_at	12.1	A	0.466064	0.3	NC	0.62112
245193_at	221	P	0.00293	-0.6	D	0.99998
245194_at	50.2	P	0.046143	-0.6	D	0.998664
245195_at	20	A	0.219482	-0.2	NC	0.645558
245196_at	107.1	P	0.008057	-0.6	D	0.995927
245197_at	569.7	P	2.44e-4	0.1	NC	0.5
245198_at	68.5	A	0.171387	-0.4	NC	0.981872
245199_at	3581.3	P	2.44e-4	0.5	I	1.67e-4
245200_at	96.8	P	0.030273	0.1	NC	0.318909
245201_at	110.2	P	0.01416	0.2	NC	0.5
245202_at	137.7	P	0.008057	0.1	NC	0.5
245203_at	1.3	A	0.953857	0.9	NC	0.069813
245204_at	57.7	A	0.334473	3.6	NC	0.161038
245205_at	29.3	A	0.334473	-0.3	NC	0.493524
245206_at	122.1	P	7.32e-4	-0.2	D	0.996301
245207_at	198.5	P	0.001953	-0.2	NC	0.868657
245208_at	70.7	P	2.44e-4	-0.1	NC	0.5
245209_at	324.2	P	2.44e-4	-1.1	D	0.99998
245210_at	88	P	2.44e-4	0.1	NC	0.5
245211_at	270.7	P	7.32e-4	-0.2	NC	0.830902
245212_at	9.3	A	0.466064	2.1	NC	0.105663
245213_at	48.3	A	0.432373	0	NC	0.822588
245214_at	2.6	A	0.567627	-1.6	NC	0.5
245215_at	11.1	A	0.5	-0.4	NC	0.796129
245216_at	199.5	P	0.001953	0.6	NC	0.006503
245217_at	4.1	A	0.72583	0.1	NC	0.62112
245218_s_at	13.7	A	0.334473	-0.1	NC	0.441923
245219_at	23.2	P	0.030273	0.1	NC	0.5
245220_at	10	A	0.5	-1.2	NC	0.938478
245221_s_at	29.2	P	0.046143	0.5	NC	0.065566
245222_at	3.2	A	0.696289	1	NC	0.252851
245223_at	2.1	A	0.919434	0.2	NC	0.703911
245224_at	25	A	0.303711	0.1	NC	0.5
245225_at	2.6	A	0.904785	-0.1	NC	0.5
245226_at	46.2	A	0.111572	0.7	NC	0.5
245227_s_at	53.2	P	0.001221	0.5	I	0.003699
245228_at	156.4	P	2.44e-4	-0.7	D	0.999922
245229_at	124.2	P	0.001953	0.6	NC	0.028766
245230_at	18.2	A	0.27417	-0.1	NC	0.736659
245231_at	32.6	A	0.432373	0	NC	0.757415
245232_at	0.6	A	0.969727	-0.6	NC	0.5
245233_at	13.9	A	0.559082	1.6	NC	0.5
245234_at	78.9	P	0.037598	-1.1	D	0.999922
245235_at	376.3	P	2.44e-4	0.1	NC	0.5
245236_at	67.8	P	2.44e-4	0.2	NC	0.111714
245237_at	78.9	P	7.32e-4	-0.5	NC	0.991489
245238_at	1526.8	P	2.44e-4	-0.2	NC	0.942324
245239_at	2.4	A	0.696289	-2.1	NC	0.5
245240_at	2.3	A	0.850342	-2.7	NC	0.958799
245241_at	6.4	A	0.72583	-0.1	NC	0.62112
245242_at	17.3	A	0.398926	-0.4	D	0.997247
245243_at	36.5	P	0.005859	0.2	NC	0.177412
245244_at	28.9	A	0.111572	-0.7	NC	0.736659
245245_at	19.5	A	0.303711	0	NC	0.814019
245246_at	3.6	A	0.870361	0.7	NC	0.296089
245247_at	232.2	P	7.32e-4	0	NC	0.5
245248_at	159.5	P	2.44e-4	0	NC	0.5
245249_at	617.4	P	2.44e-4	0.2	NC	0.5
245250_at	45.6	M	0.056152	-0.9	D	0.999977
245251_at	157.4	P	0.005859	1.1	I	0.00249
245252_at	215.5	P	0.001221	-0.2	NC	0.955851
245253_at	29.4	A	0.149658	0.3	NC	0.5
245254_at	112.6	P	0.01416	0.3	NC	0.429141
245255_at	290.2	P	0.001221	-0.4	D	0.999727
245256_at	69.2	P	2.44e-4	0.2	NC	0.5
245257_at	21.5	A	0.171387	0.1	NC	0.5
245258_at	79.5	P	2.44e-4	-0.7	NC	0.945978
245259_at	31.8	A	0.171387	0.1	NC	0.5
245260_at	121	P	2.44e-4	0	NC	0.5
245261_at	114.1	P	0.005859	-0.5	MD	0.994591
245262_at	40	A	0.171387	-0.9	D	0.998923
245263_at	38.4	P	0.030273	-0.3	NC	0.657563
245264_at	23.8	A	0.171387	2.4	NC	0.088938
245265_at	2.2	A	0.888428	-2.1	NC	0.777251
245266_at	79.8	P	0.018555	-0.9	D	0.999932
245267_at	181.6	P	2.44e-4	-0.1	NC	0.5
245268_at	61.2	A	0.171387	-0.4	NC	0.830902
245269_at	275.8	P	2.44e-4	0.1	NC	0.5
245270_at	1824	P	2.44e-4	0.9	I	2.e-5
245271_at	188.7	P	7.32e-4	0.2	NC	0.5
245272_at	3.9	A	0.567627	0.1	NC	0.5
245273_at	148.9	A	0.111572	0	NC	0.60871
245274_at	170.8	P	7.32e-4	0.6	I	7.8e-5
245275_at	2.8	A	0.80542	-0.2	NC	0.596188
245276_at	202.1	P	0.00293	0.3	NC	0.041201
245277_at	72.2	P	0.030273	0.8	NC	0.030967
245278_at	291.7	P	2.44e-4	-0.8	D	0.99998
245279_at	229.4	P	2.44e-4	-0.6	D	0.999811
245280_at	120.9	P	2.44e-4	-0.1	NC	0.5
245281_at	586.2	P	2.44e-4	-0.2	NC	0.955851
245282_at	254.3	P	2.44e-4	-0.5	NC	0.916174
245283_at	36.6	A	0.19458	-0.5	NC	0.669411
245284_at	80.1	P	7.32e-4	-0.3	NC	0.98579
245285_s_at	127.6	P	0.001953	-0.5	NC	0.983269
245286_at	1411.8	P	2.44e-4	-0.1	NC	0.703911
245287_at	128.3	P	0.00293	-0.2	NC	0.955851
245288_at	101.3	P	2.44e-4	-0.5	D	0.998349
245289_at	1808.2	P	2.44e-4	0.3	NC	0.161038
245290_at	139.1	P	0.005859	-0.4	D	0.99987
245291_at	200.8	P	0.00293	1.1	I	3.5e-5
245292_at	860	P	2.44e-4	-0.5	D	0.99997
245293_at	354.8	P	2.44e-4	0.9	I	1.3e-4
245294_at	69.5	P	0.046143	-0.2	D	0.999308
245295_at	174.3	P	7.32e-4	0.2	NC	0.5
245296_at	170.5	P	0.018555	2	I	0.001201
245297_at	85.8	P	7.32e-4	0.1	NC	0.5
245298_at	151.8	A	0.080566	-0.1	NC	0.757415
245299_at	788.9	P	2.44e-4	0	NC	0.5
245300_at	93.6	P	0.001953	-0.3	NC	0.921063
245301_at	137.4	P	7.32e-4	0.8	NC	0.012024
245302_at	36.4	A	0.067627	0.1	NC	0.925732
245303_at	100.1	P	0.01416	0.5	NC	0.5
245304_at	24.6	A	0.398926	-0.2	NC	0.945978
245305_at	842.6	P	2.44e-4	0.2	NC	0.078937
245306_at	72.2	P	0.037598	0.5	NC	0.019624
245307_at	148.7	P	2.44e-4	0.3	NC	0.078937
245308_at	189.1	P	0.010742	-0.8	D	0.998923
245309_at	139.3	P	0.001953	0.9	I	1.67e-4
245310_at	77.8	P	0.001953	0.2	NC	0.232549
245311_at	1665.8	P	2.44e-4	0.4	I	8.65e-4
245312_at	72.6	P	0.005859	-0.3	NC	0.5
245313_at	234.6	P	0.001221	0.1	NC	0.5
245314_at	6.2	A	0.567627	-1	NC	0.5
245315_at	841.2	P	2.44e-4	0.5	I	7.8e-5
245316_at	220.5	P	2.44e-4	0.2	NC	0.493524
245317_at	1623.9	P	2.44e-4	-0.6	D	0.99997
245318_at	69.2	P	0.018555	1.3	NC	0.006503
245319_at	173.9	P	0.001221	1.3	I	2.e-5
245320_at	177	P	2.44e-4	-0.3	MD	0.994591
245321_at	320.8	P	2.44e-4	-0.5	D	0.99998
245322_at	48.4	A	0.129639	-0.2	NC	0.5
245323_at	832.4	P	2.44e-4	0.4	NC	0.094279
245324_at	276.7	P	2.44e-4	0.3	NC	0.222749
245325_at	127.5	P	2.44e-4	-0.7	D	0.999977
245326_at	32.9	A	0.171387	-0.1	NC	0.5
245327_at	100.2	P	0.001221	-0.6	D	0.999034
245328_at	441.8	P	2.44e-4	-0.2	NC	0.980376
245329_at	630.3	P	2.44e-4	1.3	I	2.e-5
245330_at	104	P	0.005859	-0.4	D	0.996959
245331_at	271.4	P	2.44e-4	-0.6	D	0.99997
245332_at	328.5	P	2.44e-4	0.2	NC	0.318909
245333_at	428.1	P	2.44e-4	0.1	NC	0.5
245334_at	678.9	P	2.44e-4	0.9	I	2.e-5
245335_at	1.1	A	0.943848	0.3	NC	0.681091
245336_at	22	A	0.753906	-0.2	NC	0.703911
245337_at	120.2	P	0.001953	-0.1	NC	0.900148
245338_at	145.3	P	0.001953	0.6	NC	0.018128
245339_at	136.1	P	0.018555	0.9	NC	0.022932
245340_at	1468.5	P	2.44e-4	0.7	I	6.92e-4
245341_at	183.8	P	2.44e-4	-0.2	NC	0.669411
245342_at	3962.1	P	2.44e-4	0.5	I	6.e-5
245343_at	258.7	P	2.44e-4	0.8	MI	0.004925
245344_at	149.4	P	2.44e-4	-0.4	D	0.995519
245345_at	93	P	0.001953	1	I	6.e-5
245346_at	56.5	P	0.001953	1.1	NC	0.038415
245347_at	39.8	P	0.030273	0.1	NC	0.5
245348_at	385.8	P	2.44e-4	0.2	NC	0.5
245349_at	29.3	A	0.080566	0.1	NC	0.5
245350_at	653.4	P	2.44e-4	-0.6	D	0.999899
245351_at	268	P	2.44e-4	-0.2	NC	0.989865
245352_at	8.5	A	0.432373	-0.5	NC	0.5
245353_at	12.4	A	0.533936	-1.5	NC	0.983269
245354_at	13.2	A	0.27417	-0.1	NC	0.493524
245355_at	3989.3	P	2.44e-4	0.9	I	2.e-5
245356_at	9982.1	P	2.44e-4	0.1	NC	0.5
245357_at	56.7	P	7.32e-4	-0.2	NC	0.786812
245358_at	218.4	P	0.001221	-0.4	NC	0.964215
245359_at	152.9	P	0.00293	-0.4	D	0.998923
245360_at	286.3	P	7.32e-4	-0.3	D	0.99775
245361_at	380.9	P	7.32e-4	-0.7	D	0.999562
245362_at	94.9	P	2.44e-4	-0.5	MD	0.994067
245363_at	233.3	P	0.00415	-0.1	NC	0.715033
245364_at	87.4	P	0.001953	0.4	NC	0.416433
245365_at	258.9	P	0.001953	0.5	NC	0.012024
245366_at	148.7	P	2.44e-4	0	NC	0.5
245367_at	109.7	P	0.001953	-0.3	NC	0.984574
245368_at	34.6	A	0.129639	-0.1	NC	0.747149
245369_at	2.9	A	0.888428	-1.6	NC	0.703911
245370_at	87.4	P	7.32e-4	-0.2	NC	0.767451
245371_at	17.8	A	0.303711	-0.6	NC	0.5
245372_at	1723.1	P	2.44e-4	0.6	I	1.67e-4
245373_s_at	1583.2	P	2.44e-4	-0.1	NC	0.5
245374_at	223.1	P	2.44e-4	-0.2	NC	0.980376
245375_at	34.9	A	0.067627	0.6	NC	0.5
245376_at	14.7	A	0.303711	0.6	NC	0.5
245377_at	9.1	A	0.219482	1.3	NC	0.366593
245378_at	3.8	A	0.753906	0.5	NC	0.5
245379_at	52.6	P	0.01416	-0.3	NC	0.875448
245380_at	33.8	P	0.01416	0.1	NC	0.296089
245381_at	68.7	P	0.01416	0.8	NC	0.48058
245382_at	358.3	P	7.32e-4	-1.2	D	0.99998
245383_at	48.3	A	0.080566	0.7	NC	0.5
245384_at	57.7	P	0.001953	0	NC	0.669411
245385_at	34.4	P	7.32e-4	-1	NC	0.868657
245386_at	1665.5	P	2.44e-4	-0.3	D	0.995927
245387_at	199	P	2.44e-4	0.6	I	0.001201
245388_at	13.5	A	0.432373	-0.2	NC	0.5
245389_at	85.6	P	0.023926	0	NC	0.5
245390_at	67.7	P	0.01416	0	NC	0.715033
245391_at	709.9	P	2.44e-4	-1.1	D	0.99998
245392_at	29.8	A	0.246094	3	NC	0.00712
245393_at	559.5	P	2.44e-4	-1.1	D	0.99997
245394_at	1681.3	P	7.32e-4	0.3	NC	0.011045
245395_at	132.9	P	0.023926	0.3	NC	0.222749
245396_at	61.1	A	0.398926	0	NC	0.916174
245397_at	93.2	P	0.030273	0.8	NC	0.01421
245398_at	134.5	P	0.001221	-0.5	D	0.99998
245399_at	3251.3	P	2.44e-4	-1.1	D	0.99998
245400_at	395.8	P	2.44e-4	-0.6	D	0.99998
245401_at	579.4	P	2.44e-4	-1.4	D	0.99998
245402_at	5.8	A	0.567627	-0.5	NC	0.213188
245403_at	17.8	A	0.303711	0.9	NC	0.232549
245404_at	64.7	P	0.008057	-0.5	NC	0.5
245405_at	42	A	0.111572	0.8	NC	0.366593
245406_at	18.7	A	0.27417	0.1	NC	0.5
245407_at	430.8	P	7.32e-4	0	NC	0.692594
245408_at	109.4	P	0.001953	0.5	NC	0.022932
245409_at	15.6	A	0.303711	2.5	NC	0.194801
245410_at	13.6	P	0.018555	-0.7	NC	0.992212
245411_at	20.1	A	0.171387	1.2	NC	0.330589
245412_at	1050	P	2.44e-4	1.7	I	2.e-5
245413_at	39	P	0.046143	0.7	NC	0.493524
245414_at	70.8	A	0.303711	0.6	NC	0.5
245415_at	272.1	P	2.44e-4	0	NC	0.5
245416_at	74.1	P	2.44e-4	-0.6	NC	0.987976
245417_at	8.9	A	0.665527	0.8	NC	0.5
245418_at	139	P	2.44e-4	-0.2	NC	0.805199
245419_at	5.5	A	0.601074	0.1	NC	0.403812
245420_at	29.5	A	0.398926	0	NC	0.725952
245421_at	95.6	P	0.001221	0.2	NC	0.185981
245422_at	5	A	0.753906	-0.4	NC	0.366593
245423_at	46.4	P	0.010742	0.9	NC	0.5
245424_at	6.8	A	0.567627	-0.1	NC	0.596188
245425_at	445.4	P	2.44e-4	0.2	NC	0.5
245426_at	54.1	P	0.001953	0.7	NC	0.318909
245427_at	88.4	P	0.023926	0.4	NC	0.5
245428_at	39.9	P	0.046143	-0.9	D	0.99998
245429_at	32.7	A	0.219482	0.6	NC	0.5
245430_at	215.8	P	0.005859	0.7	I	0.002753
245431_at	114.5	P	2.44e-4	-0.5	D	0.99998
245432_at	125.4	P	0.00293	0.5	NC	0.008511
245433_at	648.9	P	2.44e-4	0.4	NC	0.026698
245434_at	112.5	P	7.32e-4	0.4	NC	0.01421
245435_at	55.7	A	0.129639	0.1	NC	0.506476
245436_at	5.3	A	0.696289	-3.2	D	0.999448
245437_at	40.1	A	0.080566	0.9	NC	0.033304
245438_at	56.6	P	0.005859	0.4	NC	0.454766
245439_at	46.7	A	0.067627	0.3	NC	0.467656
245440_at	6.9	A	0.780518	0.4	NC	0.252851
245441_at	61.7	P	0.046143	0.6	NC	0.030967
245442_at	98	P	7.32e-4	-0.1	NC	0.532344
245443_at	2.6	A	0.633789	-0.1	NC	0.796129
245444_at	29.4	A	0.246094	-0.2	NC	0.5
245445_at	69.1	P	0.001953	0.1	NC	0.5
245446_at	123.9	P	7.32e-4	0.4	NC	0.105663
245447_at	12.4	A	0.780518	0.1	NC	0.252851
245448_at	4.8	A	0.696289	2	NC	0.050553
245449_at	58.5	A	0.27417	0.4	NC	0.441923
245450_at	38.6	A	0.27417	3.7	NC	0.016731
245451_at	44.7	P	0.030273	0.2	NC	0.37888
245452_at	19.7	A	0.19458	0.3	NC	0.5
245453_at	3	A	0.780518	-1.1	NC	0.838962
245454_at	166.8	P	2.44e-4	0.5	I	1.01e-4
245455_at	0.4	A	0.919434	-0.2	NC	0.5
245456_at	145.4	P	7.32e-4	0.5	NC	0.01421
245457_s_at	45.3	P	0.046143	0.6	NC	0.222749
245458_at	47.6	A	0.432373	1.1	NC	0.5
245459_at	11.9	A	0.567627	-0.3	NC	0.5
245460_at	12.8	A	0.246094	3.3	NC	0.416433
245461_at	48.2	P	0.030273	-0.3	NC	0.814019
245462_at	51.3	P	0.037598	0.3	NC	0.138386
245463_at	518.9	P	2.44e-4	-1.3	D	0.99998
245464_at	76.6	P	0.005859	0.1	NC	0.416433
245465_at	37.6	A	0.398926	-0.6	NC	0.5
245466_at	44	P	0.00415	-0.4	NC	0.777251
245467_at	126.3	P	0.030273	0.5	I	0.004073
245468_at	30.5	A	0.303711	0.1	NC	0.5
245469_at	6.6	A	0.633789	0.3	NC	0.583567
245470_at	3.4	A	0.828613	-0.4	NC	0.681091
245471_at	9.6	A	0.5	2.9	NC	0.5
245472_at	17.5	A	0.5	2.6	NC	0.416433
245473_at	2.2	A	0.72583	0.2	NC	0.194801
245474_at	77.2	A	0.080566	-0.1	NC	0.814019
245475_at	32.5	A	0.303711	0.2	NC	0.5
245476_at	6.6	A	0.567627	0.5	NC	0.099852
245477_at	83.8	P	0.008057	-0.9	D	0.999977
245478_at	79.5	P	2.44e-4	-0.3	NC	0.971234
245479_at	62.6	P	2.44e-4	0.2	NC	0.242585
245480_at	59.3	P	0.023926	-0.2	NC	0.854318
245481_at	279.5	P	0.001953	-0.3	D	0.999727
245482_at	88.7	P	0.00293	0.4	NC	0.012024
245483_at	3659.8	P	2.44e-4	-1	D	0.99998
245484_at	170.7	P	2.44e-4	-0.3	NC	0.949447
245485_at	46.8	P	2.44e-4	-0.4	NC	0.62112
245486_x_at	55.2	A	0.219482	-0.5	NC	0.846768
245487_at	85.6	P	0.001221	-0.1	NC	0.5
245488_at	20.3	A	0.246094	0.5	NC	0.5
245489_at	45.8	A	0.095215	0.1	NC	0.925732
245490_at	5.6	A	0.27417	0.9	NC	0.035785
245491_at	85	P	0.030273	0.5	NC	0.39129
245492_at	248.6	P	7.32e-4	0.8	I	1.01e-4
245493_at	49.2	P	0.00415	0.5	NC	0.213188
245494_at	88.7	P	0.00293	0.6	NC	0.5
245495_at	82.1	P	0.030273	-1	D	0.999786
245496_at	123.5	P	0.001221	0.3	NC	0.263341
245497_at	15.4	A	0.432373	-0.7	NC	0.5
245498_at	18	A	0.246094	-0.9	NC	0.796129
245499_at	33.3	A	0.334473	-0.6	NC	0.905721
245500_at	8.5	A	0.665527	0.3	NC	0.545234
245501_at	1	A	0.994141	0.5	NC	0.570859
245502_at	179.2	P	2.44e-4	0.7	I	0.001077
245503_at	9.7	A	0.567627	-0.2	NC	0.5
245504_at	10.2	A	0.366211	0.2	NC	0.169098
245505_at	1.1	A	0.916016	0.8	NC	0.078937
245506_at	4.3	A	0.72583	0.6	NC	0.342437
245507_at	5.1	A	0.780518	1.1	NC	0.094279
245508_at	3.2	A	0.850342	-1.4	NC	0.467656
245509_at	57.2	P	0.023926	0.7	NC	0.061522
245510_at	440	P	2.44e-4	-0.9	D	0.999899
245511_at	11.1	A	0.27417	0.2	NC	0.177412
245512_at	708.8	P	2.44e-4	0.7	I	6.8e-5
245513_at	146.3	P	0.037598	-0.5	D	0.999448
245514_at	191.9	P	0.001221	1.3	I	3.07e-4
245515_at	3.1	A	0.567627	0.2	NC	0.934434
245516_at	31.9	A	0.095215	0.1	NC	0.930187
245517_at	128.8	P	0.005859	0.1	NC	0.5
245518_at	64.2	P	0.023926	0.4	NC	0.416433
245519_at	19.1	A	0.72583	0.6	NC	0.583567
245520_at	1	A	0.870361	-1.9	NC	0.506476
245521_at	126.3	P	0.001953	-0.1	NC	0.786812
245522_at	39.5	P	0.030273	0.5	NC	0.038415
245523_at	473.9	P	2.44e-4	0.3	NC	0.307406
245524_at	716.8	P	7.32e-4	-0.4	D	0.999922
245525_at	357.7	P	7.32e-4	-0.1	NC	0.786812
245526_at	87.8	P	0.008057	0.5	NC	0.5
245527_at	56	A	0.095215	1	NC	0.094279
245528_at	35.9	A	0.219482	-0.8	D	0.999034
245529_at	69.5	P	2.44e-4	0.7	NC	0.024755
245530_at	37.1	P	0.008057	0.2	NC	0.138386
245531_at	154.4	P	0.001221	-1.1	D	0.99998
245532_at	87.7	P	0.001221	0	NC	0.5
245533_at	61.5	M	0.056152	-0.3	NC	0.822588
245534_at	1.1	A	0.999756	-0.7	NC	0.757415
245535_at	63.1	P	0.023926	0.1	NC	0.5
245536_at	56.4	A	0.080566	-0.1	NC	0.5
245537_at	8.5	A	0.27417	1.9	NC	0.5
245538_at	11	A	0.696289	2.5	NC	0.088938
245539_at	15	A	0.533936	2.8	I	0.002032
245540_at	100.4	P	0.01416	1.2	I	7.74e-4
245541_at	83.6	P	7.32e-4	0.3	NC	0.242585
245542_at	3.9	A	0.466064	0.3	NC	0.37888
245543_at	11.9	P	0.010742	0.4	NC	0.099852
245544_at	97.6	P	2.44e-4	-1.2	D	0.999911
245545_at	2.2	A	0.72583	-3.7	NC	0.987976
245546_at	43.4	A	0.129639	-0.1	NC	0.5
245547_at	19.4	A	0.366211	0.4	NC	0.814019
245548_at	12.8	A	0.19458	-0.3	NC	0.736659
245549_at	9.7	A	0.567627	1.7	NC	0.5
245550_at	108	P	0.01416	-1.6	D	0.999448
245551_at	19.3	A	0.067627	3.9	I	0.003355
245552_at	47	P	0.005859	-0.4	NC	0.861614
245553_at	28.3	A	0.095215	0.3	NC	0.169098
245554_at	167.9	P	2.44e-4	-1.2	D	0.99998
245555_at	1929.9	P	2.44e-4	-1.2	D	0.99998
245556_at	144.5	P	7.32e-4	-1.4	D	0.99998
245557_at	181.2	P	2.44e-4	0.3	NC	0.047264
245558_at	26	M	0.056152	-0.4	NC	0.669411
245559_at	3.8	A	0.665527	0.2	NC	0.330589
245560_at	58.1	A	0.067627	4.7	I	1.47e-4
245561_at	148.9	P	7.32e-4	-0.3	NC	0.868657
245562_at	122.9	P	0.001221	-0.4	NC	0.952736
245563_at	421.3	P	2.44e-4	-0.7	D	0.99998
245564_at	47.4	A	0.27417	-0.5	NC	0.980376
245565_at	60.5	P	0.018555	-0.1	NC	0.703911
245566_at	69.9	P	0.005859	-1	D	0.99998
245567_at	4634.2	P	2.44e-4	-0.1	NC	0.747149
245568_at	42	A	0.171387	-0.3	NC	0.5
245569_at	30.7	P	0.01416	0.1	NC	0.5
245570_at	2.5	A	0.850342	0.5	NC	0.48058
245571_at	12.7	A	0.303711	0	NC	0.403812
245572_at	71.6	P	2.44e-4	-1.2	NC	0.949447
245573_at	40.7	P	0.030273	0.5	NC	0.111714
245574_at	18.8	A	0.129639	0.3	NC	0.145682
245575_at	152.2	P	0.00293	0.3	NC	0.5
245576_at	164.2	P	0.010742	0.1	NC	0.5
245577_at	63.7	P	0.023926	-0.7	D	0.999786
245578_at	83.8	P	7.32e-4	0.5	NC	0.416433
245579_at	12.6	A	0.696289	-0.5	NC	0.5
245580_at	13.9	A	0.27417	-0.9	NC	0.980376
245581_at	35.6	A	0.303711	0.1	NC	0.467656
245582_at	29.6	M	0.056152	0.7	NC	0.5
245583_at	103.8	P	0.023926	0.1	NC	0.5
245584_at	80.8	P	0.001221	0.4	NC	0.145682
245585_at	2.7	A	0.665527	0.9	NC	0.024755
245586_at	28.9	A	0.27417	-0.5	NC	0.830902
245587_at	72.5	P	0.008057	0.1	NC	0.5
245588_at	29.6	P	0.005859	0.2	NC	0.5
245589_at	2	A	0.943848	-0.1	NC	0.911062
245590_at	20.5	P	0.023926	-0.2	NC	0.222749
245591_at	9.2	A	0.171387	1.9	I	0.001201
245592_at	10.6	A	0.5	-0.6	NC	0.296089
245593_at	106.5	P	2.44e-4	0.5	I	6.92e-4
245594_at	126.7	P	0.01416	0.2	NC	0.5
245595_at	10.2	A	0.466064	-0.7	NC	0.5
245596_at	1.8	A	0.72583	0	NC	0.37888
245597_at	30.5	A	0.219482	-0.8	D	0.996301
245598_at	31.1	M	0.056152	0.6	NC	0.232549
245599_at	76.7	P	0.00415	-0.1	NC	0.805199
245600_at	200	P	2.44e-4	-0.1	NC	0.846768
245601_at	79.4	P	2.44e-4	-0.5	NC	0.814019
245602_at	793.3	P	2.44e-4	-0.2	NC	0.949447
245603_at	31.2	A	0.095215	0.8	NC	0.124552
245604_at	33.4	P	2.44e-4	0.2	NC	0.203871
245605_at	194.3	P	0.005859	0.5	NC	0.035785
245606_at	67.5	P	0.008057	0.1	NC	0.5
245607_at	66.4	P	0.030273	1.1	NC	0.019624
245608_at	177.4	P	2.44e-4	0.2	NC	0.5
245609_at	14.8	A	0.5	3	NC	0.429141
245610_at	11.9	A	0.19458	0	NC	0.506476
245611_at	130.4	P	2.44e-4	-0.2	NC	0.868657
245612_at	440.4	P	2.44e-4	0.5	I	1.47e-4
245613_at	21.3	A	0.19458	3.1	NC	0.232549
245614_at	23.8	A	0.246094	4	NC	0.222749
245615_at	3.9	A	0.432373	-1.2	NC	0.861614
245616_at	2.6	A	0.696289	0.4	NC	0.39129
245617_at	14.2	A	0.27417	0.5	NC	0.5
245618_at	79.4	P	0.018555	0.7	NC	0.145682
245619_at	78.3	P	0.010742	0.6	NC	0.185981
245620_at	3.5	A	0.72583	0.2	NC	0.506476
245621_at	21	A	0.111572	-0.8	NC	0.633407
245622_at	7.4	A	0.601074	2.1	NC	0.5
245623_s_at	17.2	P	0.008057	-0.4	NC	0.715033
245624_at	2.7	A	0.72583	-2.1	NC	0.532344
245625_at	251.9	P	0.001953	-0.1	NC	0.945978
245626_at	686.9	P	2.44e-4	-0.5	D	0.999977
245627_at	20.9	A	0.366211	-0.8	NC	0.51942
245628_at	20.2	A	0.334473	0.8	NC	0.37888
245629_at	933.2	P	2.44e-4	1.1	I	2.e-5
245630_at	46.4	A	0.111572	0.2	NC	0.37888
245631_at	260.5	P	2.44e-4	0	NC	0.5
245632_at	62.7	P	0.046143	-0.1	NC	0.5
245633_at	274	P	7.32e-4	-0.7	D	0.999977
245634_at	14	A	0.828613	-1.5	NC	0.983269
245635_at	44.7	P	0.037598	0.5	NC	0.454766
245636_at	20	A	0.246094	0.3	NC	0.232549
245637_at	273.2	P	7.32e-4	-0.4	D	0.99987
245638_s_at	425.3	P	2.44e-4	-0.1	NC	0.596188
245639_at	1264.1	P	2.44e-4	0.2	NC	0.5
245640_at	2.6	A	0.780518	-1.4	NC	0.62112
245641_at	82.1	P	0.046143	-0.2	NC	0.916174
245642_at	567.9	P	2.44e-4	-0.9	D	0.99998
245643_at	4.4	A	0.753906	-1.8	NC	0.60871
245644_at	121.6	P	0.001221	-0.2	NC	0.822588
245645_at	44.2	A	0.080566	0	NC	0.5
245646_x_at	21.1	M	0.056152	1.6	I	8.65e-4
245647_at	54.2	A	0.303711	1.3	NC	0.131343
245648_at	11.6	A	0.665527	2.7	NC	0.194801
245649_at	136.3	A	0.067627	-0.3	NC	0.942324
245650_at	48.8	M	0.056152	0.8	NC	0.094279
245651_s_at	918	P	2.44e-4	-0.3	NC	0.961585
245652_at	13.6	A	0.111572	2.8	NC	0.5
245653_at	1.2	A	0.904785	-1.9	NC	0.645558
245654_at	65.2	P	0.001221	0.1	NC	0.5
245655_at	4.5	A	0.396484	3.7	NC	0.138765
245656_at	1.1	A	0.943848	0.1	NC	0.5
245657_at	49.3	P	0.005859	-0.1	NC	0.5
245658_at	4.8	A	0.780518	0.9	NC	0.493524
245659_at	231.9	P	2.44e-4	-0.8	D	0.998923
245660_at	83	P	0.023926	-0.2	NC	0.5
245661_at	87.2	P	0.010742	0.2	NC	0.284967
245662_at	70.2	A	0.111572	0.4	NC	0.62112
245663_at	12.6	A	0.5	2.2	NC	0.5
245664_at	26.4	A	0.567627	-0.2	NC	0.39129
245665_at	170.6	P	2.44e-4	-0.5	D	0.999308
245666_at	189.5	P	2.44e-4	-0.2	NC	0.838962
245667_at	345.5	P	2.44e-4	-0.4	D	0.999833
245668_at	820.6	P	2.44e-4	-1.5	D	0.99998
245669_at	31.8	P	0.037598	1	NC	0.366593
245670_at	59.6	P	0.005859	0.2	NC	0.330589
245671_at	58.7	P	0.030273	0.4	NC	0.078937
245672_at	27.4	A	0.5	1	NC	0.5
245673_at	36	A	0.149658	1.2	NC	0.088938
245674_at	59.3	A	0.067627	0.2	NC	0.467656
245675_at	23.2	A	0.129639	0.4	NC	0.131343
245676_at	12.6	A	0.366211	-0.4	NC	0.37888
245677_at	34.1	P	0.023926	1.1	NC	0.057676
245678_at	78.9	P	0.023926	-0.4	NC	0.868657
245679_at	183.1	P	2.44e-4	0	NC	0.5
245680_at	29.6	A	0.095215	2.3	NC	0.044149
245681_at	122	P	2.44e-4	0.2	NC	0.169098
245682_at	108.8	P	0.046143	-0.3	NC	0.971234
245683_at	100.7	P	0.001953	0.4	NC	0.5
245684_at	287	P	2.44e-4	-0.3	D	0.995519
245685_at	63.9	P	0.023926	0.4	NC	0.5
245686_at	556.9	P	2.44e-4	-0.1	NC	0.830902
245687_at	171.6	P	2.44e-4	-0.5	NC	0.990708
245688_at	1389.7	P	2.44e-4	0	NC	0.5
245689_at	1.5	A	0.888428	0.7	NC	0.645558
245690_at	41.2	P	0.030273	0	NC	0.596188
245691_at	138.1	P	0.046143	-0.2	NC	0.767451
245692_at	27.8	A	0.303711	1.1	NC	0.047264
245693_at	91.4	M	0.056152	-0.1	NC	0.991489
245694_at	168.7	P	2.44e-4	-0.5	NC	0.961585
245695_at	85.7	P	0.01416	0.2	NC	0.5
245696_at	4.4	A	0.72583	1	NC	0.153232
245697_at	133.9	P	0.01416	-1	D	0.999973
245698_at	129.7	P	0.01416	4.7	I	6.8e-5
245699_at	76.4	P	2.44e-4	-0.2	NC	0.961585
245700_at	25.1	A	0.533936	0	NC	0.830902
245701_at	16.2	A	0.567627	-0.2	NC	0.5
245702_at	95.4	P	0.001953	1	I	8.8e-5
245703_at	11	A	0.171387	0.8	NC	0.307406
245704_at	159.1	P	0.001221	-0.1	NC	0.5
245705_at	16.2	A	0.366211	0.5	NC	0.429141
245706_at	18.1	A	0.334473	1.1	NC	0.5
245707_at	35.7	A	0.303711	0.9	NC	0.354442
245708_at	1.2	A	0.665527	-3	NC	0.570859
245709_at	80.8	P	0.00415	-0.6	NC	0.949447
245710_at	37	A	0.19458	0.1	NC	0.657563
245711_at	164.1	P	2.44e-4	-1	D	0.99998
245712_at	48.4	P	0.018555	0.1	NC	0.5
245713_at	51.9	P	0.037598	0.8	I	5.52e-4
245714_at	365.6	P	2.44e-4	0.4	NC	0.024755
245715_s_at	3341.9	P	2.44e-4	0.3	NC	0.078937
245716_at	37.6	P	0.030273	-0.7	NC	0.830902
245717_at	41.5	A	0.19458	1.1	NC	0.094279
245718_at	126.8	P	0.030273	-0.4	NC	0.978776
245719_at	29	A	0.219482	0.1	NC	0.715033
245720_at	5	A	0.72583	-2.1	NC	0.60871
245721_s_at	170.5	P	2.44e-4	0.3	NC	0.5
245722_at	94.8	P	0.00293	0.2	NC	0.416433
245723_at	30.5	A	0.432373	-1.2	NC	0.971234
245724_at	265	P	0.00415	-0.7	D	0.999948
245725_at	84.2	P	0.00293	-0.5	D	0.998514
245726_at	45.6	A	0.095215	1.1	NC	0.038415
245727_at	65.4	P	0.018555	0.4	NC	0.5
245728_at	55.5	A	0.080566	-0.1	NC	0.921063
245729_at	352.6	P	2.44e-4	0.2	NC	0.5
245730_at	48.6	A	0.129639	-0.3	NC	0.991489
245731_at	140.4	P	7.32e-4	-0.8	D	0.99998
245732_at	110.9	P	0.001953	-0.5	NC	0.986922
245733_at	120.7	P	0.001953	-0.3	NC	0.952736
245734_at	180.9	P	7.32e-4	0.8	I	7.74e-4
245735_at	206.9	P	2.44e-4	0	NC	0.5
245736_at	1.24863e4	P	2.44e-4	0.1	NC	0.5
245737_at	168.1	P	7.32e-4	-0.6	D	0.999226
245738_at	35.6	P	0.018555	2	MI	0.005409
245739_at	150	P	2.44e-4	0.4	NC	0.366593
245740_at	150	P	0.008057	-0.1	NC	0.814019
245741_at	20.1	A	0.129639	1.1	NC	0.307406
245742_at	992	P	7.32e-4	-0.1	NC	0.921063
245743_at	0.7	A	0.969727	-1.8	NC	0.986922
245744_at	1.7	A	0.994141	-0.2	NC	0.854318
245745_at	0.5	A	0.932373	0	NC	0.657563
245746_at	1136.4	P	2.44e-4	-0.2	NC	0.532344
245747_at	25.2	P	0.00415	0.3	NC	0.403812
245748_at	168.5	P	7.32e-4	-0.1	NC	0.5
245749_at	4.3	A	0.665527	-1.5	NC	0.5
245750_at	906.3	P	2.44e-4	-0.6	D	0.999508
245751_s_at	82.1	P	0.001221	0.1	NC	0.5
245752_at	10.6	A	0.567627	0.7	NC	0.242585
245753_at	10.3	A	0.149658	0.7	NC	0.307406
245754_at	1	A	0.72583	2.5	NC	0.026698
245755_at	54	P	0.030273	0.9	NC	0.006503
245756_at	485.1	P	2.44e-4	-0.6	D	0.99998
245757_at	35.3	A	0.067627	0.6	NC	0.5
245758_at	61	P	0.010742	0	NC	0.62112
245759_at	124.1	P	0.001221	-0.3	NC	0.725952
245760_s_at	2	A	0.780518	0.5	NC	0.01421
245761_at	194.7	P	2.44e-4	-0.1	NC	0.725952
245762_at	38.9	P	0.046143	0.9	NC	0.111714
245763_at	64.8	P	2.44e-4	-0.4	NC	0.681091
245764_s_at	55.5	P	0.023926	0.6	NC	0.37888
245765_at	13.2	A	0.432373	1.5	NC	0.263341
245766_at	6.2	A	0.533936	-1.5	NC	0.822588
245767_at	55.4	P	0.030273	0.4	NC	0.296089
245768_at	147.1	P	2.44e-4	-0.3	NC	0.767451
245769_at	46.9	P	0.01416	0.4	NC	0.145682
245770_at	101.4	P	0.001953	0.5	I	0.001651
245771_at	19.9	M	0.056152	0.9	NC	0.532344
245772_at	107.4	P	2.44e-4	-0.2	NC	0.633407
245773_at	106.4	P	0.001953	0.2	NC	0.5
245774_at	53.9	A	0.080566	-0.2	NC	0.558077
245775_at	277.6	P	2.44e-4	-0.5	D	0.997968
245776_at	233	P	7.32e-4	-0.7	D	0.99998
245777_at	78.4	P	2.44e-4	-0.1	NC	0.558077
245778_at	57.1	A	0.095215	-0.2	NC	0.822588
245779_at	3.1	A	0.753906	-1.1	NC	0.645558
245780_at	226.2	P	2.44e-4	-0.3	D	0.999034
245781_at	367.4	P	0.001221	-1	D	0.999508
245782_at	6.6	A	0.533936	1.1	NC	0.203871
245783_s_at	69.6	A	0.067627	2.3	I	3.46e-4
245784_at	108.7	P	0.005859	0.2	NC	0.5
245785_at	1.5	A	0.998779	0.3	NC	0.5
245786_at	167.2	P	0.00415	0.3	NC	0.213188
245787_at	252.7	P	2.44e-4	-0.9	D	0.999977
245788_at	119.8	P	0.00415	-0.4	NC	0.846768
245789_at	142	P	2.44e-4	-1.1	D	0.99998
245790_at	112.4	P	0.001953	0.1	NC	0.5
245791_at	850.8	P	2.44e-4	0.2	NC	0.5
245792_at	248.5	P	2.44e-4	0.1	NC	0.5
245793_at	85.3	A	0.067627	0.1	NC	0.5
245794_at	275.8	P	2.44e-4	-0.5	D	0.999811
245795_at	88.4	P	7.32e-4	0.2	NC	0.5
245796_at	566.8	P	2.44e-4	-0.6	D	0.999954
245797_at	52.9	A	0.219482	-0.1	NC	0.60871
245798_at	1.1	A	0.850342	-3.4	NC	0.5
245799_at	1	A	0.904785	-1.4	NC	0.777251
245800_at	93.6	P	0.00415	0.1	NC	0.805199
245801_at	2.4	A	0.870361	0.8	NC	0.033304
245802_at	2.2	A	0.780518	-2.2	NC	0.942324
245803_at	1866.3	P	2.44e-4	-0.9	D	0.99998
245804_at	3.5	A	0.904785	0.1	NC	0.905721
245805_at	5.7	A	0.828613	0.1	NC	0.805199
245806_at	27.7	A	0.5	-0.2	NC	0.975245
245807_at	33.6	A	0.19458	-0.7	NC	0.983269
245808_at	82.6	P	0.001221	-0.1	NC	0.5
245809_at	197.7	P	2.44e-4	0.7	I	0.003355
245810_at	63.9	A	0.171387	0	NC	0.5
245811_at	16.4	P	0.046143	3.8	NC	0.263341
245812_at	3	A	0.696289	-0.1	NC	0.5
245813_at	6	A	0.72583	0.5	NC	0.263341
245814_at	37.1	A	0.303711	0.5	NC	0.366593
245815_at	88.4	A	0.067627	0.2	NC	0.5
245816_at	1.3	A	0.80542	-1.3	NC	0.987976
245817_at	56.5	P	7.32e-4	-0.2	NC	0.958799
245818_at	126.6	P	0.00293	0.2	NC	0.5
245819_at	35.1	P	0.00415	0.1	NC	0.5
245820_at	28.2	A	0.111572	1.1	NC	0.069813
245821_at	382	P	2.44e-4	-0.5	D	0.99998
245822_at	404.4	P	2.44e-4	-0.1	NC	0.900148
245823_at	5	A	0.633789	-1.8	NC	0.669411
245824_at	4.9	A	0.80542	0	NC	0.905721
245825_at	131.5	P	2.44e-4	0.1	NC	0.403812
245826_at	19.1	A	0.219482	-0.2	NC	0.5
245827_at	3.2	A	0.366211	-0.8	NC	0.669411
245828_at	78.8	P	0.005859	0	NC	0.185981
245829_at	6.9	A	0.398926	2.7	NC	0.094279
245830_at	33.4	P	0.037598	1	NC	0.416433
245831_at	106.6	P	2.44e-4	-0.1	NC	0.570859
245832_at	623.1	P	2.44e-4	0.2	NC	0.416433
245833_at	33.8	A	0.129639	0.6	NC	0.5
245834_at	4.4	A	0.828613	0.8	NC	0.153232
245835_at	9.1	A	0.129639	-0.9	NC	0.805199
245836_at	11.1	A	0.34668	5.2	NC	0.05122
245837_at	17.2	A	0.19458	1.3	NC	0.232549
245838_at	48.7	P	0.010742	-0.3	D	0.999954
245839_at	9.7	A	0.491211	1.6	NC	0.069813
245840_at	57.7	P	0.008057	0.8	I	0.004481
245841_s_at	6927.6	P	2.44e-4	0.9	I	2.e-5
245842_at	7	A	0.525391	-1	NC	0.5
245843_at	31.2	A	0.27417	-0.2	NC	0.669411
245844_at	175.9	P	0.008057	0.2	NC	0.454766
245845_at	78.5	P	7.32e-4	0	NC	0.5
245846_at	40.1	P	0.037598	-0.4	NC	0.846768
245847_at	21.9	A	0.303711	-0.4	NC	0.5
245848_at	118.4	P	2.44e-4	0.4	NC	0.083826
245849_at	123.7	P	0.005859	0.6	I	0.001077
245850_at	51	P	0.018555	0.3	NC	0.161038
245851_at	123.7	P	2.44e-4	-0.2	NC	0.868657
245852_at	98.1	P	0.001221	-0.5	NC	0.888286
245853_at	61.2	P	0.037598	-0.5	NC	0.990708
245854_at	165.3	P	0.00293	0.6	I	1.01e-4
245855_at	266.3	P	7.32e-4	-0.1	NC	0.570859
245856_at	19.7	A	0.334473	1.4	NC	0.5
245857_at	11.7	A	0.567627	-0.1	NC	0.5
245858_at	13.1	A	0.533936	2.1	NC	0.5
245859_at	83.9	P	0.030273	1	I	0.001077
245860_at	4.8	A	0.533936	-0.4	NC	0.5
245861_at	14.4	M	0.056152	0.3	NC	0.169098
245862_at	288.5	P	0.001221	-0.2	NC	0.888286
245863_s_at	22.4	A	0.19458	-1.3	D	0.999759
245864_at	56.5	A	0.149658	0	NC	0.715033
245865_at	2.1	A	0.932373	-2	NC	0.814019
245866_s_at	95.5	P	0.001953	-0.6	D	0.999034
245867_at	194.8	P	2.44e-4	0.5	NC	0.094279
245868_at	334	P	2.44e-4	-1.1	D	0.99998
245869_at	27.3	A	0.567627	-0.1	NC	0.60871
245870_at	61.8	A	0.111572	-0.4	NC	0.838962
245871_at	24.9	P	0.046143	0.9	NC	0.232549
245872_at	41.8	P	0.023926	-0.7	D	0.999693
245873_at	38.9	P	0.018555	-0.3	NC	0.838962
245874_at	3468.8	P	0.001953	-1.4	D	0.999781
245875_at	393.3	P	7.32e-4	-1	D	0.99996
245876_at	25.5	A	0.067627	0.7	NC	0.118009
245877_at	1.2	A	0.904785	0.9	NC	0.493524
245878_at	73.2	A	0.111572	0.2	NC	0.5
245879_at	73.7	P	0.005859	0.4	NC	0.145682
245880_at	17.2	A	0.398926	1.5	NC	0.342437
245881_at	118.5	P	0.00293	-0.1	NC	0.838962
245882_at	5.3	A	0.780518	-0.8	NC	0.318909
245883_at	17.2	A	0.171387	2.9	NC	0.016731
245884_at	125.7	P	0.001221	0.5	NC	0.013078
245885_at	241	P	2.44e-4	-1.4	D	0.999965
245886_at	596.2	P	2.44e-4	0.5	I	0.003355
245887_at	197.1	P	0.001221	-0.5	D	0.999727
245888_at	115.4	P	7.32e-4	0.1	NC	0.5
245889_at	2047.3	P	2.44e-4	-0.2	NC	0.989865
245890_at	1.9	A	0.780518	1	NC	0.263341
245891_at	963.1	P	2.44e-4	-0.9	D	0.99998
245892_at	3.2	A	0.533936	-1.7	NC	0.429141
245893_at	152.4	P	7.32e-4	0.2	NC	0.5
245894_at	273.2	P	2.44e-4	-0.2	MD	0.994591
245895_at	79.8	A	0.080566	0.5	MI	0.005409
245896_at	171.2	P	2.44e-4	0.1	NC	0.5
245897_at	77.8	A	0.067627	0.9	NC	0.118009
245898_at	83.3	P	0.005859	0	NC	0.5
245899_at	110.8	P	0.01416	-0.3	NC	0.888286
245900_at	288.2	P	2.44e-4	0.3	I	3.89e-4
245901_at	43	A	0.111572	-0.2	MD	0.994591
245902_at	43.8	A	0.129639	0.7	NC	0.5
245903_at	25	A	0.111572	-0.4	NC	0.916174
245904_at	234.4	P	2.44e-4	2	I	2.e-5
245905_at	1091.9	P	7.32e-4	0.2	NC	0.074268
245906_at	42.8	A	0.334473	0.5	NC	0.5
245907_at	3.6	A	0.904785	0.5	NC	0.805199
245908_at	3.4	A	0.850342	-2	NC	0.945978
245909_at	70.9	P	0.008057	0.3	NC	0.194801
245910_at	159.5	P	2.44e-4	-0.4	D	0.99775
245911_at	824.4	P	2.44e-4	0.6	I	1.47e-4
245912_at	281.2	P	0.018555	1.3	MI	0.004925
245913_at	421.8	P	2.44e-4	-1	D	0.99998
245914_at	88.2	P	0.00293	0.5	NC	0.138386
245915_s_at	1535.8	P	2.44e-4	0.3	NC	0.01421
245916_at	18.9	A	0.129639	0	NC	0.5
245917_at	227.9	P	0.001221	0.1	NC	0.5
245918_at	0.8	A	0.80542	-2.7	NC	0.681091
245919_at	6.8	A	0.601074	2.3	NC	0.403812
245920_at	30.1	P	0.008057	0.1	NC	0.366593
245921_at	23.9	A	0.366211	0.3	NC	0.5
245922_at	1.3	A	0.80542	-1.2	NC	0.5
245923_at	28.7	A	0.095215	1	NC	0.099852
245924_at	135.7	P	0.00293	0.1	NC	0.60871
245925_at	290.4	P	2.44e-4	-1.6	D	0.99998
245926_at	118.2	P	0.005859	0.5	NC	0.131343
245927_at	32.5	A	0.366211	0.1	NC	0.5
245928_s_at	531.4	P	2.44e-4	0.5	I	1.89e-4
245929_at	177	P	7.32e-4	-0.1	NC	0.767451
245930_at	90.3	A	0.095215	0.3	NC	0.5
245931_at	33.7	A	0.398926	-0.2	NC	0.633407
245932_at	248.6	P	0.001221	-0.3	NC	0.987976
245933_at	34.3	A	0.149658	0.3	NC	0.403812
245934_at	220.8	P	0.001953	-0.1	NC	0.725952
245935_at	44	P	0.023926	0.6	NC	0.138386
245936_at	42.8	P	0.010742	0.1	NC	0.5
245937_at	141.7	P	2.44e-4	0.1	NC	0.5
245938_at	239.6	P	2.44e-4	-0.3	NC	0.989865
245939_at	2425.1	P	2.44e-4	0.8	I	4.e-5
245940_at	138.1	P	0.001221	-0.8	D	0.998168
245941_at	298.7	P	2.44e-4	0.4	NC	0.161038
245942_at	24.3	A	0.219482	0.1	NC	0.493524
245943_at	45.2	A	0.129639	0.7	NC	0.194801
245944_at	109.4	P	2.44e-4	0.4	NC	0.330589
245945_at	7.6	A	0.904785	0.8	NC	0.657563
245946_at	6.8	A	0.80542	0.3	NC	0.558077
245947_at	285.8	P	0.001221	-1.3	D	0.99998
245948_at	72.8	A	0.095215	-1.2	D	0.99998
245949_at	4620.9	P	2.44e-4	0.6	I	4.6e-5
245950_at	111.5	P	7.32e-4	0.2	NC	0.118009
245951_at	693.3	P	2.44e-4	0.6	I	8.8e-5
245952_at	14.7	A	0.334473	0.9	NC	0.5
245953_at	6.9	A	0.850342	0.4	NC	0.185981
245954_at	15	A	0.5	-1.2	NC	0.900148
245955_at	89.8	P	2.44e-4	2.1	I	2.3e-5
245956_s_at	2472	P	2.44e-4	1.1	I	2.e-5
245957_at	471.9	P	2.44e-4	-0.3	D	0.998349
245958_at	14.5	A	0.665527	1.4	NC	0.296089
245959_at	2.8	A	0.696289	0.7	NC	0.274048
245960_at	116.5	P	0.01416	-0.5	NC	0.945978
245961_at	64.1	A	0.149658	0.4	NC	0.558077
245962_at	130.4	P	0.005859	0.4	NC	0.354442
245963_at	9.7	A	0.432373	1.8	NC	0.307406
245964_at	35	A	0.27417	0.2	NC	0.5
245965_at	68.1	A	0.129639	0.7	NC	0.5
245966_at	16.2	A	0.533936	-0.6	NC	0.905721
245967_at	3	A	0.99707	0.3	NC	0.5
245968_at	4.6	A	0.943848	-2.3	NC	0.805199
245969_at	55.7	A	0.111572	0	NC	0.905721
245970_at	4.5	A	0.80542	-1.3	NC	0.934434
245971_at	208.5	P	0.001221	-0.2	NC	0.986922
245972_at	150.9	P	2.44e-4	0.3	NC	0.024755
245973_at	4	A	0.633789	-0.9	NC	0.645558
245974_at	13.1	A	0.466064	1.5	NC	0.5
245975_at	177.9	P	0.01416	0	NC	0.786812
245976_at	101.9	P	0.001221	-0.3	D	0.997247
245977_at	842.8	P	2.44e-4	1.2	I	2.e-5
245978_at	1.2	A	0.969727	-0.8	NC	0.911062
245979_at	33.9	P	0.018555	0.4	NC	0.5
245980_at	14.1	A	0.466064	0.3	NC	0.5
245981_at	236.8	P	0.00293	0.2	NC	0.454766
245982_at	42.7	A	0.080566	0.5	NC	0.01421
245983_at	109.5	P	7.32e-4	0.3	NC	0.5
245984_at	229.7	P	2.44e-4	-0.1	NC	0.532344
245985_at	320.1	P	2.44e-4	0.2	NC	0.5
245986_at	152	P	0.005859	0	NC	0.5
245987_at	2105.8	P	2.44e-4	0	NC	0.51942
245988_at	176	P	2.44e-4	-0.2	NC	0.830902
245989_s_at	271.9	P	2.44e-4	-0.7	D	0.999948
245990_at	65.6	P	0.001953	-0.4	NC	0.894337
245991_at	395	P	2.44e-4	-0.2	NC	0.921063
245992_at	22	A	0.111572	0.3	NC	0.5
245993_at	967.2	P	2.44e-4	0.2	NC	0.5
245994_at	91.7	M	0.056152	0.5	NC	0.48058
245995_at	31.1	A	0.149658	2.8	NC	0.5
245996_at	11.9	A	0.533936	2.3	MI	0.004925
245997_at	26.4	A	0.246094	0.3	NC	0.124552
245998_at	352	P	7.32e-4	-0.5	NC	0.984574
245999_at	1275.7	P	2.44e-4	-0.5	D	0.99998
246000_at	61.9	P	0.018555	0.8	MI	0.004925
246001_at	20	A	0.246094	2.4	NC	0.024755
246002_at	1.7	A	0.976074	-0.3	NC	0.796129
246003_at	983	P	2.44e-4	0.2	NC	0.5
246004_at	5.2	A	0.633789	-1.7	NC	0.958799
246005_at	153.5	P	2.44e-4	0.2	NC	0.5
246006_at	2093.3	P	2.44e-4	0	NC	0.5
246007_at	122.2	P	2.44e-4	-0.2	NC	0.916174
246008_at	129.2	P	0.018555	0	NC	0.5
246009_at	85.5	P	0.00415	-0.4	D	0.998514
246010_at	57.4	A	0.067627	0	NC	0.545234
246011_at	30.1	A	0.246094	0.4	NC	0.5
246012_at	60.3	P	2.44e-4	-1.4	D	0.999786
246013_at	9.7	A	0.171387	-0.5	NC	0.916174
246014_at	0.9	A	0.981445	0.5	NC	0.39129
246015_at	93.9	A	0.067627	-0.8	D	0.998514
246016_at	101.5	P	2.44e-4	-0.2	NC	0.992212
246017_at	202.2	P	0.001953	0.3	NC	0.5
246018_at	254.7	P	0.001221	0.7	I	3.5e-5
246019_at	14.4	A	0.334473	0.5	NC	0.747149
246020_at	187.8	P	7.32e-4	0	NC	0.961585
246021_at	13.8	A	0.567627	0.9	NC	0.757415
246022_at	13.8	A	0.696289	2.3	NC	0.570859
246023_at	37.2	A	0.171387	0.5	NC	0.37888
246024_at	1.9	A	0.888428	0	NC	0.854318
246025_at	19.8	A	0.366211	0.1	NC	0.161038
246026_at	213.5	P	0.001953	-0.1	NC	0.5
246027_at	64	P	0.023926	0.9	NC	0.021224
246028_at	202.5	P	2.44e-4	-1.4	D	0.99998
246029_at	2592.9	P	2.44e-4	0.3	NC	0.105663
246030_at	194	P	0.001221	0.1	NC	0.5
246031_at	239.6	P	2.44e-4	0.6	MI	0.005409
246032_s_at	9.9	A	0.567627	0.3	NC	0.5
246033_at	78.4	P	0.001221	-0.2	NC	0.715033
246034_at	109.6	P	0.037598	-1.4	D	0.998923
246035_at	766.5	P	2.44e-4	0.4	I	0.001077
246036_at	79.9	P	0.00293	0.6	MI	0.004925
246037_at	86	P	0.001953	-0.4	NC	0.98579
246038_s_at	34.8	A	0.067627	0.1	NC	0.645558
246039_at	119.2	P	0.030273	0	NC	0.558077
246040_at	201	P	2.44e-4	0.2	NC	0.008511
246041_at	148.3	P	2.44e-4	0.5	MI	0.004925
246042_at	916.6	P	2.44e-4	1	I	4.6e-5
246043_at	71.3	P	0.01416	0.7	NC	0.177412
246044_at	116.9	P	2.44e-4	-1	D	0.999911
246045_at	69.6	A	0.095215	-0.7	D	0.999886
246046_at	13.5	A	0.334473	0.2	NC	0.39129
246047_at	12.1	A	0.398926	-0.3	NC	0.177412
246048_at	1.6	A	0.80542	0	NC	0.703911
246049_at	9	A	0.432373	1.8	NC	0.232549
246050_s_at	277.4	P	2.44e-4	-0.5	D	0.999382
246051_at	317.8	P	2.44e-4	0.2	NC	0.284967
246052_at	5.4	A	0.334473	-1.1	NC	0.51942
246053_at	62.6	A	0.080566	-0.6	NC	0.961585
246054_at	56.7	P	0.046143	0.5	NC	0.069813
246055_at	100.8	P	0.00293	-0.1	NC	0.5
246056_at	103.7	P	0.008057	0.1	NC	0.5
246057_at	54	P	0.001953	-0.1	NC	0.5
246058_at	174.8	P	2.44e-4	-0.1	NC	0.596188
246059_at	176.3	P	7.32e-4	-0.1	NC	0.62112
246060_at	229.2	P	7.32e-4	0.1	NC	0.5
246061_at	154.6	P	0.001953	0.2	NC	0.330589
246062_at	177.9	P	7.32e-4	-0.8	D	0.999508
246063_at	82.3	P	0.005859	-0.1	NC	0.747149
246064_at	311	P	7.32e-4	-0.2	NC	0.854318
246065_at	23	A	0.303711	0.4	NC	0.5
246066_at	127.5	P	7.32e-4	-0.1	NC	0.5
246067_at	279.8	P	0.00293	0.5	NC	0.012024
246068_at	9427.5	P	2.44e-4	0.5	I	0.004073
246069_at	16.5	A	0.095215	-0.6	NC	0.39129
246070_at	1472.1	P	2.44e-4	0.5	I	2.3e-5
246071_at	144.2	P	0.00415	-0.4	D	0.99998
246072_at	31.7	P	0.030273	0.1	NC	0.5
246073_at	455.8	P	7.32e-4	0.1	NC	0.5
246074_at	80.3	P	0.008057	-0.1	NC	0.846768
246075_at	25	A	0.171387	3	NC	0.065566
246076_at	104.5	P	0.001221	0	NC	0.5
246077_at	12.3	A	0.466064	0.9	NC	0.814019
246078_s_at	20	A	0.080566	-0.5	NC	0.846768
246079_at	38	A	0.080566	-0.6	NC	0.5
246080_at	13.4	A	0.219482	1.3	NC	0.083826
246081_s_at	165	P	2.44e-4	-0.5	NC	0.966696
246082_at	1.6	A	0.665527	0.2	NC	0.467656
246083_at	39.5	A	0.129639	-0.1	NC	0.5
246084_at	52.8	A	0.067627	0.5	NC	0.153232
246085_at	84.1	P	0.010742	0.2	NC	0.5
246086_at	7.3	A	0.601074	-1.4	NC	0.5
246087_at	92.6	P	0.046143	0	NC	0.5
246088_at	135.8	P	0.008057	0.2	NC	0.5
246089_at	705.9	P	2.44e-4	-0.1	NC	0.736659
246090_at	202	P	0.001953	-1.2	D	0.99998
246091_at	127.9	P	0.00415	0.3	NC	0.01421
246092_at	1403.8	P	2.44e-4	0.4	I	8.65e-4
246093_at	131.6	P	0.00293	-0.3	NC	0.971234
246094_at	66.7	P	2.44e-4	0.4	NC	0.5
246095_at	29.3	P	0.037598	-0.8	NC	0.5
246096_at	14	A	0.19458	-0.7	NC	0.5
246097_at	267.9	P	7.32e-4	0.7	I	6.8e-5
246098_at	166.3	P	0.00415	-0.9	D	0.99997
246099_at	132.4	P	2.44e-4	0.1	NC	0.5
246100_at	15.6	A	0.219482	0.4	NC	0.441923
246101_at	1.4	A	0.828613	0.2	NC	0.545234
246102_at	15.2	A	0.567627	3.4	NC	0.342437
246103_at	83.3	A	0.080566	0.1	NC	0.692594
246104_at	63.6	P	0.008057	-0.9	D	0.999759
246105_at	11.7	A	0.171387	0.4	NC	0.5
246106_at	2.6	A	0.665527	-1.8	NC	0.60871
246107_at	13.6	A	0.111572	-0.5	NC	0.5
246108_at	362.2	P	2.44e-4	-1.5	D	0.99998
246109_at	97	P	0.001953	0.3	NC	0.5
246110_at	2.1	A	0.850342	-3	NC	0.657563
246111_at	93.7	P	0.001221	0.3	NC	0.5
246112_at	175.1	P	2.44e-4	0.4	NC	0.203871
246113_at	31.5	A	0.129639	1.8	NC	0.094279
246114_at	407.3	P	7.32e-4	-2.5	D	0.99998
246115_at	42.3	P	2.44e-4	-0.7	NC	0.955851
246116_at	32	P	0.008057	0.3	NC	0.5
246117_at	99	P	0.037598	-0.5	NC	0.911062
246118_at	20.3	A	0.303711	0.6	NC	0.354442
246119_at	362.4	P	2.44e-4	-0.7	D	0.99998
246120_at	45.4	P	7.32e-4	0.4	NC	0.403812
246121_at	4.8	A	0.432373	-2.2	NC	0.596188
246122_at	5	A	0.696289	-2.5	NC	0.894337
246123_at	21.8	A	0.246094	-0.2	NC	0.51942
246124_at	447.1	P	2.44e-4	0.5	I	1.67e-4
246125_at	422.6	P	2.44e-4	1.3	I	2.e-5
246126_at	188.4	P	7.32e-4	0.8	I	1.14e-4
246127_s_at	3.4	A	0.753906	-0.5	NC	0.5
246128_at	9.9	A	0.753906	2.6	NC	0.5
246129_at	0.7	A	0.753906	0.7	NC	0.48058
246130_at	1.8	A	0.753906	-3	NC	0.861614
246131_at	482.7	P	2.44e-4	0.3	NC	0.099852
246132_at	13.7	A	0.567627	-1.6	NC	0.796129
246133_at	927.3	P	2.44e-4	-0.3	NC	0.977068
246134_at	84.7	P	0.00293	-0.3	MD	0.995075
246135_at	1015	P	2.44e-4	-0.1	NC	0.5
246136_at	5.8	A	0.665527	-1.4	NC	0.5
246137_at	5	A	0.80542	0.1	NC	0.39129
246138_at	50.4	P	0.00293	0.6	NC	0.061522
246139_at	120	P	7.32e-4	0	NC	0.5
246140_at	118.8	P	0.018555	-0.1	NC	0.916174
246141_at	41.6	A	0.246094	0.3	NC	0.506476
246142_at	186	P	2.44e-4	0.1	NC	0.5
246143_at	103.4	P	0.001221	-0.4	D	0.999226
246144_at	58.7	P	0.005859	0.1	NC	0.5
246145_at	5.4	A	0.633789	0.2	NC	0.153232
246146_at	132.7	P	0.00415	-0.2	NC	0.975245
246147_s_at	367	P	7.32e-4	0	NC	0.5
246148_at	101.2	P	0.00415	-0.4	NC	0.977068
246149_at	1113.4	P	2.44e-4	-1.5	D	0.99998
246150_at	321.2	P	0.00293	-0.3	NC	0.989865
246151_at	28.6	A	0.129639	-0.8	D	0.998664
246152_at	50.3	A	0.219482	2	NC	0.777251
246153_s_at	982.3	P	2.44e-4	0.3	NC	0.169098
246154_at	69.3	P	0.030273	0.7	NC	0.416433
246155_at	61	A	0.067627	-0.2	NC	0.983269
246156_at	1366.1	P	2.44e-4	-0.2	NC	0.988955
246157_at	467.3	P	7.32e-4	0.9	I	4.e-5
246158_at	64.3	P	0.023926	0	NC	0.681091
246159_at	4.4	A	0.753906	0.3	NC	0.37888
246160_at	121.6	P	0.001221	-0.5	D	0.998349
246161_at	876.2	P	2.44e-4	-0.2	NC	0.978776
246162_at	62.8	P	2.44e-4	-0.5	MD	0.995075
246163_at	6.4	A	0.601074	1.7	NC	0.035785
246164_at	22	A	0.19458	0.5	NC	0.5
246165_at	11.5	A	0.567627	1.9	NC	0.145682
246166_at	3.2	A	0.870361	-2	NC	0.830902
246167_at	41.6	A	0.219482	0.1	NC	0.232549
246168_at	1.1	A	0.904785	-0.8	NC	0.736659
246169_at	113.5	P	0.00415	0	NC	0.5
246170_at	491	P	2.44e-4	-0.4	D	0.998349
246171_at	205.9	P	7.32e-4	-1	D	0.99998
246172_s_at	14.2	M	0.056152	-0.4	NC	0.39129
246173_s_at	136.8	P	2.44e-4	0.4	NC	0.118009
246174_s_at	33.4	A	0.095215	0.3	NC	0.416433
246175_s_at	34.2	P	0.018555	0.7	NC	0.099852
246176_at	2.1	A	0.828613	0.9	NC	0.161038
246177_at	3.8	A	0.780518	0	NC	0.506476
246178_s_at	8.8	A	0.601074	-0.5	NC	0.583567
246179_at	5.6	A	0.780518	0.2	NC	0.138386
246180_at	101.2	P	2.44e-4	-0.2	NC	0.796129
246181_at	45.2	P	0.037598	0.6	NC	0.008511
246182_at	25.4	P	0.023926	-0.3	NC	0.5
246183_at	14.2	A	0.72583	-1.3	NC	0.934434
246184_at	277.1	P	7.32e-4	0.6	NC	0.00712
246185_at	144.9	P	2.44e-4	0.2	NC	0.00712
246186_at	21.3	A	0.095215	1.7	NC	0.028766
246187_at	71.6	P	0.01416	-0.3	D	0.999034
246188_at	51.4	P	0.037598	0.2	NC	0.48058
246189_at	135	P	0.00415	0.1	NC	0.5
246190_at	106.4	P	2.44e-4	-0.3	NC	0.805199
246191_at	1006.5	P	2.44e-4	-0.2	NC	0.900148
246192_at	688.7	P	2.44e-4	0.1	NC	0.5
246193_at	164.5	P	2.44e-4	0.3	NC	0.284967
246194_at	118.3	P	0.00293	-0.3	NC	0.814019
246195_at	130.3	P	7.32e-4	-1.1	D	0.99997
246196_at	130.2	P	2.44e-4	0.7	NC	0.011045
246197_at	214	P	2.44e-4	-1.2	D	0.99998
246198_at	75.7	P	0.001221	-0.4	NC	0.911062
246199_at	106.3	P	0.023926	0.4	NC	0.441923
246200_at	26.7	A	0.246094	-0.9	NC	0.978776
246201_at	136.5	P	0.005859	-0.6	D	0.999759
246202_at	88.6	P	0.00415	0.6	NC	0.169098
246203_at	935.9	P	2.44e-4	1.4	I	2.e-5
246204_at	241.2	P	0.005859	0	NC	0.747149
246205_at	62.9	P	0.001953	-0.7	D	0.999308
246206_at	33.5	A	0.432373	0.3	NC	0.5
246207_at	156.8	P	7.32e-4	0.1	NC	0.5
246208_at	33	A	0.398926	1.2	NC	0.39129
246209_at	16.4	A	0.246094	0.3	NC	0.5
246210_at	109.9	P	2.44e-4	1.5	I	1.01e-4
246211_at	233.9	P	2.44e-4	-0.8	D	0.999965
246212_at	84.9	P	0.001221	-0.2	NC	0.916174
246213_at	131.5	P	0.030273	0	NC	0.5
246214_at	1116	P	2.44e-4	0.8	I	2.e-5
246215_at	47.8	P	0.005859	0.4	NC	0.021224
246216_at	159.7	P	7.32e-4	0.4	NC	0.161038
246217_at	93.6	P	0.00293	0	NC	0.5
246218_at	113.8	P	7.32e-4	-0.5	MD	0.995075
246219_at	315.7	P	2.44e-4	-0.3	D	0.999034
246220_at	371.2	P	7.32e-4	0.3	NC	0.330589
246221_at	197.2	M	0.056152	-0.3	NC	0.99288
246222_at	33.6	A	0.111572	-0.2	NC	0.633407
246223_at	137.1	P	0.00293	0.2	NC	0.5
246224_at	9.7	A	0.366211	-0.1	NC	0.467656
246225_at	134.1	P	0.00293	0.2	NC	0.493524
246226_at	77.8	P	0.01416	-0.3	NC	0.5
246227_at	3.7	A	0.780518	0.3	NC	0.284967
246228_at	1434.3	P	2.44e-4	-0.6	D	0.99998
246229_at	235.3	P	2.44e-4	2.6	I	2.e-5
246230_at	23.8	A	0.246094	-2.3	NC	0.964215
246231_at	48.2	P	0.01416	-0.2	NC	0.868657
246232_at	304.2	P	2.44e-4	-0.2	NC	0.978776
246233_at	133.8	P	7.32e-4	0.3	NC	0.5
246234_at	84.2	P	0.005859	-0.6	NC	0.986922
246235_at	95.5	P	0.037598	-0.4	NC	0.977068
246236_at	52.2	A	0.334473	-0.3	NC	0.645558
246237_at	110.2	P	0.001221	-0.3	NC	0.854318
246238_at	40.6	P	0.018555	-0.9	D	0.999853
246239_at	79.4	P	0.037598	-1.4	D	0.999948
246240_at	83.2	P	0.00293	0	NC	0.747149
246241_at	46.8	P	0.046143	0.4	NC	0.074268
246242_at	9.5	A	0.850342	-1	NC	0.966696
246243_at	83	P	0.001221	-0.7	D	0.999382
246244_at	185.1	P	2.44e-4	-0.2	NC	0.796129
246245_at	254.7	P	2.44e-4	0	NC	0.5
246246_at	32.6	A	0.398926	0.6	NC	0.5
246247_at	285.2	P	2.44e-4	-0.1	NC	0.5
246248_at	4.2	A	0.71875	-0.9	NC	0.493524
246249_at	92.2	P	0.00415	0.5	NC	0.131343
246250_at	32.5	P	0.046143	1.4	I	0.001201
246251_at	39.8	A	0.398926	0.1	NC	0.5
246252_s_at	217.6	P	7.32e-4	-1.2	D	0.999922
246253_at	254.5	P	7.32e-4	-0.7	MD	0.994591
246254_at	14.4	A	0.334473	-0.6	D	0.997247
246255_at	79	P	0.001953	-0.1	NC	0.645558
246256_at	8.5	A	0.665527	1.9	NC	0.454766
246257_at	277.2	P	2.44e-4	0	NC	0.5
246258_at	22.1	P	7.32e-4	0.3	NC	0.354442
246259_at	296	P	2.44e-4	-0.3	NC	0.964215
246260_at	18.3	A	0.27417	-0.3	NC	0.786812
246261_at	101.7	P	0.001953	0.4	NC	0.5
246262_at	25.2	A	0.303711	0.6	NC	0.296089
246263_at	366.6	P	2.44e-4	0.2	NC	0.429141
246264_at	78.9	A	0.129639	0.3	NC	0.5
246265_at	195.8	P	2.44e-4	0.3	I	9.66e-4
246266_at	140	P	2.44e-4	1	I	2.41e-4
246267_at	4091.3	P	2.44e-4	0.3	NC	0.01421
246268_at	97.2	P	2.44e-4	0.4	NC	0.441923
246269_at	36.5	A	0.149658	0.1	NC	0.493524
246270_at	329.8	P	0.001221	-0.8	D	0.99997
246271_at	26.4	A	0.334473	0.1	NC	0.558077
246272_at	84.1	P	0.023926	0.5	I	0.00249
246273_at	1.8	A	0.932373	0.1	NC	0.5
246274_at	21.9	A	0.149658	-0.8	NC	0.5
246275_at	43.7	A	0.080566	0.2	NC	0.050553
246276_at	102.6	P	7.32e-4	-0.7	D	0.999562
246277_at	1.3	A	0.919434	-0.2	NC	0.786812
246278_at	58.1	P	0.00415	0.1	NC	0.570859
246279_at	32.5	A	0.095215	2.4	I	0.004481
246280_at	172.4	P	2.44e-4	0.7	NC	0.099852
246281_at	144	P	7.32e-4	0.7	I	0.002753
246282_at	47.5	M	0.056152	1.2	I	0.003699
246283_at	335.4	P	2.44e-4	-0.5	NC	0.981872
246284_at	51.1	P	2.44e-4	-0.9	NC	0.814019
246285_at	185.6	P	0.001953	0.2	NC	0.5
246286_at	780.9	P	7.32e-4	0	NC	0.5
246287_at	92.2	P	0.001221	-0.5	NC	0.955851
246288_at	318.1	P	2.44e-4	0.8	I	2.e-5
246289_at	545.6	P	2.44e-4	0.1	NC	0.5
246290_at	2207.9	P	2.44e-4	0.7	I	1.47e-4
246291_at	190.1	P	2.44e-4	0.4	NC	0.48058
246292_at	253.4	P	0.001953	0.2	NC	0.074268
246293_at	116.7	P	2.44e-4	0.8	I	6.18e-4
246294_at	168	P	0.005859	-0.2	NC	0.5
246295_at	19	A	0.303711	-1.8	NC	0.986922
246296_at	64.8	P	0.046143	0.1	NC	0.5
246297_at	17.8	A	0.567627	1	NC	0.354442
246298_at	136.5	P	0.00415	0.5	NC	0.242585
246299_at	1.6	A	0.780518	0.8	NC	0.284967
246300_at	70.9	P	0.005859	-0.7	D	0.998799
246301_at	180.6	P	0.001221	-0.1	NC	0.5
246302_at	401.1	P	2.44e-4	0.5	I	5.2e-5
246303_at	22.9	A	0.067627	0	NC	0.493524
246304_at	441.7	P	2.44e-4	-0.9	D	0.99998
246305_at	383.4	P	2.44e-4	-0.9	D	0.999611
246306_at	54.1	P	0.00415	-0.3	NC	0.888286
246307_at	902.1	P	2.44e-4	0.4	I	0.001651
246308_at	24.3	P	0.018555	0.7	NC	0.5
246309_at	104.8	P	0.001953	0.8	NC	0.033304
246310_at	28.3	P	0.010742	-0.4	NC	0.715033
246311_at	261.8	P	2.44e-4	-0.1	NC	0.814019
246312_at	181.5	P	2.44e-4	-0.2	NC	0.977068
246313_at	0.9	A	0.969727	-0.1	NC	0.986922
246314_at	99.5	P	0.00293	-0.6	D	0.99775
246315_at	21.9	A	0.19458	0.3	NC	0.416433
246316_at	4.3	A	0.828613	1.1	NC	0.099852
246317_at	110.7	P	0.018555	0.1	NC	0.5
246318_at	110.6	P	0.001221	0.2	NC	0.5
246319_at	285.3	P	2.44e-4	-0.4	NC	0.977068
246320_at	279.5	P	7.32e-4	0	NC	0.5
246321_at	28.8	P	0.01416	-0.1	NC	0.5
246322_at	122.7	P	0.005859	0.6	NC	0.5
246323_at	53.2	A	0.171387	0.1	NC	0.681091
246324_at	103.3	P	0.046143	-1.1	D	0.998923
246325_at	37.7	A	0.111572	0.1	NC	0.5
246326_at	40.6	P	0.046143	0.6	NC	0.5
246327_at	202.3	P	2.44e-4	-0.6	D	0.999693
246328_at	126.1	P	0.037598	0.2	NC	0.5
246329_at	87.6	P	0.008057	0.5	NC	0.222749
246330_at	121.8	P	0.00293	0	NC	0.5
246331_at	70.5	P	0.001953	0.6	NC	0.010135
246332_at	13.5	A	0.303711	-0.4	NC	0.805199
246333_at	126.2	P	2.44e-4	-0.7	D	0.999886
246334_at	122.9	P	7.32e-4	0.3	NC	0.342437
246335_at	10.8	A	0.633789	-1.1	NC	0.945978
246336_at	23	A	0.219482	1.4	NC	0.5
246337_at	21.1	A	0.466064	1.5	NC	0.39129
246338_s_at	1.8	A	0.969727	-0.2	NC	0.99288
246339_at	69	P	0.001221	0	NC	0.5
246340_s_at	13.2	A	0.366211	-0.8	NC	0.981872
246341_x_at	1.9	A	0.919434	0	NC	0.366593
246342_at	4	A	0.904785	0.3	NC	0.429141
246343_at	78.3	P	0.001953	-1.3	D	0.999911
246344_at	146.2	P	2.44e-4	-0.3	NC	0.986922
246345_at	153.6	P	0.005859	-0.3	NC	0.5
246346_at	83.9	P	2.44e-4	-0.1	NC	0.545234
246347_at	65.7	P	0.008057	0	NC	0.5
246348_at	128.2	P	2.44e-4	-0.3	D	0.999308
246349_at	15.8	A	0.5	2.5	NC	0.047264
246350_at	15.8	A	0.303711	-1.2	NC	0.958799
246351_at	146	P	2.44e-4	0	NC	0.5
246352_at	2.7	A	0.72583	0.4	NC	0.138386
246353_s_at	18	A	0.533936	1.3	NC	0.222749
246354_at	8.4	A	0.665527	-0.9	NC	0.5
246355_at	30.4	M	0.056152	-0.3	NC	0.5
246356_x_at	9.8	A	0.334473	-0.4	NC	0.767451
246357_x_at	1	A	0.976074	-1	NC	0.961585
246358_x_at	1.8	A	0.932373	1.2	NC	0.284967
246359_x_at	38.2	A	0.067627	0.6	NC	0.033304
246360_at	14	A	0.567627	0.7	NC	0.5
246361_s_at	24.4	A	0.149658	1	NC	0.330589
246362_at	6.8	A	0.601074	4	NC	0.111714
246363_at	11.6	A	0.466064	0.9	NC	0.5
246364_at	42.6	P	0.00293	0.6	NC	0.153232
246365_at	6.9	A	0.5	1	NC	0.725952
246366_at	152	P	0.001221	-0.3	D	0.999611
246367_at	10.2	A	0.334473	-1.2	NC	0.747149
246368_at	346.5	P	2.44e-4	-0.6	D	0.999911
246369_at	23.7	M	0.056152	0.7	NC	0.5
246370_at	69.7	A	0.067627	4.5	I	0.00249
246371_at	38	A	0.129639	-0.5	NC	0.846768
246372_at	16.4	A	0.246094	0.1	NC	0.39129
246373_at	92.4	P	0.001221	-0.6	D	0.999954
246374_at	42.9	P	0.046143	-0.1	NC	0.5
246375_at	242.8	P	2.44e-4	-1.3	D	0.99998
246376_at	273.9	P	7.32e-4	-0.8	D	0.999308
246377_at	22.5	A	0.246094	-0.5	NC	0.5
246378_at	240.1	P	2.44e-4	0.4	NC	0.222749
246379_s_at	1183.3	P	2.44e-4	0.7	I	6.8e-5
246380_at	27.1	A	0.432373	0.5	NC	0.161038
246381_at	14.2	A	0.665527	2.4	NC	0.016731
246382_at	8.6	A	0.466064	-0.9	NC	0.5
246383_at	25.1	M	0.056152	1.2	NC	0.5
246384_at	743.2	P	2.44e-4	-0.3	D	0.999308
246385_at	26.6	A	0.334473	3.6	NC	0.366593
246386_at	39.5	P	0.023926	0.3	NC	0.038415
246387_at	35.9	P	0.023926	0.3	NC	0.041201
246388_at	1.2	A	0.989258	0.2	NC	0.777251
246389_at	144.3	P	0.008057	0.2	NC	0.094279
246390_at	370.5	P	2.44e-4	1	I	3.e-5
246391_at	584.5	P	2.44e-4	0.4	NC	0.01421
246392_at	28.6	P	0.008057	-0.3	NC	0.62112
246393_at	19.1	A	0.366211	-1.4	D	0.996645
246394_at	21.3	P	0.030273	0.3	NC	0.153232
246395_at	232.5	P	2.44e-4	1.5	I	1.67e-4
246396_at	85.3	P	0.005859	-1.5	D	0.99998
246397_at	25.5	A	0.111572	-0.3	NC	0.5
246398_at	172	P	7.32e-4	-0.5	D	0.999382
246399_at	111.1	P	0.008057	-1.7	D	0.999973
246400_at	165.2	P	2.44e-4	-0.3	NC	0.925732
246401_at	40.1	P	0.01416	-0.3	NC	0.5
246402_at	13	A	0.398926	1.9	NC	0.232549
246403_at	28.7	P	0.046143	2.2	I	1.14e-4
246404_at	121.7	P	0.010742	-0.1	NC	0.945978
246405_at	122.9	P	0.001953	1	I	4.6e-5
246406_at	21.8	A	0.19458	1.7	NC	0.5
246407_at	46.4	A	0.366211	0.3	NC	0.645558
246408_at	221.7	P	7.32e-4	-0.7	D	0.999954
246409_at	103.4	P	2.44e-4	0.1	NC	0.5
246410_at	165.3	P	0.001953	-0.2	NC	0.964215
246411_at	2.4	A	0.80542	-0.4	NC	0.830902
246412_at	81.6	P	0.001221	0.1	NC	0.5
246413_at	43.5	P	0.037598	0	NC	0.5
246414_at	16.4	A	0.246094	3.1	NC	0.222749
246415_at	140.4	P	0.01416	0.3	NC	0.5
246416_at	14.5	A	0.466064	0.2	NC	0.274048
246417_at	66.2	P	0.01416	0.7	NC	0.030967
246418_at	16	A	0.665527	0.2	NC	0.703911
246419_at	3.2	A	0.919434	0	NC	0.5
246420_at	26.8	A	0.095215	-0.3	NC	0.5
246421_at	567.3	P	2.44e-4	-1.1	D	0.99998
246422_at	227	P	0.001221	-0.6	D	0.999786
246423_at	65.9	P	7.32e-4	0.4	NC	0.274048
246424_at	286	P	2.44e-4	0.1	NC	0.5
246425_at	143.4	P	2.44e-4	1	I	3.e-5
246426_at	8.9	A	0.696289	-0.9	NC	0.969033
246427_at	25.1	P	0.030273	-1.8	D	0.999308
246428_at	72.1	P	0.023926	-0.2	NC	0.983269
246429_at	3.8	A	0.601074	-2.1	NC	0.888286
246430_at	2.8	A	0.5	0	NC	0.5
246431_at	1	A	0.780518	0.9	NC	0.37888
246432_at	2.1	A	0.80542	-2.7	NC	0.945978
246433_at	74.4	P	0.005859	0.2	NC	0.37888
246434_at	137.9	P	0.037598	0.2	NC	0.5
246435_at	12.8	A	0.366211	3	NC	0.033304
246436_at	115.2	P	7.32e-4	-0.3	NC	0.814019
246437_at	3.3	A	0.525391	-0.4	NC	0.5
246438_at	40.9	A	0.239258	1	NC	0.467656
246439_at	44.8	P	0.030273	-0.3	NC	0.861614
246440_at	274.3	P	0.001221	0.6	I	0.004481
246441_at	289.4	P	0.001221	0.2	NC	0.318909
246442_at	117.7	P	2.44e-4	-0.7	D	0.999922
246443_at	187.6	P	0.001221	0.2	NC	0.5
246444_at	42	P	0.023926	-0.2	NC	0.5
246445_at	274.9	P	2.44e-4	0.7	I	5.2e-5
246446_at	146.9	P	2.44e-4	-0.9	D	0.999382
246447_at	136.5	P	2.44e-4	-0.1	NC	0.905721
246448_at	211.8	P	2.44e-4	-0.5	D	0.99775
246449_at	55	A	0.080566	-0.2	NC	0.692594
246450_at	48.1	P	0.023926	-0.4	D	0.996645
246451_at	271	P	2.44e-4	0	NC	0.5
246452_at	457.1	P	2.44e-4	0.8	I	6.e-5
246453_at	253.1	P	7.32e-4	-0.9	D	0.99998
246454_at	153.5	P	2.44e-4	-0.4	NC	0.905721
246455_at	1.2	A	0.932373	0.4	NC	0.467656
246456_at	8.9	A	0.567627	-0.2	NC	0.416433
246457_at	102.8	P	2.44e-4	-0.2	NC	0.645558
246458_at	14.6	A	0.27417	0.2	NC	0.5
246459_at	110.1	P	2.44e-4	-0.8	D	0.99998
246460_at	537.2	P	2.44e-4	-0.2	NC	0.583567
246461_at	62.3	P	0.01416	0.7	NC	0.124552
246462_at	63.5	P	0.001953	-0.7	D	0.996959
246463_at	69.5	P	0.016113	0.4	I	0.002275
246464_at	10.6	A	0.366211	1.6	NC	0.274048
246465_at	37.6	P	0.046143	1	I	1.3e-4
246466_at	381.5	P	2.44e-4	1.3	I	2.e-5
246467_at	2.6	A	0.943848	0.1	NC	0.51942
246468_at	173	P	2.44e-4	1.4	I	2.e-5
246469_at	93.4	P	0.023926	-0.1	NC	0.51942
246470_at	7.8	A	0.533936	-0.4	NC	0.5
246471_s_at	12.5	A	0.466064	5	NC	0.242585
246472_at	1.2	A	0.665527	1	NC	0.5
246473_at	26.9	A	0.129639	0.5	NC	0.37888
246474_at	0.5	A	0.633789	-1.4	NC	0.5
246475_at	66.8	P	0.010742	0	NC	0.506476
246476_at	49.2	P	2.44e-4	-0.9	D	0.999922
246477_at	126.8	P	0.00293	-0.2	NC	0.5
246478_at	194.4	P	2.44e-4	0.6	I	1.47e-4
246479_at	283.2	P	2.44e-4	0.6	I	2.14e-4
246480_at	444.1	P	2.44e-4	0.4	NC	0.028766
246481_s_at	1202.3	P	2.44e-4	3.2	I	2.e-5
246482_at	105.4	P	7.32e-4	0.2	NC	0.5
246483_at	152.1	P	7.32e-4	0	NC	0.5
246484_at	185.9	P	0.00293	0.5	NC	0.074268
246485_at	19.4	A	0.27417	-0.4	NC	0.645558
246486_at	136.4	P	7.32e-4	0.2	NC	0.5
246487_at	17.5	A	0.366211	2.2	NC	0.493524
246488_at	245.3	P	2.44e-4	1.1	I	2.e-5
246489_at	1516.2	P	2.44e-4	0	NC	0.5
246490_at	9.5	A	0.5	-1.4	NC	0.307406
246491_at	29	P	0.005859	-0.1	NC	0.5
246492_at	34.9	P	0.023926	0.3	NC	0.416433
246493_at	23.3	P	0.005859	0.3	NC	0.5
246494_at	30.1	A	0.171387	-0.2	NC	0.645558
246495_at	44.6	A	0.19458	0.2	NC	0.838962
246496_at	93.7	P	2.44e-4	0	NC	0.5
246497_at	207.5	P	2.44e-4	0.1	NC	0.5
246498_at	22.4	A	0.111572	-1.1	MD	0.994591
246499_at	158.9	P	0.00293	0	NC	0.838962
246500_at	198.5	P	0.023926	-0.3	NC	0.988955
246501_at	93.6	P	0.018555	0.1	NC	0.5
246502_at	82.5	P	0.005859	-0.1	NC	0.558077
246503_at	2193.5	P	2.44e-4	0.5	I	3.e-5
246504_at	22.2	A	0.149658	-0.3	NC	0.5
246505_at	458.6	P	2.44e-4	0	NC	0.5
246506_at	393.4	P	0.001221	-1.3	D	0.99998
246507_at	164.1	P	2.44e-4	-0.6	NC	0.993497
246508_at	328.7	P	7.32e-4	-0.1	NC	0.846768
246509_at	36.3	A	0.334473	-0.3	NC	0.838962
246510_at	22.2	A	0.466064	0.2	NC	0.532344
246511_at	391.3	P	2.44e-4	0.8	I	4.e-5
246512_at	73.8	P	0.001953	0.1	NC	0.5
246513_at	183.5	P	2.44e-4	-0.1	NC	0.757415
246514_at	23.2	A	0.696289	1	NC	0.5
246515_at	94.8	P	0.046143	0.4	NC	0.969033
246516_at	112	P	0.00293	0.3	NC	0.5
246517_at	5.2	A	0.432373	-1	NC	0.454766
246518_at	41.1	P	0.005859	0.4	NC	0.429141
246519_at	12	A	0.398926	-0.8	NC	0.342437
246520_at	57.3	P	0.010742	-0.2	NC	0.854318
246521_at	374	P	7.32e-4	0.4	NC	0.222749
246522_at	131.5	P	0.001953	-1.4	D	0.99998
246523_at	2.4	A	0.888428	-0.2	NC	0.952736
246524_at	92.9	A	0.067627	0.1	NC	0.5
246525_at	7.7	A	0.567627	1.3	NC	0.429141
246526_at	11.5	A	0.533936	1.9	NC	0.5
246527_at	389.4	P	2.44e-4	0.7	I	3.07e-4
246528_at	179.6	P	2.44e-4	0.5	NC	0.131343
246529_at	220.6	P	2.44e-4	-0.3	D	0.998799
246530_at	22.2	A	0.149658	0.1	NC	0.429141
246531_at	4.6	A	0.828613	-1.8	NC	0.921063
246532_at	125.1	P	0.001221	-0.1	NC	0.767451
246533_at	186.7	P	2.44e-4	-0.2	NC	0.888286
246534_at	30.7	A	0.466064	0.5	NC	0.633407
246535_at	5.5	A	0.696289	-2.3	NC	0.777251
246536_at	79.5	P	0.001953	-0.2	NC	0.830902
246537_at	26.1	A	0.334473	0.6	NC	0.366593
246538_at	355.3	P	2.44e-4	0.6	I	5.2e-5
246539_at	118.3	P	2.44e-4	0.1	NC	0.5
246540_at	62.7	P	0.008057	0.4	NC	0.012024
246541_at	185	P	0.00293	-0.7	NC	0.978776
246542_at	105.8	P	0.018555	-0.3	D	0.998168
246543_at	30.3	A	0.334473	0.2	NC	0.5
246544_at	23.8	A	0.246094	0.7	NC	0.416433
246545_at	5	A	0.366211	-1.9	NC	0.596188
246546_at	1228.8	P	2.44e-4	0.8	I	2.e-5
246547_at	122.1	P	0.001953	-1	D	0.99998
246548_at	79.6	P	0.001221	-0.1	NC	0.703911
246549_at	86.1	P	7.32e-4	0.6	I	2.73e-4
246550_at	122.7	P	0.008057	-1.1	D	0.99998
246551_at	21.7	A	0.398926	1.2	NC	0.284967
246552_at	41.5	M	0.056152	0.4	NC	0.467656
246553_at	90.7	P	0.001221	-0.7	D	0.999508
246554_at	65.1	P	2.44e-4	-0.7	D	0.999226
246555_at	90.4	P	2.44e-4	0.6	I	0.004481
246556_at	7.7	A	0.567627	-0.9	NC	0.403812
246557_at	51.5	P	0.023926	0.4	NC	0.558077
246558_at	143.2	P	0.046143	0.1	NC	0.5
246559_at	156.3	P	2.44e-4	0.1	NC	0.5
246560_at	11.4	A	0.633789	2.2	NC	0.506476
246561_at	79.8	P	2.44e-4	-0.1	NC	0.5
246562_at	71.1	P	2.44e-4	0.5	NC	0.035785
246563_at	9.2	A	0.665527	2.3	NC	0.39129
246564_at	161.2	P	0.001221	0.2	NC	0.5
246565_at	202.7	P	2.44e-4	0.4	NC	0.111714
246566_at	123.7	P	2.44e-4	-0.5	D	0.99775
246567_at	149.1	P	2.44e-4	-0.3	NC	0.900148
246568_at	57.8	P	0.023926	0.4	NC	0.222749
246569_at	5.2	A	0.665527	-1.5	NC	0.633407
246570_at	5.1	A	0.633789	0.2	NC	0.403812
246571_at	17.9	A	0.398926	0.6	NC	0.715033
246572_at	3.1	A	0.753906	-1.8	NC	0.5
246573_at	3	A	0.976074	0.5	NC	0.854318
246574_at	6.8	A	0.72583	1.1	NC	0.185981
246575_at	301.8	P	7.32e-4	0.6	I	7.8e-5
246576_at	56	P	0.001953	0.1	NC	0.5
246577_at	6.5	A	0.780518	0.8	NC	0.5
246578_at	0.1	A	0.953857	-5.3	NC	0.966696
246579_at	2.9	A	0.601074	1.3	NC	0.153232
246580_at	258.3	P	2.44e-4	0.6	NC	0.009292
246581_at	42.3	A	0.219482	-0.3	NC	0.736659
246582_at	26.4	A	0.601074	0.2	NC	0.5
246583_at	72.4	P	0.001221	-0.4	D	0.996645
246584_at	422.6	P	2.44e-4	1	I	2.e-5
246585_at	38.7	P	0.030273	0.8	NC	0.105663
246586_at	19.1	A	0.067627	-0.5	NC	0.5
246587_at	3.3	A	0.80542	0.3	NC	0.441923
246588_at	15.9	P	0.046143	3.3	NC	0.194801
246589_at	16.5	A	0.149658	0.8	NC	0.010135
246590_at	30.8	A	0.27417	0.4	NC	0.274048
246591_at	183.2	P	0.001953	-0.4	NC	0.930187
246592_at	2.7	A	0.72583	0.4	NC	0.5
246593_at	92.4	P	0.00415	0.4	NC	0.145682
246594_at	480.5	P	7.32e-4	0.5	I	8.65e-4
246595_at	13.9	A	0.466064	-1.6	NC	0.905721
246596_at	30.9	A	0.080566	0.5	NC	0.252851
246597_at	42.2	P	0.046143	-0.7	D	0.998799
246598_at	84.9	P	0.023926	0.6	NC	0.307406
246599_at	29.7	P	0.008057	0.6	NC	0.018128
246600_at	64	P	2.44e-4	-1.2	D	0.998923
246601_at	806.7	P	2.44e-4	0.3	NC	0.018128
246602_at	188	P	2.44e-4	1.3	I	2.e-5
246603_at	36.4	A	0.171387	0	NC	0.5
246604_at	23.7	A	0.567627	2.1	NC	0.5
246605_at	20.4	A	0.466064	0.1	NC	0.5
246606_at	12.8	A	0.246094	0	NC	0.5
246607_at	179.6	P	2.44e-4	-0.7	D	0.998799
246608_at	1.6	A	0.932373	-0.4	NC	0.681091
246609_at	21.6	A	0.149658	3.2	NC	0.054022
246610_at	28.2	M	0.056152	0.3	NC	0.296089
246611_at	323.6	P	2.44e-4	-0.5	NC	0.986922
246612_at	241.1	P	0.005859	0.3	NC	0.441923
246613_at	1012.4	P	2.44e-4	0.2	NC	0.5
246614_at	50.8	P	0.008057	0.1	NC	0.645558
246615_at	9.5	A	0.633789	-0.7	NC	0.570859
246616_at	2.3	A	0.870361	0.1	NC	0.786812
246617_at	54.3	A	0.067627	1.1	NC	0.078937
246618_at	17.4	A	0.219482	-0.5	NC	0.5
246619_at	510.1	P	2.44e-4	0.2	NC	0.232549
246620_at	23.6	A	0.246094	-0.6	NC	0.986922
246621_at	908.4	P	2.44e-4	0	NC	0.5
246622_at	69.5	P	7.32e-4	-0.8	NC	0.934434
246623_at	1980	P	2.44e-4	1	I	2.e-5
246624_at	26.4	A	0.219482	2.9	NC	0.065566
246625_at	55.3	A	0.129639	-0.3	NC	0.5
246626_at	34.5	A	0.303711	-0.3	NC	0.881991
246627_s_at	1187.5	P	2.44e-4	0.4	NC	0.022932
246628_at	295.3	P	2.44e-4	-0.1	NC	0.5
246629_at	1.5	A	0.932373	0.3	NC	0.669411
246630_at	62	P	0.030273	-0.3	NC	0.692594
246631_at	796.6	P	0.001953	0.2	NC	0.065566
246632_at	43	P	0.046143	0.5	NC	0.5
246633_at	16.6	A	0.601074	2.8	NC	0.194801
246634_at	239.9	P	2.44e-4	-0.1	NC	0.558077
246635_at	29.6	A	0.601074	3.2	NC	0.232549
246636_at	498.2	P	2.44e-4	0.2	NC	0.5
246637_at	1.5	A	0.969727	0.2	NC	0.725952
246638_at	1.6	A	0.753906	0.1	NC	0.5
246639_x_at	0.7	A	0.888428	0	NC	0.814019
246640_x_at	89.7	A	0.067627	0.4	NC	0.169098
246641_s_at	1.6	A	0.80542	0.1	NC	0.703911
246642_s_at	8.6	A	0.334473	-0.2	NC	0.558077
246643_s_at	2.3	A	0.981445	3	NC	0.596188
246644_at	83.9	P	0.030273	-0.8	D	0.999911
246645_at	256.6	P	0.001221	0.2	NC	0.5
246646_at	1.8	A	0.943848	0.3	NC	0.692594
246647_at	9.4	A	0.171387	0.1	NC	0.131343
246648_at	0.8	A	0.98584	0.4	NC	0.5
246649_at	19.6	A	0.27417	0.6	NC	0.5
246650_at	484.6	P	2.44e-4	0.3	NC	0.012024
246651_at	31.6	A	0.219482	0.4	NC	0.5
246652_at	4.7	A	0.72583	-2.2	NC	0.5
246653_at	499.1	P	2.44e-4	-0.6	D	0.99994
246654_s_at	136.1	P	0.018555	0	NC	0.62112
246655_at	29.2	A	0.246094	0.6	NC	0.131343
246656_at	3.1	A	0.80542	-2.4	NC	0.888286
246657_at	8.7	A	0.5	2.7	NC	0.232549
246658_at	5.2	A	0.596191	2.9	NC	0.083592
246659_at	6.4	A	0.398926	-0.7	NC	0.570859
246660_at	341.8	P	2.44e-4	0.3	NC	0.061522
246661_at	0.7	A	0.870361	0.5	NC	0.318909
246662_at	2.2	A	0.80542	0.5	NC	0.37888
246663_at	2.6	A	0.870361	-0.9	NC	0.846768
246664_at	1.8	A	0.919434	0.1	NC	0.5
246665_s_at	5.4	A	0.601074	-1.6	NC	0.5
246666_at	9.1	A	0.601074	2.6	NC	0.342437
246667_at	10.1	A	0.533936	2.4	NC	0.088938
246668_at	1.7	A	0.828613	-1.8	NC	0.532344
246669_at	18.3	A	0.665527	-0.4	NC	0.506476
246670_at	12.1	A	0.334473	2.5	NC	0.169098
246671_at	14.2	A	0.246094	2.1	NC	0.019624
246672_at	2	A	0.601074	0.4	NC	0.5
246673_at	298.7	P	2.44e-4	0.5	NC	0.065566
246674_at	57.6	P	0.010742	-0.1	NC	0.971234
246675_at	13.9	M	0.056152	0.4	NC	0.5
246676_at	7.3	A	0.633789	1.3	NC	0.5
246677_at	2.7	A	0.962402	-0.8	NC	0.583567
246678_at	0.5	A	0.981445	-2	NC	0.964215
246679_at	0.6	A	0.976074	-2.7	NC	0.969033
246680_at	31.9	A	0.303711	0.3	NC	0.5
246681_at	65	P	0.001953	-0.4	NC	0.969033
246682_at	162.6	P	2.44e-4	-0.7	D	0.999954
246683_at	88.1	P	2.44e-4	-0.2	NC	0.814019
246684_at	15.2	A	0.432373	2.2	NC	0.307406
246685_at	24.8	A	0.5	2.5	NC	0.5
246686_at	2.4	A	0.870361	0	NC	0.5
246687_at	3	A	0.981445	0.2	NC	0.854318
246688_at	2.9	A	0.5	-2	NC	0.5
246689_at	9.7	A	0.567627	-0.5	NC	0.5
246690_at	2.6	A	0.962402	0.6	NC	0.558077
246691_at	18.2	A	0.111572	-0.4	NC	0.51942
246692_at	10.9	A	0.567627	2.6	NC	0.069813
246693_at	3.3	A	0.932373	1	NC	0.506476
246694_at	2.6	A	0.665527	0.4	NC	0.5
246695_at	2.5	A	0.904785	0.4	NC	0.5
246696_at	4.5	A	0.567627	0.3	NC	0.558077
246697_at	5.3	A	0.696289	0.2	NC	0.263341
246698_at	11.3	A	0.358887	-0.5	NC	0.5
246699_at	304.6	P	2.44e-4	0.4	NC	0.153232
246700_at	0.8	A	0.993896	-1.1	NC	0.958799
246701_at	110.8	P	2.44e-4	-0.1	NC	0.805199
246702_at	499	P	2.44e-4	-0.2	NC	0.814019
246703_at	162.8	P	0.001953	0.3	NC	0.342437
246704_at	34.7	A	0.067627	2.5	NC	0.203871
246705_x_at	0.7	A	0.994141	-0.5	NC	0.814019
246706_at	0.5	A	0.850342	-3.5	NC	0.822588
246707_at	4.6	A	0.601074	0.4	NC	0.307406
246708_at	166.6	P	2.44e-4	0.3	NC	0.5
246709_s_at	0.6	A	0.888428	-3.3	NC	0.875448
246710_at	1.4	A	0.633789	1.7	NC	0.138386
246711_at	5.8	A	0.567627	0.2	NC	0.5
246712_at	0.8	A	0.633789	-0.2	NC	0.645558
246713_at	29.2	A	0.095215	2	NC	0.105663
246714_at	109.2	P	0.037598	0.2	NC	0.5
246715_at	18.7	A	0.567627	0.9	NC	0.506476
246716_s_at	15.9	P	0.018555	-0.3	NC	0.805199
246717_at	28.4	A	0.533936	0.1	NC	0.5
246718_at	7.8	A	0.753906	-1.8	MD	0.995075
246719_at	7.6	A	0.567627	1.6	NC	0.5
246720_at	1	A	0.953857	1.3	NC	0.5
246721_at	22	A	0.080566	1.7	NC	0.094279
246722_at	4	A	0.753906	0.3	NC	0.37888
246723_at	3.5	A	0.932373	0.3	NC	0.681091
246724_at	115.9	P	0.001221	-0.1	NC	0.911062
246725_at	35	A	0.27417	0.3	NC	0.5
246726_at	3.6	A	0.904785	0.8	NC	0.506476
246727_at	11.3	A	0.5	-1.6	D	0.998349
246728_at	222.5	P	7.32e-4	0	NC	0.5
246729_at	1.6	A	0.850342	1.8	NC	0.016731
246730_at	1278.6	P	2.44e-4	0	NC	0.5
246731_at	22	P	0.010742	-0.4	NC	0.5
246732_at	62.1	A	0.149658	-0.7	D	0.999922
246733_at	66.3	A	0.129639	1.8	NC	0.069813
246734_at	23.8	A	0.27417	0.8	NC	0.5
246735_at	303	P	2.44e-4	-0.1	NC	0.5
246736_at	47.2	A	0.432373	-0.1	NC	0.596188
246737_at	77.1	P	0.00293	-0.2	NC	0.952736
246738_at	77.9	A	0.067627	-0.8	D	0.99994
246739_at	18.7	A	0.080566	1.3	NC	0.019624
246740_at	0.9	A	0.991943	0.4	NC	0.881991
246741_at	305.9	P	2.44e-4	-0.3	D	0.997968
246742_at	198.7	P	2.44e-4	-0.6	D	0.999899
246743_at	44	A	0.080566	0.7	NC	0.274048
246744_at	919.1	P	2.44e-4	0.9	I	2.e-5
246745_at	1566.6	P	2.44e-4	0.3	MI	0.005409
246746_at	208.8	P	0.00293	0.7	NC	0.008511
246747_at	2846.5	P	2.44e-4	-0.1	NC	0.51942
246748_at	41	A	0.19458	0.1	NC	0.633407
246749_at	106.6	P	0.005859	-0.1	NC	0.846768
246750_at	80	P	7.32e-4	0.2	NC	0.5
246751_at	4.4	A	0.72583	0.1	NC	0.5
246752_at	3.6	A	0.780518	0.3	NC	0.065566
246753_at	6.5	A	0.850342	0.6	NC	0.692594
246754_at	96.4	A	0.246094	0.5	NC	0.105663
246755_at	232.3	P	2.44e-4	-0.7	D	0.99998
246756_at	140.2	P	0.00415	-0.7	D	0.999811
246757_at	23.6	A	0.466064	2.2	NC	0.37888
246758_at	3180.6	P	2.44e-4	0.4	I	8.8e-5
246759_at	85.7	P	7.32e-4	-1.1	D	0.99998
246760_at	159.6	P	7.32e-4	0.3	NC	0.274048
246761_at	3.7	A	0.72583	-1.2	NC	0.5
246762_at	50.4	P	0.018555	0.2	NC	0.5
246763_at	649.1	P	2.44e-4	0.6	I	1.47e-4
246764_s_at	0.8	A	0.98584	-0.6	NC	0.657563
246765_at	44.3	P	0.008057	0.6	I	0.00249
246766_at	5.1	A	0.5	-1.9	NC	0.545234
246767_at	130	P	2.44e-4	0.7	I	0.001651
246768_at	134.6	P	2.44e-4	-0.4	D	0.998664
246769_at	13.5	A	0.533936	1.8	NC	0.044149
246770_at	63.3	P	0.00293	-0.4	NC	0.966696
246771_at	2.1	A	0.665527	2.6	NC	0.145682
246772_at	104.6	P	0.005859	0.6	NC	0.013078
246773_at	28.4	A	0.080566	1.4	NC	0.028766
246774_at	6.8	A	0.601074	1.3	NC	0.185981
246775_at	322	P	0.001221	0.3	NC	0.37888
246776_at	43.7	A	0.067627	0.4	NC	0.441923
246777_at	261.7	P	2.44e-4	0.2	NC	0.5
246778_at	128.4	P	2.44e-4	-0.5	D	0.999448
246779_at	210.2	P	0.00293	0.1	NC	0.5
246780_at	789.9	P	2.44e-4	-0.1	NC	0.570859
246781_at	265.4	P	7.32e-4	-0.1	NC	0.5
246782_at	75.3	P	0.030273	0.1	NC	0.988955
246783_at	38.9	P	0.008057	0.6	NC	0.145682
246784_at	442.8	P	2.44e-4	0.3	NC	0.145682
246785_at	293.3	P	2.44e-4	-0.4	D	0.999135
246786_at	40.2	A	0.171387	-0.5	NC	0.984574
246787_s_at	18.4	A	0.149658	1.1	NC	0.284967
246788_at	21.1	A	0.219482	1	NC	0.703911
246789_at	207.1	P	2.44e-4	0.4	NC	0.044149
246790_at	31.1	P	0.037598	0.1	NC	0.5
246791_at	165.4	P	0.001953	-0.5	D	0.999965
246792_at	36.8	P	0.046143	1.2	NC	0.061522
246793_at	135.4	P	2.44e-4	-0.5	NC	0.977068
246794_s_at	52.8	P	0.01416	0.5	NC	0.194801
246795_at	17.6	A	0.095215	0.5	NC	0.48058
246796_at	34	A	0.095215	-0.5	NC	0.98579
246797_at	31.7	P	0.046143	0.8	NC	0.169098
246798_at	21.6	A	0.303711	0.6	NC	0.403812
246799_at	77.4	P	0.023926	-0.1	NC	0.978776
246800_at	394.6	P	2.44e-4	0.6	I	9.66e-4
246801_at	504.6	P	2.44e-4	0.6	I	1.3e-4
246802_at	96.2	P	0.00415	-0.7	D	0.998799
246803_at	28.2	P	0.046143	-0.6	NC	0.736659
246804_at	1.6	A	0.904785	-0.2	NC	0.429141
246805_at	4.6	A	0.753906	0.4	NC	0.5
246806_at	1.1	A	0.601074	0.9	NC	0.050553
246807_at	304.3	P	2.44e-4	0.2	NC	0.274048
246808_at	33.6	P	0.030273	0.1	NC	0.5
246809_s_at	278.1	P	0.001953	1.2	I	8.8e-5
246810_at	16.9	A	0.27417	0.9	NC	0.065566
246811_at	15.6	A	0.398926	0	NC	0.5
246812_at	0.8	A	0.753906	-1.9	NC	0.5
246813_at	2.8	A	0.696289	0.9	NC	0.5
246814_at	48.1	P	0.046143	2.3	NC	0.024755
246815_at	43.6	P	0.018555	0.2	NC	0.5
246816_at	13.1	A	0.533936	1.8	NC	0.570859
246817_at	31.8	A	0.111572	0.4	NC	0.5
246818_at	52.8	A	0.219482	0.1	NC	0.846768
246819_at	0.7	A	0.953857	1.7	NC	0.242585
246820_at	63.8	P	0.030273	0	NC	0.786812
246821_at	1087.6	P	2.44e-4	1.6	I	2.e-5
246822_at	49.2	P	0.018555	-0.4	NC	0.969033
246823_at	15.3	A	0.366211	0.6	NC	0.131343
246824_at	234.4	P	0.00293	-0.2	NC	0.875448
246825_at	220.3	P	0.001221	0	NC	0.5
246826_at	96.1	A	0.067627	0.1	NC	0.5
246827_at	77.7	P	0.037598	0.4	NC	0.083826
246828_at	9.9	A	0.533936	-1	NC	0.5
246829_at	169	P	0.001221	0.3	NC	0.185981
246830_at	866	P	2.44e-4	0	NC	0.5
246831_at	55.5	P	0.018555	-1.7	D	0.999562
246832_at	181	P	2.44e-4	-0.7	D	0.997968
246833_at	1	A	0.828613	-4	NC	0.990708
246834_at	3.5	A	0.5	0.4	NC	0.5
246835_at	4	A	0.466064	-2.7	NC	0.900148
246836_s_at	16.5	A	0.27417	1.3	NC	0.213188
246837_at	64.6	P	0.01416	1.4	I	8.65e-4
246838_at	74.9	P	0.005859	0.2	NC	0.5
246839_at	59.1	P	0.008057	0.9	NC	0.041201
246840_at	222.6	P	0.001221	-0.3	D	0.99751
246841_at	4.4	A	0.5	-1.4	NC	0.930187
246842_at	130.5	P	0.001953	-0.2	NC	0.786812
246843_at	301.3	P	2.44e-4	-0.4	D	0.999382
246844_at	64.8	P	0.008057	-1	D	0.99998
246845_at	788.9	P	2.44e-4	-0.1	NC	0.51942
246846_at	181	A	0.080566	-0.7	NC	0.98579
246847_at	65.6	A	0.067627	0.1	NC	0.5
246848_at	12.6	A	0.466064	2.3	NC	0.307406
246849_at	147.2	P	2.44e-4	0.1	NC	0.5
246850_at	85.2	P	2.44e-4	0.7	I	1.14e-4
246851_at	0.6	A	0.989258	-1.2	NC	0.888286
246852_at	99.7	P	0.008057	-0.6	D	0.999654
246853_at	17.8	A	0.095215	-0.2	NC	0.222749
246854_at	89.8	P	0.00415	5.3	I	4.e-5
246855_at	804.9	P	2.44e-4	-1.7	D	0.99998
246856_at	360.2	P	7.32e-4	-0.2	NC	0.993497
246857_at	5.4	A	0.601074	3.2	NC	0.011045
246858_at	456.6	P	2.44e-4	0.6	I	6.92e-4
246859_at	3	A	0.850342	0.8	NC	0.366593
246860_at	8.9	A	0.398926	1.4	NC	0.263341
246861_at	1299.3	P	7.32e-4	-0.4	D	0.999135
246862_at	470	P	2.44e-4	0.1	NC	0.5
246863_at	434.8	P	2.44e-4	-0.2	NC	0.894337
246864_at	91.3	P	2.44e-4	0	NC	0.5
246865_s_at	211.6	P	2.44e-4	0.3	NC	0.041201
246866_at	4.5	A	0.633789	-0.1	NC	0.078937
246867_at	0.7	A	0.780518	0.7	NC	0.177412
246868_at	99.3	P	2.44e-4	0.4	MI	0.004925
246869_at	11.6	A	0.366211	-0.4	NC	0.39129
246870_at	708.4	P	2.44e-4	1	I	2.e-5
246871_at	2.5	A	0.601074	-1.8	NC	0.39129
246872_at	24.7	A	0.19458	0.2	NC	0.318909
246873_at	39.7	A	0.19458	-0.6	NC	0.5
246874_at	4.1	A	0.828613	0.1	NC	0.854318
246875_at	545.1	P	2.44e-4	-1.9	D	0.999965
246876_at	6.7	A	0.72583	1.7	NC	0.5
246877_at	2.4	A	0.981445	-0.8	NC	0.99288
246878_at	3.7	A	0.657471	-0.9	NC	0.5
246879_at	83.4	P	2.44e-4	-0.2	NC	0.5
246880_s_at	2.4	A	0.696289	0.9	NC	0.169098
246881_at	101.1	P	0.001953	-0.4	NC	0.986922
246882_at	86.2	P	0.008057	0.5	NC	0.342437
246883_at	28.4	P	0.046143	-0.1	NC	0.945978
246884_at	130.4	P	2.44e-4	1.2	I	7.8e-5
246885_at	47	P	0.023926	0.7	NC	0.026698
246886_at	103.5	P	2.44e-4	-0.2	NC	0.822588
246887_at	4.3	A	0.780518	-2.3	NC	0.796129
246888_at	177.2	P	2.44e-4	-2	D	0.99996
246889_at	3.9	A	0.5	0.1	NC	0.669411
246890_at	24.2	A	0.19458	1.1	NC	0.222749
246891_at	30.5	P	0.01416	-0.5	NC	0.747149
246892_at	39.5	A	0.27417	0.4	NC	0.5
246893_at	147.9	P	7.32e-4	-0.2	NC	0.969033
246894_at	11.6	A	0.238281	1.5	NC	0.038415
246895_at	739.5	P	2.44e-4	0.1	NC	0.5
246896_at	18.2	A	0.567627	2.5	NC	0.5
246897_at	258.2	P	2.44e-4	-0.1	NC	0.881991
246898_at	30.7	A	0.067627	0.4	NC	0.203871
246899_at	30.9	P	0.00293	0.6	NC	0.366593
[truncated: 20,811 more rows]
