# Supplementary material for: Qualitative network models and genome-wide expression data define carbon/nitrogen-responsive molecular machines in Arabidopsis
Source: Genome Biol. 2007 Jan 11;8(1):R7. doi: 10.1186/gb-2007-8-1-r7 (PMC1839130; doi:10.1186/gb-2007-8-1-r7)
Supplement: Additional data file 5 — CHP files generated with the Affymetrix MAS v5.0 software as described in the Materials and methods. [file gb-2007-8-1-r7-S5.zip › CHPfiles/42.12.vs.LL43.1.CHP]

row.names	Ll42.12.vs.LL43.1.Signal	Ll42.12.vs.LL43.1.Detection	Ll42.12.vs.LL43.1.Detection.p.value	Ll42.12.vs.LL43.1.Signal.Log.Ratio	Ll42.12.vs.LL43.1.Change	Ll42.12.vs.LL43.1.Change.p.value
244901_at	75.4	P	2.44e-4	0.3	NC	0.061522
244902_at	64.1	P	0.00293	0.5	NC	0.5
244903_at	88.7	P	0.008057	0.4	NC	0.094279
244904_at	4.4	A	0.72583	0	NC	0.5
244905_at	22	A	0.466064	1.5	NC	0.342437
244906_at	106.9	P	0.008057	-0.6	NC	0.888286
244907_at	6.5	A	0.696289	-0.8	NC	0.5
244908_at	2	A	0.753906	0.8	I	0.001832
244909_at	29.1	A	0.366211	0.9	NC	0.242585
244910_s_at	39.8	P	7.32e-4	0.3	NC	0.429141
244911_at	8.9	A	0.366211	4.1	NC	0.022932
244912_at	252.2	P	0.001221	-0.1	NC	0.5
244913_at	9.2	A	0.828613	0.4	NC	0.493524
244914_at	12.9	A	0.303711	3.1	I	0.004481
244915_s_at	7.4	A	0.72583	-1.9	NC	0.969033
244916_at	1.7	A	0.72583	-0.2	NC	0.5
244917_at	2.7	A	0.932373	0.5	NC	0.284967
244918_at	18.7	A	0.466064	2	NC	0.083826
244919_at	5.5	A	0.334473	-1.2	NC	0.822588
244920_s_at	131.8	P	0.001221	0	NC	0.5
244921_s_at	62.6	P	2.44e-4	0.6	I	0.00225
244922_s_at	28.7	P	0.030273	0.2	NC	0.011045
244923_s_at	23.8	A	0.246094	2.1	NC	0.061522
244924_at	54.6	A	0.27417	0.3	NC	0.354442
244925_at	31	A	0.149658	1	NC	0.194801
244926_s_at	5.1	A	0.696289	-1.8	NC	0.911062
244927_at	61.8	A	0.171387	1.2	NC	0.024755
244928_s_at	75.4	A	0.080566	-0.5	NC	0.911062
244929_at	362.6	P	0.018555	0.2	NC	0.5
244930_at	17.9	A	0.27417	3.8	NC	0.015426
244931_at	21.8	A	0.219482	0.3	NC	0.366593
244932_at	52.6	A	0.149658	0.8	NC	0.296089
244933_at	55.6	P	0.037598	0.9	MI	0.005933
244934_at	87.9	P	0.005859	2	I	0.002032
244935_at	287.6	P	7.32e-4	-0.2	NC	0.952736
244936_at	81.8	P	0.005859	-0.1	NC	0.5
244937_at	4.8	A	0.633789	0.7	NC	0.48058
244938_at	46.4	P	0.01416	-0.2	NC	0.5
244939_at	71.9	P	0.010742	-0.7	NC	0.981872
244940_at	172.1	P	7.32e-4	-0.4	D	0.999833
244941_at	40.2	P	0.037598	0.3	NC	0.441923
244942_at	12.2	A	0.432373	2.3	NC	0.00712
244943_at	166.9	P	0.001221	-0.1	NC	0.570859
244944_s_at	257.7	P	0.00293	0.1	NC	0.5
244945_at	66	P	0.030273	1.2	I	6.18e-4
244946_at	72.3	A	0.095215	0.4	NC	0.009292
244947_at	33	M	0.056152	0.1	NC	0.5
244948_at	21.7	A	0.432373	2.6	NC	0.012024
244949_at	33.9	A	0.303711	1.3	NC	0.570859
244950_at	71.7	P	2.44e-4	0.6	I	8.8e-5
244951_s_at	191.7	P	7.32e-4	0.1	NC	0.5
244952_at	34.8	P	0.001953	1.1	NC	0.203871
244953_s_at	48.9	P	0.001953	0.9	I	0.003041
244954_s_at	12.9	A	0.219482	3.1	NC	0.153232
244955_at	13.6	A	0.398926	-1.2	NC	0.403812
244956_s_at	42.9	P	0.030273	0.5	NC	0.222749
244957_at	21.9	P	0.01416	0	NC	0.274048
244958_at	19.2	A	0.246094	-0.3	NC	0.5
244959_s_at	102.4	P	2.44e-4	0.8	I	1.14e-4
244960_at	547.9	P	2.44e-4	0.8	I	0.001077
244961_at	596.6	P	2.44e-4	0.7	I	6.e-5
244962_at	255.5	P	0.001221	0.6	I	3.46e-4
244963_at	78.7	P	2.44e-4	-1.2	D	0.99994
244964_at	46.9	P	0.001953	-1.1	D	0.999654
244965_at	107.5	P	2.44e-4	0.3	NC	0.194801
244966_at	37.4	P	0.00415	0.9	NC	0.038415
244967_at	221.1	P	0.001221	-1.2	D	0.99998
244968_at	331.1	P	0.005859	-0.5	NC	0.958799
244969_at	212.2	P	2.44e-4	0.5	I	0.001832
244970_at	68.1	P	0.023926	-0.2	NC	0.5
244971_at	3010	P	0.001221	0.3	NC	0.008511
244972_at	83.4	M	0.056152	1	I	3.89e-4
244973_at	24.9	P	0.018555	1.1	NC	0.00712
244974_at	9.9	A	0.466064	2	NC	0.054022
244975_at	135.4	P	0.00415	0.7	I	4.38e-4
244976_at	1183	P	2.44e-4	-0.1	NC	0.5
244977_at	24.3	A	0.067627	0.7	NC	0.030967
244978_at	146.6	P	7.32e-4	-0.6	NC	0.777251
244979_at	40.7	A	0.171387	-3.1	D	0.99998
244980_at	18.3	A	0.398926	-2.7	D	0.999811
244981_at	81.6	P	0.00415	-0.9	D	0.999853
244982_at	140.8	P	7.32e-4	-0.4	D	0.998923
244983_at	375.4	P	2.44e-4	-0.5	D	0.999654
244984_at	401.4	P	2.44e-4	-0.2	NC	0.747149
244985_at	126.5	P	2.44e-4	-0.3	D	0.999562
244986_at	669.9	P	2.44e-4	0.2	NC	0.5
244987_s_at	812.2	P	2.44e-4	-0.6	NC	0.973302
244988_s_at	133	P	0.00293	-0.5	NC	0.987976
244989_s_at	25.8	M	0.056152	0.4	NC	0.284967
244990_s_at	9.8	A	0.171387	1.1	NC	0.041201
244991_s_at	43.4	A	0.080566	1.3	NC	0.222749
244992_s_at	707	P	2.44e-4	-0.6	D	0.999977
244993_s_at	338	P	2.44e-4	0.5	MI	0.005933
244994_at	12.6	A	0.219482	1	NC	0.016731
244995_at	9.4	A	0.095215	1.4	NC	0.5
244996_at	293.9	P	0.001953	0.2	NC	0.48058
244997_at	44.5	P	2.44e-4	0	NC	0.5
244998_at	310.4	P	2.44e-4	0.4	MI	0.004925
244999_at	20.5	A	0.080566	0.1	NC	0.222749
245000_at	24.2	A	0.398926	1.3	NC	0.185981
245001_at	1505.4	P	2.44e-4	0.7	I	2.e-5
245002_at	49.9	A	0.067627	1.4	I	0.003355
245003_at	113.4	P	0.001221	1.2	I	5.2e-5
245004_at	81.9	P	7.32e-4	-0.2	NC	0.657563
245005_at	18.4	A	0.27417	-0.4	NC	0.153232
245006_at	706.2	P	2.44e-4	0.3	NC	0.006503
245007_at	70.6	A	0.171387	0.8	NC	0.131343
245008_at	43.8	P	0.00293	0.3	NC	0.057676
245009_at	573.6	P	0.001221	0.7	I	0.001077
245010_at	7.2	A	0.398926	-0.7	NC	0.296089
245011_at	44.4	A	0.095215	0.4	NC	0.026698
245012_at	94	P	0.001953	-1	D	0.999977
245013_at	1924.8	P	2.44e-4	-0.1	NC	0.60871
245014_at	1118.4	P	2.44e-4	-0.5	D	0.999448
245015_at	180.1	P	2.44e-4	0.1	NC	0.5
245016_at	248.7	P	2.44e-4	0.6	I	2.e-5
245017_at	844.1	P	7.32e-4	0.9	I	2.e-5
245018_at	77	P	0.00415	-0.1	NC	0.5
245019_at	138.7	P	0.001953	0	NC	0.633407
245020_at	179.5	P	2.44e-4	-0.9	D	0.999899
245021_at	115.1	P	2.44e-4	-0.9	D	0.999833
245022_at	49.3	P	0.00415	-0.9	D	0.999899
245023_at	277.5	P	2.44e-4	0.2	NC	0.153232
245024_at	1122.9	P	0.001221	0.5	MI	0.004925
245025_at	118.2	P	7.32e-4	0.1	NC	0.5
245026_at	84.5	P	2.44e-4	-0.3	NC	0.5
245027_at	28.3	A	0.080566	0.4	NC	0.39129
245028_at	102.8	P	0.008057	-0.3	NC	0.570859
245029_at	22.2	A	0.27417	4.6	NC	0.011045
245030_at	2.1	A	0.633789	0.8	NC	0.069813
245031_at	73.4	P	0.010742	0.3	NC	0.5
245032_at	10.6	A	0.27417	0.1	NC	0.138386
245033_at	28.2	P	0.037598	0.3	NC	0.185981
245034_at	96.6	P	0.023926	0.3	NC	0.37888
245035_at	165.1	P	7.32e-4	0.3	NC	0.033304
245036_at	138.4	P	2.44e-4	-0.4	D	0.997247
245037_at	20.9	A	0.095215	0.5	NC	0.354442
245038_at	71.7	A	0.095215	-2.3	D	0.99998
245039_at	333.3	P	7.32e-4	0.1	NC	0.5
245040_at	6.8	A	0.466064	0.5	NC	0.028766
245041_at	98.4	P	0.001221	-0.8	D	0.99998
245042_at	41.2	A	0.171387	0.7	NC	0.074268
245043_at	156	P	7.32e-4	-1	D	0.99998
245044_at	13.9	A	0.27417	-1	NC	0.5
245045_at	338.7	P	2.44e-4	0	NC	0.5
245046_at	447.7	P	0.01416	-0.3	NC	0.715033
245047_at	37.6	P	0.023926	0.2	NC	0.5
245048_at	1347	P	7.32e-4	0.9	I	4.6e-5
245049_at	56.8	P	0.00415	1	NC	0.009292
245050_at	181	P	0.00293	-0.2	NC	0.934434
245051_at	220.6	P	0.00293	-0.3	NC	0.5
245052_at	25.1	A	0.219482	0.2	NC	0.403812
245053_at	22.6	A	0.149658	-0.1	NC	0.124552
245054_at	88	P	0.030273	-0.4	NC	0.964215
245055_at	44.1	P	0.001221	0.3	NC	0.5
245056_at	78	P	0.001953	0.1	NC	0.5
245057_at	21.4	A	0.366211	1.5	NC	0.018128
245058_at	1.9	A	0.633789	0.3	NC	0.429141
245059_at	113.5	P	0.00415	-0.3	NC	0.971234
245060_at	865.4	P	2.44e-4	-0.2	NC	0.854318
245061_at	47	P	0.008057	0	NC	0.5
245062_at	164	P	2.44e-4	-0.4	NC	0.978776
245063_at	133.5	P	2.44e-4	0.5	NC	0.030967
245064_at	112.3	P	2.44e-4	0.5	NC	0.153232
245065_at	245.7	P	0.037598	0.4	NC	0.083826
245066_at	385.4	P	0.005859	0.1	NC	0.5
245067_at	781.2	P	2.44e-4	0.1	NC	0.39129
245068_at	2.8	A	0.753906	0.3	NC	0.570859
245069_at	6.9	A	0.366211	1.4	NC	0.441923
245070_at	3.3	A	0.753906	0.1	NC	0.5
245071_at	13.9	A	0.567627	1.7	NC	0.5
245072_s_at	5.8	A	0.5	0.5	NC	0.263341
245073_at	2	A	0.665527	0.4	NC	0.342437
245074_at	69.5	A	0.080566	-0.3	NC	0.986922
245075_at	11.7	A	0.334473	0.7	NC	0.145682
245076_at	16.5	A	0.753906	-0.8	NC	0.822588
245077_at	17.5	A	0.303711	-0.6	NC	0.545234
245078_at	395.4	P	2.44e-4	0.1	NC	0.5
245079_at	65.2	A	0.149658	0.1	NC	0.506476
245080_at	114.2	P	0.005859	0	NC	0.5
245081_at	47.8	A	0.366211	0.4	NC	0.5
245082_at	40.4	P	0.046143	1.1	NC	0.307406
245083_at	346.3	P	2.44e-4	0.1	NC	0.5
245084_at	57.2	P	0.00293	0	NC	0.5
245085_at	661.7	P	2.44e-4	0	NC	0.5
245086_at	22.9	A	0.246094	1.4	NC	0.5
245087_at	63	P	7.32e-4	0	NC	0.5
245088_at	2.2	A	0.753906	0.7	NC	0.5
245089_at	203.9	P	7.32e-4	0.2	NC	0.5
245090_at	566.8	P	0.00293	-0.3	D	0.998799
245091_at	14.9	A	0.567627	-0.2	NC	0.5
245092_at	273.2	P	0.00415	0.6	I	6.18e-4
245093_at	6.2	A	0.696289	-2.8	NC	0.938478
245094_at	380.1	P	0.001953	0.6	I	3.46e-4
245095_at	3.8	A	0.80542	-1.8	NC	0.570859
245096_at	173.4	P	0.001221	-0.4	NC	0.911062
245097_at	212.7	P	0.00415	-0.3	NC	0.633407
245098_at	342.9	P	2.44e-4	0	NC	0.5
245099_at	248.4	P	0.01416	-0.3	NC	0.875448
245100_at	76.3	P	0.008057	-0.7	D	0.999508
245101_at	601.3	P	2.44e-4	-0.3	NC	0.814019
245102_at	3.4	A	0.850342	0.6	NC	0.5
245103_at	19.4	A	0.19458	2.1	NC	0.203871
245104_at	100.9	P	0.023926	0.3	NC	0.169098
245105_at	61.3	P	0.030273	0.6	NC	0.00712
245106_at	279.6	P	0.01416	0.9	I	3.46e-4
245107_at	36.1	P	0.023926	1.3	NC	0.252851
245108_at	37.5	A	0.246094	-0.2	NC	0.5
245109_at	5.9	A	0.780518	-0.4	NC	0.961585
245110_at	40.8	A	0.398926	0.2	NC	0.900148
245111_at	15.1	A	0.533936	0.4	NC	0.757415
245112_at	451	P	2.44e-4	-0.4	D	0.999853
245113_at	399.4	P	0.001221	0.2	NC	0.5
245114_at	364.6	P	2.44e-4	-0.1	NC	0.5
245115_at	468.5	P	2.44e-4	-0.2	NC	0.969033
245116_at	188.9	P	2.44e-4	-0.4	D	0.999448
245117_at	583.2	P	0.001221	2.1	I	3.07e-4
245118_at	107.3	P	2.44e-4	0.5	I	1.89e-4
245119_at	89.9	M	0.056152	0.1	NC	0.5
245120_at	103.6	P	0.023926	-0.1	NC	0.532344
245121_at	2131.3	P	2.44e-4	0.5	I	2.3e-5
245122_at	124.8	P	0.00415	-0.7	NC	0.99288
245123_at	1.5	A	0.850342	-2.2	NC	0.921063
245124_at	260.3	P	7.32e-4	0.1	NC	0.5
245125_at	4.3	A	0.696289	0.6	NC	0.5
245126_at	187.6	P	2.44e-4	1.1	I	2.e-5
245127_at	114	P	0.023926	-0.1	NC	0.5
245128_at	13.7	A	0.27417	0	NC	0.703911
245129_at	6.6	A	0.601074	1.7	NC	0.493524
245130_at	31.7	P	0.023926	0.5	NC	0.5
245131_s_at	326.9	P	7.32e-4	-0.3	NC	0.99288
245132_at	93.8	M	0.056152	0.1	NC	0.978776
245133_at	38.3	P	0.00415	0.6	NC	0.021224
245134_s_at	66.3	P	7.32e-4	-0.3	NC	0.5
245135_at	2.3	A	0.962402	0.2	NC	0.692594
245136_at	296.2	P	0.001221	-0.1	NC	0.725952
245137_at	42.2	P	2.44e-4	0	NC	0.681091
245138_at	5.6	A	0.72583	0.9	NC	0.047264
245139_at	203.9	P	2.44e-4	-0.8	D	0.996645
245140_at	19.4	A	0.246094	0.3	NC	0.138386
245141_at	166.2	P	0.023926	0.1	NC	0.5
245142_at	10.6	A	0.828613	0.7	NC	0.061522
245143_at	41.4	P	0.037598	-0.3	NC	0.37888
245144_at	406	P	2.44e-4	0	NC	0.5
245145_at	183.1	P	7.32e-4	0.7	NC	0.00712
245146_at	272.2	P	0.00293	0.3	NC	0.078937
245147_at	45.7	A	0.067627	0.2	NC	0.5
245148_at	23.7	A	0.567627	-3.7	D	0.99998
245149_at	79.9	P	0.046143	-0.2	NC	0.532344
245150_at	48.1	P	0.023926	0.6	NC	0.185981
245151_at	185.2	P	2.44e-4	-0.1	NC	0.5
245152_at	161.6	P	0.008057	0.1	NC	0.5
245153_at	5.7	A	0.432373	1	NC	0.441923
245154_at	7.6	A	0.780518	-0.5	NC	0.493524
245155_at	760.2	P	2.44e-4	0.1	NC	0.5
245156_at	72.4	P	2.44e-4	-0.3	NC	0.988955
245157_at	2	A	0.828613	0.2	NC	0.5
245158_at	10.3	A	0.5	-0.5	NC	0.978776
245159_at	3.1	A	0.72583	-2.9	NC	0.5
245160_at	0.9	A	0.850342	0.2	NC	0.203871
245161_at	64	A	0.080566	0.1	NC	0.5
245162_at	17.8	A	0.334473	2.3	NC	0.105663
245163_at	25.8	A	0.398926	1	NC	0.318909
245164_at	450.3	P	0.001953	0.7	I	6.92e-4
245165_at	25.9	A	0.080566	0.6	NC	0.065566
245166_at	75.2	P	0.037598	0.5	NC	0.111714
245167_s_at	574.4	P	2.44e-4	0	NC	0.5
245168_at	687	P	2.44e-4	-0.6	D	0.99998
245169_at	479.5	P	0.001953	0.2	NC	0.5
245170_at	32.6	A	0.27417	0	NC	0.5
245171_at	32.2	A	0.27417	-2.3	D	0.999977
245172_at	117.7	P	0.01416	0.4	NC	0.161038
245173_at	8.1	A	0.665527	-1.1	NC	0.633407
245174_at	79.5	P	0.00293	0.2	NC	0.318909
245175_at	1289.7	P	2.44e-4	0.2	NC	0.194801
245176_at	136.8	P	0.046143	0.3	NC	0.5
245177_at	11.2	A	0.19458	-0.6	NC	0.5
245178_at	186.8	P	0.00293	-0.3	NC	0.949447
245179_at	70	A	0.111572	0.2	NC	0.993497
245180_at	284.8	P	7.32e-4	0	NC	0.5
245181_at	1202.9	P	2.44e-4	0	NC	0.5
245182_at	102.5	P	0.001953	0.2	NC	0.5
245183_at	64.6	P	0.037598	0.2	NC	0.5
245184_at	15.1	A	0.129639	-0.4	NC	0.5
245185_at	63.3	P	0.030273	0.7	NC	0.5
245186_at	182.2	P	0.005859	-0.4	NC	0.786812
245187_s_at	226.6	P	7.32e-4	0	NC	0.5
245188_at	72.7	A	0.095215	0.1	NC	0.5
245189_at	2.5	A	0.932373	1.4	NC	0.5
245190_at	39.7	P	0.018555	0	NC	0.5
245191_at	17.6	A	0.398926	0.3	NC	0.366593
245192_at	8.9	A	0.432373	-0.1	NC	0.5
245193_at	76.1	A	0.067627	-2.2	D	0.99998
245194_at	43.4	A	0.111572	-1.1	D	0.995927
245195_at	19.3	A	0.246094	0	NC	0.39129
245196_at	137.8	P	0.00415	-0.3	NC	0.830902
245197_at	236.2	P	2.44e-4	-1	D	0.99998
245198_at	85.7	A	0.095215	-0.2	NC	0.925732
245199_at	2864.6	P	2.44e-4	0.3	NC	0.057676
245200_at	116.3	P	0.008057	0.1	NC	0.111714
245201_at	93	P	0.005859	0.3	NC	0.083826
245202_at	117.4	P	0.030273	-0.1	NC	0.747149
245203_at	0.7	A	0.962402	0.5	NC	0.153232
245204_at	42.9	A	0.303711	2.9	I	0.004073
245205_at	18	A	0.334473	-0.9	NC	0.545234
245206_at	158.7	P	0.00415	0	NC	0.861614
245207_at	182.8	P	0.023926	-0.4	NC	0.905721
245208_at	62.7	P	2.44e-4	-0.1	NC	0.5
245209_at	336.8	P	2.44e-4	-1.2	D	0.99998
245210_at	98.8	P	0.001221	0.3	NC	0.044149
245211_at	348	P	2.44e-4	-0.2	NC	0.570859
245212_at	11.5	A	0.533936	2.3	NC	0.131343
245213_at	69.3	A	0.171387	0.4	NC	0.083826
245214_at	1.4	A	0.567627	-2.2	NC	0.777251
245215_at	16.2	A	0.171387	0	NC	0.263341
245216_at	101.8	P	7.32e-4	-0.3	NC	0.830902
245217_at	8.8	A	0.567627	1.2	NC	0.050553
245218_s_at	38.2	M	0.056152	0.9	NC	0.232549
245219_at	32.1	A	0.080566	0.4	NC	0.242585
245220_at	6.8	A	0.398926	-1.4	NC	0.971234
245221_s_at	18.4	A	0.27417	0.1	NC	0.545234
245222_at	1.1	A	0.943848	-0.4	NC	0.669411
245223_at	1.2	A	0.888428	0.4	NC	0.5
245224_at	40.3	A	0.171387	0.5	NC	0.5
245225_at	2.6	A	0.969727	0.2	NC	0.5
245226_at	35.8	P	0.046143	0.5	NC	0.454766
245227_s_at	35.7	A	0.067627	-0.2	NC	0.861614
245228_at	170.1	P	2.44e-4	-0.5	D	0.99996
245229_at	81.3	P	0.008057	0.3	NC	0.054022
245230_at	35.3	A	0.149658	0.1	NC	0.5
245231_at	53.9	A	0.398926	0.7	NC	0.5
245232_at	0.7	A	0.919434	-0.8	NC	0.5
245233_at	3.1	A	0.780518	0.2	NC	0.861614
245234_at	88	P	0.037598	-0.7	D	0.997247
245235_at	364.5	P	2.44e-4	0	NC	0.5
245236_at	53.2	P	0.00293	0.1	NC	0.5
245237_at	52.1	P	2.44e-4	-0.8	D	0.999508
245238_at	1483.1	P	2.44e-4	-0.3	NC	0.973302
245239_at	25.7	A	0.303711	0.3	NC	0.5
245240_at	13.7	A	0.828613	-1.4	NC	0.416433
245241_at	2.5	A	0.696289	0.1	NC	0.5
245242_at	12.3	A	0.432373	-0.8	NC	0.62112
245243_at	17.1	A	0.171387	-1	NC	0.416433
245244_at	74	A	0.129639	0	NC	0.5
245245_at	23.2	A	0.171387	0.3	NC	0.330589
245246_at	1.7	A	0.953857	1.2	NC	0.416433
245247_at	169.6	P	0.008057	-0.7	D	0.99775
245248_at	135.5	P	2.44e-4	0.2	NC	0.454766
245249_at	513.2	P	7.32e-4	-0.2	NC	0.905721
245250_at	37.5	P	0.037598	-1.1	D	0.99998
245251_at	176.1	P	0.00415	1	I	0.001077
245252_at	223.3	P	0.001953	0	NC	0.5
245253_at	12.8	A	0.601074	-0.3	NC	0.5
245254_at	50.1	P	0.018555	-0.9	NC	0.854318
245255_at	264.1	P	7.32e-4	-0.4	NC	0.986922
245256_at	84	P	2.44e-4	0.3	NC	0.145682
245257_at	11.4	A	0.095215	0.2	NC	0.252851
245258_at	134.6	P	2.44e-4	0.1	NC	0.5
245259_at	43.8	P	0.023926	0.5	NC	0.012024
245260_at	99.2	P	7.32e-4	-0.3	NC	0.5
245261_at	147.7	P	0.008057	-0.1	NC	0.822588
245262_at	33.3	P	0.046143	-1.2	D	0.998799
245263_at	15.8	A	0.080566	0.2	NC	0.5
245264_at	8.3	A	0.398926	1.4	NC	0.131343
245265_at	15.5	A	0.303711	0.8	NC	0.01421
245266_at	86	P	0.010742	-0.7	D	0.996645
245267_at	284	P	2.44e-4	0.4	I	0.004073
245268_at	70	A	0.129639	-0.1	NC	0.633407
245269_at	277.3	P	2.44e-4	0.2	NC	0.124552
245270_at	1281.3	P	2.44e-4	0.4	I	6.18e-4
245271_at	167	P	2.44e-4	0.1	NC	0.5
245272_at	4.8	A	0.466064	0.2	NC	0.5
245273_at	168.1	A	0.080566	0.1	NC	0.5
245274_at	265.6	P	0.005859	0.8	I	3.89e-4
245275_at	3.6	A	0.80542	0.1	NC	0.5
245276_at	168.7	P	0.005859	0.2	NC	0.035785
245277_at	41.5	A	0.095215	0.1	NC	0.5
245278_at	340.9	P	0.001953	-1.1	D	0.99998
245279_at	303.9	P	7.32e-4	-0.1	NC	0.757415
245280_at	143.1	P	2.44e-4	0	NC	0.5
245281_at	502	P	7.32e-4	-0.3	D	0.999562
245282_at	204.4	P	0.001221	-0.7	NC	0.980376
245283_at	18.1	A	0.27417	-0.9	NC	0.881991
245284_at	80.7	P	2.44e-4	-0.4	NC	0.854318
245285_s_at	199	P	2.44e-4	0.1	NC	0.5
245286_at	1252.6	P	2.44e-4	-0.3	NC	0.981872
245287_at	77.2	P	0.001953	-0.3	NC	0.961585
245288_at	99.8	P	0.018555	-0.7	D	0.997247
245289_at	1695.2	P	2.44e-4	0	NC	0.5
245290_at	78.6	P	0.023926	-1.4	D	0.999973
245291_at	242.7	P	0.037598	1.4	I	4.38e-4
245292_at	987.5	P	2.44e-4	-0.3	D	0.997247
245293_at	285.5	P	2.44e-4	0.5	I	3.e-5
245294_at	67.2	P	0.037598	-0.6	D	0.999886
245295_at	180.6	P	7.32e-4	0.3	NC	0.307406
245296_at	152.9	P	0.005859	1.7	I	4.38e-4
245297_at	108.7	P	2.44e-4	0.4	NC	0.021224
245298_at	80.4	A	0.246094	-0.8	NC	0.875448
245299_at	812.7	P	2.44e-4	-0.1	NC	0.5
245300_at	153.1	P	0.00415	0.5	NC	0.403812
245301_at	147	P	7.32e-4	0.7	I	8.8e-5
245302_at	25	P	0.008057	-0.6	D	0.998349
245303_at	91.8	P	0.00415	0.1	NC	0.131343
245304_at	24	A	0.129639	-0.4	NC	0.983269
245305_at	748	P	2.44e-4	-0.2	NC	0.888286
245306_at	97.2	P	0.023926	1.3	I	6.92e-4
245307_at	144.3	P	0.00415	0.2	NC	0.194801
245308_at	195.1	P	2.44e-4	-0.8	D	0.998664
245309_at	116.4	P	0.001953	0.8	I	0.003355
245310_at	113.1	P	7.32e-4	0.6	I	6.e-5
245311_at	1422.2	P	2.44e-4	0.7	I	6.92e-4
245312_at	94.6	P	0.00415	0.1	NC	0.5
245313_at	223.5	P	7.32e-4	-0.2	NC	0.822588
245314_at	59.2	A	0.111572	1	NC	0.021224
245315_at	774.4	P	2.44e-4	0.3	MI	0.004925
245316_at	195.2	P	2.44e-4	0.3	NC	0.065566
245317_at	987.4	P	2.44e-4	-1.2	D	0.99998
245318_at	86.5	P	0.030273	1.9	I	5.52e-4
245319_at	164.8	P	0.001953	1.3	I	2.e-5
245320_at	194.2	P	2.44e-4	-0.2	NC	0.5
245321_at	287.2	P	2.44e-4	-0.6	D	0.999759
245322_at	41.9	A	0.129639	0.4	NC	0.416433
245323_at	799.5	P	2.44e-4	0.3	I	0.002032
245324_at	179.6	P	2.44e-4	-0.2	NC	0.942324
245325_at	150.6	P	2.44e-4	-0.4	NC	0.881991
245326_at	1.6	A	0.398926	-2.2	NC	0.875448
245327_at	97	P	0.00293	-0.3	NC	0.921063
245328_at	316.8	P	2.44e-4	-0.7	D	0.999727
245329_at	364.4	P	2.44e-4	0.7	I	2.e-5
245330_at	102.4	P	0.00415	-0.8	NC	0.964215
245331_at	349.5	P	2.44e-4	-0.4	NC	0.977068
245332_at	296.2	P	2.44e-4	0.1	NC	0.213188
245333_at	436.1	P	2.44e-4	-0.2	NC	0.506476
245334_at	426.8	P	2.44e-4	0.2	NC	0.145682
245335_at	1.9	A	0.870361	-0.3	NC	0.905721
245336_at	18	A	0.366211	-0.4	NC	0.5
245337_at	114.7	P	2.44e-4	-0.2	NC	0.736659
245338_at	128	P	0.00293	0.4	NC	0.021224
245339_at	100.8	M	0.056152	0.7	NC	0.185981
245340_at	1400.4	P	2.44e-4	0.7	I	1.47e-4
245341_at	184.8	P	7.32e-4	-0.3	NC	0.5
245342_at	3418.8	P	2.44e-4	0.4	I	5.2e-5
245343_at	288.7	P	2.44e-4	0.9	I	5.2e-5
245344_at	166.5	P	2.44e-4	-0.2	NC	0.814019
245345_at	83.6	P	0.01416	0.6	NC	0.008511
245346_at	30.2	P	0.005859	0.8	NC	0.366593
245347_at	24.4	A	0.067627	-0.1	NC	0.51942
245348_at	361.3	P	7.32e-4	0.1	NC	0.5
245349_at	38.9	A	0.067627	0	NC	0.296089
245350_at	626.4	P	2.44e-4	-0.6	D	0.99998
245351_at	203.8	P	2.44e-4	-0.4	D	0.999899
245352_at	18.1	A	0.219482	0.3	NC	0.5
245353_at	14	A	0.665527	-1.6	D	0.998168
245354_at	19.6	A	0.080566	0.4	NC	0.099852
245355_at	3784.3	P	2.44e-4	0.7	I	2.e-5
245356_at	6975.3	P	2.44e-4	-0.4	D	0.999922
245357_at	50.6	P	0.001221	0	NC	0.633407
245358_at	213.3	P	7.32e-4	-0.3	NC	0.888286
245359_at	139	P	0.01416	-0.2	D	0.99775
245360_at	312.5	P	7.32e-4	-0.1	NC	0.838962
245361_at	399.9	P	7.32e-4	-0.6	D	0.999811
245362_at	120	A	0.095215	-0.4	NC	0.969033
245363_at	193.7	P	0.00293	-0.1	NC	0.767451
245364_at	125.2	P	2.44e-4	1	I	2.3e-5
245365_at	212.1	P	0.001221	0.4	I	0.004481
245366_at	163.4	P	7.32e-4	0.1	NC	0.5
245367_at	140	P	0.018555	0	NC	0.5
245368_at	33.8	P	0.037598	-0.1	NC	0.5
245369_at	15.9	A	0.366211	1.3	NC	0.177412
245370_at	94.6	P	7.32e-4	-0.1	NC	0.5
245371_at	43.5	A	0.111572	0.3	NC	0.467656
245372_at	2015.4	P	2.44e-4	0.8	I	2.e-5
245373_s_at	1699.3	P	7.32e-4	0.2	NC	0.5
245374_at	308.3	P	2.44e-4	-0.2	NC	0.5
245375_at	21.6	P	0.030273	0.2	NC	0.028766
245376_at	19.5	A	0.095215	0.9	NC	0.5
245377_at	22.9	A	0.219482	3.5	NC	0.078937
245378_at	6.7	A	0.753906	0.3	NC	0.493524
245379_at	45.9	A	0.111572	-0.6	NC	0.975245
245380_at	56.9	P	0.00415	0.7	NC	0.033304
245381_at	58.9	P	0.00293	1	NC	0.012024
245382_at	262	P	0.00293	-1.8	D	0.99998
245383_at	36.4	A	0.129639	0.4	NC	0.232549
245384_at	96.4	P	2.44e-4	0.7	NC	0.038415
245385_at	76.7	P	2.44e-4	-0.5	NC	0.5
245386_at	1802.2	P	2.44e-4	-0.2	NC	0.894337
245387_at	107.9	P	2.44e-4	0	NC	0.429141
245388_at	36.1	A	0.398926	1.1	NC	0.169098
245389_at	77.7	A	0.19458	0	NC	0.62112
245390_at	87.7	P	0.001953	0.3	NC	0.429141
245391_at	869.4	P	2.44e-4	-0.7	D	0.999973
245392_at	16	A	0.246094	2.5	NC	0.019624
245393_at	509.6	P	7.32e-4	-1	D	0.99997
245394_at	1565.8	P	7.32e-4	0.3	NC	0.061522
245395_at	140.4	P	0.010742	0.4	I	0.002753
245396_at	67.4	A	0.303711	0.2	NC	0.5
245397_at	163.7	P	0.018555	1.1	I	2.41e-4
245398_at	101.9	P	0.005859	-1	D	0.999886
245399_at	3369.5	P	2.44e-4	-1	D	0.99998
245400_at	406	P	2.44e-4	-0.5	D	0.99998
245401_at	371.1	P	2.44e-4	-2.1	D	0.99998
245402_at	17.2	A	0.398926	0.8	NC	0.169098
245403_at	5.4	A	0.633789	-1	NC	0.715033
245404_at	70.6	P	0.001221	-0.3	NC	0.5
245405_at	33.2	A	0.27417	0.2	NC	0.318909
245406_at	17.3	A	0.334473	0.2	NC	0.39129
245407_at	397.6	P	7.32e-4	-0.2	NC	0.911062
245408_at	79	P	0.01416	0.3	NC	0.194801
245409_at	22.2	A	0.533936	3.1	NC	0.161038
245410_at	31.7	P	0.018555	-0.2	NC	0.5
245411_at	13.1	A	0.149658	2.1	NC	0.194801
245412_at	602.4	P	2.44e-4	0.8	I	2.e-5
245413_at	26.3	P	0.01416	0.8	NC	0.242585
245414_at	76.4	A	0.303711	0.8	NC	0.37888
245415_at	284.7	P	2.44e-4	-0.1	NC	0.5
245416_at	78.6	P	2.44e-4	-0.1	NC	0.5
245417_at	16.6	A	0.601074	1.5	NC	0.232549
245418_at	133.8	P	2.44e-4	-0.1	NC	0.570859
245419_at	15.3	A	0.334473	1.6	NC	0.232549
245420_at	28.6	A	0.533936	-0.2	NC	0.596188
245421_at	114.1	P	7.32e-4	0.8	I	3.89e-4
245422_at	3.3	A	0.696289	-0.7	NC	0.074268
245423_at	52.9	M	0.056152	0.9	NC	0.5
245424_at	2.6	A	0.828613	0.1	NC	0.757415
245425_at	470.8	P	0.001221	0.3	NC	0.078937
245426_at	60.5	P	2.44e-4	0.6	I	5.2e-5
245427_at	87.9	A	0.067627	0.2	NC	0.5
245428_at	71.8	A	0.067627	-0.5	D	0.999727
245429_at	31.4	A	0.246094	0.3	NC	0.467656
245430_at	192	P	0.018555	0.5	NC	0.022932
245431_at	117.9	P	2.44e-4	-0.5	D	0.999226
245432_at	146.4	P	0.00415	0.7	I	0.001201
245433_at	630.4	P	2.44e-4	0.4	NC	0.021224
245434_at	105.1	P	2.44e-4	0.3	NC	0.185981
245435_at	54.1	P	0.046143	0.7	NC	0.030967
245436_at	7.3	A	0.601074	-2.5	NC	0.978776
245437_at	15.7	A	0.27417	-0.2	NC	0.5
245438_at	36.2	P	0.008057	-0.4	NC	0.633407
245439_at	49.4	P	0.046143	0.3	NC	0.454766
245440_at	2.2	A	0.80542	1	NC	0.39129
245441_at	38.9	A	0.129639	-0.2	NC	0.48058
245442_at	120.1	P	2.44e-4	-0.1	NC	0.5
245443_at	4.1	A	0.696289	0.1	NC	0.39129
245444_at	19.1	A	0.366211	-0.6	NC	0.796129
245445_at	58.7	P	0.001221	0.1	NC	0.5
245446_at	146.9	P	2.44e-4	0.6	I	4.e-5
245447_at	4	A	0.601074	-0.6	NC	0.48058
245448_at	1.9	A	0.696289	0.6	NC	0.033304
245449_at	26.5	A	0.398926	-0.5	NC	0.5
245450_at	3.1	A	0.780518	0.1	NC	0.5
245451_at	31.8	P	0.010742	0.5	NC	0.028766
245452_at	5.6	A	0.432373	-1.3	NC	0.949447
245453_at	9.3	A	0.303711	0.5	NC	0.5
245454_at	174.6	P	2.44e-4	0.6	NC	0.008511
245455_at	0.5	A	0.753906	-0.1	NC	0.5
245456_at	104.8	P	2.44e-4	-0.1	NC	0.5
245457_s_at	2.8	A	0.533936	-3.1	NC	0.596188
245458_at	7.6	A	0.533936	-1.5	NC	0.403812
245459_at	5.6	A	0.633789	-0.8	NC	0.222749
245460_at	9.9	A	0.129639	2.8	NC	0.274048
245461_at	40	P	0.008057	-0.7	NC	0.5
245462_at	41.6	A	0.19458	-0.2	NC	0.5
245463_at	819.2	P	2.44e-4	-0.7	D	0.99997
245464_at	40	P	0.046143	0	NC	0.5
245465_at	33.3	A	0.5	0.4	NC	0.416433
245466_at	42.3	P	0.00293	-0.2	NC	0.5
245467_at	187.4	P	0.023926	0.5	NC	0.016731
245468_at	26.7	M	0.056152	0.4	NC	0.138386
245469_at	0.1	A	0.567627	-3.8	NC	0.645558
245470_at	2.4	A	0.98584	-0.8	NC	0.966696
245471_at	8.5	A	0.366211	1.6	NC	0.5
245472_at	11	A	0.129639	2.4	NC	0.022932
245473_at	4.6	A	0.753906	2.2	NC	0.019624
245474_at	87.8	M	0.056152	0.2	NC	0.5
245475_at	44.6	A	0.19458	0.8	NC	0.153232
245476_at	4.2	A	0.828613	0.2	NC	0.596188
245477_at	76.8	P	7.32e-4	-1.1	D	0.999973
245478_at	96.8	P	7.32e-4	-0.2	NC	0.777251
245479_at	80.3	P	2.44e-4	0.7	I	2.14e-4
245480_at	35.2	P	0.023926	-0.5	NC	0.966696
245481_at	282.8	P	0.001221	-0.3	NC	0.747149
245482_at	43.2	A	0.067627	-0.8	NC	0.986922
245483_at	2605.1	P	2.44e-4	-1.6	D	0.99998
245484_at	195.4	P	2.44e-4	-0.1	NC	0.703911
245485_at	57	P	0.001221	-0.2	NC	0.5
245486_x_at	79.6	A	0.095215	0.1	NC	0.366593
245487_at	114.8	P	0.001953	0.4	NC	0.069813
245488_at	29.2	A	0.171387	0.8	NC	0.441923
245489_at	48.7	A	0.080566	-0.3	NC	0.949447
245490_at	9.4	A	0.533936	2.3	NC	0.5
245491_at	66.3	A	0.080566	0	NC	0.5
245492_at	201	P	2.44e-4	1	I	3.46e-4
245493_at	52.8	P	0.005859	1	NC	0.022932
245494_at	146.9	P	0.00293	0.6	NC	0.050553
245495_at	71.7	P	0.001953	-1.2	NC	0.911062
245496_at	142.9	P	0.01416	0.2	NC	0.441923
245497_at	2.5	A	0.398926	-3.2	NC	0.467656
245498_at	34.5	A	0.067627	-0.4	NC	0.5
245499_at	44.4	A	0.432373	-0.2	NC	0.545234
245500_at	2.1	A	0.888428	0.1	NC	0.532344
245501_at	1.2	A	0.991943	-0.6	NC	0.838962
245502_at	161.9	P	2.44e-4	0.9	I	2.73e-4
245503_at	4	A	0.850342	-1.5	NC	0.37888
245504_at	28.4	A	0.149658	0.8	NC	0.099852
245505_at	0.6	A	0.953857	0.2	NC	0.354442
245506_at	1.3	A	0.633789	-0.4	NC	0.222749
245507_at	3.9	A	0.932373	0.8	NC	0.006503
245508_at	3.8	A	0.753906	-1.5	NC	0.5
245509_at	42.8	A	0.19458	0.1	NC	0.284967
245510_at	337.4	P	2.44e-4	-1.4	D	0.999034
245511_at	16.2	A	0.149658	1	NC	0.024755
245512_at	855.5	P	2.44e-4	1	I	2.e-5
245513_at	122.5	P	0.023926	-0.4	NC	0.981872
245514_at	61.3	P	2.44e-4	0.3	NC	0.028766
245515_at	1.8	A	0.850342	-0.8	NC	0.925732
245516_at	45.4	A	0.067627	0.2	NC	0.403812
245517_at	132.2	P	0.00293	0.1	NC	0.5
245518_at	56.4	P	0.008057	0.5	NC	0.105663
245519_at	6.6	A	0.80542	-1.6	NC	0.62112
245520_at	2.6	A	0.72583	-0.6	NC	0.493524
245521_at	116.9	P	7.32e-4	0.1	NC	0.5
245522_at	46.6	P	0.018555	0.6	I	0.001832
245523_at	665.1	P	2.44e-4	0.6	I	2.3e-5
245524_at	891.8	P	0.001953	-0.2	NC	0.767451
245525_at	427	P	0.001953	0.2	NC	0.284967
245526_at	89.9	P	0.008057	0.5	NC	0.5
245527_at	41.5	A	0.19458	0.4	NC	0.050553
245528_at	6	A	0.567627	-3.4	D	0.99775
245529_at	52.3	P	2.44e-4	0.1	NC	0.5
245530_at	12.9	P	0.01416	0	NC	0.083826
245531_at	213.8	P	2.44e-4	-1	D	0.999382
245532_at	99.8	P	0.023926	0.3	NC	0.069813
245533_at	77.9	P	0.00415	-0.3	NC	0.5
245534_at	1.9	A	0.976074	0	NC	0.39129
245535_at	87	P	0.030273	0.2	NC	0.5
245536_at	57.1	A	0.095215	0	NC	0.506476
245537_at	8	A	0.219482	2.2	NC	0.030967
245538_at	7.7	A	0.753906	0.9	NC	0.296089
245539_at	7.1	A	0.601074	1.1	NC	0.041201
245540_at	51.2	A	0.067627	0.3	NC	0.252851
245541_at	43.4	P	7.32e-4	0.1	NC	0.177412
245542_at	23.3	A	0.5	2.4	NC	0.038415
245543_at	31.3	M	0.056152	0.5	NC	0.5
245544_at	113.5	P	7.32e-4	-1.1	D	0.999977
245545_at	27.6	A	0.366211	-0.6	NC	0.830902
245546_at	54.4	P	0.046143	0.1	NC	0.088938
245547_at	5.4	A	0.366211	-1.3	NC	0.545234
245548_at	18.2	A	0.19458	-0.1	NC	0.703911
245549_at	5.4	A	0.696289	0.6	NC	0.5
245550_at	161.9	M	0.056152	-1.6	D	0.999932
245551_at	6	A	0.366211	3	NC	0.008511
245552_at	88.8	P	0.005859	0.3	NC	0.39129
245553_at	32.8	A	0.067627	-0.1	NC	0.5
245554_at	182.2	P	2.44e-4	-1.3	D	0.99998
245555_at	1674.5	P	2.44e-4	-1.2	D	0.99998
245556_at	142	P	7.32e-4	-1.4	D	0.99998
245557_at	171.5	P	2.44e-4	0.3	NC	0.011045
245558_at	15.6	A	0.398926	-1.5	NC	0.938478
245559_at	23.5	A	0.432373	2.2	NC	0.035785
245560_at	37.2	A	0.303711	4.1	I	0.001486
245561_at	152.7	P	0.010742	-0.1	NC	0.725952
245562_at	151.2	P	7.32e-4	0.1	NC	0.5
245563_at	451.8	P	2.44e-4	-0.9	D	0.999977
245564_at	54.1	P	0.046143	-0.1	NC	0.747149
245565_at	52.1	A	0.067627	-0.4	NC	0.961585
245566_at	110.3	P	0.001953	-0.5	NC	0.993497
245567_at	3087.7	P	2.44e-4	-0.7	D	0.99998
245568_at	60	P	0.037598	0.3	NC	0.5
245569_at	45	P	0.008057	0.4	NC	0.054022
245570_at	6.5	A	0.633789	1.6	NC	0.124552
245571_at	10.2	A	0.366211	-0.2	NC	0.263341
245572_at	117.6	P	0.030273	-0.4	NC	0.861614
245573_at	40.8	A	0.111572	1	I	6.18e-4
245574_at	7.8	A	0.753906	-1.5	NC	0.62112
245575_at	203	P	0.005859	0.5	NC	0.111714
245576_at	148.7	P	0.010742	0.4	NC	0.252851
245577_at	79.8	P	0.010742	-0.5	D	0.999611
245578_at	101.8	P	0.001953	0.1	NC	0.263341
245579_at	17.7	A	0.171387	0.7	NC	0.213188
245580_at	23	A	0.129639	-0.2	NC	0.715033
245581_at	46.2	A	0.111572	0.7	I	0.001077
245582_at	31.5	P	0.005859	0.4	NC	0.028766
245583_at	92.1	P	0.00293	0	NC	0.5
245584_at	65.9	P	0.00415	0.3	NC	0.006503
245585_at	20.5	A	0.067627	4.2	I	0.004073
245586_at	35.9	A	0.149658	-0.1	NC	0.5
245587_at	54	P	0.005859	-0.2	NC	0.5
245588_at	27.5	P	0.001221	0	NC	0.5
245589_at	5.7	A	0.850342	-0.1	NC	0.868657
245590_at	21.2	P	0.008057	0.2	NC	0.39129
245591_at	0.9	A	0.601074	-1.1	NC	0.429141
245592_at	20.4	A	0.334473	1.1	NC	0.354442
245593_at	93.8	P	2.44e-4	0.6	I	3.07e-4
245594_at	78.2	A	0.067627	-0.6	D	0.998664
245595_at	30.6	A	0.219482	0.6	NC	0.5
245596_at	18	A	0.567627	2.1	NC	0.284967
245597_at	43.5	A	0.129639	-0.4	D	0.995927
245598_at	18.1	A	0.19458	0	NC	0.5
245599_at	92	A	0.080566	0	NC	0.5
245600_at	175.5	P	2.44e-4	-0.3	NC	0.875448
245601_at	96.9	P	0.018555	-0.2	NC	0.5
245602_at	803.9	P	2.44e-4	-0.1	NC	0.5
245603_at	39.4	A	0.067627	1.4	I	0.001832
245604_at	39.1	P	0.046143	-0.2	NC	0.60871
245605_at	161	P	0.018555	0.1	NC	0.5
245606_at	53.9	P	0.001953	0.5	NC	0.061522
245607_at	33.1	M	0.056152	1.1	NC	0.054022
245608_at	204.7	P	7.32e-4	0.5	NC	0.033304
245609_at	1.7	A	0.753906	-0.2	NC	0.805199
245610_at	46.5	P	0.008057	1.2	NC	0.138386
245611_at	168.7	P	2.44e-4	0.3	NC	0.024755
245612_at	279.1	P	7.32e-4	0	NC	0.5
245613_at	17	A	0.633789	0.8	NC	0.583567
245614_at	9.2	A	0.5	2.3	NC	0.296089
245615_at	11.6	A	0.19458	-0.7	NC	0.48058
245616_at	2	A	0.870361	0	NC	0.60871
245617_at	22.8	A	0.095215	0.6	NC	0.061522
245618_at	74.9	P	0.030273	0.8	NC	0.177412
245619_at	62.5	P	0.005859	0.3	NC	0.5
245620_at	23.4	A	0.171387	4.3	NC	0.118009
245621_at	61.4	P	0.018555	0.4	NC	0.342437
245622_at	1.4	A	0.780518	0.3	NC	0.39129
245623_s_at	54.2	P	2.44e-4	0.6	NC	0.015426
245624_at	16	A	0.366211	0.5	NC	0.044149
245625_at	238.5	P	0.023926	-0.3	NC	0.993497
245626_at	859.8	P	2.44e-4	-0.3	NC	0.991489
245627_at	78.8	P	0.046143	0.9	I	4.38e-4
245628_at	37.2	A	0.27417	1.3	NC	0.028766
245629_at	856.3	P	2.44e-4	0.9	I	2.e-5
245630_at	44.2	A	0.171387	0.4	NC	0.203871
245631_at	497.9	P	2.44e-4	0.2	NC	0.041201
245632_at	52.8	A	0.080566	0.1	NC	0.454766
245633_at	299.2	P	7.32e-4	-0.5	NC	0.938478
245634_at	4.2	A	0.665527	-1.5	NC	0.725952
245635_at	45.6	P	0.037598	0.6	NC	0.5
245636_at	33.3	A	0.080566	1.1	NC	0.01421
245637_at	312.8	P	7.32e-4	-0.5	D	0.999759
245638_s_at	237.2	P	7.32e-4	-1	D	0.999448
245639_at	1089.2	P	2.44e-4	0.1	NC	0.493524
245640_at	1.8	A	0.953857	-1.4	NC	0.366593
245641_at	73	A	0.111572	-0.1	NC	0.5
245642_at	643.8	P	2.44e-4	-0.7	D	0.99998
245643_at	17	A	0.398926	1.5	NC	0.232549
245644_at	79.2	P	0.00415	-0.4	NC	0.725952
245645_at	22.2	A	0.095215	-0.5	NC	0.5
245646_x_at	1.8	A	0.780518	-1.9	NC	0.5
245647_at	46.2	A	0.246094	0.8	NC	0.48058
245648_at	15.7	A	0.5	3.2	NC	0.007788
245649_at	136.8	P	0.030273	-0.5	NC	0.958799
245650_at	33.6	A	0.246094	0.5	NC	0.545234
245651_s_at	769.5	P	0.001953	-0.6	D	0.99996
245652_at	18.1	A	0.067627	2.5	NC	0.124552
245653_at	1.3	A	0.904785	-3	NC	0.532344
245654_at	40.1	P	7.32e-4	0	NC	0.5
245655_at	0.4	A	0.748047	1.1	NC	0.098054
245656_at	1.2	A	0.981445	-0.1	NC	0.645558
245657_at	41.4	P	2.44e-4	-0.2	NC	0.5
245658_at	8.3	A	0.72583	1.8	NC	0.213188
245659_at	177.7	P	2.44e-4	-1.1	D	0.996645
245660_at	65.7	P	0.00415	0	NC	0.5
245661_at	56.4	P	0.01416	0.5	NC	0.050553
245662_at	43.7	A	0.149658	-0.2	NC	0.966696
245663_at	1.1	A	0.601074	0	NC	0.786812
245664_at	10.7	A	0.633789	0	NC	0.307406
245665_at	221	P	7.32e-4	-0.2	NC	0.703911
245666_at	183.9	P	2.44e-4	-0.4	NC	0.977068
245667_at	340.2	P	2.44e-4	-0.6	D	0.999508
245668_at	768.5	P	0.023926	-1.8	D	0.99998
245669_at	17	A	0.466064	-0.1	NC	0.777251
245670_at	30.4	A	0.129639	-0.1	NC	0.5
245671_at	51.2	A	0.111572	0.6	NC	0.033304
245672_at	17.3	A	0.334473	-0.1	NC	0.318909
245673_at	35	A	0.067627	1.1	NC	0.026698
245674_at	95.7	P	0.037598	0.8	NC	0.00712
245675_at	31.2	P	0.037598	0.4	NC	0.021224
245676_at	30.2	A	0.111572	0.5	NC	0.074268
245677_at	34.4	P	0.01416	1	NC	0.00712
245678_at	97.3	A	0.095215	0	NC	0.5
245679_at	123	P	0.00293	-0.4	D	0.99775
245680_at	1.8	A	0.5	-0.6	NC	0.5
245681_at	181.4	A	0.067627	0.2	NC	0.5
245682_at	158.6	P	0.037598	0.2	NC	0.5
245683_at	117.7	P	0.001953	0	NC	0.5
245684_at	198.9	P	2.44e-4	-0.7	NC	0.989865
245685_at	69.5	A	0.067627	0.1	NC	0.354442
245686_at	537.7	P	2.44e-4	-0.2	D	0.99775
245687_at	174.8	P	2.44e-4	-0.7	NC	0.993497
245688_at	1304.4	P	7.32e-4	0	NC	0.5
245689_at	4.7	A	0.601074	0.4	NC	0.094279
245690_at	20.6	A	0.129639	-0.9	NC	0.62112
245691_at	95.5	A	0.095215	-0.2	NC	0.966696
245692_at	5.8	A	0.72583	-1.1	NC	0.5
245693_at	130.9	P	0.023926	0.1	NC	0.5
245694_at	97.6	P	7.32e-4	-1.1	D	0.999853
245695_at	103.2	P	0.01416	0.5	NC	0.057676
245696_at	1.4	A	0.753906	0.6	NC	0.177412
245697_at	131.7	P	0.005859	-0.9	D	0.999932
245698_at	148.8	P	0.018555	4.1	I	1.3e-4
245699_at	114.3	P	7.32e-4	0	NC	0.5
245700_at	28.6	A	0.303711	-0.5	NC	0.5
245701_at	6	A	0.601074	-1.5	NC	0.633407
245702_at	77	P	0.00415	1	I	1.14e-4
245703_at	21.5	A	0.27417	0.2	NC	0.5
245704_at	95.8	P	7.32e-4	0.2	NC	0.5
245705_at	13.7	A	0.633789	-0.2	NC	0.875448
245706_at	7.2	A	0.567627	-0.9	NC	0.5
245707_at	28.5	P	0.030273	0.9	NC	0.050553
245708_at	1.1	A	0.850342	-3.7	NC	0.993497
245709_at	124.6	P	0.030273	-0.2	NC	0.805199
245710_at	28.8	A	0.111572	-0.7	NC	0.5
245711_at	153.2	P	0.005859	-1.2	D	0.99998
245712_at	23.2	P	0.046143	-0.6	NC	0.757415
245713_at	98.6	P	0.001953	1.9	I	2.7e-5
245714_at	201.2	P	2.44e-4	-0.3	NC	0.5
245715_s_at	3120.5	P	2.44e-4	0.4	NC	0.00712
245716_at	61.8	P	0.005859	0	NC	0.5
245717_at	19.2	A	0.219482	0.5	NC	0.5
245718_at	130	P	0.018555	0.1	NC	0.5
245719_at	32.8	A	0.129639	0.1	NC	0.894337
245720_at	28.8	A	0.466064	0.3	NC	0.213188
245721_s_at	206.1	P	2.44e-4	0.1	NC	0.441923
245722_at	156.9	P	0.023926	0.6	NC	0.194801
245723_at	12.6	A	0.432373	-2.2	NC	0.715033
245724_at	262.5	P	0.00415	-0.5	D	0.999308
245725_at	123.8	P	0.001953	0.3	NC	0.467656
245726_at	32.4	A	0.111572	1.4	NC	0.222749
245727_at	68.7	P	0.023926	0.3	NC	0.5
245728_at	57.4	A	0.080566	0.1	NC	0.5
245729_at	361.1	P	7.32e-4	0.1	NC	0.5
245730_at	77.5	P	0.046143	0.1	NC	0.796129
245731_at	103.4	P	0.008057	-1.1	D	0.99998
245732_at	99.9	P	2.44e-4	0	NC	0.5
245733_at	114.4	P	0.005859	-0.2	NC	0.964215
245734_at	191.3	P	2.44e-4	0.7	I	2.e-5
245735_at	151.2	P	2.44e-4	-0.3	NC	0.830902
245736_at	7458	P	2.44e-4	-0.6	D	0.99998
245737_at	114	P	7.32e-4	-0.8	D	0.999448
245738_at	27.6	P	0.030273	1.5	I	0.004073
245739_at	170.2	P	2.44e-4	0.5	I	2.41e-4
245740_at	184.8	P	0.030273	-0.2	NC	0.881991
245741_at	20.7	P	0.037598	1.1	NC	0.185981
245742_at	1052.7	P	0.005859	-0.2	NC	0.868657
245743_at	3.3	A	0.633789	-1.2	NC	0.645558
245744_at	2.8	A	0.870361	-0.1	NC	0.454766
245745_at	0.6	A	0.989258	0.5	NC	0.493524
245746_at	686.3	P	2.44e-4	-0.2	NC	0.62112
245747_at	16.3	P	0.030273	0	NC	0.5
245748_at	174	P	0.00415	0	NC	0.5
245749_at	15.8	A	0.111572	1.4	NC	0.185981
245750_at	1085.4	P	2.44e-4	-0.3	NC	0.977068
245751_s_at	75.8	P	2.44e-4	0.1	NC	0.5
245752_at	2.4	A	0.753906	-1.1	NC	0.822588
245753_at	9.9	A	0.27417	0.4	NC	0.545234
245754_at	0.7	A	0.870361	1.5	NC	0.416433
245755_at	40.9	A	0.095215	0.9	I	0.003041
245756_at	553	P	2.44e-4	-0.5	D	0.99998
245757_at	27.2	A	0.080566	0.3	NC	0.5
245758_at	56.4	P	7.32e-4	0	NC	0.5
245759_at	130.2	P	0.018555	-0.4	NC	0.961585
245760_s_at	13.4	A	0.366211	4.1	NC	0.041201
245761_at	184.8	P	0.001953	-0.4	NC	0.952736
245762_at	25.4	A	0.171387	0.8	NC	0.083826
245763_at	95.4	P	0.001221	0	NC	0.5
245764_s_at	44.6	P	0.030273	0.2	NC	0.5
245765_at	11.7	A	0.533936	0.7	NC	0.48058
245766_at	6.2	A	0.567627	-0.8	NC	0.37888
245767_at	50.6	P	0.023926	0.7	NC	0.203871
245768_at	151.2	P	2.44e-4	-0.4	NC	0.822588
245769_at	40.4	P	0.001221	-0.1	NC	0.083826
245770_at	82.7	P	0.001953	0.4	I	7.74e-4
245771_at	29.8	P	0.018555	1.5	NC	0.057676
245772_at	147.2	P	2.44e-4	0.4	NC	0.015426
245773_at	95.8	P	0.010742	0.3	NC	0.5
245774_at	57.8	A	0.067627	0.1	NC	0.5
245775_at	214.7	P	2.44e-4	-0.8	D	0.99998
245776_at	309.3	P	2.44e-4	-0.5	MD	0.995075
245777_at	90.5	P	2.44e-4	0.4	NC	0.074268
245778_at	51.9	A	0.334473	-0.5	NC	0.973302
245779_at	2.3	A	0.696289	-1.4	NC	0.5
245780_at	191.8	P	7.32e-4	-0.5	D	0.99998
245781_at	248.3	P	0.005859	-0.8	D	0.999899
245782_at	2.7	A	0.5	0.7	NC	0.131343
245783_s_at	41.5	A	0.129639	1.6	I	0.004481
245784_at	111.7	P	0.005859	0.4	NC	0.099852
245785_at	2.3	A	0.828613	0.5	NC	0.153232
245786_at	93.8	P	0.005859	0	NC	0.5
245787_at	270.1	P	2.44e-4	-0.8	D	0.999308
245788_at	181.3	P	0.037598	0.1	NC	0.5
245789_at	115.9	P	0.001221	-1.3	D	0.99998
245790_at	105.1	P	0.00415	0	NC	0.5
245791_at	1098.9	P	2.44e-4	0.4	I	0.004073
245792_at	392.6	P	7.32e-4	0.4	I	0.002753
245793_at	75.6	A	0.19458	-0.1	NC	0.5
245794_at	252.3	P	2.44e-4	-0.8	D	0.99998
245795_at	96.9	P	0.001221	-0.1	NC	0.5
245796_at	407.6	P	2.44e-4	-1	D	0.999977
245797_at	42.9	A	0.149658	-0.1	NC	0.5
245798_at	20	P	0.023926	1.1	NC	0.074268
245799_at	0.9	A	0.828613	-1.6	NC	0.715033
245800_at	118.8	P	0.01416	0.3	NC	0.242585
245801_at	1	A	0.953857	0.1	NC	0.416433
245802_at	15.3	A	0.432373	0.1	NC	0.5
245803_at	1411.7	P	2.44e-4	-1.3	D	0.999948
245804_at	4.4	A	0.919434	-0.1	NC	0.900148
245805_at	0.1	A	0.870361	-3.8	NC	0.854318
245806_at	6.2	A	0.533936	-1.8	NC	0.715033
245807_at	48.5	A	0.398926	-0.8	NC	0.934434
245808_at	87.1	P	0.005859	-0.3	NC	0.983269
245809_at	315.5	A	0.067627	0.7	NC	0.185981
245810_at	81.2	A	0.111572	0	NC	0.330589
245811_at	10.6	A	0.171387	3.3	NC	0.124552
245812_at	1.7	A	0.753906	-0.2	NC	0.921063
245813_at	2.3	A	0.904785	0.4	NC	0.493524
245814_at	32.5	A	0.27417	0	NC	0.222749
245815_at	84.9	A	0.111572	0.3	NC	0.5
245816_at	2.5	A	0.753906	-1.3	NC	0.5
245817_at	71.7	P	2.44e-4	0.1	NC	0.5
245818_at	142.2	P	2.44e-4	0.6	NC	0.054022
245819_at	33.7	P	0.00293	-0.1	NC	0.429141
245820_at	25.7	A	0.219482	1	NC	0.138386
245821_at	267.6	P	2.44e-4	-0.7	D	0.99998
245822_at	378.9	P	2.44e-4	-0.6	D	0.997968
245823_at	21.2	A	0.398926	0.2	NC	0.169098
245824_at	2.8	A	0.943848	0	NC	0.846768
245825_at	109.9	P	2.44e-4	0.2	NC	0.232549
245826_at	11.3	A	0.27417	-0.7	NC	0.318909
245827_at	12.4	A	0.246094	-0.5	NC	0.532344
245828_at	97.8	A	0.19458	0.5	NC	0.39129
245829_at	0.8	A	0.696289	0.3	NC	0.242585
245830_at	10.1	A	0.366211	0.4	NC	0.342437
245831_at	77.1	P	4.88e-4	-0.1	NC	0.5
245832_at	587.8	P	2.44e-4	0.2	NC	0.5
245833_at	22.8	A	0.398926	-0.1	NC	0.5
245834_at	4.6	A	0.919434	0.1	NC	0.60871
245835_at	2.7	A	0.567627	-1.8	NC	0.5
245836_at	0.6	A	0.908203	0.7	NC	0.323735
245837_at	12.3	A	0.19458	0.8	NC	0.51942
245838_at	67	P	2.44e-4	-0.1	NC	0.5
245839_at	5.3	A	0.633789	1.5	NC	0.153232
245840_at	72.2	P	0.008057	1.4	NC	0.008511
245841_s_at	6276.6	P	2.44e-4	0.7	I	2.e-5
245842_at	7	A	0.696289	-0.9	NC	0.467654
245843_at	22.8	A	0.129639	0	NC	0.429141
245844_at	167.6	P	0.023926	0.6	NC	0.185981
245845_at	80.2	P	0.008057	-0.4	NC	0.986922
245846_at	40.1	P	0.01416	-0.4	NC	0.921063
245847_at	65.9	A	0.111572	0.7	NC	0.5
245848_at	113.6	P	2.44e-4	0.4	NC	0.213188
245849_at	170.6	P	0.010742	0.6	I	4.38e-4
245850_at	47.1	P	0.018555	0.5	NC	0.161038
245851_at	104	P	0.00293	-0.5	NC	0.930187
245852_at	122.1	P	0.01416	0	NC	0.5
245853_at	123.3	P	0.005859	0.1	NC	0.5
245854_at	212.9	P	0.01416	0.8	I	6.92e-4
245855_at	234.4	P	2.44e-4	-0.5	NC	0.992212
245856_at	11.8	A	0.171387	0.2	NC	0.5
245857_at	20.5	A	0.219482	1.5	NC	0.044149
245858_at	3.2	A	0.601074	0.4	NC	0.222749
245859_at	72.9	A	0.129639	0.5	NC	0.061522
245860_at	5.5	A	0.5	-0.8	NC	0.48058
245861_at	25.1	A	0.080566	1.2	NC	0.009292
245862_at	271.9	P	0.001953	-0.4	NC	0.916174
245863_s_at	64.8	P	0.010742	-0.1	NC	0.5
245864_at	33.7	A	0.398926	-0.3	NC	0.60871
245865_at	1.7	A	0.904785	-1.9	NC	0.715033
245866_s_at	43.2	P	0.046143	-1.6	D	0.99998
245867_at	164.7	P	2.44e-4	0.5	NC	0.021224
245868_at	212.7	P	2.44e-4	-1.7	D	0.99998
245869_at	38.4	A	0.149658	0.2	NC	0.342437
245870_at	63.6	A	0.19458	-0.3	NC	0.777251
245871_at	13.8	A	0.5	0.7	NC	0.846768
245872_at	65.4	P	0.00293	-0.3	D	0.997247
245873_at	59.1	P	0.023926	-0.1	NC	0.354442
245874_at	3465.2	P	0.001953	-1.2	D	0.999781
245875_at	475	P	0.001221	-1	D	0.996301
245876_at	18.7	A	0.19458	0.5	NC	0.203871
245877_at	2.2	A	0.888428	0.1	NC	0.5
245878_at	62.6	A	0.067627	0.3	NC	0.307406
245879_at	66.7	P	0.00293	-0.1	NC	0.263341
245880_at	12	A	0.219482	1.1	NC	0.5
245881_at	88.2	P	0.00293	-0.5	NC	0.981872
245882_at	2.9	A	0.904785	-1.5	NC	0.5
245883_at	20.8	P	0.030273	3.3	MI	0.004925
245884_at	128.8	P	0.001953	0.3	NC	0.047264
245885_at	352.8	P	0.005859	-1	D	0.99996
245886_at	703.2	P	2.44e-4	0.7	I	3.5e-5
245887_at	197.2	P	2.44e-4	-0.3	D	0.999727
245888_at	187.8	P	0.023926	0.6	I	6.18e-4
245889_at	2233.3	P	2.44e-4	-0.2	NC	0.861614
245890_at	0.9	A	0.780518	1	NC	0.061522
245891_at	786.4	P	7.32e-4	-1.2	D	0.999973
245892_at	18.9	A	0.246094	0.3	NC	0.118009
245893_at	199.5	P	7.32e-4	0.8	I	0.001077
245894_at	310.1	P	7.32e-4	-0.2	NC	0.854318
245895_at	76.4	A	0.080566	0.7	MI	0.005933
245896_at	181.1	P	2.44e-4	0.3	NC	0.274048
245897_at	30.1	A	0.171387	0.1	NC	0.5
245898_at	90	P	0.00415	0.4	NC	0.185981
245899_at	121.2	P	0.030273	-0.2	NC	0.51942
245900_at	210	P	2.44e-4	0	NC	0.5
245901_at	44.3	M	0.056152	-0.2	NC	0.715033
245902_at	34.7	A	0.219482	0.6	NC	0.366593
245903_at	43.2	A	0.067627	-0.2	NC	0.786812
245904_at	250.6	P	2.44e-4	2	I	2.e-5
245905_at	867.9	P	7.32e-4	-0.1	NC	0.645558
245906_at	38.1	A	0.19458	0.6	NC	0.028766
245907_at	1	A	0.962402	0	NC	0.777251
245908_at	9.2	A	0.432373	-0.5	NC	0.213188
245909_at	79.6	P	0.01416	0.4	I	0.004073
245910_at	178.1	P	2.44e-4	0	NC	0.5
245911_at	837.4	P	2.44e-4	0.8	I	3.e-5
245912_at	580.4	P	0.023926	2	I	3.46e-4
245913_at	638.6	P	2.44e-4	-0.3	D	0.999786
245914_at	82.7	P	7.32e-4	0.8	I	4.38e-4
245915_s_at	1282.2	P	2.44e-4	0.1	NC	0.5
245916_at	5.7	A	0.567627	-1	NC	0.213188
245917_at	209	P	7.32e-4	-0.2	NC	0.715033
245918_at	17.6	A	0.334473	0.3	NC	0.645558
245919_at	4.9	A	0.567627	1.3	NC	0.153232
245920_at	20.9	A	0.129639	-0.5	NC	0.681091
245921_at	26.6	A	0.111572	0.7	NC	0.145682
245922_at	0.2	A	0.962402	-3.7	NC	0.978776
245923_at	18.9	A	0.129639	0.9	NC	0.124552
245924_at	135	P	7.32e-4	0.1	NC	0.5
245925_at	245.9	P	2.44e-4	-1.7	D	0.999977
245926_at	115	P	0.001953	0.7	NC	0.009292
245927_at	32.8	A	0.246094	0.1	NC	0.124552
245928_s_at	972.6	P	2.44e-4	1.1	I	5.2e-5
245929_at	178.5	P	2.44e-4	0.1	NC	0.5
245930_at	92.7	P	0.018555	0.3	NC	0.033304
245931_at	29.4	A	0.19458	0.2	NC	0.37888
245932_at	276.2	P	7.32e-4	-0.4	NC	0.916174
245933_at	46.9	A	0.27417	0.6	NC	0.330589
245934_at	292.7	P	0.005859	-0.2	NC	0.5
245935_at	27.4	A	0.27417	-0.3	NC	0.5
245936_at	58.8	P	0.037598	0.3	NC	0.467656
245937_at	152.3	P	2.44e-4	0.2	NC	0.131343
245938_at	277.5	P	2.44e-4	-0.1	NC	0.5
245939_at	1824.9	P	2.44e-4	0.4	I	6.e-5
245940_at	185.3	P	7.32e-4	-0.5	NC	0.99288
245941_at	275.5	P	7.32e-4	-0.1	NC	0.5
245942_at	16.5	A	0.466064	-0.1	NC	0.725952
245943_at	87	A	0.095215	1.4	NC	0.185981
245944_at	121	P	0.00415	0.4	NC	0.145682
245945_at	0.8	A	0.919434	-1.5	NC	0.5
245946_at	5.3	A	0.888428	0	NC	0.911062
245947_at	354.2	P	0.00415	-1.2	D	0.99998
245948_at	95.9	A	0.149658	-0.9	D	0.999833
245949_at	3684.6	P	2.44e-4	0.3	NC	0.006503
245950_at	129.6	P	0.001221	0.8	I	0.004073
245951_at	677.7	P	2.44e-4	0.5	I	2.e-5
245952_at	24.1	A	0.246094	1.2	NC	0.105663
245953_at	23.7	A	0.753906	2	NC	0.011045
245954_at	32.9	A	0.432373	-0.3	NC	0.911062
245955_at	335	P	7.32e-4	3.5	I	3.e-5
245956_s_at	1879.9	P	2.44e-4	0.7	I	1.3e-4
245957_at	465.5	P	2.44e-4	-0.3	D	0.997968
245958_at	20.8	A	0.5	2.9	NC	0.558077
245959_at	5.7	A	0.567627	3.2	NC	0.296089
245960_at	108.5	P	0.037598	-0.5	NC	0.669411
245961_at	45.8	A	0.111572	-0.1	NC	0.5
245962_at	158.8	P	0.018555	1.1	I	0.004481
245963_at	14.1	A	0.080566	2.5	NC	0.016731
245964_at	37.8	A	0.219482	0.4	NC	0.054022
245965_at	63.9	A	0.149658	1.3	NC	0.041201
245966_at	63.5	A	0.334473	0.7	NC	0.131343
245967_at	6.2	A	0.870361	0.6	NC	0.057676
245968_at	14.1	A	0.850342	-0.3	NC	0.454766
245969_at	75.7	P	0.037598	0.1	NC	0.5
245970_at	10.9	A	0.753906	0.2	NC	0.894337
245971_at	191.4	P	0.00293	-0.2	NC	0.911062
245972_at	145.5	P	2.44e-4	0.3	NC	0.078937
245973_at	0.2	A	0.904785	-5.1	D	0.99751
245974_at	2.1	A	0.665527	0.6	NC	0.354442
245975_at	226.4	P	0.008057	-0.1	NC	0.5
245976_at	55.2	P	0.005859	-1.2	D	0.999448
245977_at	1318.5	P	2.44e-4	1.8	I	2.e-5
245978_at	3.9	A	0.780518	0.2	NC	0.5
245979_at	23.9	P	0.00293	-0.1	NC	0.5
245980_at	7.2	A	0.466064	-0.6	NC	0.274048
245981_at	226.6	P	0.005859	-0.1	NC	0.5
245982_at	19.5	A	0.533936	-0.8	NC	0.169098
245983_at	90.8	P	0.001221	-0.1	NC	0.5
245984_at	185.5	P	7.32e-4	-0.4	D	0.99751
245985_at	381.5	P	2.44e-4	0.4	NC	0.007788
245986_at	153.3	P	0.00293	-0.4	NC	0.952736
245987_at	1704	P	2.44e-4	-0.2	NC	0.952736
245988_at	232.9	P	2.44e-4	0	NC	0.5
245989_s_at	283.7	P	0.001953	-0.8	D	0.999911
245990_at	54.1	P	0.018555	-0.4	NC	0.955851
245991_at	497.5	P	0.001221	0.1	NC	0.5
245992_at	27	A	0.129639	0.3	NC	0.5
245993_at	987	P	2.44e-4	0.3	NC	0.021224
245994_at	35.6	A	0.219482	0	NC	0.177412
245995_at	34.5	A	0.080566	1.8	NC	0.5
245996_at	3.2	A	0.696289	0.5	NC	0.105663
245997_at	1.8	A	0.828613	-2.1	NC	0.429141
245998_at	344.7	P	7.32e-4	-0.6	D	0.999833
245999_at	1409.8	P	2.44e-4	-0.6	D	0.999977
246000_at	53.7	P	0.008057	0.9	I	3.07e-4
246001_at	13.6	A	0.303711	1.8	NC	0.050553
246002_at	2.3	A	0.976074	-0.4	NC	0.441923
246003_at	985	P	2.44e-4	0.2	NC	0.069813
246004_at	23.5	A	0.171387	0	NC	0.467656
246005_at	162.1	P	2.44e-4	0.4	NC	0.01421
246006_at	2010.1	P	2.44e-4	-0.2	NC	0.757415
246007_at	137.6	P	2.44e-4	0	NC	0.5
246008_at	136.5	P	0.01416	0	NC	0.5
246009_at	77.5	P	0.018555	-0.4	NC	0.986922
246010_at	56.4	A	0.111572	-0.1	NC	0.5
246011_at	26	A	0.334473	0.3	NC	0.692594
246012_at	63.5	A	0.095215	-1.3	D	0.999911
246013_at	13.8	M	0.056152	0.2	NC	0.37888
246014_at	4.3	A	0.850342	0.8	NC	0.222749
246015_at	97.6	P	0.010742	-0.5	NC	0.993497
246016_at	112.7	P	2.44e-4	-0.1	NC	0.715033
246017_at	248.1	P	0.001221	0.4	NC	0.047264
246018_at	130	P	0.01416	-0.2	NC	0.725952
246019_at	12.4	A	0.398926	0.9	NC	0.274048
246020_at	217.9	P	0.005859	-0.2	D	0.998514
246021_at	6.7	A	0.780518	0.3	NC	0.681091
246022_at	3.6	A	0.870361	-0.7	NC	0.715033
246023_at	31.8	P	0.030273	0.2	NC	0.041201
246024_at	3.3	A	0.904785	0.2	NC	0.725952
246025_at	26.3	A	0.398926	-0.2	NC	0.416433
246026_at	202.3	P	0.001953	-0.3	NC	0.805199
246027_at	95	P	0.005859	0.8	NC	0.012024
246028_at	184.1	P	2.44e-4	-1.2	D	0.99998
246029_at	2056.1	P	2.44e-4	0.1	NC	0.5
246030_at	236	P	0.018555	0.3	NC	0.39129
246031_at	212.4	P	7.32e-4	0.4	NC	0.074268
246032_s_at	4.7	A	0.633789	-0.7	NC	0.5
246033_at	99.9	P	0.00293	-0.4	NC	0.977068
246034_at	102.5	P	0.046143	-1.3	D	0.999654
246035_at	805	P	2.44e-4	0.4	I	1.89e-4
246036_at	99.8	P	0.005859	0.9	I	0.002032
246037_at	87.4	P	0.001221	-0.5	NC	0.938478
246038_s_at	62.2	P	0.030273	0.4	NC	0.5
246039_at	143.5	P	2.44e-4	0.1	NC	0.5
246040_at	248.6	P	2.44e-4	0.5	I	3.89e-4
246041_at	118	P	7.32e-4	0.1	NC	0.5
246042_at	846.6	P	2.44e-4	0.8	I	2.e-5
246043_at	80.1	M	0.056152	0.7	NC	0.185981
246044_at	111	P	2.44e-4	-0.7	D	0.99998
246045_at	75.1	A	0.067627	-0.3	D	0.99751
246046_at	34.7	A	0.219482	1	NC	0.088938
246047_at	6	A	0.696289	-1.5	NC	0.5
246048_at	3.4	A	0.533936	0.3	NC	0.284967
246049_at	28.2	A	0.27417	3	NC	0.013078
246050_s_at	250.4	P	2.44e-4	-0.5	D	0.999034
246051_at	257.5	P	2.44e-4	0.1	NC	0.5
246052_at	40.6	P	0.01416	1.6	NC	0.054022
246053_at	39.9	A	0.111572	-0.6	NC	0.958799
246054_at	81	A	0.19458	0.8	I	3.46e-4
246055_at	117.6	P	0.001221	-0.1	NC	0.5
246056_at	113	A	0.067627	-0.1	NC	0.5
246057_at	46.6	P	0.01416	0.1	NC	0.5
246058_at	196.7	P	2.44e-4	0.2	NC	0.493524
246059_at	199.8	P	0.001953	0	NC	0.5
246060_at	258.8	P	0.001221	0.3	NC	0.177412
246061_at	156.1	P	7.32e-4	0.5	NC	0.022932
246062_at	103.8	P	0.00293	-1.3	D	0.99997
246063_at	71.2	P	0.008057	-0.2	NC	0.767451
246064_at	383.1	P	0.008057	0.1	NC	0.5
246065_at	2.2	A	0.567627	-2.9	NC	0.777251
246066_at	83.2	P	0.008057	-0.3	NC	0.881991
246067_at	210	P	0.023926	0.3	NC	0.330589
246068_at	7490.3	P	2.44e-4	0.1	NC	0.5
246069_at	39.9	P	0.005859	0.4	NC	0.138386
246070_at	1561.6	P	2.44e-4	0.6	I	2.e-5
246071_at	88.6	P	0.023926	-0.9	D	0.996301
246072_at	43.6	P	0.010742	0.6	NC	0.078937
246073_at	527.8	P	7.32e-4	0.2	NC	0.5
246074_at	104.3	P	0.023926	0.3	NC	0.177412
246075_at	23.5	A	0.067627	3.1	MI	0.005933
246076_at	68.7	P	0.023926	-0.4	NC	0.916174
246077_at	4.7	A	0.665527	-0.3	D	0.998514
246078_s_at	36.7	A	0.19458	0.1	NC	0.5
246079_at	68.3	A	0.111572	0.2	NC	0.37888
246080_at	9.6	A	0.334473	1.1	NC	0.242585
246081_s_at	171.2	P	2.44e-4	-0.3	NC	0.911062
246082_at	1.2	A	0.567627	0.6	NC	0.263341
246083_at	64.2	A	0.246094	0.5	NC	0.5
246084_at	63	P	0.018555	0.4	NC	0.203871
246085_at	47.6	P	2.44e-4	-0.4	NC	0.307406
246086_at	55.2	A	0.219482	2.3	NC	0.416433
246087_at	70.4	P	7.32e-4	0	NC	0.5
246088_at	107.3	P	0.00293	-0.2	NC	0.900148
246089_at	809.9	P	0.001953	0	NC	0.5
246090_at	163.6	P	0.001221	-1.3	D	0.99998
246091_at	171.5	P	0.046143	0.4	NC	0.024755
246092_at	1602.9	P	2.44e-4	0.5	I	6.8e-5
246093_at	147.4	P	0.008057	0.1	NC	0.5
246094_at	89.2	P	2.44e-4	0.3	NC	0.5
246095_at	50	P	0.030273	0	NC	0.5
246096_at	20.4	A	0.19458	-0.5	NC	0.5
246097_at	223.2	P	7.32e-4	0.6	I	0.002753
246098_at	247.4	P	0.001221	-0.4	D	0.998923
246099_at	97.9	P	0.001953	-0.1	NC	0.570859
246100_at	8.6	A	0.334473	0.2	NC	0.5
246101_at	10.8	A	0.665527	1.6	NC	0.5
246102_at	13.2	A	0.432373	2.8	NC	0.047264
246103_at	98.3	M	0.056152	0.1	NC	0.5
246104_at	118.5	P	0.008057	-0.6	NC	0.978776
246105_at	17.2	A	0.149658	0.5	NC	0.177412
246106_at	6.7	A	0.533936	-0.5	NC	0.5
246107_at	13.1	A	0.067627	-0.6	NC	0.5
246108_at	542.1	P	2.44e-4	-0.9	D	0.999977
246109_at	127.7	P	0.00415	0.1	NC	0.570859
246110_at	33.9	A	0.129639	0.9	NC	0.145682
246111_at	120.5	P	0.001953	0.5	NC	0.138386
246112_at	174.1	P	0.001953	0.4	NC	0.252851
246113_at	23.7	A	0.665527	1.2	NC	0.069813
246114_at	334.4	P	2.44e-4	-2.6	D	0.99998
246115_at	78.3	P	0.00415	-0.4	NC	0.633407
246116_at	32.9	P	0.037598	0.5	NC	0.169098
246117_at	89.3	A	0.067627	-0.6	NC	0.881991
246118_at	8	A	0.432373	-0.7	NC	0.177412
246119_at	396.6	P	2.44e-4	-0.6	D	0.99998
246120_at	40.7	P	0.001953	-0.3	NC	0.822588
246121_at	14.6	A	0.246094	-0.4	NC	0.105663
246122_at	5.2	A	0.780518	-2.7	NC	0.955851
246123_at	9.1	A	0.533936	-0.8	NC	0.570859
246124_at	486.3	P	2.44e-4	0.3	I	0.004481
246125_at	465.4	P	2.44e-4	1.5	I	2.e-5
246126_at	188.3	P	2.44e-4	0.7	I	3.07e-4
246127_s_at	4	A	0.72583	0	NC	0.5
246128_at	4.4	A	0.828613	0.5	NC	0.715033
246129_at	1.2	A	0.888428	0.5	NC	0.48058
246130_at	20.2	A	0.5	0.1	NC	0.37888
246131_at	535.1	P	2.44e-4	0.4	I	1.3e-4
246132_at	40.6	A	0.171387	0	NC	0.493524
246133_at	804.6	P	2.44e-4	-0.5	NC	0.977068
246134_at	124.6	P	0.01416	-0.1	NC	0.715033
246135_at	1001.7	P	2.44e-4	-0.2	NC	0.62112
246136_at	7.5	A	0.601074	-0.8	NC	0.169098
246137_at	10.5	A	0.780518	1.2	NC	0.5
246138_at	49.4	P	0.00293	0.8	I	0.001486
246139_at	129.8	P	7.32e-4	0.1	NC	0.5
246140_at	106.6	P	0.023926	-0.4	NC	0.969033
246141_at	61.5	A	0.095215	0.6	NC	0.028766
246142_at	269.8	P	2.44e-4	0.6	I	2.e-5
246143_at	101.3	P	7.32e-4	-0.4	NC	0.916174
246144_at	73.4	P	0.023926	0.2	NC	0.5
246145_at	12.3	A	0.334473	2.1	NC	0.035785
246146_at	224.1	P	0.005859	0.3	NC	0.5
246147_s_at	447.4	P	2.44e-4	0.5	I	0.00225
246148_at	100.7	P	0.00293	0	NC	0.645558
246149_at	1336.3	P	2.44e-4	-1.4	D	0.99998
246150_at	305.2	P	0.00415	-0.3	NC	0.992212
246151_at	35.3	A	0.080566	-0.7	NC	0.949447
246152_at	38	A	0.19458	2.1	NC	0.5
246153_s_at	1244.7	P	2.44e-4	0.3	I	0.002753
246154_at	39.9	A	0.19458	0.3	NC	0.5
246155_at	66.5	P	0.008057	-0.1	NC	0.5
246156_at	1356	P	2.44e-4	-0.1	NC	0.5
246157_at	532.2	P	7.32e-4	1.1	I	2.3e-5
246158_at	53.8	A	0.080566	-0.5	NC	0.952736
246159_at	1.6	A	0.5	0.3	NC	0.296089
246160_at	127.2	P	0.005859	-0.3	NC	0.983269
246161_at	920.9	P	2.44e-4	-0.2	NC	0.958799
246162_at	79.2	P	2.44e-4	-0.3	NC	0.822588
246163_at	1.6	A	0.962402	0.1	NC	0.545234
246164_at	7	A	0.366211	-0.6	NC	0.703911
246165_at	9	A	0.5	2.6	NC	0.019624
246166_at	5.1	A	0.753906	-0.8	NC	0.5
246167_at	59.7	A	0.080566	1.1	NC	0.010135
246168_at	4.3	A	0.828613	1.1	NC	0.48058
246169_at	132.5	P	0.005859	0	NC	0.5
246170_at	542.8	P	2.44e-4	-0.3	NC	0.986922
246171_at	205.5	P	2.44e-4	-0.8	D	0.99998
246172_s_at	6.1	A	0.466064	-1.9	NC	0.596188
246173_s_at	154.3	P	2.44e-4	0.5	NC	0.124552
246174_s_at	2.6	A	0.601074	-3.4	NC	0.838962
246175_s_at	16.9	A	0.19458	-0.2	NC	0.5
246176_at	1.8	A	0.932373	0.7	NC	0.194801
246177_at	4.3	A	0.72583	0.7	NC	0.078937
246178_s_at	13.7	A	0.149658	-0.5	NC	0.692594
246179_at	4.6	A	0.780518	0.2	NC	0.203871
246180_at	105.9	P	0.001221	-0.3	NC	0.822588
246181_at	32.3	A	0.067627	0.3	NC	0.124552
246182_at	59.7	A	0.080566	0	NC	0.5
246183_at	15.3	A	0.72583	-0.5	NC	0.467656
246184_at	291.6	P	0.001953	0.3	NC	0.124552
246185_at	138.3	P	2.44e-4	0.3	NC	0.010135
246186_at	11.3	A	0.601074	1.1	NC	0.263341
246187_at	31.7	A	0.095215	-1.6	D	0.999786
246188_at	51.5	P	0.046143	0.1	NC	0.061522
246189_at	156.4	P	0.037598	0.1	NC	0.5
246190_at	92.3	P	0.00415	-0.4	D	0.999759
246191_at	1060.7	P	7.32e-4	-0.2	NC	0.715033
246192_at	742.2	P	2.44e-4	0.2	NC	0.48058
246193_at	211.9	P	0.01416	0.7	NC	0.01421
246194_at	125.5	P	0.005859	-0.3	NC	0.767451
246195_at	81.1	P	0.037598	-1.7	D	0.99998
246196_at	109	P	2.44e-4	0.7	I	1.89e-4
246197_at	252.2	P	2.44e-4	-1	D	0.99998
246198_at	106.9	P	0.00293	0	NC	0.5
246199_at	82.2	P	0.018555	0.3	NC	0.099852
246200_at	36.2	A	0.149658	-0.5	NC	0.978776
246201_at	140.7	P	7.32e-4	-0.8	D	0.999886
246202_at	84.1	P	2.44e-4	0.5	I	0.001832
246203_at	654.8	P	2.44e-4	0.9	I	6.e-5
246204_at	226.7	P	0.010742	0.1	NC	0.5
246205_at	130.4	P	0.00293	-0.1	NC	0.5
246206_at	24.8	A	0.5	-0.7	NC	0.5
246207_at	121.9	P	2.44e-4	-0.1	NC	0.5
246208_at	23.1	A	0.432373	1.1	NC	0.5
246209_at	32.6	A	0.19458	0.2	NC	0.366593
246210_at	112	P	2.44e-4	1.5	I	2.3e-5
246211_at	166.4	P	2.44e-4	-0.8	D	0.999508
246212_at	68.5	P	0.001953	-0.2	NC	0.796129
246213_at	148.9	P	0.023926	0.1	NC	0.296089
246214_at	1082.6	P	2.44e-4	0.5	I	7.8e-5
246215_at	44.7	P	0.001953	0.5	I	0.001336
246216_at	217.3	P	2.44e-4	0.6	I	6.e-5
246217_at	64.7	P	0.023926	-0.4	NC	0.99288
246218_at	185.1	P	2.44e-4	0	NC	0.506476
246219_at	351.8	P	2.44e-4	-0.1	NC	0.60871
246220_at	370.2	P	2.44e-4	0.4	NC	0.019624
246221_at	137.5	M	0.056152	-0.9	D	0.996959
246222_at	39.8	M	0.056152	-0.2	NC	0.39129
246223_at	108.5	P	0.001221	0.1	NC	0.39129
246224_at	31.3	A	0.149658	0.7	NC	0.078937
246225_at	102	P	0.001953	0.1	NC	0.5
246226_at	72.1	P	0.010742	-0.3	NC	0.5
246227_at	4.3	A	0.919434	0.3	NC	0.5
246228_at	1619	P	2.44e-4	-0.5	D	0.999562
246229_at	311.6	P	2.44e-4	2.5	I	2.e-5
246230_at	45	A	0.111572	-0.3	NC	0.657563
246231_at	32.4	P	0.018555	0	NC	0.830902
246232_at	251.1	P	2.44e-4	-0.3	NC	0.558077
246233_at	135.1	P	0.001953	0.1	NC	0.5
246234_at	136.1	P	0.001221	0.2	NC	0.177412
246235_at	126	P	0.010742	0	NC	0.5
246236_at	59.9	A	0.334473	0	NC	0.5
246237_at	120.8	P	0.001953	-0.1	NC	0.60871
246238_at	89.3	P	2.44e-4	0.3	NC	0.330589
246239_at	73.6	P	0.046143	-1.3	D	0.99998
246240_at	123.7	P	0.001221	0.2	NC	0.5
246241_at	79.2	P	0.037598	1.1	NC	0.006503
246242_at	32.1	A	0.171387	0.9	NC	0.094279
246243_at	116.5	P	7.32e-4	-0.5	NC	0.992212
246244_at	201.9	P	2.44e-4	0.2	NC	0.5
246245_at	294.8	P	2.44e-4	0.1	NC	0.5
246246_at	23.1	A	0.303711	0.7	NC	0.284967
246247_at	247.8	P	2.44e-4	-0.2	NC	0.645558
246248_at	0.9	A	0.665527	0.3	NC	0.5
246249_at	98.2	P	0.023926	0.7	NC	0.00712
246250_at	30.2	A	0.219482	0.4	NC	0.169098
246251_at	37.5	A	0.334473	0.4	NC	0.296089
246252_s_at	218.6	P	2.44e-4	-0.8	D	0.999508
246253_at	218.9	P	0.001221	-0.6	NC	0.988955
246254_at	15.7	A	0.5	-0.7	NC	0.981872
246255_at	72	P	0.005859	-0.1	NC	0.5
246256_at	7.1	A	0.828613	1.9	NC	0.5
246257_at	281.8	P	2.44e-4	-0.1	NC	0.5
246258_at	19.1	P	0.008057	-0.1	NC	0.5
246259_at	279.6	P	2.44e-4	-0.4	MD	0.995075
246260_at	32.1	A	0.095215	0.2	NC	0.194801
246261_at	104.2	P	2.44e-4	0.4	NC	0.038415
246262_at	8.3	A	0.665527	-0.8	NC	0.354442
246263_at	325.1	P	2.44e-4	0.1	NC	0.194801
246264_at	64.4	A	0.095215	-0.3	NC	0.5
246265_at	235.3	P	2.44e-4	0.8	I	2.e-5
246266_at	145.5	P	0.023926	1.2	I	3.89e-4
246267_at	3980.4	P	2.44e-4	0.3	NC	0.035785
246268_at	94.7	P	0.001953	0.3	NC	0.5
246269_at	45.3	P	0.01416	0.5	MI	0.005409
246270_at	146.9	P	0.010742	-1.3	D	0.99998
246271_at	25.1	A	0.398926	0.5	NC	0.330589
246272_at	88	P	0.046143	0.8	I	6.92e-4
246273_at	8.2	A	0.72583	1.5	NC	0.274048
246274_at	30.1	A	0.095215	-0.3	NC	0.5
246275_at	42.8	A	0.19458	0.3	NC	0.028766
246276_at	84.5	P	2.44e-4	-0.5	D	0.999727
246277_at	2.5	A	0.753906	0.1	NC	0.5
246278_at	61.9	P	2.44e-4	0.3	NC	0.138386
246279_at	62.7	A	0.171387	3.9	NC	0.024755
246280_at	157.6	P	2.44e-4	0.8	I	0.001486
246281_at	126.1	P	0.018555	0.6	I	0.001201
246282_at	43.8	P	0.00415	0.8	I	1.47e-4
246283_at	387.9	P	2.44e-4	-0.3	NC	0.987976
246284_at	45.1	P	0.01416	-0.8	D	0.998664
246285_at	255.4	P	0.01416	0.5	NC	0.5
246286_at	1197	P	7.32e-4	0.1	NC	0.5
246287_at	73.7	P	7.32e-4	-0.4	NC	0.989865
246288_at	434.9	P	0.005859	0.9	I	3.46e-4
246289_at	485.9	P	2.44e-4	-0.1	NC	0.5
246290_at	1751.2	P	2.44e-4	0.4	I	3.e-5
246291_at	182.2	P	0.001221	0.2	NC	0.5
246292_at	195	P	0.010742	0.1	NC	0.5
246293_at	83.3	P	2.44e-4	0.5	NC	0.203871
246294_at	184.5	P	0.001953	0.1	NC	0.5
246295_at	73.7	A	0.095215	0.1	NC	0.5
246296_at	140.8	A	0.095215	0.5	NC	0.044149
246297_at	13.9	A	0.601074	0.3	NC	0.018128
246298_at	65.9	A	0.067627	-0.4	D	0.999308
246299_at	6.6	A	0.665527	1.4	NC	0.37888
246300_at	72.8	P	0.005859	-0.6	MD	0.994591
246301_at	163.8	P	2.44e-4	-0.1	NC	0.5
246302_at	376.9	P	2.44e-4	0.1	NC	0.284967
246303_at	65.4	P	0.018555	0.6	NC	0.013078
246304_at	426.2	P	2.44e-4	-1	D	0.99998
246305_at	423.4	P	0.001953	-0.8	D	0.999759
246306_at	110.8	P	0.001953	0.3	NC	0.441923
246307_at	776.2	P	2.44e-4	0.3	NC	0.018128
246308_at	36.2	M	0.056152	1	NC	0.274048
246309_at	95.3	P	0.001953	0.5	NC	0.008511
246310_at	49.5	P	2.44e-4	0.5	NC	0.008511
246311_at	247.4	P	7.32e-4	-0.4	NC	0.952736
246312_at	192.9	P	0.00293	-0.1	NC	0.645558
246313_at	2.6	A	0.870361	0.6	NC	0.62112
246314_at	145.6	P	0.010742	-0.4	NC	0.934434
246315_at	38.4	A	0.129639	0.9	NC	0.041201
246316_at	2.1	A	0.989258	0.3	NC	0.861614
246317_at	89.1	P	0.00415	0.1	NC	0.48058
246318_at	120.2	P	0.001953	0.2	NC	0.274048
246319_at	315.2	P	2.44e-4	-0.2	NC	0.881991
246320_at	245.9	P	2.44e-4	-0.2	NC	0.942324
246321_at	5.8	A	0.303711	-2	NC	0.5
246322_at	85.1	P	0.008057	0.4	NC	0.263341
246323_at	43.6	P	0.046143	-0.3	NC	0.703911
246324_at	91.7	A	0.219482	-1	NC	0.916174
246325_at	55.5	P	0.037598	0.2	NC	0.252851
246326_at	39.1	P	0.023926	0.3	NC	0.454766
246327_at	158.8	P	7.32e-4	-0.8	D	0.99998
246328_at	154.6	A	0.095215	0	NC	0.5
246329_at	119.5	P	0.005859	0.8	NC	0.035785
246330_at	145.5	M	0.056152	0.5	NC	0.5
246331_at	52.5	P	0.008057	0.3	NC	0.242585
246332_at	12.3	A	0.432373	-0.9	NC	0.868657
246333_at	177	P	2.44e-4	-0.5	D	0.999965
246334_at	92.8	P	0.01416	-0.2	NC	0.916174
246335_at	7.8	A	0.567627	-1.3	NC	0.881991
246336_at	14.8	A	0.19458	1.9	NC	0.342437
246337_at	17	A	0.5	1.2	NC	0.021224
246338_s_at	1.1	A	0.904785	-0.3	NC	0.888286
246339_at	100.5	P	0.001953	0.3	NC	0.330589
246340_s_at	15	P	0.030273	-0.8	NC	0.805199
246341_x_at	1.3	A	0.80542	0.5	NC	0.074268
246342_at	4.2	A	0.828613	0.6	NC	0.038415
246343_at	83.2	P	7.32e-4	-0.8	NC	0.98579
246344_at	157.1	P	2.44e-4	-0.2	NC	0.854318
246345_at	139.8	P	0.008057	-0.2	NC	0.5
246346_at	81.3	P	2.44e-4	-0.1	NC	0.5
246347_at	90.8	P	0.001953	0.3	NC	0.416433
246348_at	190.6	P	2.44e-4	0.1	NC	0.5
246349_at	8.1	A	0.696289	1.5	NC	0.558077
246350_at	40.8	A	0.19458	-0.1	NC	0.657563
246351_at	191.6	P	0.00293	0.3	NC	0.429141
246352_at	1.8	A	0.976074	0.1	NC	0.342437
246353_s_at	9.9	A	0.665527	1.1	NC	0.5
246354_at	27.6	A	0.466064	0	NC	0.242585
246355_at	26.7	A	0.080566	0	NC	0.5
246356_x_at	23.7	P	0.018555	1.5	NC	0.124552
246357_x_at	6.8	A	0.303711	0.1	NC	0.5
246358_x_at	3.4	A	0.432373	1	NC	0.01421
246359_x_at	33.5	P	0.037598	0.1	NC	0.047264
246360_at	13.8	A	0.334473	0.4	NC	0.252851
246361_s_at	17.6	A	0.149658	0.2	NC	0.203871
246362_at	0.5	A	0.888428	1	NC	0.403812
246363_at	22.6	A	0.149658	1.6	NC	0.111714
246364_at	67.1	P	0.005859	1.3	I	0.00225
246365_at	18.5	A	0.171387	1.2	NC	0.429141
246366_at	204.5	P	7.32e-4	-0.3	NC	0.961585
246367_at	34.3	A	0.246094	0.2	NC	0.467656
246368_at	346.9	P	2.44e-4	-0.7	MD	0.994067
246369_at	31.6	A	0.080566	0.9	NC	0.429141
246370_at	19.2	A	0.398926	2.6	NC	0.669411
246371_at	93.2	P	0.01416	0.6	MI	0.005409
246372_at	18.3	P	0.046143	0.8	NC	0.263341
246373_at	99.7	P	0.00415	-0.4	D	0.999382
246374_at	42.6	A	0.334473	-0.3	NC	0.830902
246375_at	333.1	P	2.44e-4	-0.7	D	0.999562
246376_at	243.7	P	0.001953	-0.9	D	0.999922
246377_at	48.2	A	0.095215	0.7	NC	0.018128
246378_at	267.1	P	2.44e-4	0.3	NC	0.088938
246379_s_at	1467.2	P	2.44e-4	0.8	I	2.3e-5
246380_at	34.1	A	0.303711	1	NC	0.088938
246381_at	1.6	A	0.953857	0.2	NC	0.5
246382_at	14.3	A	0.171387	0.3	NC	0.403812
246383_at	43.8	P	0.01416	1.8	NC	0.044149
246384_at	736.2	P	2.44e-4	-0.3	NC	0.978776
246385_at	33.6	A	0.334473	1.9	NC	0.099852
246386_at	37.5	A	0.149658	0.3	NC	0.416433
246387_at	49	P	0.037598	0.5	NC	0.010135
246388_at	3.2	A	0.888428	0.6	NC	0.330589
246389_at	236.1	P	0.037598	0.9	I	0.003041
246390_at	425.4	P	7.32e-4	1.2	I	1.47e-4
246391_at	612.4	P	7.32e-4	0.3	NC	0.232549
246392_at	8.3	A	0.601074	-1.3	D	0.998168
246393_at	29.8	P	0.018555	-0.6	NC	0.969033
246394_at	29.2	P	0.010742	0.8	NC	0.024755
246395_at	454.5	P	2.44e-4	2.1	I	2.e-5
246396_at	96.1	P	0.01416	-1.2	D	0.99998
246397_at	41.5	A	0.095215	-0.2	NC	0.454766
246398_at	186.4	P	0.001221	-0.4	D	0.99987
246399_at	105.9	P	0.01416	-1.4	D	0.99996
246400_at	175.8	P	2.44e-4	-0.3	NC	0.681091
246401_at	40.7	P	0.046143	0.2	NC	0.5
246402_at	1.4	A	0.601074	-0.2	NC	0.177412
246403_at	64.2	P	0.018555	1.7	I	3.e-5
246404_at	137.2	P	0.01416	0.2	NC	0.5
246405_at	44.8	A	0.067627	-0.4	NC	0.747149
246406_at	4.4	A	0.780518	0.2	NC	0.692594
246407_at	28.3	A	0.398926	-0.4	NC	0.822588
246408_at	293.9	P	7.32e-4	-0.6	D	0.999954
246409_at	98.1	P	0.023926	0.1	NC	0.5
246410_at	335	P	0.001953	0	NC	0.5
246411_at	19.8	A	0.633789	2.5	NC	0.48058
246412_at	63.4	P	7.32e-4	0.1	NC	0.5
246413_at	57.3	P	0.023926	0.3	NC	0.138386
246414_at	13.9	A	0.067627	2.9	NC	0.016731
246415_at	118.6	P	0.018555	0.3	NC	0.099852
246416_at	14.1	A	0.219482	0.4	NC	0.030967
246417_at	77	P	0.046143	0.7	NC	0.118009
246418_at	44.2	A	0.149658	2.4	NC	0.035785
246419_at	1.8	A	0.932373	0.9	NC	0.242585
246420_at	44.2	A	0.067627	0.4	NC	0.083826
246421_at	629.1	P	2.44e-4	-0.9	D	0.999965
246422_at	269.2	P	7.32e-4	-0.4	D	0.996959
246423_at	74.7	P	0.023926	0.5	NC	0.131343
246424_at	263.7	P	0.001221	0	NC	0.5
246425_at	175.8	P	2.44e-4	1.2	I	2.e-5
246426_at	14.3	A	0.601074	0.1	NC	0.5
246427_at	77.9	P	0.001221	-0.6	NC	0.916174
246428_at	87.1	A	0.080566	0.1	NC	0.925732
246429_at	7.1	A	0.533936	-2.3	NC	0.330589
246430_at	3	A	0.72583	0.7	NC	0.5
246431_at	0.4	A	0.969727	0.3	NC	0.545234
246432_at	13.1	A	0.5	-0.1	NC	0.5
246433_at	28.5	P	0.037598	-1	NC	0.875448
246434_at	148.6	P	0.005859	0.5	I	0.00249
246435_at	8	A	0.466064	2.3	NC	0.078937
246436_at	105.5	P	7.32e-4	-0.3	NC	0.888286
246437_at	7.7	A	0.432373	0.1	NC	0.5
246438_at	15.3	A	0.633789	-0.1	NC	0.5
246439_at	48.7	P	0.023926	0	NC	0.5
246440_at	188.8	P	0.008057	0	NC	0.5
246441_at	320.6	P	0.008057	0.3	NC	0.232549
246442_at	102.7	P	2.44e-4	-0.4	NC	0.961585
246443_at	186.4	P	2.44e-4	0.3	NC	0.010135
246444_at	53.1	P	0.018555	0.1	NC	0.5
246445_at	287.7	P	2.44e-4	0.7	I	2.e-5
246446_at	188.8	P	7.32e-4	-0.8	D	0.995519
246447_at	96.8	P	2.44e-4	-0.6	D	0.99996
246448_at	181.5	P	2.44e-4	-0.4	NC	0.988955
246449_at	57	A	0.171387	-0.3	NC	0.5
246450_at	68	P	0.023926	-0.1	NC	0.725952
246451_at	363.3	P	2.44e-4	0.2	I	0.001832
246452_at	382.2	P	2.44e-4	0.3	I	0.001651
246453_at	331.4	P	2.44e-4	-0.6	D	0.99987
246454_at	167.8	P	2.44e-4	0.1	NC	0.5
246455_at	6.3	A	0.753906	1.1	NC	0.416433
246456_at	4.5	A	0.780518	-1.5	NC	0.645558
246457_at	174	P	2.44e-4	0.1	NC	0.48058
246458_at	33.9	P	0.046143	1.3	NC	0.177412
246459_at	117.6	P	2.44e-4	-0.6	D	0.999562
246460_at	457.6	P	7.32e-4	-0.4	NC	0.934434
246461_at	59.2	P	0.018555	0.6	NC	0.022932
246462_at	53.2	P	7.32e-4	-0.8	D	0.999833
246463_at	72.3	A	0.403809	0.4	NC	0.042962
246464_at	8.4	A	0.129639	1.8	I	0.001486
246465_at	4.2	A	0.5	-2.8	NC	0.39129
246466_at	333.4	P	0.001953	1.1	I	6.92e-4
246467_at	5.2	A	0.850342	0.3	NC	0.153232
246468_at	155.3	P	0.037598	1.6	MI	0.005409
246469_at	126.5	P	0.00293	0.3	NC	0.5
246470_at	2.2	A	0.696289	-2.2	NC	0.633407
246471_s_at	6.3	A	0.466064	3.8	NC	0.274048
246472_at	1.9	A	0.665527	0.2	NC	0.558077
246473_at	10.8	A	0.19458	-1	NC	0.949447
246474_at	6.7	M	0.056152	1.6	I	0.004481
246475_at	99.3	P	0.001221	0.3	NC	0.050553
246476_at	74.3	P	0.001221	-0.8	D	0.999833
246477_at	139.5	P	0.005859	0.1	NC	0.5
246478_at	246.6	P	2.44e-4	0.6	I	2.e-5
246479_at	329.9	P	2.44e-4	0.8	I	2.3e-5
246480_at	389.8	P	2.44e-4	0.3	I	0.001651
246481_s_at	3321.8	P	2.44e-4	4.7	I	2.e-5
246482_at	147.5	P	0.00293	0.7	NC	0.044149
246483_at	157.7	P	0.001221	0.1	NC	0.5
246484_at	198.8	P	0.00415	0.5	NC	0.088938
246485_at	3.4	A	0.696289	-2.5	NC	0.971234
246486_at	172.6	P	2.44e-4	0.1	NC	0.5
246487_at	5.9	A	0.828613	0.7	NC	0.454766
246488_at	217	P	2.44e-4	1.3	I	2.e-5
246489_at	1439.3	P	2.44e-4	0	NC	0.5
246490_at	58.2	A	0.27417	1	NC	0.015426
246491_at	35.9	P	2.44e-4	0	NC	0.454766
246492_at	32.7	P	0.023926	0.6	NC	0.222749
246493_at	33.9	P	0.023926	0.1	NC	0.5
246494_at	31.4	A	0.246094	0.2	NC	0.645558
246495_at	26.9	A	0.246094	-0.6	NC	0.981872
246496_at	75.3	P	0.001953	-0.5	NC	0.952736
246497_at	180.3	P	2.44e-4	0	NC	0.5
246498_at	29.9	A	0.366211	-0.6	NC	0.814019
246499_at	129.7	P	7.32e-4	-0.3	NC	0.796129
246500_at	299.8	P	0.00415	-0.2	NC	0.777251
246501_at	98.6	P	0.037598	0.5	NC	0.5
246502_at	76.2	P	0.023926	-0.3	NC	0.900148
246503_at	2555.9	P	2.44e-4	0.7	I	2.e-5
246504_at	1	A	0.696289	-2.8	NC	0.894337
246505_at	405.7	P	2.44e-4	-0.1	NC	0.5
246506_at	290.1	P	0.008057	-1.9	D	0.99998
246507_at	154.6	P	2.44e-4	-0.5	D	0.998923
246508_at	352.8	P	0.001953	0	NC	0.681091
246509_at	33.6	A	0.398926	-0.2	NC	0.5
246510_at	31.9	A	0.171387	1.1	NC	0.118009
246511_at	369.1	P	2.44e-4	0.5	I	5.52e-4
246512_at	82.1	P	2.44e-4	0.4	I	3.5e-5
246513_at	195.3	P	0.00293	-0.1	NC	0.854318
246514_at	21	A	0.696289	1.9	NC	0.441923
246515_at	91.1	P	0.005859	0.3	NC	0.62112
246516_at	133.3	P	0.00415	0.3	NC	0.028766
246517_at	32.4	A	0.19458	1.4	NC	0.252851
246518_at	91.4	P	2.44e-4	1.1	I	5.2e-5
246519_at	43.6	A	0.398926	0.5	NC	0.033304
246520_at	63.7	P	0.005859	0	NC	0.5
246521_at	422.8	P	2.44e-4	0.4	I	0.003699
246522_at	197.6	P	2.44e-4	-0.9	D	0.999977
246523_at	4.8	A	0.780518	0.3	NC	0.596188
246524_at	72	P	0.018555	-0.4	NC	0.5
246525_at	17.8	A	0.334473	2.3	NC	0.403812
246526_at	6.1	A	0.633789	1.1	NC	0.416433
246527_at	465.9	P	2.44e-4	0.6	I	3.07e-4
246528_at	174.9	P	2.44e-4	0.4	NC	0.161038
246529_at	194.4	P	2.44e-4	-0.5	NC	0.987976
246530_at	25.4	A	0.111572	0.8	NC	0.009292
246531_at	5.7	A	0.567627	-1.5	NC	0.454766
246532_at	107.7	P	0.00415	0	NC	0.545234
246533_at	207.9	P	0.00415	0.1	NC	0.5
246534_at	31.4	A	0.398926	-0.7	NC	0.736659
246535_at	35.9	A	0.366211	0.6	NC	0.061522
246536_at	72.7	P	2.44e-4	-0.4	NC	0.916174
246537_at	41.3	A	0.080566	1.1	NC	0.050553
246538_at	365	P	2.44e-4	0.4	I	0.002032
246539_at	183.2	P	0.00293	0.5	NC	0.013078
246540_at	56.3	P	0.023926	0.1	NC	0.232549
246541_at	228	P	0.018555	0.1	NC	0.5
246542_at	101.3	P	0.00293	-0.1	NC	0.5
246543_at	36.4	A	0.27417	0.7	NC	0.074268
246544_at	11.4	A	0.466064	0.1	NC	0.5
246545_at	29.7	A	0.067627	0.5	NC	0.044149
246546_at	1109	P	2.44e-4	0.5	I	2.e-5
246547_at	124.5	P	2.44e-4	-0.5	NC	0.984574
246548_at	72.4	P	0.001953	-0.2	NC	0.62112
246549_at	62.4	P	7.32e-4	0.7	I	0.002032
246550_at	112.2	P	0.010742	-1.2	D	0.99998
246551_at	71.4	A	0.19458	2.6	I	0.002032
246552_at	56	P	0.023926	0.9	NC	0.138386
246553_at	105.8	P	0.008057	-0.5	MD	0.994067
246554_at	95.2	P	2.44e-4	-0.2	NC	0.905721
246555_at	88.8	P	0.023926	0.4	NC	0.194801
246556_at	5.4	A	0.633789	-0.9	NC	0.5
246557_at	39.9	M	0.056152	0.2	NC	0.51942
246558_at	158.6	P	0.037598	0.2	NC	0.5
246559_at	256	P	0.023926	0.4	NC	0.124552
246560_at	2.3	A	0.850342	0.1	NC	0.861614
246561_at	81.4	P	7.32e-4	0.4	NC	0.242585
246562_at	56.4	P	2.44e-4	0.5	NC	0.131343
246563_at	1.7	A	0.888428	0.4	NC	0.5
246564_at	208.4	P	0.005859	0	NC	0.506476
246565_at	208.8	P	2.44e-4	0.3	NC	0.035785
246566_at	170.4	P	2.44e-4	-0.2	NC	0.5
246567_at	101.4	P	0.00415	-0.6	NC	0.916174
246568_at	54.1	P	0.023926	0.5	NC	0.044149
246569_at	3.2	A	0.850342	-0.9	NC	0.583567
246570_at	5.8	A	0.5	0.4	NC	0.657563
246571_at	25.8	A	0.398926	0.8	NC	0.429141
246572_at	24.2	A	0.633789	0.8	NC	0.263341
246573_at	3.4	A	0.962402	1	NC	0.725952
246574_at	3.6	A	0.919434	0.3	NC	0.493524
246575_at	328.8	P	2.44e-4	0.9	I	6.8e-5
246576_at	67	M	0.056152	0.4	NC	0.5
246577_at	2.7	A	0.870361	0.2	NC	0.532344
246578_at	0.5	A	0.753906	-4.9	NC	0.838962
246579_at	15.4	A	0.080566	2.6	NC	0.019624
246580_at	195.3	P	7.32e-4	0.3	NC	0.131343
246581_at	48.2	A	0.334473	-0.4	NC	0.905721
246582_at	17	A	0.601074	0.2	NC	0.454766
246583_at	48	P	0.030273	-1	D	0.999932
246584_at	260.3	P	2.44e-4	0.1	NC	0.5
246585_at	48.1	P	0.00415	1	I	2.73e-4
246586_at	26.2	P	0.018555	0	NC	0.252851
246587_at	24.3	A	0.432373	3	NC	0.074268
246588_at	10.5	A	0.432373	1.1	NC	0.645558
246589_at	24.5	A	0.19458	0.7	NC	0.138386
246590_at	27.6	A	0.601074	0.5	NC	0.274048
246591_at	215.2	P	0.018555	-0.1	NC	0.558077
246592_at	6.9	A	0.567627	2.6	NC	0.403812
246593_at	91.8	P	0.046143	0.6	NC	0.296089
246594_at	380.1	P	7.32e-4	0.2	NC	0.065566
246595_at	25.9	A	0.080566	-0.6	NC	0.558077
246596_at	2.1	A	0.533936	-1.7	NC	0.669411
246597_at	25.2	A	0.129639	-1.1	D	0.999693
246598_at	89.4	P	0.01416	0.8	NC	0.033304
246599_at	22.8	A	0.303711	0.1	NC	0.274048
246600_at	80.7	P	0.00293	-0.8	D	0.99994
246601_at	667.7	P	2.44e-4	0	NC	0.5
246602_at	87	P	0.010742	0.5	NC	0.51942
246603_at	37.8	A	0.246094	0.2	NC	0.366593
246604_at	18.9	A	0.466064	2.3	NC	0.069813
246605_at	13.1	A	0.246094	0.7	NC	0.124552
246606_at	31	P	0.030273	1.3	NC	0.118009
246607_at	173.7	P	2.44e-4	-0.7	D	0.998168
246608_at	1.1	A	0.888428	-0.1	NC	0.467656
246609_at	18.7	P	0.046143	2.7	NC	0.009292
246610_at	32.7	A	0.080566	0.6	NC	0.054022
246611_at	329.2	P	2.44e-4	-0.5	NC	0.98579
246612_at	197.1	P	0.030273	-0.2	NC	0.596188
246613_at	976.6	P	2.44e-4	0.2	NC	0.5
246614_at	42.4	M	0.056152	-0.6	NC	0.900148
246615_at	15.2	A	0.334473	0.2	NC	0.454766
246616_at	13.4	A	0.601074	1.5	NC	0.583567
246617_at	43.9	A	0.080566	0.8	NC	0.054022
246618_at	17.7	A	0.095215	-0.7	NC	0.757415
246619_at	532.3	P	2.44e-4	0.3	I	0.001336
246620_at	51.4	A	0.095215	0.1	NC	0.5
246621_at	1031.5	P	2.44e-4	0	NC	0.5
246622_at	64.6	P	0.001221	-0.6	NC	0.934434
246623_at	2080.5	P	2.44e-4	0.8	I	2.e-5
246624_at	19.5	A	0.149658	3.6	NC	0.131343
246625_at	61.9	P	0.010742	0.1	NC	0.061522
246626_at	26.4	A	0.366211	-0.5	MD	0.994067
246627_s_at	937.2	P	2.44e-4	0.2	NC	0.354442
246628_at	358.9	P	2.44e-4	0.2	NC	0.5
246629_at	1.4	A	0.962402	-0.1	NC	0.955851
246630_at	81.3	P	0.037598	0.5	NC	0.318909
246631_at	636.8	P	0.001953	0	NC	0.5
246632_at	48.7	P	0.023926	0.1	NC	0.5
246633_at	1.1	A	0.932373	0.2	NC	0.570859
246634_at	191.5	P	2.44e-4	-0.3	NC	0.986922
246635_at	40.6	A	0.533936	3.2	NC	0.39129
246636_at	654.4	P	2.44e-4	0.3	I	0.003041
246637_at	1.7	A	0.932373	0.6	NC	0.545234
246638_at	1.5	A	0.932373	0.4	NC	0.342437
246639_x_at	1.6	A	0.850342	0	NC	0.703911
246640_x_at	114.9	A	0.111572	0.5	NC	0.138386
246641_s_at	0.5	A	0.981445	-0.2	NC	0.958799
246642_s_at	0.8	A	0.601074	-1.6	NC	0.5
246643_s_at	0.4	A	0.904785	0.2	NC	0.047264
246644_at	78	P	0.008057	-0.4	NC	0.888286
246645_at	216.2	P	2.44e-4	0	NC	0.5
246646_at	1.6	A	0.943848	0.3	NC	0.657563
246647_at	7.9	A	0.303711	-0.2	NC	0.429141
246648_at	3.3	A	0.870361	1.4	NC	0.047264
246649_at	5.8	A	0.696289	-1.7	NC	0.5
246650_at	537.5	P	2.44e-4	0.4	I	0.001077
246651_at	50.5	A	0.111572	0.8	NC	0.131343
246652_at	26.4	A	0.27417	0.5	NC	0.074268
246653_at	398.2	P	2.44e-4	-1	D	0.99997
246654_s_at	158.4	P	0.023926	0.3	NC	0.094279
246655_at	2.5	A	0.696289	-1.8	NC	0.5
246656_at	6.8	A	0.466064	-1.1	NC	0.583567
246657_at	9.3	A	0.246094	2.2	NC	0.330589
246658_at	6.9	A	0.20166	2.6	NC	0.313723
246659_at	28.9	P	0.023926	0.9	NC	0.111714
246660_at	373.3	P	2.44e-4	0.4	NC	0.009292
246661_at	1.9	A	0.601074	1.2	NC	0.222749
246662_at	17.7	A	0.5	2.5	NC	0.284967
246663_at	5.7	A	0.753906	-0.4	NC	0.5
246664_at	1.2	A	0.994141	0.4	NC	0.467656
246665_s_at	9.5	A	0.696289	-0.9	NC	0.366593
246666_at	7.4	A	0.432373	2.1	NC	0.069813
246667_at	22.4	A	0.246094	3.5	I	0.004073
246668_at	1.9	A	0.665527	-1.7	NC	0.657563
246669_at	32.1	A	0.398926	0.5	NC	0.185981
246670_at	4.9	A	0.398926	0.7	NC	0.185981
246671_at	2.1	A	0.828613	0.3	NC	0.633407
246672_at	10.5	A	0.19458	3.4	NC	0.007788
246673_at	282.5	P	2.44e-4	0.5	NC	0.024755
246674_at	66.7	P	0.01416	0.4	NC	0.429141
246675_at	16.2	P	0.046143	0.2	NC	0.5
246676_at	10.2	A	0.533936	2.4	NC	0.583567
246677_at	1.3	A	0.991943	-0.4	NC	0.532344
246678_at	18.6	A	0.27417	1.7	NC	0.118009
246679_at	0.6	A	0.665527	-2.1	NC	0.692594
246680_at	44.6	M	0.056152	1.1	I	0.003041
246681_at	59.6	P	0.005859	-0.9	NC	0.888286
246682_at	124.2	P	2.44e-4	-1.2	D	0.99994
246683_at	111	P	2.44e-4	0	NC	0.5
246684_at	22.7	A	0.129639	2.6	NC	0.033304
246685_at	19.9	A	0.466064	2.3	NC	0.5
246686_at	5.7	A	0.850342	1.1	NC	0.5
246687_at	15.1	A	0.567627	1.3	NC	0.177412
246688_at	11.5	A	0.27417	-0.1	NC	0.5
246689_at	13.6	A	0.432373	-0.1	NC	0.888286
246690_at	2.6	A	0.976074	0.1	NC	0.62112
246691_at	7	A	0.5	-1.2	NC	0.5
246692_at	21.1	A	0.219482	3.7	NC	0.024755
246693_at	1.6	A	0.870361	0.1	NC	0.506476
246694_at	13.6	A	0.533936	2.8	NC	0.131343
246695_at	21.4	A	0.533936	2.7	NC	0.057676
246696_at	4.7	A	0.780518	0.3	NC	0.330589
246697_at	2	A	0.80542	0.2	NC	0.5
246698_at	27.5	A	0.171387	0.8	NC	0.078937
246699_at	308.2	P	7.32e-4	0.2	NC	0.118009
246700_at	3.5	A	0.601074	2	NC	0.242585
246701_at	99.1	P	7.32e-4	-0.2	NC	0.911062
246702_at	518.1	P	2.44e-4	-0.2	NC	0.767451
246703_at	181.1	P	0.001953	0.6	I	0.001077
246704_at	16.1	A	0.080566	0.8	NC	0.111714
246705_x_at	12.2	A	0.633789	2.5	NC	0.015426
246706_at	9.6	A	0.303711	-0.2	NC	0.047264
246707_at	5.1	A	0.72583	0.4	NC	0.37888
246708_at	220.6	P	2.44e-4	0.4	I	0.003355
246709_s_at	0.4	A	0.943848	-3.4	NC	0.786812
246710_at	18.4	P	0.046143	3.2	NC	0.012024
246711_at	5.4	A	0.533936	0.2	NC	0.5
246712_at	10.5	A	0.567627	1.6	NC	0.118009
246713_at	24	M	0.056152	1.4	NC	0.061522
246714_at	112.2	P	0.037598	0.3	NC	0.441923
246715_at	40.1	A	0.219482	2.1	NC	0.019624
246716_s_at	18.2	P	0.008057	-0.6	NC	0.5
246717_at	37.8	A	0.601074	0.4	NC	0.5
246718_at	26.9	A	0.27417	0.5	NC	0.5
246719_at	14.6	A	0.129639	2.8	I	0.001336
246720_at	5.6	A	0.533936	3.8	NC	0.194801
246721_at	19	A	0.129639	1.2	NC	0.007788
246722_at	13.1	A	0.5	2.3	NC	0.169098
246723_at	3.2	A	0.904785	0.4	NC	0.296089
246724_at	159.7	P	0.001953	0	NC	0.5
246725_at	22.6	A	0.27417	-0.6	NC	0.5
246726_at	1.9	A	0.780518	0.4	NC	0.177412
246727_at	3	A	0.366211	-2.1	NC	0.854318
246728_at	201.4	P	2.44e-4	0.1	NC	0.5
246729_at	0.5	A	0.989258	-0.1	NC	0.692594
246730_at	1791.8	P	2.44e-4	0.3	MI	0.005933
246731_at	35.9	P	0.01416	0.1	NC	0.416433
246732_at	93.6	A	0.129639	-0.3	NC	0.905721
246733_at	62.8	A	0.095215	1.7	NC	0.009292
246734_at	17.4	A	0.303711	0.1	NC	0.467656
246735_at	339.7	P	2.44e-4	0.3	NC	0.011045
246736_at	58	A	0.171387	0.2	NC	0.5
246737_at	65.3	P	0.001953	-0.2	NC	0.692594
246738_at	84.2	P	0.001953	-0.3	NC	0.961585
246739_at	21.6	P	0.030273	1.7	I	1.67e-4
246740_at	1	A	0.870361	0.2	NC	0.583567
246741_at	265.3	P	2.44e-4	-0.6	D	0.999308
246742_at	239.9	P	7.32e-4	-0.7	D	0.99775
246743_at	31.2	A	0.533936	-0.6	NC	0.5
246744_at	647.3	P	2.44e-4	0.8	I	2.e-5
246745_at	1824.1	P	2.44e-4	0.5	I	2.e-5
246746_at	223	P	0.005859	0.6	I	2.14e-4
246747_at	2684.5	P	2.44e-4	-0.2	NC	0.930187
246748_at	37.6	P	0.023926	-0.2	NC	0.252851
246749_at	105.9	P	2.44e-4	0	NC	0.5
246750_at	74.5	P	2.44e-4	0.6	NC	0.044149
246751_at	30.8	A	0.398926	3.3	NC	0.124552
246752_at	2.3	A	0.943848	-0.1	NC	0.454766
246753_at	8.6	A	0.696289	0.7	NC	0.777251
246754_at	47.1	A	0.366211	-0.1	NC	0.5
246755_at	403.4	P	2.44e-4	-0.3	NC	0.980376
246756_at	157.3	P	0.001953	-0.6	D	0.999932
246757_at	38.9	A	0.334473	2.7	NC	0.044149
246758_at	2962.1	P	2.44e-4	0.4	I	5.52e-4
246759_at	99.6	P	7.32e-4	-0.7	D	0.999973
246760_at	155.9	P	0.001221	0.1	NC	0.5
246761_at	2.1	A	0.780518	-0.9	NC	0.757415
246762_at	48	P	0.008057	0.1	NC	0.5
246763_at	635.8	P	2.44e-4	0.5	I	7.8e-5
246764_s_at	1.2	A	0.828613	0.1	NC	0.318909
246765_at	75.3	P	0.00415	0.6	I	3.07e-4
246766_at	23	A	0.303711	0.1	NC	0.194801
246767_at	133	P	2.44e-4	0.9	I	2.14e-4
246768_at	125.1	P	2.44e-4	-0.7	D	0.997968
246769_at	5.6	A	0.601074	0.6	NC	0.074268
246770_at	119.9	P	0.001221	0	NC	0.5
246771_at	4.6	A	0.432373	2.7	NC	0.37888
246772_at	106.6	P	0.001221	0.4	NC	0.009292
246773_at	52.8	M	0.056152	1.5	I	3.46e-4
246774_at	4.7	A	0.633789	0.8	NC	0.078937
246775_at	278	P	0.001221	0.4	NC	0.024755
246776_at	46.5	A	0.246094	0.2	NC	0.5
246777_at	193.8	P	7.32e-4	-0.6	D	0.995519
246778_at	90	P	7.32e-4	-0.8	D	0.999654
246779_at	217	P	0.001953	-0.1	NC	0.5
246780_at	698.1	P	2.44e-4	-0.2	NC	0.681091
246781_at	325.1	P	2.44e-4	0.4	NC	0.028766
246782_at	46.6	P	0.001221	-0.4	NC	0.99288
246783_at	45.8	P	0.01416	0.4	NC	0.185981
246784_at	417.6	P	2.44e-4	0.6	I	4.6e-5
246785_at	319.3	P	2.44e-4	-0.3	NC	0.989865
246786_at	18.1	A	0.5	-1.3	NC	0.983269
246787_s_at	0.6	A	0.870361	-4	NC	0.861614
246788_at	10.7	A	0.171387	0.2	NC	0.161038
246789_at	181	P	2.44e-4	0.2	NC	0.296089
246790_at	20.2	A	0.246094	-0.5	NC	0.736659
246791_at	211.2	P	0.00293	-0.4	D	0.999786
246792_at	22.5	A	0.149658	0.3	NC	0.5
246793_at	183.2	P	7.32e-4	-0.2	NC	0.5
246794_s_at	77.7	M	0.056152	0.8	NC	0.018128
246795_at	3.1	A	0.334473	-2.1	NC	0.570859
246796_at	23.9	A	0.095215	-0.6	NC	0.958799
246797_at	18.2	P	0.037598	-0.1	NC	0.5
246798_at	16.3	A	0.633789	0.2	NC	0.078937
246799_at	83.7	P	0.023926	-0.1	NC	0.805199
246800_at	364.9	P	2.44e-4	0.6	I	2.e-5
246801_at	500.3	P	2.44e-4	0.7	I	2.e-5
246802_at	119.6	P	0.018555	-0.6	D	0.999034
246803_at	32.4	P	0.046143	-0.3	NC	0.991489
246804_at	1.8	A	0.888428	-0.4	NC	0.493524
246805_at	16.8	A	0.432373	1.2	NC	0.5
246806_at	12.7	A	0.466064	2.9	NC	0.01421
246807_at	344.2	P	2.44e-4	0.4	I	0.001832
246808_at	53.3	P	0.001221	0.5	NC	0.185981
246809_s_at	157.3	P	0.00415	0.4	NC	0.015426
246810_at	5	A	0.398926	-0.7	NC	0.203871
246811_at	7.2	A	0.432373	-1.4	NC	0.633407
246812_at	5.1	A	0.601074	-0.5	NC	0.838962
246813_at	0.4	A	0.98584	-1.1	NC	0.989865
246814_at	28.9	P	0.046143	2.8	NC	0.019624
246815_at	38.7	P	0.01416	0.2	NC	0.493524
246816_at	14.7	A	0.303711	2	NC	0.5
246817_at	15.7	A	0.171387	0	NC	0.5
246818_at	69.2	A	0.27417	0.3	NC	0.232549
246819_at	0.1	A	0.981445	0.5	NC	0.532344
246820_at	52.3	P	7.32e-4	0.1	NC	0.416433
246821_at	291.7	P	2.44e-4	-0.2	NC	0.958799
246822_at	67.1	P	0.00415	-0.3	NC	0.868657
246823_at	0.9	A	0.80542	-2.9	NC	0.596188
246824_at	285.2	P	0.001953	0.1	NC	0.5
246825_at	266.5	P	2.44e-4	0.5	NC	0.061522
246826_at	79.1	A	0.171387	-0.2	NC	0.5
246827_at	70.9	P	0.010742	0.2	NC	0.088938
246828_at	11.5	A	0.5	-0.2	NC	0.5
246829_at	136	P	0.001221	0.3	NC	0.307406
246830_at	705.9	P	7.32e-4	-0.1	NC	0.725952
246831_at	57.5	P	0.001221	-1.4	D	0.999965
246832_at	173.1	P	2.44e-4	-0.6	D	0.999508
246833_at	1.1	A	0.870361	-4.1	NC	0.692594
246834_at	4.1	A	0.80542	0.8	NC	0.416433
246835_at	21.3	A	0.432373	-0.6	NC	0.5
246836_s_at	10.6	A	0.432373	0.5	NC	0.429141
246837_at	62.9	P	0.01416	1.6	I	2.73e-4
246838_at	93	P	0.00415	0.4	NC	0.088938
246839_at	39.3	A	0.149658	0.9	NC	0.274048
246840_at	259.7	P	0.005859	-0.3	D	0.998799
246841_at	18.9	A	0.432373	-0.2	NC	0.545234
246842_at	154.6	P	7.32e-4	0.2	NC	0.5
246843_at	290.6	P	2.44e-4	-0.4	D	0.999811
246844_at	73.8	P	0.001221	-1	D	0.997247
246845_at	789.2	P	2.44e-4	0.1	NC	0.5
246846_at	158.4	A	0.111572	-0.1	NC	0.988955
246847_at	80.5	A	0.219482	0.1	NC	0.757415
246848_at	3.5	A	0.80542	0.1	NC	0.354442
246849_at	138.3	P	0.001953	0	NC	0.5
246850_at	76.8	P	0.001221	0.5	I	1.14e-4
246851_at	0.6	A	0.932373	-0.1	NC	0.786812
246852_at	156.7	M	0.056152	-0.6	D	0.999308
246853_at	10.4	A	0.5	-0.5	NC	0.838962
246854_at	241.4	P	7.32e-4	6.4	I	3.5e-5
246855_at	1664.6	P	2.44e-4	-0.8	D	0.999973
246856_at	328.5	P	2.44e-4	-0.3	NC	0.838962
246857_at	1.1	A	0.828613	0.8	NC	0.131343
246858_at	281.2	P	7.32e-4	-0.1	NC	0.5
246859_at	0.7	A	0.888428	0.1	NC	0.5
246860_at	3.1	A	0.80542	0.2	NC	0.805199
246861_at	1366.3	P	7.32e-4	-0.2	NC	0.861614
246862_at	450.9	P	2.44e-4	0.1	NC	0.5
246863_at	524.4	P	7.32e-4	-0.3	MD	0.994591
246864_at	108.1	P	2.44e-4	-0.2	NC	0.5
246865_s_at	175	P	7.32e-4	0.1	NC	0.5
246866_at	2.3	A	0.828613	-1.1	NC	0.5
246867_at	1.5	A	0.72583	0.2	NC	0.830902
246868_at	160.1	P	2.44e-4	0.8	I	3.46e-4
246869_at	6.6	A	0.246094	-0.8	NC	0.5
246870_at	471.4	P	2.44e-4	0.3	I	0.003355
246871_at	19.6	A	0.334473	0.7	NC	0.222749
246872_at	20	P	0.046143	0.6	NC	0.044149
246873_at	42.4	A	0.303711	-0.6	NC	0.984574
246874_at	4.3	A	0.72583	0.2	NC	0.681091
246875_at	879.8	P	2.44e-4	-0.9	D	0.99997
246876_at	1.7	A	0.919434	-0.2	NC	0.715033
246877_at	4.1	A	0.888428	0	NC	0.441923
246878_at	2.9	A	0.753906	-0.3	NC	0.5
246879_at	113.6	P	2.44e-4	0.5	NC	0.007788
246880_s_at	1.2	A	0.601074	0	NC	0.416433
246881_at	93.9	P	0.008057	-0.2	NC	0.975245
246882_at	128.2	P	0.037598	0.7	NC	0.01421
246883_at	31.2	P	0.00293	0	NC	0.5
246884_at	104.6	P	2.44e-4	1	I	6.8e-5
246885_at	64.8	P	0.008057	0.9	NC	0.007788
246886_at	143.3	P	0.001221	-0.1	NC	0.5
246887_at	23.9	A	0.219482	0.2	NC	0.354442
246888_at	281	P	2.44e-4	-1.6	D	0.99775
246889_at	34.9	A	0.129639	5.1	NC	0.111714
246890_at	20.6	A	0.19458	0.8	NC	0.118009
246891_at	24.4	P	0.005859	-0.1	NC	0.5
246892_at	54.1	A	0.095215	0.7	NC	0.232549
246893_at	111.6	P	7.32e-4	-0.5	NC	0.888286
246894_at	11.9	A	0.366211	2.1	NC	0.153232
246895_at	641.8	P	2.44e-4	-0.2	NC	0.5
246896_at	2.2	A	0.80542	0.9	NC	0.5
246897_at	270.1	P	7.32e-4	-0.2	NC	0.971234
246898_at	50	M	0.056152	0.6	NC	0.274048
246899_at	39	P	0.00293	0.3	NC	0.5
[truncated: 20,811 more rows]
