# Supplementary material for: Qualitative network models and genome-wide expression data define carbon/nitrogen-responsive molecular machines in Arabidopsis
Source: Genome Biol. 2007 Jan 11;8(1):R7. doi: 10.1186/gb-2007-8-1-r7 (PMC1839130; doi:10.1186/gb-2007-8-1-r7)
Supplement: Additional data file 5 — CHP files generated with the Affymetrix MAS v5.0 software as described in the Materials and methods. [file gb-2007-8-1-r7-S5.zip › CHPfiles/42.7.vs.LL42.1.CHP]

row.names	LL42.7.vs.LL42.1.Signal	LL42.7.vs.LL42.1.Detection	LL42.7.vs.LL42.1.Detection.p.value	LL42.7.vs.LL42.1.Signal.Log.Ratio	LL42.7.vs.LL42.1.Change	LL42.7.vs.LL42.1.Change.p.value
244901_at	99.7	P	7.32e-4	0.8	NC	0.019624
244902_at	54.3	P	0.001953	0.2	NC	0.054022
244903_at	105.4	P	2.44e-4	0.7	I	2.14e-4
244904_at	38	A	0.149658	2.6	NC	0.015426
244905_at	10.4	A	0.533936	-0.9	NC	0.681091
244906_at	292.6	P	0.001953	0.5	NC	0.094279
244907_at	2.3	A	0.696289	-2.5	NC	0.583567
244908_at	3.1	A	0.753906	0.3	NC	0.5
244909_at	26	A	0.27417	0.1	NC	0.177412
244910_s_at	42	P	0.037598	0.3	NC	0.5
244911_at	1.3	A	0.962402	-3.6	NC	0.969033
244912_at	407.5	P	0.00293	-0.1	NC	0.875448
244913_at	42.7	A	0.696289	0.7	NC	0.083826
244914_at	2	A	0.398926	-1.4	NC	0.185981
244915_s_at	27.7	A	0.601074	1	NC	0.681091
244916_at	1	A	0.567627	0.4	NC	0.274048
244917_at	1.6	A	0.962402	0	NC	0.966696
244918_at	4.3	A	0.696289	-0.9	NC	0.330589
244919_at	24.2	A	0.334473	0	NC	0.5
244920_s_at	193.8	P	0.001221	0.9	I	2.14e-4
244921_s_at	77.7	P	0.001221	0.9	I	2.41e-4
244922_s_at	46.9	P	0.037598	0.4	NC	0.5
244923_s_at	10.3	A	0.432373	-2.1	NC	0.366593
244924_at	39.8	A	0.19458	0	NC	0.416433
244925_at	22.1	A	0.466064	0.2	NC	0.692594
244926_s_at	27.6	A	0.466064	-1	NC	0.633407
244927_at	60.5	A	0.171387	0	NC	0.454766
244928_s_at	144.2	M	0.056152	0.3	NC	0.366593
244929_at	228.8	P	0.010742	0.4	NC	0.074268
244930_at	24.4	A	0.19458	1.2	NC	0.099852
244931_at	37.7	P	0.037598	1	NC	0.185981
244932_at	60.5	A	0.111572	0.9	NC	0.5
244933_at	24.5	A	0.080566	0.4	I	0.003355
244934_at	84.9	P	0.008057	2.5	MI	0.005933
244935_at	237.3	P	7.32e-4	-0.2	NC	0.988955
244936_at	52.1	P	0.01416	-0.3	NC	0.583567
244937_at	27.3	A	0.149658	0.1	NC	0.429141
244938_at	58.7	A	0.095215	0	NC	0.5
244939_at	120.5	P	0.018555	0.6	NC	0.033304
244940_at	252.4	P	2.44e-4	0.7	I	0.001486
244941_at	56.3	P	0.037598	0.4	NC	0.035785
244942_at	27.7	A	0.366211	3.9	NC	0.022932
244943_at	239.3	P	0.001953	0.4	NC	0.011045
244944_s_at	295.3	P	2.44e-4	0.7	I	4.6e-5
244945_at	59.1	P	0.01416	0.7	NC	0.024755
244946_at	101.3	A	0.129639	0.9	NC	0.012024
244947_at	74.1	P	0.037598	0.9	NC	0.044149
244948_at	6.6	A	0.366211	-0.6	NC	0.041201
244949_at	38.9	A	0.533936	2.8	NC	0.284967
244950_at	72	P	0.00293	0.5	NC	0.37888
244951_s_at	348.4	P	2.44e-4	0.9	I	4.6e-5
244952_at	31	P	0.037598	0.8	NC	0.366593
244953_s_at	26.6	A	0.27417	-0.1	NC	0.232549
244954_s_at	8.4	A	0.398926	0.1	NC	0.284967
244955_at	34.2	A	0.219482	0.5	NC	0.39129
244956_s_at	55.3	A	0.111572	0.9	NC	0.161038
244957_at	44.4	M	0.056152	0.2	NC	0.296089
244958_at	30.9	A	0.129639	1.9	NC	0.124552
244959_s_at	120.4	P	2.44e-4	0.6	NC	0.011045
244960_at	238.7	P	2.44e-4	0.3	NC	0.033304
244961_at	558.3	P	2.44e-4	0.2	NC	0.5
244962_at	234.1	P	2.44e-4	0.7	I	1.89e-4
244963_at	141.1	P	0.010742	0.1	NC	0.5
244964_at	59	P	0.037598	-0.1	NC	0.854318
244965_at	64.3	P	0.00415	0.3	NC	0.057676
244966_at	27.4	P	0.00415	2.8	I	8.8e-5
244967_at	135.6	P	7.32e-4	0.4	NC	0.050553
244968_at	164.9	P	7.32e-4	0	NC	0.5
244969_at	120	P	2.44e-4	0.7	NC	0.054022
244970_at	51.9	P	2.44e-4	0.3	NC	0.169098
244971_at	3710.2	P	0.001221	0.6	I	3.46e-4
244972_at	54.4	A	0.111572	-0.3	NC	0.5
244973_at	17.9	A	0.303711	-0.1	NC	0.5
244974_at	30.1	P	0.01416	0.8	NC	0.035785
244975_at	132.1	P	0.001221	-0.4	NC	0.990708
244976_at	786.5	P	2.44e-4	-0.3	D	0.999693
244977_at	49.6	P	0.00415	0.8	I	0.003699
244978_at	92.7	P	0.00415	0.4	NC	0.145682
244979_at	49.9	A	0.171387	0	NC	0.5
244980_at	14	A	0.432373	-1.2	NC	0.888286
244981_at	90.9	P	0.001953	0.7	MI	0.004925
244982_at	233.7	P	0.001953	1	I	0.001486
244983_at	476.9	P	2.44e-4	0.8	I	6.e-5
244984_at	303.2	P	2.44e-4	0.1	NC	0.5
244985_at	137.1	P	7.32e-4	-0.2	NC	0.938478
244986_at	560	P	2.44e-4	0.4	NC	0.019624
244987_s_at	1542	P	2.44e-4	0.1	NC	0.5
244988_s_at	227.1	P	0.008057	-0.4	NC	0.989865
244989_s_at	21	A	0.219482	0.2	NC	0.5
244990_s_at	15.1	A	0.19458	1.8	I	0.001486
244991_s_at	36.2	P	0.001953	0.8	NC	0.009292
244992_s_at	837	P	2.44e-4	0.5	I	5.2e-5
244993_s_at	252.7	P	0.001221	0.2	NC	0.5
244994_at	6	A	0.466064	2.5	NC	0.252851
244995_at	14.6	A	0.27417	0.4	NC	0.5
244996_at	157.7	P	2.44e-4	0.6	NC	0.022932
244997_at	59	P	0.005859	0.3	NC	0.5
244998_at	317.5	P	2.44e-4	0.8	I	4.6e-5
244999_at	45.5	P	7.32e-4	0.5	NC	0.088938
245000_at	23.3	A	0.398926	0.4	NC	0.342437
245001_at	439.9	P	7.32e-4	-0.3	NC	0.916174
245002_at	53.6	P	0.030273	0	NC	0.5
245003_at	62	P	0.030273	0.1	NC	0.5
245004_at	57.4	P	0.023926	0.7	NC	0.145682
245005_at	34.9	A	0.27417	-0.1	NC	0.5
245006_at	612.7	P	2.44e-4	0.5	I	6.8e-5
245007_at	134.5	P	0.030273	0.4	NC	0.5
245008_at	69	P	0.01416	0.8	NC	0.009292
245009_at	601.4	P	7.32e-4	0.1	NC	0.5
245010_at	9.7	A	0.696289	0.8	NC	0.467656
245011_at	73.4	P	0.023926	0.9	NC	0.138386
245012_at	54.6	P	0.005859	0.1	NC	0.5
245013_at	1615.6	P	2.44e-4	0.2	NC	0.5
245014_at	976.6	P	2.44e-4	-0.4	D	0.999922
245015_at	274.3	P	2.44e-4	0	NC	0.545234
245016_at	391.8	P	2.44e-4	0.5	NC	0.015426
245017_at	660.6	P	7.32e-4	0.7	I	1.47e-4
245018_at	94.9	P	0.010742	-0.2	NC	0.5
245019_at	162.7	P	0.018555	0.3	NC	0.5
245020_at	179.3	P	2.44e-4	0.3	NC	0.5
245021_at	67.5	P	0.001221	0.3	NC	0.296089
245022_at	3.8	A	0.80542	-2.3	NC	0.48058
245023_at	238.5	P	7.32e-4	1.1	I	3.5e-5
245024_at	922	P	2.44e-4	3.5	I	2.e-5
245025_at	177.7	P	2.44e-4	1.3	I	2.e-5
245026_at	158.9	P	2.44e-4	1.2	I	7.8e-5
245027_at	24.7	A	0.303711	-0.8	NC	0.934434
245028_at	106.4	P	0.001221	-0.3	NC	0.993497
245029_at	25.1	A	0.171387	0.1	NC	0.5
245030_at	2.6	A	0.904785	-1	NC	0.596188
245031_at	87.3	P	0.010742	0.2	NC	0.5
245032_at	22.1	A	0.334473	-0.4	NC	0.5
245033_at	54.2	A	0.095215	0.8	NC	0.274048
245034_at	86	M	0.056152	0	NC	0.633407
245035_at	216.2	P	0.001953	0.5	NC	0.242585
245036_at	142	P	7.32e-4	0.2	NC	0.5
245037_at	19.4	A	0.27417	-0.1	NC	0.725952
245038_at	150.4	P	0.008057	-1.2	D	0.99998
245039_at	224.1	P	0.001221	-0.2	NC	0.988955
245040_at	30	A	0.432373	0.6	NC	0.124552
245041_at	131.8	P	0.001221	-0.8	D	0.999922
245042_at	71	A	0.334473	0.1	NC	0.838962
245043_at	178.1	P	2.44e-4	-0.2	NC	0.938478
245044_at	19	A	0.533936	-0.7	NC	0.5
245045_at	229.8	P	2.44e-4	-0.1	NC	0.757415
245046_at	406.1	P	2.44e-4	-0.4	D	0.995927
245047_at	52.2	P	0.037598	0.9	NC	0.078937
245048_at	929.8	P	2.44e-4	0.7	I	4.e-5
245049_at	52.1	P	0.00415	0.5	NC	0.441923
245050_at	166.6	P	0.005859	1	I	3.07e-4
245051_at	202.5	P	2.44e-4	0.4	NC	0.194801
245052_at	49.5	A	0.111572	0.4	NC	0.354442
245053_at	14.4	A	0.432373	-0.7	NC	0.532344
245054_at	84.2	P	0.001221	-0.1	NC	0.949447
245055_at	44.9	P	0.008057	0	NC	0.284967
245056_at	68.7	P	0.010742	-0.3	NC	0.868657
245057_at	3.6	A	0.919434	1.1	NC	0.222749
245058_at	13	A	0.633789	2.5	NC	0.088938
245059_at	129.6	P	0.001953	-0.3	NC	0.987976
245060_at	879	P	2.44e-4	-0.2	D	0.999562
245061_at	70.5	P	0.037598	0.1	NC	0.596188
245062_at	175.1	P	2.44e-4	-0.1	NC	0.747149
245063_at	113.9	P	0.001221	-0.1	NC	0.5
245064_at	96	P	7.32e-4	0.4	NC	0.416433
245065_at	204.3	P	0.030273	-0.2	D	0.998514
245066_at	289.9	P	0.005859	0.3	NC	0.161038
245067_at	667.7	P	2.44e-4	0	NC	0.5
245068_at	14.7	A	0.398926	0.5	NC	0.5
245069_at	23.4	A	0.366211	2.3	NC	0.5
245070_at	3.1	A	0.943848	0.1	NC	0.51942
245071_at	9.1	A	0.870361	1.8	NC	0.5
245072_s_at	0.8	A	0.850342	0.4	NC	0.757415
245073_at	2.8	A	0.919434	-0.1	NC	0.854318
245074_at	84.1	M	0.056152	0.9	NC	0.5
245075_at	20.3	A	0.432373	0.1	NC	0.263341
245076_at	6.4	A	0.904785	0.9	NC	0.342437
245077_at	31.9	A	0.19458	0	NC	0.342437
245078_at	265.5	P	0.00415	0.3	NC	0.5
245079_at	76.2	A	0.219482	-0.1	NC	0.757415
245080_at	168.9	P	0.005859	-0.1	NC	0.558077
245081_at	59	A	0.149658	0.5	NC	0.330589
245082_at	7.6	A	0.592773	-2.4	NC	0.60871
245083_at	313.3	P	2.44e-4	0.1	NC	0.5
245084_at	40.6	P	0.018555	0	NC	0.62112
245085_at	927.6	P	2.44e-4	0	NC	0.5
245086_at	24.6	A	0.533936	2.6	NC	0.330589
245087_at	68.6	P	2.44e-4	0.1	NC	0.5
245088_at	2.6	A	0.533936	-0.6	NC	0.467656
245089_at	164.7	P	7.32e-4	0.1	NC	0.5
245090_at	651.5	P	2.44e-4	-0.7	D	0.999954
245091_at	33.4	A	0.601074	0.2	NC	0.854318
245092_at	236	P	0.005859	0.8	NC	0.026698
245093_at	32.5	A	0.398926	-0.6	NC	0.975245
245094_at	273.5	P	0.001953	0.3	NC	0.035785
245095_at	20.3	A	0.219482	0.2	NC	0.5
245096_at	67.7	P	0.01416	0	NC	0.786812
245097_at	155.3	P	2.44e-4	0	NC	0.5
245098_at	400.7	P	2.44e-4	-0.1	NC	0.545234
245099_at	218.7	P	0.018555	-0.1	NC	0.645558
245100_at	148.6	P	0.001221	-0.1	NC	0.888286
245101_at	588.3	P	2.44e-4	-0.6	D	0.999886
245102_at	2.6	A	0.828613	-1.1	NC	0.955851
245103_at	13.4	A	0.5	-0.7	NC	0.5
245104_at	107.8	P	0.00293	0.1	NC	0.5
245105_at	32.2	A	0.303711	0	NC	0.545234
245106_at	103.3	P	2.44e-4	0.4	NC	0.213188
245107_at	4.4	A	0.466064	-3.1	NC	0.949447
245108_at	5.6	A	0.567627	-2.9	NC	0.786812
245109_at	10.4	A	0.149658	-1.1	NC	0.645558
245110_at	39.3	A	0.533936	-0.5	NC	0.973302
245111_at	2.8	A	0.904785	0.4	NC	0.318909
245112_at	547.4	P	2.44e-4	0.2	NC	0.5
245113_at	653.8	P	2.44e-4	0.6	I	0.001486
245114_at	337.3	P	2.44e-4	0	NC	0.62112
245115_at	426.8	P	2.44e-4	0	NC	0.5
245116_at	292.9	P	2.44e-4	0.1	NC	0.5
245117_at	381.9	P	7.32e-4	2.1	I	2.e-5
245118_at	113.5	P	0.00293	0.7	I	0.001201
245119_at	58.5	P	0.018555	-0.3	D	0.99751
245120_at	116.1	P	0.030273	0.2	NC	0.5
245121_at	1828.4	P	2.44e-4	0.1	NC	0.5
245122_at	200.9	P	0.008057	-0.3	D	0.998799
245123_at	20.8	A	0.533936	2.9	NC	0.5
245124_at	245.3	P	7.32e-4	0	NC	0.60871
245125_at	2	A	0.962402	-2	NC	0.5
245126_at	86.1	P	0.001953	0.1	NC	0.5
245127_at	79.8	P	0.037598	-0.1	NC	0.925732
245128_at	25.3	A	0.095215	1.7	NC	0.035785
245129_at	19	A	0.533936	3	NC	0.5
245130_at	35.2	A	0.19458	-0.2	NC	0.814019
245131_s_at	320.2	P	0.00293	0.2	NC	0.596188
245132_at	33.8	A	0.095215	-1.4	NC	0.988955
245133_at	53.5	P	0.018555	0.7	NC	0.493524
245134_s_at	101.3	P	0.01416	-0.1	NC	0.949447
245135_at	2	A	0.919434	-3.3	D	0.99775
245136_at	279.3	P	2.44e-4	0.4	NC	0.083826
245137_at	76.1	P	0.008057	-0.3	NC	0.969033
245138_at	5	A	0.80542	0.2	NC	0.532344
245139_at	433.7	P	2.44e-4	0	NC	0.5
245140_at	2.1	A	0.687744	-2.9	NC	0.977068
245141_at	134.6	P	0.030273	0.2	NC	0.5
245142_at	5.8	A	0.828613	-0.8	NC	0.757415
245143_at	40	P	0.037598	0.3	NC	0.5
245144_at	469.3	P	2.44e-4	0.3	NC	0.274048
245145_at	157.7	P	0.001221	0.1	NC	0.5
245146_at	261.9	P	0.00293	0.1	NC	0.5
245147_at	36.8	A	0.080566	0.1	NC	0.5
245148_at	12.7	A	0.80542	-4.6	D	0.99998
245149_at	58.5	M	0.056152	0	NC	0.5
245150_at	87.6	P	0.00415	0	NC	0.5
245151_at	492	P	2.44e-4	1.1	I	2.e-5
245152_at	187.6	P	0.018555	0.2	NC	0.5
245153_at	0.7	A	0.844727	0	NC	0.342437
245154_at	26.1	A	0.633789	-0.5	NC	0.558077
245155_at	802.2	P	2.44e-4	0.1	NC	0.5
245156_at	68.9	P	0.00293	-0.4	NC	0.988955
245157_at	1.3	A	0.828613	0.2	NC	0.830902
245158_at	37.6	A	0.149658	0.3	NC	0.5
245159_at	8.9	A	0.601074	0.4	NC	0.252851
245160_at	1.7	A	0.870361	0	NC	0.633407
245161_at	76.6	A	0.080566	0.5	NC	0.545234
245162_at	4.2	A	0.533936	-1.1	NC	0.5
245163_at	2	A	0.753906	-1.1	NC	0.5
245164_at	442.9	P	7.32e-4	0.3	NC	0.094279
245165_at	20.9	A	0.246094	-0.4	NC	0.767451
245166_at	72.2	M	0.056152	0.3	NC	0.274048
245167_s_at	461.9	P	7.32e-4	-0.2	NC	0.975245
245168_at	1014.2	P	2.44e-4	-0.6	D	0.999693
245169_at	352.7	P	7.32e-4	-0.2	NC	0.767451
245170_at	20.4	A	0.5	-0.3	NC	0.5
245171_at	96.6	A	0.19458	-0.8	D	0.99998
245172_at	98.7	P	0.01416	0.3	NC	0.5
245173_at	4.6	A	0.888428	0.6	NC	0.5
245174_at	115.8	P	0.01416	0.1	NC	0.5
245175_at	1325.8	P	2.44e-4	0.1	NC	0.5
245176_at	111.5	M	0.056152	-0.2	NC	0.51942
245177_at	20.4	A	0.601074	0.6	NC	0.5
245178_at	218.7	P	0.001953	-0.3	NC	0.961585
245179_at	131	P	0.01416	0.2	NC	0.747149
245180_at	239.1	P	7.32e-4	0.2	NC	0.5
245181_at	1287.2	P	2.44e-4	-0.4	D	0.998923
245182_at	127	P	0.01416	0	NC	0.5
245183_at	93.9	P	0.046143	0.1	NC	0.5
245184_at	19.9	A	0.19458	0.2	NC	0.5
245185_at	107.3	P	0.018555	0.6	NC	0.185981
245186_at	163.9	P	0.018555	-0.5	D	0.99987
245187_s_at	201.3	P	0.001221	0	NC	0.5
245188_at	61	A	0.080566	0.1	NC	0.506476
245189_at	8.5	A	0.601074	2.7	NC	0.041201
245190_at	60.3	P	0.00415	0.3	NC	0.5
245191_at	12.1	A	0.466064	-0.1	NC	0.5
245192_at	11.7	A	0.366211	-0.1	NC	0.725952
245193_at	80.7	A	0.149658	-1.8	D	0.99998
245194_at	70.3	A	0.129639	-0.3	NC	0.991489
245195_at	22	A	0.334473	-0.1	NC	0.736659
245196_at	142.6	P	0.00293	-0.1	NC	0.747149
245197_at	307.1	P	2.44e-4	-0.9	D	0.999977
245198_at	82.7	A	0.129639	-0.2	NC	0.888286
245199_at	2536.5	P	2.44e-4	0.2	NC	0.5
245200_at	131.1	P	0.023926	0	NC	0.5
245201_at	90.8	P	0.030273	-0.3	NC	0.814019
245202_at	134.3	P	0.008057	-0.2	NC	0.988955
245203_at	19.8	A	0.601074	3.3	NC	0.194801
245204_at	3.8	A	0.870361	-2.1	MD	0.994067
245205_at	53.8	A	0.19458	0.3	NC	0.5
245206_at	173.4	P	2.44e-4	-0.4	D	0.995519
245207_at	169.5	P	0.001221	-0.5	D	0.999833
245208_at	46	P	2.44e-4	-1	D	0.998349
245209_at	487.5	P	2.44e-4	0	NC	0.657563
245210_at	99.2	P	2.44e-4	0	NC	0.5
245211_at	362.5	P	7.32e-4	0	NC	0.506476
245212_at	1.7	A	0.80542	-0.1	NC	0.596188
245213_at	47.9	A	0.149658	0.2	NC	0.467656
245214_at	4.4	A	0.432373	-0.6	NC	0.296089
245215_at	30.6	A	0.246094	1.2	NC	0.48058
245216_at	268.5	P	2.44e-4	-0.1	NC	0.645558
245217_at	2.5	A	0.753906	0.5	NC	0.725952
245218_s_at	31.7	A	0.080566	0	NC	0.796129
245219_at	47	A	0.19458	0.2	NC	0.5
245220_at	16.8	A	0.366211	-0.3	NC	0.596188
245221_s_at	25.7	A	0.303711	1	NC	0.263341
245222_at	4	A	0.888428	-1.9	NC	0.894337
245223_at	1.6	A	0.870361	-0.1	NC	0.596188
245224_at	47.8	A	0.219482	1.3	NC	0.5
245225_at	6.1	A	0.780518	0.6	NC	0.041201
245226_at	4.9	A	0.665527	-2.2	D	0.998514
245227_s_at	93.4	P	0.008057	0.2	NC	0.5
245228_at	238.2	P	2.44e-4	-0.2	NC	0.822588
245229_at	124.1	P	0.00293	0.6	NC	0.057676
245230_at	39.3	P	0.037598	0.3	NC	0.5
245231_at	7	A	0.72583	-1.8	NC	0.875448
245232_at	1.2	A	0.943848	-0.1	NC	0.747149
245233_at	11.7	A	0.601074	0.8	NC	0.5
245234_at	110	P	0.01416	-0.6	D	0.996959
245235_at	384.9	P	7.32e-4	0	NC	0.5
245236_at	61	P	2.44e-4	0.1	NC	0.5
245237_at	110	P	2.44e-4	-0.1	NC	0.5
245238_at	1449.6	P	2.44e-4	-0.3	D	0.996959
245239_at	36.5	A	0.366211	1.1	NC	0.263341
245240_at	7.8	A	0.850342	0.2	NC	0.545234
245241_at	5.1	A	0.753906	0.1	NC	0.5
245242_at	23.7	A	0.334473	0	NC	0.5
245243_at	33	A	0.219482	0.4	NC	0.177412
245244_at	43.9	A	0.171387	-0.2	NC	0.916174
245245_at	48.1	A	0.27417	-0.1	NC	0.5
245246_at	2.9	A	0.919434	0	NC	0.925732
245247_at	203.2	P	0.001221	-0.5	D	0.999786
245248_at	103.9	P	2.44e-4	0	NC	0.822588
245249_at	485.5	P	2.44e-4	-0.4	D	0.998514
245250_at	36.5	A	0.303711	-1.1	D	0.999811
245251_at	115.6	P	0.010742	0.4	NC	0.177412
245252_at	252.9	P	0.001953	-0.2	NC	0.838962
245253_at	9.8	A	0.601074	1.7	NC	0.296089
245254_at	95.7	P	0.046143	-0.5	NC	0.805199
245255_at	289.4	P	0.001221	-0.2	NC	0.984574
245256_at	86.4	P	0.01416	-0.1	NC	0.5
245257_at	18.2	A	0.246094	0.6	NC	0.441923
245258_at	207.6	P	0.001953	0.4	NC	0.441923
245259_at	4.2	A	0.753906	-3.1	NC	0.984574
245260_at	179.2	P	0.023926	0.1	NC	0.5
245261_at	184.7	P	0.005859	0.3	NC	0.5
245262_at	59.2	P	0.046143	0.1	NC	0.5
245263_at	34.9	A	0.432373	-0.3	D	0.997247
245264_at	34.2	A	0.095215	1.7	NC	0.024755
245265_at	1.8	A	0.969727	-1.9	NC	0.900148
245266_at	51.9	P	0.00415	-1.4	NC	0.987976
245267_at	145.6	P	2.44e-4	0	NC	0.5
245268_at	100.8	P	0.005859	-0.1	NC	0.596188
245269_at	243.7	P	2.44e-4	0.1	NC	0.5
245270_at	1610.8	P	2.44e-4	0.2	NC	0.5
245271_at	139	P	7.32e-4	-0.5	NC	0.955851
245272_at	8.4	A	0.466064	-1.7	NC	0.964215
245273_at	147	A	0.171387	-0.3	NC	0.987976
245274_at	139.4	P	0.008057	0.3	NC	0.5
245275_at	3.1	A	0.962402	0.6	NC	0.467656
245276_at	130.3	P	0.030273	0.3	NC	0.403812
245277_at	35.9	A	0.398926	0.3	NC	0.925732
245278_at	417.7	P	7.32e-4	-0.5	D	0.99998
245279_at	237.5	P	2.44e-4	0.1	NC	0.5
245280_at	135	P	7.32e-4	0.3	NC	0.5
245281_at	538.4	P	2.44e-4	0	NC	0.5
245282_at	313.5	P	2.44e-4	-0.4	MD	0.995075
245283_at	18.3	A	0.334473	-1.3	NC	0.978776
245284_at	85.5	P	0.00293	0.2	NC	0.532344
245285_s_at	131.5	P	0.001953	-0.1	NC	0.868657
245286_at	1568.6	P	2.44e-4	-0.3	NC	0.975245
245287_at	101.7	P	0.008057	-0.2	NC	0.980376
245288_at	144.5	P	0.005859	-0.6	D	0.99775
245289_at	1629	P	2.44e-4	0	NC	0.5
245290_at	379.9	P	0.001953	-0.5	D	0.99998
245291_at	132.9	P	0.00415	0.8	I	0.001201
245292_at	967.2	P	2.44e-4	-0.3	D	0.999911
245293_at	324.3	P	2.44e-4	0.5	I	0.001077
245294_at	116	A	0.080566	-0.2	MD	0.994067
245295_at	178	P	7.32e-4	-0.1	NC	0.5
245296_at	181.8	P	0.018555	1.4	I	2.e-5
245297_at	86.4	P	7.32e-4	0	NC	0.5
245298_at	137.2	A	0.129639	-0.2	NC	0.888286
245299_at	565.8	P	2.44e-4	-0.1	NC	0.938478
245300_at	88	P	7.32e-4	0.1	NC	0.5
245301_at	100.6	P	0.00293	0.4	NC	0.5
245302_at	35.4	P	0.046143	-0.3	NC	0.958799
245303_at	94.3	P	0.030273	0.4	NC	0.138386
245304_at	34.6	A	0.149658	-0.2	NC	0.757415
245305_at	630.6	P	2.44e-4	0	NC	0.5
245306_at	67.1	P	0.022461	0	NC	0.37888
245307_at	130.6	P	0.005859	0.2	NC	0.5
245308_at	196.7	P	2.44e-4	-0.4	D	0.999135
245309_at	83.1	P	0.005859	0	NC	0.5
245310_at	63.9	P	0.00293	0.7	NC	0.054022
245311_at	1328.3	P	2.44e-4	0	NC	0.5
245312_at	42.5	A	0.095215	-0.2	NC	0.978776
245313_at	210.8	P	2.44e-4	0	NC	0.5
245314_at	70.2	A	0.398926	0.4	NC	0.5
245315_at	647.5	P	2.44e-4	0	NC	0.5
245316_at	195.2	P	2.44e-4	0.2	NC	0.5
245317_at	887.7	P	2.44e-4	-1.3	D	0.99998
245318_at	4.5	A	0.398926	-1.8	NC	0.5
245319_at	69.5	P	0.023926	0.4	NC	0.5
245320_at	204.4	P	0.001953	-0.1	NC	0.934434
245321_at	440.7	P	2.44e-4	-0.2	NC	0.715033
245322_at	5.2	A	0.633789	-1.6	NC	0.757415
245323_at	780.9	P	2.44e-4	0.2	NC	0.5
245324_at	270.1	P	2.44e-4	-0.2	NC	0.977068
245325_at	93.7	P	2.44e-4	-1.1	D	0.999911
245326_at	9.6	A	0.432373	-1.9	NC	0.703911
245327_at	145.4	P	0.001953	-0.2	NC	0.938478
245328_at	654.9	P	2.44e-4	-0.1	NC	0.645558
245329_at	297.1	P	2.44e-4	0.6	NC	0.01421
245330_at	104.8	M	0.056152	-1.1	D	0.99997
245331_at	440.4	P	2.44e-4	0	NC	0.5
245332_at	339.2	P	2.44e-4	0.3	NC	0.284967
245333_at	307.2	P	2.44e-4	0.1	NC	0.5
245334_at	601	P	2.44e-4	0.5	I	3.e-5
245335_at	2.3	A	0.943848	-0.6	NC	0.881991
245336_at	10.4	A	0.696289	0.2	NC	0.493524
245337_at	122.8	P	0.001953	0.2	NC	0.5
245338_at	150.8	P	0.005859	0.3	NC	0.5
245339_at	111.8	A	0.111572	-0.2	NC	0.814019
245340_at	1126.4	P	2.44e-4	0.2	NC	0.5
245341_at	144.6	P	0.005859	-0.2	NC	0.942324
245342_at	2910.6	P	2.44e-4	0.1	NC	0.5
245343_at	157.1	P	2.44e-4	0.1	NC	0.5
245344_at	185.2	P	7.32e-4	0.1	NC	0.5
245345_at	38.6	P	0.010742	-0.3	NC	0.868657
245346_at	33.4	P	0.001221	0.3	NC	0.37888
245347_at	20.7	A	0.111572	-0.5	NC	0.715033
245348_at	328.2	P	2.44e-4	0.1	NC	0.5
245349_at	11.5	A	0.366211	-0.5	NC	0.814019
245350_at	879.2	P	2.44e-4	-0.5	D	0.99996
245351_at	222.4	P	2.44e-4	-0.1	NC	0.805199
245352_at	10.1	A	0.303711	1.5	NC	0.038415
245353_at	54	A	0.080566	0.2	NC	0.5
245354_at	12.2	A	0.466064	0.6	NC	0.5
245355_at	3419.9	P	2.44e-4	0.4	NC	0.024755
245356_at	8356.5	P	2.44e-4	-0.3	D	0.996959
245357_at	58.8	P	0.001221	-0.5	NC	0.596188
245358_at	242.2	P	0.001221	-0.1	NC	0.657563
245359_at	168.4	P	0.001953	-0.1	NC	0.987976
245360_at	282.4	P	7.32e-4	-0.1	NC	0.633407
245361_at	407	P	7.32e-4	-0.2	NC	0.938478
245362_at	88.2	P	0.001221	-0.4	NC	0.983269
245363_at	190.2	P	0.00415	-0.1	NC	0.921063
245364_at	64.1	P	0.046143	0	NC	0.5
245365_at	198.8	P	0.01416	0.3	NC	0.5
245366_at	106.1	P	2.44e-4	-0.3	NC	0.949447
245367_at	103.9	P	0.001953	0.2	NC	0.441923
245368_at	55.8	P	0.023926	0.2	NC	0.318909
245369_at	23.6	A	0.633789	3.7	NC	0.416433
245370_at	103.4	P	7.32e-4	0.3	NC	0.252851
245371_at	34	A	0.246094	0.3	NC	0.403812
245372_at	1331.1	P	2.44e-4	0.2	NC	0.284967
245373_s_at	1391	P	0.001221	0	NC	0.5
245374_at	199	P	2.44e-4	0.1	NC	0.5
245375_at	29.9	A	0.095215	0.3	NC	0.60871
245376_at	38.1	P	0.018555	1.4	NC	0.161038
245377_at	24.7	A	0.398926	1.5	NC	0.757415
245378_at	35.7	A	0.5	1.9	NC	0.5
245379_at	63.7	P	0.030273	0.1	NC	0.5
245380_at	36.9	A	0.095215	0.6	NC	0.5
245381_at	48.4	A	0.171387	0	NC	0.757415
245382_at	616	P	7.32e-4	-0.5	D	0.99998
245383_at	62.7	A	0.27417	0.7	NC	0.263341
245384_at	56.5	P	0.005859	0.1	NC	0.5
245385_at	38.8	P	0.037598	0	NC	0.861614
245386_at	1123.4	P	2.44e-4	-0.4	D	0.99998
245387_at	239.9	P	2.44e-4	0.2	NC	0.5
245388_at	34.5	A	0.398926	0.2	NC	0.545234
245389_at	92.7	A	0.171387	0.4	NC	0.5
245390_at	97.2	P	0.001953	0	NC	0.5
245391_at	938.6	P	2.44e-4	-0.4	D	0.99998
245392_at	26.9	A	0.398926	1.7	NC	0.094279
245393_at	951.6	P	7.32e-4	-0.5	D	0.999562
245394_at	1399.1	P	0.001221	0.2	NC	0.493524
245395_at	113.4	P	0.023926	0.5	NC	0.330589
245396_at	42.6	A	0.533936	-0.8	NC	0.570859
245397_at	92.6	P	0.023926	0.6	NC	0.105663
245398_at	131.9	P	2.44e-4	-0.5	D	0.995519
245399_at	5029.7	P	2.44e-4	-0.2	D	0.999853
245400_at	411.4	P	2.44e-4	-0.5	D	0.999786
245401_at	306.7	P	2.44e-4	-1.8	D	0.99998
245402_at	10.4	A	0.303711	-0.4	NC	0.028766
245403_at	23.4	A	0.601074	0.6	NC	0.5
245404_at	110.2	P	2.44e-4	0.4	NC	0.019624
245405_at	48.1	A	0.067627	0.4	NC	0.48058
245406_at	18.2	A	0.601074	-0.1	NC	0.596188
245407_at	431.4	P	7.32e-4	-0.2	NC	0.986922
245408_at	87.1	P	0.030273	0.3	NC	0.296089
245409_at	4.2	A	0.567627	-2.8	NC	0.786812
245410_at	25.4	P	0.046143	-0.4	NC	0.62112
245411_at	19.7	A	0.633789	0.2	NC	0.916174
245412_at	523.9	P	2.44e-4	0.4	NC	0.054022
245413_at	59.7	P	0.046143	-0.1	NC	0.715033
245414_at	87.3	A	0.27417	0.6	NC	0.232549
245415_at	404.1	P	7.32e-4	0.1	NC	0.5
245416_at	128.3	P	2.44e-4	0.2	NC	0.5
245417_at	7.2	A	0.72583	-2	NC	0.888286
245418_at	153.3	P	7.32e-4	0	NC	0.5
245419_at	1.4	A	0.633789	-0.3	NC	0.5
245420_at	30.9	A	0.5	0.1	NC	0.715033
245421_at	98.7	P	0.00415	0.3	NC	0.213188
245422_at	2.5	A	0.904785	0.3	NC	0.822588
245423_at	42.5	A	0.219482	0.2	NC	0.51942
245424_at	2.3	A	0.991943	0.4	NC	0.532344
245425_at	390.3	P	0.001953	0.2	NC	0.5
245426_at	26.1	P	0.01416	0.1	NC	0.5
245427_at	91.9	A	0.067627	-0.1	NC	0.747149
245428_at	89.5	A	0.095215	-0.3	NC	0.657563
245429_at	43.6	A	0.27417	0.4	NC	0.403812
245430_at	161.5	P	0.010742	0.2	NC	0.37888
245431_at	151.7	P	2.44e-4	0	NC	0.796129
245432_at	122.4	P	0.010742	0.1	NC	0.5
245433_at	815.4	P	2.44e-4	0.3	NC	0.057676
245434_at	176.7	P	0.001221	0	NC	0.570859
245435_at	61.8	A	0.080566	0.8	NC	0.252851
245436_at	1.6	A	0.780518	-4.8	NC	0.989865
245437_at	39.3	A	0.067627	0.2	NC	0.5
245438_at	74.8	P	0.00415	-0.2	NC	0.60871
245439_at	52	A	0.111572	-0.2	NC	0.786812
245440_at	15.4	A	0.601074	1.2	NC	0.403812
245441_at	30.8	A	0.080566	0.4	NC	0.5
245442_at	53.7	P	2.44e-4	-0.6	NC	0.846768
245443_at	7.1	A	0.780518	0.5	NC	0.454766
245444_at	21.7	A	0.533936	-0.4	NC	0.715033
245445_at	50.7	A	0.080566	-0.1	NC	0.958799
245446_at	117.9	P	2.44e-4	0.4	NC	0.242585
245447_at	42.1	A	0.466064	4.4	NC	0.030967
245448_at	3.5	A	0.969727	0.1	NC	0.900148
245449_at	48.2	A	0.27417	0	NC	0.39129
245450_at	22.5	A	0.753906	0.6	NC	0.911062
245451_at	39.2	A	0.129639	0	NC	0.5
245452_at	8.7	A	0.27417	0.1	NC	0.194801
245453_at	19.2	A	0.366211	-0.2	NC	0.5
245454_at	188.8	P	0.00293	0.7	I	0.003699
245455_at	1.3	A	0.919434	-1	NC	0.5
245456_at	130.5	P	2.44e-4	0.3	NC	0.153232
245457_s_at	108.4	P	0.046143	0.1	NC	0.5
245458_at	40.2	A	0.567627	2	NC	0.124552
245459_at	3.4	A	0.888428	0.8	NC	0.213188
245460_at	13.5	A	0.366211	0.3	NC	0.069813
245461_at	59.9	A	0.080566	0.4	NC	0.5
245462_at	78.6	P	0.005859	0.2	NC	0.5
245463_at	388.8	P	2.44e-4	-1.8	D	0.99998
245464_at	69.4	P	0.023926	0.6	NC	0.5
245465_at	39.6	A	0.303711	0.6	NC	0.5
245466_at	58.2	P	0.010742	-0.1	NC	0.5
245467_at	82.2	A	0.19458	-0.1	NC	0.5
245468_at	29.8	A	0.067627	-0.1	NC	0.5
245469_at	4	A	0.5	3.8	NC	0.065566
245470_at	2.4	A	0.932373	0.6	NC	0.318909
245471_at	4.4	A	0.366211	0.4	NC	0.232549
245472_at	1.7	A	0.904785	-0.8	NC	0.703911
245473_at	1.2	A	0.870361	0.3	NC	0.5
245474_at	100.7	A	0.067627	0.1	NC	0.5
245475_at	29.8	A	0.246094	0.9	NC	0.296089
245476_at	3.3	A	0.850342	0.2	NC	0.786812
245477_at	142.1	P	2.44e-4	-0.7	D	0.999226
245478_at	153.2	P	2.44e-4	-0.2	NC	0.846768
245479_at	53.2	P	0.005859	0	NC	0.5
245480_at	72.1	P	0.018555	-0.1	NC	0.861614
245481_at	360	P	0.00293	-0.2	NC	0.942324
245482_at	127.4	P	0.00415	-0.3	D	0.999611
245483_at	2072.3	P	2.44e-4	-1.2	D	0.99998
245484_at	180	P	2.44e-4	0	NC	0.51942
245485_at	71.8	P	0.00293	-0.3	NC	0.5
245486_x_at	81	A	0.466064	0.5	NC	0.39129
245487_at	153.2	P	0.01416	0.3	NC	0.5
245488_at	31.6	A	0.129639	0.1	NC	0.366593
245489_at	83.1	A	0.095215	-0.2	NC	0.881991
245490_at	34.4	A	0.27417	0.3	NC	0.5
245491_at	48.9	P	0.037598	-0.4	NC	0.506476
245492_at	171.4	P	7.32e-4	0.3	NC	0.194801
245493_at	52.7	P	0.01416	0.2	NC	0.5
245494_at	91.9	P	0.00293	0.3	NC	0.5
245495_at	71.2	A	0.067627	-1	D	0.999382
245496_at	180.6	P	0.00293	0.4	NC	0.5
245497_at	6.5	A	0.601074	0.4	NC	0.467656
245498_at	54.3	A	0.171387	-0.1	NC	0.777251
245499_at	37.5	A	0.432373	0.1	NC	0.830902
245500_at	2.5	A	0.780518	0.2	NC	0.692594
245501_at	2.8	A	0.904785	0.9	NC	0.5
245502_at	204.1	P	0.001221	0.4	NC	0.01421
245503_at	5.2	A	0.5	0.7	NC	0.169098
245504_at	29.5	A	0.171387	3.5	NC	0.054022
245505_at	0.9	A	0.99585	0.5	NC	0.786812
245506_at	1.6	A	0.870361	-0.5	NC	0.669411
245507_at	3.8	A	0.932373	0.3	NC	0.532344
245508_at	1.2	A	0.989258	-3	NC	0.916174
245509_at	47.4	P	0.023926	0.2	NC	0.035785
245510_at	496.5	P	2.44e-4	-0.5	D	0.998923
245511_at	4.9	A	0.72583	-0.7	NC	0.62112
245512_at	611.4	P	2.44e-4	0.8	I	2.e-5
245513_at	127.2	P	0.023926	-0.5	D	0.998349
245514_at	59.3	P	0.001221	-0.1	NC	0.054022
245515_at	17.7	A	0.398926	0.4	NC	0.153232
245516_at	36.9	A	0.111572	0	NC	0.911062
245517_at	141.1	P	0.010742	0.3	NC	0.5
245518_at	106.8	P	0.001953	0.8	NC	0.232549
245519_at	4	A	0.904785	-2.5	NC	0.969033
245520_at	15.4	A	0.366211	1.6	NC	0.284967
245521_at	125.7	P	0.023926	0.1	NC	0.545234
245522_at	36.7	A	0.095215	-0.4	NC	0.545234
245523_at	304.5	P	2.44e-4	-0.4	NC	0.98579
245524_at	973.8	P	0.001221	0	NC	0.5
245525_at	352.8	P	0.001953	0.1	NC	0.5
245526_at	81.2	P	0.023926	-0.1	NC	0.532344
245527_at	49.5	A	0.303711	0.2	NC	0.645558
245528_at	9.3	A	0.533936	-3.2	D	0.999833
245529_at	78.3	P	7.32e-4	0.3	NC	0.5
245530_at	36	P	0.037598	1.1	NC	0.153232
245531_at	212.2	P	2.44e-4	-1.3	D	0.999977
245532_at	71.4	P	0.001953	0.1	NC	0.747149
245533_at	49.5	P	0.01416	-0.1	NC	0.5
245534_at	1.9	A	0.962402	0.2	NC	0.429141
245535_at	82.3	A	0.080566	0.8	NC	0.37888
245536_at	100.6	A	0.067627	0.2	NC	0.5
245537_at	5.3	A	0.601074	-0.2	NC	0.5
245538_at	5.2	A	0.80542	-2.3	NC	0.715033
245539_at	3.1	A	0.828613	0.4	NC	0.354442
245540_at	55.8	A	0.171387	-0.1	NC	0.5
245541_at	63.9	P	0.01416	0.3	NC	0.5
245542_at	4.4	A	0.72583	-0.4	NC	0.5
245543_at	13.4	A	0.27417	-0.3	NC	0.5
245544_at	182.7	P	2.44e-4	-0.2	NC	0.846768
245545_at	12.1	A	0.398926	-2.5	NC	0.715033
245546_at	55.9	A	0.067627	0.1	NC	0.5
245547_at	34.2	A	0.111572	3.1	I	0.004481
245548_at	22.9	A	0.366211	0.6	NC	0.232549
245549_at	7.8	A	0.72583	1	NC	0.596188
245550_at	146.8	P	0.005859	-0.5	D	0.999965
245551_at	5.8	A	0.696289	-0.8	NC	0.861614
245552_at	95.1	P	0.001953	1	I	7.74e-4
245553_at	32.8	A	0.095215	-0.4	NC	0.645558
245554_at	224	P	2.44e-4	-0.4	D	0.996959
245555_at	3650	P	2.44e-4	-0.2	NC	0.881991
245556_at	222.6	P	0.00415	-0.6	D	0.999693
245557_at	238.6	P	2.44e-4	0.1	NC	0.5
245558_at	40.4	M	0.056152	-0.2	NC	0.757415
245559_at	4.9	A	0.780518	0.6	NC	0.493524
245560_at	5.7	A	0.919434	0.4	NC	0.203871
245561_at	150.8	P	0.001221	0	NC	0.5
245562_at	100.6	P	7.32e-4	-0.3	NC	0.945978
245563_at	504.2	P	2.44e-4	-0.3	D	0.999034
245564_at	69.4	A	0.067627	0	NC	0.5
245565_at	65.6	P	0.023926	-0.4	NC	0.875448
245566_at	91.1	P	0.001953	0.2	NC	0.330589
245567_at	4175.3	P	2.44e-4	0.1	NC	0.5
245568_at	35.9	A	0.303711	-0.3	NC	0.5
245569_at	44.4	P	0.046143	-0.1	NC	0.263341
245570_at	4.5	A	0.828613	0.4	NC	0.51942
245571_at	1.8	A	0.870361	-2.5	NC	0.875448
245572_at	95.5	P	0.001953	0	NC	0.657563
245573_at	4.2	A	0.533936	-1.7	NC	0.5
245574_at	8.9	A	0.665527	-1.7	NC	0.692594
245575_at	56.2	P	0.005859	-0.5	NC	0.814019
245576_at	160.8	P	0.018555	-0.2	NC	0.757415
245577_at	105.9	P	2.44e-4	-0.5	NC	0.980376
245578_at	128	P	0.001221	-0.2	NC	0.777251
245579_at	5.5	A	0.567627	-2.5	NC	0.786812
245580_at	34.3	P	0.008057	-0.1	NC	0.5
245581_at	17.1	A	0.398926	-0.8	NC	0.757415
245582_at	19.9	A	0.171387	0	NC	0.767451
245583_at	102.1	P	0.005859	0.2	NC	0.5
245584_at	85.4	P	7.32e-4	0.4	I	0.00225
245585_at	1.3	A	0.919434	-0.7	NC	0.921063
245586_at	30.9	A	0.303711	0	NC	0.5
245587_at	89.3	P	0.018555	0.1	NC	0.596188
245588_at	23.1	A	0.111572	-0.3	NC	0.506933
245589_at	4.4	A	0.904785	0.2	NC	0.5
245590_at	27.4	P	0.046143	0.2	NC	0.318909
245591_at	9.9	A	0.567627	2.5	NC	0.342437
245592_at	14.8	A	0.5	2	NC	0.5
245593_at	70.1	P	0.018555	0.2	NC	0.5
245594_at	124	P	0.018066	-0.7	D	0.999727
245595_at	21.3	A	0.398926	2.4	NC	0.153232
245596_at	3.7	A	0.80542	-2.4	NC	0.715033
245597_at	43.6	A	0.246094	-0.4	NC	0.977068
245598_at	17.1	A	0.567627	-0.9	NC	0.988955
245599_at	106	P	0.005859	-0.2	NC	0.5
245600_at	226.8	P	0.001953	0	NC	0.506476
245601_at	85.9	P	0.001221	0	NC	0.5
245602_at	633.4	P	2.44e-4	-0.3	D	0.999448
245603_at	29.6	A	0.246094	0.5	NC	0.39129
245604_at	61.7	P	0.005859	-0.7	NC	0.99288
245605_at	191.9	P	0.005859	-0.3	D	0.998349
245606_at	72.5	P	0.010742	0.1	NC	0.5
245607_at	22.9	A	0.303711	-0.8	NC	0.5
245608_at	179.8	P	2.44e-4	0.1	NC	0.5
245609_at	28.4	A	0.080566	2.3	NC	0.021224
245610_at	50.9	P	0.037598	0.9	NC	0.296089
245611_at	220	P	2.44e-4	0.7	I	0.002032
245612_at	338.6	P	7.32e-4	-0.4	MD	0.994591
245613_at	24.9	A	0.466064	0.4	NC	0.5
245614_at	12.7	A	0.432373	1.8	NC	0.5
245615_at	19.1	A	0.334473	0.1	NC	0.5
245616_at	2.3	A	0.953857	-2.6	NC	0.838962
245617_at	9.5	A	0.567627	-0.4	NC	0.645558
245618_at	75.6	A	0.19458	-0.1	NC	0.645558
245619_at	64	A	0.095215	-0.1	NC	0.930187
245620_at	7.9	A	0.665527	0.4	NC	0.5
245621_at	37.3	A	0.111572	-0.5	NC	0.925732
245622_at	2.4	A	0.919434	1.8	NC	0.074268
245623_s_at	25.2	P	0.010742	-0.2	NC	0.657563
245624_at	3	A	0.665527	-0.8	NC	0.725952
245625_at	343.3	P	7.32e-4	0.1	NC	0.583567
245626_at	602.7	P	2.44e-4	-0.6	D	0.999911
245627_at	2.7	A	0.72583	0.4	NC	0.5
245628_at	6.4	A	0.533936	-2	NC	0.692594
245629_at	563.6	P	2.44e-4	0.4	NC	0.021224
245630_at	59.5	A	0.149658	1.1	NC	0.022932
245631_at	299.4	P	2.44e-4	0.1	NC	0.5
245632_at	50.9	A	0.149658	0.2	NC	0.506476
245633_at	366.8	P	2.44e-4	0	NC	0.532344
245634_at	16.2	A	0.466064	3.2	NC	0.083826
245635_at	52.1	P	0.046143	0.5	NC	0.118009
245636_at	37.2	A	0.080566	1.9	I	6.92e-4
245637_at	323.8	P	0.001221	0.3	NC	0.263341
245638_s_at	315.7	P	2.44e-4	-0.3	NC	0.921063
245639_at	943.3	P	2.44e-4	0.1	NC	0.5
245640_at	1.1	A	0.932373	-1.9	NC	0.992212
245641_at	71.8	P	0.037598	-0.4	NC	0.725952
245642_at	872.8	P	2.44e-4	-0.1	NC	0.888286
245643_at	27.7	A	0.5	0.2	NC	0.5
245644_at	128.8	P	0.005859	-0.3	NC	0.888286
245645_at	29.5	A	0.398926	-1	D	0.999382
245646_x_at	1.5	A	0.567627	0.4	NC	0.645558
245647_at	37.1	A	0.303711	1.3	NC	0.5
245648_at	4.9	A	0.828613	0.4	NC	0.366593
245649_at	205.8	P	0.023926	0.4	NC	0.203871
245650_at	8.3	A	0.432373	-1.8	NC	0.5
245651_s_at	1001.1	P	7.32e-4	0	NC	0.5
245652_at	7.3	A	0.72583	-1.5	NC	0.805199
245653_at	20.4	A	0.432373	0.3	NC	0.083826
245654_at	46.6	P	0.008057	0.2	NC	0.354442
245655_at	8.7	A	0.552734	5.6	NC	0.697453
245656_at	2	A	0.870361	0.4	NC	0.284967
245657_at	34.6	A	0.067627	0.1	NC	0.5
245658_at	2.2	A	0.976074	0.1	NC	0.669411
245659_at	240.4	P	7.32e-4	-0.6	D	0.999965
245660_at	134.7	P	0.00415	0	NC	0.5
245661_at	46.4	P	0.008057	0	NC	0.454766
245662_at	24.7	A	0.366211	-0.7	NC	0.988955
245663_at	11.9	A	0.696289	-0.2	NC	0.900148
245664_at	4.8	A	0.80542	-2	NC	0.5
245665_at	152.3	P	2.44e-4	-0.2	NC	0.777251
245666_at	270.9	P	7.32e-4	0	NC	0.5
245667_at	361.4	P	2.44e-4	-0.4	NC	0.989865
245668_at	1286.9	P	2.44e-4	-0.7	D	0.99998
245669_at	36.6	A	0.171387	0.2	NC	0.5
245670_at	54.9	A	0.432373	-0.2	NC	0.60871
245671_at	45.6	P	0.030273	0.3	NC	0.5
245672_at	35	A	0.432373	-0.1	NC	0.51942
245673_at	20.6	A	0.432373	1	NC	0.018128
245674_at	92.7	P	0.030273	0.4	NC	0.185981
245675_at	41.1	P	0.046143	0.5	NC	0.274048
245676_at	26.5	A	0.466064	0.9	NC	0.5
245677_at	33.4	P	0.030273	2	NC	0.019624
245678_at	97.5	P	0.046143	0.1	NC	0.5
245679_at	154.7	P	7.32e-4	-0.1	NC	0.930187
245680_at	22.7	A	0.366211	-0.4	NC	0.5
245681_at	163.7	P	0.010742	0.3	NC	0.5
245682_at	136.2	P	0.046143	-0.1	NC	0.725952
245683_at	133.2	P	0.001953	0	NC	0.5
245684_at	309.2	P	2.44e-4	-0.3	D	0.99775
245685_at	61.8	A	0.111572	-0.2	NC	0.875448
245686_at	677.1	P	2.44e-4	0	NC	0.5
245687_at	195.3	P	2.44e-4	-0.3	NC	0.900148
245688_at	1348	P	2.44e-4	0.6	I	1.89e-4
245689_at	3.5	A	0.72583	0.3	NC	0.37888
245690_at	26.9	A	0.129639	0.3	NC	0.044149
245691_at	122.4	A	0.111572	-0.2	NC	0.983269
245692_at	11.2	A	0.80542	0.5	NC	0.805199
245693_at	94.4	P	0.001221	0.2	NC	0.5
245694_at	199.1	P	0.00293	-0.6	D	0.998514
245695_at	100.2	P	0.01416	-0.1	NC	0.958799
245696_at	2.9	A	0.932373	0.4	NC	0.5
245697_at	122.1	P	0.010742	-1.5	D	0.99998
245698_at	63.3	A	0.398926	1.1	NC	0.5
245699_at	99.1	P	2.44e-4	0.5	NC	0.5
245700_at	10.4	A	0.5	-0.8	NC	0.60871
245701_at	3.8	A	0.828613	0.2	NC	0.5
245702_at	63.1	P	0.00293	0.3	NC	0.5
245703_at	20.9	A	0.366211	0.4	NC	0.5
245704_at	142.1	P	0.00293	-0.1	NC	0.725952
245705_at	8.6	A	0.567627	-1.2	NC	0.703911
245706_at	4.2	A	0.888428	-1.7	MD	0.994591
245707_at	36.4	A	0.19458	0.4	NC	0.5
245708_at	1.6	A	0.665527	0.3	NC	0.5
245709_at	76.9	P	0.010742	-0.4	NC	0.961585
245710_at	51.3	A	0.095215	0.2	NC	0.307406
245711_at	186	P	0.001221	-0.4	D	0.997247
245712_at	19.1	A	0.129639	-0.7	NC	0.5
245713_at	24.5	P	0.037598	0	NC	0.429141
245714_at	283.9	P	2.44e-4	-0.2	NC	0.921063
245715_s_at	3016.4	P	2.44e-4	0.4	NC	0.028766
245716_at	39.5	P	7.32e-4	-0.3	NC	0.5
245717_at	50.5	A	0.171387	1.9	NC	0.124552
245718_at	172.4	P	0.037598	0.4	NC	0.39129
245719_at	38.5	P	0.046143	0.1	NC	0.48058
245720_at	12.3	A	0.633789	-0.2	NC	0.5
245721_s_at	179.7	P	7.32e-4	0	NC	0.5
245722_at	108.7	P	0.008057	0.2	NC	0.5
245723_at	68.6	A	0.129639	0.3	NC	0.454766
245724_at	259.5	P	0.00293	-0.2	MD	0.994591
245725_at	66.4	P	0.005859	-1	NC	0.977068
245726_at	16.2	A	0.665527	-0.5	NC	0.493524
245727_at	66.6	P	0.023926	0	NC	0.5
245728_at	69.4	A	0.129639	-0.1	NC	0.5
245729_at	377	P	2.44e-4	0.2	NC	0.5
245730_at	76.8	P	0.018555	-0.1	NC	0.786812
245731_at	119.2	P	0.001221	-1	D	0.999948
245732_at	132.3	P	0.001953	-0.1	NC	0.5
245733_at	183.6	P	0.001953	0.1	NC	0.5
245734_at	149.7	P	7.32e-4	0.1	NC	0.5
245735_at	141.1	P	7.32e-4	-0.2	NC	0.881991
245736_at	1.13565e4	P	2.44e-4	0	NC	0.5
245737_at	108.2	P	7.32e-4	-0.6	D	0.99996
245738_at	15.4	A	0.466064	0.2	NC	0.5
245739_at	107.9	P	0.001221	-0.1	NC	0.905721
245740_at	194.8	P	0.018555	-0.2	NC	0.966696
245741_at	41.6	P	0.008057	1.3	NC	0.213188
245742_at	1015.7	P	2.44e-4	0	NC	0.5
245743_at	2	A	0.870361	0.1	NC	0.5
245744_at	9	A	0.72583	1.4	NC	0.185981
245745_at	0.1	A	0.99585	-1.3	NC	0.942324
245746_at	1412.8	P	2.44e-4	0.4	NC	0.030967
245747_at	24.3	A	0.095215	0.7	NC	0.669411
245748_at	115.5	P	0.00293	-0.7	D	0.999932
245749_at	4	A	0.72583	-2	NC	0.506476
245750_at	939.8	P	0.001221	-0.3	D	0.999759
245751_s_at	84.2	P	2.44e-4	0.3	NC	0.5
245752_at	19.5	A	0.303711	0.7	NC	0.403812
245753_at	1.6	A	0.780518	-1.5	NC	0.747149
245754_at	17.6	A	0.111572	4	I	1.01e-4
245755_at	1.9	A	0.72583	-2.4	NC	0.868657
245756_at	503.1	P	2.44e-4	-0.4	D	0.999911
245757_at	59.7	P	0.046143	1.3	I	0.002032
245758_at	54.2	P	0.001953	0.2	NC	0.558077
245759_at	77	P	0.008057	-0.2	D	0.998349
245760_s_at	8.8	A	0.567627	-0.6	NC	0.681091
245761_at	160.2	P	0.00415	-0.2	NC	0.977068
245762_at	50.4	P	0.01416	2.3	NC	0.026698
245763_at	117.1	P	7.32e-4	0.2	NC	0.5
245764_s_at	51.9	P	0.046143	-0.5	NC	0.796129
245765_at	4.6	A	0.780518	0.9	NC	0.62112
245766_at	2	A	0.80542	-4.2	NC	0.5
245767_at	48.8	P	0.018555	0	NC	0.5
245768_at	206.7	P	2.44e-4	-0.1	NC	0.669411
245769_at	47	P	0.010742	-0.3	NC	0.5
245770_at	77.8	P	0.001953	0.5	NC	0.057676
245771_at	20.7	A	0.246094	1.1	NC	0.48058
245772_at	115	P	2.44e-4	0.5	NC	0.185981
245773_at	92.9	P	0.005859	0	NC	0.5
245774_at	129.2	A	0.080566	0	NC	0.5
245775_at	467.1	P	2.44e-4	-0.1	NC	0.715033
245776_at	416.1	P	2.44e-4	0.5	NC	0.057676
245777_at	65.7	P	7.32e-4	-0.4	NC	0.881991
245778_at	46.2	A	0.334473	0	NC	0.5
245779_at	8.5	A	0.633789	-0.8	NC	0.747149
245780_at	238.6	P	2.44e-4	-0.7	D	0.999811
245781_at	285.7	P	0.001221	-0.3	MD	0.994067
245782_at	5.5	A	0.828613	-1.4	NC	0.838962
245783_s_at	44.4	A	0.246094	0.8	NC	0.307406
245784_at	63.9	A	0.067627	-0.2	NC	0.966696
245785_at	1.3	A	0.998047	-0.2	NC	0.657563
245786_at	122.8	P	0.018555	0	NC	0.570859
245787_at	351.4	P	2.44e-4	-0.3	NC	0.977068
245788_at	135.2	P	0.00415	0.2	NC	0.5
245789_at	175.4	P	2.44e-4	-0.8	D	0.999977
245790_at	91.5	P	0.00293	-0.3	NC	0.955851
245791_at	715.5	P	2.44e-4	0.1	NC	0.5
245792_at	198.4	P	7.32e-4	-0.3	NC	0.991489
245793_at	81.8	A	0.171387	0.1	NC	0.5
245794_at	299.9	P	2.44e-4	-0.3	NC	0.993497
245795_at	106.1	P	7.32e-4	0	NC	0.5
245796_at	728.4	P	2.44e-4	-0.4	D	0.999135
245797_at	67.9	A	0.095215	0	NC	0.5
245798_at	2.3	A	0.753906	-3.1	MD	0.995075
245799_at	1.7	A	0.888428	0.7	NC	0.532344
245800_at	88.6	P	0.018555	-0.2	NC	0.978776
245801_at	2.3	A	0.994141	0.5	NC	0.263341
245802_at	18.7	A	0.432373	-0.4	NC	0.757415
245803_at	1070	P	2.44e-4	-1.4	D	0.99998
245804_at	3.2	A	0.943848	0.2	NC	0.894337
245805_at	11.9	A	0.334473	2.8	NC	0.083826
245806_at	36.8	A	0.27417	0.3	NC	0.5
245807_at	53.9	A	0.303711	-0.8	MD	0.995075
245808_at	107.4	P	0.01416	0	NC	0.934434
245809_at	188.5	P	2.44e-4	0	NC	0.5
245810_at	67.7	A	0.129639	-0.2	NC	0.757415
245811_at	1.6	A	0.696289	-2.5	NC	0.973302
245812_at	10.6	A	0.398926	0.2	NC	0.786812
245813_at	6	A	0.850342	0.3	NC	0.5
245814_at	41.2	A	0.432373	0.3	NC	0.5
245815_at	70	A	0.19458	-0.5	NC	0.681091
245816_at	9.6	A	0.665527	-1.2	NC	0.715033
245817_at	45.9	P	0.010742	-0.7	NC	0.987976
245818_at	72.8	P	0.005859	-0.5	NC	0.987976
245819_at	44.6	P	0.018555	0.3	NC	0.307406
245820_at	27.1	A	0.303711	-0.1	NC	0.62112
245821_at	380.1	P	7.32e-4	-0.1	NC	0.952736
245822_at	509.1	P	2.44e-4	0	NC	0.5
245823_at	2	A	0.80542	0.9	NC	0.296089
245824_at	4.5	A	0.865723	-1.4	NC	0.838962
245825_at	156.4	P	2.44e-4	0.2	NC	0.5
245826_at	13.6	A	0.432373	-0.5	NC	0.558077
245827_at	14.9	A	0.129639	0.4	NC	0.5
245828_at	74.2	A	0.219482	-0.4	NC	0.925732
245829_at	13	A	0.303711	3	NC	0.5
245830_at	4.9	A	0.850342	-0.8	NC	0.545234
245831_at	65.4	P	0.00293	0.2	NC	0.5
245832_at	403.3	P	2.44e-4	-0.3	NC	0.958799
245833_at	21.7	A	0.303711	-0.7	NC	0.725952
245834_at	3.6	A	0.904785	0.7	NC	0.242585
245835_at	14.4	A	0.27417	-0.4	NC	0.805199
245836_at	10.1	A	0.230469	5.1	NC	0.015552
245837_at	28.5	A	0.27417	0.5	NC	0.124552
245838_at	86.1	P	0.001221	0.3	NC	0.467656
245839_at	2.5	A	0.904785	-2.2	NC	0.5
245840_at	44.9	A	0.067627	0.2	NC	0.5
245841_s_at	5112	P	2.44e-4	0.3	MI	0.005409
245842_at	4	A	0.828613	-2	NC	0.51942
245843_at	52.9	P	0.037598	0.2	NC	0.493524
245844_at	207.8	P	0.00415	0	NC	0.5
245845_at	79.4	P	2.44e-4	0.1	NC	0.366593
245846_at	41.3	P	0.018555	-0.3	NC	0.894337
245847_at	33.7	A	0.366211	0	NC	0.5
245848_at	117.7	P	2.44e-4	0.3	NC	0.5
245849_at	129.1	P	0.046143	0.3	NC	0.5
245850_at	63.8	P	0.046143	0	NC	0.5
245851_at	174.8	P	2.44e-4	-0.1	NC	0.822588
245852_at	122.8	P	0.001953	0.2	NC	0.307406
245853_at	71.6	P	0.005859	0.1	NC	0.5
245854_at	190.6	P	0.005859	0.7	NC	0.026698
245855_at	214.7	P	7.32e-4	-0.2	NC	0.949447
245856_at	3.6	A	0.828613	0.4	NC	0.5
245857_at	16.8	A	0.149658	1.1	NC	0.467656
245858_at	40.4	A	0.19458	0.4	NC	0.169098
245859_at	86.6	P	0.030273	0.4	NC	0.094279
245860_at	6.4	A	0.696289	-2.7	NC	0.894337
245861_at	23.5	P	0.023926	0.7	NC	0.194801
245862_at	408.2	P	7.32e-4	-0.3	NC	0.988955
245863_s_at	54.7	M	0.056152	-0.4	NC	0.992212
245864_at	8.7	A	0.366211	-2.2	NC	0.934434
245865_at	2.6	A	0.969727	0	NC	0.846768
245866_s_at	49.1	P	0.037598	-1	D	0.999948
245867_at	244.1	P	0.001221	0.2	NC	0.5
245868_at	389.1	P	2.44e-4	-1	D	0.99998
245869_at	36.9	A	0.533936	1	NC	0.138386
245870_at	96.4	A	0.19458	-0.4	D	0.999308
245871_at	17.4	A	0.5	-0.8	NC	0.868657
245872_at	53.3	P	0.010742	0	NC	0.657563
245873_at	43.6	M	0.056152	0	NC	0.98579
245874_at	6134.3	P	0.001953	0.2	NC	0.5
245875_at	741.2	P	2.44e-4	0.7	I	7.8e-5
245876_at	31.9	A	0.129639	0.7	NC	0.284967
245877_at	4.3	A	0.850342	0.7	NC	0.035785
245878_at	59.4	P	0.023926	-0.2	NC	0.5
245879_at	92.8	P	0.00293	0.5	NC	0.088938
245880_at	3.4	A	0.72583	0.5	NC	0.681091
245881_at	153	P	0.00293	-0.1	NC	0.888286
245882_at	2.8	A	0.932373	-2.4	NC	0.958799
245883_at	26.6	A	0.219482	-0.1	NC	0.62112
245884_at	98.3	P	0.008057	-0.3	NC	0.875448
245885_at	242.7	P	0.00293	-1.5	D	0.999973
245886_at	438.2	P	2.44e-4	0.3	NC	0.203871
245887_at	234.5	P	2.44e-4	-0.1	NC	0.5
245888_at	132	P	0.001953	0	NC	0.5
245889_at	1972.6	P	2.44e-4	-0.3	NC	0.987976
245890_at	11.5	A	0.567627	3.4	NC	0.026698
245891_at	879.5	P	2.44e-4	-1.3	D	0.99998
245892_at	19.6	A	0.533936	2	NC	0.5
245893_at	162.8	P	0.001953	0.4	NC	0.203871
245894_at	316.3	P	2.44e-4	0	NC	0.570859
245895_at	83	M	0.056152	0.1	NC	0.5
245896_at	152.3	P	2.44e-4	0.5	NC	0.185981
245897_at	109	P	0.030273	0.1	NC	0.5
245898_at	97.1	P	0.030273	0.5	NC	0.5
245899_at	74.4	P	0.018555	-0.3	NC	0.681091
245900_at	345	P	2.44e-4	0.2	NC	0.296089
245901_at	23.7	A	0.334473	-0.5	NC	0.942324
245902_at	40.8	A	0.19458	1.1	NC	0.118009
245903_at	24.6	A	0.334473	-1	D	0.998923
245904_at	57.2	P	0.00293	0.1	NC	0.5
245905_at	1335.9	P	7.32e-4	0.4	MI	0.004925
245906_at	28.7	A	0.398926	2.9	NC	0.5
245907_at	6.6	A	0.80542	0.9	NC	0.307406
245908_at	6.1	A	0.696289	0.4	NC	0.558077
245909_at	81.7	P	0.008057	0.6	NC	0.138386
245910_at	185.2	P	2.44e-4	-0.1	NC	0.796129
245911_at	700.6	P	2.44e-4	0.3	NC	0.242585
245912_at	624.2	P	0.00293	2.4	I	1.14e-4
245913_at	606.3	P	2.44e-4	-0.2	NC	0.978776
245914_at	155.1	P	0.001953	0.2	NC	0.416433
245915_s_at	1614.8	P	2.44e-4	0	NC	0.5
245916_at	25.9	A	0.19458	0.8	NC	0.5
245917_at	244.5	P	7.32e-4	0	NC	0.5
245918_at	12.4	A	0.5	-0.1	NC	0.657563
245919_at	7	A	0.525391	-0.2	NC	0.725952
245920_at	24.3	A	0.067627	0.1	NC	0.5
245921_at	32.5	A	0.171387	0.2	NC	0.354442
245922_at	1	A	0.943848	1	NC	0.545234
245923_at	15.2	A	0.303711	-0.4	NC	0.5
245924_at	117.7	P	0.00293	0.2	NC	0.5
245925_at	579.2	P	2.44e-4	-0.2	NC	0.961585
245926_at	103.8	P	0.00415	0.3	NC	0.263341
245927_at	39.8	A	0.303711	1.6	NC	0.203871
245928_s_at	473.9	P	7.32e-4	-0.1	NC	0.5
245929_at	148.2	P	0.001221	-0.2	NC	0.986922
245930_at	75.4	A	0.067627	0.2	NC	0.5
245931_at	41.1	A	0.334473	1.5	NC	0.018128
245932_at	271.3	P	0.00293	-0.3	D	0.999226
245933_at	36.1	A	0.129639	0	NC	0.5
245934_at	297.1	P	0.001221	0	NC	0.5
245935_at	53.4	P	0.018555	-0.3	NC	0.5
245936_at	35.9	A	0.111572	0.1	NC	0.5
245937_at	134.8	P	0.001953	0	NC	0.814019
245938_at	276.4	P	2.44e-4	0.1	NC	0.5
245939_at	1866.8	P	2.44e-4	0.1	NC	0.5
245940_at	176.5	P	0.001221	-0.2	NC	0.981872
245941_at	417.1	P	2.44e-4	0.3	NC	0.441923
245942_at	15.1	A	0.592773	-1.3	NC	0.978776
245943_at	72.9	A	0.067627	0.7	NC	0.203871
245944_at	117.6	P	7.32e-4	0.5	NC	0.274048
245945_at	12.5	A	0.601074	2.8	NC	0.454766
245946_at	4.8	A	0.932373	0	NC	0.942324
245947_at	466.7	P	0.001953	-0.4	D	0.999034
245948_at	101.7	A	0.171387	-0.8	D	0.999965
245949_at	3926.3	P	2.44e-4	0.1	NC	0.5
245950_at	72.3	P	0.018555	0.1	NC	0.5
245951_at	725.4	P	2.44e-4	0.4	MI	0.005933
245952_at	6.2	A	0.665527	-0.8	NC	0.786812
245953_at	7.7	A	0.962402	-0.3	NC	0.681091
245954_at	24.3	A	0.334473	-0.2	NC	0.5
245955_at	20	A	0.149658	0.4	NC	0.5
245956_s_at	2306	P	2.44e-4	0.6	I	9.66e-4
245957_at	531.4	P	2.44e-4	-0.2	NC	0.987976
245958_at	11.2	A	0.665527	1.4	NC	0.5
245959_at	1.4	A	0.828613	-0.5	NC	0.558077
245960_at	185.6	P	0.01416	0.2	NC	0.5
245961_at	50.3	A	0.129639	-0.4	NC	0.633407
245962_at	220.3	P	0.001953	1.5	I	2.e-5
245963_at	4.8	A	0.567627	-1.9	NC	0.796129
245964_at	31.2	A	0.533936	1.8	NC	0.274048
245965_at	46.2	A	0.466064	0.4	NC	0.493524
245966_at	33	A	0.696289	1.1	NC	0.736659
245967_at	3.9	A	0.962402	-0.1	NC	0.715033
245968_at	5.4	A	0.953857	-1.8	NC	0.955851
245969_at	78.8	P	0.037598	-0.4	NC	0.62112
245970_at	10.6	A	0.665527	-0.7	NC	0.5
245971_at	251.5	P	0.001221	-0.2	D	0.99751
245972_at	196.3	P	7.32e-4	0.4	NC	0.065566
245973_at	12.2	A	0.246094	4.4	NC	0.008511
245974_at	6.4	A	0.601074	0.3	NC	0.5
245975_at	178.2	P	0.00415	0.3	NC	0.5
245976_at	47.4	P	0.001221	-0.8	D	0.999226
245977_at	1248.6	P	2.44e-4	1.7	I	2.e-5
245978_at	12.9	A	0.696289	0.2	NC	0.777251
245979_at	22.3	P	0.046143	0.2	NC	0.5
245980_at	20.9	A	0.466064	1.1	NC	0.454766
245981_at	221.4	P	0.001953	0.2	NC	0.5
245982_at	44.2	A	0.219482	0	NC	0.5
245983_at	135.3	P	0.00293	0.1	NC	0.5
245984_at	209.5	P	7.32e-4	-0.1	NC	0.830902
245985_at	362.8	P	2.44e-4	0.1	NC	0.5
245986_at	179.4	P	0.00415	0.1	NC	0.5
245987_at	1346.6	P	2.44e-4	-0.3	D	0.999886
245988_at	223.4	P	7.32e-4	0.3	NC	0.5
245989_s_at	429.5	P	2.44e-4	-0.4	D	0.999853
245990_at	84.8	P	0.018555	0.2	NC	0.5
245991_at	446	P	2.44e-4	0.1	NC	0.5
245992_at	21.4	A	0.303711	-0.2	NC	0.767451
245993_at	1108.6	P	2.44e-4	0.3	NC	0.284967
245994_at	45.8	A	0.149658	-0.7	NC	0.5
245995_at	2	A	0.5	-1.5	NC	0.596188
245996_at	3.9	A	0.850342	0.4	NC	0.169098
245997_at	30.1	A	0.19458	0.3	NC	0.177412
245998_at	491.3	P	2.44e-4	-0.5	D	0.99998
245999_at	1408	P	2.44e-4	-0.1	NC	0.888286
246000_at	36.3	A	0.334473	1.4	NC	0.252851
246001_at	20.9	A	0.567627	1.5	NC	0.633407
246002_at	2.8	A	0.976074	0.5	NC	0.846768
246003_at	872.7	P	2.44e-4	0.2	NC	0.5
246004_at	8.1	A	0.5	-1.5	NC	0.846768
246005_at	134.6	P	2.44e-4	0.1	NC	0.5
246006_at	2135.7	P	2.44e-4	-0.1	NC	0.805199
246007_at	113.1	P	2.44e-4	0	NC	0.5
246008_at	117.8	P	0.023926	-0.1	NC	0.5
246009_at	113.9	P	0.001953	0.1	NC	0.822588
246010_at	71	P	0.046143	0	NC	0.822588
246011_at	54.9	A	0.095215	0.3	NC	0.5
246012_at	72.2	P	0.00415	-0.8	D	0.999853
246013_at	2.1	A	0.665527	-3.5	NC	0.942324
246014_at	3.5	A	0.943848	1.1	NC	0.570859
246015_at	94.2	P	0.023926	0	NC	0.583567
246016_at	90.7	P	2.44e-4	-0.3	NC	0.978776
246017_at	135.2	P	0.008057	0	NC	0.5
246018_at	99	P	0.00415	-0.4	D	0.999382
246019_at	14.9	A	0.27417	3.4	NC	0.441923
246020_at	188.8	P	2.44e-4	-0.4	MD	0.994591
246021_at	31.4	A	0.601074	0.5	NC	0.5
246022_at	2.2	A	0.919434	-0.9	NC	0.846768
246023_at	42.7	M	0.056152	1.8	NC	0.177412
246024_at	4.4	A	0.850342	0.3	NC	0.570859
246025_at	30.1	A	0.27417	0.5	NC	0.416433
246026_at	232.9	P	0.001953	0.2	NC	0.5
246027_at	23	A	0.27417	-0.4	NC	0.5
246028_at	373.7	P	2.44e-4	-0.4	D	0.999727
246029_at	2621.5	P	2.44e-4	0.1	NC	0.5
246030_at	220.5	P	0.001953	0.1	NC	0.5
246031_at	266.6	P	7.32e-4	0.4	NC	0.033304
246032_s_at	1.9	A	0.850342	-2.1	NC	0.980376
246033_at	100.5	P	0.010742	0.2	NC	0.5
246034_at	172.8	P	0.030273	-0.9	D	0.99987
246035_at	738.5	P	2.44e-4	0.5	I	0.003699
246036_at	78.4	P	0.01416	0.5	NC	0.118009
246037_at	69.8	P	7.32e-4	-0.5	NC	0.99288
246038_s_at	47	P	0.037598	0.7	NC	0.069813
246039_at	162.8	P	0.001221	0.1	NC	0.5
246040_at	162.9	P	2.44e-4	0.2	NC	0.5
246041_at	118.2	P	0.00293	-0.4	NC	0.955851
246042_at	702.9	P	2.44e-4	0.5	NC	0.111714
246043_at	69.9	A	0.111572	0.2	NC	0.5
246044_at	170	P	2.44e-4	-0.3	NC	0.988955
246045_at	100	A	0.080566	0	NC	0.5
246046_at	16.2	A	0.466064	-0.6	NC	0.692594
246047_at	17.2	A	0.567627	0.9	NC	0.284967
246048_at	1.2	A	0.919434	-3.7	NC	0.888286
246049_at	10.6	A	0.533936	-0.5	NC	0.203871
246050_s_at	358.2	P	2.44e-4	-0.1	NC	0.703911
246051_at	242.2	P	0.001953	-0.4	D	0.999654
246052_at	39.6	A	0.19458	0.5	NC	0.069813
246053_at	54.3	A	0.111572	0.1	NC	0.532344
246054_at	30.5	A	0.149658	-0.5	NC	0.5
246055_at	101.2	P	0.001221	-0.1	NC	0.596188
246056_at	114.7	P	0.037598	-0.3	NC	0.736659
246057_at	27.5	P	0.010742	0.3	NC	0.39129
246058_at	203.4	P	2.44e-4	0.2	NC	0.5
246059_at	219.5	P	0.001221	0	NC	0.545234
246060_at	238.9	P	0.001221	0.1	NC	0.5
246061_at	96.2	P	0.001221	0.1	NC	0.5
246062_at	195.7	P	7.32e-4	-0.7	D	0.99997
246063_at	67	P	0.030273	-0.2	NC	0.894337
246064_at	351.3	P	7.32e-4	0.3	NC	0.5
246065_at	18	A	0.432373	-0.5	NC	0.532344
246066_at	188.5	P	0.001953	0.2	NC	0.5
246067_at	257.1	P	0.00293	0.2	NC	0.5
246068_at	8152.8	P	2.44e-4	0	NC	0.5
246069_at	14.4	A	0.246094	0.2	NC	0.5
246070_at	1153	P	2.44e-4	0.4	I	5.52e-4
246071_at	74.6	P	0.046143	-1	D	0.999973
246072_at	2.9	A	0.334473	-3.2	NC	0.975245
246073_at	458.4	P	2.44e-4	0.1	NC	0.5
246074_at	97.4	P	0.005859	0.3	NC	0.263341
246075_at	4.7	A	0.567627	-2.3	NC	0.971234
246076_at	111.8	P	0.01416	-0.1	NC	0.854318
246077_at	6.9	A	0.398926	-3.1	NC	0.5
246078_s_at	38.7	A	0.149658	0.6	NC	0.5
246079_at	39.3	A	0.080566	0	NC	0.5
246080_at	4.4	A	0.567627	-2.3	NC	0.911062
246081_s_at	285.2	P	2.44e-4	-0.1	NC	0.5
246082_at	1.5	A	0.828613	0.5	NC	0.252851
246083_at	47.9	A	0.067627	-0.5	NC	0.900148
246084_at	60.2	P	0.010742	0.1	NC	0.5
246085_at	90.8	P	0.005859	0	NC	0.5
246086_at	38.9	A	0.303711	1	NC	0.083826
246087_at	55.5	P	0.001221	0.1	NC	0.5
246088_at	141.8	P	0.010742	-0.2	D	0.995519
246089_at	668.9	P	2.44e-4	-0.1	NC	0.703911
246090_at	362.7	P	7.32e-4	-0.4	D	0.999965
246091_at	150.1	P	0.00415	0.4	NC	0.083826
246092_at	1150.5	P	2.44e-4	0.1	NC	0.5
246093_at	157.7	P	0.001953	-0.1	NC	0.757415
246094_at	83.4	P	7.32e-4	-0.1	NC	0.5
246095_at	42	P	0.037598	0.1	NC	0.5
246096_at	21.1	A	0.432373	0.5	NC	0.51942
246097_at	198.8	P	7.32e-4	0.1	NC	0.5
246098_at	257	P	0.001953	0.2	NC	0.5
246099_at	184.1	P	2.44e-4	0.5	I	4.92e-4
246100_at	2.1	A	0.888428	1.2	NC	0.532344
246101_at	9.1	A	0.696289	1.7	NC	0.5
246102_at	5.1	A	0.72583	0.1	NC	0.532344
246103_at	94.8	A	0.080566	0.3	NC	0.5
246104_at	145.8	P	2.44e-4	0.1	NC	0.5
246105_at	15.7	A	0.398926	1	NC	0.5
246106_at	1.9	A	0.870361	0	NC	0.48058
246107_at	26.7	A	0.219482	0.3	NC	0.583567
246108_at	916	P	2.44e-4	0.5	I	4.92e-4
246109_at	123.5	P	0.001221	-0.2	NC	0.949447
246110_at	6.5	A	0.72583	-1.3	NC	0.5
246111_at	152.2	P	0.010742	0.4	NC	0.5
246112_at	190.2	P	2.44e-4	0.2	NC	0.5
246113_at	29.2	A	0.432373	0.7	NC	0.185981
246114_at	849.7	P	2.44e-4	-1.3	D	0.99998
246115_at	95.3	P	0.00293	0.2	NC	0.5
246116_at	26.1	A	0.366211	0	NC	0.545234
246117_at	143.1	P	0.00415	0.3	NC	0.5
246118_at	14.9	A	0.398926	-0.2	NC	0.429141
246119_at	487.3	P	2.44e-4	-0.2	MD	0.994067
246120_at	69.1	P	0.005859	-0.3	NC	0.949447
246121_at	9	A	0.27417	0.1	NC	0.5
246122_at	11.9	A	0.753906	-0.9	NC	0.978776
246123_at	31.2	A	0.171387	0.1	NC	0.5
246124_at	471.1	P	2.44e-4	0.1	NC	0.5
246125_at	115.7	P	0.001221	-0.4	D	0.999226
246126_at	134.3	P	0.005859	-0.3	NC	0.986922
246127_s_at	1.3	A	0.969727	-1.8	NC	0.961585
246128_at	3.6	A	0.870361	-2	NC	0.830902
246129_at	6.3	A	0.633789	-0.1	NC	0.596188
246130_at	21.9	A	0.601074	-0.8	NC	0.5
246131_at	679.6	P	2.44e-4	0.6	I	5.52e-4
246132_at	32.4	A	0.303711	0.4	NC	0.185981
246133_at	1075.3	P	2.44e-4	-0.1	NC	0.747149
246134_at	142.2	P	2.44e-4	0.2	NC	0.5
246135_at	1177.6	P	2.44e-4	-0.1	NC	0.988955
246136_at	5.8	A	0.780518	-3	NC	0.5
246137_at	4.2	A	0.870361	0.3	NC	0.645558
246138_at	33.2	P	0.01416	0.1	NC	0.596188
246139_at	93.1	P	0.00293	-0.5	NC	0.958799
246140_at	125.7	P	0.01416	0.1	NC	0.5
246141_at	26.5	A	0.398926	-0.8	NC	0.681091
246142_at	366	P	2.44e-4	1.3	I	2.e-5
246143_at	179.5	P	0.001953	-0.2	NC	0.991489
246144_at	45.9	A	0.129639	-0.3	NC	0.814019
246145_at	16.6	A	0.366211	2.3	NC	0.118009
246146_at	162.9	P	0.01416	-0.4	NC	0.911062
246147_s_at	282	P	2.44e-4	-0.1	NC	0.786812
246148_at	75.9	P	0.01416	0.1	NC	0.5
246149_at	2753.5	P	2.44e-4	-0.2	D	0.999833
246150_at	349.4	P	0.005859	-0.3	NC	0.961585
246151_at	47.9	A	0.171387	-0.5	NC	0.645558
246152_at	20.1	A	0.27417	-1.2	NC	0.558077
246153_s_at	874.4	P	2.44e-4	0	NC	0.5
246154_at	58.7	P	0.018555	0.3	NC	0.493524
246155_at	49.7	A	0.171387	-0.4	NC	0.938478
246156_at	1127.3	P	2.44e-4	0	NC	0.5
246157_at	434.7	P	7.32e-4	0.5	I	4.38e-4
246158_at	66.8	P	0.010742	-0.3	NC	0.861614
246159_at	12	A	0.665527	0	NC	0.5
246160_at	145.9	P	0.001221	-0.3	NC	0.992212
246161_at	889.1	P	2.44e-4	0.1	NC	0.5
246162_at	51.3	P	0.030273	-0.4	D	0.999226
246163_at	1.4	A	0.99585	-0.3	NC	0.830902
246164_at	15.3	A	0.466064	2.6	NC	0.5
246165_at	12.8	A	0.665527	1.5	NC	0.5
246166_at	5.1	A	0.665527	0	NC	0.5
246167_at	7.3	A	0.72583	-2.7	NC	0.747149
246168_at	1.5	A	0.943848	-1	NC	0.925732
246169_at	140.9	P	0.00293	-0.1	NC	0.60871
246170_at	513.8	P	2.44e-4	0.1	NC	0.5
246171_at	335.3	P	2.44e-4	-0.7	D	0.999727
246172_s_at	5.4	A	0.334473	-2.7	NC	0.054022
246173_s_at	143.7	P	0.001953	0.6	NC	0.009292
246174_s_at	28.6	A	0.398926	1.2	NC	0.681091
246175_s_at	51	P	0.037598	0.3	NC	0.969033
246176_at	3.7	A	0.72583	0.4	NC	0.307406
246177_at	10.2	A	0.72583	1.9	NC	0.506476
246178_s_at	6.5	A	0.601074	-0.7	NC	0.814019
246179_at	3.8	A	0.753906	0.3	NC	0.145682
246180_at	145.8	P	2.44e-4	0	NC	0.583567
246181_at	42.4	A	0.095215	0.1	NC	0.5
246182_at	42	A	0.129639	-0.8	NC	0.977068
246183_at	4.3	A	0.943848	0.4	NC	0.838962
246184_at	256.9	P	7.32e-4	-0.1	NC	0.961585
246185_at	168.8	P	0.00293	0.3	NC	0.111714
246186_at	20	A	0.466064	0.2	NC	0.416433
246187_at	78.5	A	0.067627	0.1	NC	0.5
246188_at	53.1	A	0.095215	0.1	NC	0.5
246189_at	93.3	A	0.095215	-0.1	MD	0.994067
246190_at	113	P	0.018555	0.1	NC	0.888286
246191_at	1131.6	P	2.44e-4	-0.1	NC	0.596188
246192_at	810.4	P	2.44e-4	0	NC	0.506476
246193_at	147.5	P	2.44e-4	0.4	NC	0.018128
246194_at	114.8	P	0.00293	0.1	NC	0.545234
246195_at	177.6	P	0.010742	-0.4	D	0.999226
246196_at	104.6	P	7.32e-4	0.4	NC	0.330589
246197_at	206	P	2.44e-4	-0.6	D	0.999965
246198_at	107	A	0.067627	0.1	NC	0.5
246199_at	96.2	P	0.046143	-0.2	NC	0.5
246200_at	45.8	A	0.080566	0.5	NC	0.5
246201_at	149.2	P	0.01416	-0.3	D	0.999977
246202_at	104.6	P	7.32e-4	0.4	NC	0.5
246203_at	507.9	P	7.32e-4	0.2	NC	0.5
246204_at	259.2	P	0.008057	0.4	NC	0.038415
246205_at	114.2	P	0.018555	0	NC	0.681091
246206_at	5.8	A	0.601074	-2.6	NC	0.5
246207_at	141.1	P	2.44e-4	-0.1	NC	0.725952
246208_at	6.9	A	0.533936	-2.2	NC	0.5
246209_at	3.9	A	0.466064	-3.2	NC	0.736659
246210_at	61	P	0.008057	0.6	NC	0.177412
246211_at	337.1	P	2.44e-4	-0.2	MD	0.994067
246212_at	72.9	P	7.32e-4	0.3	NC	0.5
246213_at	167.5	M	0.056152	0	NC	0.681091
246214_at	781.8	P	2.44e-4	0.1	NC	0.5
246215_at	37.6	A	0.111572	0.7	NC	0.467656
246216_at	219.9	P	2.44e-4	0.6	I	0.003041
246217_at	71.3	P	0.046143	-0.5	D	0.998923
246218_at	72.7	P	0.008057	-0.2	NC	0.945978
246219_at	372.6	P	2.44e-4	-0.2	NC	0.952736
246220_at	362.8	P	7.32e-4	0.1	NC	0.5
246221_at	91.7	P	0.00293	-1.1	NC	0.805199
246222_at	5.1	A	0.665527	-2.5	D	0.998514
246223_at	164.6	P	0.001953	0.1	NC	0.5
246224_at	23.8	A	0.219482	0.4	NC	0.39129
246225_at	125.2	P	0.00415	-0.1	NC	0.846768
246226_at	69.6	A	0.129639	0.4	NC	0.222749
246227_at	2.3	A	0.943848	0.3	NC	0.342437
246228_at	1467.6	P	2.44e-4	-0.7	D	0.999786
246229_at	143.1	P	2.44e-4	1.9	I	2.e-5
246230_at	70.7	A	0.080566	0.3	NC	0.493524
246231_at	53.1	P	0.030273	0.5	NC	0.5
246232_at	301.3	P	2.44e-4	0.1	NC	0.5
246233_at	199.1	P	2.44e-4	0.8	NC	0.033304
246234_at	123.7	P	0.00293	0.4	NC	0.5
246235_at	77.1	A	0.129639	-0.2	NC	0.952736
246236_at	49.2	A	0.398926	-0.1	NC	0.5
246237_at	127.9	P	0.00293	0.4	NC	0.185981
246238_at	83	P	2.44e-4	0.5	I	7.74e-4
246239_at	80	P	0.018555	-0.7	D	0.999034
246240_at	113.3	P	0.00415	0.1	NC	0.5
246241_at	80.6	M	0.056152	2.4	I	1.47e-4
246242_at	1.3	A	0.932373	-2.1	NC	0.736659
246243_at	100.1	P	2.44e-4	-0.4	MD	0.994591
246244_at	208.6	P	0.001953	-0.1	NC	0.5
246245_at	285.5	P	2.44e-4	0.1	NC	0.5
246246_at	5.4	A	0.432373	-2.3	NC	0.703911
246247_at	343.6	P	2.44e-4	-0.1	NC	0.736659
246248_at	1.2	A	0.80542	-2.2	NC	0.296089
246249_at	127	P	0.046143	0.6	NC	0.185981
246250_at	25	P	0.018555	1	NC	0.37888
246251_at	17.4	A	0.665527	-0.7	NC	0.51942
246252_s_at	423.3	P	7.32e-4	0	NC	0.881991
246253_at	241.8	P	0.001953	-0.7	D	0.999654
246254_at	31	A	0.432373	1.5	NC	0.5
246255_at	96.5	P	0.001221	0.4	NC	0.284967
246256_at	1.6	A	0.943848	-0.1	NC	0.900148
246257_at	311.5	P	2.44e-4	0	NC	0.767451
246258_at	29.9	M	0.056152	0.1	NC	0.5
246259_at	339.3	P	7.32e-4	0.2	NC	0.5
246260_at	36.9	A	0.129639	-0.3	NC	0.747149
246261_at	151.9	P	0.00415	0.1	NC	0.185981
246262_at	27.6	A	0.246094	-0.1	NC	0.62112
246263_at	284.5	P	2.44e-4	0.1	NC	0.5
246264_at	67.8	P	0.023926	-0.1	NC	0.5
246265_at	187.2	P	2.44e-4	0.4	NC	0.033304
246266_at	113	P	7.32e-4	0.4	NC	0.274048
246267_at	3274.9	P	2.44e-4	0	NC	0.62112
246268_at	79.1	P	2.44e-4	0.4	NC	0.088938
246269_at	37.2	A	0.111572	0.1	NC	0.5
246270_at	301.2	P	7.32e-4	-0.3	D	0.998168
246271_at	25.8	A	0.567627	-0.4	NC	0.596188
246272_at	79.1	A	0.067627	0.2	NC	0.39129
246273_at	19	A	0.80542	1.9	NC	0.532344
246274_at	34.4	A	0.19458	0.2	NC	0.5
246275_at	76.4	A	0.129639	0.9	NC	0.050553
246276_at	108.5	P	2.44e-4	-0.3	NC	0.964215
246277_at	5.4	A	0.665527	0.5	NC	0.296089
246278_at	51.5	P	0.00415	0.1	NC	0.5
246279_at	3.5	A	0.780518	-2	D	0.998168
246280_at	98.6	P	7.32e-4	0.1	NC	0.5
246281_at	102.4	P	0.001953	0.2	NC	0.5
246282_at	48.5	P	0.037598	0.7	NC	0.39129
246283_at	467.8	P	2.44e-4	0	NC	0.5
246284_at	83.7	P	7.32e-4	-0.8	NC	0.99288
246285_at	196	P	0.00293	-0.4	D	0.998349
246286_at	979.7	P	2.44e-4	0.2	NC	0.5
246287_at	99.1	P	0.001953	-0.1	NC	0.545234
246288_at	320	P	0.00415	0.2	NC	0.5
246289_at	448.6	P	2.44e-4	-0.1	NC	0.868657
246290_at	1187	P	2.44e-4	0.4	NC	0.033304
246291_at	154.6	P	2.44e-4	-0.1	NC	0.854318
246292_at	330.6	P	0.005859	0.1	NC	0.5
246293_at	81.5	P	2.44e-4	-0.1	NC	0.5
246294_at	163.5	P	7.32e-4	0.1	NC	0.5
246295_at	32.2	A	0.171387	0.2	NC	0.506476
246296_at	83.5	P	0.037598	0.6	NC	0.118009
246297_at	1.4	A	0.953857	-0.1	NC	0.973302
246298_at	172.7	P	7.32e-4	-0.3	D	0.999382
246299_at	1.3	A	0.932373	0.3	NC	0.307406
246300_at	78.4	P	0.046143	-1	D	0.99996
246301_at	187.3	P	0.00293	-0.4	NC	0.916174
246302_at	354.2	P	2.44e-4	0.3	NC	0.39129
246303_at	36.5	A	0.149658	0.3	NC	0.416433
246304_at	523.8	P	2.44e-4	-0.4	D	0.999977
246305_at	560.1	P	2.44e-4	-0.1	NC	0.925732
246306_at	124.5	P	0.00415	-0.1	NC	0.5
246307_at	796.4	P	2.44e-4	0.1	NC	0.5
246308_at	12.9	A	0.466064	-0.7	NC	0.583567
246309_at	56.7	P	0.001221	-0.2	NC	0.5
246310_at	40.3	P	0.046143	1.2	NC	0.213188
246311_at	282.8	P	2.44e-4	-0.2	NC	0.942324
246312_at	235.5	P	2.44e-4	0.1	NC	0.5
246313_at	1.6	A	0.870361	0.2	NC	0.894337
246314_at	187.6	P	0.001221	-0.2	NC	0.986922
246315_at	24.6	A	0.567627	0.1	NC	0.596188
246316_at	2	A	0.969727	0.4	NC	0.5
246317_at	121.5	P	0.00415	0.4	NC	0.5
246318_at	92.6	P	0.01416	-0.4	D	0.998349
246319_at	287.5	P	0.01416	0	NC	0.5
246320_at	254.3	P	7.32e-4	-0.2	NC	0.989865
246321_at	37.5	A	0.095215	0.5	NC	0.5
246322_at	116.6	P	0.008057	0	NC	0.5
246323_at	123.4	A	0.067627	0.4	NC	0.5
246324_at	124.1	P	0.01416	0.5	NC	0.5
246325_at	67.1	P	0.046143	0.6	NC	0.242585
246326_at	49.8	M	0.056152	0.2	NC	0.5
246327_at	298	P	2.44e-4	-0.1	NC	0.905721
246328_at	106	A	0.149658	-0.1	NC	0.5
246329_at	95	P	0.010742	0	NC	0.981872
246330_at	192.9	P	2.44e-4	0	NC	0.5
246331_at	95.4	P	0.01416	-0.4	NC	0.633407
246332_at	15.4	A	0.466064	2	NC	0.5
246333_at	248	P	2.44e-4	0.4	NC	0.018128
246334_at	110.8	P	7.32e-4	0	NC	0.5
246335_at	2.8	A	0.850342	-3.2	D	0.999226
246336_at	7.6	A	0.303711	-0.5	NC	0.5
246337_at	12.7	A	0.466064	0.7	NC	0.5
246338_s_at	30.9	A	0.633789	2.7	NC	0.5
246339_at	93.8	P	0.001953	0.3	NC	0.5
246340_s_at	32.3	A	0.27417	-0.2	NC	0.5
246341_x_at	3.3	A	0.72583	0.5	NC	0.493524
246342_at	1.8	A	0.994141	-2.7	NC	0.881991
246343_at	124	P	0.001953	-0.6	NC	0.987976
246344_at	148.1	P	2.44e-4	0.3	NC	0.5
246345_at	136.1	P	0.018555	-0.4	NC	0.971234
246346_at	103.3	P	7.32e-4	0	NC	0.5
246347_at	49.1	P	0.00293	-0.2	NC	0.5
246348_at	182.8	P	2.44e-4	0.1	NC	0.5
246349_at	3.5	A	0.665527	0.5	NC	0.213188
246350_at	62.9	A	0.19458	1.4	NC	0.467656
246351_at	189.6	P	0.008057	0.1	NC	0.558077
246352_at	5.9	A	0.932373	0.3	NC	0.5
246353_s_at	0.8	A	0.953857	-2.6	NC	0.98579
246354_at	35.7	A	0.171387	1.1	NC	0.054022
246355_at	25.8	A	0.27417	-0.3	NC	0.467656
246356_x_at	24.7	P	7.32e-4	-0.3	NC	0.645558
246357_x_at	3.4	A	0.780518	0.9	NC	0.5
246358_x_at	3.9	A	0.870361	0.6	NC	0.213188
246359_x_at	59.2	P	0.030273	0.5	NC	0.5
246360_at	1.3	A	0.633789	-1.4	NC	0.5
246361_s_at	20.6	A	0.219482	0.6	NC	0.441923
246362_at	1.2	A	0.888428	0.7	NC	0.318909
246363_at	1.3	A	0.72583	-3	NC	0.51942
246364_at	40.4	A	0.19458	0.6	NC	0.111714
246365_at	18.8	A	0.366211	2.5	NC	0.493524
246366_at	250	P	2.44e-4	0.4	NC	0.318909
246367_at	16.7	A	0.366211	2	NC	0.242585
246368_at	439.5	P	2.44e-4	0.1	NC	0.5
246369_at	43.2	P	2.44e-4	0.8	I	0.003699
246370_at	20.8	A	0.246094	1.9	NC	0.069813
246371_at	73.3	A	0.080566	0.2	NC	0.213188
246372_at	25.9	A	0.149658	0.3	NC	0.354442
246373_at	155.7	P	0.001221	-0.2	NC	0.949447
246374_at	134.2	P	0.005859	-0.1	NC	0.984574
246375_at	451.7	P	2.44e-4	-0.2	NC	0.938478
246376_at	279	P	0.00293	-0.6	D	0.99998
246377_at	44.2	A	0.080566	0.3	NC	0.5
246378_at	258.3	P	2.44e-4	0.3	NC	0.185981
246379_s_at	790.5	P	2.44e-4	0.2	NC	0.047264
246380_at	15	A	0.466064	-0.3	NC	0.506476
246381_at	3.2	A	0.870361	0.7	NC	0.5
246382_at	9.2	A	0.665527	1	NC	0.429141
246383_at	52.8	M	0.056152	-0.1	NC	0.5
246384_at	712.4	P	2.44e-4	-0.1	NC	0.703911
246385_at	18.5	A	0.5	0.2	NC	0.51942
246386_at	30.7	M	0.056152	0.1	NC	0.5
246387_at	25.1	P	0.030273	-0.4	NC	0.5
246388_at	2.8	A	0.943848	0.5	NC	0.796129
246389_at	215.4	P	0.008057	0.7	I	0.00249
246390_at	173.9	P	0.005859	-0.2	D	0.998799
246391_at	485.7	P	2.44e-4	0.2	NC	0.5
246392_at	19.5	A	0.171387	-0.7	NC	0.5
246393_at	41.6	A	0.129639	0	NC	0.633407
246394_at	23.4	A	0.171387	0.3	NC	0.5
246395_at	111.4	P	0.00415	-0.1	NC	0.222749
246396_at	86.6	P	0.001953	-1.1	D	0.99998
246397_at	38.4	A	0.111572	1.7	NC	0.047264
246398_at	305.9	P	7.32e-4	0.3	NC	0.5
246399_at	313.3	P	0.001221	-0.1	NC	0.894337
246400_at	121.6	P	2.44e-4	-0.4	NC	0.987976
246401_at	44.4	A	0.171387	0	NC	0.5
246402_at	3.8	A	0.601074	-1.1	NC	0.37888
246403_at	41.4	A	0.219482	0.3	NC	0.5
246404_at	223.5	P	0.00293	0.4	NC	0.5
246405_at	47	A	0.246094	-0.4	NC	0.570859
246406_at	13.8	A	0.567627	2.2	NC	0.296089
246407_at	8.6	A	0.696289	-0.5	NC	0.5
246408_at	355.4	P	2.44e-4	-0.3	D	0.995519
246409_at	116.8	P	2.44e-4	0.6	NC	0.124552
246410_at	107.6	P	2.44e-4	-0.1	NC	0.703911
246411_at	4.2	A	0.919434	0	NC	0.681091
246412_at	91.5	P	2.44e-4	0	NC	0.545234
246413_at	79.3	P	0.00293	0.5	NC	0.161038
246414_at	1.3	A	0.780518	0.5	NC	0.5
246415_at	117.7	P	0.010742	0	NC	0.545234
246416_at	12.8	A	0.303711	3.6	NC	0.232549
246417_at	59.3	M	0.056152	0.2	NC	0.822588
246418_at	31.8	A	0.567627	0.6	NC	0.5
246419_at	5.7	A	0.870361	1	NC	0.024755
246420_at	53.5	A	0.149658	-0.4	D	0.995519
246421_at	819.9	P	2.44e-4	-0.3	D	0.99987
246422_at	270.8	P	7.32e-4	0	NC	0.5
246423_at	53.2	P	0.008057	0.8	NC	0.213188
246424_at	340.2	P	7.32e-4	0.4	NC	0.099852
246425_at	122.7	P	2.44e-4	0.2	NC	0.099852
246426_at	2.4	A	0.981445	-2.3	NC	0.984574
246427_at	53.4	P	0.037598	-0.3	NC	0.966696
246428_at	68.2	P	0.030273	-0.3	NC	0.5
246429_at	6.1	A	0.72583	0.7	NC	0.416433
246430_at	11.8	A	0.398926	0.7	NC	0.5
246431_at	0.4	A	0.991943	-1.3	NC	0.958799
246432_at	1.7	A	0.962402	-2.4	D	0.999562
246433_at	77.7	P	7.32e-4	0	NC	0.284967
246434_at	109	P	0.023926	-0.5	MD	0.994067
246435_at	3.7	A	0.665527	-3	NC	0.868657
246436_at	128.7	P	2.44e-4	-0.1	NC	0.5
246437_at	4.8	A	0.80542	-2.1	NC	0.786812
246438_at	5.7	A	0.567627	-1.5	NC	0.583567
246439_at	39.6	P	0.018555	-0.4	NC	0.814019
246440_at	202.6	P	0.001953	0	NC	0.5
246441_at	216.7	P	0.008057	0	NC	0.5
246442_at	145.4	P	7.32e-4	-0.1	NC	0.558077
246443_at	174.2	P	7.32e-4	0.3	NC	0.5
246444_at	44.4	P	0.008057	0.3	NC	0.5
246445_at	225	P	2.44e-4	0.2	NC	0.5
246446_at	218.5	P	0.001221	-0.3	D	0.998168
246447_at	151.4	P	2.44e-4	0.3	NC	0.5
246448_at	280.3	P	2.44e-4	-0.2	NC	0.955851
246449_at	57.3	A	0.111572	0.6	NC	0.263341
246450_at	75.8	A	0.111572	-0.1	NC	0.900148
246451_at	321.7	P	2.44e-4	-0.1	NC	0.570859
246452_at	357.3	P	7.32e-4	0.2	NC	0.5
246453_at	279.8	P	7.32e-4	-0.5	D	0.999977
246454_at	182.7	P	7.32e-4	0	NC	0.5
246455_at	5.6	A	0.80542	0.2	NC	0.5
246456_at	8.9	A	0.696289	2	NC	0.5
246457_at	132.3	P	7.32e-4	0.6	NC	0.099852
246458_at	3.6	A	0.753906	-1.1	NC	0.805199
246459_at	171.1	P	2.44e-4	0	NC	0.5
246460_at	468.2	P	2.44e-4	-0.2	NC	0.988955
246461_at	41.3	P	0.01416	-0.9	NC	0.5
246462_at	51.5	P	0.010742	0.1	NC	0.964215
246463_at	85.9	A	0.126953	0.4	NC	0.354453
246464_at	7.2	A	0.665527	-1.6	NC	0.942324
246465_at	13	A	0.466064	-0.9	NC	0.987976
246466_at	214.7	P	0.001221	0.2	NC	0.5
246467_at	3	A	0.989258	-0.1	NC	0.796129
246468_at	39.1	A	0.171387	0.6	NC	0.5
246469_at	103.5	P	2.44e-4	-0.1	NC	0.692594
246470_at	2.7	A	0.828613	-0.5	NC	0.657563
246471_s_at	2.4	A	0.780518	2.5	NC	0.078937
246472_at	4.8	A	0.870361	1.4	NC	0.429141
246473_at	27.7	A	0.129639	0.7	NC	0.5
246474_at	9.8	A	0.246094	-1	NC	0.506476
246475_at	65.5	P	0.00293	0.1	NC	0.263341
246476_at	41.2	P	0.005859	-0.3	NC	0.971234
246477_at	128	P	0.00293	-0.1	NC	0.5
246478_at	209.6	P	7.32e-4	0.8	I	6.92e-4
246479_at	232.4	P	2.44e-4	0.5	I	0.001077
246480_at	321.2	P	2.44e-4	0.5	NC	0.094279
246481_s_at	144.8	P	0.00293	0	NC	0.5
246482_at	99	P	0.01416	0.3	NC	0.5
246483_at	187.7	P	2.44e-4	0.1	NC	0.5
246484_at	170.3	P	0.010742	-0.1	NC	0.747149
246485_at	27.4	A	0.5	0	NC	0.5
246486_at	135.3	P	0.001221	0	NC	0.854318
246487_at	46.6	A	0.19458	1.8	NC	0.022932
246488_at	140.3	P	0.001953	0.5	NC	0.033304
246489_at	1608	P	2.44e-4	0	NC	0.5
246490_at	54.8	A	0.432373	0.4	NC	0.5
246491_at	41.2	P	2.44e-4	0.3	NC	0.054022
246492_at	26.4	A	0.533936	-0.4	NC	0.5
246493_at	20.7	A	0.219482	-0.1	NC	0.861614
246494_at	43.5	A	0.111572	0.3	NC	0.48058
246495_at	48.7	A	0.149658	-0.4	NC	0.5
246496_at	80.5	P	7.32e-4	-0.4	NC	0.905721
246497_at	196.2	P	2.44e-4	0	NC	0.5
246498_at	38	A	0.466064	0	NC	0.987976
246499_at	145.8	P	2.44e-4	-0.3	NC	0.861614
246500_at	308.3	P	0.001953	0.1	NC	0.5
246501_at	138.4	P	0.023926	0	NC	0.5
246502_at	70.7	P	0.010742	-0.6	NC	0.881991
246503_at	1581.5	P	2.44e-4	0.3	NC	0.022932
246504_at	15.1	A	0.27417	-0.6	NC	0.5
246505_at	447.7	P	2.44e-4	-0.6	D	0.999965
246506_at	860.7	P	2.44e-4	-0.8	D	0.999886
246507_at	178.2	P	2.44e-4	-0.6	NC	0.980376
246508_at	403.2	P	0.001221	-0.2	NC	0.984574
246509_at	89.2	A	0.219482	0.9	I	3.07e-4
246510_at	21.9	A	0.432373	-0.2	NC	0.5
246511_at	273.3	P	2.44e-4	0.3	NC	0.030967
246512_at	65.5	P	0.01416	0.1	NC	0.5
246513_at	255.1	P	2.44e-4	0.2	NC	0.5
246514_at	13.8	A	0.850342	-1.4	NC	0.991489
246515_at	102.4	P	0.046143	0.5	NC	0.532344
246516_at	79.3	P	0.01416	-0.6	D	0.996645
246517_at	16.2	A	0.432373	-0.1	NC	0.5
246518_at	41.1	P	0.00415	0.1	NC	0.416433
246519_at	3.1	A	0.753906	0.4	NC	0.5
246520_at	92.6	P	7.32e-4	0.1	NC	0.5
246521_at	391.2	P	0.00293	0.3	NC	0.274048
246522_at	393.9	P	2.44e-4	1	I	2.e-5
246523_at	9.1	A	0.753906	0.7	NC	0.008511
246524_at	63.7	A	0.111572	-0.4	NC	0.796129
246525_at	13	A	0.366211	0.4	NC	0.403812
246526_at	2	A	0.72583	0.5	NC	0.5
246527_at	338.4	P	2.44e-4	0.5	NC	0.021224
246528_at	214.6	P	2.44e-4	0.2	NC	0.5
246529_at	224.8	P	2.44e-4	-0.2	NC	0.747149
246530_at	24.7	A	0.19458	0.2	NC	0.441923
246531_at	27	A	0.633789	1.9	NC	0.48058
246532_at	110.3	P	0.005859	-0.4	NC	0.988955
246533_at	161	P	2.44e-4	0.3	NC	0.48058
246534_at	6.2	A	0.80542	0.3	NC	0.5
246535_at	31.6	A	0.665527	0.2	NC	0.5
246536_at	108	P	0.001221	0.4	NC	0.177412
246537_at	28	A	0.303711	-0.2	NC	0.131343
246538_at	336.7	P	2.44e-4	0.3	NC	0.5
246539_at	92.4	P	2.44e-4	0.2	NC	0.169098
246540_at	32.5	A	0.095215	-0.2	NC	0.969033
246541_at	227.8	P	0.008057	0.2	NC	0.5
246542_at	139.6	P	0.005859	0	NC	0.822588
246543_at	52.1	A	0.334473	0.5	NC	0.5
246544_at	2.4	A	0.633789	-1.6	NC	0.532344
246545_at	28.3	A	0.334473	0.4	NC	0.596188
246546_at	1287.5	P	2.44e-4	0.4	I	9.66e-4
246547_at	146.6	P	0.001221	-0.1	NC	0.911062
246548_at	63.6	P	0.00415	-0.1	NC	0.5
246549_at	56.9	P	0.00415	0.4	NC	0.342437
246550_at	212	P	0.018555	0	NC	0.570859
246551_at	9.2	A	0.567627	-1.5	NC	0.532344
246552_at	51	P	0.00415	0.1	NC	0.342437
246553_at	151.7	P	7.32e-4	-0.2	NC	0.961585
246554_at	80.4	P	0.010742	-0.6	D	0.99994
246555_at	86.6	P	0.008057	-0.1	NC	0.894337
246556_at	10.1	A	0.567627	0.2	NC	0.307406
246557_at	12.4	A	0.432373	-1.6	NC	0.971234
246558_at	203.4	P	0.030273	0.1	NC	0.5
246559_at	222.2	P	0.001221	0.3	NC	0.5
246560_at	2.5	A	0.780518	-0.1	NC	0.921063
246561_at	95.3	P	2.44e-4	0.1	NC	0.5
246562_at	98.5	P	2.44e-4	0.1	NC	0.5
246563_at	7.4	A	0.567627	-1.1	NC	0.854318
246564_at	216.9	P	0.00415	0.1	NC	0.5
246565_at	210.5	P	2.44e-4	-0.2	NC	0.62112
246566_at	165.2	P	2.44e-4	-0.1	NC	0.5
246567_at	214.8	P	2.44e-4	-0.2	NC	0.861614
246568_at	48.6	P	0.018555	0	NC	0.493524
246569_at	21.8	A	0.665527	2.7	NC	0.232549
246570_at	0.8	A	0.5	-0.1	NC	0.633407
246571_at	35.7	A	0.27417	2.1	NC	0.5
246572_at	23	A	0.601074	0.3	NC	0.5
246573_at	5.8	A	0.80542	0.3	NC	0.5
246574_at	6.7	A	0.888428	0.3	NC	0.583567
246575_at	357.8	P	0.001953	0.4	NC	0.019624
246576_at	57.8	P	7.32e-4	-0.3	NC	0.814019
246577_at	1.8	A	0.976074	0.5	NC	0.506476
246578_at	0.6	A	0.943848	-1.6	NC	0.921063
246579_at	1.5	A	0.962402	0.4	NC	0.5
246580_at	369.4	P	2.44e-4	0.7	I	1.14e-4
246581_at	45.6	A	0.27417	0.6	NC	0.5
246582_at	7	A	0.919434	0.2	NC	0.583567
246583_at	124.5	P	2.44e-4	-0.2	NC	0.958799
246584_at	180.6	P	7.32e-4	-0.3	D	0.999308
246585_at	23.3	M	0.056152	-0.2	NC	0.5
246586_at	14.4	A	0.27417	-1	NC	0.786812
246587_at	14.2	A	0.533936	-0.8	NC	0.416433
246588_at	2.6	A	0.665527	-2.7	NC	0.830902
246589_at	4	A	0.780518	0.4	NC	0.725952
246590_at	24.3	A	0.27417	3	NC	0.429141
246591_at	335.6	P	7.32e-4	0	NC	0.5
246592_at	8.6	A	0.601074	0.2	NC	0.5
246593_at	75	P	0.00415	0.4	NC	0.5
246594_at	447.4	P	2.44e-4	0	NC	0.692594
246595_at	39.2	A	0.19458	1.2	NC	0.5
246596_at	21.3	A	0.19458	-0.1	NC	0.061522
246597_at	72.3	P	0.010742	0	NC	0.5
246598_at	42.3	P	0.018555	0.1	NC	0.5
246599_at	38.8	P	0.018555	1	I	0.002753
246600_at	107.6	P	2.44e-4	0	NC	0.5
246601_at	549.2	P	2.44e-4	-0.1	NC	0.747149
246602_at	202.3	P	2.44e-4	-0.2	NC	0.822588
246603_at	24.1	A	0.366211	2.2	NC	0.185981
246604_at	6.3	A	0.72583	-0.7	NC	0.403812
246605_at	3.8	A	0.533936	-2.7	NC	0.5
246606_at	26.1	P	0.008057	1.1	NC	0.088938
246607_at	218.1	P	2.44e-4	-0.2	NC	0.934434
246608_at	3.3	A	0.870361	0.7	NC	0.37888
246609_at	13.8	A	0.432373	-0.8	NC	0.822588
246610_at	45.2	A	0.111572	-0.2	NC	0.633407
246611_at	386.5	P	2.44e-4	0.1	NC	0.5
246612_at	226.3	P	0.01416	0.2	NC	0.5
246613_at	808.7	P	2.44e-4	0.2	NC	0.5
246614_at	34.3	A	0.219482	-0.5	NC	0.958799
246615_at	3.9	A	0.696289	-1.3	NC	0.596188
246616_at	4.3	A	0.919434	-1.9	NC	0.846768
246617_at	37.4	P	0.046143	0.9	NC	0.39129
246618_at	8.3	A	0.533936	-0.5	NC	0.5
246619_at	504.6	P	2.44e-4	0.2	NC	0.5
246620_at	45.6	A	0.095215	-0.8	NC	0.905721
246621_at	1032.9	P	2.44e-4	0.2	NC	0.5
246622_at	80.8	P	2.44e-4	0.1	NC	0.5
246623_at	1903.4	P	2.44e-4	0.7	I	3.5e-5
246624_at	9.4	A	0.334473	-0.3	NC	0.5
246625_at	50.9	A	0.080566	-0.1	NC	0.5
246626_at	43.6	A	0.19458	0.2	NC	0.60871
246627_s_at	1133	P	2.44e-4	-0.1	NC	0.633407
246628_at	357.4	P	2.44e-4	0.1	NC	0.5
246629_at	3.2	A	0.850342	1.2	NC	0.153232
246630_at	86.8	P	0.018555	0	NC	0.5
246631_at	537.5	P	0.001953	0	NC	0.633407
246632_at	36.5	P	0.030273	0.5	NC	0.074268
246633_at	2.2	A	0.919434	0.7	NC	0.069813
246634_at	320.6	P	2.44e-4	-0.1	NC	0.51942
246635_at	5.7	A	0.533936	-2.1	NC	0.5
246636_at	481.4	P	2.44e-4	0	NC	0.5
246637_at	2.3	A	0.994141	0.3	NC	0.830902
246638_at	8	A	0.665527	1.4	NC	0.263341
246639_x_at	3.5	A	0.850342	0.8	NC	0.074268
246640_x_at	93.4	A	0.171387	0	NC	0.703911
246641_s_at	2.7	A	0.753906	0.1	NC	0.185981
246642_s_at	9.7	A	0.334473	1.6	NC	0.493524
246643_s_at	2.3	A	0.753906	-1.2	NC	0.911062
246644_at	105.5	P	0.00293	-0.3	MD	0.994067
246645_at	189.7	P	0.001221	0	NC	0.703911
246646_at	6.3	A	0.850342	0.7	NC	0.429141
246647_at	27.7	A	0.111572	0.8	NC	0.416433
246648_at	1	A	0.962402	0.3	NC	0.861614
246649_at	1	A	0.633789	-2	NC	0.969033
246650_at	436.9	P	2.44e-4	0.2	NC	0.5
246651_at	32.3	A	0.334473	-0.5	NC	0.983269
246652_at	7.1	A	0.567627	0.6	NC	0.39129
246653_at	544	P	2.44e-4	-0.4	D	0.999727
246654_s_at	181.2	P	0.008057	0	NC	0.5
246655_at	1.7	A	0.850342	-0.4	NC	0.715033
246656_at	4.7	A	0.601074	-1.2	NC	0.203871
246657_at	13.4	A	0.5	-0.3	NC	0.5
246658_at	7.9	A	0.403809	0	NC	0.749204
246659_at	6.2	A	0.5	-1.6	NC	0.37888
246660_at	372.1	P	2.44e-4	-0.2	NC	0.894337
246661_at	10.5	A	0.466064	-0.3	NC	0.5
246662_at	11	A	0.633789	0.3	NC	0.5
246663_at	18.5	A	0.696289	2	NC	0.318909
246664_at	1.4	A	0.99707	0.2	NC	0.467656
246665_s_at	9.2	A	0.696289	-1.6	NC	0.284967
246666_at	3.4	A	0.80542	0.5	NC	0.493524
246667_at	3.6	A	0.753906	-0.8	NC	0.838962
246668_at	10.3	A	0.696289	-0.2	NC	0.5
246669_at	24.5	A	0.5	0.3	NC	0.111714
246670_at	11	A	0.466064	-0.3	NC	0.692594
246671_at	14.4	A	0.533936	0.5	NC	0.5
246672_at	7.1	A	0.533936	-0.7	NC	0.5
246673_at	285.5	P	2.44e-4	0.4	NC	0.161038
246674_at	61.4	P	0.046143	-0.5	NC	0.973302
246675_at	21.8	A	0.129639	-0.3	NC	0.5
246676_at	7.6	A	0.696289	0.7	NC	0.047264
246677_at	2.2	A	0.919434	0.6	NC	0.284967
246678_at	25	A	0.27417	3.1	NC	0.078937
246679_at	1.2	A	0.870361	-1.5	NC	0.868657
246680_at	55.8	A	0.080566	0.5	NC	0.441923
246681_at	105.9	P	7.32e-4	-0.1	NC	0.645558
246682_at	190.4	P	0.001953	-0.3	D	0.99751
246683_at	70.4	P	0.001953	-0.1	NC	0.5
246684_at	46.6	A	0.149658	0	NC	0.645558
246685_at	3.8	A	0.870361	-2	NC	0.645558
246686_at	2.2	A	0.953857	-0.9	NC	0.964215
246687_at	6.6	A	0.919434	-0.3	NC	0.5
246688_at	2.5	A	0.80542	-4.2	NC	0.736659
246689_at	10.9	A	0.219482	-0.4	NC	0.5
246690_at	4.1	A	0.969727	0.4	NC	0.5
246691_at	19	A	0.466064	0.2	NC	0.296089
246692_at	1.1	A	0.466064	-0.8	NC	0.161038
246693_at	2.3	A	0.943848	0.1	NC	0.583567
246694_at	25.5	A	0.5	3.3	NC	0.185981
246695_at	5.8	A	0.870361	0.2	NC	0.5
246696_at	19.1	A	0.633789	0	NC	0.48058
246697_at	8.4	A	0.888428	0.3	NC	0.5
246698_at	22.8	A	0.19458	0.5	NC	0.5
246699_at	284.8	P	0.001953	0.3	NC	0.5
246700_at	3.7	A	0.80542	2.2	NC	0.069813
246701_at	110.1	P	0.001953	-0.6	NC	0.993497
246702_at	408	P	2.44e-4	-0.2	NC	0.99288
246703_at	126.5	P	0.01416	-0.1	NC	0.916174
246704_at	17.7	A	0.19458	0.4	NC	0.5
246705_x_at	1.3	A	0.991943	0.2	NC	0.894337
246706_at	24.1	A	0.246094	2.7	NC	0.242585
246707_at	3	A	0.904785	-2.3	NC	0.971234
246708_at	170.5	P	2.44e-4	0.1	NC	0.5
246709_s_at	1.6	A	0.828613	1.9	NC	0.366593
246710_at	12.3	A	0.567627	1.4	NC	0.5
246711_at	4.9	A	0.665527	-1.3	NC	0.692594
246712_at	3.1	A	0.5	-1.5	NC	0.5
246713_at	27.2	A	0.171387	1.2	NC	0.307406
246714_at	99.9	M	0.056152	0.2	NC	0.5
246715_at	6.9	A	0.633789	-0.9	NC	0.37888
246716_s_at	12.7	A	0.111572	-0.8	NC	0.657563
246717_at	17.4	A	0.601074	0.9	NC	0.5
246718_at	3.3	A	0.567627	-2.9	NC	0.5
246719_at	11.9	A	0.366211	0.4	NC	0.5
246720_at	9.8	A	0.567627	3	NC	0.203871
246721_at	11.5	A	0.334473	-0.6	NC	0.5
246722_at	20.2	A	0.533936	2.2	NC	0.099852
246723_at	3.2	A	0.904785	-0.4	NC	0.854318
246724_at	157.9	P	0.001953	0.4	NC	0.5
246725_at	25.5	A	0.334473	1.6	NC	0.065566
246726_at	18.8	A	0.72583	3	NC	0.263341
246727_at	36	A	0.171387	0.7	NC	0.645558
246728_at	248.3	P	2.44e-4	0.1	NC	0.5
246729_at	0.6	A	0.99585	-1.1	NC	0.961585
246730_at	1042.7	P	2.44e-4	0.2	NC	0.5
246731_at	48.5	A	0.095215	0.6	NC	0.48058
246732_at	84.4	P	0.046143	0.2	NC	0.342437
246733_at	32.7	A	0.398926	-1.2	NC	0.916174
246734_at	22.8	A	0.5	-0.3	NC	0.545234
246735_at	153.2	P	0.001221	-0.4	MD	0.994067
246736_at	57.9	A	0.219482	0.1	NC	0.60871
246737_at	115.1	P	2.44e-4	0.1	NC	0.5
246738_at	67.9	P	0.037598	-0.3	NC	0.971234
246739_at	25.2	A	0.19458	1	NC	0.161038
246740_at	0.4	A	0.989258	-1	D	0.997247
246741_at	304.2	P	2.44e-4	-0.4	D	0.99775
246742_at	292.5	P	2.44e-4	0.1	NC	0.5
246743_at	6.2	A	0.780518	-2.5	NC	0.992212
246744_at	434.9	P	2.44e-4	0.1	NC	0.5
246745_at	1147.8	P	2.44e-4	0.3	NC	0.033304
246746_at	127.4	P	0.005859	0.3	NC	0.307406
246747_at	2445.1	P	2.44e-4	-0.1	NC	0.814019
246748_at	57.1	A	0.111572	0.3	NC	0.5
246749_at	120.7	P	2.44e-4	0.2	NC	0.5
246750_at	47.1	P	2.44e-4	-0.2	NC	0.5
246751_at	26.1	A	0.27417	0.6	NC	0.065566
246752_at	1.4	A	0.994141	-0.9	NC	0.888286
246753_at	4.4	A	0.850342	0.5	NC	0.5
246754_at	89.3	A	0.398926	0	NC	0.5
246755_at	397.4	P	2.44e-4	0.1	NC	0.5
246756_at	231.3	P	0.001953	0.2	NC	0.5
246757_at	8.6	A	0.696289	0.4	NC	0.403812
246758_at	2215.8	P	2.44e-4	0.2	NC	0.5
246759_at	160.4	P	7.32e-4	-0.4	D	0.998923
246760_at	157.9	P	2.44e-4	0	NC	0.51942
246761_at	1.9	A	0.98584	-0.9	NC	0.633407
246762_at	58.8	P	0.005859	0.2	NC	0.5
246763_at	482.3	P	2.44e-4	0.2	NC	0.5
246764_s_at	0.8	A	0.904785	-2.9	NC	0.925732
246765_at	64.9	M	0.056152	-0.1	NC	0.868657
246766_at	42.3	A	0.27417	3.2	NC	0.232549
246767_at	132.8	P	7.32e-4	0.2	NC	0.493524
246768_at	144.2	P	2.44e-4	0.1	NC	0.5
246769_at	6.7	A	0.780518	0.5	NC	0.454766
246770_at	53.5	P	0.010742	-0.1	NC	0.725952
246771_at	9.1	A	0.398926	5.5	NC	0.145682
246772_at	64.9	A	0.095215	-0.4	NC	0.51942
246773_at	37.6	A	0.129639	-0.1	NC	0.5
246774_at	25.1	A	0.601074	2.6	NC	0.330589
246775_at	324.3	P	0.005859	0.1	NC	0.5
246776_at	97.8	A	0.080566	0.1	NC	0.51942
246777_at	168.2	P	2.44e-4	-0.3	NC	0.796129
246778_at	163.8	P	2.44e-4	-0.2	NC	0.814019
246779_at	203.3	P	0.008057	0	NC	0.796129
246780_at	712.5	P	2.44e-4	-0.1	NC	0.916174
246781_at	281.5	P	2.44e-4	0.4	NC	0.041201
246782_at	38.7	M	0.056152	-0.5	NC	0.703911
246783_at	51.2	P	0.030273	0.3	NC	0.177412
246784_at	336.3	P	2.44e-4	0.2	NC	0.403812
246785_at	391.3	P	2.44e-4	0	NC	0.5
246786_at	28.8	A	0.246094	-1	NC	0.925732
246787_s_at	15.8	A	0.5	-0.7	NC	0.767451
246788_at	3.1	A	0.5	-2	NC	0.48058
246789_at	165.9	P	2.44e-4	0	NC	0.5
246790_at	19	M	0.056152	-0.7	NC	0.5
246791_at	157.7	P	2.44e-4	-0.4	NC	0.980376
246792_at	32	A	0.149658	0.6	NC	0.5
246793_at	152.7	P	2.44e-4	-0.3	NC	0.961585
246794_s_at	61.6	P	0.010742	0.7	NC	0.022932
246795_at	15.7	A	0.567627	-0.6	NC	0.5
246796_at	38.9	A	0.111572	0.1	NC	0.767451
246797_at	29	A	0.095215	0.1	NC	0.342437
246798_at	1.7	A	0.865479	-2.8	NC	0.725952
246799_at	82.3	A	0.080566	-0.2	NC	0.532344
246800_at	356.6	P	2.44e-4	0.1	NC	0.5
246801_at	467.3	P	2.44e-4	0.3	NC	0.185981
246802_at	75.5	P	0.005859	-0.7	D	0.999693
246803_at	33.5	A	0.129639	-0.2	NC	0.921063
246804_at	1.2	A	0.932373	0.5	NC	0.5
246805_at	3.2	A	0.753906	-0.9	NC	0.583567
246806_at	1.3	A	0.919434	-3.7	NC	0.987976
246807_at	468	P	2.44e-4	0.9	I	2.e-5
246808_at	38.3	P	0.010742	-0.2	NC	0.545234
246809_s_at	241.7	P	0.001953	0.4	NC	0.01421
246810_at	0.9	A	0.80542	-0.8	NC	0.945978
246811_at	22.6	A	0.366211	0.1	NC	0.222749
246812_at	0.4	A	0.962402	1	NC	0.467656
246813_at	1.6	A	0.80542	-2.3	NC	0.5
246814_at	18.1	A	0.334473	-0.4	NC	0.5
246815_at	38.4	P	0.008057	-0.2	NC	0.558077
246816_at	22.9	A	0.398926	-0.3	NC	0.60871
246817_at	12.6	A	0.334473	-0.5	NC	0.570859
246818_at	91.8	A	0.171387	0.5	NC	0.5
246819_at	1.7	A	0.98584	3.8	I	0.001486
246820_at	61.5	P	0.00415	0.3	NC	0.5
246821_at	209.9	P	2.44e-4	-0.9	D	0.999911
246822_at	44.9	P	0.030273	-0.6	NC	0.986922
246823_at	6.7	A	0.696289	0.9	NC	0.48058
246824_at	266.8	P	7.32e-4	0	NC	0.570859
246825_at	174.5	P	7.32e-4	0.1	NC	0.5
246826_at	55.5	A	0.5	-0.7	NC	0.990708
246827_at	60.5	A	0.129639	-0.4	NC	0.983269
246828_at	4	A	0.633789	0.7	NC	0.242585
246829_at	115.3	P	2.44e-4	-0.1	NC	0.5
246830_at	865.3	P	2.44e-4	0	NC	0.5
246831_at	97.9	P	0.00293	-1.3	D	0.999922
246832_at	223.9	P	2.44e-4	-0.2	NC	0.981872
246833_at	1.8	A	0.850342	0.1	NC	0.429141
246834_at	7.2	A	0.601074	0.2	NC	0.429141
246835_at	35.2	A	0.080566	0.7	NC	0.203871
246836_s_at	33.5	A	0.246094	0.6	NC	0.5
246837_at	34.5	P	0.01416	0.1	NC	0.169098
246838_at	62.6	P	0.046143	-0.3	NC	0.5
246839_at	34.4	P	0.030273	-0.2	NC	0.5
246840_at	238.4	P	2.44e-4	-0.1	NC	0.5
246841_at	13.7	A	0.5	0.1	NC	0.5
246842_at	113.4	P	0.00293	-0.2	NC	0.854318
246843_at	291.1	P	2.44e-4	-0.5	D	0.998168
246844_at	98.8	P	0.005859	-0.5	D	0.996301
246845_at	1033.9	P	2.44e-4	0.2	NC	0.5
246846_at	169.8	P	0.046143	-0.3	NC	0.905721
246847_at	54.7	A	0.129639	-0.5	D	0.998168
246848_at	5.1	A	0.696289	0.6	NC	0.169098
246849_at	145	P	0.001221	-0.4	D	0.996301
246850_at	71.8	P	0.046143	0.3	NC	0.074268
246851_at	1	A	0.696289	0.9	NC	0.274048
246852_at	161.8	P	0.008057	-0.5	D	0.998799
246853_at	37.1	P	0.046143	1.7	NC	0.094279
246854_at	194.5	P	0.001221	6.6	I	2.e-5
246855_at	2064.4	P	2.44e-4	-0.1	NC	0.930187
246856_at	473.7	P	2.44e-4	0	NC	0.5
246857_at	2.4	A	0.828613	-1.6	NC	0.888286
246858_at	236.3	P	7.32e-4	-0.2	NC	0.777251
246859_at	4.3	A	0.850342	-1.1	NC	0.5
246860_at	16.1	A	0.533936	2.2	NC	0.252851
246861_at	1068.6	P	2.44e-4	-0.3	D	0.999811
246862_at	367.1	P	2.44e-4	0	NC	0.60871
246863_at	347	P	2.44e-4	-0.3	D	0.997247
246864_at	123	P	0.010742	-0.3	NC	0.986922
246865_s_at	238	P	7.32e-4	0	NC	0.570859
246866_at	1.1	A	0.932373	0.3	NC	0.570859
246867_at	4.1	A	0.696289	1.2	NC	0.232549
246868_at	192.6	P	2.44e-4	1	I	2.14e-4
246869_at	20.4	A	0.129639	0.7	NC	0.583567
246870_at	551.2	P	2.44e-4	0.4	NC	0.194801
246871_at	2.9	A	0.665527	-1.9	NC	0.669411
246872_at	12.9	A	0.567627	-1.2	NC	0.5
246873_at	29.5	A	0.398926	-1.1	NC	0.558077
246874_at	8.2	A	0.633789	-0.9	NC	0.5
246875_at	680.6	P	7.32e-4	-0.9	D	0.999973
246876_at	2.8	A	0.870361	0.3	NC	0.5
246877_at	6.1	A	0.919434	0.2	NC	0.213188
246878_at	14.2	A	0.366211	1.9	NC	0.131343
246879_at	66	P	2.44e-4	0.2	NC	0.5
246880_s_at	3.4	A	0.665527	0.1	NC	0.467656
246881_at	78.5	P	0.001953	-0.5	D	0.999135
246882_at	99.1	P	0.018555	0.1	NC	0.5
246883_at	49.5	P	0.030273	0.7	NC	0.5
246884_at	71.2	P	7.32e-4	0.6	NC	0.01421
246885_at	32.9	A	0.111572	0.1	NC	0.5
246886_at	176.2	P	7.32e-4	0.1	NC	0.5
246887_at	15.4	A	0.466064	-0.7	NC	0.545234
246888_at	284.2	P	2.44e-4	0	NC	0.5
246889_at	9.9	A	0.533936	-0.2	NC	0.868657
246890_at	30.4	A	0.219482	-0.6	NC	0.5
246891_at	37.6	P	0.00293	0	NC	0.5
246892_at	36.6	A	0.567627	0.7	NC	0.545234
246893_at	170	P	2.44e-4	-0.2	NC	0.934434
246894_at	17.6	A	0.567627	1.9	NC	0.5
246895_at	863.1	P	2.44e-4	0	NC	0.5
246896_at	5.8	A	0.72583	0.8	NC	0.185981
246897_at	343.4	P	2.44e-4	-0.4	D	0.999727
246898_at	25.9	A	0.19458	3.7	NC	0.232549
246899_at	35.8	A	0.129639	-0.3	NC	0.5
[truncated: 20,811 more rows]
