# Supplementary material for: Qualitative network models and genome-wide expression data define carbon/nitrogen-responsive molecular machines in Arabidopsis
Source: Genome Biol. 2007 Jan 11;8(1):R7. doi: 10.1186/gb-2007-8-1-r7 (PMC1839130; doi:10.1186/gb-2007-8-1-r7)
Supplement: Additional data file 5 — CHP files generated with the Affymetrix MAS v5.0 software as described in the Materials and methods. [file gb-2007-8-1-r7-S5.zip › CHPfiles/42.8.vs.LL42.1.CHP]

row.names	LL42.8.vs.LL42.1.Signal	LL42.8.vs.LL42.1.Detection	LL42.8.vs.LL42.1.Detection.p.value	LL42.8.vs.LL42.1.Signal.Log.Ratio	LL42.8.vs.LL42.1.Change	LL42.8.vs.LL42.1.Change.p.value
244901_at	72.1	P	7.32e-4	0.6	NC	0.138386
244902_at	49.2	P	0.005859	0.5	NC	0.366593
244903_at	109	P	7.32e-4	0.6	NC	0.038415
244904_at	9.9	A	0.533936	0.8	NC	0.692594
244905_at	48	A	0.149658	0.4	NC	0.454766
244906_at	168.6	P	2.44e-4	0.3	NC	0.5
244907_at	2.9	A	0.665527	-1.6	NC	0.777251
244908_at	1.1	A	0.976074	-1.3	NC	0.725952
244909_at	29.4	A	0.19458	0	NC	0.242585
244910_s_at	34.1	A	0.095215	-0.5	NC	0.703911
244911_at	1.6	A	0.780518	-3.7	NC	0.830902
244912_at	350.3	P	0.00293	-0.3	D	0.998349
244913_at	6.8	A	0.828613	-1.7	NC	0.703911
244914_at	6.3	A	0.72583	-0.6	NC	0.975245
244915_s_at	35.9	A	0.466064	1.9	NC	0.429141
244916_at	25.3	A	0.303711	2.3	NC	0.441923
244917_at	1	A	0.953857	-0.4	D	0.999226
244918_at	13.4	A	0.780518	-0.4	NC	0.5
244919_at	33.5	A	0.171387	-0.2	NC	0.51942
244920_s_at	120.7	P	7.32e-4	0.6	NC	0.010135
244921_s_at	53.2	P	0.00293	0.4	NC	0.330589
244922_s_at	28.5	P	0.030273	-0.1	NC	0.506476
244923_s_at	39.2	A	0.171387	0.5	NC	0.403812
244924_at	26.7	A	0.466064	-0.8	NC	0.930187
244925_at	24.7	A	0.080566	0.4	NC	0.5
244926_s_at	3.9	A	0.665527	-4.1	NC	0.99288
244927_at	52.9	A	0.129639	-0.1	NC	0.5
244928_s_at	100.4	A	0.067627	0	NC	0.881991
244929_at	306.1	P	0.010742	0.6	I	0.003355
244930_at	11.9	A	0.567627	0	NC	0.5
244931_at	1.1	A	0.5	-2.3	D	0.999562
244932_at	37.6	M	0.056152	0.5	NC	0.5
244933_at	22.2	A	0.19458	-0.1	NC	0.5
244934_at	33.5	A	0.303711	0.9	NC	0.5
244935_at	215.7	P	7.32e-4	-0.4	D	0.999811
244936_at	85.9	P	0.00293	0.1	NC	0.888286
244937_at	18.6	P	0.01416	-0.5	NC	0.5
244938_at	59.7	P	0.00293	0.1	NC	0.232549
244939_at	120.5	P	0.008057	0.6	NC	0.105663
244940_at	265.8	P	2.44e-4	0.4	NC	0.016731
244941_at	47.7	P	0.008057	0.2	NC	0.5
244942_at	14.2	A	0.633789	1.6	NC	0.330589
244943_at	112.6	P	0.001953	-0.1	NC	0.5
244944_s_at	246.9	P	2.44e-4	0.5	I	0.001486
244945_at	61.7	P	0.023926	0	NC	0.057676
244946_at	42.6	A	0.303711	0	NC	0.5
244947_at	35	A	0.095215	0.1	NC	0.669411
244948_at	1.9	A	0.850342	-2.1	NC	0.894337
244949_at	22.5	A	0.567627	2.4	NC	0.194801
244950_at	77.8	P	2.44e-4	0.5	NC	0.416433
244951_s_at	224.8	P	2.44e-4	0.1	NC	0.5
244952_at	25.9	P	0.008057	0.5	NC	0.467656
244953_s_at	30.6	M	0.056152	0.3	NC	0.038415
244954_s_at	2.5	A	0.533936	-0.6	NC	0.5
244955_at	5.8	A	0.633789	-3.2	NC	0.51942
244956_s_at	33.6	A	0.095215	0.5	NC	0.5
244957_at	40.3	P	0.023926	0.6	NC	0.5
244958_at	21.3	A	0.303711	1.2	NC	0.5
244959_s_at	123.2	P	2.44e-4	0.5	NC	0.013078
244960_at	281.3	P	2.44e-4	0.6	I	5.2e-5
244961_at	515.1	P	2.44e-4	0.2	NC	0.5
244962_at	183.6	P	2.44e-4	0.3	NC	0.242585
244963_at	109	P	0.01416	-0.4	NC	0.966696
244964_at	77.2	P	0.023926	0	NC	0.5
244965_at	63.4	P	0.00415	0.3	NC	0.263341
244966_at	28.6	P	0.030273	1.7	NC	0.013078
244967_at	163.7	P	0.00293	0.6	I	7.74e-4
244968_at	254.5	P	2.44e-4	0.1	NC	0.5
244969_at	110.7	P	0.008057	0.5	MI	0.005409
244970_at	38.7	P	2.44e-4	-0.1	NC	0.5
244971_at	3657.2	P	2.44e-4	0.4	I	1.67e-4
244972_at	26.5	A	0.171387	-1.3	MD	0.994591
244973_at	7.2	A	0.5	-1.2	NC	0.99288
244974_at	13	A	0.27417	-0.2	NC	0.5
244975_at	107.6	P	0.001953	-1	D	0.99996
244976_at	1031.9	P	2.44e-4	-0.3	MD	0.995075
244977_at	22.7	M	0.056152	0.1	NC	0.366593
244978_at	81.4	P	0.00293	0.3	NC	0.48058
244979_at	74.1	A	0.095215	0.5	NC	0.5
244980_at	23.3	A	0.27417	-0.5	NC	0.681091
244981_at	52.6	P	0.001953	-0.2	NC	0.5
244982_at	110.2	P	0.005859	0	NC	0.493524
244983_at	376.7	P	2.44e-4	0.5	NC	0.011045
244984_at	278.3	P	7.32e-4	-0.1	NC	0.875448
244985_at	91.7	P	2.44e-4	-0.7	D	0.999034
244986_at	613.7	P	2.44e-4	0.3	NC	0.083826
244987_s_at	1128.2	P	2.44e-4	-0.1	NC	0.645558
244988_s_at	135.4	P	0.00415	-0.9	D	0.99987
244989_s_at	35.1	A	0.091553	-0.2	NC	0.558077
244990_s_at	6.2	A	0.366211	0.5	NC	0.232549
244991_s_at	32.5	P	0.01416	0.2	NC	0.185981
244992_s_at	811.4	P	2.44e-4	0.4	I	5.52e-4
244993_s_at	203	P	2.44e-4	0	NC	0.5
244994_at	9	A	0.171387	2.2	NC	0.057676
244995_at	14.9	A	0.171387	0	NC	0.5
244996_at	101.7	P	7.32e-4	0.2	NC	0.5
244997_at	40.7	P	0.001221	-0.2	NC	0.949447
244998_at	247.1	P	2.44e-4	0.4	NC	0.026698
244999_at	33	P	0.005859	0	NC	0.888286
245000_at	19.6	A	0.5	-0.2	NC	0.838962
245001_at	409.4	P	2.44e-4	0.1	NC	0.5
245002_at	33	A	0.19458	-0.7	NC	0.971234
245003_at	46.3	P	0.023926	-0.5	MD	0.994591
245004_at	45.8	P	0.018555	0.9	NC	0.057676
245005_at	18.2	A	0.334473	-1.6	NC	0.989865
245006_at	588.1	P	2.44e-4	0.3	NC	0.111714
245007_at	84.5	P	0.018555	-0.6	NC	0.990708
245008_at	59.7	P	0.001953	0.4	NC	0.083826
245009_at	720.9	P	2.44e-4	0.5	I	6.18e-4
245010_at	5	A	0.72583	0.2	NC	0.099852
245011_at	35.7	P	0.023926	0.3	NC	0.5
245012_at	40.3	P	0.001221	0	NC	0.5
245013_at	1373.1	P	2.44e-4	0	NC	0.5
245014_at	923.8	P	2.44e-4	-0.8	D	0.999977
245015_at	208.8	P	2.44e-4	-0.3	NC	0.930187
245016_at	284.4	P	2.44e-4	0.1	NC	0.5
245017_at	685.3	P	7.32e-4	0.6	I	3.e-5
245018_at	88.6	P	0.010742	0.1	NC	0.5
245019_at	97.9	P	0.018555	0	NC	0.945978
245020_at	165.6	P	2.44e-4	0.2	NC	0.5
245021_at	78.1	P	7.32e-4	0.2	NC	0.131343
245022_at	29.6	P	0.00415	-0.5	NC	0.232549
245023_at	160.6	P	7.32e-4	0.6	I	2.41e-4
245024_at	843.1	P	2.44e-4	3.2	I	2.e-5
245025_at	150.1	P	0.001221	0.9	NC	0.006503
245026_at	95.2	P	2.44e-4	0.6	NC	0.00712
245027_at	33.7	P	0.023926	0	NC	0.5
245028_at	91.4	P	2.44e-4	-0.4	NC	0.945978
245029_at	2.2	A	0.753906	-3.5	NC	0.945978
245030_at	13.3	A	0.366211	1.4	NC	0.307406
245031_at	69.7	P	0.008057	0	NC	0.5
245032_at	2.1	A	0.72583	-4.9	NC	0.987976
245033_at	17.7	A	0.398926	-0.3	NC	0.715033
245034_at	78.9	P	0.008057	0.2	NC	0.60871
245035_at	169.5	P	2.44e-4	0.1	NC	0.5
245036_at	107.7	P	2.44e-4	0.1	NC	0.5
245037_at	3.8	A	0.219482	-2.5	NC	0.657563
245038_at	644.1	P	2.44e-4	0.9	I	2.7e-5
245039_at	280.3	P	7.32e-4	0	NC	0.757415
245040_at	3.7	A	0.753906	-2.5	NC	0.786812
245041_at	229.3	P	2.44e-4	-0.1	NC	0.5
245042_at	62.1	A	0.111572	-0.3	NC	0.62112
245043_at	153.1	P	2.44e-4	-0.6	D	0.998799
245044_at	3.9	A	0.533936	-3.2	NC	0.5
245045_at	303	P	2.44e-4	0.1	NC	0.5
245046_at	403.3	P	2.44e-4	-0.3	NC	0.955851
245047_at	24	A	0.246094	-0.4	NC	0.747149
245048_at	900.4	P	7.32e-4	0.6	I	8.8e-5
245049_at	45.8	P	7.32e-4	-0.2	NC	0.284967
245050_at	125	P	0.00415	0.8	I	3.07e-4
245051_at	271.5	P	0.001221	0.3	NC	0.026698
245052_at	40	A	0.171387	0.1	NC	0.194801
245053_at	32.7	A	0.219482	0.3	NC	0.532344
245054_at	55.3	P	2.44e-4	-0.8	D	0.996645
245055_at	35.2	P	0.01416	-0.3	NC	0.596188
245056_at	69.6	P	0.037598	-0.3	NC	0.925732
245057_at	11.9	A	0.665527	2.4	NC	0.026698
245058_at	1.6	A	0.969727	-0.5	NC	0.725952
245059_at	121.6	P	0.00293	-0.4	NC	0.990708
245060_at	887.5	P	2.44e-4	-0.3	D	0.999448
245061_at	56.5	A	0.067627	-0.2	NC	0.868657
245062_at	149.8	P	2.44e-4	-0.3	NC	0.961585
245063_at	132.2	P	7.32e-4	0.1	NC	0.185981
245064_at	79.3	P	0.001221	0.3	NC	0.118009
245065_at	203.7	P	0.008057	0	NC	0.905721
245066_at	240	P	0.005859	0.1	NC	0.39129
245067_at	718.8	P	2.44e-4	0.2	NC	0.441923
245068_at	3	A	0.665527	-0.3	NC	0.5
245069_at	10.5	A	0.27417	0.4	NC	0.846768
245070_at	9.7	A	0.72583	1	NC	0.596188
245071_at	3.8	A	0.665527	0.1	NC	0.354442
245072_s_at	4.7	A	0.633789	0.6	NC	0.354442
245073_at	3.1	A	0.753906	-0.1	NC	0.805199
245074_at	51.5	A	0.129639	0.5	NC	0.558077
245075_at	5.3	A	0.780518	-1.1	NC	0.894337
245076_at	2.6	A	0.943848	0.2	NC	0.403812
245077_at	26	A	0.398926	-0.7	NC	0.838962
245078_at	294.3	P	0.001953	0.3	NC	0.5
245079_at	53.4	A	0.129639	-0.2	NC	0.854318
245080_at	123	P	0.001221	-0.2	NC	0.5
245081_at	24.7	A	0.398926	-0.8	NC	0.5
245082_at	234.3	P	2.44e-4	2.9	I	2.e-5
245083_at	300.1	P	2.44e-4	0	NC	0.5
245084_at	41.4	P	0.001953	0.1	NC	0.921063
245085_at	820.2	P	7.32e-4	-0.2	NC	0.838962
245086_at	1.1	A	0.780518	0.3	NC	0.48058
245087_at	61.5	P	0.005859	-0.2	NC	0.633407
245088_at	18.1	A	0.398926	1.2	NC	0.5
245089_at	144	P	2.44e-4	0.6	I	0.002753
245090_at	543.1	P	2.44e-4	-0.9	D	0.99998
245091_at	16.3	A	0.72583	-0.5	NC	0.905721
245092_at	267.4	P	0.01416	0.5	NC	0.203871
245093_at	26.2	A	0.149658	-1.1	NC	0.934434
245094_at	276.6	P	0.005859	0.4	NC	0.028766
245095_at	10.3	A	0.398926	-0.3	NC	0.703911
245096_at	106.7	P	0.00415	-0.1	NC	0.5
245097_at	203.7	P	0.001953	0	NC	0.938478
245098_at	357.5	P	2.44e-4	-0.2	NC	0.767451
245099_at	296.6	P	0.01416	0.1	NC	0.5
245100_at	82.9	P	7.32e-4	-0.5	D	0.998349
245101_at	569.7	P	2.44e-4	-0.6	D	0.999786
245102_at	12.2	A	0.696289	0.2	NC	0.916174
245103_at	30.9	A	0.334473	0.2	NC	0.5
245104_at	93.8	P	0.001953	0.2	NC	0.5
245105_at	30	P	0.008057	0.2	NC	0.194801
245106_at	227	P	2.44e-4	0.8	I	2.e-5
245107_at	29.6	P	0.023926	-0.4	NC	0.5
245108_at	23.4	A	0.246094	-0.6	NC	0.715033
245109_at	29.6	A	0.366211	-1.1	D	0.999727
245110_at	26.8	A	0.398926	-1.1	NC	0.975245
245111_at	4.9	A	0.753906	0.3	NC	0.5
245112_at	602.8	P	2.44e-4	0.3	NC	0.5
245113_at	517.9	P	2.44e-4	0.2	NC	0.5
245114_at	349.5	P	2.44e-4	0.1	NC	0.5
245115_at	441.2	P	2.44e-4	0	NC	0.5
245116_at	208.5	P	2.44e-4	-0.3	NC	0.952736
245117_at	326.9	P	7.32e-4	1.8	I	2.e-5
245118_at	78.1	P	0.010742	0.6	NC	0.065566
245119_at	52.3	P	0.008057	-0.2	NC	0.725952
245120_at	58.3	A	0.111572	-0.6	D	0.999786
245121_at	1902.2	P	2.44e-4	0.2	NC	0.39129
245122_at	149.3	P	0.001953	-0.5	D	0.99998
245123_at	3	A	0.72583	-0.3	NC	0.596188
245124_at	249.7	P	7.32e-4	0	NC	0.5
245125_at	2.2	A	0.80542	-2.2	NC	0.222749
245126_at	128.6	P	2.44e-4	0.6	I	4.6e-5
245127_at	77.1	P	0.00293	-0.4	NC	0.854318
245128_at	6	A	0.334473	0.4	NC	0.5
245129_at	15.4	A	0.665527	1.4	NC	0.5
245130_at	50.9	A	0.067627	0	NC	0.905721
245131_s_at	299.1	P	0.001221	0.2	NC	0.5
245132_at	66.1	P	0.023926	-0.4	NC	0.955851
245133_at	52	P	0.00415	0.7	NC	0.5
245134_s_at	50.5	P	0.001221	-0.8	NC	0.925732
245135_at	3.5	A	0.828613	-2.4	MD	0.994067
245136_at	290.9	P	2.44e-4	0.4	NC	0.041201
245137_at	68.5	P	0.008057	-0.2	NC	0.973302
245138_at	7.6	A	0.753906	0.1	NC	0.5
245139_at	335.3	P	2.44e-4	-0.5	NC	0.975245
245140_at	25.5	A	0.219482	-0.2	NC	0.934434
245141_at	169.8	A	0.080566	0.2	NC	0.5
245142_at	8.8	A	0.665527	-0.4	NC	0.921063
245143_at	36.7	P	0.023926	0.4	NC	0.838962
245144_at	417	P	2.44e-4	0.3	NC	0.069813
245145_at	129.8	P	0.001221	0.3	NC	0.454766
245146_at	197.7	P	7.32e-4	0.2	NC	0.5
245147_at	49.5	A	0.080566	0.5	NC	0.441923
245148_at	5.8	A	0.780518	-6.3	D	0.99998
245149_at	61.2	P	0.008057	0.5	NC	0.284967
245150_at	66.5	P	0.018555	-0.1	NC	0.645558
245151_at	311.5	P	2.44e-4	0.5	I	7.74e-4
245152_at	174.7	P	0.030273	0	NC	0.5
245153_at	4.6	A	0.366211	1.4	NC	0.242585
245154_at	8.7	A	0.696289	-2.3	NC	0.981872
245155_at	832.1	P	2.44e-4	0.2	NC	0.5
245156_at	107.7	P	0.001221	-0.3	NC	0.980376
245157_at	0.9	A	0.888428	-0.6	NC	0.875448
245158_at	17.9	P	0.023926	-0.3	NC	0.921063
245159_at	19.1	A	0.5	1.9	NC	0.60871
245160_at	2.2	A	0.919434	-0.1	NC	0.846768
245161_at	39	P	0.023926	-0.3	NC	0.669411
245162_at	28.6	A	0.171387	0.8	NC	0.5
245163_at	9.2	A	0.753906	1	NC	0.5
245164_at	423.4	P	7.32e-4	0.2	NC	0.274048
245165_at	18.3	A	0.27417	-0.9	NC	0.786812
245166_at	97.7	P	0.023926	0.5	NC	0.222749
245167_s_at	479.5	P	2.44e-4	-0.2	NC	0.964215
245168_at	844.4	P	7.32e-4	-0.5	D	0.999965
245169_at	463.5	P	7.32e-4	0.3	NC	0.213188
245170_at	36.8	A	0.466064	0.4	NC	0.454766
245171_at	80.8	A	0.171387	-1	D	0.99998
245172_at	98	P	0.008057	0.1	NC	0.5
245173_at	10.3	A	0.665527	0.8	NC	0.796129
245174_at	90.1	P	0.010742	-0.4	D	0.999448
245175_at	1395.2	P	2.44e-4	0.1	NC	0.5
245176_at	125.8	P	0.010742	0	NC	0.5
245177_at	13.1	A	0.149658	-0.3	NC	0.5
245178_at	192.3	P	0.00293	0	NC	0.973302
245179_at	91.7	P	0.018555	-0.4	NC	0.991489
245180_at	243.7	P	2.44e-4	0.2	NC	0.5
245181_at	1237.4	P	2.44e-4	-0.2	NC	0.532344
245182_at	105.4	P	0.001953	-0.1	NC	0.5
245183_at	75.7	P	0.030273	0	NC	0.5
245184_at	10.7	A	0.366211	-0.3	NC	0.916174
245185_at	56.8	A	0.111572	0.1	NC	0.5
245186_at	137.4	P	0.030273	-0.7	D	0.99996
245187_s_at	180.9	P	7.32e-4	0	NC	0.5
245188_at	80.9	P	0.037598	0.4	NC	0.5
245189_at	13.4	A	0.533936	3.3	NC	0.054022
245190_at	31.5	P	0.030273	0.1	NC	0.911062
245191_at	21.1	A	0.432373	0.4	NC	0.596188
245192_at	25.9	A	0.19458	0.6	NC	0.366593
245193_at	150.9	P	0.005859	-0.8	D	0.99998
245194_at	54.6	A	0.129639	-0.6	D	0.999759
245195_at	4	A	0.601074	-1.6	NC	0.949447
245196_at	179.6	P	0.00293	0.1	NC	0.5
245197_at	292.8	P	2.44e-4	-1	D	0.999922
245198_at	91.8	A	0.095215	-0.1	NC	0.633407
245199_at	3007.9	P	2.44e-4	0.6	I	1.01e-4
245200_at	95.9	P	0.030273	-0.2	NC	0.5
245201_at	84.1	P	0.018555	-0.4	NC	0.838962
245202_at	131	P	0.00415	-0.1	NC	0.570859
245203_at	0.8	A	0.99585	-1.1	NC	0.930187
245204_at	6.2	A	0.72583	-2	NC	0.964215
245205_at	44.8	A	0.095215	0.2	NC	0.796129
245206_at	148.6	P	7.32e-4	-0.4	NC	0.984574
245207_at	167.2	P	7.32e-4	-0.4	D	0.99994
245208_at	98.4	P	2.44e-4	-0.6	NC	0.99288
245209_at	653.3	P	2.44e-4	-0.1	NC	0.5
245210_at	91.7	P	2.44e-4	-0.1	NC	0.5
245211_at	315.5	P	7.32e-4	-0.1	NC	0.757415
245212_at	4.6	A	0.72583	0.4	NC	0.875448
245213_at	10.6	A	0.601074	-1.3	NC	0.991489
245214_at	2.2	A	0.72583	-2.3	NC	0.98579
245215_at	36.8	A	0.129639	1.4	NC	0.37888
245216_at	174.8	P	2.44e-4	-0.8	D	0.99987
245217_at	5.8	A	0.665527	0.2	NC	0.5
245218_s_at	24.3	A	0.19458	-0.3	NC	0.992212
245219_at	32.4	A	0.303711	0	NC	0.545234
245220_at	2.6	A	0.5	-3.4	NC	0.969033
245221_s_at	38.2	A	0.171387	1.3	NC	0.011045
245222_at	2.1	A	0.780518	-1.7	NC	0.51942
245223_at	4.2	A	0.567627	-0.5	NC	0.669411
245224_at	27.4	A	0.27417	0.1	NC	0.657563
245225_at	2.9	A	0.904785	0.1	NC	0.5
245226_at	23.8	A	0.067627	-0.6	NC	0.757415
245227_s_at	62.6	P	0.00293	-0.1	NC	0.583567
245228_at	155.2	P	2.44e-4	-0.5	D	0.995519
245229_at	99.3	P	0.001953	0.4	NC	0.169098
245230_at	33	P	0.037598	-0.9	NC	0.991489
245231_at	23.2	A	0.303711	-0.1	NC	0.5
245232_at	1.9	A	0.888428	0.1	NC	0.657563
245233_at	4.7	A	0.753906	-0.4	NC	0.805199
245234_at	111.9	P	0.023926	-0.5	NC	0.992212
245235_at	314.8	P	2.44e-4	-0.2	NC	0.925732
245236_at	46.7	P	0.005859	-0.1	NC	0.5
245237_at	77.4	P	0.010742	0	NC	0.681091
245238_at	1449.8	P	2.44e-4	-0.3	D	0.996301
245239_at	37.4	A	0.246094	1	NC	0.342437
245240_at	24.6	A	0.567627	3.2	NC	0.5
245241_at	2.4	A	0.943848	0.1	NC	0.570859
245242_at	19.8	A	0.246094	-0.3	NC	0.838962
245243_at	43.7	A	0.080566	0.4	NC	0.403812
245244_at	33	A	0.129639	-0.2	NC	0.5
245245_at	31.8	A	0.27417	0	NC	0.894337
245246_at	24	A	0.334473	2	NC	0.454766
245247_at	205.2	P	0.00293	-0.5	D	0.999932
245248_at	143.9	P	2.44e-4	-0.1	NC	0.633407
245249_at	434.5	P	2.44e-4	-0.6	D	0.998799
245250_at	54.2	P	0.018555	-0.4	NC	0.669411
245251_at	99.9	P	0.005859	0.4	NC	0.074268
245252_at	280.8	P	7.32e-4	0.2	NC	0.5
245253_at	16.5	A	0.303711	2.2	NC	0.054022
245254_at	163.5	P	0.01416	0.1	NC	0.185981
245255_at	290.9	P	0.001221	-0.1	NC	0.681091
245256_at	71	P	0.00415	-0.1	NC	0.805199
245257_at	21.2	A	0.080566	0	NC	0.37888
245258_at	140.6	P	2.44e-4	-0.1	NC	0.545234
245259_at	28.1	A	0.219482	-0.1	NC	0.5
245260_at	183.2	P	0.001953	-0.1	NC	0.5
245261_at	147.1	P	0.001953	0	NC	0.5
245262_at	26.1	A	0.19458	-1.1	NC	0.971234
245263_at	3	A	0.366211	-2.5	NC	0.814019
245264_at	11.1	A	0.432373	-0.2	NC	0.5
245265_at	4.7	A	0.633789	-0.6	NC	0.506476
245266_at	67.5	P	0.001221	-0.6	NC	0.973302
245267_at	192.2	P	2.44e-4	0.6	I	4.92e-4
245268_at	62.6	M	0.056152	-0.5	D	0.998168
245269_at	270.9	P	2.44e-4	0.2	NC	0.5
245270_at	1487.6	P	2.44e-4	0.1	NC	0.5
245271_at	167.8	P	2.44e-4	-0.1	NC	0.5
245272_at	8.2	A	0.533936	-1.9	D	0.996959
245273_at	148.4	A	0.149658	-0.2	NC	0.988955
245274_at	142.6	P	0.00415	-0.2	NC	0.5
245275_at	1.9	A	0.932373	-0.3	NC	0.692594
245276_at	160.7	M	0.056152	0.7	I	0.001077
245277_at	29.4	A	0.432373	-0.1	NC	0.767451
245278_at	451.2	P	7.32e-4	-0.5	D	0.99998
245279_at	229.9	P	2.44e-4	0	NC	0.5
245280_at	119.9	P	2.44e-4	0.2	NC	0.5
245281_at	552.5	P	2.44e-4	-0.1	NC	0.681091
245282_at	221.4	P	2.44e-4	-0.7	D	0.99998
245283_at	33.2	A	0.111572	-0.4	NC	0.975245
245284_at	65.3	P	7.32e-4	0.2	NC	0.5
245285_s_at	151.3	P	2.44e-4	-0.1	NC	0.5
245286_at	1663.5	P	2.44e-4	0	NC	0.5
245287_at	122	P	0.00293	-0.1	NC	0.905721
245288_at	129.4	P	0.001221	-0.3	NC	0.868657
245289_at	1694.2	P	2.44e-4	0	NC	0.5
245290_at	186.4	P	0.00415	-1.2	D	0.99998
245291_at	143.6	P	0.00415	0.8	I	6.18e-4
245292_at	1017.4	P	2.44e-4	-0.2	NC	0.984574
245293_at	319.3	P	2.44e-4	0.4	I	8.8e-5
245294_at	102.9	P	0.023926	-0.3	NC	0.945978
245295_at	170.7	P	7.32e-4	0	NC	0.5
245296_at	177.6	P	0.00293	1.5	I	2.3e-5
245297_at	84.7	P	2.44e-4	-0.2	NC	0.875448
245298_at	137.5	A	0.095215	-0.8	NC	0.983269
245299_at	642.3	P	2.44e-4	0	NC	0.5
245300_at	123.6	P	7.32e-4	-0.1	NC	0.596188
245301_at	135.6	P	0.00293	0.5	NC	0.169098
245302_at	23.4	P	7.32e-4	-0.2	NC	0.921063
245303_at	70.3	P	0.018555	0.3	NC	0.48058
245304_at	14.8	A	0.5	-1.1	D	0.998349
245305_at	780.9	P	2.44e-4	0.4	NC	0.026698
245306_at	40.3	A	0.171387	0.2	NC	0.5
245307_at	155.5	P	7.32e-4	0.2	NC	0.342437
245308_at	205.4	P	2.44e-4	-0.5	D	0.999382
245309_at	96.8	P	0.001221	0.4	NC	0.038415
245310_at	71.4	P	0.001953	1.4	NC	0.009292
245311_at	1575.6	P	2.44e-4	0.6	I	7.8e-5
245312_at	86.7	P	0.01416	0	NC	0.5
245313_at	187.7	P	2.44e-4	0	NC	0.5
245314_at	29.6	A	0.5	-0.6	NC	0.973302
245315_at	735.1	P	2.44e-4	0.3	NC	0.061522
245316_at	201.1	P	2.44e-4	0.3	NC	0.5
245317_at	962.8	P	2.44e-4	-1.3	D	0.99998
245318_at	52.6	A	0.246094	0.6	NC	0.153232
245319_at	94.9	P	2.44e-4	0.4	NC	0.044149
245320_at	210.6	P	2.44e-4	-0.1	NC	0.5
245321_at	326.8	P	2.44e-4	-0.6	D	0.99751
245322_at	30.3	A	0.27417	0.2	NC	0.545234
245323_at	937.7	P	2.44e-4	0.5	I	5.2e-5
245324_at	270.7	P	7.32e-4	0.1	NC	0.5
245325_at	137.1	P	2.44e-4	-0.8	D	0.99998
245326_at	17.6	A	0.219482	-0.3	NC	0.558077
245327_at	102.9	P	0.001221	-0.4	MD	0.994067
245328_at	613.8	P	2.44e-4	-0.2	NC	0.905721
245329_at	325.7	P	2.44e-4	0.6	MI	0.004925
245330_at	59.3	P	0.010742	-1.6	D	0.99994
245331_at	392.5	P	2.44e-4	0	NC	0.5
245332_at	348.3	P	2.44e-4	0.4	NC	0.153232
245333_at	344.5	P	2.44e-4	0.3	NC	0.124552
245334_at	444.2	P	2.44e-4	0.5	I	1.67e-4
245335_at	10	A	0.601074	0.5	NC	0.429141
245336_at	35.8	A	0.246094	3.1	NC	0.222749
245337_at	124.8	P	7.32e-4	0.1	NC	0.5
245338_at	132.3	P	0.00415	0.4	NC	0.131343
245339_at	137.8	P	0.008057	0.1	NC	0.5
245340_at	1265.5	P	2.44e-4	0.5	I	1.14e-4
245341_at	144.3	P	2.44e-4	-0.1	NC	0.5
245342_at	3307.2	P	2.44e-4	0.3	NC	0.035785
245343_at	243.5	P	2.44e-4	0.2	NC	0.366593
245344_at	155.4	P	2.44e-4	-0.3	NC	0.961585
245345_at	79.6	P	0.005859	0.5	NC	0.5
245346_at	34	P	0.030273	0.2	NC	0.5
245347_at	37.1	P	0.023926	0	NC	0.736659
245348_at	348.2	P	2.44e-4	0	NC	0.5
245349_at	31.3	A	0.111572	0.2	NC	0.596188
245350_at	771.9	P	2.44e-4	-0.4	D	0.999853
245351_at	222.7	P	2.44e-4	-0.2	NC	0.905721
245352_at	21.6	A	0.095215	1.3	NC	0.296089
245353_at	31.1	A	0.334473	-0.8	NC	0.966696
245354_at	15.8	P	0.046143	1.6	NC	0.37888
245355_at	3634.8	P	2.44e-4	0.6	I	2.e-5
245356_at	9667.2	P	2.44e-4	-0.1	NC	0.916174
245357_at	78.9	P	0.001221	0	NC	0.5
245358_at	218.5	P	0.00415	-0.3	NC	0.964215
245359_at	168.6	P	0.005859	0	NC	0.949447
245360_at	258.6	P	7.32e-4	-0.3	NC	0.955851
245361_at	380	P	7.32e-4	-0.4	D	0.995927
245362_at	118	P	2.44e-4	-0.1	NC	0.846768
245363_at	188	P	0.005859	0	NC	0.5
245364_at	98.9	P	0.010742	0.4	NC	0.088938
245365_at	234.8	P	0.00415	0.3	NC	0.035785
245366_at	143.5	P	2.44e-4	0.2	NC	0.5
245367_at	113.9	P	7.32e-4	0.4	NC	0.054022
245368_at	34.5	A	0.171387	0	NC	0.62112
245369_at	10.7	A	0.601074	1.7	NC	0.263341
245370_at	99	P	7.32e-4	0.4	NC	0.194801
245371_at	8.8	A	0.533936	-1.2	NC	0.846768
245372_at	1704.7	P	2.44e-4	0.6	I	1.3e-4
245373_s_at	1741.6	P	7.32e-4	0.3	NC	0.033304
245374_at	205.5	P	2.44e-4	-0.2	NC	0.952736
245375_at	20.2	A	0.149658	-0.1	NC	0.5
245376_at	14.4	A	0.171387	-0.2	NC	0.796129
245377_at	24	A	0.219482	2.7	NC	0.645558
245378_at	38.2	A	0.5	1.9	NC	0.830902
245379_at	40.8	P	0.030273	-0.3	NC	0.715033
245380_at	29.5	P	0.001221	-0.3	NC	0.493524
245381_at	71.6	P	0.005859	0.2	NC	0.5
245382_at	470.2	P	7.32e-4	-1	D	0.99998
245383_at	36	A	0.129639	0.3	NC	0.5
245384_at	52.7	P	7.32e-4	-0.3	NC	0.645558
245385_at	30.9	P	0.046143	-0.8	NC	0.980376
245386_at	1872.5	P	2.44e-4	0.1	NC	0.5
245387_at	199.4	P	2.44e-4	0.1	NC	0.5
245388_at	53.5	A	0.219482	0.9	NC	0.5
245389_at	63.4	A	0.171387	-0.3	NC	0.925732
245390_at	118.7	P	0.00293	0.1	NC	0.5
245391_at	890	P	2.44e-4	-0.5	D	0.99998
245392_at	13.6	A	0.466064	0.7	NC	0.194801
245393_at	1036.8	P	2.44e-4	-0.2	NC	0.846768
245394_at	1701.4	P	7.32e-4	0.5	I	7.8e-5
245395_at	150.3	P	0.01416	0.7	NC	0.185981
245396_at	53.9	A	0.334473	-0.1	NC	0.403812
245397_at	81.9	A	0.067627	0.3	NC	0.441923
245398_at	167.2	P	0.00293	-0.4	D	0.999833
245399_at	4798	P	2.44e-4	-0.3	D	0.99998
245400_at	427.6	P	2.44e-4	-0.4	D	0.999508
245401_at	356.9	P	2.44e-4	-1.6	D	0.99998
245402_at	2	A	0.850342	-2.3	NC	0.5
245403_at	21.2	A	0.398926	-0.1	NC	0.5
245404_at	93.5	P	2.44e-4	0.3	NC	0.050553
245405_at	29.7	A	0.27417	-0.8	NC	0.992212
245406_at	21	A	0.5	0.1	NC	0.747149
245407_at	454.1	P	7.32e-4	-0.1	NC	0.888286
245408_at	108	P	0.001953	0.6	NC	0.069813
245409_at	17.1	A	0.303711	-0.4	NC	0.822588
245410_at	14	A	0.111572	-0.8	NC	0.955851
245411_at	15.3	A	0.366211	0.4	NC	0.645558
245412_at	698.7	P	2.44e-4	1	I	2.3e-5
245413_at	33.8	P	2.44e-4	-0.2	NC	0.645558
245414_at	71.6	A	0.334473	0.2	NC	0.366593
245415_at	291.9	P	2.44e-4	-0.4	NC	0.978776
245416_at	73.5	P	2.44e-4	-0.5	NC	0.986922
245417_at	14.7	A	0.696289	-0.4	NC	0.757415
245418_at	116.1	P	2.44e-4	-0.2	D	0.995519
245419_at	1.2	A	0.633789	-0.9	NC	0.916174
245420_at	32.6	A	0.366211	-0.1	NC	0.822588
245421_at	97	P	2.44e-4	0.2	NC	0.169098
245422_at	4	A	0.850342	-0.2	NC	0.846768
245423_at	39.5	A	0.111572	-0.1	NC	0.5
245424_at	4.9	A	0.919434	2.3	NC	0.596188
245425_at	419	P	0.001221	0.2	NC	0.403812
245426_at	55.7	P	2.44e-4	1	NC	0.009292
245427_at	63.2	P	0.037598	-0.4	NC	0.975245
245428_at	58.8	A	0.095215	-0.8	NC	0.916174
245429_at	36	A	0.219482	-0.2	NC	0.60871
245430_at	189.6	P	0.008057	0.2	NC	0.232549
245431_at	118.3	P	2.44e-4	-0.4	D	0.999833
245432_at	203.1	P	0.001953	0.5	MI	0.004925
245433_at	579.7	P	2.44e-4	0	NC	0.5
245434_at	146.4	P	0.001953	-0.3	D	0.998923
245435_at	40.7	A	0.080566	0.4	NC	0.5
245436_at	2.2	A	0.72583	-4.4	D	0.999562
245437_at	20.9	A	0.149658	-0.5	NC	0.725952
245438_at	78.3	P	0.00415	-0.1	NC	0.5
245439_at	54.5	A	0.111572	-0.2	NC	0.854318
245440_at	9.8	A	0.466064	0.4	NC	0.5
245441_at	38.2	P	0.037598	0.2	NC	0.5
245442_at	80.4	P	2.44e-4	-0.2	NC	0.5
245443_at	1.7	A	0.904785	0	NC	0.5
245444_at	18.7	A	0.466064	-0.6	NC	0.854318
245445_at	47.1	P	0.023926	0	NC	0.938478
245446_at	138	P	2.44e-4	0.5	I	1.89e-4
245447_at	36.3	A	0.27417	4.4	NC	0.047264
245448_at	10.6	A	0.366211	2.2	NC	0.088938
245449_at	42.4	A	0.398926	0.1	NC	0.5
245450_at	2.5	A	0.850342	-2.4	NC	0.905721
245451_at	35	P	0.030273	0	NC	0.307406
245452_at	1.5	A	0.601074	-2.5	NC	0.232549
245453_at	2.2	A	0.466064	-2.3	NC	0.955851
245454_at	92.8	P	2.44e-4	0.6	NC	0.011045
245455_at	1.2	A	0.850342	0.1	NC	0.5
245456_at	140.1	P	7.32e-4	0.2	NC	0.5
245457_s_at	32.6	A	0.27417	-0.7	NC	0.925732
245458_at	56.8	A	0.398926	1.3	NC	0.099852
245459_at	3	A	0.828613	-0.1	NC	0.868657
245460_at	14.5	A	0.149658	0.6	NC	0.39129
245461_at	68.9	P	0.018555	0.5	NC	0.5
245462_at	73.7	P	0.00415	0	NC	0.5
245463_at	442	P	2.44e-4	-1.6	D	0.99998
245464_at	38.5	A	0.067627	-0.1	NC	0.5
245465_at	3.6	A	0.780518	-2.9	D	0.999034
245466_at	80.7	P	0.001953	-0.2	NC	0.558077
245467_at	104.7	P	0.037598	0.2	NC	0.5
245468_at	7.7	A	0.533936	-1.4	NC	0.916174
245469_at	0.5	A	0.943848	-0.6	NC	0.5
245470_at	2.9	A	0.962402	-0.6	NC	0.703911
245471_at	1.4	A	0.870361	0.2	NC	0.403812
245472_at	2.7	A	0.870361	-1.1	NC	0.5
245473_at	0.5	A	0.904785	-0.1	NC	0.366593
245474_at	76.5	A	0.067627	0	NC	0.5
245475_at	26.4	A	0.303711	0.2	NC	0.5
245476_at	3.4	A	0.870361	0.1	NC	0.952736
245477_at	149.7	P	2.44e-4	-0.9	D	0.99987
245478_at	67.6	P	2.44e-4	-0.5	D	0.999448
245479_at	68.9	P	7.32e-4	0.1	NC	0.5
245480_at	59.6	P	0.046143	-0.4	D	0.995927
245481_at	294.2	P	0.001953	-0.3	NC	0.930187
245482_at	97.4	P	0.001953	-1	D	0.99998
245483_at	2353.2	P	2.44e-4	-1.2	D	0.99998
245484_at	189.2	P	2.44e-4	-0.2	NC	0.875448
245485_at	54	P	0.010742	-0.6	NC	0.747149
245486_x_at	61.4	A	0.432373	0.1	NC	0.5
245487_at	147.2	P	0.001953	0.4	NC	0.111714
245488_at	15.3	A	0.27417	-0.9	NC	0.747149
245489_at	61.9	A	0.067627	-0.4	NC	0.958799
245490_at	25.3	A	0.19458	-0.2	NC	0.725952
245491_at	55.8	P	0.030273	-0.1	NC	0.987976
245492_at	177.8	P	0.001221	0.4	NC	0.153232
245493_at	51.2	P	0.018555	0.4	NC	0.284967
245494_at	114.6	P	0.005859	0.5	NC	0.5
245495_at	98	P	0.030273	-0.7	NC	0.975245
245496_at	165.4	P	0.00293	0.2	NC	0.5
245497_at	4.2	A	0.633789	-0.1	NC	0.570859
245498_at	38.7	A	0.246094	-0.8	D	0.998664
245499_at	21.5	A	0.27417	0.1	NC	0.681091
245500_at	9.8	A	0.601074	0	NC	0.5
245501_at	1	A	0.989258	-0.7	NC	0.900148
245502_at	204.1	P	7.32e-4	0.8	NC	0.012024
245503_at	3.2	A	0.633789	0.3	NC	0.441923
245504_at	20.2	P	0.046143	4	NC	0.099852
245505_at	0.7	A	0.994141	0	NC	0.454766
245506_at	11.2	A	0.219482	1.6	NC	0.035785
245507_at	8.5	A	0.780518	0.7	NC	0.5
245508_at	5.9	A	0.80542	-1.4	NC	0.5
245509_at	42	P	0.030273	0.2	NC	0.5
245510_at	395.7	P	2.44e-4	-0.8	D	0.999693
245511_at	14.7	A	0.19458	0.5	NC	0.645558
245512_at	640.4	P	2.44e-4	1	I	2.3e-5
245513_at	145	P	0.037598	-0.3	NC	0.991489
245514_at	68.2	P	0.00293	0.2	I	0.001651
245515_at	14.8	A	0.303711	-0.3	NC	0.681091
245516_at	40.6	A	0.067627	0.3	NC	0.881991
245517_at	140.2	P	0.01416	0.1	NC	0.5
245518_at	56.4	P	0.008057	0.3	NC	0.715033
245519_at	35.7	A	0.466064	0.6	NC	0.5
245520_at	3	A	0.567627	-0.7	NC	0.296089
245521_at	101.4	P	0.001221	0	NC	0.692594
245522_at	27	A	0.111572	-0.9	NC	0.905721
245523_at	372.5	P	2.44e-4	0	NC	0.51942
245524_at	1080.5	P	7.32e-4	0.2	NC	0.242585
245525_at	336.9	P	0.001953	0.1	NC	0.5
245526_at	70.7	P	0.010742	-0.2	NC	0.5
245527_at	28.9	A	0.246094	-0.4	NC	0.681091
245528_at	23	A	0.398926	-1.1	D	0.99997
245529_at	70.9	P	2.44e-4	0.1	NC	0.5
245530_at	24.3	A	0.246094	0	NC	0.715033
245531_at	187.4	P	2.44e-4	-1.3	D	0.99998
245532_at	64.6	P	0.001221	-0.2	NC	0.854318
245533_at	66.3	P	0.01416	0.1	NC	0.5
245534_at	1.7	A	0.850342	0	NC	0.403812
245535_at	85.3	P	0.01416	0.8	NC	0.015426
245536_at	68.6	P	0.037598	0	NC	0.838962
245537_at	3.7	A	0.5	-0.6	NC	0.5
245538_at	29.8	A	0.633789	0.4	NC	0.5
245539_at	5.5	A	0.888428	0	NC	0.911062
245540_at	67.3	P	0.037598	0.3	NC	0.145682
245541_at	43.7	P	2.44e-4	0.4	NC	0.5
245542_at	4.5	A	0.72583	-0.7	NC	0.37888
245543_at	33.1	P	0.005859	0.5	NC	0.222749
245544_at	195.5	P	7.32e-4	-0.2	NC	0.938478
245545_at	16.9	A	0.466064	-1.3	NC	0.990708
245546_at	56.9	P	0.046143	0	NC	0.5
245547_at	11.3	A	0.432373	1.5	NC	0.088938
245548_at	23.4	M	0.056152	0.1	NC	0.5
245549_at	2.9	A	0.888428	-0.7	NC	0.905721
245550_at	102.7	P	0.00293	-0.9	D	0.999948
245551_at	20.5	M	0.056152	1.2	NC	0.416433
245552_at	106.1	P	0.001953	1.1	I	0.004073
245553_at	57.2	P	0.01416	0.2	NC	0.5
245554_at	206.9	P	2.44e-4	-0.7	D	0.999886
245555_at	2964.9	P	2.44e-4	-0.4	NC	0.99288
245556_at	207.2	P	7.32e-4	-1.1	D	0.99998
245557_at	183	P	2.44e-4	-0.3	NC	0.911062
245558_at	25.7	P	0.037598	-1	D	0.99751
245559_at	19.5	A	0.533936	2.8	NC	0.354442
245560_at	1.7	A	0.932373	0.3	NC	0.185981
245561_at	172.1	P	2.44e-4	0.3	NC	0.263341
245562_at	127.6	P	2.44e-4	0	NC	0.5
245563_at	462	P	2.44e-4	-0.4	D	0.999977
245564_at	53.7	A	0.149658	-0.6	D	0.998923
245565_at	57.6	P	0.00293	-0.4	NC	0.888286
245566_at	61.9	P	2.44e-4	0.2	NC	0.5
245567_at	4149.5	P	2.44e-4	0.1	NC	0.5
245568_at	71.5	P	0.046143	0.6	NC	0.274048
245569_at	52.7	P	0.030273	0.9	NC	0.48058
245570_at	3.5	A	0.904785	-0.5	NC	0.881991
245571_at	14.4	A	0.5	-0.2	NC	0.757415
245572_at	74.8	P	0.001221	-0.1	NC	0.838962
245573_at	20.8	A	0.27417	0	NC	0.60871
245574_at	26.6	A	0.171387	0.7	NC	0.5
245575_at	96.6	P	0.001953	0.2	NC	0.5
245576_at	140.9	P	0.010742	-0.5	NC	0.692594
245577_at	71	P	0.005859	-1.5	D	0.99998
245578_at	105.2	P	7.32e-4	-0.1	NC	0.875448
245579_at	5.9	A	0.633789	-2.5	NC	0.532344
245580_at	43.2	P	0.00293	0	NC	0.5
245581_at	54.9	A	0.111572	0.4	NC	0.5
245582_at	23	P	0.037598	-0.2	NC	0.949447
245583_at	101.6	P	0.018555	0.5	NC	0.5
245584_at	83.6	P	7.32e-4	0.3	NC	0.011045
245585_at	2.4	A	0.398926	-0.7	NC	0.342437
245586_at	79.6	P	0.001953	1	I	7.74e-4
245587_at	85.4	P	0.008057	-0.2	NC	0.868657
245588_at	13.9	P	7.32e-4	-0.6	NC	0.669411
245589_at	4.1	A	0.870361	0	NC	0.39129
245590_at	17.3	P	0.023926	-0.5	NC	0.894337
245591_at	1.8	A	0.665527	0	NC	0.5
245592_at	14.5	A	0.5	1.9	NC	0.506476
245593_at	101.2	P	0.001221	0.5	NC	0.088938
245594_at	112.5	P	0.023926	-0.8	D	0.99998
245595_at	4	A	0.780518	0	NC	0.60871
245596_at	4.2	A	0.567627	-1.6	NC	0.5
245597_at	54	A	0.124756	-0.5	NC	0.805199
245598_at	5.5	A	0.303711	-2.4	NC	0.971234
245599_at	64	P	0.001953	-0.5	NC	0.964215
245600_at	209.6	P	2.44e-4	0.2	NC	0.5
245601_at	89.8	P	0.001221	-0.2	NC	0.715033
245602_at	662.9	P	2.44e-4	-0.2	D	0.99775
245603_at	19	A	0.219482	-0.1	NC	0.51942
245604_at	56.3	P	7.32e-4	-0.8	D	0.999611
245605_at	223.3	P	0.00415	-0.3	NC	0.945978
245606_at	55.6	P	2.44e-4	0.2	NC	0.5
245607_at	41.2	P	0.023926	-0.1	NC	0.5
245608_at	244.3	P	2.44e-4	0.2	NC	0.5
245609_at	3.7	A	0.870361	-0.3	NC	0.645558
245610_at	17.6	A	0.095215	0.1	NC	0.583567
245611_at	181.2	P	2.44e-4	0.2	NC	0.5
245612_at	425.9	P	7.32e-4	-0.1	NC	0.583567
245613_at	26.3	A	0.334473	0.3	NC	0.078937
245614_at	2.7	A	0.80542	-1.1	NC	0.981872
245615_at	10.8	A	0.432373	-1.1	D	0.996959
245616_at	5	A	0.696289	-1.5	NC	0.736659
245617_at	10.2	A	0.246094	-0.1	NC	0.366593
245618_at	65.6	M	0.056152	0.2	NC	0.5
245619_at	59.4	P	0.010742	0.2	NC	0.5
245620_at	4.1	A	0.633789	-0.1	NC	0.669411
245621_at	42.3	A	0.095215	-0.4	NC	0.854318
245622_at	1.1	A	0.932373	0.4	NC	0.222749
245623_s_at	21.2	P	0.001221	0.1	NC	0.5
245624_at	7.3	A	0.72583	0.1	NC	0.830902
245625_at	248.1	P	7.32e-4	-0.3	D	0.998168
245626_at	693.7	P	2.44e-4	-0.4	D	0.999954
245627_at	10.4	A	0.601074	1	NC	0.194801
245628_at	14.4	A	0.5	-1.3	NC	0.894337
245629_at	696.7	P	2.44e-4	0.7	I	4.e-5
245630_at	44.7	A	0.171387	0.7	NC	0.131343
245631_at	285.7	P	2.44e-4	0.1	NC	0.5
245632_at	52	P	0.030273	0.2	NC	0.5
245633_at	339.8	P	7.32e-4	-0.2	NC	0.964215
245634_at	11.8	A	0.567627	2.1	NC	0.5
245635_at	37.7	P	0.010742	0.5	NC	0.131343
245636_at	16	A	0.432373	1.3	NC	0.274048
245637_at	370.2	P	7.32e-4	0.3	NC	0.069813
245638_s_at	378.1	P	2.44e-4	-0.3	D	0.996959
245639_at	1035.3	P	2.44e-4	0.2	NC	0.5
245640_at	8.5	A	0.696289	-0.4	NC	0.62112
245641_at	60.7	A	0.095215	-0.3	NC	0.930187
245642_at	1158.8	P	2.44e-4	0	NC	0.5
245643_at	8.8	A	0.665527	-1.7	NC	0.921063
245644_at	75.1	P	7.32e-4	-0.5	NC	0.5
245645_at	14	A	0.432373	-1.5	NC	0.988955
245646_x_at	2.5	A	0.633789	0	NC	0.5
245647_at	45.4	A	0.246094	0.8	NC	0.5
245648_at	2.3	A	0.888428	0.2	NC	0.5
245649_at	169.2	P	0.01416	0.1	NC	0.5
245650_at	29.7	A	0.171387	-0.8	NC	0.545234
245651_s_at	974.6	P	2.44e-4	-0.1	NC	0.532344
245652_at	14.1	A	0.432373	-0.7	NC	0.5
245653_at	1.2	A	0.904785	-3	NC	0.888286
245654_at	32	P	0.00293	-0.6	NC	0.980376
245655_at	0.9	A	0.703125	1.8	NC	0.892699
245656_at	3.7	A	0.753906	0.4	NC	0.057676
245657_at	27.3	P	0.018555	-0.1	NC	0.681091
245658_at	3.4	A	0.919434	0.7	NC	0.506476
245659_at	148.7	P	7.32e-4	-1.1	D	0.999922
245660_at	89	P	0.018555	-0.5	NC	0.786812
245661_at	70.6	P	0.00415	0.4	NC	0.403812
245662_at	71.1	A	0.129639	-0.1	NC	0.822588
245663_at	2.5	A	0.780518	-2.7	NC	0.916174
245664_at	13.1	A	0.633789	0.8	NC	0.506476
245665_at	246.2	P	2.44e-4	0.1	NC	0.5
245666_at	259.4	P	7.32e-4	-0.1	NC	0.5
245667_at	313.8	P	2.44e-4	-0.6	D	0.999759
245668_at	1092.7	P	2.44e-4	-1.1	D	0.99998
245669_at	41.4	P	0.030273	0.8	NC	0.065566
245670_at	66.1	M	0.056152	0.3	NC	0.403812
245671_at	40	A	0.095215	-0.2	NC	0.767451
245672_at	33.4	A	0.533936	-0.3	NC	0.911062
245673_at	2.4	A	0.72583	-1.2	NC	0.161038
245674_at	59.5	P	0.023926	-0.4	NC	0.252851
245675_at	30.2	P	0.046143	0.3	NC	0.403812
245676_at	51.7	A	0.067627	1.4	NC	0.041201
245677_at	28.2	P	0.005859	1.2	NC	0.016731
245678_at	54.5	P	0.023926	-0.3	NC	0.875448
245679_at	157.4	P	2.44e-4	-0.2	NC	0.736659
245680_at	15.6	A	0.432373	-1	NC	0.875448
245681_at	104.9	P	0.001953	0.2	NC	0.5
245682_at	123	P	0.023926	-0.1	NC	0.692594
245683_at	88.8	P	7.32e-4	-0.3	NC	0.767451
245684_at	227.6	P	2.44e-4	-0.6	D	0.99998
245685_at	49.5	P	0.00293	0	NC	0.5
245686_at	549.9	P	2.44e-4	-0.2	NC	0.838962
245687_at	215.5	P	2.44e-4	-0.3	NC	0.966696
245688_at	1402	P	2.44e-4	0.7	I	2.e-5
245689_at	1.5	A	0.780518	0	NC	0.51942
245690_at	15.9	A	0.432373	-0.5	NC	0.796129
245691_at	92.3	A	0.080566	-0.6	D	0.999382
245692_at	27.5	A	0.366211	1.4	NC	0.242585
245693_at	109	P	0.001953	0.3	NC	0.416433
245694_at	204.5	P	2.44e-4	-0.5	NC	0.949447
245695_at	83.8	P	0.010742	-0.2	NC	0.786812
245696_at	1.4	A	0.953857	0	NC	0.5
245697_at	148.4	P	0.00415	-0.8	D	0.99998
245698_at	77.7	A	0.149658	1.2	NC	0.194801
245699_at	98.6	P	7.32e-4	0.3	NC	0.5
245700_at	36.6	A	0.27417	1	NC	0.5
245701_at	18	A	0.601074	1.8	NC	0.5
245702_at	75.9	P	0.001953	0.5	NC	0.021224
245703_at	19.1	A	0.303711	0.5	NC	0.715033
245704_at	130.8	P	0.001221	-0.3	D	0.998514
245705_at	21.5	A	0.366211	-0.1	NC	0.805199
245706_at	20.3	A	0.219482	0.6	NC	0.5
245707_at	26	A	0.466064	0.3	NC	0.692594
245708_at	14	A	0.466064	3	NC	0.054022
245709_at	103.2	P	0.008057	-0.2	NC	0.645558
245710_at	35.2	A	0.149658	-0.3	NC	0.5
245711_at	217.6	P	7.32e-4	-0.4	NC	0.978776
245712_at	54.5	P	0.001221	0.3	NC	0.284967
245713_at	36.7	P	0.008057	0.8	I	8.65e-4
245714_at	282.9	P	2.44e-4	-0.3	NC	0.905721
245715_s_at	2714.2	P	2.44e-4	0.7	NC	0.024755
245716_at	72.6	P	0.00293	0	NC	0.5
245717_at	21.2	A	0.432373	0.8	NC	0.62112
245718_at	133.3	P	0.023926	0.1	NC	0.5
245719_at	39.7	P	0.030273	0.1	NC	0.5
245720_at	56.5	A	0.149658	1	NC	0.074268
245721_s_at	178.9	P	2.44e-4	-0.1	NC	0.5
245722_at	93	P	0.01416	0.3	NC	0.5
245723_at	52.3	A	0.129639	-0.6	NC	0.60871
245724_at	234	P	0.001221	-0.3	NC	0.983269
245725_at	72	P	2.44e-4	-0.7	NC	0.868657
245726_at	41.7	A	0.149658	-0.2	NC	0.5
245727_at	64.8	P	0.01416	0	NC	0.5
245728_at	74.9	P	0.046143	-0.2	NC	0.846768
245729_at	340	P	2.44e-4	0.2	NC	0.416433
245730_at	87.1	P	0.018555	0.3	NC	0.703911
245731_at	150.8	P	0.00293	-0.8	D	0.99998
245732_at	82.7	P	0.001221	-0.5	NC	0.964215
245733_at	116.1	P	0.005859	-0.2	NC	0.888286
245734_at	149.2	P	0.001221	0	NC	0.5
245735_at	159.7	P	2.44e-4	-0.2	NC	0.703911
245736_at	1.26301e4	P	2.44e-4	0.2	NC	0.5
245737_at	128.2	P	2.44e-4	-0.6	D	0.998349
245738_at	31.1	A	0.149658	1.5	NC	0.39129
245739_at	116.3	P	2.44e-4	0	NC	0.5
245740_at	149.6	P	0.010742	0	NC	0.5
245741_at	5.6	A	0.696289	-1.1	NC	0.942324
245742_at	1006.2	P	7.32e-4	0.1	NC	0.5
245743_at	0.5	A	0.994141	-0.3	NC	0.955851
245744_at	2.8	A	0.888428	-0.2	NC	0.441923
245745_at	0.3	A	0.99707	0.2	NC	0.888286
245746_at	1312.8	P	2.44e-4	0.2	NC	0.5
245747_at	19	P	0.030273	0.1	NC	0.881991
245748_at	102.2	P	0.005859	-0.7	D	0.99998
245749_at	27.4	A	0.246094	0.6	NC	0.441923
245750_at	1140.8	P	7.32e-4	0.1	NC	0.5
245751_s_at	93.5	P	7.32e-4	0	NC	0.5
245752_at	1.6	A	0.780518	-4.4	NC	0.830902
245753_at	1.9	A	0.753906	-1.1	NC	0.570859
245754_at	1	A	0.80542	0.2	NC	0.37888
245755_at	51.5	P	0.023926	0.4	NC	0.185981
245756_at	466.2	P	2.44e-4	-0.3	D	0.999932
245757_at	49.4	P	0.01416	0.9	NC	0.232549
245758_at	60.4	P	7.32e-4	0.2	NC	0.5
245759_at	69.6	P	0.00415	-0.3	D	0.999965
245760_s_at	1.9	A	0.850342	-1.8	NC	0.725952
245761_at	167.6	P	0.001221	-0.2	NC	0.796129
245762_at	32	A	0.095215	1	NC	0.5
245763_at	92.1	P	2.44e-4	0	NC	0.715033
245764_s_at	66.6	P	0.00415	-0.3	NC	0.767451
245765_at	6.3	A	0.432373	2.6	NC	0.318909
245766_at	10.3	A	0.432373	-0.9	NC	0.5
245767_at	40.3	P	0.023926	0.2	NC	0.5
245768_at	251.4	P	2.44e-4	-0.1	NC	0.5
245769_at	54.5	P	0.018555	-0.1	NC	0.973302
245770_at	90.6	P	0.005859	0.4	NC	0.5
245771_at	19.1	A	0.129639	0.5	NC	0.5
245772_at	108.6	P	2.44e-4	0.4	NC	0.185981
245773_at	92.8	P	0.00293	-0.3	NC	0.60871
245774_at	56.4	A	0.111572	0.2	NC	0.5
245775_at	333.7	P	2.44e-4	-0.6	D	0.99998
245776_at	366.8	P	7.32e-4	0.3	NC	0.026698
245777_at	46.9	P	7.32e-4	-0.2	MD	0.994067
245778_at	56	A	0.129639	0.2	NC	0.493524
245779_at	16.8	A	0.334473	-0.2	NC	0.403812
245780_at	193.5	P	2.44e-4	-0.9	D	0.998168
245781_at	325.7	P	7.32e-4	-0.4	D	0.998799
245782_at	10.5	A	0.601074	0.1	NC	0.5
245783_s_at	53.9	A	0.334473	1.3	NC	0.035785
245784_at	95.6	P	0.030273	-0.1	NC	0.978776
245785_at	1.2	A	0.981445	0.2	NC	0.5
245786_at	134.4	P	0.005859	-0.1	NC	0.905721
245787_at	254	P	2.44e-4	-0.4	D	0.999922
245788_at	146.5	P	0.005859	0.2	NC	0.5
245789_at	130.5	P	2.44e-4	-1	D	0.999977
245790_at	89.4	P	0.001221	-0.3	NC	0.952736
245791_at	811.7	P	2.44e-4	0.3	NC	0.069813
245792_at	323.1	P	2.44e-4	0.2	NC	0.5
245793_at	69.1	A	0.129639	-0.2	NC	0.5
245794_at	322.1	P	2.44e-4	-0.3	NC	0.991489
245795_at	113.1	P	2.44e-4	0.3	NC	0.078937
245796_at	564.1	P	2.44e-4	-0.7	D	0.99987
245797_at	49.3	A	0.080566	-0.5	NC	0.5
245798_at	2	A	0.72583	-3.4	D	0.995519
245799_at	2	A	0.932373	-0.5	NC	0.725952
245800_at	79.1	P	0.00415	0	NC	0.5
245801_at	11.9	A	0.80542	2.3	NC	0.296089
245802_at	33	A	0.080566	-0.2	NC	0.5
245803_at	1336.4	P	2.44e-4	-1.1	D	0.99998
245804_at	2.3	A	0.943848	-0.4	NC	0.715033
245805_at	0.3	A	0.929688	-0.5	NC	0.558077
245806_at	17.4	A	0.533936	-0.7	NC	0.981872
245807_at	52.1	A	0.27417	-0.9	NC	0.99288
245808_at	95.5	P	0.00415	-0.3	D	0.995927
245809_at	214.7	P	2.44e-4	0.3	NC	0.296089
245810_at	94.4	A	0.111572	-0.1	NC	0.938478
245811_at	20.5	A	0.149658	0.2	NC	0.692594
245812_at	1.3	A	0.953857	-2.3	NC	0.988955
245813_at	10.5	A	0.533936	1.7	NC	0.088938
245814_at	22.4	A	0.334473	-0.2	NC	0.814019
245815_at	90.7	A	0.111572	0.1	NC	0.5
245816_at	2.1	A	0.753906	-3.1	NC	0.669411
245817_at	68.8	P	0.001221	-0.1	NC	0.945978
245818_at	116.9	P	0.001953	-0.1	NC	0.570859
245819_at	25.3	A	0.095215	-0.1	NC	0.51942
245820_at	41.1	A	0.095215	0.3	NC	0.5
245821_at	329.9	P	2.44e-4	-0.4	D	0.999833
245822_at	406.1	P	2.44e-4	-0.2	NC	0.977068
245823_at	3.7	A	0.696289	0.3	NC	0.37888
245824_at	5.5	A	0.665527	-0.8	NC	0.814019
245825_at	146.6	P	7.32e-4	0.1	NC	0.5
245826_at	13.5	A	0.246094	-0.5	NC	0.570859
245827_at	16.7	A	0.19458	0	NC	0.48058
245828_at	59.9	A	0.111572	0.1	NC	0.583567
245829_at	1.7	A	0.432373	0.9	NC	0.318909
245830_at	4.9	A	0.850342	-1.2	NC	0.966696
245831_at	88.7	P	0.001953	-0.1	NC	0.5
245832_at	614.9	P	2.44e-4	0.1	NC	0.5
245833_at	33.4	A	0.27417	-0.4	NC	0.991489
245834_at	2.4	A	0.962402	0.3	NC	0.366593
245835_at	25.7	A	0.080566	0.4	NC	0.5
245836_at	3.9	A	0.567383	2.9	NC	0.439425
245837_at	26.8	A	0.19458	0.9	NC	0.194801
245838_at	61.2	P	0.008057	-0.3	NC	0.5
245839_at	14.6	A	0.5	0.3	NC	0.5
245840_at	52.9	P	0.010742	0.6	NC	0.099852
245841_s_at	5634.9	P	2.44e-4	0.4	I	2.3e-5
245842_at	18.5	A	0.366211	0	NC	0.5
245843_at	31	A	0.27417	-0.8	NC	0.868657
245844_at	172.5	P	0.008057	0.2	NC	0.570859
245845_at	88.5	P	7.32e-4	0.2	NC	0.429141
245846_at	38.3	P	2.44e-4	-0.5	NC	0.900148
245847_at	24.1	A	0.19458	-0.3	NC	0.596188
245848_at	121.8	P	2.44e-4	0.2	NC	0.5
245849_at	89.4	P	0.023926	0.3	NC	0.131343
245850_at	61.5	P	0.030273	-0.1	NC	0.767451
245851_at	107.6	P	2.44e-4	-0.5	NC	0.992212
245852_at	121.5	P	0.00415	-0.2	NC	0.5
245853_at	79.2	P	0.008057	-0.1	NC	0.5
245854_at	161.6	P	0.008057	0.2	NC	0.318909
245855_at	208.9	P	7.32e-4	-0.2	NC	0.925732
245856_at	5.1	A	0.828613	-1.1	NC	0.830902
245857_at	13.4	A	0.219482	1.1	NC	0.242585
245858_at	15.4	A	0.398926	-0.4	NC	0.805199
245859_at	79.8	P	0.008057	0.5	NC	0.015426
245860_at	2.1	A	0.753906	-3.8	NC	0.925732
245861_at	25.6	A	0.19458	0.2	NC	0.506476
245862_at	338.3	P	7.32e-4	-0.8	D	0.998923
245863_s_at	54.9	P	0.030273	-0.1	NC	0.596188
245864_at	39.2	A	0.246094	-1	NC	0.975245
245865_at	12.7	A	0.398926	2.2	NC	0.145682
245866_s_at	74.2	P	0.001221	-0.4	D	0.999562
245867_at	221.3	P	2.44e-4	0.3	NC	0.5
245868_at	314.5	P	7.32e-4	-1.4	D	0.99998
245869_at	43.8	A	0.567627	1	NC	0.307406
245870_at	69.1	A	0.095215	-0.8	D	0.999382
245871_at	9.7	A	0.601074	-1.6	NC	0.805199
245872_at	59.4	P	0.00415	-0.1	NC	0.703911
245873_at	50.9	P	0.001221	0	NC	0.5
245874_at	4365	P	0.001953	-0.4	NC	0.910595
245875_at	595.4	P	2.44e-4	0.2	NC	0.429141
245876_at	36.8	M	0.056152	0.6	NC	0.169098
245877_at	3.3	A	0.753906	0.9	NC	0.006503
245878_at	66.4	P	0.046143	-0.5	NC	0.983269
245879_at	104.5	P	0.00293	0.4	NC	0.028766
245880_at	9	A	0.633789	1.9	NC	0.454766
245881_at	118.5	P	7.32e-4	-0.5	D	0.996301
245882_at	2.6	A	0.953857	-3.2	NC	0.987976
245883_at	16.7	A	0.171387	0.2	NC	0.5
245884_at	145.3	P	0.001221	0.2	NC	0.5
245885_at	257	P	7.32e-4	-1.5	D	0.99998
245886_at	611.2	P	2.44e-4	0.7	I	0.001832
245887_at	153.3	P	7.32e-4	-0.1	NC	0.900148
245888_at	126.1	P	7.32e-4	0.1	NC	0.5
245889_at	2076.4	P	2.44e-4	-0.1	NC	0.777251
245890_at	1.5	A	0.828613	0.2	NC	0.354442
245891_at	1013.6	P	2.44e-4	-1.1	D	0.99998
245892_at	3.3	A	0.665527	-0.2	NC	0.854318
245893_at	112	P	2.44e-4	0	NC	0.416433
245894_at	346.7	P	2.44e-4	0	NC	0.5
245895_at	52.1	P	0.001221	0	NC	0.194801
245896_at	133.1	P	2.44e-4	0.6	I	0.004481
245897_at	69.4	A	0.129639	-0.5	D	0.999308
245898_at	66.7	P	0.010742	0.2	NC	0.5
245899_at	99.6	P	0.005859	0	NC	0.5
245900_at	256.4	P	2.44e-4	0.1	NC	0.5
245901_at	37.5	A	0.219482	-0.2	NC	0.971234
245902_at	27	A	0.27417	0.5	NC	0.5
245903_at	29.4	A	0.129639	-1	MD	0.995075
245904_at	65.6	P	2.44e-4	0.3	NC	0.019624
245905_at	1044.9	P	7.32e-4	0	NC	0.5
245906_at	25.2	A	0.5	2.3	NC	0.5
245907_at	12.2	A	0.665527	1.4	NC	0.596188
245908_at	4.4	A	0.828613	-0.1	NC	0.881991
245909_at	70.1	P	0.010742	0.4	NC	0.5
245910_at	192.5	P	2.44e-4	0	NC	0.5
245911_at	666.9	P	2.44e-4	0.3	NC	0.194801
245912_at	547.5	P	0.005859	2.1	I	1.14e-4
245913_at	588.2	P	2.44e-4	-0.3	D	0.999562
245914_at	69.2	P	0.00293	-0.3	NC	0.822588
245915_s_at	1584.9	P	2.44e-4	0	NC	0.5
245916_at	15	A	0.219482	0.2	NC	0.633407
245917_at	209.4	P	0.001221	0	NC	0.583567
245918_at	11.3	A	0.466064	0	NC	0.5
245919_at	6.9	A	0.5	-0.8	NC	0.757415
245920_at	22.7	P	0.01416	0	NC	0.5
245921_at	30.2	A	0.266846	-0.2	NC	0.558077
245922_at	6.1	A	0.696289	5	NC	0.222749
245923_at	4.8	A	0.466064	-1.2	NC	0.5
245924_at	166.7	P	0.00293	0.5	NC	0.054022
245925_at	467	P	2.44e-4	-0.5	D	0.999308
245926_at	102	P	2.44e-4	0.5	NC	0.030967
245927_at	43.6	A	0.366211	1.6	NC	0.177412
245928_s_at	702	P	2.44e-4	0.7	I	2.e-5
245929_at	168.5	P	0.001221	-0.1	NC	0.5
245930_at	87.9	P	0.030273	0.6	NC	0.111714
245931_at	34.9	A	0.466064	2.1	NC	0.5
245932_at	197.7	P	0.001221	-0.6	D	0.996645
245933_at	21.9	A	0.432373	-0.8	NC	0.633407
245934_at	243.4	P	0.001221	-0.2	NC	0.987976
245935_at	20.1	A	0.149658	-1.3	D	0.999135
245936_at	53.3	P	0.023926	0.4	NC	0.5
245937_at	141.2	P	7.32e-4	0	NC	0.583567
245938_at	233	P	2.44e-4	-0.1	NC	0.5
245939_at	2184.2	P	2.44e-4	0.4	I	1.67e-4
245940_at	154.2	P	2.44e-4	-0.2	NC	0.757415
245941_at	269.2	P	7.32e-4	-0.1	NC	0.971234
245942_at	26.1	A	0.303711	-0.1	NC	0.5
245943_at	54.1	A	0.111572	0.7	NC	0.5
245944_at	126.1	P	7.32e-4	0.8	NC	0.099852
245945_at	3	A	0.72583	-0.1	NC	0.5
245946_at	11.6	A	0.5	0.6	NC	0.5
245947_at	383.4	P	0.001221	-0.6	D	0.999853
245948_at	54.3	A	0.19458	-1.2	D	0.99998
245949_at	4152.5	P	2.44e-4	0.2	NC	0.274048
245950_at	59.4	P	0.008057	0.4	NC	0.5
245951_at	773.1	P	2.44e-4	0.5	I	5.2e-5
245952_at	25.1	A	0.246094	1.4	NC	0.403812
245953_at	3.9	A	0.962402	-0.2	NC	0.916174
245954_at	46.4	A	0.246094	0	NC	0.934434
245955_at	5.4	A	0.246094	-1.2	NC	0.5
245956_s_at	2126.2	P	2.44e-4	0.4	I	0.001486
245957_at	514.6	P	2.44e-4	-0.1	NC	0.905721
245958_at	1.3	A	0.696289	0.2	NC	0.5
245959_at	15.9	A	0.246094	0.6	NC	0.274048
245960_at	88.7	A	0.111572	-0.1	NC	0.5
245961_at	56.2	A	0.080566	-0.3	NC	0.838962
245962_at	162.3	P	0.00415	0.8	I	0.003041
245963_at	5.6	A	0.696289	-1.3	NC	0.973302
245964_at	21.1	A	0.366211	2	NC	0.37888
245965_at	51.5	A	0.466064	0.6	NC	0.5
245966_at	36	A	0.366211	1.4	NC	0.094279
245967_at	3.3	A	0.943848	0.1	NC	0.5
245968_at	4.7	A	0.953857	-2	D	0.996645
245969_at	93.8	P	0.037598	-0.2	NC	0.846768
245970_at	3.6	A	0.828613	-2.1	NC	0.5
245971_at	202.8	P	0.001953	-0.3	D	0.999948
245972_at	163	P	7.32e-4	0.1	NC	0.48058
245973_at	4.5	A	0.533936	3.3	NC	0.088938
245974_at	19.6	A	0.533936	0.9	NC	0.5
245975_at	184.8	P	0.01416	0.2	NC	0.5
245976_at	101.8	P	0.00415	-0.2	NC	0.814019
245977_at	1127.1	P	2.44e-4	1.6	I	2.e-5
245978_at	1.8	A	0.919434	-2.5	D	0.998168
245979_at	28.3	P	0.030273	0.3	NC	0.48058
245980_at	2.3	A	0.72583	-2.3	NC	0.681091
245981_at	210.2	P	0.01416	0.1	NC	0.5
245982_at	32.3	A	0.219482	-0.5	NC	0.506476
245983_at	144.8	P	0.001953	0	NC	0.5
245984_at	183	P	2.44e-4	-0.3	NC	0.964215
245985_at	378.6	P	2.44e-4	0.2	NC	0.48058
245986_at	195.8	P	0.001953	0.1	NC	0.5
245987_at	1659.2	P	2.44e-4	0	NC	0.757415
245988_at	239.3	P	7.32e-4	0.1	NC	0.5
245989_s_at	359.9	P	7.32e-4	-0.6	D	0.99994
245990_at	70.5	P	0.001953	-0.1	NC	0.5
245991_at	388.5	P	7.32e-4	0.3	NC	0.5
245992_at	23.9	A	0.303711	0.5	NC	0.570859
245993_at	908.6	P	2.44e-4	0.1	NC	0.5
245994_at	66.8	A	0.095215	-0.1	NC	0.703911
245995_at	18.7	A	0.171387	-0.3	NC	0.703911
245996_at	2.6	A	0.932373	0.1	NC	0.366593
245997_at	11.4	A	0.334473	-0.8	NC	0.980376
245998_at	377.1	P	7.32e-4	-0.7	D	0.99998
245999_at	1396.7	P	2.44e-4	0.1	NC	0.5
246000_at	58.8	P	0.046143	1.7	I	0.001486
246001_at	13.2	A	0.466064	1.1	NC	0.161038
246002_at	1.6	A	0.98584	-0.6	NC	0.949447
246003_at	945.3	P	2.44e-4	0.3	NC	0.022932
246004_at	46.8	P	0.037598	0.5	NC	0.354442
246005_at	157.5	P	2.44e-4	0.3	NC	0.39129
246006_at	2218.4	P	2.44e-4	0	NC	0.5
246007_at	84.1	P	2.44e-4	-0.2	NC	0.861614
246008_at	148.1	P	0.023926	0	NC	0.5
246009_at	79.8	P	0.001953	-0.5	D	0.998349
246010_at	64.7	P	0.037598	-0.3	NC	0.875448
246011_at	57.6	A	0.067627	0.2	NC	0.5
246012_at	79.5	P	0.001953	-1.1	D	0.99998
246013_at	23	P	0.008057	-0.4	NC	0.822588
246014_at	1.4	A	0.98584	0.4	NC	0.925732
246015_at	145.5	P	0.00415	0	NC	0.5
246016_at	125.4	P	2.44e-4	-0.2	NC	0.805199
246017_at	164.1	P	0.00293	0.1	NC	0.5
246018_at	100.4	P	0.01416	-0.6	D	0.999886
246019_at	23.9	A	0.171387	2.6	NC	0.5
246020_at	184.1	P	0.001221	-0.1	NC	0.988955
246021_at	6.1	A	0.665527	-2	NC	0.669411
246022_at	1.6	A	0.80542	-1.2	NC	0.786812
246023_at	46.8	M	0.056152	2.4	NC	0.263341
246024_at	4	A	0.696289	0.1	NC	0.5
246025_at	32.6	A	0.366211	0.2	NC	0.5
246026_at	204.9	P	0.00293	0	NC	0.5
246027_at	92.8	M	0.056152	1.2	NC	0.038415
246028_at	306.6	P	2.44e-4	-0.7	D	0.99998
246029_at	2541.4	P	2.44e-4	0	NC	0.5
246030_at	237.1	P	0.001953	0.2	NC	0.5
246031_at	200.1	P	7.32e-4	0	NC	0.5
246032_s_at	6.9	A	0.5	-1.4	NC	0.822588
246033_at	91.6	P	0.00293	-0.1	NC	0.5
246034_at	157.4	P	0.018555	-0.9	D	0.999448
246035_at	727.8	P	2.44e-4	0.6	I	4.92e-4
246036_at	92.4	P	0.00293	0.6	I	0.001486
246037_at	115.6	P	0.001221	-0.4	D	0.99751
246038_s_at	52.2	A	0.080566	0.3	NC	0.5
246039_at	136.7	P	0.00293	0	NC	0.5
246040_at	235.5	P	2.44e-4	0.5	I	1.01e-4
246041_at	162.6	P	7.32e-4	0	NC	0.5
246042_at	792	P	2.44e-4	0.6	I	3.e-5
246043_at	56.5	P	0.01416	0.1	NC	0.5
246044_at	116.7	P	2.44e-4	-0.6	D	0.999611
246045_at	86.5	P	0.046143	-0.2	NC	0.5
246046_at	1.2	A	0.753906	-3.7	NC	0.988955
246047_at	7.1	A	0.633789	-0.5	NC	0.138386
246048_at	1.2	A	0.888428	-3.5	NC	0.846768
246049_at	17.7	A	0.567627	0	NC	0.5
246050_s_at	272.2	P	2.44e-4	-0.5	D	0.999977
246051_at	263.9	P	2.44e-4	0	NC	0.5
246052_at	14.7	A	0.334473	-0.4	NC	0.441923
246053_at	53.7	P	0.023926	0	NC	0.854318
246054_at	37.1	A	0.067627	-0.2	NC	0.5
246055_at	122	P	0.00293	-0.1	NC	0.5
246056_at	67.4	P	0.005859	-0.4	NC	0.725952
246057_at	75.6	P	0.001953	0.4	NC	0.242585
246058_at	198.5	P	2.44e-4	0.2	NC	0.5
246059_at	218.8	P	7.32e-4	0	NC	0.5
246060_at	248	P	7.32e-4	0.1	NC	0.5
246061_at	124.8	P	0.001953	0.1	NC	0.5
246062_at	149.6	P	7.32e-4	-1	D	0.99997
246063_at	79.8	P	2.44e-4	0	NC	0.5
246064_at	360	P	7.32e-4	0.1	NC	0.5
246065_at	7.7	A	0.27417	-2.3	NC	0.715033
246066_at	118.4	P	0.001221	-0.3	NC	0.975245
246067_at	224.4	P	0.005859	0.2	NC	0.403812
246068_at	1.06096e4	P	2.44e-4	0.4	I	0.00249
246069_at	14.7	A	0.19458	-0.5	NC	0.506476
246070_at	1337.2	P	2.44e-4	0.8	I	2.3e-5
246071_at	114.9	P	0.008057	-0.4	D	0.999833
246072_at	39.3	P	0.023926	-0.1	NC	0.5
246073_at	478.1	P	2.44e-4	0.4	NC	0.041201
246074_at	102.6	P	0.00293	0.3	NC	0.099852
246075_at	18.4	A	0.27417	-0.9	NC	0.5
246076_at	90.5	P	0.00293	0	NC	0.736659
246077_at	18.7	A	0.366211	-0.6	NC	0.805199
246078_s_at	22.2	A	0.171387	-0.4	NC	0.861614
246079_at	54.1	A	0.19458	0.1	NC	0.692594
246080_at	15.5	A	0.303711	-0.4	NC	0.846768
246081_s_at	205.9	P	2.44e-4	-0.5	NC	0.987976
246082_at	3	A	0.665527	-0.1	NC	0.5
246083_at	63.1	A	0.19458	-1.1	NC	0.938478
246084_at	70.3	P	0.01416	0.1	NC	0.5
246085_at	76	P	2.44e-4	-0.1	NC	0.5
246086_at	6.5	A	0.567627	-2.1	NC	0.5
246087_at	94.2	P	2.44e-4	0.1	NC	0.5
246088_at	117.5	P	0.008057	-0.7	NC	0.987976
246089_at	673.3	P	2.44e-4	-0.1	NC	0.5
246090_at	234.4	P	0.001221	-1	D	0.99998
246091_at	110.3	P	0.018555	0.4	NC	0.065566
246092_at	1285.5	P	2.44e-4	0.4	I	0.00225
246093_at	139.9	P	0.010742	-0.3	NC	0.921063
246094_at	80.5	P	7.32e-4	0.3	NC	0.5
246095_at	37	P	0.037598	-0.2	NC	0.796129
246096_at	11	A	0.601074	-0.4	NC	0.875448
246097_at	192.3	P	7.32e-4	0.1	NC	0.5
246098_at	247.7	P	7.32e-4	0.1	NC	0.5
246099_at	157.4	P	7.32e-4	0.5	NC	0.222749
246100_at	3.2	A	0.753906	1.4	NC	0.088938
246101_at	3.8	A	0.665527	0.1	NC	0.583567
246102_at	13.9	A	0.780518	0.6	NC	0.942324
246103_at	103.3	A	0.111572	0.2	NC	0.5
246104_at	154.5	P	2.44e-4	-0.1	NC	0.692594
246105_at	5.1	A	0.696289	-0.7	NC	0.822588
246106_at	2.6	A	0.780518	0.9	NC	0.161038
246107_at	23.3	A	0.067627	0.1	NC	0.454766
246108_at	826.1	P	2.44e-4	0.3	NC	0.083826
246109_at	114.6	P	0.005859	-0.2	D	0.998168
246110_at	31.5	A	0.303711	0.6	NC	0.37888
246111_at	92.6	P	7.32e-4	0.1	NC	0.5
246112_at	173.5	P	2.44e-4	0	NC	0.5
246113_at	15.6	A	0.432373	-0.3	NC	0.715033
246114_at	627.7	P	2.44e-4	-1.8	D	0.99998
246115_at	70.5	P	0.00415	0.2	NC	0.506476
246116_at	4.6	A	0.601074	-2.4	NC	0.971234
246117_at	142.5	P	0.010742	0.1	NC	0.570859
246118_at	29.5	A	0.5	0.3	NC	0.5
246119_at	424.2	P	2.44e-4	-0.4	D	0.997247
246120_at	54.9	P	0.00293	-0.6	D	0.998168
246121_at	28.4	A	0.129639	0.6	NC	0.583567
246122_at	8.7	A	0.567627	-1.3	NC	0.945978
246123_at	2.1	A	0.72583	-3.7	D	0.998514
246124_at	392.6	P	2.44e-4	0.3	NC	0.5
246125_at	161.1	P	7.32e-4	-0.4	NC	0.975245
246126_at	157.1	P	0.001221	0.2	NC	0.5
246127_s_at	1.3	A	0.953857	-1.7	NC	0.966696
246128_at	14.1	A	0.567627	-0.5	NC	0.881991
246129_at	1.4	A	0.904785	0.4	NC	0.37888
246130_at	18.5	A	0.432373	-0.5	NC	0.5
246131_at	615.3	P	2.44e-4	0.2	NC	0.330589
246132_at	23.2	A	0.366211	-0.2	NC	0.570859
246133_at	1069.9	P	2.44e-4	-0.1	NC	0.725952
246134_at	91.1	P	0.023926	-0.4	NC	0.993497
246135_at	1280.6	P	2.44e-4	-0.2	NC	0.975245
246136_at	15.9	A	0.665527	-0.5	NC	0.5
246137_at	11.9	A	0.601074	1.4	NC	0.342437
246138_at	25	P	0.00415	-0.3	NC	0.596188
246139_at	105.2	P	0.001221	-0.4	D	0.995927
246140_at	125.9	P	0.018555	-0.2	NC	0.888286
246141_at	42.4	A	0.219482	-0.7	NC	0.558077
246142_at	305.2	P	2.44e-4	1.2	I	2.e-5
246143_at	115.2	P	0.010742	-0.4	D	0.999977
246144_at	73	P	0.010742	0.3	NC	0.5
246145_at	33.9	A	0.246094	3	NC	0.074268
246146_at	159.5	P	0.00415	-0.1	NC	0.558077
246147_s_at	361.2	P	2.44e-4	0	NC	0.5
246148_at	115.3	P	0.001221	0.2	NC	0.37888
246149_at	2329.1	P	2.44e-4	-0.4	D	0.99998
246150_at	314.6	P	0.00415	-0.3	NC	0.991489
246151_at	69.9	P	0.037598	-0.1	NC	0.558077
246152_at	63.7	A	0.149658	-0.2	NC	0.747149
246153_s_at	1010.4	P	2.44e-4	0.3	NC	0.015426
246154_at	49.2	P	0.010742	0	NC	0.5
246155_at	43.3	M	0.056152	-0.3	NC	0.987976
246156_at	1505.4	P	2.44e-4	0.1	NC	0.5
246157_at	510.7	P	7.32e-4	0.6	I	2.7e-5
246158_at	69.8	P	0.023926	-0.2	NC	0.583567
246159_at	4.7	A	0.80542	-0.6	NC	0.983269
246160_at	121	P	7.32e-4	-0.2	NC	0.983269
246161_at	901.4	P	2.44e-4	0.1	NC	0.5
246162_at	83.6	P	0.001953	-0.2	NC	0.973302
246163_at	2.2	A	0.953857	-0.8	NC	0.978776
246164_at	21.7	A	0.19458	3.3	NC	0.153232
246165_at	3	A	0.80542	-0.3	NC	0.786812
246166_at	10.1	A	0.5	1	NC	0.5
246167_at	21.4	A	0.601074	-1.3	NC	0.757415
246168_at	5.5	A	0.72583	0.3	NC	0.822588
246169_at	150.2	P	0.005859	0.1	NC	0.5
246170_at	499.4	P	2.44e-4	0.1	NC	0.5
246171_at	302.3	P	2.44e-4	-0.7	D	0.999693
246172_s_at	3.9	A	0.398926	-2.7	NC	0.5
246173_s_at	101.9	P	0.001221	0.1	NC	0.5
246174_s_at	13.8	A	0.246094	0.1	NC	0.62112
246175_s_at	10	A	0.303711	-1.1	D	0.998349
246176_at	2.1	A	0.932373	0.3	NC	0.493524
246177_at	9.5	A	0.633789	1.8	NC	0.570859
246178_s_at	16.2	A	0.398926	0.2	NC	0.5
246179_at	10.9	A	0.828613	0.7	NC	0.545234
246180_at	112.8	P	2.44e-4	-0.5	D	0.999308
246181_at	65.4	M	0.056152	0.2	NC	0.5
246182_at	40	P	2.44e-4	-0.3	NC	0.506476
246183_at	4.7	A	0.828613	0.2	NC	0.5
246184_at	315.5	P	2.44e-4	0.1	NC	0.5
246185_at	149.3	P	0.001953	0.5	NC	0.138386
246186_at	7.5	A	0.466064	-1.2	NC	0.5
246187_at	75.3	P	0.018555	-0.1	NC	0.5
246188_at	53.2	A	0.080566	0.1	NC	0.5
246189_at	112.5	P	0.010742	-0.2	NC	0.991489
246190_at	114.8	P	7.32e-4	-0.4	D	0.997247
246191_at	1078	P	2.44e-4	-0.2	NC	0.925732
246192_at	695.3	P	2.44e-4	0.1	NC	0.5
246193_at	142.8	P	2.44e-4	0.6	NC	0.028766
246194_at	102.9	P	0.00293	-0.5	NC	0.961585
246195_at	186.8	P	0.001953	-0.3	D	0.99751
246196_at	116.1	P	2.44e-4	0.5	NC	0.024755
246197_at	291.6	P	2.44e-4	-0.2	NC	0.991489
246198_at	60.5	P	0.001953	-0.6	NC	0.984574
246199_at	127.6	P	0.018555	0.5	NC	0.37888
246200_at	20.6	A	0.219482	-0.7	D	0.999448
246201_at	155.1	P	0.00293	-0.7	D	0.99996
246202_at	104.6	P	2.44e-4	0.1	NC	0.5
246203_at	662.9	P	2.44e-4	0.7	I	6.e-5
246204_at	178.3	P	0.008057	0.1	NC	0.5
246205_at	109.3	P	0.001221	0.2	NC	0.5
246206_at	17.2	A	0.466064	-0.9	NC	0.5
246207_at	127.3	P	2.44e-4	-0.3	NC	0.945978
246208_at	2.4	A	0.932373	-3.5	NC	0.983269
246209_at	29.3	A	0.334473	-0.6	NC	0.977068
246210_at	98.8	P	2.44e-4	1.4	I	6.e-5
246211_at	292.6	P	2.44e-4	-0.6	D	0.99994
246212_at	55.2	P	2.44e-4	0.1	NC	0.5
246213_at	169.2	P	0.023926	-0.2	NC	0.875448
246214_at	819.8	P	2.44e-4	0	NC	0.5
246215_at	6.3	A	0.303711	-1.3	NC	0.5
246216_at	195.2	P	2.44e-4	0.4	NC	0.088938
246217_at	90.9	P	0.005859	-0.3	NC	0.981872
246218_at	128	P	2.44e-4	0.2	NC	0.5
246219_at	291.7	P	2.44e-4	-0.5	D	0.998923
246220_at	381.6	P	7.32e-4	0.3	NC	0.5
246221_at	123.9	P	0.01416	-0.8	NC	0.838962
246222_at	35.4	A	0.067627	-0.4	NC	0.938478
246223_at	208.3	P	7.32e-4	-0.1	NC	0.736659
246224_at	11.3	A	0.398926	-1.4	NC	0.830902
246225_at	94.2	P	0.00293	-0.2	NC	0.984574
246226_at	91.2	P	0.046143	0.4	NC	0.222749
246227_at	5.3	A	0.780518	0.3	NC	0.078937
246228_at	1480.9	P	2.44e-4	-0.8	D	0.99998
246229_at	166.2	P	2.44e-4	2.5	I	3.e-5
246230_at	65.6	A	0.095215	-0.1	NC	0.51942
246231_at	37.1	P	0.005859	0.3	NC	0.5
246232_at	260.3	P	2.44e-4	-0.1	NC	0.5
246233_at	169.7	P	2.44e-4	0.3	NC	0.441923
246234_at	109.6	P	0.00293	-0.1	NC	0.583567
246235_at	51.1	A	0.080566	-0.6	D	0.997968
246236_at	50.3	A	0.27417	-0.2	NC	0.5
246237_at	129.2	P	0.001221	0.4	NC	0.213188
246238_at	83.8	P	2.44e-4	0.7	I	2.14e-4
246239_at	108.3	P	0.023926	-0.5	D	0.999562
246240_at	91.5	P	0.001221	-0.1	NC	0.60871
246241_at	35.8	P	0.046143	0.9	I	3.89e-4
246242_at	12.6	A	0.72583	0	NC	0.37888
246243_at	100.8	P	7.32e-4	-0.5	D	0.999382
246244_at	219	P	2.44e-4	0.2	NC	0.5
246245_at	357.2	P	2.44e-4	0.1	NC	0.5
246246_at	36.3	A	0.366211	-0.5	NC	0.814019
246247_at	379.6	P	2.44e-4	-0.1	NC	0.5
246248_at	1.1	A	0.80542	-2.2	NC	0.429141
246249_at	78.8	P	0.005859	0.3	NC	0.065566
246250_at	47	M	0.056152	0.9	NC	0.185981
246251_at	6.2	A	0.665527	-1.8	NC	0.969033
246252_s_at	376.6	P	2.44e-4	-0.1	NC	0.949447
246253_at	219.4	P	0.005859	-1	D	0.999977
246254_at	7.6	A	0.567627	-0.8	NC	0.5
246255_at	84.6	P	0.00415	-0.1	NC	0.796129
246256_at	1.8	A	0.828613	-0.3	NC	0.988955
246257_at	302.3	P	2.44e-4	-0.4	NC	0.888286
246258_at	23.9	P	0.010742	-0.1	NC	0.905721
246259_at	285	P	2.44e-4	0.2	NC	0.5
246260_at	11.6	A	0.533936	-1.5	D	0.999308
246261_at	98.1	P	0.008057	-0.2	NC	0.5
246262_at	20.6	A	0.27417	-0.5	NC	0.846768
246263_at	323	P	2.44e-4	0.1	NC	0.5
246264_at	40.8	A	0.19458	-0.9	NC	0.987976
246265_at	203	P	2.44e-4	0.4	I	8.65e-4
246266_at	103.6	P	2.44e-4	0.2	NC	0.030967
246267_at	3749	P	2.44e-4	0.2	NC	0.318909
246268_at	106.6	P	2.44e-4	0.5	NC	0.033304
246269_at	59.1	P	0.01416	0.2	NC	0.5
246270_at	347.6	P	7.32e-4	0.1	NC	0.5
246271_at	12.6	A	0.567627	-1.4	NC	0.545234
246272_at	75.3	M	0.056152	0.2	NC	0.318909
246273_at	2.5	A	0.919434	0.5	NC	0.583567
246274_at	38.9	A	0.067627	0.1	NC	0.5
246275_at	66.6	A	0.111572	0.7	NC	0.094279
246276_at	99.4	P	2.44e-4	-0.3	NC	0.921063
246277_at	1.1	A	0.943848	-0.5	NC	0.830902
246278_at	102.2	P	0.008057	0.6	NC	0.5
246279_at	2.8	A	0.665527	-1.9	NC	0.715033
246280_at	131.4	P	0.001221	0.3	NC	0.5
246281_at	140.2	P	2.44e-4	0.1	NC	0.39129
246282_at	35.5	A	0.219482	0.4	NC	0.681091
246283_at	520.1	P	2.44e-4	0.2	NC	0.5
246284_at	95.3	P	0.001221	-0.7	MD	0.995075
246285_at	165.1	P	0.001221	-0.7	D	0.999911
246286_at	833.3	P	2.44e-4	0.2	NC	0.5
246287_at	72.5	P	7.32e-4	-0.4	NC	0.5
246288_at	269	P	7.32e-4	0.4	MI	0.005933
246289_at	452	P	2.44e-4	-0.2	NC	0.830902
246290_at	1647.2	P	2.44e-4	0.6	I	4.6e-5
246291_at	165.4	P	2.44e-4	0	NC	0.5
246292_at	229.1	P	0.001953	-0.4	NC	0.989865
246293_at	90.6	P	7.32e-4	0.5	NC	0.111714
246294_at	177.3	P	0.001221	0.1	NC	0.5
246295_at	37	A	0.111572	0.5	NC	0.5
246296_at	140.5	P	0.018555	0.8	NC	0.01421
246297_at	3.3	A	0.780518	-0.1	NC	0.900148
246298_at	127.2	P	0.001221	-0.7	D	0.999853
246299_at	2.3	A	0.870361	-0.1	NC	0.403812
246300_at	84.9	P	0.005859	-0.6	D	0.999833
246301_at	181.1	P	2.44e-4	-0.4	NC	0.930187
246302_at	300.7	P	2.44e-4	0.1	NC	0.5
246303_at	23	A	0.171387	-0.3	NC	0.881991
246304_at	393	P	2.44e-4	-0.6	D	0.99998
246305_at	569.8	P	2.44e-4	-0.1	NC	0.894337
246306_at	68.3	P	0.00415	-0.5	NC	0.757415
246307_at	837.1	P	2.44e-4	0.2	NC	0.5
246308_at	45.3	P	0.001221	0.7	NC	0.263341
246309_at	74.6	P	2.44e-4	0.2	NC	0.342437
246310_at	30.8	P	0.018555	0.3	NC	0.5
246311_at	261.6	P	2.44e-4	-0.2	D	0.997968
246312_at	207.3	P	2.44e-4	-0.1	NC	0.5
246313_at	2.1	A	0.888428	-0.4	NC	0.881991
246314_at	124.4	P	0.00293	-0.8	D	0.999965
246315_at	27.6	A	0.095215	0.4	NC	0.5
246316_at	2.3	A	0.98584	-0.1	NC	0.633407
246317_at	87.7	P	0.00293	0	NC	0.5
246318_at	94.1	P	0.00415	-0.3	D	0.999034
246319_at	314.5	P	2.44e-4	0.1	NC	0.5
246320_at	243	P	2.44e-4	-0.3	D	0.999562
246321_at	17.8	A	0.095215	-0.6	NC	0.5
246322_at	88.7	P	0.01416	-0.7	D	0.999833
246323_at	111.5	P	0.037598	0.3	NC	0.5
246324_at	121	P	0.005859	0.4	NC	0.5
246325_at	47.5	P	0.037598	-0.1	NC	0.757415
246326_at	37	P	0.018555	0.3	NC	0.5
246327_at	249.4	P	2.44e-4	-0.4	D	0.997968
246328_at	123.8	A	0.080566	0.2	NC	0.37888
246329_at	109	P	0.005859	0.2	NC	0.545234
246330_at	138.4	P	2.44e-4	-0.2	NC	0.60871
246331_at	86.7	P	0.00415	-0.2	NC	0.645558
246332_at	13.5	A	0.27417	1.5	NC	0.900148
246333_at	231.8	P	2.44e-4	0.5	NC	0.047264
246334_at	85	P	0.001953	0	NC	0.894337
246335_at	1.3	A	0.780518	-3.1	D	0.998514
246336_at	7.6	A	0.432373	-1.3	NC	0.796129
246337_at	6.5	A	0.753906	-0.3	NC	0.905721
246338_s_at	2.3	A	0.904785	-0.3	NC	0.916174
246339_at	110.7	P	2.44e-4	0.3	NC	0.429141
246340_s_at	41.5	P	0.023926	-0.2	NC	0.796129
246341_x_at	1.3	A	0.904785	-0.4	NC	0.838962
246342_at	1.8	A	0.969727	-2.7	NC	0.955851
246343_at	105.9	P	2.44e-4	-0.6	D	0.999611
246344_at	136	P	2.44e-4	0.1	NC	0.5
246345_at	144.9	P	0.030273	-0.4	NC	0.633407
246346_at	94.5	P	2.44e-4	0	NC	0.5
246347_at	75	P	0.001953	0.3	NC	0.5
246348_at	149.6	P	2.44e-4	-0.3	NC	0.894337
246349_at	28.7	A	0.398926	4.4	NC	0.354442
246350_at	54.7	A	0.149658	0.9	NC	0.5
246351_at	152.5	P	2.44e-4	0	NC	0.5
246352_at	1.6	A	0.888428	0.3	NC	0.203871
246353_s_at	2.1	A	0.72583	-2.1	NC	0.786812
246354_at	34.8	A	0.303711	2.9	NC	0.5
246355_at	23.2	A	0.303711	0	NC	0.5
246356_x_at	24	P	0.010742	0	NC	0.854318
246357_x_at	1.6	A	0.828613	-0.2	NC	0.37888
246358_x_at	0.6	A	0.989258	-0.9	NC	0.955851
246359_x_at	30.1	A	0.080566	-0.4	NC	0.942324
246360_at	16.7	A	0.171387	-0.6	NC	0.558077
246361_s_at	16.3	A	0.080566	0.6	NC	0.185981
246362_at	0.7	A	0.888428	-0.3	NC	0.692594
246363_at	1.6	A	0.850342	-3.2	NC	0.992212
246364_at	25.1	P	2.44e-4	0	NC	0.069813
246365_at	11.8	A	0.219482	2.4	NC	0.169098
246366_at	240.6	P	0.001953	0.2	NC	0.5
246367_at	15.1	A	0.398926	1.1	NC	0.5
246368_at	397.7	P	2.44e-4	-0.2	NC	0.570859
246369_at	29	P	0.010742	-0.3	NC	0.5
246370_at	65.9	A	0.171387	3	NC	0.011045
246371_at	63.8	P	0.037598	-0.1	NC	0.094279
246372_at	32.4	A	0.080566	-0.2	NC	0.5
246373_at	161.2	P	0.001221	-0.4	NC	0.961585
246374_at	51.7	P	0.037598	-1.4	D	0.99998
246375_at	419.5	P	2.44e-4	-0.2	D	0.998514
246376_at	272.2	P	0.001221	-0.6	D	0.999922
246377_at	50.8	A	0.067627	0.8	NC	0.194801
246378_at	233.7	P	2.44e-4	0.5	NC	0.105663
246379_s_at	993.5	P	2.44e-4	0.8	I	2.3e-5
246380_at	7.4	A	0.567627	-1.3	NC	0.984574
246381_at	3.2	A	0.753906	0.5	NC	0.124552
246382_at	8	A	0.432373	1.6	NC	0.454766
246383_at	48.1	A	0.149658	0.3	NC	0.558077
246384_at	797.2	P	2.44e-4	0.1	NC	0.5
246385_at	42.2	A	0.366211	1.3	NC	0.5
246386_at	27.2	P	0.030273	0	NC	0.416433
246387_at	26.1	A	0.129639	-0.3	NC	0.5
246388_at	4.1	A	0.633789	0.3	NC	0.318909
246389_at	112	P	0.010742	0	NC	0.51942
246390_at	246.7	P	2.44e-4	0.5	MI	0.004925
246391_at	490	P	2.44e-4	0.4	NC	0.013078
246392_at	12.6	A	0.149658	-1.9	NC	0.977068
246393_at	39.3	A	0.067627	0.4	NC	0.888286
246394_at	8.3	A	0.219482	-0.5	NC	0.51942
246395_at	162.6	P	2.44e-4	0.7	I	2.3e-5
246396_at	115.5	P	0.00293	-1	D	0.999977
246397_at	24.2	P	0.023926	1.2	NC	0.185981
246398_at	266.2	P	7.32e-4	-0.1	NC	0.5
246399_at	224.8	P	0.001953	-0.8	D	0.99998
246400_at	178.3	P	2.44e-4	-0.2	NC	0.830902
246401_at	54.2	P	0.046143	-0.1	NC	0.296089
246402_at	1.6	A	0.72583	-1.7	NC	0.757415
246403_at	46.4	M	0.056152	0.9	NC	0.118009
246404_at	179.7	P	0.00293	0	NC	0.633407
246405_at	53.3	A	0.067627	-0.1	NC	0.061522
246406_at	7.9	A	0.780518	1.1	NC	0.703911
246407_at	59.9	A	0.533936	1	NC	0.570859
246408_at	256.8	P	2.44e-4	-0.6	D	0.99998
246409_at	103.1	P	0.001221	0.4	NC	0.5
246410_at	162.9	P	0.001221	0	NC	0.5
246411_at	26.4	A	0.432373	3.2	NC	0.035785
246412_at	139.5	P	0.001953	0.1	NC	0.5
246413_at	58.6	P	0.030273	0	NC	0.570859
246414_at	20	A	0.219482	3.8	NC	0.111699
246415_at	153.7	P	0.008057	0	NC	0.5
246416_at	10.3	A	0.5	2.4	NC	0.111714
246417_at	42.1	P	0.046143	-0.3	NC	0.703911
246418_at	2.8	A	0.919434	-3	NC	0.881991
246419_at	3.9	A	0.932373	0	NC	0.645558
246420_at	57	M	0.056152	0.1	NC	0.5
246421_at	721.7	P	2.44e-4	-0.5	D	0.999948
246422_at	259.9	P	0.001221	-0.2	NC	0.875448
246423_at	39.9	P	0.010742	0.6	NC	0.5
246424_at	334.4	P	0.001221	0.2	NC	0.5
246425_at	153.8	P	7.32e-4	0.6	I	7.74e-4
246426_at	1.7	A	0.981445	-2.8	NC	0.949447
246427_at	46.5	P	2.44e-4	-0.4	NC	0.989865
246428_at	49.8	P	0.010742	-0.5	NC	0.5
246429_at	34.1	A	0.303711	3.8	NC	0.078937
246430_at	21.7	A	0.303711	0.6	NC	0.429141
246431_at	0.5	A	0.976074	-1.1	NC	0.875448
246432_at	1.6	A	0.904785	-2.5	D	0.999034
246433_at	50.9	P	0.010742	-0.7	NC	0.949447
246434_at	107.8	P	0.00415	-0.6	NC	0.786812
246435_at	11.4	A	0.533936	-0.7	NC	0.681091
246436_at	98	P	2.44e-4	-0.3	NC	0.5
246437_at	15.7	A	0.533936	-0.5	NC	0.51942
246438_at	17.9	A	0.27417	0.3	NC	0.62112
246439_at	36.5	P	0.046143	-0.2	NC	0.777251
246440_at	198.6	P	0.01416	0.1	NC	0.5
246441_at	367.7	P	0.001221	0.3	NC	0.232549
246442_at	161.1	P	7.32e-4	0.2	NC	0.5
246443_at	170.8	P	7.32e-4	0.5	NC	0.330589
246444_at	44.4	P	0.00293	-0.2	NC	0.757415
246445_at	253.9	P	0.023926	0.4	NC	0.284967
246446_at	181.5	P	2.44e-4	-0.4	D	0.999508
246447_at	118.4	P	2.44e-4	-0.1	NC	0.5
246448_at	227.5	P	2.44e-4	-0.1	NC	0.861614
246449_at	51.1	A	0.129639	0	NC	0.911062
246450_at	73.9	M	0.056152	-0.2	D	0.996959
246451_at	327.8	P	2.44e-4	-0.1	NC	0.5
246452_at	336.2	P	2.44e-4	0	NC	0.5
246453_at	274.5	P	7.32e-4	-0.6	D	0.99998
246454_at	139.6	P	2.44e-4	-0.3	MD	0.995075
246455_at	2.8	A	0.753906	0.4	NC	0.074268
246456_at	1.9	A	0.5	-0.2	NC	0.5
246457_at	146	P	2.44e-4	0.3	NC	0.145682
246458_at	20.2	A	0.129639	0.3	NC	0.37888
246459_at	159.1	P	7.32e-4	-0.2	NC	0.975245
246460_at	344.5	P	2.44e-4	-0.5	D	0.999786
246461_at	48.9	P	0.00415	-0.1	NC	0.5
246462_at	103.5	P	2.44e-4	-0.2	NC	0.934434
246463_at	65.9	A	0.088379	-0.2	NC	0.960339
246464_at	22.4	P	0.010742	0.3	NC	0.013078
246465_at	23.7	A	0.219482	0	NC	0.467656
246466_at	291.7	P	2.44e-4	0.6	I	1.3e-4
246467_at	2.6	A	0.981445	-0.8	NC	0.955851
246468_at	98.9	P	0.01416	1.2	I	2.14e-4
246469_at	105.8	P	7.32e-4	0	NC	0.5
246470_at	1.5	A	0.870361	-0.4	NC	0.822588
246471_s_at	1.6	A	0.80542	1.2	NC	0.083826
246472_at	1.4	A	0.932373	-0.1	NC	0.60871
246473_at	21.9	A	0.067627	0.5	NC	0.60871
246474_at	10	A	0.19458	0	NC	0.5
246475_at	76.3	P	0.008057	0.4	NC	0.012024
246476_at	54.3	P	2.44e-4	-0.6	NC	0.971234
246477_at	141.2	P	0.001221	0	NC	0.5
246478_at	214.5	P	7.32e-4	0.7	I	0.004481
246479_at	307.9	P	2.44e-4	0.8	I	2.e-5
246480_at	392.5	P	2.44e-4	0.7	I	2.73e-4
246481_s_at	309.1	P	2.44e-4	1.6	I	2.e-5
246482_at	116.6	P	7.32e-4	0.2	NC	0.5
246483_at	141.8	P	0.001953	-0.2	NC	0.767451
246484_at	122.9	P	0.010742	0	NC	0.854318
246485_at	20.6	A	0.432373	-0.2	NC	0.838962
246486_at	165.5	P	7.32e-4	0.2	NC	0.5
246487_at	32.9	A	0.466064	1.2	NC	0.099852
246488_at	163.1	P	0.001221	0.7	MI	0.005933
246489_at	1385.7	P	2.44e-4	0.1	NC	0.5
246490_at	31.5	A	0.466064	-0.2	NC	0.5
246491_at	35.8	P	0.001953	-0.2	NC	0.5
246492_at	28.1	A	0.129639	0.3	NC	0.493524
246493_at	19.3	A	0.129639	0	NC	0.861614
246494_at	34.5	A	0.19458	-0.2	NC	0.980376
246495_at	36	A	0.171387	-1.2	NC	0.838962
246496_at	102.3	P	2.44e-4	-0.2	NC	0.966696
246497_at	167.7	P	2.44e-4	-0.1	NC	0.814019
246498_at	23.1	A	0.219482	-0.7	NC	0.973302
246499_at	157.1	P	0.001953	-0.2	NC	0.961585
246500_at	218.6	P	0.001953	-0.3	NC	0.980376
246501_at	111.4	P	0.023926	-0.3	NC	0.596188
246502_at	74.4	P	0.001221	-0.4	NC	0.981872
246503_at	1887.7	P	2.44e-4	0.6	I	3.07e-4
246504_at	24.7	A	0.111572	-0.1	NC	0.5
246505_at	483.7	P	2.44e-4	-0.3	D	0.998664
246506_at	488.1	P	7.32e-4	-1.4	D	0.99998
246507_at	199.6	P	2.44e-4	-0.2	NC	0.838962
246508_at	408.7	P	7.32e-4	-0.3	D	0.996301
246509_at	42.4	A	0.366211	0	NC	0.5
246510_at	23.8	A	0.665527	-1	NC	0.846768
246511_at	376.9	P	2.44e-4	0.8	I	4.e-5
246512_at	70.4	P	0.008057	0.2	NC	0.681091
246513_at	197.6	P	2.44e-4	-0.4	NC	0.964215
246514_at	10.1	A	0.850342	-1.6	NC	0.973302
246515_at	72.1	P	0.018555	-0.2	NC	0.966696
246516_at	106.4	P	0.00415	-0.2	NC	0.978776
246517_at	40.9	A	0.111572	1	MI	0.005933
246518_at	49.4	P	0.001953	0.4	NC	0.033304
246519_at	24.6	A	0.567627	2.6	NC	0.5
246520_at	59	M	0.056152	-0.4	NC	0.942324
246521_at	359.7	P	7.32e-4	0.2	NC	0.222749
246522_at	206.6	P	2.44e-4	0.2	NC	0.5
246523_at	4.4	A	0.850342	-0.4	NC	0.60871
246524_at	68.9	P	0.030273	0.1	NC	0.5
246525_at	4	A	0.601074	-1.7	NC	0.5
246526_at	1	A	0.80542	0	NC	0.645558
246527_at	391.6	P	2.44e-4	0.7	I	0.001077
246528_at	190.4	P	2.44e-4	0.2	NC	0.5
246529_at	205	P	2.44e-4	-0.2	NC	0.805199
246530_at	14.3	A	0.27417	-0.6	NC	0.48058
246531_at	37	A	0.665527	2.1	NC	0.274048
246532_at	106.2	P	0.001953	-0.1	NC	0.988955
246533_at	170.2	P	7.32e-4	0.2	NC	0.5
246534_at	10.8	A	0.665527	1.5	NC	0.37888
246535_at	25.6	A	0.5	0	NC	0.124552
246536_at	76.2	P	0.00293	-0.1	NC	0.5
246537_at	21	A	0.432373	-0.5	NC	0.342437
246538_at	265.2	P	2.44e-4	0.3	NC	0.169098
246539_at	118.2	P	2.44e-4	0.5	NC	0.078937
246540_at	69.4	P	0.005859	0.5	NC	0.099852
246541_at	174.7	P	0.00293	0	NC	0.5
246542_at	116.2	P	0.001953	-0.3	NC	0.814019
246543_at	28.5	A	0.366211	0.6	NC	0.5
246544_at	7.1	A	0.665527	-1.4	NC	0.961585
246545_at	19.1	A	0.111572	0	NC	0.342437
246546_at	1168.7	P	2.44e-4	0.6	I	0.004073
246547_at	158.2	P	0.001953	-0.3	NC	0.966696
246548_at	80.8	P	0.00293	0.6	NC	0.416433
246549_at	63.8	P	2.44e-4	0.2	NC	0.038415
246550_at	202.6	P	0.005859	0	NC	0.545234
246551_at	18	A	0.432373	0.2	NC	0.203871
246552_at	25.1	A	0.111572	-0.6	NC	0.669411
246553_at	117.5	P	7.32e-4	-0.5	D	0.999811
246554_at	73	P	2.44e-4	-0.8	NC	0.990708
246555_at	88.3	P	0.001221	-0.3	NC	0.969033
246556_at	3.1	A	0.72583	-0.5	NC	0.645558
246557_at	20.6	A	0.19458	-0.7	NC	0.854318
246558_at	148.9	P	0.018555	-0.1	NC	0.969033
246559_at	220.6	P	0.001221	0.2	NC	0.296089
246560_at	1.7	A	0.780518	-0.8	NC	0.955851
246561_at	88.3	P	2.44e-4	-0.4	NC	0.805199
246562_at	84.6	P	2.44e-4	0.2	NC	0.493524
246563_at	10.2	A	0.27417	-0.9	NC	0.977068
246564_at	180.6	P	0.00293	0	NC	0.5
246565_at	240.6	P	2.44e-4	0.1	NC	0.5
246566_at	147	P	2.44e-4	0	NC	0.5
246567_at	213.3	P	2.44e-4	-0.3	D	0.996645
246568_at	40.5	A	0.111572	-0.1	NC	0.657563
246569_at	12.8	A	0.533936	1.3	NC	0.354442
246570_at	4.6	A	0.828613	0.4	NC	0.987976
246571_at	30.4	A	0.149658	1.9	NC	0.118009
246572_at	7.3	A	0.696289	-1.7	NC	0.703911
246573_at	3	A	0.976074	-0.8	NC	0.900148
246574_at	3.8	A	0.828613	0	NC	0.681091
246575_at	233	P	7.32e-4	0.1	NC	0.145682
246576_at	51.1	P	0.001221	-0.3	NC	0.945978
246577_at	2.8	A	0.870361	-0.2	NC	0.330589
246578_at	5.5	A	0.5	0.6	NC	0.074268
246579_at	7.6	A	0.5	1.8	NC	0.37888
246580_at	320.9	P	2.44e-4	0.3	NC	0.013078
246581_at	37.1	M	0.056152	0.6	NC	0.145682
246582_at	12	A	0.601074	1	NC	0.669411
246583_at	95.1	P	0.001221	-0.6	D	0.99997
246584_at	215.7	P	2.44e-4	0.2	NC	0.5
246585_at	31.5	M	0.056152	0.2	NC	0.232549
246586_at	25.6	A	0.067627	0	NC	0.5
246587_at	10.2	A	0.633789	-1.3	NC	0.5
246588_at	6.2	A	0.334473	-1.4	NC	0.854318
246589_at	3.8	A	0.432373	0.2	NC	0.747149
246590_at	3.5	A	0.665527	0.1	NC	0.715033
246591_at	292.4	P	2.44e-4	-0.1	NC	0.703911
246592_at	16.2	A	0.334473	1.9	NC	0.5
246593_at	102.4	P	0.005859	0.2	NC	0.5
246594_at	438.6	P	7.32e-4	0.2	NC	0.5
246595_at	27.8	A	0.303711	0.9	NC	0.981872
246596_at	40.2	A	0.19458	0.5	NC	0.5
246597_at	54.1	A	0.111572	-0.3	D	0.997247
246598_at	66.6	P	0.01416	0.1	NC	0.5
246599_at	16.1	A	0.149658	0.2	NC	0.366593
246600_at	95.6	P	2.44e-4	-0.7	NC	0.981872
246601_at	767.5	P	2.44e-4	0.2	NC	0.5
246602_at	142.4	P	2.44e-4	-0.6	NC	0.99288
246603_at	17.8	A	0.432373	1.5	NC	0.583567
246604_at	6	A	0.780518	-1.4	NC	0.786812
246605_at	1.8	A	0.753906	-4.1	NC	0.983269
246606_at	8.5	A	0.303711	-0.3	NC	0.633407
246607_at	205	P	2.44e-4	-0.3	NC	0.98579
246608_at	0.9	A	0.953857	0.1	NC	0.185981
246609_at	21.8	A	0.303711	-0.5	NC	0.978776
246610_at	49.1	P	0.030273	-0.3	NC	0.5
246611_at	305.6	P	2.44e-4	-0.1	NC	0.5
246612_at	178	P	0.010742	0.1	NC	0.5
246613_at	1000.7	P	2.44e-4	0.3	I	0.003699
246614_at	28.7	A	0.129639	-0.8	NC	0.900148
246615_at	2.2	A	0.753906	-2.1	NC	0.916174
246616_at	3.9	A	0.780518	-1.9	NC	0.854318
246617_at	49.9	A	0.080566	0.7	NC	0.153232
246618_at	23.7	A	0.219482	-0.1	NC	0.894337
246619_at	482.3	P	2.44e-4	0.1	NC	0.5
246620_at	48	A	0.067627	-0.7	NC	0.861614
246621_at	1031.6	P	2.44e-4	0.1	NC	0.5
246622_at	61.4	P	7.32e-4	-0.5	NC	0.786812
246623_at	1778.7	P	2.44e-4	0.7	I	0.002032
246624_at	1.3	A	0.870361	-2.4	D	0.995519
246625_at	44.9	P	0.037598	-0.2	NC	0.5
246626_at	41.6	A	0.246094	-0.1	NC	0.822588
246627_s_at	1033	P	2.44e-4	0.2	NC	0.454766
246628_at	285.8	P	2.44e-4	-0.1	NC	0.633407
246629_at	2	A	0.753906	0.2	NC	0.354442
246630_at	41	A	0.19458	-0.6	NC	0.545234
246631_at	630.7	P	0.001953	0	NC	0.5
246632_at	33.6	P	0.01416	0.6	NC	0.169098
246633_at	0.9	A	0.998047	0	NC	0.454766
246634_at	241.4	P	2.44e-4	-0.4	NC	0.966696
246635_at	25.6	A	0.533936	-0.7	NC	0.934434
246636_at	440.8	P	2.44e-4	0.2	NC	0.366593
246637_at	1.5	A	0.962402	-0.2	NC	0.558077
246638_at	3.9	A	0.559326	0.3	NC	0.194801
246639_x_at	1.6	A	0.962402	-0.1	NC	0.921063
246640_x_at	80.8	A	0.067627	0.4	NC	0.5
246641_s_at	3	A	0.665527	0.6	NC	0.213188
246642_s_at	13.3	A	0.334473	1.6	NC	0.506476
246643_s_at	0.5	A	0.919434	-3.5	NC	0.703911
246644_at	87.2	P	0.01416	-0.6	NC	0.99288
246645_at	217.8	P	7.32e-4	0.3	NC	0.5
246646_at	1.2	A	0.953857	-0.3	NC	0.767451
246647_at	24.9	P	0.030273	1.1	NC	0.083826
246648_at	1.1	A	0.919434	0.8	NC	0.232549
246649_at	22.9	A	0.149658	-0.2	NC	0.757415
246650_at	438.8	P	2.44e-4	0.2	NC	0.5
246651_at	9.2	A	0.533936	-1.3	NC	0.980376
246652_at	7.4	A	0.366211	1	NC	0.5
246653_at	562.2	P	2.44e-4	-0.5	D	0.999727
246654_s_at	178.3	P	0.010742	-0.1	NC	0.5
246655_at	18.1	A	0.366211	2	NC	0.307406
246656_at	5.4	A	0.665527	-0.3	NC	0.964215
246657_at	1.2	A	0.633789	-3.7	NC	0.596188
246658_at	8.2	A	0.330078	-0.1	NC	0.712257
246659_at	3	A	0.5	-2.7	NC	0.5
246660_at	356.9	P	2.44e-4	-0.2	NC	0.977068
246661_at	4.1	A	0.80542	-1.6	NC	0.796129
246662_at	16.1	A	0.432373	0.9	NC	0.736659
246663_at	7.6	A	0.633789	0.1	NC	0.5
246664_at	4.4	A	0.943848	1.3	NC	0.330589
246665_s_at	18.4	A	0.601074	0	NC	0.177412
246666_at	3.6	A	0.80542	0	NC	0.5
246667_at	25.6	A	0.334473	1.7	NC	0.5
246668_at	1.6	A	0.828613	-2.4	NC	0.894337
246669_at	5.1	A	0.633789	-2.5	NC	0.5
246670_at	17.7	A	0.095215	0.9	NC	0.5
246671_at	12.6	A	0.432373	0.4	NC	0.222749
246672_at	17.7	P	0.01416	0.8	NC	0.532344
246673_at	300.7	P	2.44e-4	0.5	NC	0.006503
246674_at	42.4	P	7.32e-4	-0.3	NC	0.861614
246675_at	19.3	A	0.149658	-0.6	NC	0.983269
246676_at	8	A	0.466064	0.4	NC	0.5
246677_at	1.5	A	0.828613	-0.4	NC	0.5
246678_at	4.4	A	0.5	1.1	NC	0.416433
246679_at	0.6	A	0.943848	-2.6	NC	0.981872
246680_at	24.3	A	0.398926	-0.4	NC	0.945978
246681_at	78.2	P	2.44e-4	-0.5	NC	0.958799
246682_at	203.6	P	0.00415	-0.2	D	0.995519
246683_at	112.7	P	7.32e-4	0.2	NC	0.5
246684_at	23.6	A	0.111572	-1.3	NC	0.949447
246685_at	6.5	A	0.633789	-1.6	NC	0.703911
246686_at	5.4	A	0.80542	-0.9	NC	0.942324
246687_at	6.2	A	0.850342	-0.2	NC	0.5
246688_at	12.2	A	0.27417	-0.6	NC	0.39129
246689_at	3.3	A	0.780518	-2.7	NC	0.868657
246690_at	2	A	0.976074	0.2	NC	0.307406
246691_at	20.6	A	0.334473	0.5	NC	0.403812
246692_at	5.3	A	0.533936	-0.1	NC	0.5
246693_at	2.5	A	0.919434	0.1	NC	0.786812
246694_at	5.4	A	0.696289	1.9	NC	0.532344
246695_at	2.4	A	0.753906	0.1	NC	0.213188
246696_at	5.6	A	0.665527	-1.5	NC	0.583567
246697_at	6.9	A	0.696289	0.3	NC	0.026698
246698_at	20.5	A	0.246094	0.1	NC	0.5
246699_at	320.2	P	2.44e-4	0.1	NC	0.5
246700_at	9.8	A	0.72583	3.3	NC	0.222749
246701_at	147.4	P	2.44e-4	-0.1	NC	0.881991
246702_at	491.2	P	2.44e-4	0.1	NC	0.5
246703_at	170.2	P	0.001221	0.1	NC	0.5
246704_at	3.2	A	0.533936	-2.6	NC	0.5
246705_x_at	2	A	0.904785	-0.5	NC	0.925732
246706_at	1.4	A	0.919434	-0.2	NC	0.846768
246707_at	9	A	0.601074	-0.7	NC	0.900148
246708_at	182.9	P	2.44e-4	0.2	NC	0.5
246709_s_at	3.1	A	0.633789	1.5	NC	0.088938
246710_at	1.7	A	0.850342	-1.4	NC	0.48058
246711_at	25	A	0.466064	1.1	NC	0.5
246712_at	1.3	A	0.850342	-2.1	D	0.996301
246713_at	6.5	A	0.432373	-0.7	NC	0.5
246714_at	114.7	P	0.037598	0.3	NC	0.5
246715_at	32.9	A	0.601074	0.9	NC	0.403812
246716_s_at	38.9	P	0.01001	0.5	NC	0.5
246717_at	36.2	A	0.398926	1.4	NC	0.307406
246718_at	30.9	A	0.432373	0	NC	0.5
246719_at	14.6	A	0.27417	0.6	NC	0.669411
246720_at	2.1	A	0.633789	0.3	NC	0.454766
246721_at	7.1	A	0.5	-1	NC	0.861614
246722_at	10.4	A	0.665527	1.2	NC	0.493524
246723_at	2.8	A	0.904785	-0.4	NC	0.969033
246724_at	151.1	P	7.32e-4	0.4	NC	0.01421
246725_at	37.8	A	0.19458	1.2	NC	0.185981
246726_at	2.3	A	0.888428	-0.3	NC	0.930187
246727_at	14.4	A	0.334473	-0.4	NC	0.822588
246728_at	201.9	P	2.44e-4	0	NC	0.681091
246729_at	0.4	A	0.994141	-0.5	NC	0.900148
246730_at	1218.9	P	2.44e-4	0.6	I	0.001651
246731_at	40.2	P	0.018555	-0.2	NC	0.596188
246732_at	68.3	A	0.080566	0.2	NC	0.5
246733_at	32.1	A	0.246094	-1.1	NC	0.900148
246734_at	33	A	0.171387	0.5	NC	0.467656
246735_at	258.1	P	2.44e-4	0.1	NC	0.5
246736_at	57.8	A	0.095215	-0.3	NC	0.5
246737_at	87.2	P	2.44e-4	-0.3	NC	0.747149
246738_at	89.1	P	0.030273	-0.2	NC	0.942324
246739_at	6.5	A	0.633789	-0.4	NC	0.5
246740_at	1.3	A	0.969727	-0.1	NC	0.861614
246741_at	323.1	P	7.32e-4	-0.2	D	0.99775
246742_at	246.7	P	7.32e-4	0	NC	0.633407
246743_at	37.7	M	0.056152	-0.2	NC	0.777251
246744_at	625.7	P	2.44e-4	0.8	I	2.e-5
246745_at	1487	P	2.44e-4	0.5	I	1.89e-4
246746_at	223.6	P	0.005859	0.7	I	3.46e-4
246747_at	3085.8	P	2.44e-4	0.1	NC	0.5
246748_at	97.1	P	0.01416	0.2	NC	0.5
246749_at	149.5	P	2.44e-4	0.2	NC	0.5
246750_at	98	P	0.001953	0.6	NC	0.044149
246751_at	15.7	A	0.533936	-0.3	NC	0.5
246752_at	15.1	A	0.5	2	NC	0.307406
246753_at	6.6	A	0.696289	0.5	NC	0.5
246754_at	78.7	A	0.27417	-0.4	NC	0.786812
246755_at	361.9	P	2.44e-4	-0.1	NC	0.905721
246756_at	131.8	P	7.32e-4	-0.3	NC	0.911062
246757_at	5.2	A	0.567627	0.3	NC	0.5
246758_at	3284.8	P	2.44e-4	0.6	I	3.5e-5
246759_at	120.5	P	7.32e-4	-0.6	D	0.99998
246760_at	176.8	P	7.32e-4	0	NC	0.5
246761_at	3.4	A	0.828613	-1	NC	0.5
246762_at	57.1	P	0.001953	0.2	NC	0.5
246763_at	515.8	P	2.44e-4	0.3	NC	0.041201
246764_s_at	1.7	A	0.780518	-1.3	NC	0.60871
246765_at	64.9	P	0.010742	-0.2	NC	0.5
246766_at	23.9	A	0.466064	1.2	NC	0.5
246767_at	104.5	P	2.44e-4	0.3	NC	0.145682
246768_at	124	P	2.44e-4	0	NC	0.5
246769_at	25.6	A	0.303711	3	NC	0.083826
246770_at	86.6	P	0.001221	-0.2	NC	0.558077
246771_at	10.2	A	0.334473	5	NC	0.111714
246772_at	94.7	P	0.005859	0.1	NC	0.5
246773_at	34.3	A	0.067627	-0.1	NC	0.5
246774_at	8	A	0.533936	0.9	NC	0.5
246775_at	282.3	P	0.001221	0	NC	0.5
246776_at	51.9	A	0.080566	-0.5	D	0.999811
246777_at	232.6	P	7.32e-4	0.1	NC	0.5
246778_at	130.7	P	2.44e-4	-0.5	D	0.999508
246779_at	205.5	P	0.001953	-0.1	NC	0.558077
246780_at	737.8	P	2.44e-4	-0.1	NC	0.5
246781_at	227.2	P	2.44e-4	0.1	NC	0.5
246782_at	48.2	P	0.00415	0	NC	0.5
246783_at	32.9	P	0.01416	-0.4	NC	0.5
246784_at	379.9	P	2.44e-4	0.4	NC	0.009292
246785_at	335.6	P	2.44e-4	0	NC	0.5
246786_at	57.7	A	0.080566	-0.1	NC	0.964215
246787_s_at	6.6	A	0.780518	-1.3	NC	0.984574
246788_at	19.6	A	0.27417	0.5	NC	0.5
246789_at	146.8	P	2.44e-4	0.1	NC	0.5
246790_at	33.2	A	0.080566	0.1	NC	0.5
246791_at	173.5	P	2.44e-4	-0.3	NC	0.905721
246792_at	9	A	0.366211	-0.7	NC	0.51942
246793_at	139.4	P	7.32e-4	-0.2	NC	0.822588
246794_s_at	70.5	P	0.023926	0.4	NC	0.124552
246795_at	15.2	A	0.334473	-0.4	NC	0.657563
246796_at	38.8	P	0.037598	0.4	NC	0.725952
246797_at	35.5	P	0.008057	0.2	NC	0.105663
246798_at	9.9	A	0.567627	-0.7	NC	0.274048
246799_at	100.1	P	0.018555	0	NC	0.5
246800_at	355.7	P	2.44e-4	0.2	NC	0.5
246801_at	520.5	P	2.44e-4	0.2	NC	0.5
246802_at	86.1	P	0.008057	-1	D	0.99998
246803_at	34.2	P	0.008057	-0.2	NC	0.545234
246804_at	1.8	A	0.780518	-0.1	NC	0.454766
246805_at	17	A	0.366211	0.3	NC	0.366593
246806_at	2.3	A	0.870361	-3.5	NC	0.983269
246807_at	392.1	P	2.44e-4	0.7	I	0.001651
246808_at	66	P	0.023926	0.3	NC	0.5
246809_s_at	186.1	P	0.001221	0.3	NC	0.054022
246810_at	15	A	0.398926	0.6	NC	0.467656
246811_at	35.1	A	0.171387	0.4	NC	0.493524
246812_at	15.5	M	0.056152	1.8	NC	0.041201
246813_at	12.8	A	0.432373	0.4	NC	0.5
246814_at	18.4	A	0.19458	-0.6	NC	0.838962
246815_at	41.3	P	0.001221	-0.3	NC	0.830902
246816_at	14.3	A	0.366211	-0.3	NC	0.51942
246817_at	18.5	A	0.27417	0	NC	0.51942
246818_at	51.4	A	0.171387	-0.2	NC	0.930187
246819_at	0.4	A	0.989258	3	NC	0.203871
246820_at	52.4	P	7.32e-4	0	NC	0.5
246821_at	282.9	P	2.44e-4	-0.3	D	0.999811
246822_at	63.8	P	0.00415	-0.5	NC	0.988955
246823_at	6.3	A	0.80542	-0.2	NC	0.925732
246824_at	268.7	P	0.001953	-0.2	NC	0.681091
246825_at	235.2	P	7.32e-4	0.3	I	0.003041
246826_at	69.3	A	0.111572	-0.2	NC	0.596188
246827_at	92.4	P	0.01416	0.2	NC	0.5
246828_at	11.9	A	0.601074	1.9	NC	0.5
246829_at	129.7	P	0.001221	0.2	NC	0.5
246830_at	827.5	P	2.44e-4	0	NC	0.5
246831_at	66.1	P	0.00415	-1.7	D	0.99998
246832_at	213.3	P	2.44e-4	-0.3	D	0.999611
246833_at	2.3	A	0.80542	0.2	NC	0.37888
246834_at	12.5	A	0.432373	0.2	NC	0.5
246835_at	22.3	A	0.219482	-0.2	NC	0.558077
246836_s_at	24.5	P	0.046143	0.8	NC	0.5
246837_at	72.8	P	0.001953	0.8	I	0.004073
246838_at	75.7	P	0.01416	-0.2	NC	0.5
246839_at	32.8	A	0.095215	-0.1	NC	0.777251
246840_at	245.2	P	0.001953	-0.1	NC	0.60871
246841_at	18.4	A	0.171387	0.4	NC	0.454766
246842_at	148.6	P	2.44e-4	0.2	NC	0.203871
246843_at	271.8	P	7.32e-4	-0.4	D	0.999448
246844_at	78.1	P	2.44e-4	-0.4	D	0.999654
246845_at	916.2	P	2.44e-4	0	NC	0.5
246846_at	165	A	0.067627	-0.5	D	0.99775
246847_at	59.9	P	0.023926	-0.3	NC	0.961585
246848_at	5.2	A	0.665527	0.2	NC	0.203871
246849_at	159.1	P	2.44e-4	-0.1	NC	0.715033
246850_at	76.1	P	0.00293	0.3	NC	0.088938
246851_at	6.3	A	0.567627	1.5	NC	0.330589
246852_at	163.9	P	0.00293	-0.6	D	0.999759
246853_at	2.6	A	0.72583	-2.2	NC	0.977068
246854_at	181.9	P	0.001953	6.3	I	2.e-5
246855_at	1976.5	P	2.44e-4	-0.1	NC	0.854318
246856_at	328.5	P	2.44e-4	-0.3	NC	0.911062
246857_at	1.8	A	0.828613	-1.8	NC	0.5
246858_at	331.8	P	2.44e-4	0.3	MI	0.005409
246859_at	1.2	A	0.953857	-1.9	NC	0.583567
246860_at	5.5	A	0.696289	1	NC	0.62112
246861_at	1268.1	P	2.44e-4	-0.1	NC	0.805199
246862_at	453.5	P	2.44e-4	0	NC	0.5
246863_at	464.5	P	2.44e-4	0.1	NC	0.5
246864_at	84.8	P	7.32e-4	-0.6	NC	0.992212
246865_s_at	180.3	P	2.44e-4	0	NC	0.5
246866_at	2.3	A	0.904785	0	NC	0.583567
246867_at	8.7	A	0.398926	2.8	I	0.002753
246868_at	153.2	P	7.32e-4	0.5	MI	0.005409
246869_at	12.7	A	0.129639	-0.5	NC	0.964215
246870_at	558.1	P	2.44e-4	0.3	NC	0.022932
246871_at	3.8	A	0.533936	-0.8	NC	0.62112
246872_at	20.5	A	0.366211	-0.3	NC	0.62112
246873_at	59.2	A	0.432373	-0.4	NC	0.692594
246874_at	28.1	A	0.303711	1.5	NC	0.5
246875_at	834.7	P	7.32e-4	-0.7	D	0.99997
246876_at	12.5	A	0.633789	3.5	NC	0.028766
246877_at	5.9	A	0.888428	0.1	NC	0.51942
246878_at	14.7	A	0.567627	2.6	NC	0.493524
246879_at	92.7	P	2.44e-4	0.6	NC	0.065566
246880_s_at	10.4	A	0.601074	1.7	NC	0.506476
246881_at	73.5	P	0.001953	-0.6	D	0.996959
246882_at	77.9	P	0.01416	0	NC	0.5
246883_at	23.7	A	0.19458	-0.4	NC	0.961585
246884_at	66	P	0.001953	0.7	NC	0.021224
246885_at	44.2	P	0.01416	-0.1	NC	0.5
246886_at	177.9	P	2.44e-4	0	NC	0.5
246887_at	16.9	A	0.432373	-1	NC	0.5
246888_at	219.4	P	2.44e-4	0.1	NC	0.5
246889_at	22.1	A	0.366211	0.9	NC	0.767451
246890_at	22.6	A	0.149658	-0.7	NC	0.911062
246891_at	48.3	P	2.44e-4	0	NC	0.37888
246892_at	15.3	A	0.27417	-0.3	NC	0.5
246893_at	141.4	P	2.44e-4	-0.1	NC	0.971234
246894_at	18.4	A	0.303711	1.8	NC	0.318909
246895_at	890.6	P	2.44e-4	0.1	NC	0.5
246896_at	26.2	A	0.466064	2.8	NC	0.263341
246897_at	356.9	P	2.44e-4	-0.6	D	0.999973
246898_at	30.2	A	0.095215	2.6	NC	0.274048
246899_at	58.5	P	0.001221	0.1	NC	0.5
[truncated: 20,811 more rows]
