# Supplementary material for: Qualitative network models and genome-wide expression data define carbon/nitrogen-responsive molecular machines in Arabidopsis
Source: Genome Biol. 2007 Jan 11;8(1):R7. doi: 10.1186/gb-2007-8-1-r7 (PMC1839130; doi:10.1186/gb-2007-8-1-r7)
Supplement: Additional data file 5 — CHP files generated with the Affymetrix MAS v5.0 software as described in the Materials and methods. [file gb-2007-8-1-r7-S5.zip › CHPfiles/42.8.vs.LL43.1.CHP]

row.names	Ll42.8.vs.LL43.1.Signal	Ll42.8.vs.LL43.1.Detection	Ll42.8.vs.LL43.1.Detection.p.value	Ll42.8.vs.LL43.1.Signal.Log.Ratio	Ll42.8.vs.LL43.1.Change	Ll42.8.vs.LL43.1.Change.p.value
244901_at	72.1	P	7.32e-4	0.3	NC	0.161038
244902_at	49.2	P	0.005859	0.2	NC	0.830902
244903_at	109	P	7.32e-4	0.8	NC	0.131343
244904_at	9.9	A	0.533936	1	NC	0.441923
244905_at	48	A	0.149658	2.4	NC	0.088938
244906_at	168.6	P	2.44e-4	0.1	NC	0.5
244907_at	2.9	A	0.665527	-1.6	NC	0.318909
244908_at	1.1	A	0.976074	0.5	NC	0.047264
244909_at	29.4	A	0.19458	0.9	NC	0.105663
244910_s_at	34.1	A	0.095215	0.1	NC	0.830902
244911_at	1.6	A	0.780518	0.5	NC	0.041201
244912_at	350.3	P	0.00293	0.3	NC	0.131343
244913_at	6.8	A	0.828613	0.2	NC	0.330589
244914_at	6.3	A	0.72583	2.6	NC	0.39129
244915_s_at	35.9	A	0.466064	0.1	NC	0.786812
244916_at	25.3	A	0.303711	3.7	NC	0.131343
244917_at	1	A	0.953857	0.5	NC	0.583567
244918_at	13.4	A	0.780518	1.4	NC	0.39129
244919_at	33.5	A	0.171387	0.6	NC	0.5
244920_s_at	120.7	P	7.32e-4	0.2	NC	0.5
244921_s_at	53.2	P	0.00293	0.4	NC	0.105663
244922_s_at	28.5	P	0.030273	0	NC	0.318909
244923_s_at	39.2	A	0.171387	3.3	NC	0.083826
244924_at	26.7	A	0.466064	-0.6	NC	0.814019
244925_at	24.7	A	0.080566	0.3	NC	0.124552
244926_s_at	3.9	A	0.665527	-1.9	NC	0.868657
244927_at	52.9	A	0.129639	0.8	NC	0.242585
244928_s_at	100.4	A	0.067627	0	NC	0.846768
244929_at	306.1	P	0.010742	0.2	NC	0.5
244930_at	11.9	A	0.567627	2.8	NC	0.203871
244931_at	1.1	A	0.5	-3.2	NC	0.822588
244932_at	37.6	M	0.056152	1.1	NC	0.185981
244933_at	22.2	A	0.19458	-0.6	NC	0.5
244934_at	33.5	A	0.303711	0.4	NC	0.5
244935_at	215.7	P	7.32e-4	-0.9	D	0.99998
244936_at	85.9	P	0.00293	-0.5	D	0.996645
244937_at	18.6	P	0.01416	2	I	0.003699
244938_at	59.7	P	0.00293	0.1	NC	0.354442
244939_at	120.5	P	0.008057	0	NC	0.5
244940_at	265.8	P	2.44e-4	-0.4	NC	0.981872
244941_at	47.7	P	0.008057	0.3	NC	0.5
244942_at	14.2	A	0.633789	2.1	NC	0.366593
244943_at	112.6	P	0.001953	-0.5	D	0.998349
244944_s_at	246.9	P	2.44e-4	-0.2	NC	0.975245
244945_at	61.7	P	0.023926	0.6	NC	0.016731
244946_at	42.6	A	0.303711	-0.3	NC	0.930187
244947_at	35	A	0.095215	-0.2	NC	0.905721
244948_at	1.9	A	0.850342	0.3	NC	0.5
244949_at	22.5	A	0.567627	0.7	NC	0.62112
244950_at	77.8	P	2.44e-4	0.6	I	5.52e-4
244951_s_at	224.8	P	2.44e-4	0.2	NC	0.5
244952_at	25.9	P	0.008057	0.5	NC	0.065566
244953_s_at	30.6	M	0.056152	0.2	NC	0.5
244954_s_at	2.5	A	0.533936	0.2	NC	0.60871
244955_at	5.8	A	0.633789	-2.3	NC	0.60871
244956_s_at	33.6	A	0.095215	0.6	NC	0.5
244957_at	40.3	P	0.023926	0.9	NC	0.061522
244958_at	21.3	A	0.303711	-0.2	NC	0.703911
244959_s_at	123.2	P	2.44e-4	1.1	I	2.e-5
244960_at	281.3	P	2.44e-4	-0.1	NC	0.5
244961_at	515.1	P	2.44e-4	0.3	NC	0.185981
244962_at	183.6	P	2.44e-4	0.2	NC	0.047264
244963_at	109	P	0.01416	-1.7	D	0.99987
244964_at	77.2	P	0.023926	-0.5	D	0.999611
244965_at	63.4	P	0.00415	-0.6	D	0.999786
244966_at	28.6	P	0.030273	0.7	NC	0.39129
244967_at	163.7	P	0.00293	-1.5	D	0.999977
244968_at	254.5	P	2.44e-4	-0.4	D	0.99775
244969_at	110.7	P	0.008057	0	NC	0.5
244970_at	38.7	P	2.44e-4	0.1	NC	0.131343
244971_at	3657.2	P	2.44e-4	0.6	I	1.14e-4
244972_at	26.5	A	0.171387	0	NC	0.138386
244973_at	7.2	A	0.5	-0.5	NC	0.796129
244974_at	13	A	0.27417	2.4	NC	0.028766
244975_at	107.6	P	0.001953	0.6	NC	0.038415
244976_at	1031.9	P	2.44e-4	-0.1	NC	0.5
244977_at	22.7	M	0.056152	0.3	NC	0.153232
244978_at	81.4	P	0.00293	-1.6	D	0.999899
244979_at	74.1	A	0.095215	-2.2	D	0.99998
244980_at	23.3	A	0.27417	-1.8	D	0.998349
244981_at	52.6	P	0.001953	-1.4	D	0.999562
244982_at	110.2	P	0.005859	-0.7	D	0.999448
244983_at	376.7	P	2.44e-4	-0.5	D	0.999611
244984_at	278.3	P	7.32e-4	-0.8	D	0.99998
244985_at	91.7	P	2.44e-4	-1	D	0.999853
244986_at	613.7	P	2.44e-4	-0.3	NC	0.942324
244987_s_at	1128.2	P	2.44e-4	-0.3	D	0.996645
244988_s_at	135.4	P	0.00415	0	NC	0.5
244989_s_at	35.1	A	0.091553	0.7	NC	0.213188
244990_s_at	6.2	A	0.366211	-0.5	NC	0.51942
244991_s_at	32.5	P	0.01416	0.2	NC	0.232549
244992_s_at	811.4	P	2.44e-4	-0.4	D	0.99994
244993_s_at	203	P	2.44e-4	-0.3	D	0.996301
244994_at	9	A	0.171387	0.5	NC	0.038415
244995_at	14.9	A	0.171387	-0.1	NC	0.213188
244996_at	101.7	P	7.32e-4	-0.5	D	0.996645
244997_at	40.7	P	0.001221	-0.3	NC	0.5
244998_at	247.1	P	2.44e-4	0.3	NC	0.094279
244999_at	33	P	0.005859	0.2	NC	0.403812
245000_at	19.6	A	0.5	0.6	NC	0.48058
245001_at	409.4	P	2.44e-4	-0.4	D	0.999833
245002_at	33	A	0.19458	0.7	NC	0.5
245003_at	46.3	P	0.023926	-0.1	NC	0.5
245004_at	45.8	P	0.018555	-0.7	D	0.999034
245005_at	18.2	A	0.334473	-0.6	NC	0.767451
245006_at	588.1	P	2.44e-4	0.2	NC	0.48058
245007_at	84.5	P	0.018555	1	I	2.14e-4
245008_at	59.7	P	0.001953	0.5	NC	0.099852
245009_at	720.9	P	2.44e-4	0.8	I	3.5e-5
245010_at	5	A	0.72583	-1.8	NC	0.51942
245011_at	35.7	P	0.023926	0.4	NC	0.033304
245012_at	40.3	P	0.001221	-2	D	0.999973
245013_at	1373.1	P	2.44e-4	-0.4	D	0.99998
245014_at	923.8	P	2.44e-4	-0.6	D	0.99998
245015_at	208.8	P	2.44e-4	0.2	NC	0.203871
245016_at	284.4	P	2.44e-4	1	I	1.3e-4
245017_at	685.3	P	7.32e-4	0.5	I	4.e-5
245018_at	88.6	P	0.010742	0.3	NC	0.252851
245019_at	97.9	P	0.018555	-0.2	D	0.998514
245020_at	165.6	P	2.44e-4	-1.2	D	0.999654
245021_at	78.1	P	7.32e-4	-1.5	D	0.99998
245022_at	29.6	P	0.00415	-1.8	MD	0.995075
245023_at	160.6	P	7.32e-4	-0.2	D	0.996301
245024_at	843.1	P	2.44e-4	0.3	NC	0.185981
245025_at	150.1	P	0.001221	0.1	NC	0.5
245026_at	95.2	P	2.44e-4	-0.1	NC	0.5
245027_at	33.7	P	0.023926	0.6	NC	0.403812
245028_at	91.4	P	2.44e-4	-0.6	D	0.996301
245029_at	2.2	A	0.753906	0.4	NC	0.5
245030_at	13.3	A	0.366211	3	NC	0.124552
245031_at	69.7	P	0.008057	0.3	NC	0.296089
245032_at	2.1	A	0.72583	-2.2	NC	0.5
245033_at	17.7	A	0.398926	-0.2	NC	0.777251
245034_at	78.9	P	0.008057	0.2	NC	0.5
245035_at	169.5	P	2.44e-4	0.2	NC	0.37888
245036_at	107.7	P	2.44e-4	-0.6	D	0.99998
245037_at	3.8	A	0.219482	-1.3	NC	0.5
245038_at	644.1	P	2.44e-4	0.6	I	6.18e-4
245039_at	280.3	P	7.32e-4	-0.2	NC	0.958799
245040_at	3.7	A	0.753906	0.4	NC	0.596188
245041_at	229.3	P	2.44e-4	-0.1	NC	0.5
245042_at	62.1	A	0.111572	0.6	NC	0.061522
245043_at	153.1	P	2.44e-4	-1	D	0.999833
245044_at	3.9	A	0.533936	-2.4	NC	0.645558
245045_at	303	P	2.44e-4	-0.1	NC	0.558077
245046_at	403.3	P	2.44e-4	-0.1	NC	0.5
245047_at	24	A	0.246094	-0.3	NC	0.830902
245048_at	900.4	P	7.32e-4	0.5	I	5.52e-4
245049_at	45.8	P	7.32e-4	0.4	NC	0.013078
245050_at	125	P	0.00415	-0.6	D	0.999886
245051_at	271.5	P	0.001221	-0.1	NC	0.5
245052_at	40	A	0.171387	0.6	NC	0.009292
245053_at	32.7	A	0.219482	0	NC	0.5
245054_at	55.3	P	2.44e-4	-0.9	D	0.999932
245055_at	35.2	P	0.01416	0.1	NC	0.725952
245056_at	69.6	P	0.037598	-0.4	NC	0.958799
245057_at	11.9	A	0.665527	0.2	NC	0.111714
245058_at	1.6	A	0.969727	-0.3	NC	0.938478
245059_at	121.6	P	0.00293	0	NC	0.532344
245060_at	887.5	P	2.44e-4	-0.1	NC	0.692594
245061_at	56.5	A	0.067627	0.3	NC	0.5
245062_at	149.8	P	2.44e-4	-0.6	MD	0.994591
245063_at	132.2	P	7.32e-4	0.2	NC	0.342437
245064_at	79.3	P	0.001221	0.2	NC	0.5
245065_at	203.7	P	0.008057	0.2	NC	0.5
245066_at	240	P	0.005859	0.1	NC	0.5
245067_at	718.8	P	2.44e-4	0	NC	0.5
245068_at	3	A	0.665527	0.5	NC	0.069813
245069_at	10.5	A	0.27417	1.2	NC	0.558077
245070_at	9.7	A	0.72583	1.1	NC	0.5
245071_at	3.8	A	0.665527	0	NC	0.5
245072_s_at	4.7	A	0.633789	-0.4	NC	0.5
245073_at	3.1	A	0.753906	-0.1	NC	0.51942
245074_at	51.5	A	0.129639	-0.3	NC	0.945978
245075_at	5.3	A	0.780518	-0.2	NC	0.777251
245076_at	2.6	A	0.943848	-3.1	NC	0.98579
245077_at	26	A	0.398926	-0.6	NC	0.921063
245078_at	294.3	P	0.001953	0	NC	0.767451
245079_at	53.4	A	0.129639	0.3	NC	0.558077
245080_at	123	P	0.001221	0	NC	0.242585
245081_at	24.7	A	0.398926	-0.3	NC	0.930187
245082_at	234.3	P	2.44e-4	3.5	I	2.e-5
245083_at	300.1	P	2.44e-4	0	NC	0.5
245084_at	41.4	P	0.001953	-0.2	NC	0.983269
245085_at	820.2	P	7.32e-4	0.3	NC	0.018128
245086_at	1.1	A	0.780518	-0.1	NC	0.669411
245087_at	61.5	P	0.005859	-0.1	NC	0.669411
245088_at	18.1	A	0.398926	3	NC	0.118009
245089_at	144	P	2.44e-4	0.5	NC	0.015426
245090_at	543.1	P	2.44e-4	-0.5	D	0.99998
245091_at	16.3	A	0.72583	-0.5	NC	0.5
245092_at	267.4	P	0.01416	0.5	NC	0.050553
245093_at	26.2	A	0.149658	-0.7	NC	0.5
245094_at	276.6	P	0.005859	0.4	NC	0.054022
245095_at	10.3	A	0.398926	-0.8	NC	0.5
245096_at	106.7	P	0.00415	-1.1	D	0.999833
245097_at	203.7	P	0.001953	-0.2	NC	0.905721
245098_at	357.5	P	2.44e-4	0.1	NC	0.5
245099_at	296.6	P	0.01416	-0.1	NC	0.5
245100_at	82.9	P	7.32e-4	-0.1	NC	0.934434
245101_at	569.7	P	2.44e-4	-0.3	D	0.998799
245102_at	12.2	A	0.696289	2	NC	0.5
245103_at	30.9	A	0.334473	2.9	NC	0.01421
245104_at	93.8	P	0.001953	0.2	NC	0.493524
245105_at	30	P	0.008057	0	NC	0.078937
245106_at	227	P	2.44e-4	0.4	I	8.8e-5
245107_at	29.6	P	0.023926	1	MI	0.005933
245108_at	23.4	A	0.246094	-1.2	NC	0.900148
245109_at	29.6	A	0.366211	2.2	NC	0.5
245110_at	26.8	A	0.398926	-0.6	NC	0.983269
245111_at	4.9	A	0.753906	-1.2	NC	0.493524
245112_at	602.8	P	2.44e-4	-0.1	NC	0.5
245113_at	517.9	P	2.44e-4	0.5	I	9.66e-4
245114_at	349.5	P	2.44e-4	-0.1	NC	0.645558
245115_at	441.2	P	2.44e-4	-0.4	D	0.998514
245116_at	208.5	P	2.44e-4	-0.3	NC	0.99288
245117_at	326.9	P	7.32e-4	1.7	I	2.e-5
245118_at	78.1	P	0.010742	0.2	NC	0.5
245119_at	52.3	P	0.008057	-0.4	NC	0.958799
245120_at	58.3	A	0.111572	-0.7	NC	0.988955
245121_at	1902.2	P	2.44e-4	0.5	I	3.89e-4
245122_at	149.3	P	0.001953	-0.2	NC	0.986922
245123_at	3	A	0.72583	-1.7	NC	0.796129
245124_at	249.7	P	7.32e-4	0	NC	0.5
245125_at	2.2	A	0.80542	-0.4	NC	0.854318
245126_at	128.6	P	2.44e-4	0.7	I	0.00249
245127_at	77.1	P	0.00293	-0.4	NC	0.993497
245128_at	6	A	0.334473	0.2	NC	0.284967
245129_at	15.4	A	0.665527	2	NC	0.37888
245130_at	50.9	A	0.067627	0.1	NC	0.545234
245131_s_at	299.1	P	0.001221	-0.4	D	0.999886
245132_at	66.1	P	0.023926	-0.1	D	0.998514
245133_at	52	P	0.00415	0.6	NC	0.263341
245134_s_at	50.5	P	0.001221	-0.5	NC	0.975245
245135_at	3.5	A	0.828613	0.5	NC	0.5
245136_at	290.9	P	2.44e-4	0	NC	0.5
245137_at	68.5	P	0.008057	-0.1	NC	0.875448
245138_at	7.6	A	0.753906	0.4	NC	0.429141
245139_at	335.3	P	2.44e-4	-0.3	D	0.999226
245140_at	25.5	A	0.219482	0.4	NC	0.318909
245141_at	169.8	A	0.080566	0.1	NC	0.5
245142_at	8.8	A	0.665527	0.2	NC	0.5
245143_at	36.7	P	0.023926	0.1	NC	0.5
245144_at	417	P	2.44e-4	0	NC	0.5
245145_at	129.8	P	0.001221	0.6	NC	0.099852
245146_at	197.7	P	7.32e-4	0	NC	0.5
245147_at	49.5	A	0.080566	0.4	NC	0.5
245148_at	5.8	A	0.780518	-6.7	D	0.99998
245149_at	61.2	P	0.008057	-0.1	NC	0.583567
245150_at	66.5	P	0.018555	0.6	NC	0.099852
245151_at	311.5	P	2.44e-4	0.9	I	2.3e-5
245152_at	174.7	P	0.030273	0.3	NC	0.493524
245153_at	4.6	A	0.366211	1.4	NC	0.454766
245154_at	8.7	A	0.696289	-1.1	NC	0.934434
245155_at	832.1	P	2.44e-4	0.1	NC	0.5
245156_at	107.7	P	0.001221	-0.4	NC	0.993497
245157_at	0.9	A	0.888428	0.7	NC	0.5
245158_at	17.9	P	0.023926	-0.4	NC	0.60871
245159_at	19.1	A	0.5	-0.3	NC	0.5
245160_at	2.2	A	0.919434	0	NC	0.645558
245161_at	39	P	0.023926	-0.1	NC	0.5
245162_at	28.6	A	0.171387	3.2	NC	0.016731
245163_at	9.2	A	0.753906	0.3	NC	0.5
245164_at	423.4	P	7.32e-4	0.6	I	2.73e-4
245165_at	18.3	A	0.27417	-0.3	NC	0.692594
245166_at	97.7	P	0.023926	0.6	I	0.004073
245167_s_at	479.5	P	2.44e-4	-0.4	D	0.996645
245168_at	844.4	P	7.32e-4	-0.4	D	0.999977
245169_at	463.5	P	7.32e-4	0	NC	0.5
245170_at	36.8	A	0.466064	0.7	NC	0.5
245171_at	80.8	A	0.171387	-1	D	0.99998
245172_at	98	P	0.008057	0.1	NC	0.5
245173_at	10.3	A	0.665527	-1	NC	0.669411
245174_at	90.1	P	0.010742	-0.1	NC	0.5
245175_at	1395.2	P	2.44e-4	0.4	I	0.001832
245176_at	125.8	P	0.010742	-0.1	NC	0.703911
245177_at	13.1	A	0.149658	-1	NC	0.669411
245178_at	192.3	P	0.00293	-0.3	D	0.999611
245179_at	91.7	P	0.018555	0.3	NC	0.5
245180_at	243.7	P	2.44e-4	-0.1	NC	0.633407
245181_at	1237.4	P	2.44e-4	0.1	NC	0.5
245182_at	105.4	P	0.001953	0.3	NC	0.177412
245183_at	75.7	P	0.030273	0	NC	0.5
245184_at	10.7	A	0.366211	-0.7	NC	0.757415
245185_at	56.8	A	0.111572	0.5	NC	0.5
245186_at	137.4	P	0.030273	-0.9	D	0.999932
245187_s_at	180.9	P	7.32e-4	0	NC	0.5
245188_at	80.9	P	0.037598	0	NC	0.5
245189_at	13.4	A	0.533936	4.7	NC	0.074268
245190_at	31.5	P	0.030273	0	NC	0.747149
245191_at	21.1	A	0.432373	0.4	NC	0.284967
245192_at	25.9	A	0.19458	2.3	NC	0.057676
245193_at	150.9	P	0.005859	-1.3	D	0.99998
245194_at	54.6	A	0.129639	-0.6	D	0.999759
245195_at	4	A	0.601074	-2.2	NC	0.966696
245196_at	179.6	P	0.00293	0.1	NC	0.5
245197_at	292.8	P	2.44e-4	-0.7	D	0.99998
245198_at	91.8	A	0.095215	0	NC	0.757415
245199_at	3007.9	P	2.44e-4	0.3	MI	0.005409
245200_at	95.9	P	0.030273	0	NC	0.5
245201_at	84.1	P	0.018555	0.2	NC	0.342437
245202_at	131	P	0.00415	0.3	NC	0.5
245203_at	0.8	A	0.99585	0.4	NC	0.5
245204_at	6.2	A	0.72583	-0.1	NC	0.5
245205_at	44.8	A	0.095215	0.9	NC	0.169098
245206_at	148.6	P	7.32e-4	-0.4	NC	0.955851
245207_at	167.2	P	7.32e-4	-0.3	NC	0.736659
245208_at	98.4	P	2.44e-4	0.2	NC	0.5
245209_at	653.3	P	2.44e-4	-0.4	D	0.99998
245210_at	91.7	P	2.44e-4	0.1	NC	0.5
245211_at	315.5	P	7.32e-4	-0.1	NC	0.5
245212_at	4.6	A	0.72583	1.1	NC	0.62112
245213_at	10.6	A	0.601074	-2	NC	0.911062
245214_at	2.2	A	0.72583	-1.9	NC	0.868657
245215_at	36.8	A	0.129639	0.8	NC	0.5
245216_at	174.8	P	2.44e-4	0.4	I	0.001651
245217_at	5.8	A	0.665527	0.3	NC	0.5
245218_s_at	24.3	A	0.19458	0.4	NC	0.5
245219_at	32.4	A	0.303711	0.1	NC	0.545234
245220_at	2.6	A	0.5	-3	NC	0.981872
245221_s_at	38.2	A	0.171387	0.7	NC	0.403812
245222_at	2.1	A	0.780518	0.5	NC	0.169098
245223_at	4.2	A	0.567627	0.4	NC	0.37888
245224_at	27.4	A	0.27417	-0.1	NC	0.777251
245225_at	2.9	A	0.904785	0.1	NC	0.814019
245226_at	23.8	A	0.067627	0.2	NC	0.416433
245227_s_at	62.6	P	0.00293	0.4	NC	0.041201
245228_at	155.2	P	2.44e-4	-0.6	D	0.999911
245229_at	99.3	P	0.001953	0.3	NC	0.038415
245230_at	33	P	0.037598	0.1	NC	0.5
245231_at	23.2	A	0.303711	-0.6	NC	0.506476
245232_at	1.9	A	0.888428	0	NC	0.5
245233_at	4.7	A	0.753906	-0.1	NC	0.905721
245234_at	111.9	P	0.023926	-0.6	D	0.999833
245235_at	314.8	P	2.44e-4	0	NC	0.62112
245236_at	46.7	P	0.005859	0.2	NC	0.5
245237_at	77.4	P	0.010742	-0.4	NC	0.988955
245238_at	1449.8	P	2.44e-4	-0.2	D	0.998168
245239_at	37.4	A	0.246094	0.6	NC	0.37888
245240_at	24.6	A	0.567627	0.9	NC	0.5
245241_at	2.4	A	0.943848	0.4	NC	0.703911
245242_at	19.8	A	0.246094	-0.2	NC	0.846768
245243_at	43.7	A	0.080566	0.4	NC	0.307406
245244_at	33	A	0.129639	-0.6	NC	0.532344
245245_at	31.8	A	0.27417	0.5	NC	0.777251
245246_at	24	A	0.334473	4.1	NC	0.118009
245247_at	205.2	P	0.00293	-0.2	MD	0.994067
245248_at	143.9	P	2.44e-4	0	NC	0.5
245249_at	434.5	P	2.44e-4	-0.3	D	0.999977
245250_at	54.2	P	0.018555	-0.4	NC	0.986922
245251_at	99.9	P	0.005859	0.3	NC	0.213188
245252_at	280.8	P	7.32e-4	0.3	NC	0.284967
245253_at	16.5	A	0.303711	0.2	NC	0.5
245254_at	163.5	P	0.01416	0.7	I	0.003699
245255_at	290.9	P	0.001221	-0.1	NC	0.973302
245256_at	71	P	0.00415	0.1	NC	0.5
245257_at	21.2	A	0.080566	0.4	NC	0.416433
245258_at	140.6	P	2.44e-4	0.1	NC	0.5
245259_at	28.1	A	0.219482	0.1	NC	0.5
245260_at	183.2	P	0.001953	0.2	NC	0.5
245261_at	147.1	P	0.001953	0	NC	0.60871
245262_at	26.1	A	0.19458	-1.5	D	0.998168
245263_at	3	A	0.366211	-1.6	NC	0.868657
245264_at	11.1	A	0.432373	1.1	NC	0.274048
245265_at	4.7	A	0.633789	-0.7	NC	0.5
245266_at	67.5	P	0.001221	-0.7	D	0.999508
245267_at	192.2	P	2.44e-4	-0.1	NC	0.796129
245268_at	62.6	M	0.056152	-0.4	NC	0.5
245269_at	270.9	P	2.44e-4	0.2	NC	0.5
245270_at	1487.6	P	2.44e-4	0.6	I	2.3e-5
245271_at	167.8	P	2.44e-4	0.4	NC	0.354442
245272_at	8.2	A	0.533936	0	NC	0.5
245273_at	148.4	A	0.149658	0.1	NC	0.757415
245274_at	142.6	P	0.00415	0.3	NC	0.016731
245275_at	1.9	A	0.932373	-1.4	NC	0.692594
245276_at	160.7	M	0.056152	0.2	NC	0.047264
245277_at	29.4	A	0.432373	-0.2	NC	0.669411
245278_at	451.2	P	7.32e-4	-0.8	D	0.99998
245279_at	229.9	P	2.44e-4	-0.4	D	0.997968
245280_at	119.9	P	2.44e-4	-0.1	NC	0.692594
245281_at	552.5	P	2.44e-4	-0.2	NC	0.981872
245282_at	221.4	P	2.44e-4	-0.5	NC	0.98579
245283_at	33.2	A	0.111572	-0.1	NC	0.633407
245284_at	65.3	P	7.32e-4	-0.5	NC	0.989865
245285_s_at	151.3	P	2.44e-4	0	NC	0.5
245286_at	1663.5	P	2.44e-4	0	NC	0.5
245287_at	122	P	0.00293	-0.1	NC	0.888286
245288_at	129.4	P	0.001221	-0.4	MD	0.995075
245289_at	1694.2	P	2.44e-4	0.1	NC	0.5
245290_at	186.4	P	0.00415	-0.1	NC	0.5
245291_at	143.6	P	0.00415	0.9	I	2.3e-5
245292_at	1017.4	P	2.44e-4	-0.4	D	0.998349
245293_at	319.3	P	2.44e-4	0.8	I	7.8e-5
245294_at	102.9	P	0.023926	-0.1	NC	0.633407
245295_at	170.7	P	7.32e-4	0.3	NC	0.274048
245296_at	177.6	P	0.00293	1.9	I	3.89e-4
245297_at	84.7	P	2.44e-4	0	NC	0.5
245298_at	137.5	A	0.095215	-0.3	NC	0.983269
245299_at	642.3	P	2.44e-4	-0.1	NC	0.949447
245300_at	123.6	P	7.32e-4	0	NC	0.5
245301_at	135.6	P	0.00293	0.6	NC	0.013078
245302_at	23.4	P	7.32e-4	-0.3	NC	0.888286
245303_at	70.3	P	0.018555	0.1	NC	0.5
245304_at	14.8	A	0.5	-1	MD	0.994591
245305_at	780.9	P	2.44e-4	0	NC	0.5
245306_at	40.3	A	0.171387	0	NC	0.796129
245307_at	155.5	P	7.32e-4	0.2	NC	0.131343
245308_at	205.4	P	2.44e-4	-0.7	D	0.998349
245309_at	96.8	P	0.001221	0.5	I	6.18e-4
245310_at	71.4	P	0.001953	0.3	NC	0.177412
245311_at	1575.6	P	2.44e-4	0.5	I	1.67e-4
245312_at	86.7	P	0.01416	0	NC	0.532344
245313_at	187.7	P	2.44e-4	-0.2	NC	0.888286
245314_at	29.6	A	0.5	0	NC	0.5
245315_at	735.1	P	2.44e-4	0.3	NC	0.088938
245316_at	201.1	P	2.44e-4	0.2	NC	0.318909
245317_at	962.8	P	2.44e-4	-1.6	D	0.99998
245318_at	52.6	A	0.246094	0.8	NC	0.252851
245319_at	94.9	P	2.44e-4	0.5	I	0.002032
245320_at	210.6	P	2.44e-4	-0.1	NC	0.657563
245321_at	326.8	P	2.44e-4	-0.4	D	0.99998
245322_at	30.3	A	0.27417	0.2	NC	0.805199
245323_at	937.7	P	2.44e-4	0.4	NC	0.026698
245324_at	270.7	P	7.32e-4	0.4	NC	0.044149
245325_at	137.1	P	2.44e-4	-0.7	D	0.99998
245326_at	17.6	A	0.219482	-0.2	NC	0.5
245327_at	102.9	P	0.001221	-0.3	D	0.998349
245328_at	613.8	P	2.44e-4	0	NC	0.5
245329_at	325.7	P	2.44e-4	0.4	MI	0.005409
245330_at	59.3	P	0.010742	-1.2	D	0.999759
245331_at	392.5	P	2.44e-4	-0.1	NC	0.861614
245332_at	348.3	P	2.44e-4	0.2	NC	0.5
245333_at	344.5	P	2.44e-4	-0.1	NC	0.5
245334_at	444.2	P	2.44e-4	0.3	NC	0.111714
245335_at	10	A	0.601074	1.6	NC	0.185981
245336_at	35.8	A	0.246094	0.5	NC	0.5
245337_at	124.8	P	7.32e-4	-0.1	NC	0.5
245338_at	132.3	P	0.00415	0.3	NC	0.088938
245339_at	137.8	P	0.008057	0.7	NC	0.00712
245340_at	1265.5	P	2.44e-4	0.7	I	1.89e-4
245341_at	144.3	P	2.44e-4	-0.2	NC	0.949447
245342_at	3307.2	P	2.44e-4	0.3	I	0.00225
245343_at	243.5	P	2.44e-4	0.3	NC	0.118009
245344_at	155.4	P	2.44e-4	-0.3	D	0.999508
245345_at	79.6	P	0.005859	0.5	NC	0.038415
245346_at	34	P	0.030273	0.8	NC	0.232549
245347_at	37.1	P	0.023926	0.3	NC	0.596188
245348_at	348.2	P	2.44e-4	0	NC	0.5
245349_at	31.3	A	0.111572	-0.2	NC	0.5
245350_at	771.9	P	2.44e-4	-0.3	D	0.999508
245351_at	222.7	P	2.44e-4	-0.3	D	0.999308
245352_at	21.6	A	0.095215	0.5	NC	0.318909
245353_at	31.1	A	0.334473	-0.7	NC	0.992212
245354_at	15.8	P	0.046143	-0.3	NC	0.5
245355_at	3634.8	P	2.44e-4	0.7	I	2.e-5
245356_at	9667.2	P	2.44e-4	0.1	NC	0.5
245357_at	78.9	P	0.001221	0.4	NC	0.5
245358_at	218.5	P	0.00415	-0.2	NC	0.980376
245359_at	168.6	P	0.005859	-0.3	D	0.999611
245360_at	258.6	P	7.32e-4	-0.3	D	0.999727
245361_at	380	P	7.32e-4	-0.6	D	0.99987
245362_at	118	P	2.44e-4	-0.2	NC	0.921063
245363_at	188	P	0.005859	0	NC	0.62112
245364_at	98.9	P	0.010742	0.5	NC	0.403812
245365_at	234.8	P	0.00415	0.3	NC	0.074268
245366_at	143.5	P	2.44e-4	0	NC	0.5
245367_at	113.9	P	7.32e-4	-0.1	NC	0.5
245368_at	34.5	A	0.171387	0.3	NC	0.5
245369_at	10.7	A	0.601074	0.1	NC	0.5
245370_at	99	P	7.32e-4	0.1	NC	0.5
245371_at	8.8	A	0.533936	-1.1	NC	0.971234
245372_at	1704.7	P	2.44e-4	0.6	I	1.47e-4
245373_s_at	1741.6	P	7.32e-4	0.1	NC	0.5
245374_at	205.5	P	2.44e-4	-0.4	D	0.998168
245375_at	20.2	A	0.149658	0.2	NC	0.296089
245376_at	14.4	A	0.171387	0.2	NC	0.5
245377_at	24	A	0.219482	4.8	NC	0.48058
245378_at	38.2	A	0.5	2.4	NC	0.5
245379_at	40.8	P	0.030273	-0.8	NC	0.975245
245380_at	29.5	P	0.001221	-0.1	NC	0.416433
245381_at	71.6	P	0.005859	0.8	NC	0.263341
245382_at	470.2	P	7.32e-4	-0.6	D	0.999973
245383_at	36	A	0.129639	0.3	NC	0.5
245384_at	52.7	P	7.32e-4	-0.1	NC	0.911062
245385_at	30.9	P	0.046143	-0.6	NC	0.945978
245386_at	1872.5	P	2.44e-4	-0.2	NC	0.911062
245387_at	199.4	P	2.44e-4	0.5	I	0.001336
245388_at	53.5	A	0.219482	1.2	NC	0.118009
245389_at	63.4	A	0.171387	-0.1	NC	0.747149
245390_at	118.7	P	0.00293	0.4	NC	0.330589
245391_at	890	P	2.44e-4	-0.9	D	0.99998
245392_at	13.6	A	0.466064	2.2	NC	0.39129
245393_at	1036.8	P	2.44e-4	-0.2	NC	0.975245
245394_at	1701.4	P	7.32e-4	0.2	NC	0.169098
245395_at	150.3	P	0.01416	0.3	NC	0.028766
245396_at	53.9	A	0.334473	-0.3	NC	0.796129
245397_at	81.9	A	0.067627	0.3	NC	0.065566
245398_at	167.2	P	0.00293	-0.3	D	0.999508
245399_at	4798	P	2.44e-4	-0.5	D	0.99998
245400_at	427.6	P	2.44e-4	-0.5	D	0.999759
245401_at	356.9	P	2.44e-4	-2	D	0.99998
245402_at	2	A	0.850342	-2.1	NC	0.62112
245403_at	21.2	A	0.398926	1.2	NC	0.429141
245404_at	93.5	P	2.44e-4	0.1	NC	0.083826
245405_at	29.7	A	0.27417	-0.3	NC	0.5
245406_at	21	A	0.5	0.1	NC	0.5
245407_at	454.1	P	7.32e-4	0	NC	0.5
245408_at	108	P	0.001953	0.3	NC	0.124552
245409_at	17.1	A	0.303711	2.4	NC	0.5
245410_at	14	A	0.111572	-0.8	D	0.99987
245411_at	15.3	A	0.366211	2.4	NC	0.493524
245412_at	698.7	P	2.44e-4	1	I	2.e-5
245413_at	33.8	P	2.44e-4	0.7	NC	0.013078
245414_at	71.6	A	0.334473	0.3	NC	0.5
245415_at	291.9	P	2.44e-4	-0.1	NC	0.5
245416_at	73.5	P	2.44e-4	-0.3	NC	0.796129
245417_at	14.7	A	0.696289	2.2	NC	0.145682
245418_at	116.1	P	2.44e-4	-0.2	NC	0.938478
245419_at	1.2	A	0.633789	-0.3	NC	0.5
245420_at	32.6	A	0.366211	0.1	NC	0.5
245421_at	97	P	2.44e-4	0.2	NC	0.105663
245422_at	4	A	0.850342	-1	NC	0.5
245423_at	39.5	A	0.111572	0.3	NC	0.5
245424_at	4.9	A	0.919434	1.5	NC	0.62112
245425_at	419	P	0.001221	0.2	NC	0.5
245426_at	55.7	P	2.44e-4	0.7	I	0.003699
245427_at	63.2	P	0.037598	-0.1	NC	0.645558
245428_at	58.8	A	0.095215	-0.6	D	0.99751
245429_at	36	A	0.219482	0.7	NC	0.5
245430_at	189.6	P	0.008057	0.5	NC	0.088938
245431_at	118.3	P	2.44e-4	-0.4	D	0.999886
245432_at	203.1	P	0.001953	0.6	I	5.52e-4
245433_at	579.7	P	2.44e-4	0.2	NC	0.493524
245434_at	146.4	P	0.001953	0.7	MI	0.005409
245435_at	40.7	A	0.080566	0.2	NC	0.48058
245436_at	2.2	A	0.72583	-3.4	D	0.999833
245437_at	20.9	A	0.149658	0.2	NC	0.138386
245438_at	78.3	P	0.00415	0.3	NC	0.242585
245439_at	54.5	A	0.111572	0.4	NC	0.5
245440_at	9.8	A	0.466064	2.8	NC	0.074268
245441_at	38.2	P	0.037598	0.5	NC	0.5
245442_at	80.4	P	2.44e-4	-0.2	NC	0.747149
245443_at	1.7	A	0.904785	-0.6	NC	0.854318
245444_at	18.7	A	0.466064	-0.9	NC	0.725952
245445_at	47.1	P	0.023926	-0.4	D	0.998923
245446_at	138	P	2.44e-4	0.5	I	7.8e-5
245447_at	36.3	A	0.27417	1.4	NC	0.061522
245448_at	10.6	A	0.366211	2.7	I	0.001832
245449_at	42.4	A	0.398926	0.6	NC	0.5
245450_at	2.5	A	0.850342	0.1	NC	0.633407
245451_at	35	P	0.030273	0.2	NC	0.5
245452_at	1.5	A	0.601074	-2.2	NC	0.633407
245453_at	2.2	A	0.466064	-1.2	NC	0.633407
245454_at	92.8	P	2.44e-4	0.3	NC	0.5
245455_at	1.2	A	0.850342	0.4	NC	0.725952
245456_at	140.1	P	7.32e-4	0.6	I	0.002032
245457_s_at	32.6	A	0.27417	0.2	NC	0.263341
245458_at	56.8	A	0.398926	1	NC	0.5
245459_at	3	A	0.828613	-1.9	NC	0.888286
245460_at	14.5	A	0.149658	3.3	NC	0.263341
245461_at	68.9	P	0.018555	0.1	NC	0.5
245462_at	73.7	P	0.00415	0.4	NC	0.033304
245463_at	442	P	2.44e-4	-1.7	D	0.99998
245464_at	38.5	A	0.067627	-0.2	NC	0.5
245465_at	3.6	A	0.780518	-2.5	NC	0.990708
245466_at	80.7	P	0.001953	0	NC	0.5
245467_at	104.7	P	0.037598	0.5	NC	0.222749
245468_at	7.7	A	0.533936	-1.7	NC	0.692594
245469_at	0.5	A	0.943848	-5	NC	0.736659
245470_at	2.9	A	0.962402	-0.9	NC	0.814019
245471_at	1.4	A	0.870361	-0.3	NC	0.681091
245472_at	2.7	A	0.870361	0	NC	0.645558
245473_at	0.5	A	0.904785	0.5	NC	0.366593
245474_at	76.5	A	0.067627	0	NC	0.5
245475_at	26.4	A	0.303711	-0.3	NC	0.5
245476_at	3.4	A	0.870361	0	NC	0.657563
245477_at	149.7	P	2.44e-4	-0.6	D	0.999654
245478_at	67.6	P	2.44e-4	-0.3	NC	0.921063
245479_at	68.9	P	7.32e-4	0.4	NC	0.284967
245480_at	59.6	P	0.046143	0	NC	0.916174
245481_at	294.2	P	0.001953	-0.2	D	0.998168
245482_at	97.4	P	0.001953	0.4	I	0.004481
245483_at	2353.2	P	2.44e-4	-1.5	D	0.99998
245484_at	189.2	P	2.44e-4	-0.3	NC	0.966696
245485_at	54	P	0.010742	-0.4	NC	0.796129
245486_x_at	61.4	A	0.432373	-0.6	NC	0.861614
245487_at	147.2	P	0.001953	0.7	I	0.003041
245488_at	15.3	A	0.27417	-0.2	NC	0.5
245489_at	61.9	A	0.067627	0	NC	0.657563
245490_at	25.3	A	0.19458	2.9	NC	0.48058
245491_at	55.8	P	0.030273	0.3	NC	0.48058
245492_at	177.8	P	0.001221	0.5	I	0.00249
245493_at	51.2	P	0.018555	0.2	NC	0.429141
245494_at	114.6	P	0.005859	0.5	NC	0.416433
245495_at	98	P	0.030273	-0.6	D	0.999226
245496_at	165.4	P	0.00293	0.3	NC	0.177412
245497_at	4.2	A	0.633789	-3.4	NC	0.881991
245498_at	38.7	A	0.246094	-0.2	NC	0.786812
245499_at	21.5	A	0.27417	-0.8	NC	0.900148
245500_at	9.8	A	0.601074	0.2	NC	0.5
245501_at	1	A	0.989258	-0.8	NC	0.767451
245502_at	204.1	P	7.32e-4	0.8	I	8.8e-5
245503_at	3.2	A	0.633789	-1.1	NC	0.5
245504_at	20.2	P	0.046143	0.9	NC	0.019624
245505_at	0.7	A	0.994141	-0.1	NC	0.657563
245506_at	11.2	A	0.219482	2	NC	0.024755
245507_at	8.5	A	0.780518	2	MI	0.005409
245508_at	5.9	A	0.80542	-1.3	NC	0.596188
245509_at	42	P	0.030273	0.2	NC	0.454766
245510_at	395.7	P	2.44e-4	-0.8	D	0.99994
245511_at	14.7	A	0.19458	1	NC	0.284967
245512_at	640.4	P	2.44e-4	0.7	I	0.001077
245513_at	145	P	0.037598	-0.3	D	0.996645
245514_at	68.2	P	0.00293	0.5	NC	0.012024
245515_at	14.8	A	0.303711	1.5	NC	0.5
245516_at	40.6	A	0.067627	0.1	NC	0.5
245517_at	140.2	P	0.01416	0.2	NC	0.5
245518_at	56.4	P	0.008057	-0.1	NC	0.5
245519_at	35.7	A	0.466064	1.3	NC	0.094279
245520_at	3	A	0.567627	-0.7	NC	0.37888
245521_at	101.4	P	0.001221	-0.2	NC	0.942324
245522_at	27	A	0.111572	-0.1	NC	0.39129
245523_at	372.5	P	2.44e-4	-0.1	NC	0.5
245524_at	1080.5	P	7.32e-4	0.1	NC	0.5
245525_at	336.9	P	0.001953	-0.1	NC	0.786812
245526_at	70.7	P	0.010742	0	NC	0.5
245527_at	28.9	A	0.246094	0.1	NC	0.5
245528_at	23	A	0.398926	-1.3	D	0.999911
245529_at	70.9	P	2.44e-4	0.4	NC	0.065566
245530_at	24.3	A	0.246094	-0.1	NC	0.545234
245531_at	187.4	P	2.44e-4	-0.9	D	0.99998
245532_at	64.6	P	0.001221	0	NC	0.5
245533_at	66.3	P	0.01416	-0.4	NC	0.736659
245534_at	1.7	A	0.850342	0.2	NC	0.5
245535_at	85.3	P	0.01416	0.3	NC	0.252851
245536_at	68.6	P	0.037598	0.4	NC	0.5
245537_at	3.7	A	0.5	2	NC	0.5
245538_at	29.8	A	0.633789	3.1	NC	0.074268
245539_at	5.5	A	0.888428	0.4	NC	0.5
245540_at	67.3	P	0.037598	0.4	NC	0.5
245541_at	43.7	P	2.44e-4	0.1	NC	0.467656
245542_at	4.5	A	0.72583	0.1	NC	0.5
245543_at	33.1	P	0.005859	0.9	NC	0.454766
245544_at	195.5	P	7.32e-4	-0.3	D	0.996959
245545_at	16.9	A	0.466064	-0.7	NC	0.62112
245546_at	56.9	P	0.046143	0.2	NC	0.342437
245547_at	11.3	A	0.432373	0.1	NC	0.263341
245548_at	23.4	M	0.056152	0.5	NC	0.5
245549_at	2.9	A	0.888428	-0.4	NC	0.715033
245550_at	102.7	P	0.00293	-0.8	D	0.999886
245551_at	20.5	M	0.056152	4	I	3.07e-4
245552_at	106.1	P	0.001953	0.6	NC	0.030967
245553_at	57.2	P	0.01416	0.6	NC	0.038415
245554_at	206.9	P	2.44e-4	-1.1	D	0.99998
245555_at	2964.9	P	2.44e-4	-0.5	D	0.99998
245556_at	207.2	P	7.32e-4	-1	D	0.99998
245557_at	183	P	2.44e-4	0.4	NC	0.050553
245558_at	25.7	P	0.037598	-0.7	NC	0.981872
245559_at	19.5	A	0.533936	1.7	NC	0.252851
245560_at	1.7	A	0.932373	0.5	NC	0.493524
245561_at	172.1	P	2.44e-4	0.1	NC	0.5
245562_at	127.6	P	2.44e-4	-0.2	NC	0.633407
245563_at	462	P	2.44e-4	-0.7	D	0.99998
245564_at	53.7	A	0.149658	-0.4	D	0.996301
245565_at	57.6	P	0.00293	-0.2	NC	0.5
245566_at	61.9	P	2.44e-4	-0.7	D	0.999886
245567_at	4149.5	P	2.44e-4	-0.2	D	0.999886
245568_at	71.5	P	0.046143	0.3	NC	0.5
245569_at	52.7	P	0.030273	0.7	NC	0.5
245570_at	3.5	A	0.904785	0.2	NC	0.5
245571_at	14.4	A	0.5	0.1	NC	0.5
245572_at	74.8	P	0.001221	-0.9	NC	0.99288
245573_at	20.8	A	0.27417	0	NC	0.5
245574_at	26.6	A	0.171387	0.7	NC	0.5
245575_at	96.6	P	0.001953	-0.3	NC	0.796129
245576_at	140.9	P	0.010742	0.2	NC	0.5
245577_at	71	P	0.005859	-0.7	D	0.999973
245578_at	105.2	P	7.32e-4	0.7	NC	0.342437
245579_at	5.9	A	0.633789	-1.7	NC	0.5
245580_at	43.2	P	0.00293	0.4	NC	0.467656
245581_at	54.9	A	0.111572	0.9	NC	0.078937
245582_at	23	P	0.037598	0.1	NC	0.39129
245583_at	101.6	P	0.018555	0.1	NC	0.5
245584_at	83.6	P	7.32e-4	0.6	I	0.001336
245585_at	2.4	A	0.398926	0.4	NC	0.028766
245586_at	79.6	P	0.001953	1	I	1.47e-4
245587_at	85.4	P	0.008057	0.2	NC	0.39129
245588_at	13.9	P	7.32e-4	-0.8	NC	0.822588
245589_at	4.1	A	0.870361	-0.1	NC	0.583567
245590_at	17.3	P	0.023926	0.1	NC	0.403812
245591_at	1.8	A	0.665527	-0.4	NC	0.39129
245592_at	14.5	A	0.5	0.5	NC	0.5
245593_at	101.2	P	0.001221	0.7	I	9.66e-4
245594_at	112.5	P	0.023926	-0.2	NC	0.861614
245595_at	4	A	0.780518	-2.3	NC	0.964215
245596_at	4.2	A	0.567627	0.4	NC	0.169098
245597_at	54	A	0.124756	-0.5	NC	0.945978
245598_at	5.5	A	0.303711	-1.1	NC	0.5
245599_at	64	P	0.001953	0.3	NC	0.5
245600_at	209.6	P	2.44e-4	0	NC	0.5
245601_at	89.8	P	0.001221	-0.3	NC	0.986922
245602_at	662.9	P	2.44e-4	-0.5	D	0.998923
245603_at	19	A	0.219482	0.3	NC	0.232549
245604_at	56.3	P	7.32e-4	0.4	NC	0.00712
245605_at	223.3	P	0.00415	0.4	NC	0.024755
245606_at	55.6	P	2.44e-4	-0.1	NC	0.5
245607_at	41.2	P	0.023926	0.9	NC	0.019624
245608_at	244.3	P	2.44e-4	0.5	NC	0.011045
245609_at	3.7	A	0.870361	0.9	NC	0.725952
245610_at	17.6	A	0.095215	0	NC	0.796129
245611_at	181.2	P	2.44e-4	0.2	NC	0.296089
245612_at	425.9	P	7.32e-4	0.4	NC	0.024755
245613_at	26.3	A	0.334473	2.4	NC	0.354442
245614_at	2.7	A	0.80542	1.1	NC	0.5
245615_at	10.8	A	0.432373	-0.9	NC	0.981872
245616_at	5	A	0.696289	0.1	NC	0.5
245617_at	10.2	A	0.246094	0.1	NC	0.057676
245618_at	65.6	M	0.056152	0.6	NC	0.37888
245619_at	59.4	P	0.010742	0.5	NC	0.169098
245620_at	4.1	A	0.633789	0.1	NC	0.177412
245621_at	42.3	A	0.095215	-0.1	NC	0.5
245622_at	1.1	A	0.932373	0	NC	0.5
245623_s_at	21.2	P	0.001221	-0.2	NC	0.777251
245624_at	7.3	A	0.72583	-0.3	NC	0.5
245625_at	248.1	P	7.32e-4	-0.2	NC	0.973302
245626_at	693.7	P	2.44e-4	-0.6	D	0.99998
245627_at	10.4	A	0.601074	-2.1	NC	0.977068
245628_at	14.4	A	0.5	0.1	NC	0.354442
245629_at	696.7	P	2.44e-4	0.7	I	5.2e-5
245630_at	44.7	A	0.171387	0.4	NC	0.5
245631_at	285.7	P	2.44e-4	0.1	NC	0.5
245632_at	52	P	0.030273	0.1	NC	0.5
245633_at	339.8	P	7.32e-4	-0.4	D	0.999948
245634_at	11.8	A	0.567627	-0.2	NC	0.645558
245635_at	37.7	P	0.010742	0.5	NC	0.185981
245636_at	16	A	0.432373	0.1	NC	0.318909
245637_at	370.2	P	7.32e-4	0	NC	0.657563
245638_s_at	378.1	P	2.44e-4	-0.4	D	0.997968
245639_at	1035.3	P	2.44e-4	0	NC	0.5
245640_at	8.5	A	0.696289	0	NC	0.5
245641_at	60.7	A	0.095215	-0.5	NC	0.969033
245642_at	1158.8	P	2.44e-4	-0.1	NC	0.5
245643_at	8.8	A	0.665527	-0.3	NC	0.5
245644_at	75.1	P	7.32e-4	0	NC	0.703911
245645_at	14	A	0.432373	-1.9	NC	0.868657
245646_x_at	2.5	A	0.633789	-1	NC	0.213188
245647_at	45.4	A	0.246094	1.1	NC	0.194801
245648_at	2.3	A	0.888428	0.5	NC	0.284967
245649_at	169.2	P	0.01416	0	NC	0.5
245650_at	29.7	A	0.171387	0.5	NC	0.284967
245651_s_at	974.6	P	2.44e-4	-0.2	NC	0.966696
245652_at	14.1	A	0.432373	2.4	NC	0.441923
245653_at	1.2	A	0.904785	-2.9	NC	0.692594
245654_at	32	P	0.00293	-0.1	NC	0.715033
245655_at	0.9	A	0.703125	1	NC	0.660442
245656_at	3.7	A	0.753906	0.5	NC	0.006503
245657_at	27.3	P	0.018555	-0.1	NC	0.60871
245658_at	3.4	A	0.919434	1	NC	0.657563
245659_at	148.7	P	7.32e-4	-1.1	D	0.99996
245660_at	89	P	0.018555	0.3	NC	0.342437
245661_at	70.6	P	0.00415	0.4	NC	0.065566
245662_at	71.1	A	0.129639	-0.2	NC	0.930187
245663_at	2.5	A	0.780518	-0.2	NC	0.952736
245664_at	13.1	A	0.633789	-0.5	NC	0.669411
245665_at	246.2	P	2.44e-4	-0.2	NC	0.900148
245666_at	259.4	P	7.32e-4	-0.1	NC	0.506476
245667_at	313.8	P	2.44e-4	-0.6	D	0.999654
245668_at	1092.7	P	2.44e-4	-1.1	D	0.99998
245669_at	41.4	P	0.030273	0.6	NC	0.099852
245670_at	66.1	M	0.056152	0.2	NC	0.5
245671_at	40	A	0.095215	-0.2	NC	0.37888
245672_at	33.4	A	0.533936	1	NC	0.296089
245673_at	2.4	A	0.72583	-1.6	NC	0.5
245674_at	59.5	P	0.023926	0.3	NC	0.012024
245675_at	30.2	P	0.046143	0.2	NC	0.454766
245676_at	51.7	A	0.067627	0.7	NC	0.035785
245677_at	28.2	P	0.005859	0.3	NC	0.263341
245678_at	54.5	P	0.023926	-0.5	NC	0.945978
245679_at	157.4	P	2.44e-4	-0.2	NC	0.757415
245680_at	15.6	A	0.432373	1.7	NC	0.284967
245681_at	104.9	P	0.001953	-0.2	NC	0.5
245682_at	123	P	0.023926	-0.2	D	0.999034
245683_at	88.8	P	7.32e-4	-0.2	NC	0.725952
245684_at	227.6	P	2.44e-4	-0.4	D	0.999226
245685_at	49.5	P	0.00293	0	NC	0.441923
245686_at	549.9	P	2.44e-4	-0.1	NC	0.905721
245687_at	215.5	P	2.44e-4	-0.2	NC	0.973302
245688_at	1402	P	2.44e-4	0.1	NC	0.5
245689_at	1.5	A	0.780518	0.3	NC	0.5
245690_at	15.9	A	0.432373	-0.8	NC	0.966696
245691_at	92.3	A	0.080566	-0.3	NC	0.969033
245692_at	27.5	A	0.366211	1.1	NC	0.161038
245693_at	109	P	0.001953	0	NC	0.5
245694_at	204.5	P	2.44e-4	-0.2	NC	0.681091
245695_at	83.8	P	0.010742	0.3	NC	0.416433
245696_at	1.4	A	0.953857	0.3	NC	0.5
245697_at	148.4	P	0.00415	-0.5	D	0.99994
245698_at	77.7	A	0.149658	3	NC	0.022932
245699_at	98.6	P	7.32e-4	-0.2	NC	0.657563
245700_at	36.6	A	0.27417	0.6	NC	0.5
245701_at	18	A	0.601074	-0.3	NC	0.830902
245702_at	75.9	P	0.001953	0.9	I	3.07e-4
245703_at	19.1	A	0.303711	0.4	NC	0.263341
245704_at	130.8	P	0.001221	0.2	NC	0.5
245705_at	21.5	A	0.366211	0.2	NC	0.814019
245706_at	20.3	A	0.219482	0.9	NC	0.5
245707_at	26	A	0.466064	0.7	NC	0.5
245708_at	14	A	0.466064	0.1	NC	0.5
245709_at	103.2	P	0.008057	-0.1	NC	0.681091
245710_at	35.2	A	0.149658	-0.2	NC	0.5
245711_at	217.6	P	7.32e-4	-0.7	D	0.99996
245712_at	54.5	P	0.001221	0.4	NC	0.065566
245713_at	36.7	P	0.008057	0.8	I	0.002753
245714_at	282.9	P	2.44e-4	0.1	NC	0.5
245715_s_at	2714.2	P	2.44e-4	0.2	NC	0.493524
245716_at	72.6	P	0.00293	0	NC	0.5
245717_at	21.2	A	0.432373	0.4	NC	0.5
245718_at	133.3	P	0.023926	-0.1	NC	0.5
245719_at	39.7	P	0.030273	0.3	NC	0.5
245720_at	56.5	A	0.149658	1.5	NC	0.044149
245721_s_at	178.9	P	2.44e-4	0.1	NC	0.5
245722_at	93	P	0.01416	0.3	NC	0.5
245723_at	52.3	A	0.129639	-0.2	NC	0.838962
245724_at	234	P	0.001221	-0.3	D	0.99751
245725_at	72	P	2.44e-4	-0.4	NC	0.969033
245726_at	41.7	A	0.149658	0.9	NC	0.118009
245727_at	64.8	P	0.01416	0.2	NC	0.5
245728_at	74.9	P	0.046143	0.1	NC	0.5
245729_at	340	P	2.44e-4	0.1	NC	0.5
245730_at	87.1	P	0.018555	0.5	NC	0.757415
245731_at	150.8	P	0.00293	-0.9	D	0.99998
245732_at	82.7	P	0.001221	-0.5	D	0.996959
245733_at	116.1	P	0.005859	-0.2	NC	0.958799
245734_at	149.2	P	0.001221	0.2	NC	0.5
245735_at	159.7	P	2.44e-4	-0.2	NC	0.916174
245736_at	1.26301e4	P	2.44e-4	0.2	NC	0.5
245737_at	128.2	P	2.44e-4	-1	D	0.999727
245738_at	31.1	A	0.149658	1.7	NC	0.429141
245739_at	116.3	P	2.44e-4	0.1	NC	0.5
245740_at	149.6	P	0.010742	0	NC	0.786812
245741_at	5.6	A	0.696289	-0.8	NC	0.757415
245742_at	1006.2	P	7.32e-4	0	NC	0.5
245743_at	0.5	A	0.994141	-1.6	NC	0.983269
245744_at	2.8	A	0.888428	0.2	NC	0.467656
245745_at	0.3	A	0.99707	-0.1	NC	0.62112
245746_at	1312.8	P	2.44e-4	0.2	NC	0.5
245747_at	19	P	0.030273	0.1	NC	0.5
245748_at	102.2	P	0.005859	-0.8	D	0.999786
245749_at	27.4	A	0.246094	2.2	NC	0.069813
245750_at	1140.8	P	7.32e-4	-0.2	NC	0.949447
245751_s_at	93.5	P	7.32e-4	0.3	NC	0.5
245752_at	1.6	A	0.780518	-1.8	NC	0.39129
245753_at	1.9	A	0.753906	-1.3	NC	0.888286
245754_at	1	A	0.80542	2.2	NC	0.124552
245755_at	51.5	P	0.023926	0.8	I	0.004073
245756_at	466.2	P	2.44e-4	-0.8	D	0.99998
245757_at	49.4	P	0.01416	0.7	NC	0.330589
245758_at	60.4	P	7.32e-4	0	NC	0.5
245759_at	69.6	P	0.00415	-0.4	NC	0.949447
245760_s_at	1.9	A	0.850342	0.5	NC	0.083826
245761_at	167.6	P	0.001221	-0.5	NC	0.990708
245762_at	32	A	0.095215	0.3	NC	0.5
245763_at	92.1	P	2.44e-4	0	NC	0.5
245764_s_at	66.6	P	0.00415	0.5	NC	0.021224
245765_at	6.3	A	0.432373	1.3	NC	0.111714
245766_at	10.3	A	0.432373	-0.3	NC	0.5
245767_at	40.3	P	0.023926	0.3	NC	0.099852
245768_at	251.4	P	2.44e-4	0	NC	0.5
245769_at	54.5	P	0.018555	0.6	NC	0.161038
245770_at	90.6	P	0.005859	0.3	NC	0.010135
245771_at	19.1	A	0.129639	1	NC	0.5
245772_at	108.6	P	2.44e-4	0	NC	0.62112
245773_at	92.8	P	0.00293	-0.1	NC	0.506476
245774_at	56.4	A	0.111572	0.3	NC	0.5
245775_at	333.7	P	2.44e-4	-0.3	NC	0.975245
245776_at	366.8	P	7.32e-4	-0.1	NC	0.681091
245777_at	46.9	P	7.32e-4	-0.6	D	0.99751
245778_at	56	A	0.129639	-0.2	NC	0.60871
245779_at	16.8	A	0.334473	1.4	NC	0.078937
245780_at	193.5	P	2.44e-4	-0.3	D	0.999911
245781_at	325.7	P	7.32e-4	-0.7	D	0.999948
245782_at	10.5	A	0.601074	2.6	NC	0.232549
245783_s_at	53.9	A	0.334473	2.2	I	0.003355
245784_at	95.6	P	0.030273	-0.3	NC	0.900148
245785_at	1.2	A	0.981445	0.1	NC	0.583567
245786_at	134.4	P	0.005859	0.3	NC	0.5
245787_at	254	P	2.44e-4	-0.7	D	0.999973
245788_at	146.5	P	0.005859	-0.1	NC	0.5
245789_at	130.5	P	2.44e-4	-1.1	D	0.99998
245790_at	89.4	P	0.001221	-0.5	NC	0.911062
245791_at	811.7	P	2.44e-4	0.1	NC	0.5
245792_at	323.1	P	2.44e-4	0.1	NC	0.5
245793_at	69.1	A	0.129639	-0.1	NC	0.5
245794_at	322.1	P	2.44e-4	-0.3	D	0.995519
245795_at	113.1	P	2.44e-4	0.1	NC	0.5
245796_at	564.1	P	2.44e-4	-0.5	D	0.999448
245797_at	49.3	A	0.080566	-0.2	NC	0.596188
245798_at	2	A	0.72583	-2.3	NC	0.532344
245799_at	2	A	0.932373	-1.3	NC	0.966696
245800_at	79.1	P	0.00415	0.1	NC	0.747149
245801_at	11.9	A	0.80542	2.2	NC	0.213188
245802_at	33	A	0.080566	0.7	NC	0.318909
245803_at	1336.4	P	2.44e-4	-1.3	D	0.99998
245804_at	2.3	A	0.943848	-0.1	NC	0.930187
245805_at	0.3	A	0.929688	-3.6	NC	0.725952
245806_at	17.4	A	0.533936	-0.6	NC	0.854318
245807_at	52.1	A	0.27417	-1.1	D	0.998799
245808_at	95.5	P	0.00415	-0.2	NC	0.777251
245809_at	214.7	P	2.44e-4	0.6	I	1.89e-4
245810_at	94.4	A	0.111572	0.4	NC	0.416433
245811_at	20.5	A	0.149658	3.8	NC	0.354442
245812_at	1.3	A	0.953857	-0.2	NC	0.558077
245813_at	10.5	A	0.533936	1.6	NC	0.354442
245814_at	22.4	A	0.334473	-0.3	NC	0.263341
245815_at	90.7	A	0.111572	0.4	NC	0.454766
245816_at	2.1	A	0.753906	-0.7	NC	0.900148
245817_at	68.8	P	0.001221	-0.2	NC	0.796129
245818_at	116.9	P	0.001953	0.6	NC	0.5
245819_at	25.3	A	0.095215	-0.3	NC	0.532344
245820_at	41.1	A	0.095215	1.5	NC	0.111714
245821_at	329.9	P	2.44e-4	-0.6	D	0.99998
245822_at	406.1	P	2.44e-4	0	NC	0.558077
245823_at	3.7	A	0.696289	-2	NC	0.467656
245824_at	5.5	A	0.665527	0.9	NC	0.657563
245825_at	146.6	P	7.32e-4	0.2	NC	0.493524
245826_at	13.5	A	0.246094	-0.2	NC	0.342437
245827_at	16.7	A	0.19458	0.2	NC	0.5
245828_at	59.9	A	0.111572	-0.2	NC	0.5
245829_at	1.7	A	0.432373	0.8	NC	0.088938
245830_at	4.9	A	0.850342	-2	NC	0.980376
245831_at	88.7	P	0.001953	-0.4	NC	0.854318
245832_at	614.9	P	2.44e-4	0.3	NC	0.467656
245833_at	33.4	A	0.27417	0.6	NC	0.5
245834_at	2.4	A	0.962402	0.3	NC	0.596188
245835_at	25.7	A	0.080566	0.5	NC	0.161038
245836_at	3.9	A	0.567383	2.6	NC	0.099442
245837_at	26.8	A	0.19458	1.8	NC	0.021224
245838_at	61.2	P	0.008057	0	NC	0.5
245839_at	14.6	A	0.5	2.4	NC	0.019624
245840_at	52.9	P	0.010742	0.7	I	0.002753
245841_s_at	5634.9	P	2.44e-4	0.6	I	3.5e-5
245842_at	18.5	A	0.366211	0.2	NC	0.5
245843_at	31	A	0.27417	-0.3	NC	0.822588
245844_at	172.5	P	0.008057	0.4	NC	0.185981
245845_at	88.5	P	7.32e-4	0.1	NC	0.5
245846_at	38.3	P	2.44e-4	-0.4	NC	0.506476
245847_at	24.1	A	0.19458	-0.3	NC	0.757415
245848_at	121.8	P	2.44e-4	0.2	NC	0.131343
245849_at	89.4	P	0.023926	0.3	NC	0.016731
245850_at	61.5	P	0.030273	1	NC	0.041201
245851_at	107.6	P	2.44e-4	-0.2	NC	0.703911
245852_at	121.5	P	0.00415	-0.2	NC	0.838962
245853_at	79.2	P	0.008057	0	NC	0.5
245854_at	161.6	P	0.008057	0.6	NC	0.111714
245855_at	208.9	P	7.32e-4	-0.5	D	0.998349
245856_at	5.1	A	0.828613	-1.2	NC	0.633407
245857_at	13.4	A	0.219482	1.1	NC	0.403812
245858_at	15.4	A	0.398926	2.5	NC	0.441923
245859_at	79.8	P	0.008057	0.8	I	9.66e-4
245860_at	2.1	A	0.753906	-0.6	NC	0.814019
245861_at	25.6	A	0.19458	1.2	NC	0.169098
245862_at	338.3	P	7.32e-4	0	NC	0.5
245863_s_at	54.9	P	0.030273	-0.2	NC	0.888286
245864_at	39.2	A	0.246094	-0.3	NC	0.786812
245865_at	12.7	A	0.398926	0.6	NC	0.024755
245866_s_at	74.2	P	0.001221	-0.7	D	0.99997
245867_at	221.3	P	2.44e-4	0.8	I	5.2e-5
245868_at	314.5	P	7.32e-4	-1.2	D	0.99998
245869_at	43.8	A	0.567627	0.4	NC	0.5
245870_at	69.1	A	0.095215	-0.2	NC	0.978776
245871_at	9.7	A	0.601074	0.8	NC	0.633407
245872_at	59.4	P	0.00415	-0.5	D	0.996645
245873_at	50.9	P	0.001221	0	NC	0.5
245874_at	4365	P	0.001953	-1.1	D	0.999438
245875_at	595.4	P	2.44e-4	-0.6	D	0.999759
245876_at	36.8	M	0.056152	1	NC	0.131343
245877_at	3.3	A	0.753906	0.9	NC	0.177412
245878_at	66.4	P	0.046143	0	NC	0.5
245879_at	104.5	P	0.00293	0.8	I	0.004073
245880_at	9	A	0.633789	0.4	NC	0.454766
245881_at	118.5	P	7.32e-4	0	NC	0.5
245882_at	2.6	A	0.953857	-2.1	NC	0.900148
245883_at	16.7	A	0.171387	3.4	NC	0.022932
245884_at	145.3	P	0.001221	0.7	NC	0.074268
245885_at	257	P	7.32e-4	-1.4	D	0.99998
245886_at	611.2	P	2.44e-4	0.6	NC	0.010135
245887_at	153.3	P	7.32e-4	-0.6	D	0.999922
245888_at	126.1	P	7.32e-4	0.2	NC	0.5
245889_at	2076.4	P	2.44e-4	-0.2	NC	0.977068
245890_at	1.5	A	0.828613	0.3	NC	0.203871
245891_at	1013.6	P	2.44e-4	-1	D	0.99998
245892_at	3.3	A	0.665527	-2.1	NC	0.715033
245893_at	112	P	2.44e-4	0	NC	0.5
245894_at	346.7	P	2.44e-4	0	NC	0.5
245895_at	52.1	P	0.001221	0.2	I	0.001336
245896_at	133.1	P	2.44e-4	0.3	NC	0.5
245897_at	69.4	A	0.129639	0.5	NC	0.011045
245898_at	66.7	P	0.010742	0	NC	0.5
245899_at	99.6	P	0.005859	0	NC	0.5
245900_at	256.4	P	2.44e-4	0.2	NC	0.5
245901_at	37.5	A	0.219482	-0.4	D	0.997968
245902_at	27	A	0.27417	-0.1	NC	0.5
245903_at	29.4	A	0.129639	-0.1	NC	0.938478
245904_at	65.6	P	2.44e-4	-0.1	NC	0.274048
245905_at	1044.9	P	7.32e-4	0.2	NC	0.185981
245906_at	25.2	A	0.5	-0.2	NC	0.5
245907_at	12.2	A	0.665527	2.8	NC	0.493524
245908_at	4.4	A	0.828613	-2.1	NC	0.60871
245909_at	70.1	P	0.010742	0.3	NC	0.028766
245910_at	192.5	P	2.44e-4	-0.1	NC	0.875448
245911_at	666.9	P	2.44e-4	0.6	I	1.14e-4
245912_at	547.5	P	0.005859	2	I	2.e-5
245913_at	588.2	P	2.44e-4	-0.5	D	0.99998
245914_at	69.2	P	0.00293	0.5	NC	0.145682
245915_s_at	1584.9	P	2.44e-4	0.3	NC	0.061522
245916_at	15	A	0.219482	0.5	NC	0.416433
245917_at	209.4	P	0.001221	0.1	NC	0.5
245918_at	11.3	A	0.466064	-0.1	NC	0.657563
245919_at	6.9	A	0.5	0.9	NC	0.5
245920_at	22.7	P	0.01416	0.1	NC	0.37888
245921_at	30.2	A	0.266846	0.7	NC	0.5
245922_at	6.1	A	0.696289	0.3	NC	0.441923
245923_at	4.8	A	0.466064	-1.1	NC	0.5
245924_at	166.7	P	0.00293	0.2	NC	0.5
245925_at	467	P	2.44e-4	-0.7	D	0.99998
245926_at	102	P	2.44e-4	0.5	I	1.01e-4
245927_at	43.6	A	0.366211	0.7	NC	0.5
245928_s_at	702	P	2.44e-4	0.7	I	2.3e-5
245929_at	168.5	P	0.001221	0	NC	0.5
245930_at	87.9	P	0.030273	0.2	NC	0.5
245931_at	34.9	A	0.466064	0	NC	0.767451
245932_at	197.7	P	0.001221	-0.4	MD	0.995075
245933_at	21.9	A	0.432373	-0.2	NC	0.454766
245934_at	243.4	P	0.001221	-0.2	NC	0.938478
245935_at	20.1	A	0.149658	-0.9	NC	0.868657
245936_at	53.3	P	0.023926	0.2	NC	0.5
245937_at	141.2	P	7.32e-4	0.1	NC	0.5
245938_at	233	P	2.44e-4	-0.3	NC	0.981872
245939_at	2184.2	P	2.44e-4	0.7	I	5.2e-5
245940_at	154.2	P	2.44e-4	-0.4	NC	0.854318
245941_at	269.2	P	7.32e-4	0.3	NC	0.5
245942_at	26.1	A	0.303711	0.8	NC	0.242585
245943_at	54.1	A	0.111572	0.6	NC	0.5
245944_at	126.1	P	7.32e-4	0.7	NC	0.124552
245945_at	3	A	0.72583	0	NC	0.37888
245946_at	11.6	A	0.5	0.8	NC	0.39129
245947_at	383.4	P	0.001221	-0.7	D	0.99998
245948_at	54.3	A	0.19458	-1.3	D	0.99998
245949_at	4152.5	P	2.44e-4	0.4	NC	0.011045
245950_at	59.4	P	0.008057	0	NC	0.5
245951_at	773.1	P	2.44e-4	0.6	I	4.38e-4
245952_at	25.1	A	0.246094	1.6	NC	0.111714
245953_at	3.9	A	0.962402	0.3	NC	0.62112
245954_at	46.4	A	0.246094	0.4	NC	0.5
245955_at	5.4	A	0.246094	-3.1	NC	0.252851
245956_s_at	2126.2	P	2.44e-4	0.8	I	2.e-5
245957_at	514.6	P	2.44e-4	-0.1	NC	0.868657
245958_at	1.3	A	0.696289	0.7	NC	0.153232
245959_at	15.9	A	0.246094	4.3	NC	0.035785
245960_at	88.7	A	0.111572	-0.6	NC	0.703911
245961_at	56.2	A	0.080566	0.2	NC	0.5
245962_at	162.3	P	0.00415	1	I	2.14e-4
245963_at	5.6	A	0.696289	1	NC	0.074268
245964_at	21.1	A	0.366211	0	NC	0.274048
245965_at	51.5	A	0.466064	0.2	NC	0.5
245966_at	36	A	0.366211	0	NC	0.5
245967_at	3.3	A	0.943848	0.2	NC	0.570859
245968_at	4.7	A	0.953857	-1.4	NC	0.987976
245969_at	93.8	P	0.037598	0.2	NC	0.5
245970_at	3.6	A	0.828613	-1.6	NC	0.583567
245971_at	202.8	P	0.001953	-0.3	D	0.997247
245972_at	163	P	7.32e-4	0.7	I	0.002032
245973_at	4.5	A	0.533936	-0.7	NC	0.703911
245974_at	19.6	A	0.533936	1.4	NC	0.681091
245975_at	184.8	P	0.01416	-0.2	NC	0.971234
245976_at	101.8	P	0.00415	-0.4	MD	0.995075
245977_at	1127.1	P	2.44e-4	1.6	I	2.e-5
245978_at	1.8	A	0.919434	0.5	NC	0.692594
245979_at	28.3	P	0.030273	0.3	NC	0.5
245980_at	2.3	A	0.72583	-1.9	NC	0.681091
245981_at	210.2	P	0.01416	0.2	NC	0.5
245982_at	32.3	A	0.219482	-0.1	NC	0.5
245983_at	144.8	P	0.001953	0.3	NC	0.5
245984_at	183	P	2.44e-4	-0.2	NC	0.952736
245985_at	378.6	P	2.44e-4	0.3	NC	0.061522
245986_at	195.8	P	0.001953	0.3	NC	0.5
245987_at	1659.2	P	2.44e-4	-0.3	D	0.999786
245988_at	239.3	P	7.32e-4	0	NC	0.5
245989_s_at	359.9	P	7.32e-4	-0.4	D	0.999226
245990_at	70.5	P	0.001953	0.1	NC	0.5
245991_at	388.5	P	7.32e-4	-0.1	NC	0.846768
245992_at	23.9	A	0.303711	0.4	NC	0.5
245993_at	908.6	P	2.44e-4	0.1	NC	0.5
245994_at	66.8	A	0.095215	-0.2	NC	0.5
245995_at	18.7	A	0.171387	1.1	NC	0.5
245996_at	2.6	A	0.932373	-0.2	NC	0.5
245997_at	11.4	A	0.334473	0.4	NC	0.5
245998_at	377.1	P	7.32e-4	-0.4	D	0.99998
245999_at	1396.7	P	2.44e-4	-0.4	D	0.999853
246000_at	58.8	P	0.046143	0.7	NC	0.094279
246001_at	13.2	A	0.466064	2.6	NC	0.354442
246002_at	1.6	A	0.98584	-0.4	NC	0.930187
246003_at	945.3	P	2.44e-4	0.3	NC	0.403812
246004_at	46.8	P	0.037598	0.7	I	0.003355
246005_at	157.5	P	2.44e-4	0.3	NC	0.078937
246006_at	2218.4	P	2.44e-4	0	NC	0.5
246007_at	84.1	P	2.44e-4	-0.3	NC	0.949447
246008_at	148.1	P	0.023926	0	NC	0.60871
246009_at	79.8	P	0.001953	-0.7	NC	0.992212
246010_at	64.7	P	0.037598	-0.2	NC	0.5
246011_at	57.6	A	0.067627	1.3	NC	0.088938
246012_at	79.5	P	0.001953	-1	D	0.99997
246013_at	23	P	0.008057	0.2	NC	0.416433
246014_at	1.4	A	0.98584	0.7	NC	0.62112
246015_at	145.5	P	0.00415	0	NC	0.681091
246016_at	125.4	P	2.44e-4	-0.3	NC	0.875448
246017_at	164.1	P	0.00293	-0.1	NC	0.777251
246018_at	100.4	P	0.01416	-0.6	NC	0.990708
246019_at	23.9	A	0.171387	1.2	NC	0.681091
246020_at	184.1	P	0.001221	-0.2	NC	0.952736
246021_at	6.1	A	0.665527	-0.2	NC	0.681091
246022_at	1.6	A	0.80542	0.5	NC	0.5
246023_at	46.8	M	0.056152	1	NC	0.242585
246024_at	4	A	0.696289	0.4	NC	0.307406
246025_at	32.6	A	0.366211	-0.3	NC	0.506476
246026_at	204.9	P	0.00293	-0.1	NC	0.692594
246027_at	92.8	M	0.056152	0.6	NC	0.078937
246028_at	306.6	P	2.44e-4	-0.8	D	0.99998
246029_at	2541.4	P	2.44e-4	0.3	NC	0.5
246030_at	237.1	P	0.001953	0.2	NC	0.5
246031_at	200.1	P	7.32e-4	0.4	NC	0.083826
246032_s_at	6.9	A	0.5	-0.2	NC	0.5
246033_at	91.6	P	0.00293	-0.3	NC	0.830902
246034_at	157.4	P	0.018555	-0.8	D	0.999226
246035_at	727.8	P	2.44e-4	0.3	NC	0.274048
246036_at	92.4	P	0.00293	0.8	I	5.52e-4
246037_at	115.6	P	0.001221	-0.2	NC	0.875448
246038_s_at	52.2	A	0.080566	0.1	NC	0.62112
246039_at	136.7	P	0.00293	0	NC	0.5
246040_at	235.5	P	2.44e-4	0.5	I	0.003041
246041_at	162.6	P	7.32e-4	0.5	NC	0.028766
246042_at	792	P	2.44e-4	0.8	I	8.8e-5
246043_at	56.5	P	0.01416	0.4	NC	0.094279
246044_at	116.7	P	2.44e-4	-0.6	D	0.99998
246045_at	86.5	P	0.046143	-0.4	NC	0.938478
246046_at	1.2	A	0.753906	-2.5	NC	0.5
246047_at	7.1	A	0.633789	-0.7	NC	0.194801
246048_at	1.2	A	0.888428	-0.5	NC	0.986922
246049_at	17.7	A	0.567627	2.5	NC	0.330589
246050_s_at	272.2	P	2.44e-4	-0.4	D	0.999135
246051_at	263.9	P	2.44e-4	0.1	NC	0.5
246052_at	14.7	A	0.334473	0.1	NC	0.583567
246053_at	53.7	P	0.023926	-0.5	D	0.999448
246054_at	37.1	A	0.067627	-0.2	NC	0.169098
246055_at	122	P	0.00293	0	NC	0.5
246056_at	67.4	P	0.005859	-0.5	NC	0.747149
246057_at	75.6	P	0.001953	0	NC	0.37888
246058_at	198.5	P	2.44e-4	0.2	NC	0.5
246059_at	218.8	P	7.32e-4	0	NC	0.5
246060_at	248	P	7.32e-4	0.1	NC	0.48058
246061_at	124.8	P	0.001953	-0.1	NC	0.5
246062_at	149.6	P	7.32e-4	-0.7	D	0.999853
246063_at	79.8	P	2.44e-4	0	NC	0.5
246064_at	360	P	7.32e-4	-0.1	NC	0.5
246065_at	7.7	A	0.27417	-1.3	NC	0.5
246066_at	118.4	P	0.001221	0	NC	0.5
246067_at	224.4	P	0.005859	0.4	NC	0.094279
246068_at	1.06096e4	P	2.44e-4	0.4	I	0.001336
246069_at	14.7	A	0.19458	-0.8	NC	0.5
246070_at	1337.2	P	2.44e-4	0.4	I	2.3e-5
246071_at	114.9	P	0.008057	-0.9	D	0.99998
246072_at	39.3	P	0.023926	0.3	NC	0.5
246073_at	478.1	P	2.44e-4	0.1	NC	0.5
246074_at	102.6	P	0.00293	0.2	NC	0.5
246075_at	18.4	A	0.27417	1.9	NC	0.050553
246076_at	90.5	P	0.00293	-0.2	NC	0.942324
246077_at	18.7	A	0.366211	2	NC	0.854318
246078_s_at	22.2	A	0.171387	-0.5	NC	0.991489
246079_at	54.1	A	0.19458	0	NC	0.5
246080_at	15.5	A	0.303711	1.7	NC	0.37888
246081_s_at	205.9	P	2.44e-4	0	NC	0.5
246082_at	3	A	0.665527	0.3	NC	0.242585
246083_at	63.1	A	0.19458	-0.3	NC	0.506476
246084_at	70.3	P	0.01416	0.5	NC	0.033304
246085_at	76	P	2.44e-4	0.2	NC	0.307406
246086_at	6.5	A	0.567627	-1.2	NC	0.5
246087_at	94.2	P	2.44e-4	-0.1	NC	0.5
246088_at	117.5	P	0.008057	-0.4	NC	0.942324
246089_at	673.3	P	2.44e-4	-0.2	NC	0.978776
246090_at	234.4	P	0.001221	-0.9	D	0.99998
246091_at	110.3	P	0.018555	0.1	NC	0.213188
246092_at	1285.5	P	2.44e-4	0.4	NC	0.061522
246093_at	139.9	P	0.010742	0.1	NC	0.5
246094_at	80.5	P	7.32e-4	0.5	NC	0.37888
246095_at	37	P	0.037598	-0.7	NC	0.930187
246096_at	11	A	0.601074	-1.6	NC	0.725952
246097_at	192.3	P	7.32e-4	0.2	NC	0.5
246098_at	247.7	P	7.32e-4	-0.4	NC	0.993497
246099_at	157.4	P	7.32e-4	0.6	NC	0.016731
246100_at	3.2	A	0.753906	-1.1	NC	0.5
246101_at	3.8	A	0.665527	0.5	NC	0.493524
246102_at	13.9	A	0.780518	2.3	NC	0.5
246103_at	103.3	A	0.111572	0.3	NC	0.5
246104_at	154.5	P	2.44e-4	0	NC	0.5
246105_at	5.1	A	0.696289	-1.4	NC	0.971234
246106_at	2.6	A	0.780518	-1.7	NC	0.888286
246107_at	23.3	A	0.067627	-0.4	NC	0.416433
246108_at	826.1	P	2.44e-4	-0.4	D	0.99775
246109_at	114.6	P	0.005859	0	NC	0.5
246110_at	31.5	A	0.303711	0.3	NC	0.342437
246111_at	92.6	P	7.32e-4	0.2	NC	0.5
246112_at	173.5	P	2.44e-4	0.4	NC	0.061522
246113_at	15.6	A	0.432373	0.7	NC	0.5
246114_at	627.7	P	2.44e-4	-1.8	D	0.99998
246115_at	70.5	P	0.00415	-0.4	NC	0.945978
246116_at	4.6	A	0.601074	-1.9	NC	0.911062
246117_at	142.5	P	0.010742	-0.1	NC	0.506476
246118_at	29.5	A	0.5	0.9	NC	0.657563
246119_at	424.2	P	2.44e-4	-0.6	D	0.999973
246120_at	54.9	P	0.00293	0.5	NC	0.5
246121_at	28.4	A	0.129639	0.6	NC	0.263341
246122_at	8.7	A	0.567627	-1.6	NC	0.725952
246123_at	2.1	A	0.72583	-3.1	NC	0.978776
246124_at	392.6	P	2.44e-4	0.3	NC	0.131343
246125_at	161.1	P	7.32e-4	-0.3	NC	0.975245
246126_at	157.1	P	0.001221	0.4	NC	0.044149
246127_s_at	1.3	A	0.953857	-0.3	NC	0.747149
246128_at	14.1	A	0.567627	2.7	NC	0.252851
246129_at	1.4	A	0.904785	0.8	NC	0.274048
246130_at	18.5	A	0.432373	-0.3	NC	0.5
246131_at	615.3	P	2.44e-4	0.6	I	2.41e-4
246132_at	23.2	A	0.366211	-0.9	NC	0.888286
246133_at	1069.9	P	2.44e-4	0.1	NC	0.5
246134_at	91.1	P	0.023926	-0.3	NC	0.986922
246135_at	1280.6	P	2.44e-4	0.2	NC	0.5
246136_at	15.9	A	0.665527	0.8	NC	0.307406
246137_at	11.9	A	0.601074	1.5	NC	0.5
246138_at	25	P	0.00415	-0.3	NC	0.5
246139_at	105.2	P	0.001221	-0.1	NC	0.5
246140_at	125.9	P	0.018555	-0.1	NC	0.846768
246141_at	42.4	A	0.219482	0	NC	0.5
246142_at	305.2	P	2.44e-4	0.9	I	2.e-5
246143_at	115.2	P	0.010742	-0.3	D	0.997968
246144_at	73	P	0.010742	0.2	NC	0.5
246145_at	33.9	A	0.246094	3.3	NC	0.012024
246146_at	159.5	P	0.00415	-0.3	NC	0.992212
246147_s_at	361.2	P	2.44e-4	0.1	NC	0.5
246148_at	115.3	P	0.001221	0.2	NC	0.5
246149_at	2329.1	P	2.44e-4	-0.3	D	0.999977
246150_at	314.6	P	0.00415	-0.3	D	0.99775
246151_at	69.9	P	0.037598	0.1	NC	0.5
246152_at	63.7	A	0.149658	2.1	NC	0.5
246153_s_at	1010.4	P	2.44e-4	0.2	NC	0.366593
246154_at	49.2	P	0.010742	0.4	NC	0.111714
246155_at	43.3	M	0.056152	-0.2	D	0.995519
246156_at	1505.4	P	2.44e-4	-0.2	NC	0.971234
246157_at	510.7	P	7.32e-4	1	I	2.3e-5
246158_at	69.8	P	0.023926	-0.1	NC	0.62112
246159_at	4.7	A	0.80542	1.3	NC	0.403812
246160_at	121	P	7.32e-4	-0.2	NC	0.952736
246161_at	901.4	P	2.44e-4	-0.1	NC	0.736659
246162_at	83.6	P	0.001953	-0.1	NC	0.875448
246163_at	2.2	A	0.953857	0.4	NC	0.5
246164_at	21.7	A	0.19458	0.2	NC	0.5
246165_at	3	A	0.80542	0.2	NC	0.786812
246166_at	10.1	A	0.5	0.2	NC	0.252851
246167_at	21.4	A	0.601074	-0.6	NC	0.681091
246168_at	5.5	A	0.72583	1.9	NC	0.37888
246169_at	150.2	P	0.005859	0	NC	0.5
246170_at	499.4	P	2.44e-4	-0.2	NC	0.980376
246171_at	302.3	P	2.44e-4	-0.6	D	0.999977
246172_s_at	3.9	A	0.398926	-2.1	NC	0.5
246173_s_at	101.9	P	0.001221	0	NC	0.5
246174_s_at	13.8	A	0.246094	-0.8	NC	0.916174
246175_s_at	10	A	0.303711	-0.4	NC	0.39129
246176_at	2.1	A	0.932373	0.2	NC	0.596188
246177_at	9.5	A	0.633789	2.5	NC	0.39129
246178_s_at	16.2	A	0.398926	0.1	NC	0.5
246179_at	10.9	A	0.828613	1.6	NC	0.583567
246180_at	112.8	P	2.44e-4	-0.1	NC	0.570859
246181_at	65.4	M	0.056152	0.4	NC	0.284967
246182_at	40	P	2.44e-4	0.3	NC	0.274048
246183_at	4.7	A	0.828613	-3.5	NC	0.715033
246184_at	315.5	P	2.44e-4	0.5	I	0.002753
246185_at	149.3	P	0.001953	0.5	NC	0.010135
246186_at	7.5	A	0.466064	0.6	NC	0.366593
246187_at	75.3	P	0.018555	-0.5	D	0.99987
246188_at	53.2	A	0.080566	0.2	NC	0.5
246189_at	112.5	P	0.010742	-0.1	NC	0.875448
246190_at	114.8	P	7.32e-4	-0.2	NC	0.796129
246191_at	1078	P	2.44e-4	-0.1	NC	0.934434
246192_at	695.3	P	2.44e-4	0	NC	0.5
246193_at	142.8	P	2.44e-4	0.2	NC	0.5
246194_at	102.9	P	0.00293	-0.6	NC	0.736659
246195_at	186.8	P	0.001953	-0.5	D	0.998514
246196_at	116.1	P	2.44e-4	0.5	NC	0.021224
246197_at	291.6	P	2.44e-4	-0.8	D	0.99998
246198_at	60.5	P	0.001953	-0.3	NC	0.969033
246199_at	127.6	P	0.018555	0.6	NC	0.296089
246200_at	20.6	A	0.219482	-0.8	NC	0.99288
246201_at	155.1	P	0.00293	-0.4	D	0.999977
246202_at	104.6	P	2.44e-4	0.5	NC	0.030967
246203_at	662.9	P	2.44e-4	0.8	I	6.e-5
246204_at	178.3	P	0.008057	0.1	NC	0.5
246205_at	109.3	P	0.001221	-0.3	NC	0.938478
246206_at	17.2	A	0.466064	-0.5	NC	0.5
246207_at	127.3	P	2.44e-4	0	NC	0.5
246208_at	2.4	A	0.932373	-1.8	NC	0.989865
246209_at	29.3	A	0.334473	0.1	NC	0.796129
246210_at	98.8	P	2.44e-4	1.5	I	2.e-5
246211_at	292.6	P	2.44e-4	-0.5	D	0.99997
246212_at	55.2	P	2.44e-4	-0.2	NC	0.846768
246213_at	169.2	P	0.023926	0.3	NC	0.222749
246214_at	819.8	P	2.44e-4	0.3	NC	0.37888
246215_at	6.3	A	0.303711	-2.1	NC	0.868657
246216_at	195.2	P	2.44e-4	0.6	I	3.e-5
246217_at	90.9	P	0.005859	-0.1	NC	0.715033
246218_at	128	P	2.44e-4	-0.5	D	0.997247
246219_at	291.7	P	2.44e-4	-0.5	D	0.99994
246220_at	381.6	P	7.32e-4	0.3	NC	0.342437
246221_at	123.9	P	0.01416	-0.6	NC	0.988955
246222_at	35.4	A	0.067627	0.1	NC	0.5
246223_at	208.3	P	7.32e-4	0.4	NC	0.088938
246224_at	11.3	A	0.398926	-1.3	NC	0.894337
246225_at	94.2	P	0.00293	-0.2	NC	0.60871
246226_at	91.2	P	0.046143	-0.1	NC	0.703911
246227_at	5.3	A	0.780518	0.5	NC	0.263341
246228_at	1480.9	P	2.44e-4	-0.4	D	0.99998
246229_at	166.2	P	2.44e-4	2.1	I	2.e-5
246230_at	65.6	A	0.095215	0.1	NC	0.570859
246231_at	37.1	P	0.005859	-0.1	NC	0.583567
246232_at	260.3	P	2.44e-4	0	NC	0.5
246233_at	169.7	P	2.44e-4	0.3	NC	0.366593
246234_at	109.6	P	0.00293	-0.3	NC	0.977068
246235_at	51.1	A	0.080566	-0.8	NC	0.99288
246236_at	50.3	A	0.27417	0	NC	0.5
246237_at	129.2	P	0.001221	-0.1	NC	0.830902
246238_at	83.8	P	2.44e-4	0.3	NC	0.194801
246239_at	108.3	P	0.023926	-1	D	0.999973
246240_at	91.5	P	0.001221	-0.3	NC	0.934434
246241_at	35.8	P	0.046143	0.5	NC	0.026698
246242_at	12.6	A	0.72583	-0.7	NC	0.846768
246243_at	100.8	P	7.32e-4	-0.5	D	0.999727
246244_at	219	P	2.44e-4	0	NC	0.5
246245_at	357.2	P	2.44e-4	0.1	NC	0.5
246246_at	36.3	A	0.366211	0.1	NC	0.5
246247_at	379.6	P	2.44e-4	0.1	NC	0.5
246248_at	1.1	A	0.80542	1.2	NC	0.5
246249_at	78.8	P	0.005859	0.1	NC	0.342437
246250_at	47	M	0.056152	0.9	NC	0.030967
246251_at	6.2	A	0.665527	-2.8	NC	0.900148
246252_s_at	376.6	P	2.44e-4	-0.4	NC	0.991489
246253_at	219.4	P	0.005859	-1.1	D	0.999611
246254_at	7.6	A	0.567627	-1.4	NC	0.921063
246255_at	84.6	P	0.00415	-0.1	NC	0.921063
246256_at	1.8	A	0.828613	-0.3	NC	0.992212
246257_at	302.3	P	2.44e-4	0	NC	0.5
246258_at	23.9	P	0.010742	-0.1	NC	0.767451
246259_at	285	P	2.44e-4	-0.3	NC	0.980376
246260_at	11.6	A	0.533936	-1.1	MD	0.994591
246261_at	98.1	P	0.008057	0.1	NC	0.5
246262_at	20.6	A	0.27417	0.3	NC	0.5
246263_at	323	P	2.44e-4	0.3	NC	0.318909
246264_at	40.8	A	0.19458	-0.3	NC	0.657563
246265_at	203	P	2.44e-4	0.4	I	5.52e-4
246266_at	103.6	P	2.44e-4	0.5	I	0.003355
246267_at	3749	P	2.44e-4	0.2	NC	0.5
246268_at	106.6	P	2.44e-4	0.4	NC	0.5
246269_at	59.1	P	0.01416	0.5	NC	0.028766
246270_at	347.6	P	7.32e-4	-0.4	D	0.99775
246271_at	12.6	A	0.567627	-0.9	NC	0.454766
246272_at	75.3	M	0.056152	0.1	NC	0.5
246273_at	2.5	A	0.919434	-0.2	NC	0.5
246274_at	38.9	A	0.067627	0	NC	0.62112
246275_at	66.6	A	0.111572	0.5	NC	0.012024
246276_at	99.4	P	2.44e-4	-0.4	D	0.999899
246277_at	1.1	A	0.943848	0.1	NC	0.822588
246278_at	102.2	P	0.008057	0	NC	0.5
246279_at	2.8	A	0.665527	0	NC	0.5
246280_at	131.4	P	0.001221	0.7	NC	0.153232
246281_at	140.2	P	2.44e-4	0.4	NC	0.00712
246282_at	35.5	A	0.219482	1.1	NC	0.054022
246283_at	520.1	P	2.44e-4	0.1	NC	0.5
246284_at	95.3	P	0.001221	0.4	NC	0.5
246285_at	165.1	P	0.001221	0.1	NC	0.583567
246286_at	833.3	P	2.44e-4	-0.1	NC	0.930187
246287_at	72.5	P	7.32e-4	-0.7	NC	0.930187
246288_at	269	P	7.32e-4	0.6	I	3.e-5
246289_at	452	P	2.44e-4	-0.2	NC	0.966696
246290_at	1647.2	P	2.44e-4	0.3	NC	0.044149
246291_at	165.4	P	2.44e-4	0.3	NC	0.5
246292_at	229.1	P	0.001953	0.2	NC	0.429141
246293_at	90.6	P	7.32e-4	0.3	NC	0.242585
246294_at	177.3	P	0.001221	0	NC	0.5
246295_at	37	A	0.111572	-0.6	NC	0.757415
246296_at	140.5	P	0.018555	0.7	NC	0.010135
246297_at	3.3	A	0.780518	-0.2	NC	0.570859
246298_at	127.2	P	0.001221	0.2	NC	0.37888
246299_at	2.3	A	0.870361	0.5	NC	0.5
246300_at	84.9	P	0.005859	-0.1	NC	0.987976
246301_at	181.1	P	2.44e-4	-0.1	NC	0.5
246302_at	300.7	P	2.44e-4	0.1	NC	0.5
246303_at	23	A	0.171387	-0.5	NC	0.645558
246304_at	393	P	2.44e-4	-0.8	D	0.99998
246305_at	569.8	P	2.44e-4	-0.3	D	0.99998
246306_at	68.3	P	0.00415	-0.1	NC	0.5
246307_at	837.1	P	2.44e-4	0.4	NC	0.00712
246308_at	45.3	P	0.001221	1.5	NC	0.047264
246309_at	74.6	P	2.44e-4	0.6	I	0.003041
246310_at	30.8	P	0.018555	-0.2	NC	0.796129
246311_at	261.6	P	2.44e-4	-0.1	NC	0.777251
246312_at	207.3	P	2.44e-4	0	NC	0.5
246313_at	2.1	A	0.888428	0.1	NC	0.5
246314_at	124.4	P	0.00293	-0.3	NC	0.966696
246315_at	27.6	A	0.095215	0.2	NC	0.296089
246316_at	2.3	A	0.98584	0.6	NC	0.054022
246317_at	87.7	P	0.00293	0.2	NC	0.5
246318_at	94.1	P	0.00415	0	NC	0.5
246319_at	314.5	P	2.44e-4	-0.3	NC	0.99288
246320_at	243	P	2.44e-4	0	NC	0.5
246321_at	17.8	A	0.095215	-0.4	NC	0.5
246322_at	88.7	P	0.01416	0.2	NC	0.5
246323_at	111.5	P	0.037598	0.4	NC	0.454766
246324_at	121	P	0.005859	-0.9	D	0.99751
246325_at	47.5	P	0.037598	-0.2	NC	0.669411
246326_at	37	P	0.018555	0.7	NC	0.5
246327_at	249.4	P	2.44e-4	-0.4	D	0.999759
246328_at	123.8	A	0.080566	0.1	NC	0.570859
246329_at	109	P	0.005859	0.6	NC	0.015426
246330_at	138.4	P	2.44e-4	0.2	NC	0.074268
246331_at	86.7	P	0.00415	0.8	I	0.001336
246332_at	13.5	A	0.27417	-0.7	NC	0.921063
246333_at	231.8	P	2.44e-4	0.1	NC	0.5
246334_at	85	P	0.001953	-0.1	NC	0.747149
246335_at	1.3	A	0.780518	-2.2	MD	0.995075
246336_at	7.6	A	0.432373	0.9	NC	0.5
246337_at	6.5	A	0.753906	0	NC	0.681091
246338_s_at	2.3	A	0.904785	-0.1	NC	0.888286
246339_at	110.7	P	2.44e-4	0.5	NC	0.047264
246340_s_at	41.5	P	0.023926	0.4	NC	0.62112
246341_x_at	1.3	A	0.904785	0.3	NC	0.570859
246342_at	1.8	A	0.969727	0	NC	0.506476
246343_at	105.9	P	2.44e-4	-0.6	D	0.999886
246344_at	136	P	2.44e-4	-0.5	D	0.998349
246345_at	144.9	P	0.030273	-0.2	NC	0.645558
246346_at	94.5	P	2.44e-4	-0.1	NC	0.633407
246347_at	75	P	0.001953	0.4	NC	0.5
246348_at	149.6	P	2.44e-4	-0.2	NC	0.62112
246349_at	28.7	A	0.398926	2.9	NC	0.088938
246350_at	54.7	A	0.149658	0	NC	0.5
246351_at	152.5	P	2.44e-4	0.2	NC	0.5
246352_at	1.6	A	0.888428	0.1	NC	0.5
246353_s_at	2.1	A	0.72583	-1	NC	0.558077
246354_at	34.8	A	0.303711	0.9	NC	0.194801
246355_at	23.2	A	0.303711	-0.3	NC	0.5
246356_x_at	24	P	0.010742	1	NC	0.252851
246357_x_at	1.6	A	0.828613	-1.1	NC	0.5
246358_x_at	0.6	A	0.989258	0.1	NC	0.911062
246359_x_at	30.1	A	0.080566	0.6	NC	0.354442
246360_at	16.7	A	0.171387	0.2	NC	0.5
246361_s_at	16.3	A	0.080566	0.6	NC	0.5
246362_at	0.7	A	0.888428	0.9	NC	0.366593
246363_at	1.6	A	0.850342	-1.3	NC	0.747149
246364_at	25.1	P	2.44e-4	0.6	NC	0.038415
246365_at	11.8	A	0.219482	1.3	NC	0.111714
246366_at	240.6	P	0.001953	0	NC	0.657563
246367_at	15.1	A	0.398926	-1	NC	0.875448
246368_at	397.7	P	2.44e-4	-0.5	MD	0.995075
246369_at	29	P	0.010742	0.6	NC	0.5
246370_at	65.9	A	0.171387	3.5	NC	0.026698
246371_at	63.8	P	0.037598	0.1	NC	0.5
246372_at	32.4	A	0.080566	0.3	NC	0.454766
246373_at	161.2	P	0.001221	-0.3	NC	0.986922
246374_at	51.7	P	0.037598	0.1	NC	0.467656
246375_at	419.5	P	2.44e-4	-0.4	D	0.995519
246376_at	272.2	P	0.001221	-0.6	D	0.999727
246377_at	50.8	A	0.067627	0.9	NC	0.222749
246378_at	233.7	P	2.44e-4	0.3	NC	0.5
246379_s_at	993.5	P	2.44e-4	0.4	NC	0.010135
246380_at	7.4	A	0.567627	-1.3	NC	0.930187
246381_at	3.2	A	0.753906	0	NC	0.330589
246382_at	8	A	0.432373	-0.3	NC	0.5
246383_at	48.1	A	0.149658	1.2	NC	0.532344
246384_at	797.2	P	2.44e-4	-0.3	NC	0.964215
246385_at	42.2	A	0.366211	3.8	NC	0.222749
246386_at	27.2	P	0.030273	0.1	NC	0.161038
246387_at	26.1	A	0.129639	-0.1	NC	0.5
246388_at	4.1	A	0.633789	0.7	NC	0.026698
246389_at	112	P	0.010742	0.1	NC	0.5
246390_at	246.7	P	2.44e-4	0.5	I	5.52e-4
246391_at	490	P	2.44e-4	0.3	NC	0.366593
246392_at	12.6	A	0.149658	-1.7	NC	0.955851
246393_at	39.3	A	0.067627	-0.3	NC	0.955851
246394_at	8.3	A	0.219482	-0.6	NC	0.506476
246395_at	162.6	P	2.44e-4	1	I	2.7e-5
246396_at	115.5	P	0.00293	-0.9	D	0.99998
246397_at	24.2	P	0.023926	-0.5	NC	0.633407
246398_at	266.2	P	7.32e-4	0	NC	0.5
246399_at	224.8	P	0.001953	-0.7	D	0.999932
246400_at	178.3	P	2.44e-4	-0.4	NC	0.981872
246401_at	54.2	P	0.046143	0.2	NC	0.5
246402_at	1.6	A	0.72583	-0.3	NC	0.681091
246403_at	46.4	M	0.056152	4	MI	0.004925
246404_at	179.7	P	0.00293	0.1	NC	0.5
246405_at	53.3	A	0.067627	-0.1	NC	0.894337
246406_at	7.9	A	0.780518	0.6	NC	0.796129
246407_at	59.9	A	0.533936	0	NC	0.777251
246408_at	256.8	P	2.44e-4	-0.5	D	0.999226
246409_at	103.1	P	0.001221	0.2	NC	0.5
246410_at	162.9	P	0.001221	-0.2	NC	0.978776
246411_at	26.4	A	0.432373	3	NC	0.213188
246412_at	139.5	P	0.001953	0.5	NC	0.111714
246413_at	58.6	P	0.030273	0.3	NC	0.263341
246414_at	20	A	0.219482	4.1	NC	0.057676
246415_at	153.7	P	0.008057	0.2	NC	0.274048
246416_at	10.3	A	0.5	-0.1	NC	0.429141
246417_at	42.1	P	0.046143	0	NC	0.5
246418_at	2.8	A	0.919434	-2.2	NC	0.838962
246419_at	3.9	A	0.932373	0.3	NC	0.203871
246420_at	57	M	0.056152	0.3	NC	0.222749
246421_at	721.7	P	2.44e-4	-0.7	D	0.99998
246422_at	259.9	P	0.001221	-0.5	D	0.999611
246423_at	39.9	P	0.010742	0.1	NC	0.5
246424_at	334.4	P	0.001221	0.2	NC	0.5
246425_at	153.8	P	7.32e-4	0.8	I	2.e-5
246426_at	1.7	A	0.981445	-2.8	NC	0.978776
246427_at	46.5	P	2.44e-4	-0.7	NC	0.969033
246428_at	49.8	P	0.010742	-0.5	NC	0.930187
246429_at	34.1	A	0.303711	0.7	NC	0.296089
246430_at	21.7	A	0.303711	2.8	NC	0.111714
246431_at	0.5	A	0.976074	1.1	NC	0.669411
246432_at	1.6	A	0.904785	-2.8	MD	0.994591
246433_at	50.9	P	0.010742	-0.1	NC	0.5
246434_at	107.8	P	0.00415	0.1	NC	0.5
246435_at	11.4	A	0.533936	3.4	NC	0.153232
246436_at	98	P	2.44e-4	-0.2	NC	0.545234
246437_at	15.7	A	0.533936	0.9	NC	0.5
246438_at	17.9	A	0.27417	0.2	NC	0.5
246439_at	36.5	P	0.046143	0	NC	0.868657
246440_at	198.6	P	0.01416	-0.1	NC	0.961585
246441_at	367.7	P	0.001221	0.2	NC	0.5
246442_at	161.1	P	7.32e-4	-0.1	NC	0.506476
246443_at	170.8	P	7.32e-4	0.3	NC	0.39129
246444_at	44.4	P	0.00293	0.1	NC	0.5
246445_at	253.9	P	0.023926	0.6	I	0.00225
246446_at	181.5	P	2.44e-4	-0.6	NC	0.992212
246447_at	118.4	P	2.44e-4	-0.5	NC	0.934434
246448_at	227.5	P	2.44e-4	-0.2	D	0.995519
246449_at	51.1	A	0.129639	-0.5	NC	0.961585
246450_at	73.9	M	0.056152	-0.2	NC	0.990708
246451_at	327.8	P	2.44e-4	0.2	NC	0.5
246452_at	336.2	P	2.44e-4	0.3	NC	0.366593
246453_at	274.5	P	7.32e-4	-0.9	D	0.99998
246454_at	139.6	P	2.44e-4	-0.5	D	0.998799
246455_at	2.8	A	0.753906	0.4	NC	0.124552
246456_at	1.9	A	0.5	-3.1	NC	0.5
246457_at	146	P	2.44e-4	0	NC	0.5
246458_at	20.2	A	0.129639	0.6	NC	0.274048
246459_at	159.1	P	7.32e-4	-0.3	D	0.999786
246460_at	344.5	P	2.44e-4	-0.5	D	0.999954
246461_at	48.9	P	0.00415	0.6	NC	0.010135
246462_at	103.5	P	2.44e-4	-0.6	D	0.996959
246463_at	65.9	A	0.088379	0.2	NC	0.470241
246464_at	22.4	P	0.010742	2	I	1.01e-4
246465_at	23.7	A	0.219482	-0.3	NC	0.111714
246466_at	291.7	P	2.44e-4	0.9	I	2.e-5
246467_at	2.6	A	0.981445	-0.1	NC	0.681091
246468_at	98.9	P	0.01416	0.8	NC	0.006503
246469_at	105.8	P	7.32e-4	-0.1	NC	0.596188
246470_at	1.5	A	0.870361	-2.8	NC	0.921063
246471_s_at	1.6	A	0.80542	0.7	NC	0.213188
246472_at	1.4	A	0.932373	-0.3	NC	0.868657
246473_at	21.9	A	0.067627	0.7	NC	0.5
246474_at	10	A	0.19458	2.4	NC	0.041201
246475_at	76.3	P	0.008057	0	NC	0.5
246476_at	54.3	P	2.44e-4	-0.8	D	0.999954
246477_at	141.2	P	0.001221	0.2	NC	0.39129
246478_at	214.5	P	7.32e-4	0.6	I	0.001077
246479_at	307.9	P	2.44e-4	0.6	I	2.7e-5
246480_at	392.5	P	2.44e-4	0.2	NC	0.047264
246481_s_at	309.1	P	2.44e-4	1.4	I	2.e-5
246482_at	116.6	P	7.32e-4	0.2	NC	0.354442
246483_at	141.8	P	0.001953	0	NC	0.5
246484_at	122.9	P	0.010742	0	NC	0.583567
246485_at	20.6	A	0.432373	-0.3	NC	0.921063
246486_at	165.5	P	7.32e-4	0.2	NC	0.5
246487_at	32.9	A	0.466064	3.1	NC	0.124552
246488_at	163.1	P	0.001221	0.6	I	3.89e-4
246489_at	1385.7	P	2.44e-4	0	NC	0.5
246490_at	31.5	A	0.466064	0.1	NC	0.5
246491_at	35.8	P	0.001953	0.4	NC	0.5
246492_at	28.1	A	0.129639	0	NC	0.5
246493_at	19.3	A	0.129639	0.2	NC	0.5
246494_at	34.5	A	0.19458	0.1	NC	0.506476
246495_at	36	A	0.171387	-0.3	NC	0.973302
246496_at	102.3	P	2.44e-4	-0.1	NC	0.5
246497_at	167.7	P	2.44e-4	0	NC	0.5
246498_at	23.1	A	0.219482	-1	NC	0.989865
246499_at	157.1	P	0.001953	0	NC	0.854318
246500_at	218.6	P	0.001953	-0.4	D	0.999811
246501_at	111.4	P	0.023926	-0.1	NC	0.62112
246502_at	74.4	P	0.001221	-0.6	NC	0.861614
246503_at	1887.7	P	2.44e-4	0.4	NC	0.088938
246504_at	24.7	A	0.111572	0	NC	0.284967
246505_at	483.7	P	2.44e-4	0	NC	0.5
246506_at	488.1	P	7.32e-4	-0.9	D	0.99998
246507_at	199.6	P	2.44e-4	-0.5	NC	0.984574
246508_at	408.7	P	7.32e-4	0	NC	0.5
246509_at	42.4	A	0.366211	-0.1	NC	0.822588
246510_at	23.8	A	0.665527	-0.4	NC	0.681091
246511_at	376.9	P	2.44e-4	0.5	I	0.003041
246512_at	70.4	P	0.008057	-0.1	NC	0.5
246513_at	197.6	P	2.44e-4	0.1	NC	0.5
246514_at	10.1	A	0.850342	0.2	NC	0.5
246515_at	72.1	P	0.018555	-0.2	NC	0.993497
246516_at	106.4	P	0.00415	0.3	NC	0.5
246517_at	40.9	A	0.111572	1.7	NC	0.010135
246518_at	49.4	P	0.001953	0.2	NC	0.232549
246519_at	24.6	A	0.567627	0.5	NC	0.441923
246520_at	59	M	0.056152	-0.1	NC	0.657563
246521_at	359.7	P	7.32e-4	0.3	NC	0.118009
246522_at	206.6	P	2.44e-4	-0.6	D	0.99997
246523_at	4.4	A	0.850342	0.1	NC	0.692594
246524_at	68.9	P	0.030273	-0.1	NC	0.596188
246525_at	4	A	0.601074	0.4	NC	0.124552
246526_at	1	A	0.80542	-0.1	NC	0.570859
246527_at	391.6	P	2.44e-4	0.4	I	0.004481
246528_at	190.4	P	2.44e-4	0.5	NC	0.026698
246529_at	205	P	2.44e-4	-0.3	NC	0.971234
246530_at	14.3	A	0.27417	0.1	NC	0.232549
246531_at	37	A	0.665527	0.6	NC	0.330589
246532_at	106.2	P	0.001953	-0.3	NC	0.881991
246533_at	170.2	P	7.32e-4	0	NC	0.570859
246534_at	10.8	A	0.665527	-1.1	NC	0.952736
246535_at	25.6	A	0.5	0.2	NC	0.403812
246536_at	76.2	P	0.00293	-0.2	NC	0.736659
246537_at	21	A	0.432373	0.2	NC	0.5
246538_at	265.2	P	2.44e-4	0.5	NC	0.111714
246539_at	118.2	P	2.44e-4	0.2	NC	0.5
246540_at	69.4	P	0.005859	0.5	NC	0.185981
246541_at	174.7	P	0.00293	-0.3	D	0.999034
246542_at	116.2	P	0.001953	-0.2	NC	0.796129
246543_at	28.5	A	0.366211	0	NC	0.5
246544_at	7.1	A	0.665527	-0.8	NC	0.916174
246545_at	19.1	A	0.111572	-0.3	NC	0.506476
246546_at	1168.7	P	2.44e-4	0.7	I	2.e-5
246547_at	158.2	P	0.001953	-0.3	D	0.996645
246548_at	80.8	P	0.00293	-0.2	NC	0.854318
246549_at	63.8	P	2.44e-4	0.3	NC	0.033304
246550_at	202.6	P	0.005859	-0.4	D	0.999965
246551_at	18	A	0.432373	1.2	NC	0.138386
246552_at	25.1	A	0.111572	-0.5	NC	0.916174
246553_at	117.5	P	7.32e-4	-0.6	D	0.998799
246554_at	73	P	2.44e-4	-0.7	D	0.998799
246555_at	88.3	P	0.001221	0.3	NC	0.169098
246556_at	3.1	A	0.72583	-1.6	NC	0.5
246557_at	20.6	A	0.19458	-0.7	NC	0.925732
246558_at	148.9	P	0.018555	0.3	NC	0.48058
246559_at	220.6	P	0.001221	0.2	NC	0.5
246560_at	1.7	A	0.780518	-0.4	NC	0.894337
246561_at	88.3	P	2.44e-4	0.1	NC	0.5
246562_at	84.6	P	2.44e-4	0.9	NC	0.01421
246563_at	10.2	A	0.27417	1.9	NC	0.37888
246564_at	180.6	P	0.00293	0	NC	0.633407
246565_at	240.6	P	2.44e-4	0.4	I	0.001832
246566_at	147	P	2.44e-4	-0.2	D	0.99751
246567_at	213.3	P	2.44e-4	0.2	NC	0.5
246568_at	40.5	A	0.111572	-0.1	NC	0.757415
246569_at	12.8	A	0.533936	0.1	NC	0.5
246570_at	4.6	A	0.828613	-0.7	NC	0.5
246571_at	30.4	A	0.149658	1.2	NC	0.009292
246572_at	7.3	A	0.696289	-0.8	NC	0.5
246573_at	3	A	0.976074	0.2	NC	0.796129
246574_at	3.8	A	0.828613	0.3	NC	0.5
246575_at	233	P	7.32e-4	0.6	NC	0.065566
246576_at	51.1	P	0.001221	0.2	NC	0.366593
246577_at	2.8	A	0.870361	0.2	NC	0.5
246578_at	5.5	A	0.5	-0.2	NC	0.403812
246579_at	7.6	A	0.5	1.2	NC	0.296089
246580_at	320.9	P	2.44e-4	1.1	I	3.5e-5
246581_at	37.1	M	0.056152	-0.2	NC	0.5
246582_at	12	A	0.601074	-0.6	NC	0.5
246583_at	95.1	P	0.001221	0	NC	0.5
246584_at	215.7	P	2.44e-4	0	NC	0.5
246585_at	31.5	M	0.056152	0.5	NC	0.222749
246586_at	25.6	A	0.067627	0	NC	0.403812
246587_at	10.2	A	0.633789	2	NC	0.274048
246588_at	6.2	A	0.334473	1.8	NC	0.692594
246589_at	3.8	A	0.432373	-1.7	NC	0.545234
246590_at	3.5	A	0.665527	-3.1	NC	0.796129
246591_at	292.4	P	2.44e-4	0.3	NC	0.242585
246592_at	16.2	A	0.334473	2	NC	0.065566
246593_at	102.4	P	0.005859	0.7	NC	0.318909
246594_at	438.6	P	7.32e-4	0.3	NC	0.026698
246595_at	27.8	A	0.303711	-0.6	D	0.995519
246596_at	40.2	A	0.19458	0.9	NC	0.366593
246597_at	54.1	A	0.111572	-0.3	NC	0.992212
246598_at	66.6	P	0.01416	0.4	NC	0.5
246599_at	16.1	A	0.149658	-0.4	NC	0.5
246600_at	95.6	P	2.44e-4	-0.8	D	0.999973
246601_at	767.5	P	2.44e-4	0.2	NC	0.213188
246602_at	142.4	P	2.44e-4	1.3	I	3.e-5
246603_at	17.8	A	0.432373	-0.6	NC	0.875448
246604_at	6	A	0.780518	0.5	NC	0.5
246605_at	1.8	A	0.753906	-1.8	NC	0.5
246606_at	8.5	A	0.303711	-0.5	NC	0.51942
246607_at	205	P	2.44e-4	-0.3	D	0.996301
246608_at	0.9	A	0.953857	0.3	NC	0.725952
246609_at	21.8	A	0.303711	2.8	NC	0.185981
246610_at	49.1	P	0.030273	1	NC	0.050553
246611_at	305.6	P	2.44e-4	-0.6	NC	0.975245
246612_at	178	P	0.010742	0	NC	0.5
246613_at	1000.7	P	2.44e-4	0.1	NC	0.5
246614_at	28.7	A	0.129639	-0.7	NC	0.942324
246615_at	2.2	A	0.753906	-2.3	NC	0.60871
246616_at	3.9	A	0.780518	-0.1	NC	0.854318
246617_at	49.9	A	0.080566	1.1	NC	0.145682
246618_at	23.7	A	0.219482	-0.4	NC	0.725952
246619_at	482.3	P	2.44e-4	0.2	NC	0.5
246620_at	48	A	0.067627	0.2	NC	0.296089
246621_at	1031.6	P	2.44e-4	0.1	NC	0.5
246622_at	61.4	P	7.32e-4	-0.7	D	0.998799
246623_at	1778.7	P	2.44e-4	0.9	I	2.3e-5
246624_at	1.3	A	0.870361	0.1	NC	0.570859
246625_at	44.9	P	0.037598	-0.2	NC	0.5
246626_at	41.6	A	0.246094	-0.1	NC	0.854318
246627_s_at	1033	P	2.44e-4	0.2	NC	0.232549
246628_at	285.8	P	2.44e-4	0	NC	0.5
246629_at	2	A	0.753906	0.6	NC	0.5
246630_at	41	A	0.19458	-0.6	NC	0.916174
246631_at	630.7	P	0.001953	-0.1	NC	0.5
246632_at	33.6	P	0.01416	-0.2	NC	0.5
246633_at	0.9	A	0.998047	-1.5	NC	0.747149
246634_at	241.4	P	2.44e-4	0.1	NC	0.5
246635_at	25.6	A	0.533936	2.3	NC	0.757415
246636_at	440.8	P	2.44e-4	0.1	NC	0.5
246637_at	1.5	A	0.962402	0.2	NC	0.307406
246638_at	3.9	A	0.559326	0.6	NC	0.088938
246639_x_at	1.6	A	0.962402	-0.4	NC	0.984574
246640_x_at	80.8	A	0.067627	0.6	NC	0.37888
246641_s_at	3	A	0.665527	1	NC	0.403812
246642_s_at	13.3	A	0.334473	0.9	NC	0.5
246643_s_at	0.5	A	0.919434	-2.4	NC	0.330589
246644_at	87.2	P	0.01416	-0.6	D	0.999382
246645_at	217.8	P	7.32e-4	0	NC	0.5
246646_at	1.2	A	0.953857	0.1	NC	0.830902
246647_at	24.9	P	0.030273	1.2	NC	0.033304
246648_at	1.1	A	0.919434	0.7	NC	0.118009
246649_at	22.9	A	0.149658	0.2	NC	0.5
246650_at	438.8	P	2.44e-4	0.4	NC	0.177412
246651_at	9.2	A	0.533936	-1.7	NC	0.767451
246652_at	7.4	A	0.366211	-0.9	NC	0.5
246653_at	562.2	P	2.44e-4	-0.6	D	0.999977
246654_s_at	178.3	P	0.010742	0	NC	0.5
246655_at	18.1	A	0.366211	0.3	NC	0.5
246656_at	5.4	A	0.665527	-0.9	NC	0.5
246657_at	1.2	A	0.633789	0.4	NC	0.274048
246658_at	8.2	A	0.330078	3.9	NC	0.058444
246659_at	3	A	0.5	-1.5	NC	0.194801
246660_at	356.9	P	2.44e-4	0.2	NC	0.185981
246661_at	4.1	A	0.80542	3.3	NC	0.284967
246662_at	16.1	A	0.432373	2	NC	0.454766
246663_at	7.6	A	0.633789	-0.6	NC	0.777251
246664_at	4.4	A	0.943848	0.6	NC	0.596188
246665_s_at	18.4	A	0.601074	0.6	NC	0.454766
246666_at	3.6	A	0.80542	-0.1	NC	0.5
246667_at	25.6	A	0.334473	4.4	NC	0.044149
246668_at	1.6	A	0.828613	-2.1	NC	0.905721
246669_at	5.1	A	0.633789	-2.2	NC	0.736659
246670_at	17.7	A	0.095215	3.3	NC	0.318909
246671_at	12.6	A	0.432373	2	I	0.004481
246672_at	17.7	P	0.01416	3.8	NC	0.094279
246673_at	300.7	P	2.44e-4	0.4	I	0.00249
246674_at	42.4	P	7.32e-4	0	NC	0.532344
246675_at	19.3	A	0.149658	1.2	NC	0.506476
246676_at	8	A	0.466064	2.5	NC	0.429141
246677_at	1.5	A	0.828613	-0.3	NC	0.088938
246678_at	4.4	A	0.5	1	NC	0.074268
246679_at	0.6	A	0.943848	-3.2	NC	0.983269
246680_at	24.3	A	0.398926	0	NC	0.5
246681_at	78.2	P	2.44e-4	-0.3	NC	0.715033
246682_at	203.6	P	0.00415	-0.6	D	0.99996
246683_at	112.7	P	7.32e-4	-0.3	NC	0.900148
246684_at	23.6	A	0.111572	2.5	NC	0.263341
246685_at	6.5	A	0.633789	0.3	NC	0.5
246686_at	5.4	A	0.80542	-0.1	NC	0.5
246687_at	6.2	A	0.850342	0.2	NC	0.657563
246688_at	12.2	A	0.27417	-0.8	NC	0.692594
246689_at	3.3	A	0.780518	-2	NC	0.966696
246690_at	2	A	0.976074	0.3	NC	0.403812
246691_at	20.6	A	0.334473	0.1	NC	0.5
246692_at	5.3	A	0.533936	1.9	NC	0.033304
246693_at	2.5	A	0.919434	1.1	NC	0.62112
246694_at	5.4	A	0.696289	1.5	NC	0.354442
246695_at	2.4	A	0.753906	0.5	NC	0.185981
246696_at	5.6	A	0.665527	0	NC	0.5
246697_at	6.9	A	0.696289	0.5	NC	0.145682
246698_at	20.5	A	0.246094	0.3	NC	0.232549
246699_at	320.2	P	2.44e-4	0	NC	0.5
246700_at	9.8	A	0.72583	2.2	NC	0.441923
246701_at	147.4	P	2.44e-4	-0.1	NC	0.747149
246702_at	491.2	P	2.44e-4	-0.2	NC	0.846768
246703_at	170.2	P	0.001221	0.2	NC	0.5
246704_at	3.2	A	0.533936	-1.6	NC	0.37888
246705_x_at	2	A	0.904785	1	NC	0.252851
246706_at	1.4	A	0.919434	-3.2	NC	0.747149
246707_at	9	A	0.601074	1.6	NC	0.5
246708_at	182.9	P	2.44e-4	0.1	NC	0.5
246709_s_at	3.1	A	0.633789	-0.9	NC	0.558077
246710_at	1.7	A	0.850342	1.3	NC	0.441923
246711_at	25	A	0.466064	3.5	NC	0.48058
246712_at	1.3	A	0.850342	0	NC	0.921063
246713_at	6.5	A	0.432373	0.1	NC	0.5
246714_at	114.7	P	0.037598	0.2	NC	0.203871
246715_at	32.9	A	0.601074	1.6	NC	0.416433
246716_s_at	38.9	P	0.01001	0.4	NC	0.213188
246717_at	36.2	A	0.398926	0.3	NC	0.131343
246718_at	30.9	A	0.432373	0.6	NC	0.5
246719_at	14.6	A	0.27417	3	NC	0.5
246720_at	2.1	A	0.633789	1.7	NC	0.318909
246721_at	7.1	A	0.5	0.4	NC	0.5
246722_at	10.4	A	0.665527	1.4	NC	0.5
246723_at	2.8	A	0.904785	0.3	NC	0.5
246724_at	151.1	P	7.32e-4	-0.2	NC	0.5
246725_at	37.8	A	0.19458	-0.2	NC	0.506476
246726_at	2.3	A	0.888428	0.2	NC	0.5
246727_at	14.4	A	0.334473	-1.1	NC	0.911062
246728_at	201.9	P	2.44e-4	0	NC	0.5
246729_at	0.4	A	0.994141	0.6	NC	0.330589
246730_at	1218.9	P	2.44e-4	0	NC	0.5
246731_at	40.2	P	0.018555	0.1	NC	0.48058
246732_at	68.3	A	0.080566	-0.4	D	0.999833
246733_at	32.1	A	0.246094	1.3	NC	0.038415
246734_at	33	A	0.171387	1.1	NC	0.284967
246735_at	258.1	P	2.44e-4	-0.2	NC	0.715033
246736_at	57.8	A	0.095215	-0.2	NC	0.467656
246737_at	87.2	P	2.44e-4	0.3	NC	0.5
246738_at	89.1	P	0.030273	-0.5	D	0.999965
246739_at	6.5	A	0.633789	0.3	NC	0.5
246740_at	1.3	A	0.969727	0.8	NC	0.138386
246741_at	323.1	P	7.32e-4	-0.3	NC	0.993497
246742_at	246.7	P	7.32e-4	-0.5	MD	0.995075
246743_at	37.7	M	0.056152	0.3	NC	0.5
246744_at	625.7	P	2.44e-4	0.7	I	2.3e-5
246745_at	1487	P	2.44e-4	0.3	NC	0.057676
246746_at	223.6	P	0.005859	0.6	NC	0.018128
246747_at	3085.8	P	2.44e-4	0	NC	0.5
246748_at	97.1	P	0.01416	0.8	NC	0.185981
246749_at	149.5	P	2.44e-4	0.1	NC	0.5
246750_at	98	P	0.001953	0.4	NC	0.030967
246751_at	15.7	A	0.533936	2.8	NC	0.307406
246752_at	15.1	A	0.5	2	NC	0.124552
246753_at	6.6	A	0.696289	-0.1	NC	0.5
246754_at	78.7	A	0.27417	0.3	NC	0.454766
246755_at	361.9	P	2.44e-4	-0.2	NC	0.98579
246756_at	131.8	P	7.32e-4	-0.5	D	0.999508
246757_at	5.2	A	0.567627	0.1	NC	0.5
246758_at	3284.8	P	2.44e-4	0.4	I	3.07e-4
246759_at	120.5	P	7.32e-4	-0.6	D	0.99998
246760_at	176.8	P	7.32e-4	0.4	NC	0.145682
246761_at	3.4	A	0.828613	-1	NC	0.5
246762_at	57.1	P	0.001953	0.2	NC	0.161038
246763_at	515.8	P	2.44e-4	0.4	NC	0.00712
246764_s_at	1.7	A	0.780518	0	NC	0.342437
246765_at	64.9	P	0.010742	0.8	I	0.00225
246766_at	23.9	A	0.466064	0.3	NC	0.5
246767_at	104.5	P	2.44e-4	0.9	I	6.92e-4
246768_at	124	P	2.44e-4	-0.4	NC	0.945978
246769_at	25.6	A	0.303711	2.2	NC	0.019624
246770_at	86.6	P	0.001221	0	NC	0.5
246771_at	10.2	A	0.334473	3.7	NC	0.061522
246772_at	94.7	P	0.005859	0.4	NC	0.153232
246773_at	34.3	A	0.067627	1.5	NC	0.074268
246774_at	8	A	0.533936	0.9	NC	0.030967
246775_at	282.3	P	0.001221	0.3	NC	0.416433
246776_at	51.9	A	0.080566	0.1	NC	0.5
246777_at	232.6	P	7.32e-4	-0.2	NC	0.938478
246778_at	130.7	P	2.44e-4	-0.4	NC	0.993497
246779_at	205.5	P	0.001953	-0.2	NC	0.747149
246780_at	737.8	P	2.44e-4	-0.1	NC	0.854318
246781_at	227.2	P	2.44e-4	0.1	NC	0.5
246782_at	48.2	P	0.00415	-0.5	NC	0.949447
246783_at	32.9	P	0.01416	0.4	NC	0.252851
246784_at	379.9	P	2.44e-4	0.2	NC	0.307406
246785_at	335.6	P	2.44e-4	-0.1	NC	0.5
246786_at	57.7	A	0.080566	0.2	NC	0.846768
246787_s_at	6.6	A	0.780518	-0.7	NC	0.822588
246788_at	19.6	A	0.27417	0.4	NC	0.5
246789_at	146.8	P	2.44e-4	-0.1	NC	0.5
246790_at	33.2	A	0.080566	0.2	NC	0.5
246791_at	173.5	P	2.44e-4	-0.3	D	0.996645
246792_at	9	A	0.366211	-0.3	NC	0.318909
246793_at	139.4	P	7.32e-4	-0.3	NC	0.971234
246794_s_at	70.5	P	0.023926	0.6	NC	0.138386
246795_at	15.2	A	0.334473	0	NC	0.5
246796_at	38.8	P	0.037598	-0.5	NC	0.861614
246797_at	35.5	P	0.008057	0.6	NC	0.194801
246798_at	9.9	A	0.567627	-1.1	NC	0.681091
246799_at	100.1	P	0.018555	0	NC	0.545234
246800_at	355.7	P	2.44e-4	0.7	I	1.3e-4
246801_at	520.5	P	2.44e-4	0.6	I	2.41e-4
246802_at	86.1	P	0.008057	-0.9	D	0.999034
246803_at	34.2	P	0.008057	-0.3	NC	0.767451
246804_at	1.8	A	0.780518	0.2	NC	0.307406
246805_at	17	A	0.366211	0.6	NC	0.194801
246806_at	2.3	A	0.870361	0.3	NC	0.5
246807_at	392.1	P	2.44e-4	0.6	I	1.47e-4
246808_at	66	P	0.023926	0.7	NC	0.5
246809_s_at	186.1	P	0.001221	0.8	I	7.8e-5
246810_at	15	A	0.398926	0.3	NC	0.263341
246811_at	35.1	A	0.171387	0.7	NC	0.5
246812_at	15.5	M	0.056152	1	NC	0.083826
246813_at	12.8	A	0.432373	3.3	NC	0.038415
246814_at	18.4	A	0.19458	1.2	NC	0.429141
246815_at	41.3	P	0.001221	0	NC	0.5
246816_at	14.3	A	0.366211	2.3	NC	0.5
246817_at	18.5	A	0.27417	0	NC	0.454766
246818_at	51.4	A	0.171387	-0.1	NC	0.715033
246819_at	0.4	A	0.989258	1.3	NC	0.747149
246820_at	52.4	P	7.32e-4	-0.1	NC	0.5
246821_at	282.9	P	2.44e-4	-0.4	NC	0.991489
246822_at	63.8	P	0.00415	-0.4	NC	0.805199
246823_at	6.3	A	0.80542	-1	NC	0.961585
246824_at	268.7	P	0.001953	0	NC	0.5
246825_at	235.2	P	7.32e-4	0.3	NC	0.038415
246826_at	69.3	A	0.111572	-0.2	NC	0.532344
246827_at	92.4	P	0.01416	0.4	NC	0.054022
246828_at	11.9	A	0.601074	-0.2	NC	0.5
246829_at	129.7	P	0.001221	0.2	NC	0.5
246830_at	827.5	P	2.44e-4	0.1	NC	0.5
246831_at	66.1	P	0.00415	-1.1	D	0.99998
246832_at	213.3	P	2.44e-4	-0.3	D	0.998349
246833_at	2.3	A	0.80542	-3.1	NC	0.925732
246834_at	12.5	A	0.432373	1.5	NC	0.354442
246835_at	22.3	A	0.219482	-0.5	NC	0.786812
246836_s_at	24.5	P	0.046143	2.1	NC	0.088938
246837_at	72.8	P	0.001953	1.5	I	1.47e-4
246838_at	75.7	P	0.01416	0.3	NC	0.37888
246839_at	32.8	A	0.095215	0.2	NC	0.5
246840_at	245.2	P	0.001953	-0.2	NC	0.988955
246841_at	18.4	A	0.171387	0.1	NC	0.596188
246842_at	148.6	P	2.44e-4	0	NC	0.5
246843_at	271.8	P	7.32e-4	-0.7	D	0.999886
246844_at	78.1	P	2.44e-4	-0.7	D	0.996301
246845_at	916.2	P	2.44e-4	0.2	NC	0.5
246846_at	165	A	0.067627	-0.1	NC	0.971234
246847_at	59.9	P	0.023926	0.2	NC	0.5
246848_at	5.2	A	0.665527	0.9	NC	0.054022
246849_at	159.1	P	2.44e-4	0.1	NC	0.5
246850_at	76.1	P	0.00293	0.9	I	2.14e-4
246851_at	6.3	A	0.567627	1.8	NC	0.232549
246852_at	163.9	P	0.00293	-0.3	NC	0.993497
246853_at	2.6	A	0.72583	-2.6	NC	0.868657
246854_at	181.9	P	0.001953	5.9	I	2.3e-5
246855_at	1976.5	P	2.44e-4	-0.6	D	0.99998
246856_at	328.5	P	2.44e-4	-0.2	NC	0.881991
246857_at	1.8	A	0.828613	0.4	NC	0.131343
246858_at	331.8	P	2.44e-4	0.2	NC	0.5
246859_at	1.2	A	0.953857	0.3	NC	0.493524
246860_at	5.5	A	0.696289	1.5	NC	0.48058
246861_at	1268.1	P	2.44e-4	-0.3	NC	0.990708
246862_at	453.5	P	2.44e-4	0	NC	0.5
246863_at	464.5	P	2.44e-4	-0.1	NC	0.822588
246864_at	84.8	P	7.32e-4	-0.2	NC	0.715033
246865_s_at	180.3	P	2.44e-4	0.3	NC	0.078937
246866_at	2.3	A	0.904785	-0.8	NC	0.51942
246867_at	8.7	A	0.398926	2.2	NC	0.044149
246868_at	153.2	P	7.32e-4	0.9	I	4.92e-4
246869_at	12.7	A	0.129639	0.1	NC	0.467656
246870_at	558.1	P	2.44e-4	0.7	I	2.e-5
246871_at	3.8	A	0.533936	-0.9	NC	0.318909
246872_at	20.5	A	0.366211	0.2	NC	0.5
246873_at	59.2	A	0.432373	0	NC	0.5
246874_at	28.1	A	0.303711	2.9	NC	0.242585
246875_at	834.7	P	7.32e-4	-1.1	D	0.99997
246876_at	12.5	A	0.633789	2	NC	0.5
246877_at	5.9	A	0.888428	0.1	NC	0.805199
246878_at	14.7	A	0.567627	1.8	NC	0.454766
246879_at	92.7	P	2.44e-4	0.1	NC	0.5
246880_s_at	10.4	A	0.601074	3.5	NC	0.177412
246881_at	73.5	P	0.001953	-0.2	NC	0.838962
246882_at	77.9	P	0.01416	0.4	NC	0.5
246883_at	23.7	A	0.19458	-0.3	NC	0.973302
246884_at	66	P	0.001953	0.3	NC	0.057676
246885_at	44.2	P	0.01416	0.1	NC	0.222749
246886_at	177.9	P	2.44e-4	0.2	NC	0.5
246887_at	16.9	A	0.432373	-0.3	NC	0.48058
246888_at	219.4	P	2.44e-4	-1.4	D	0.999948
246889_at	22.1	A	0.366211	2.6	NC	0.354442
246890_at	22.6	A	0.149658	0.5	NC	0.354442
246891_at	48.3	P	2.44e-4	0	NC	0.429141
246892_at	15.3	A	0.27417	-0.8	NC	0.5
246893_at	141.4	P	2.44e-4	-0.1	NC	0.596188
246894_at	18.4	A	0.303711	2.1	NC	0.044149
246895_at	890.6	P	2.44e-4	0.1	NC	0.5
246896_at	26.2	A	0.466064	2.8	NC	0.5
246897_at	356.9	P	2.44e-4	0.1	NC	0.5
246898_at	30.2	A	0.095215	0.4	NC	0.37888
246899_at	58.5	P	0.001221	0.6	NC	0.416433
[truncated: 20,811 more rows]
