# Supplementary material for: Qualitative network models and genome-wide expression data define carbon/nitrogen-responsive molecular machines in Arabidopsis
Source: Genome Biol. 2007 Jan 11;8(1):R7. doi: 10.1186/gb-2007-8-1-r7 (PMC1839130; doi:10.1186/gb-2007-8-1-r7)
Supplement: Additional data file 5 — CHP files generated with the Affymetrix MAS v5.0 software as described in the Materials and methods. [file gb-2007-8-1-r7-S5.zip › CHPfiles/43.11.vs.LL42.1.CHP]

row.names	LL43.11.vs.LL42.1.Signal	LL43.11.vs.LL42.1.Detection	LL43.11.vs.LL42.1.Detection.p.value	LL43.11.vs.LL42.1.Signal.Log.Ratio	LL43.11.vs.LL42.1.Change	LL43.11.vs.LL42.1.Change.p.value
244901_at	78.9	P	2.44e-4	0.7	I	3.89e-4
244902_at	45.3	P	0.001953	0.5	NC	0.026698
244903_at	115.6	P	0.001953	0.4	NC	0.061522
244904_at	7.6	A	0.303711	0	NC	0.138386
244905_at	23.7	A	0.27417	-0.4	NC	0.467656
244906_at	240	P	0.001221	0.4	NC	0.099852
244907_at	3.6	A	0.696289	-1.6	NC	0.916174
244908_at	1.1	A	0.962402	-0.9	NC	0.894337
244909_at	25.5	A	0.129639	-0.1	NC	0.5
244910_s_at	22.4	P	0.01416	-0.9	NC	0.545234
244911_at	4.4	A	0.696289	-1.8	NC	0.747149
244912_at	279.6	P	0.00293	-0.7	D	0.999922
244913_at	5.5	A	0.72583	-2.2	NC	0.669411
244914_at	9	A	0.303711	-0.4	NC	0.506476
244915_s_at	23.6	A	0.432373	1.1	NC	0.5
244916_at	1.5	A	0.665527	-0.5	NC	0.846768
244917_at	1	A	0.969727	-0.6	NC	0.987976
244918_at	38.9	M	0.056152	1.3	NC	0.026698
244919_at	27.5	A	0.27417	-0.2	NC	0.692594
244920_s_at	109.9	P	2.44e-4	0.6	I	0.001336
244921_s_at	71.6	P	7.32e-4	0.4	NC	0.044149
244922_s_at	36.2	M	0.056152	-0.4	NC	0.5
244923_s_at	33.3	A	0.129639	0.6	NC	0.069813
244924_at	31.1	A	0.466064	-1.1	NC	0.747149
244925_at	17.8	A	0.067627	0.9	NC	0.5
244926_s_at	36.2	A	0.067627	-0.7	NC	0.5
244927_at	26.3	A	0.171387	-0.7	NC	0.506476
244928_s_at	95.3	A	0.067627	-0.2	NC	0.777251
244929_at	349.3	P	0.010742	0.3	I	0.001651
244930_at	22.8	A	0.111572	0.7	NC	0.354442
244931_at	21.2	A	0.080566	-0.2	NC	0.966696
244932_at	40.9	A	0.095215	-0.1	NC	0.645558
244933_at	25.7	A	0.080566	0.1	NC	0.5
244934_at	14.6	A	0.5	-0.1	NC	0.669411
244935_at	478.5	P	2.44e-4	0.5	I	2.e-5
244936_at	88.9	P	7.32e-4	0.7	NC	0.010135
244937_at	16.9	P	0.001953	-0.1	NC	0.5
244938_at	50.3	P	0.018555	-0.1	NC	0.5
244939_at	72.2	P	0.010742	-0.2	NC	0.5
244940_at	245.3	P	2.44e-4	0.7	I	2.3e-5
244941_at	38.2	P	0.023926	-0.4	NC	0.5
244942_at	16.4	A	0.533936	1.2	NC	0.185981
244943_at	166.2	P	7.32e-4	0.1	NC	0.033304
244944_s_at	239.5	P	2.44e-4	0.8	I	6.92e-4
244945_at	69.8	P	0.018555	0.3	I	0.001651
244946_at	29.3	A	0.19458	-0.3	NC	0.558077
244947_at	34.5	P	0.030273	-0.2	NC	0.5
244948_at	13.8	A	0.334473	0.2	NC	0.131343
244949_at	20.4	A	0.466064	2	NC	0.194801
244950_at	81.5	P	2.44e-4	0.3	NC	0.074268
244951_s_at	323	P	7.32e-4	0.6	I	0.001201
244952_at	19.4	P	0.023926	0.2	NC	0.5
244953_s_at	31.2	P	0.001953	0.1	MI	0.005409
244954_s_at	3.9	A	0.366211	-0.2	NC	0.5
244955_at	18.3	A	0.095215	-0.1	NC	0.5
244956_s_at	42.5	P	0.037598	0.6	NC	0.5
244957_at	27.9	P	0.005859	-0.9	NC	0.868657
244958_at	29.5	P	0.046143	1.5	NC	0.061522
244959_s_at	91.6	P	2.44e-4	0	NC	0.5
244960_at	196.4	P	2.44e-4	0.5	NC	0.011045
244961_at	440.8	P	2.44e-4	0	NC	0.5
244962_at	136.8	P	2.44e-4	-0.1	NC	0.5
244963_at	202.9	P	2.44e-4	1	I	6.18e-4
244964_at	113.5	P	2.44e-4	0.6	I	0.001486
244965_at	82.6	P	0.001221	0.9	I	8.8e-5
244966_at	29.5	P	0.005859	2.6	NC	0.007788
244967_at	467.6	P	2.44e-4	2	I	2.e-5
244968_at	369.1	P	7.32e-4	0.5	I	0.001077
244969_at	151.9	P	2.44e-4	0.8	I	0.00249
244970_at	52.9	P	0.001953	-0.3	NC	0.925732
244971_at	2090.2	P	2.44e-4	-0.3	NC	0.986922
244972_at	52.9	P	0.030273	-0.3	NC	0.796129
244973_at	23.7	P	0.010742	0.1	NC	0.493524
244974_at	20.4	A	0.171387	-0.2	NC	0.558077
244975_at	101.6	P	7.32e-4	-0.8	D	0.998923
244976_at	994.2	P	2.44e-4	-0.3	NC	0.981872
244977_at	35	P	0.001953	0.5	NC	0.019624
244978_at	605.2	P	2.44e-4	3.1	I	1.01e-4
244979_at	329.3	P	2.44e-4	2.5	I	2.e-5
244980_at	152.8	P	7.32e-4	1.7	MI	0.005409
244981_at	176.9	P	0.001221	1.6	I	4.38e-4
244982_at	150.9	P	2.44e-4	1.1	I	8.65e-4
244983_at	571.3	P	2.44e-4	1	I	2.e-5
244984_at	417.8	P	2.44e-4	0.5	I	3.e-5
244985_at	177.6	P	2.44e-4	0.1	NC	0.5
244986_at	532.7	P	2.44e-4	0.5	I	3.5e-5
244987_s_at	1384.8	P	2.44e-4	0.2	NC	0.416433
244988_s_at	227.6	P	2.44e-4	-0.4	D	0.998168
244989_s_at	29.6	A	0.111572	0	NC	0.747149
244990_s_at	5	A	0.27417	0.5	NC	0.078937
244991_s_at	51.4	P	2.44e-4	1	I	9.66e-4
244992_s_at	1128.2	P	2.44e-4	0.8	I	2.e-5
244993_s_at	243.7	P	2.44e-4	0.1	NC	0.307406
244994_at	5.7	A	0.19458	2.4	NC	0.008511
244995_at	15.4	A	0.5	-0.4	NC	0.961585
244996_at	114.5	P	0.010742	0.5	I	3.46e-4
244997_at	68.4	P	7.32e-4	0.4	NC	0.263341
244998_at	247	P	2.44e-4	0.3	I	0.004073
244999_at	18.9	P	2.44e-4	-0.4	NC	0.854318
245000_at	18.2	A	0.398926	-0.8	NC	0.5
245001_at	492.4	P	2.44e-4	0.3	NC	0.019624
245002_at	33.1	A	0.149658	-0.2	NC	0.938478
245003_at	88.2	P	0.008057	-0.1	NC	0.5
245004_at	104.5	P	2.44e-4	1.6	I	2.e-5
245005_at	29.3	A	0.171387	-0.7	NC	0.952736
245006_at	542.7	P	2.44e-4	0.2	NC	0.138386
245007_at	62.6	M	0.056152	-0.9	D	0.999977
245008_at	49.9	P	0.001953	0.3	NC	0.012024
245009_at	360.5	P	2.44e-4	-0.2	NC	0.5
245010_at	4.4	A	0.80542	-0.1	NC	0.5
245011_at	31.6	P	0.046143	0.1	NC	0.5
245012_at	163.4	P	7.32e-4	1.4	I	8.8e-5
245013_at	1702.8	P	2.44e-4	0.2	NC	0.016731
245014_at	1148.4	P	2.44e-4	-0.2	NC	0.5
245015_at	206.7	P	2.44e-4	-0.3	D	0.99751
245016_at	199.6	P	2.44e-4	-0.5	D	0.999034
245017_at	443.8	P	0.001221	0.1	NC	0.5
245018_at	102.3	P	0.00415	0.3	NC	0.5
245019_at	133.2	P	2.44e-4	0.7	I	2.14e-4
245020_at	373.9	P	2.44e-4	1.5	I	2.e-5
245021_at	157.5	P	2.44e-4	1.3	I	2.e-5
245022_at	67.8	P	0.01416	1.1	NC	0.018128
245023_at	308.6	P	2.44e-4	1.6	I	2.e-5
245024_at	838.2	P	2.44e-4	3.1	I	2.e-5
245025_at	82	P	0.00293	0.9	I	7.74e-4
245026_at	110.2	P	7.32e-4	0.7	I	3.89e-4
245027_at	41.5	P	0.008057	-0.1	NC	0.5
245028_at	134.3	P	7.32e-4	0	NC	0.5
245029_at	4.5	A	0.665527	-2.3	NC	0.875448
245030_at	2.5	A	0.432373	-1.1	NC	0.403812
245031_at	59.2	P	0.010742	-0.2	NC	0.5
245032_at	22.6	M	0.056152	-0.6	NC	0.736659
245033_at	17.7	A	0.111572	-0.6	NC	0.725952
245034_at	133.5	P	0.008057	0.7	NC	0.016731
245035_at	101.7	P	7.32e-4	-0.3	NC	0.916174
245036_at	153.8	P	7.32e-4	0.3	NC	0.057676
245037_at	14	A	0.219482	-0.6	NC	0.715033
245038_at	549.9	P	2.44e-4	0.4	I	1.14e-4
245039_at	281.2	P	7.32e-4	0.1	NC	0.5
245040_at	22.7	A	0.398926	0.3	NC	0.318909
245041_at	180.7	P	2.44e-4	-0.2	NC	0.900148
245042_at	41.5	A	0.27417	-0.6	NC	0.966696
245043_at	193.1	P	2.44e-4	-0.5	D	0.999899
245044_at	44.2	A	0.219482	0.3	NC	0.041201
245045_at	346.9	P	2.44e-4	0.1	NC	0.5
245046_at	394.9	P	2.44e-4	-0.4	D	0.99775
245047_at	55.3	P	0.037598	0.9	NC	0.194801
245048_at	550.7	P	2.44e-4	0.1	NC	0.5
245049_at	57.4	P	0.00415	0.8	MI	0.005409
245050_at	187.3	P	0.001953	1.3	I	2.3e-5
245051_at	248.3	P	0.001221	0.3	NC	0.018128
245052_at	34.8	A	0.080566	0	NC	0.467656
245053_at	12.5	A	0.303711	-0.3	NC	0.822588
245054_at	97	P	2.44e-4	0.1	NC	0.5
245055_at	40.1	P	0.00415	0	NC	0.296089
245056_at	126.5	P	7.32e-4	1.1	I	4.6e-5
245057_at	8.7	A	0.665527	2.3	NC	0.022932
245058_at	2.9	A	0.780518	-0.1	NC	0.354442
245059_at	163	P	0.00293	-0.4	NC	0.98579
245060_at	586.8	P	2.44e-4	-0.5	D	0.99998
245061_at	47.6	P	0.018555	-0.4	NC	0.786812
245062_at	202.2	P	2.44e-4	0.1	NC	0.5
245063_at	143.9	P	2.44e-4	0.3	NC	0.024755
245064_at	59.6	P	7.32e-4	-0.1	NC	0.5
245065_at	179.9	P	0.005859	-0.2	NC	0.5
245066_at	224	P	0.00293	0.3	I	8.65e-4
245067_at	624	P	2.44e-4	0.2	NC	0.441923
245068_at	8.5	A	0.5	-0.2	NC	0.921063
245069_at	1.5	A	0.567627	-0.3	NC	0.596188
245070_at	1.9	A	0.828613	-1.1	NC	0.888286
245071_at	12	A	0.633789	1.3	NC	0.5
245072_s_at	11.5	A	0.5	2.4	NC	0.48058
245073_at	18.6	A	0.432373	2.1	NC	0.366593
245074_at	60.4	P	0.037598	0.7	NC	0.5
245075_at	2.1	A	0.904785	-2.3	NC	0.949447
245076_at	4.7	A	0.850342	0.1	NC	0.111714
245077_at	14.8	A	0.219482	-1.1	NC	0.5
245078_at	297	P	0.001953	0	NC	0.5
245079_at	46.4	A	0.219482	-0.5	D	0.999226
245080_at	136.3	P	0.001221	0.2	NC	0.047264
245081_at	40.4	A	0.246094	0	NC	0.354442
245082_at	320.1	P	2.44e-4	3	I	2.e-5
245083_at	270.4	P	2.44e-4	-0.1	NC	0.5
245084_at	50.1	P	0.00293	0.1	NC	0.454766
245085_at	1075	P	2.44e-4	0.2	NC	0.194801
245086_at	23.5	A	0.432373	2.7	NC	0.37888
245087_at	55.6	P	0.001953	-0.2	NC	0.5
245088_at	17.4	A	0.398926	1	NC	0.558077
245089_at	220.9	P	7.32e-4	0.2	NC	0.099852
245090_at	860.6	P	2.44e-4	-0.3	NC	0.703911
245091_at	4.9	A	0.780518	-1.7	D	0.998349
245092_at	195.7	P	0.010742	0.2	NC	0.5
245093_at	35.7	A	0.080566	-0.1	NC	0.5
245094_at	272.5	P	0.001953	0.3	I	0.003041
245095_at	22.5	A	0.111572	0.7	NC	0.467656
245096_at	101.2	P	0.005859	0.3	NC	0.161038
245097_at	186.8	P	0.00293	-0.3	NC	0.777251
245098_at	397.7	P	2.44e-4	0.1	NC	0.5
245099_at	217.2	P	0.01416	-0.1	NC	0.5
245100_at	161	P	7.32e-4	-0.1	NC	0.5
245101_at	604.6	P	2.44e-4	-0.6	D	0.998799
245102_at	19.3	A	0.246094	1.5	NC	0.5
245103_at	25.7	A	0.246094	0.4	NC	0.767451
245104_at	53.1	P	7.32e-4	-0.1	NC	0.5
245105_at	60.2	P	0.022461	0.6	NC	0.030967
245106_at	177.8	P	2.44e-4	0.6	I	6.18e-4
245107_at	32.7	A	0.080566	-0.5	NC	0.596188
245108_at	18.9	A	0.246094	-0.9	NC	0.467656
245109_at	41.6	A	0.067627	-0.4	NC	0.881991
245110_at	48.2	A	0.129639	-0.1	NC	0.296089
245111_at	3.2	A	0.780518	0.3	NC	0.161038
245112_at	591.1	P	2.44e-4	0.3	NC	0.038415
245113_at	610.6	P	2.44e-4	0.6	I	2.e-5
245114_at	416.6	P	2.44e-4	-0.1	NC	0.5
245115_at	431.8	P	2.44e-4	0	NC	0.5
245116_at	214.9	P	2.44e-4	-0.4	D	0.999135
245117_at	414.1	P	7.32e-4	2	I	2.e-5
245118_at	53.1	P	0.001221	0.3	NC	0.118009
245119_at	101.8	P	7.32e-4	0.9	I	9.66e-4
245120_at	88.4	P	0.023926	-0.1	NC	0.62112
245121_at	1932.8	P	2.44e-4	0.2	NC	0.111714
245122_at	202.3	P	2.44e-4	-0.1	NC	0.5
245123_at	3.3	A	0.567627	-0.7	NC	0.971234
245124_at	292.7	P	2.44e-4	0	NC	0.454766
245125_at	1.3	A	0.943848	-2.7	NC	0.570859
245126_at	158.5	P	2.44e-4	1	I	3.5e-5
245127_at	102.4	P	0.00415	0	NC	0.274048
245128_at	8.3	A	0.246094	-0.5	NC	0.846768
245129_at	3.3	A	0.72583	0.2	NC	0.5
245130_at	32.5	A	0.067627	-0.3	NC	0.888286
245131_s_at	215	P	7.32e-4	-0.3	NC	0.875448
245132_at	93.3	P	0.030273	-0.1	NC	0.971234
245133_at	43.9	P	0.001953	0.4	NC	0.177412
245134_s_at	47.5	P	0.001221	-0.3	NC	0.715033
245135_at	2.3	A	0.919434	-3.1	D	0.998799
245136_at	300.1	P	2.44e-4	0.3	NC	0.054022
245137_at	50.9	P	0.001221	-0.3	NC	0.796129
245138_at	10.8	A	0.5	1.4	NC	0.203871
245139_at	351.2	P	2.44e-4	-0.2	NC	0.715033
245140_at	18.2	A	0.27417	-0.5	NC	0.868657
245141_at	117.5	P	0.023926	-0.1	NC	0.5
245142_at	3.2	A	0.780518	-0.9	NC	0.558077
245143_at	45.7	P	0.023926	0.4	NC	0.5
245144_at	467.5	P	2.44e-4	0.3	NC	0.026698
245145_at	130.9	P	0.001221	0.2	NC	0.441923
245146_at	257.1	P	0.001953	0.1	NC	0.5
245147_at	31.2	A	0.219482	-0.3	NC	0.558077
245148_at	51.1	A	0.398926	-2.8	D	0.99998
245149_at	49	P	0.010742	0	NC	0.5
245150_at	44.2	P	0.037598	-0.6	NC	0.777251
245151_at	212.5	P	2.44e-4	0	NC	0.5
245152_at	223.8	P	0.001221	0.4	I	3.07e-4
245153_at	0.6	A	0.633789	-1.1	NC	0.203871
245154_at	19.5	A	0.696289	-0.6	NC	0.681091
245155_at	731	P	2.44e-4	0	NC	0.5
245156_at	84.2	P	7.32e-4	-0.1	NC	0.5
245157_at	13.8	A	0.303711	2.6	NC	0.506476
245158_at	20.7	P	0.046143	-0.5	NC	0.971234
245159_at	7.3	A	0.432373	0.3	NC	0.5
245160_at	0.9	A	0.870361	-0.4	NC	0.692594
245161_at	43.7	A	0.149658	-0.2	NC	0.796129
245162_at	0.9	A	0.432373	-2.3	NC	0.5
245163_at	7.4	A	0.633789	0.1	NC	0.830902
245164_at	658.7	P	7.32e-4	0.8	I	2.e-5
245165_at	22	A	0.111572	-0.5	NC	0.715033
245166_at	49.3	A	0.067627	-0.5	NC	0.934434
245167_s_at	536.9	P	7.32e-4	0	NC	0.5
245168_at	1054.1	P	2.44e-4	-0.1	NC	0.5
245169_at	421	P	7.32e-4	0.2	NC	0.111714
245170_at	18.7	A	0.366211	-0.3	NC	0.5
245171_at	53.9	A	0.246094	-1.6	D	0.99998
245172_at	91.7	P	0.008057	0	NC	0.5
245173_at	17.8	A	0.219482	1	NC	0.232549
245174_at	103.1	P	0.005859	-0.3	NC	0.5
245175_at	1667.1	P	2.44e-4	0.5	I	4.38e-4
245176_at	90.1	A	0.067627	-0.6	NC	0.934434
245177_at	18.8	A	0.129639	0.7	NC	0.094279
245178_at	240.3	P	0.00293	-0.1	NC	0.5
245179_at	128.4	P	0.030273	0	NC	0.805199
245180_at	236.9	P	0.001221	0	NC	0.5
245181_at	1776.8	P	2.44e-4	0.2	NC	0.194801
245182_at	88	P	0.005859	0.1	NC	0.5
245183_at	96.3	P	0.030273	0.1	NC	0.5
245184_at	18.6	A	0.219482	-0.1	NC	0.875448
245185_at	56	P	0.023926	-0.2	NC	0.570859
245186_at	181	P	0.00293	-0.2	NC	0.921063
245187_s_at	229.1	P	7.32e-4	0.2	NC	0.274048
245188_at	74.9	P	0.023926	0.3	NC	0.37888
245189_at	0.7	A	0.953857	-0.6	NC	0.5
245190_at	31.7	P	0.01416	-0.1	NC	0.596188
245191_at	24.1	A	0.366211	0	NC	0.5
245192_at	9.6	A	0.334473	-0.5	NC	0.777251
245193_at	241.9	P	0.001221	-0.2	NC	0.532344
245194_at	53.7	M	0.056152	-0.8	D	0.999508
245195_at	19.3	A	0.19458	-0.3	NC	0.583567
245196_at	196.9	P	0.001221	-0.1	NC	0.5
245197_at	594	P	2.44e-4	-0.1	NC	0.5
245198_at	80.3	A	0.067627	-0.2	NC	0.5
245199_at	3031.5	P	2.44e-4	0.5	I	2.e-5
245200_at	95.7	P	0.001953	0.2	NC	0.019624
245201_at	79.7	P	0.01416	-0.4	NC	0.916174
245202_at	138.8	P	0.010742	-0.2	NC	0.725952
245203_at	1.5	A	0.780518	0.1	NC	0.888286
245204_at	52.5	A	0.246094	0.4	NC	0.213188
245205_at	38.3	A	0.149658	-0.1	NC	0.657563
245206_at	145.8	P	2.44e-4	-0.5	NC	0.969033
245207_at	182.2	P	0.001221	-0.4	D	0.997247
245208_at	93.1	P	2.44e-4	-0.4	NC	0.958799
245209_at	355.5	P	2.44e-4	-0.5	D	0.99987
245210_at	79.1	P	2.44e-4	-0.2	NC	0.838962
245211_at	296.6	P	7.32e-4	-0.2	NC	0.777251
245212_at	8.6	A	0.303711	1.4	NC	0.5
245213_at	43.3	A	0.27417	0	NC	0.5
245214_at	1.9	A	0.398926	-2.5	NC	0.703911
245215_at	11.8	A	0.432373	0.5	NC	0.232549
245216_at	211.5	P	2.44e-4	-0.5	D	0.999508
245217_at	4.3	A	0.753906	0	NC	0.62112
245218_s_at	18.9	A	0.149658	-0.9	D	0.997247
245219_at	28.6	A	0.27417	0.1	NC	0.545234
245220_at	5.8	A	0.398926	-1.7	NC	0.987976
245221_s_at	38.1	A	0.095215	1.2	NC	0.047264
245222_at	2.6	A	0.850342	-1.7	NC	0.900148
245223_at	5.1	A	0.633789	-0.4	NC	0.692594
245224_at	25	A	0.067627	0.5	NC	0.5
245225_at	1.6	A	0.969727	-0.8	NC	0.570859
245226_at	29.9	A	0.149658	-0.3	NC	0.583567
245227_s_at	19.2	A	0.149658	-1.9	D	0.996645
245228_at	199.3	P	2.44e-4	-0.2	NC	0.945978
245229_at	132.7	P	7.32e-4	0.9	I	2.41e-4
245230_at	36.4	P	0.008057	0.1	NC	0.454766
245231_at	49.3	A	0.246094	0.2	NC	0.5
245232_at	0.6	A	0.943848	-0.6	NC	0.973302
245233_at	20.1	A	0.303711	1.4	NC	0.416433
245234_at	107.2	P	0.018555	-0.5	MD	0.995075
245235_at	413.4	P	2.44e-4	0.1	NC	0.5
245236_at	70.2	P	7.32e-4	0.2	NC	0.124552
245237_at	91.2	P	2.44e-4	-0.1	NC	0.570859
245238_at	1611.3	P	2.44e-4	-0.2	NC	0.5
245239_at	19.4	A	0.219482	0.3	NC	0.5
245240_at	45.9	A	0.27417	2.8	NC	0.138386
245241_at	4.3	A	0.567627	-0.4	NC	0.467656
245242_at	20.9	A	0.303711	0	NC	0.949447
245243_at	36	A	0.149658	0.5	NC	0.429141
245244_at	38.8	M	0.056152	-0.9	NC	0.669411
245245_at	30.2	A	0.129639	0.2	NC	0.814019
245246_at	2.5	A	0.904785	-0.9	NC	0.969033
245247_at	285.6	P	7.32e-4	-0.2	NC	0.558077
245248_at	141.1	P	2.44e-4	0	NC	0.5
245249_at	619.1	P	2.44e-4	-0.2	NC	0.5
245250_at	53.9	P	0.01416	-0.2	NC	0.966696
245251_at	178	P	0.00415	1.2	I	0.001336
245252_at	174.9	P	0.001221	-0.3	NC	0.916174
245253_at	14.9	A	0.080566	1.9	NC	0.252851
245254_at	124	P	0.023926	-0.1	NC	0.5
245255_at	277.9	P	7.32e-4	-0.1	NC	0.5
245256_at	93.1	P	0.001221	0.2	NC	0.5
245257_at	19.3	A	0.067627	0.2	NC	0.5
245258_at	92.8	P	0.005859	-0.3	NC	0.911062
245259_at	44.8	P	0.018555	0.6	NC	0.061522
245260_at	220.5	P	0.001221	0	NC	0.5
245261_at	128.8	P	0.005859	-0.4	NC	0.747149
245262_at	33.3	P	0.046143	-0.9	NC	0.952736
245263_at	35.6	A	0.095215	0	NC	0.596188
245264_at	14.4	A	0.219482	0.6	NC	0.429141
245265_at	6.6	A	0.633789	-1	NC	0.48058
245266_at	128.7	P	0.00415	-0.4	NC	0.958799
245267_at	188.6	P	2.44e-4	0.6	I	4.92e-4
245268_at	56.5	A	0.095215	-0.8	D	0.999654
245269_at	328	P	2.44e-4	0.3	NC	0.012024
245270_at	1732.8	P	2.44e-4	0.3	I	2.e-5
245271_at	174.4	P	2.44e-4	-0.1	NC	0.5
245272_at	27.2	A	0.129639	-0.4	NC	0.558077
245273_at	174.7	P	0.030273	0	NC	0.532344
245274_at	137.2	P	0.00415	0.1	NC	0.169098
245275_at	2.9	A	0.80542	-0.3	NC	0.5
245276_at	139.4	P	0.018555	0	NC	0.5
245277_at	60.7	P	0.018555	0.8	NC	0.018128
245278_at	404.7	P	2.44e-4	-0.3	D	0.998664
245279_at	244.5	P	2.44e-4	0.2	NC	0.5
245280_at	123	P	2.44e-4	-0.1	NC	0.5
245281_at	582.1	P	2.44e-4	0.1	NC	0.5
245282_at	305.3	P	2.44e-4	-0.5	D	0.999448
245283_at	53.4	P	0.046143	-0.3	NC	0.900148
245284_at	103.6	P	7.32e-4	0.2	NC	0.222749
245285_s_at	145	P	2.44e-4	0	NC	0.5
245286_at	1723.7	P	2.44e-4	0.1	NC	0.39129
245287_at	95.9	P	2.44e-4	-0.3	NC	0.62112
245288_at	161	P	0.001221	-0.2	NC	0.583567
245289_at	1731	P	2.44e-4	0.1	NC	0.5
245290_at	239.1	P	0.001953	-1	D	0.99998
245291_at	196.4	P	0.023926	0.6	NC	0.022932
245292_at	1056.7	P	2.44e-4	-0.2	NC	0.570859
245293_at	341.9	P	2.44e-4	0.6	I	2.e-5
245294_at	84.1	P	0.037598	-0.3	D	0.998664
245295_at	140.8	P	7.32e-4	-0.1	NC	0.5
245296_at	172	P	0.01416	1.2	I	4.e-5
245297_at	80	P	2.44e-4	-0.1	NC	0.5
245298_at	126.8	A	0.067627	-0.4	NC	0.669411
245299_at	665.2	P	2.44e-4	0	NC	0.5
245300_at	139	P	0.001221	0.1	NC	0.5
245301_at	119.1	P	0.001953	0.3	NC	0.009292
245302_at	35.2	P	0.00415	-0.7	NC	0.888286
245303_at	82.2	P	0.01416	0.2	NC	0.5
245304_at	23	A	0.19458	-0.9	NC	0.98579
245305_at	753.3	P	2.44e-4	0.2	NC	0.041201
245306_at	68.9	P	0.023926	0.7	I	7.74e-4
245307_at	118.7	P	0.00415	0	NC	0.5
245308_at	194.4	P	7.32e-4	-0.6	D	0.999853
245309_at	85.3	P	0.001953	0.2	NC	0.111714
245310_at	73.2	P	0.001953	0.6	MI	0.005409
245311_at	1047.8	P	2.44e-4	0.2	NC	0.041201
245312_at	51.9	P	0.010742	-0.1	NC	0.645558
245313_at	275.6	P	7.32e-4	0.5	I	2.73e-4
245314_at	14.6	A	0.5	-0.9	NC	0.905721
245315_at	607.9	P	2.44e-4	0.2	NC	0.078937
245316_at	170.5	P	2.44e-4	0.1	NC	0.5
245317_at	1750.8	P	2.44e-4	-0.2	NC	0.925732
245318_at	83.4	P	0.023926	1.3	NC	0.065566
245319_at	109.6	P	0.008057	0.7	I	8.65e-4
245320_at	214.9	P	2.44e-4	0.1	NC	0.493524
245321_at	482.9	P	2.44e-4	0.1	NC	0.5
245322_at	22	A	0.303711	0.5	NC	0.441923
245323_at	732.5	P	2.44e-4	0.4	I	1.47e-4
245324_at	320.8	P	2.44e-4	0.2	NC	0.454766
245325_at	157.8	P	2.44e-4	-0.5	D	0.999899
245326_at	6.1	A	0.432373	-2.6	NC	0.645558
245327_at	134.6	P	0.001953	-0.2	NC	0.5
245328_at	494.4	P	2.44e-4	-0.3	NC	0.930187
245329_at	569.8	P	2.44e-4	1.4	I	2.7e-5
245330_at	75.8	P	0.00415	-1.3	D	0.999977
245331_at	243	P	2.44e-4	-0.7	D	0.999973
245332_at	383.1	P	2.44e-4	0.2	NC	0.088938
245333_at	345.9	P	2.44e-4	0.1	NC	0.5
245334_at	612.8	P	2.44e-4	1	I	2.e-5
245335_at	3.8	A	0.633789	-1	NC	0.570859
245336_at	22.7	A	0.366211	2.6	NC	0.213188
245337_at	107.9	P	7.32e-4	-0.2	NC	0.955851
245338_at	122.6	P	7.32e-4	0.2	NC	0.131343
245339_at	103.4	P	0.008057	-0.3	NC	0.5
245340_at	1063.2	P	2.44e-4	0.3	NC	0.007788
245341_at	205.2	P	7.32e-4	0.3	NC	0.041201
245342_at	2820.5	P	2.44e-4	0.1	NC	0.5
245343_at	164.6	P	2.44e-4	0.2	NC	0.5
245344_at	168.2	P	2.44e-4	-0.2	NC	0.796129
245345_at	97.7	P	0.001221	1	I	2.14e-4
245346_at	26.4	P	0.023926	-0.4	NC	0.747149
245347_at	29.8	P	0.00415	-0.4	NC	0.5
245348_at	354	P	2.44e-4	0.1	NC	0.5
245349_at	32.7	P	0.046143	0	NC	0.5
245350_at	712.2	P	2.44e-4	-0.4	D	0.996959
245351_at	303.1	P	2.44e-4	0	NC	0.5
245352_at	23.9	A	0.129639	1.3	NC	0.5
245353_at	35.4	A	0.27417	-0.3	NC	0.814019
245354_at	15.7	P	0.023926	1.3	NC	0.5
245355_at	2888.6	P	2.44e-4	0.3	I	0.002032
245356_at	7222.1	P	2.44e-4	-0.4	D	0.999932
245357_at	59.1	P	0.001221	-0.4	NC	0.5
245358_at	196.5	P	2.44e-4	-0.2	NC	0.5
245359_at	172.4	P	7.32e-4	0	NC	0.5
245360_at	304.3	P	2.44e-4	-0.2	NC	0.5
245361_at	445.8	P	7.32e-4	-0.2	NC	0.5
245362_at	91.6	P	2.44e-4	-0.5	NC	0.977068
245363_at	165.1	P	0.005859	-0.1	NC	0.532344
245364_at	95.6	P	0.00293	0.1	NC	0.145682
245365_at	210.9	P	0.00293	0.4	I	0.001077
245366_at	113	P	2.44e-4	-0.3	NC	0.942324
245367_at	101.8	P	7.32e-4	0.3	NC	0.069813
245368_at	51.3	A	0.067627	-0.2	NC	0.570859
245369_at	3.4	A	0.665527	0.2	NC	0.48058
245370_at	69.7	P	7.32e-4	0.1	NC	0.51942
245371_at	28.9	P	0.046143	0.2	NC	0.213188
245372_at	1473.8	P	2.44e-4	0.4	I	0.002032
245373_s_at	1708	P	2.44e-4	0.2	NC	0.5
245374_at	197.7	P	2.44e-4	-0.1	NC	0.5
245375_at	17.3	A	0.080566	-0.1	NC	0.725952
245376_at	24.5	P	0.030273	0.4	NC	0.342437
245377_at	13.7	A	0.303711	0.9	NC	0.5
245378_at	35.5	A	0.5	2.2	NC	0.558077
245379_at	64.6	P	0.005859	-0.1	NC	0.5
245380_at	46	P	0.008057	0.1	NC	0.342437
245381_at	68.5	P	0.005859	0.6	NC	0.454766
245382_at	345.4	P	0.001221	-1.2	D	0.99998
245383_at	25.4	A	0.27417	-0.3	NC	0.757415
245384_at	59.5	P	2.44e-4	-0.1	NC	0.5
245385_at	44.2	P	2.44e-4	-0.5	NC	0.62112
245386_at	1575.9	P	2.44e-4	-0.1	NC	0.5
245387_at	201.5	P	2.44e-4	0.1	NC	0.307406
245388_at	32.9	A	0.398926	0.1	NC	0.5
245389_at	64.4	A	0.149658	-0.2	NC	0.861614
245390_at	95.4	P	0.001953	0.2	NC	0.5
245391_at	777.7	P	2.44e-4	-0.5	D	0.99998
245392_at	13.6	A	0.533936	0.5	NC	0.047264
245393_at	833.7	P	7.32e-4	-0.4	D	0.998923
245394_at	1567.5	P	0.001953	0.4	I	1.67e-4
245395_at	137.2	P	0.00293	0.6	I	0.002753
245396_at	62.2	A	0.246094	-0.1	NC	0.161038
245397_at	80.5	A	0.080566	0.4	NC	0.083826
245398_at	166.7	P	0.001953	-0.4	D	0.999562
245399_at	3865.5	P	2.44e-4	-0.8	D	0.99998
245400_at	384.8	P	2.44e-4	-0.5	D	0.999965
245401_at	568.4	P	2.44e-4	-0.9	D	0.99998
245402_at	12.7	A	0.246094	0.3	NC	0.083826
245403_at	18.1	A	0.27417	0.3	NC	0.416433
245404_at	71.8	P	7.32e-4	0.2	NC	0.213188
245405_at	39.3	A	0.095215	-0.2	NC	0.62112
245406_at	2.8	A	0.80542	-2.9	MD	0.995075
245407_at	365.1	P	7.32e-4	-0.3	NC	0.986922
245408_at	86.6	P	7.32e-4	0.4	NC	0.006503
245409_at	17.9	A	0.334473	-0.9	NC	0.62112
245410_at	25.5	P	0.008057	-0.5	NC	0.5
245411_at	21.3	A	0.149658	1	NC	0.5
245412_at	981.6	P	2.44e-4	1.4	I	2.e-5
245413_at	39.4	P	0.00415	-0.1	NC	0.977068
245414_at	65.1	A	0.303711	0	NC	0.5
245415_at	330.9	P	2.44e-4	-0.3	NC	0.973302
245416_at	97.6	P	2.44e-4	-0.3	NC	0.875448
245417_at	17.9	A	0.601074	-0.4	NC	0.692594
245418_at	123.3	P	2.44e-4	-0.3	D	0.999448
245419_at	3.5	A	0.432373	-0.6	NC	0.5
245420_at	27.5	A	0.27417	-0.1	NC	0.930187
245421_at	88	P	0.001953	0.4	NC	0.028766
245422_at	1.1	A	0.904785	-0.1	NC	0.846768
245423_at	39.1	A	0.080566	-0.5	NC	0.5
245424_at	1.1	A	0.850342	-0.2	NC	0.5
245425_at	387.5	P	2.44e-4	0.2	NC	0.232549
245426_at	45.5	P	7.32e-4	0.6	NC	0.069813
245427_at	132.3	P	0.00293	0.4	I	9.66e-4
245428_at	86.3	P	0.008057	-0.2	NC	0.5
245429_at	21.2	A	0.171387	-0.5	NC	0.5
245430_at	170.6	P	0.00293	0.3	NC	0.038415
245431_at	134.6	P	2.44e-4	-0.2	NC	0.969033
245432_at	122.9	P	0.010742	0	NC	0.454766
245433_at	533.2	P	2.44e-4	0	NC	0.5
245434_at	125.7	P	0.001221	-0.5	D	0.999654
245435_at	40.7	A	0.080566	0.6	NC	0.296089
245436_at	18.9	A	0.567627	-1.5	D	0.997247
245437_at	44.1	M	0.056152	0.2	NC	0.203871
245438_at	86	P	0.018555	0	NC	0.669411
245439_at	48.3	P	0.046143	-0.3	NC	0.725952
245440_at	12.2	A	0.334473	-0.1	NC	0.5
245441_at	29.3	P	0.023926	-0.1	NC	0.5
245442_at	74.2	P	0.001221	-0.4	NC	0.596188
245443_at	1.5	A	0.72583	-0.3	NC	0.5
245444_at	44.8	A	0.129639	0.3	NC	0.5
245445_at	49	P	0.001221	0.2	NC	0.5
245446_at	110.8	P	2.44e-4	0.1	NC	0.252851
245447_at	18.7	A	0.466064	3.3	NC	0.088938
245448_at	2.9	A	0.870361	-1.3	NC	0.767451
245449_at	41.9	A	0.219482	-0.1	NC	0.5
245450_at	8.7	A	0.665527	-0.9	NC	0.958799
245451_at	83.9	P	0.018555	0.3	NC	0.041201
245452_at	6.6	A	0.366211	-0.7	NC	0.342437
245453_at	24.3	A	0.171387	0	NC	0.583567
245454_at	160.8	P	2.44e-4	0.8	I	1.01e-4
245455_at	0.4	A	0.919434	-0.2	NC	0.5
245456_at	159.3	P	2.44e-4	0.3	I	0.002753
245457_s_at	68.7	M	0.056152	-0.7	D	0.998664
245458_at	7.8	A	0.567627	0.3	NC	0.078937
245459_at	2.8	A	0.72583	-0.3	NC	0.5
245460_at	14.8	P	0.018555	0.9	NC	0.041201
245461_at	60.5	P	0.023926	0.1	NC	0.5
245462_at	62.1	P	0.010742	-0.4	NC	0.532344
245463_at	439.1	P	2.44e-4	-1.6	D	0.99998
245464_at	34.5	P	0.037598	0	NC	0.5
245465_at	4.3	A	0.533936	-4.2	NC	0.736659
245466_at	59.3	P	0.005859	0	NC	0.5
245467_at	92.3	A	0.067627	-0.1	NC	0.5
245468_at	21.9	A	0.080566	-0.3	NC	0.5
245469_at	3.5	A	0.5	3	NC	0.296089
245470_at	3.5	A	0.932373	-0.4	NC	0.777251
245471_at	13.3	P	0.030273	3	NC	0.099852
245472_at	4.5	A	0.633789	-0.9	NC	0.467656
245473_at	6.8	A	0.533936	1.6	NC	0.354442
245474_at	107.9	P	0.037598	-0.1	NC	0.506476
245475_at	20.4	A	0.334473	0	NC	0.5
245476_at	4.1	A	0.80542	0.1	NC	0.747149
245477_at	128.6	P	2.44e-4	-1	D	0.99998
245478_at	86.8	P	2.44e-4	-0.4	D	0.996645
245479_at	70.3	P	2.44e-4	0.3	NC	0.5
245480_at	81.2	P	0.018555	-0.2	NC	0.861614
245481_at	386	P	0.001953	0	NC	0.5
245482_at	98.6	P	0.008057	-1.1	D	0.99998
245483_at	4066.6	P	2.44e-4	-0.7	D	0.99997
245484_at	171.9	P	2.44e-4	-0.3	NC	0.830902
245485_at	49.6	P	0.001221	-0.7	NC	0.669411
245486_x_at	80.1	A	0.19458	0.2	NC	0.429141
245487_at	90.5	P	7.32e-4	-0.2	NC	0.5
245488_at	31.4	A	0.111572	0.1	NC	0.5
245489_at	62.8	A	0.080566	-0.3	NC	0.973302
245490_at	5.2	A	0.334473	-2.7	NC	0.777251
245491_at	72.4	P	0.010742	0.1	NC	0.5
245492_at	164	P	7.32e-4	0.3	NC	0.065566
245493_at	35	P	7.32e-4	0.2	NC	0.185981
245494_at	100.2	P	0.001221	0.6	NC	0.274048
245495_at	71.3	P	0.030273	-0.6	NC	0.987976
245496_at	124.5	P	0.001221	0.3	NC	0.061522
245497_at	17	A	0.466064	1.7	NC	0.5
245498_at	33.2	A	0.149658	-0.5	NC	0.961585
245499_at	63.1	P	0.037598	0.8	NC	0.118009
245500_at	6.8	A	0.72583	0.1	NC	0.5
245501_at	0.9	A	0.904785	-0.5	NC	0.796129
245502_at	177.5	P	2.44e-4	0.3	NC	0.083826
245503_at	5.5	A	0.533936	0.7	NC	0.5
245504_at	16.4	A	0.219482	3.8	NC	0.111714
245505_at	0.6	A	0.99585	0.1	NC	0.5
245506_at	7.5	A	0.398926	0.7	NC	0.5
245507_at	1.9	A	0.888428	-0.4	NC	0.5
245508_at	6.3	A	0.533936	-1.2	NC	0.441923
245509_at	48.2	P	0.001953	0.1	NC	0.153232
245510_at	479.6	P	2.44e-4	-0.7	D	0.999226
245511_at	11.1	A	0.27417	0	NC	0.60871
245512_at	599.6	P	2.44e-4	0.8	I	2.e-5
245513_at	123.5	P	0.01416	-0.4	D	0.998168
245514_at	89.5	P	2.44e-4	0.3	I	6.18e-4
245515_at	1.1	A	0.5	-3.5	NC	0.703911
245516_at	29.2	P	0.001221	-1	NC	0.875448
245517_at	131.5	P	0.005859	-0.2	NC	0.5
245518_at	65.3	P	0.00293	0.7	NC	0.354442
245519_at	5.1	A	0.80542	-2.5	NC	0.796129
245520_at	10.9	A	0.432373	0.9	NC	0.403812
245521_at	137.5	P	2.44e-4	0.1	NC	0.5
245522_at	28.1	P	0.037598	-0.3	NC	0.911062
245523_at	236.4	P	2.44e-4	-0.4	D	0.995519
245524_at	890.4	P	0.001221	-0.1	NC	0.5
245525_at	317.2	P	0.00293	0.1	NC	0.307406
245526_at	65.7	P	0.010742	-0.2	NC	0.5
245527_at	24.6	A	0.27417	-0.7	NC	0.703911
245528_at	11.7	A	0.5	-2.6	D	0.999911
245529_at	70.3	P	2.44e-4	0	NC	0.5
245530_at	25.3	P	0.030273	0.3	NC	0.5
245531_at	79.6	P	2.44e-4	-2.3	D	0.99998
245532_at	79	P	2.44e-4	0	NC	0.5
245533_at	47.7	P	0.00415	-0.4	NC	0.5
245534_at	2.7	A	0.888428	0.3	NC	0.5
245535_at	76.2	P	0.023926	0.5	NC	0.038415
245536_at	69.5	P	0.030273	-0.1	NC	0.868657
245537_at	15.1	P	0.00293	0.3	NC	0.342437
245538_at	18.4	A	0.601074	0.3	NC	0.5
245539_at	3.2	A	0.850342	-0.1	NC	0.252851
245540_at	87.7	P	2.44e-4	0.9	I	2.e-5
245541_at	44.1	P	0.00293	0.1	NC	0.5
245542_at	3.6	A	0.466064	-0.7	NC	0.232549
245543_at	44.5	P	0.023926	0	NC	0.37888
245544_at	171.2	P	7.32e-4	-0.5	D	0.99994
245545_at	24.3	A	0.303711	-0.6	MD	0.994591
245546_at	45.3	M	0.056152	-0.2	NC	0.493524
245547_at	31.5	M	0.056152	3.6	NC	0.153232
245548_at	15.6	A	0.246094	0.2	NC	0.5
245549_at	6.7	A	0.633789	1.7	NC	0.5
245550_at	78.7	P	0.001221	-1.3	D	0.99997
245551_at	13.8	A	0.067627	0.7	NC	0.242585
245552_at	58.6	P	0.005859	0.3	NC	0.5
245553_at	41	P	0.008057	-0.3	NC	0.5
245554_at	235.4	P	2.44e-4	-0.5	D	0.999833
245555_at	1729	P	2.44e-4	-1.1	D	0.99998
245556_at	195.2	P	7.32e-4	-0.9	D	0.99998
245557_at	199.4	P	7.32e-4	-0.4	NC	0.930187
245558_at	37.5	P	0.00415	0.1	NC	0.5
245559_at	33.3	A	0.246094	3	NC	0.008511
245560_at	37.3	A	0.129639	4.6	I	3.89e-4
245561_at	175.1	P	7.32e-4	0.4	NC	0.024755
245562_at	110.8	P	7.32e-4	-0.2	NC	0.854318
245563_at	531.5	P	2.44e-4	-0.4	D	0.99998
245564_at	72.2	P	0.037598	0	NC	0.5
245565_at	58.7	P	0.01416	-0.6	NC	0.949447
245566_at	113.2	P	7.32e-4	0.8	I	0.003041
245567_at	4474.8	P	2.44e-4	0.3	I	0.00225
245568_at	63.4	P	0.018555	0	NC	0.5
245569_at	39	P	0.037598	-0.2	NC	0.39129
245570_at	1.1	A	0.969727	-1.2	NC	0.977068
245571_at	20.3	A	0.149658	0.3	NC	0.51942
245572_at	121	P	0.001221	-0.2	NC	0.861614
245573_at	21	A	0.095215	0.3	NC	0.035785
245574_at	34	A	0.129639	0.7	NC	0.5
245575_at	171	P	0.001953	0.4	NC	0.044149
245576_at	146.3	P	0.010742	-0.3	NC	0.692594
245577_at	100.7	P	0.00415	-1.3	D	0.99998
245578_at	109.5	P	2.44e-4	-0.2	NC	0.681091
245579_at	8.1	A	0.366211	-1.5	NC	0.506476
245580_at	39	P	0.00293	0	NC	0.467656
245581_at	32.3	A	0.19458	0	NC	0.506476
245582_at	18.1	P	0.023926	-0.4	NC	0.583567
245583_at	80.4	P	7.32e-4	0.2	NC	0.169098
245584_at	77.7	P	7.32e-4	0.1	NC	0.044149
245585_at	10.7	A	0.366211	1.3	NC	0.138386
245586_at	52	A	0.095215	0.4	NC	0.054022
245587_at	92.9	P	0.001221	0.2	NC	0.5
245588_at	17	P	0.046143	-1.5	NC	0.961585
245589_at	6.1	A	0.601074	1.3	NC	0.010135
245590_at	17.4	P	0.01416	-0.4	NC	0.645558
245591_at	7	A	0.246094	2.8	NC	0.177412
245592_at	17.8	A	0.27417	2	NC	0.5
245593_at	75.6	P	2.44e-4	0.2	NC	0.330589
245594_at	109.9	P	0.008057	-0.9	D	0.99998
245595_at	32.5	A	0.246094	2.8	NC	0.242585
245596_at	0.7	A	0.870361	-3.3	NC	0.934434
245597_at	73.1	P	0.023926	0.2	NC	0.330589
245598_at	37.4	P	0.010742	0	NC	0.5
245599_at	104.4	P	0.001953	-0.2	NC	0.5
245600_at	187.2	P	2.44e-4	0.2	NC	0.5
245601_at	99.9	P	0.00293	-0.1	NC	0.5
245602_at	582.2	P	2.44e-4	-0.4	NC	0.98579
245603_at	28.1	A	0.219482	1	NC	0.5
245604_at	41.6	P	2.44e-4	-0.7	D	0.999948
245605_at	225.9	P	0.010742	-0.2	NC	0.703911
245606_at	59.7	P	0.01416	-0.1	NC	0.570859
245607_at	37.4	A	0.067627	-0.2	NC	0.5
245608_at	253.6	P	2.44e-4	0.2	NC	0.416433
245609_at	9.3	P	0.037598	0.7	NC	0.169098
245610_at	22.3	A	0.095215	0.2	NC	0.5
245611_at	121.1	P	2.44e-4	-0.2	NC	0.5
245612_at	575.9	P	2.44e-4	0.6	I	2.e-5
245613_at	4.7	A	0.466064	-2.4	NC	0.065566
245614_at	15	A	0.398926	1.3	NC	0.48058
245615_at	4.4	A	0.366211	-1.1	NC	0.5
245616_at	17.4	A	0.466064	-0.3	NC	0.5
245617_at	1.4	A	0.567627	-3.3	NC	0.875448
245618_at	78.8	P	0.01416	0.2	NC	0.263341
245619_at	63.4	P	0.001953	0.3	NC	0.307406
245620_at	14.4	A	0.398926	1.6	NC	0.403812
245621_at	41.4	P	0.008057	-0.1	NC	0.60871
245622_at	1	A	0.888428	0.1	NC	0.263341
245623_s_at	31	P	2.44e-4	0.1	NC	0.5
245624_at	3.8	A	0.633789	-1.3	NC	0.777251
245625_at	385.4	P	2.44e-4	0.1	NC	0.5
245626_at	645.1	P	2.44e-4	-0.4	D	0.999899
245627_at	25.4	A	0.334473	2.9	I	0.003355
245628_at	26	A	0.303711	-0.5	NC	0.60871
245629_at	858.6	P	2.44e-4	0.9	I	2.e-5
245630_at	41.3	A	0.129639	0.7	NC	0.061522
245631_at	363.1	P	2.44e-4	0.1	NC	0.454766
245632_at	28.4	A	0.129639	0.2	NC	0.5
245633_at	393	P	2.44e-4	0.1	NC	0.5
245634_at	2	A	0.753906	0.1	NC	0.467656
245635_at	31	P	0.046143	0.2	NC	0.5
245636_at	23.9	A	0.246094	0.7	NC	0.222749
245637_at	323.6	P	0.001221	-0.2	NC	0.5
245638_s_at	252.1	P	2.44e-4	-0.8	D	0.99998
245639_at	809	P	2.44e-4	0	NC	0.5
245640_at	2.1	A	0.888428	-2.3	NC	0.987976
245641_at	71.6	P	0.030273	0.2	NC	0.252851
245642_at	496.7	P	2.44e-4	-0.7	D	0.999833
245643_at	18.3	A	0.466064	-0.2	NC	0.805199
245644_at	100.1	P	2.44e-4	-0.2	NC	0.5
245645_at	71.8	P	0.005859	0.3	NC	0.5
245646_x_at	16.8	A	0.432373	1.6	NC	0.633407
245647_at	24.7	A	0.432373	0.8	NC	0.5
245648_at	3.8	A	0.72583	-0.1	NC	0.5
245649_at	146	P	0.010742	-0.1	NC	0.5
245650_at	46.7	P	0.008057	0	NC	0.131343
245651_s_at	929.8	P	7.32e-4	0.1	NC	0.5
245652_at	5.9	A	0.466064	-1.3	NC	0.5
245653_at	0.9	A	0.80542	-3.9	NC	0.715033
245654_at	54.2	P	7.32e-4	0.1	NC	0.354442
245655_at	2.3	A	0.552734	1.2	NC	0.765443
245656_at	1.5	A	0.828613	0.5	NC	0.078937
245657_at	44.4	P	0.023926	0.7	NC	0.050553
245658_at	2.9	A	0.633789	0.2	NC	0.038415
245659_at	226.4	P	2.44e-4	-0.6	D	0.999786
245660_at	79.9	P	0.023926	-0.2	NC	0.881991
245661_at	75.7	P	0.001953	0.6	NC	0.088938
245662_at	35.9	M	0.056152	-0.2	NC	0.645558
245663_at	1.9	A	0.72583	-3.2	NC	0.964215
245664_at	5.5	A	0.601074	-0.8	NC	0.5
245665_at	175.8	P	7.32e-4	0	NC	0.5
245666_at	270.8	P	2.44e-4	0.1	NC	0.5
245667_at	494.8	P	2.44e-4	-0.2	NC	0.5
245668_at	824.5	P	2.44e-4	-1.3	D	0.99998
245669_at	16.7	A	0.095215	-0.5	NC	0.5
245670_at	41.7	P	0.023926	-0.1	NC	0.5
245671_at	47.2	P	0.010742	0	NC	0.342437
245672_at	32.2	A	0.27417	-0.2	NC	0.5
245673_at	19.5	A	0.149658	1.3	NC	0.010135
245674_at	45.1	A	0.067627	-0.4	NC	0.736659
245675_at	22	P	0.037598	0	NC	0.138386
245676_at	27.2	A	0.095215	1.3	NC	0.033304
245677_at	20.5	P	0.008057	0.9	NC	0.035785
245678_at	64.2	P	0.023926	-0.2	NC	0.5
245679_at	121.3	P	7.32e-4	-0.3	NC	0.942324
245680_at	17.2	A	0.129639	-0.6	NC	0.5
245681_at	134.2	P	0.001953	0.4	NC	0.37888
245682_at	90.4	P	0.037598	-0.6	NC	0.958799
245683_at	131.6	P	0.001953	0	NC	0.5
245684_at	279.8	P	2.44e-4	-0.4	MD	0.994591
245685_at	52.6	P	0.010742	-0.2	NC	0.5
245686_at	689.5	P	2.44e-4	0.1	NC	0.5
245687_at	189.2	P	2.44e-4	-0.6	D	0.999034
245688_at	1328.9	P	2.44e-4	0.5	I	5.2e-5
245689_at	2.5	A	0.567627	-0.4	NC	0.5
245690_at	37.5	A	0.067627	0.2	NC	0.318909
245691_at	119.1	P	0.037598	-0.2	NC	0.854318
245692_at	38.6	A	0.111572	2.3	NC	0.011045
245693_at	92.2	A	0.067627	0.3	NC	0.570859
245694_at	234.8	P	2.44e-4	-0.3	NC	0.830902
245695_at	94.9	P	0.001953	-0.1	NC	0.5
245696_at	3.2	A	0.633789	0.1	NC	0.242585
245697_at	125.7	P	0.00415	-1.3	D	0.99998
245698_at	115.6	P	0.030273	1.6	I	3.46e-4
245699_at	114.3	P	2.44e-4	0.5	I	4.92e-4
245700_at	14.6	A	0.366211	0.7	NC	0.805199
245701_at	11.6	A	0.5	1	NC	0.274048
245702_at	68.2	P	0.001953	0.7	NC	0.011045
245703_at	12.6	A	0.27417	-0.7	NC	0.934434
245704_at	94.5	P	2.44e-4	-0.5	NC	0.983269
245705_at	21.3	A	0.366211	-0.1	NC	0.838962
245706_at	6.5	A	0.567627	-2	NC	0.977068
245707_at	37.5	A	0.27417	0	NC	0.5
245708_at	2.1	A	0.665527	-0.8	NC	0.645558
245709_at	92.3	P	0.005859	-0.2	NC	0.657563
245710_at	27	A	0.129639	-0.5	NC	0.5
245711_at	267.8	P	2.44e-4	0	NC	0.5
245712_at	33.1	P	0.018555	-0.4	NC	0.692594
245713_at	37.8	P	0.023926	0.7	NC	0.00712
245714_at	311.4	P	2.44e-4	-0.3	NC	0.822588
245715_s_at	3231.1	P	2.44e-4	0.4	MI	0.005409
245716_at	54.6	P	0.00415	-0.2	NC	0.5
245717_at	17.4	A	0.366211	0.4	NC	0.5
245718_at	138.5	P	0.023926	0	NC	0.37888
245719_at	27.7	A	0.19458	-0.6	NC	0.881991
245720_at	4	A	0.633789	-2.1	NC	0.48058
245721_s_at	153.4	P	2.44e-4	-0.3	D	0.995519
245722_at	105.3	P	0.010742	0.5	NC	0.5
245723_at	62	A	0.171387	-0.1	NC	0.570859
245724_at	222.8	P	0.001221	-0.7	D	0.996301
245725_at	80.1	P	0.008057	-0.4	NC	0.945978
245726_at	39.6	A	0.246094	0.1	NC	0.467656
245727_at	45	P	0.01416	-0.3	NC	0.633407
245728_at	55.1	A	0.149658	-0.4	NC	0.905721
245729_at	353.2	P	2.44e-4	0.2	NC	0.222749
245730_at	64.1	P	0.037598	-0.1	NC	0.786812
245731_at	98.2	P	2.44e-4	-1.1	D	0.99998
245732_at	123.4	P	7.32e-4	-0.1	NC	0.5
245733_at	125.5	P	0.001221	-0.3	NC	0.900148
245734_at	143.1	P	2.44e-4	0.2	NC	0.330589
245735_at	159.8	P	2.44e-4	-0.1	NC	0.51942
245736_at	8696.1	P	2.44e-4	-0.3	D	0.998514
245737_at	235.4	P	2.44e-4	0.4	NC	0.019624
245738_at	42.7	P	0.008057	1.8	I	1.47e-4
245739_at	149.4	P	7.32e-4	0.2	NC	0.185981
245740_at	219.8	P	0.00415	0.2	NC	0.074268
245741_at	16.8	A	0.149658	1	NC	0.5
245742_at	1090.6	P	2.44e-4	0.1	NC	0.5
245743_at	1.3	A	0.828613	-0.1	NC	0.5
245744_at	2.1	A	0.80542	0.1	NC	0.041201
245745_at	0.2	A	0.981445	-0.1	NC	0.715033
245746_at	1072	P	2.44e-4	-0.1	NC	0.5
245747_at	27.8	P	0.001953	-0.6	NC	0.633407
245748_at	198.9	P	7.32e-4	0.2	NC	0.318909
245749_at	1.8	A	0.398926	-2.4	NC	0.633407
245750_at	877.3	P	2.44e-4	-0.3	D	0.999727
245751_s_at	80.1	P	2.44e-4	-0.2	NC	0.596188
245752_at	14.7	A	0.27417	0	NC	0.318909
245753_at	2.1	A	0.533936	-1.2	NC	0.558077
245754_at	1.1	A	0.601074	1	NC	0.416433
245755_at	45.4	P	0.01416	0.7	NC	0.012024
245756_at	492	P	2.44e-4	-0.4	NC	0.992212
245757_at	42.9	P	0.030273	0.5	NC	0.318909
245758_at	53.9	P	7.32e-4	-0.1	NC	0.875448
245759_at	100.2	P	0.00293	-0.3	NC	0.98579
245760_s_at	2.3	A	0.80542	-2.4	NC	0.911062
245761_at	162.6	P	0.001221	0.1	NC	0.5
245762_at	23.6	A	0.067627	0.3	NC	0.5
245763_at	110.7	P	0.001221	-0.1	NC	0.60871
245764_s_at	76.6	P	0.010742	-0.5	NC	0.98579
245765_at	11.3	A	0.398926	2.7	NC	0.5
245766_at	20.9	A	0.111572	0.4	NC	0.284967
245767_at	48	P	0.01416	-0.2	NC	0.545234
245768_at	164.8	P	2.44e-4	-0.5	D	0.998799
245769_at	60.5	P	0.023926	-0.4	NC	0.900148
245770_at	78.5	P	2.44e-4	0.2	NC	0.131343
245771_at	11.1	A	0.149658	0	NC	0.083826
245772_at	104.5	P	0.001221	0.5	NC	0.131343
245773_at	85	P	0.001221	0	NC	0.5
245774_at	78.9	P	0.00415	0.3	NC	0.019624
245775_at	423.7	P	2.44e-4	-0.4	D	0.995519
245776_at	231.6	P	2.44e-4	-0.3	D	0.999135
245777_at	82.5	P	2.44e-4	0.2	NC	0.088938
245778_at	56.9	M	0.056152	0.3	NC	0.5
245779_at	2.7	A	0.80542	-2.5	NC	0.830902
245780_at	298.7	P	7.32e-4	-0.3	NC	0.984574
245781_at	332.1	P	0.001953	-0.6	NC	0.99288
245782_at	20.4	A	0.432373	0.3	NC	0.429141
245783_s_at	79.4	A	0.067627	1.2	I	0.001336
245784_at	82.9	P	0.01416	-0.3	NC	0.964215
245785_at	2.3	A	0.943848	0.3	NC	0.061522
245786_at	121.7	P	0.008057	-0.3	D	0.99987
245787_at	317.3	P	2.44e-4	-0.3	NC	0.692594
245788_at	179.7	P	0.001221	0.5	NC	0.016731
245789_at	122.9	P	2.44e-4	-1.3	D	0.999973
245790_at	125.8	P	0.001953	0.1	NC	0.5
245791_at	852.9	P	2.44e-4	0.4	I	0.001077
245792_at	216.6	P	2.44e-4	0	NC	0.5
245793_at	69.1	P	0.037598	-0.1	NC	0.5
245794_at	313.8	P	2.44e-4	-0.2	NC	0.692594
245795_at	74.5	P	7.32e-4	0.1	NC	0.5
245796_at	645.6	P	2.44e-4	-0.4	D	0.999448
245797_at	50.8	A	0.19458	-0.3	NC	0.5
245798_at	13.8	A	0.19458	-0.6	NC	0.958799
245799_at	4.9	A	0.633789	0.8	NC	0.354442
245800_at	96.8	P	0.008057	0	NC	0.5
245801_at	1.7	A	0.953857	-0.3	NC	0.62112
245802_at	18.1	A	0.080566	-0.6	NC	0.854318
245803_at	1797.6	P	2.44e-4	-0.8	D	0.99998
245804_at	0.8	A	0.943848	-0.9	NC	0.5
245805_at	12.3	M	0.056152	2.6	NC	0.138386
245806_at	16.5	A	0.466064	-1.1	NC	0.822588
245807_at	32.4	A	0.303711	-1	D	0.999508
245808_at	93.4	P	0.001221	-0.4	NC	0.971234
245809_at	236.7	P	2.44e-4	0.3	NC	0.047264
245810_at	88.8	M	0.056152	-0.2	NC	0.747149
245811_at	1.6	A	0.432373	-2.8	NC	0.955851
245812_at	1.4	A	0.904785	-1.8	NC	0.989865
245813_at	4.8	A	0.72583	0	NC	0.5
245814_at	52.6	A	0.095215	0.5	NC	0.296089
245815_at	69	A	0.19458	-0.2	NC	0.830902
245816_at	1.6	A	0.72583	-4.4	NC	0.930187
245817_at	78.7	P	2.44e-4	-0.3	NC	0.805199
245818_at	132.6	P	0.00293	0	NC	0.5
245819_at	11.1	A	0.111572	-1.4	NC	0.669411
245820_at	43.9	A	0.095215	0.6	NC	0.296089
245821_at	495.4	P	2.44e-4	0.3	NC	0.028766
245822_at	446.7	P	2.44e-4	-0.2	NC	0.5
245823_at	5.9	A	0.696289	0.3	NC	0.570859
245824_at	11.9	A	0.665527	0.1	NC	0.62112
245825_at	113.4	P	2.44e-4	-0.2	NC	0.5
245826_at	18.8	A	0.219482	-0.2	NC	0.51942
245827_at	15.6	P	7.32e-4	-0.1	NC	0.5
245828_at	66.8	A	0.129639	-0.4	NC	0.964215
245829_at	1.8	A	0.533936	1.2	NC	0.37888
245830_at	15	A	0.111572	0.4	NC	0.131343
245831_at	99.7	P	0.005859	0.2	NC	0.330589
245832_at	528.5	P	2.44e-4	0.3	NC	0.094279
245833_at	29.9	A	0.303711	-0.5	NC	0.875448
245834_at	2	A	0.828613	0.6	NC	0.008511
245835_at	6.9	A	0.149658	-0.8	NC	0.958799
245836_at	0.3	A	0.769531	-1	NC	0.814013
245837_at	10.9	A	0.095215	-0.4	NC	0.5
245838_at	80.6	P	0.001221	0	NC	0.5
245839_at	26.3	P	0.030273	0.4	NC	0.284967
245840_at	66.1	P	0.00293	0.6	I	4.38e-4
245841_s_at	5221.5	P	2.44e-4	0.3	I	3.07e-4
245842_at	14.1	A	0.366211	-0.3	NC	0.506476
245843_at	51.4	A	0.067627	-0.2	NC	0.5
245844_at	178.6	P	0.005859	-0.1	NC	0.645558
245845_at	53.2	P	0.001221	-0.5	D	0.998664
245846_at	57.5	P	0.005859	0.1	NC	0.5
245847_at	33.2	M	0.056152	0.2	NC	0.118009
245848_at	108.9	P	2.44e-4	0.2	NC	0.5
245849_at	123.8	P	0.005859	0.4	NC	0.038415
245850_at	50.3	P	0.00415	-0.1	NC	0.570859
245851_at	131.4	P	2.44e-4	-0.4	D	0.998168
245852_at	154.3	P	0.001953	0.2	NC	0.342437
245853_at	96.4	P	0.001221	0.4	NC	0.124552
245854_at	179.3	P	0.005859	0.5	I	7.74e-4
245855_at	243.6	P	2.44e-4	-0.2	NC	0.5
245856_at	11	A	0.5	1	NC	0.736659
245857_at	1.2	A	0.72583	-2.9	NC	0.846768
245858_at	18.8	A	0.19458	-0.3	NC	0.5
245859_at	52.7	P	0.018555	-0.3	NC	0.5
245860_at	26.5	A	0.246094	-0.6	NC	0.467656
245861_at	27.6	A	0.171387	0.3	NC	0.5
245862_at	285.8	P	7.32e-4	-0.8	D	0.999977
245863_s_at	54.5	P	0.046143	-0.4	NC	0.830902
245864_at	54.4	A	0.171387	-0.2	NC	0.5
245865_at	0.8	A	0.962402	-0.1	NC	0.715033
245866_s_at	134.4	P	0.001221	0.1	NC	0.5
245867_at	278.1	P	2.44e-4	0.3	NC	0.094279
245868_at	443.7	P	2.44e-4	-0.9	D	0.99998
245869_at	41.8	A	0.533936	1	NC	0.429141
245870_at	101.6	P	0.037598	-0.6	D	0.998923
245871_at	6.1	A	0.665527	-2.6	NC	0.934434
245872_at	63	P	0.00415	0	NC	0.5
245873_at	43.5	P	0.023926	-0.4	D	0.998799
245874_at	4995	P	0.001953	-0.1	NC	0.5
245875_at	760.9	P	2.44e-4	0.2	NC	0.038415
245876_at	28.2	P	0.010742	0.9	NC	0.263341
245877_at	15	A	0.567627	2.9	I	3.89e-4
245878_at	78	P	0.037598	0	NC	0.633407
245879_at	93.4	P	0.001953	0.4	NC	0.007788
245880_at	21.3	A	0.129639	2.7	NC	0.054022
245881_at	123.1	P	7.32e-4	-0.5	NC	0.930187
245882_at	13.4	A	0.366211	-1.1	NC	0.786812
245883_at	11.4	A	0.149658	-0.8	NC	0.5
245884_at	81.3	P	0.001221	-0.5	NC	0.900148
245885_at	299.6	P	7.32e-4	-1	D	0.99998
245886_at	497.5	P	2.44e-4	0.8	I	3.e-5
245887_at	301	P	2.44e-4	0	NC	0.5
245888_at	160.5	P	2.44e-4	0.3	MI	0.005933
245889_at	1851.5	P	2.44e-4	-0.3	NC	0.971234
245890_at	1.2	A	0.850342	-0.2	NC	0.232549
245891_at	1073.2	P	2.44e-4	-1.1	D	0.99998
245892_at	15.8	A	0.5	1.9	NC	0.5
245893_at	182.5	P	7.32e-4	0.6	NC	0.019624
245894_at	293.8	P	2.44e-4	-0.3	NC	0.854318
245895_at	81.6	A	0.080566	0	NC	0.5
245896_at	138.3	P	2.44e-4	0.4	NC	0.138386
245897_at	74.1	A	0.067627	-0.6	D	0.996301
245898_at	122.2	P	0.001221	0.6	NC	0.012024
245899_at	85.8	P	0.010742	-0.3	NC	0.905721
245900_at	215.2	P	2.44e-4	0	NC	0.5
245901_at	39	P	0.046143	0	NC	0.5
245902_at	30.7	A	0.129639	0.6	NC	0.5
245903_at	45	P	0.018555	-0.8	NC	0.938478
245904_at	215.2	P	2.44e-4	2.1	I	2.e-5
245905_at	1106.5	P	2.44e-4	0.1	NC	0.194801
245906_at	34.3	A	0.149658	2.4	NC	0.094279
245907_at	0.4	A	0.981445	-2.7	D	0.996959
245908_at	4.8	A	0.633789	-0.5	NC	0.596188
245909_at	58.7	P	0.037598	0	NC	0.767451
245910_at	184.3	P	2.44e-4	-0.1	NC	0.5
245911_at	735.2	P	2.44e-4	0.3	I	0.001201
245912_at	402.4	P	0.005859	1.8	I	1.67e-4
245913_at	562.4	P	2.44e-4	-0.3	NC	0.930187
245914_at	77.8	P	0.00293	-0.2	NC	0.703911
245915_s_at	1361	P	2.44e-4	-0.1	NC	0.5
245916_at	26.2	P	2.44e-4	0.6	NC	0.467656
245917_at	284.1	P	0.001221	0.1	NC	0.252851
245918_at	1.1	A	0.72583	-3.4	NC	0.657563
245919_at	6.8	A	0.533936	-0.6	NC	0.949447
245920_at	33.3	P	0.037598	0.3	NC	0.454766
245921_at	37.5	A	0.149658	0.2	NC	0.5
245922_at	1.2	A	0.665527	0.9	NC	0.203871
245923_at	4.2	A	0.466064	-2	NC	0.958799
245924_at	100.9	P	0.00293	-0.1	NC	0.5
245925_at	238.5	P	2.44e-4	-1.5	D	0.99998
245926_at	80	P	0.005859	-0.2	NC	0.894337
245927_at	19.4	A	0.633789	0.3	NC	0.5
245928_s_at	392.1	P	2.44e-4	0.1	NC	0.5
245929_at	164.7	P	2.44e-4	0.2	NC	0.5
245930_at	76	A	0.111572	0.2	NC	0.5
245931_at	24.6	A	0.466064	1.2	NC	0.252851
245932_at	266.1	P	0.001953	-0.4	D	0.998664
245933_at	32.3	A	0.246094	-0.4	NC	0.62112
245934_at	299.9	P	0.001953	-0.2	NC	0.786812
245935_at	38.1	A	0.129639	-0.6	NC	0.980376
245936_at	32.7	P	0.010742	-0.3	NC	0.5
245937_at	135.8	P	2.44e-4	-0.2	NC	0.5
245938_at	284.8	P	2.44e-4	0.1	NC	0.5
245939_at	1692.6	P	2.44e-4	0	NC	0.5
245940_at	184.7	P	7.32e-4	-0.1	NC	0.5
245941_at	419	P	7.32e-4	0.3	NC	0.467656
245942_at	27.2	A	0.334473	0.1	NC	0.5
245943_at	37.4	A	0.111572	0.3	NC	0.416433
245944_at	98.2	P	2.44e-4	0	NC	0.5
245945_at	1.9	A	0.953857	-0.6	NC	0.814019
245946_at	5.4	A	0.780518	-0.1	NC	0.62112
245947_at	364.4	P	7.32e-4	-0.5	D	0.999135
245948_at	138	P	0.046143	-0.4	NC	0.989865
245949_at	2858.9	P	2.44e-4	-0.2	NC	0.978776
245950_at	91.7	P	0.00415	0.1	NC	0.5
245951_at	639.9	P	2.44e-4	0.5	I	0.001077
245952_at	20.5	A	0.246094	0.6	NC	0.467656
245953_at	9.6	A	0.780518	0	NC	0.493524
245954_at	26.3	A	0.246094	-0.3	NC	0.916174
245955_at	72.4	P	0.001221	1.8	I	2.e-5
245956_s_at	2667.6	P	2.44e-4	0.8	I	8.8e-5
245957_at	516.3	P	2.44e-4	-0.2	NC	0.736659
245958_at	4.8	A	0.601074	-0.3	NC	0.5
245959_at	14.8	A	0.246094	1.1	NC	0.493524
245960_at	158.3	P	0.00415	0	NC	0.5
245961_at	59	A	0.095215	-0.6	NC	0.900148
245962_at	139.2	P	0.00415	0.2	NC	0.026698
245963_at	19.6	A	0.129639	-0.4	NC	0.645558
245964_at	20.1	A	0.111572	1.2	NC	0.153232
245965_at	39	A	0.334473	0.3	NC	0.493524
245966_at	10.2	A	0.398926	0	NC	0.011045
245967_at	4.2	A	0.780518	0.2	NC	0.030967
245968_at	2.7	A	0.962402	-2.8	D	0.996959
245969_at	79.9	P	0.037598	-0.1	NC	0.900148
245970_at	3.2	A	0.828613	-2.3	NC	0.62112
245971_at	232.2	P	0.001221	-0.2	NC	0.975245
245972_at	173.4	P	2.44e-4	0.1	NC	0.5
245973_at	2.8	A	0.72583	1.2	NC	0.232549
245974_at	3.9	A	0.466064	-0.1	NC	0.252851
245975_at	225.9	P	0.001953	0.4	I	0.004481
245976_at	107.7	P	0.001221	0.1	NC	0.5
245977_at	1207.8	P	2.44e-4	1.6	I	2.e-5
245978_at	4.6	A	0.567627	-1.3	NC	0.987976
245979_at	19	P	0.010742	0.6	NC	0.131343
245980_at	14.2	A	0.129639	1	NC	0.296089
245981_at	239.8	P	7.32e-4	0.2	NC	0.061522
245982_at	54.2	A	0.19458	0	NC	0.403812
245983_at	107.9	P	2.44e-4	-0.1	NC	0.5
245984_at	197.8	P	2.44e-4	-0.1	NC	0.5
245985_at	375.1	P	2.44e-4	0.1	NC	0.5
245986_at	186.1	P	0.001953	0.1	NC	0.5
245987_at	1488	P	2.44e-4	-0.2	NC	0.814019
245988_at	231.9	P	2.44e-4	0.2	NC	0.354442
245989_s_at	415	P	2.44e-4	-0.3	NC	0.911062
245990_at	50	P	0.00415	-0.8	NC	0.980376
245991_at	448.3	P	2.44e-4	0.3	NC	0.050553
245992_at	29.2	P	0.030273	0.3	NC	0.506476
245993_at	1155.3	P	2.44e-4	0.4	I	4.38e-4
245994_at	47.5	M	0.056152	-0.4	NC	0.894337
245995_at	20.6	A	0.149658	0.3	NC	0.669411
245996_at	1.5	A	0.981445	-0.7	NC	0.5
245997_at	24.1	M	0.056152	0	NC	0.5
245998_at	646.7	P	2.44e-4	-0.2	NC	0.5
245999_at	1564	P	2.44e-4	0	NC	0.5
246000_at	39.6	P	0.018555	1.1	I	2.14e-4
246001_at	3.8	A	0.633789	-0.9	NC	0.905721
246002_at	1.3	A	0.969727	-0.7	NC	0.942324
246003_at	882.8	P	2.44e-4	0.2	NC	0.026698
246004_at	15.4	A	0.334473	-0.7	NC	0.822588
246005_at	163.2	P	2.44e-4	0.3	NC	0.026698
246006_at	2041.3	P	2.44e-4	-0.1	NC	0.5
246007_at	97	P	2.44e-4	-0.2	NC	0.669411
246008_at	125.1	P	0.00293	0	NC	0.429141
246009_at	89.4	P	0.00415	-0.3	NC	0.757415
246010_at	59.3	P	0.00415	-0.5	NC	0.692594
246011_at	29.4	A	0.171387	0	NC	0.692594
246012_at	94.2	P	0.001221	-0.6	D	0.99996
246013_at	18.6	M	0.056152	-0.1	NC	0.966696
246014_at	2.5	A	0.870361	0.1	NC	0.60871
246015_at	122.6	P	0.010742	-0.4	NC	0.990708
246016_at	82.7	P	2.44e-4	-0.7	D	0.999922
246017_at	212.6	P	0.001953	0.4	I	0.003355
246018_at	236.7	P	0.001221	0.8	I	2.14e-4
246019_at	29.2	A	0.19458	2.9	NC	0.354442
246020_at	158.2	P	7.32e-4	-0.5	D	0.998168
246021_at	14.8	A	0.533936	-0.6	NC	0.5
246022_at	4.3	A	0.633789	-1.1	NC	0.669411
246023_at	27.7	P	0.01416	0.9	NC	0.232549
246024_at	3.4	A	0.888428	-0.1	NC	0.633407
246025_at	19.4	A	0.466064	-0.2	NC	0.5
246026_at	258.1	P	7.32e-4	0.1	NC	0.111714
246027_at	55.7	M	0.056152	0.2	NC	0.454766
246028_at	248.8	P	2.44e-4	-0.9	D	0.99998
246029_at	2009.3	P	2.44e-4	-0.3	NC	0.596188
246030_at	202.5	P	0.001221	0	NC	0.5
246031_at	269.2	P	2.44e-4	0.4	MI	0.005409
246032_s_at	8.7	A	0.366211	-1.1	NC	0.955851
246033_at	121.4	P	0.001221	0	NC	0.094279
246034_at	95.2	P	0.023926	-1.6	D	0.999833
246035_at	824.4	P	2.44e-4	0.8	I	2.e-5
246036_at	81.1	P	0.001953	0	NC	0.5
246037_at	98.5	P	7.32e-4	-0.3	NC	0.955851
246038_s_at	31.5	P	0.023926	-0.1	NC	0.5
246039_at	126.1	P	2.44e-4	0.1	NC	0.5
246040_at	150.1	P	2.44e-4	0.2	NC	0.318909
246041_at	136.5	P	7.32e-4	0.1	NC	0.061522
246042_at	776.1	P	2.44e-4	0.8	I	2.14e-4
246043_at	55.3	P	0.008057	0	NC	0.5
246044_at	184.2	P	2.44e-4	-0.4	D	0.996301
246045_at	73.8	P	0.037598	-0.4	NC	0.921063
246046_at	17.7	A	0.111572	-0.5	NC	0.5
246047_at	32.4	A	0.095215	1.8	NC	0.009292
246048_at	0.8	A	0.753906	-3.4	NC	0.657563
246049_at	1.9	A	0.601074	-2.8	NC	0.669411
246050_s_at	344.7	P	2.44e-4	-0.2	NC	0.5
246051_at	263.2	P	2.44e-4	-0.1	NC	0.5
246052_at	42.2	P	0.023926	0.8	I	2.73e-4
246053_at	60.4	P	0.037598	0.2	NC	0.5
246054_at	39.7	A	0.27417	0	NC	0.5
246055_at	122.4	P	0.008057	0	NC	0.5
246056_at	94.2	P	0.010742	-0.1	NC	0.5
246057_at	63.4	P	0.001221	0.6	NC	0.019624
246058_at	189	P	2.44e-4	0.2	NC	0.5
246059_at	175.5	P	2.44e-4	0.1	NC	0.5
246060_at	217.1	P	7.32e-4	0	NC	0.5
246061_at	156.4	P	2.44e-4	0.3	I	1.01e-4
246062_at	172.3	P	7.32e-4	-0.7	D	0.99997
246063_at	67.4	P	0.018555	-0.3	NC	0.645558
246064_at	360.5	P	7.32e-4	0.1	NC	0.5
246065_at	1.8	A	0.567627	-4	NC	0.838962
246066_at	132.4	P	0.001953	-0.3	NC	0.814019
246067_at	302.5	P	2.44e-4	0.7	I	2.7e-5
246068_at	6621.3	P	2.44e-4	0	NC	0.5
246069_at	23	A	0.095215	0.4	NC	0.5
246070_at	1179.2	P	2.44e-4	0.5	I	4.e-5
246071_at	146.3	P	0.001953	0.1	NC	0.5
246072_at	22.7	A	0.095215	-0.4	NC	0.5
246073_at	442.6	P	2.44e-4	0.3	NC	0.105663
246074_at	98.9	P	0.008057	-0.1	NC	0.232549
246075_at	21.8	A	0.149658	-0.3	NC	0.777251
246076_at	100.3	P	0.001953	0	NC	0.5
246077_at	25.1	A	0.067627	0.1	NC	0.177412
246078_s_at	28.6	P	0.008057	0.2	NC	0.169098
246079_at	50.4	A	0.129639	0.1	NC	0.5
246080_at	3.3	A	0.466064	-2.3	NC	0.978776
246081_s_at	261.6	P	2.44e-4	-0.2	NC	0.767451
246082_at	4	A	0.601074	0.1	NC	0.39129
246083_at	46.3	P	0.037598	0	NC	0.5
246084_at	67.6	P	0.00415	0.1	NC	0.354442
246085_at	94.5	P	2.44e-4	-0.1	NC	0.354442
246086_at	24.4	A	0.219482	-0.4	NC	0.51942
246087_at	53.6	P	0.001221	-0.1	NC	0.5
246088_at	128.9	P	0.001953	-0.1	NC	0.5
246089_at	757.2	P	2.44e-4	0.1	NC	0.5
246090_at	272.6	P	7.32e-4	-0.8	D	0.99998
246091_at	94.5	P	0.005859	0.2	NC	0.013078
246092_at	1143.4	P	2.44e-4	0.2	NC	0.044149
246093_at	131.2	P	0.00293	-0.3	NC	0.934434
246094_at	87.4	P	2.44e-4	0.4	NC	0.467656
246095_at	50.9	P	0.01416	0	NC	0.5
246096_at	27.6	A	0.149658	0.7	NC	0.403812
246097_at	270.1	P	2.44e-4	0.8	I	1.3e-4
246098_at	241.4	P	0.001953	0	NC	0.5
246099_at	73.6	P	7.32e-4	-0.4	D	0.996959
246100_at	3.5	A	0.696289	1	NC	0.403812
246101_at	1.3	A	0.72583	-0.4	NC	0.83498
246102_at	2.3	A	0.633789	-0.4	NC	0.5
246103_at	92.3	P	0.046143	0.1	NC	0.5
246104_at	116.7	P	0.00293	-0.6	D	0.99998
246105_at	8.9	A	0.5	0.6	NC	0.5
246106_at	2	A	0.780518	0.7	NC	0.138386
246107_at	15	A	0.080566	-0.2	NC	0.416433
246108_at	456.2	P	2.44e-4	-0.4	D	0.999759
246109_at	90.4	P	0.001221	-0.6	D	0.999034
246110_at	43.5	A	0.171387	1.5	MI	0.005409
246111_at	85	P	0.00415	-0.1	NC	0.5
246112_at	144.5	P	2.44e-4	-0.2	NC	0.767451
246113_at	10.7	A	0.567627	-1.5	NC	0.777251
246114_at	466	P	7.32e-4	-2.1	D	0.99998
246115_at	80.1	P	0.001953	0.1	NC	0.5
246116_at	30.5	P	0.030273	0	NC	0.5
246117_at	121.1	P	0.008057	0	NC	0.5
246118_at	4.8	A	0.5	-2.1	NC	0.570859
246119_at	466.5	P	2.44e-4	-0.3	MD	0.994591
246120_at	57.4	P	0.018555	-0.5	NC	0.888286
246121_at	37.8	A	0.095215	0.3	NC	0.5
246122_at	4	A	0.72583	-2.2	NC	0.925732
246123_at	17.5	A	0.219482	-0.5	NC	0.60871
246124_at	379.9	P	2.44e-4	0.3	NC	0.047264
246125_at	430.7	P	2.44e-4	1.1	I	4.6e-5
246126_at	181	P	7.32e-4	0.5	NC	0.008511
246127_s_at	5.1	A	0.567627	-0.5	NC	0.5
246128_at	12	A	0.665527	-0.5	NC	0.942324
246129_at	12.5	A	0.567627	2.3	NC	0.5
246130_at	24.9	A	0.366211	-0.1	NC	0.5
246131_at	575.2	P	2.44e-4	0.1	NC	0.5
246132_at	7	A	0.334473	-2.7	NC	0.5
246133_at	1059.5	P	2.44e-4	-0.1	NC	0.5
246134_at	92.4	P	2.44e-4	-0.4	NC	0.814019
246135_at	1193.6	P	2.44e-4	-0.3	NC	0.981872
246136_at	34.6	A	0.27417	0.9	NC	0.074268
246137_at	5.4	A	0.753906	-0.4	NC	0.416433
246138_at	45.8	P	0.001953	-0.1	NC	0.5
246139_at	163.5	P	7.32e-4	-0.1	NC	0.5
246140_at	134.7	P	0.00415	0	NC	0.5
246141_at	16.6	A	0.246094	-1.6	NC	0.5
246142_at	272.4	P	2.44e-4	0.7	I	1.01e-4
246143_at	158.9	P	2.44e-4	0.1	NC	0.48058
246144_at	58.2	P	0.010742	-0.4	NC	0.854318
246145_at	7.3	A	0.466064	0.7	NC	0.099852
246146_at	192.5	P	0.008057	-0.2	NC	0.5
246147_s_at	446.9	P	7.32e-4	0.5	I	0.003699
246148_at	77.3	P	0.00415	-0.3	NC	0.916174
246149_at	1739.6	P	2.44e-4	-1.1	D	0.99998
246150_at	330.5	P	0.00293	-0.2	NC	0.5
246151_at	27.1	A	0.080566	-0.6	NC	0.681091
246152_at	52.6	A	0.111572	-0.2	NC	0.213188
246153_s_at	1222.6	P	2.44e-4	0.4	I	2.3e-5
246154_at	58.6	P	0.030273	0.5	NC	0.5
246155_at	49.2	P	0.037598	-0.1	NC	0.5
246156_at	1278.2	P	2.44e-4	0	NC	0.5
246157_at	427	P	7.32e-4	0.6	I	2.3e-5
246158_at	68.3	P	0.018555	0	NC	0.5
246159_at	3.1	A	0.633789	-1.3	NC	0.747149
246160_at	160.8	P	7.32e-4	-0.1	NC	0.5
246161_at	770.7	P	2.44e-4	0	NC	0.5
246162_at	69.1	P	2.44e-4	-0.4	NC	0.805199
246163_at	1.9	A	0.828613	-0.9	NC	0.5
246164_at	11.3	A	0.303711	2.2	NC	0.342437
246165_at	1.5	A	0.601074	0	NC	0.5
246166_at	5.8	A	0.432373	0.2	NC	0.296089
246167_at	32.5	A	0.398926	-0.7	NC	0.5
246168_at	3	A	0.696289	-0.1	NC	0.669411
246169_at	181.8	P	0.001953	0.2	NC	0.169098
246170_at	514.7	P	2.44e-4	0.1	NC	0.5
246171_at	324.7	P	2.44e-4	-0.4	D	0.999932
246172_s_at	43.4	A	0.080566	0.6	NC	0.342437
246173_s_at	139.4	P	2.44e-4	0.5	I	3.89e-4
246174_s_at	15.6	A	0.095215	0	NC	0.5
246175_s_at	22.7	A	0.095215	-0.9	D	0.998923
246176_at	27.4	A	0.5	3.6	NC	0.044149
246177_at	1	A	0.753906	-0.4	NC	0.5
246178_s_at	3.2	A	0.753906	-1.8	NC	0.98579
246179_at	2.3	A	0.919434	-0.3	NC	0.506476
246180_at	149.7	P	2.44e-4	-0.2	NC	0.545234
246181_at	69.9	P	0.037598	0.4	NC	0.035785
246182_at	33.7	P	0.008057	-0.7	NC	0.989865
246183_at	14.9	A	0.72583	1.9	NC	0.545234
246184_at	291.9	P	2.44e-4	0	NC	0.5
246185_at	120.9	P	2.44e-4	0.3	NC	0.044149
246186_at	8.6	A	0.533936	-0.8	NC	0.5
246187_at	33.4	P	0.046143	-0.7	D	0.999448
246188_at	70.6	P	0.01416	0.1	NC	0.342437
246189_at	158.4	P	0.005859	0.3	NC	0.169098
246190_at	106.8	P	2.44e-4	-0.5	NC	0.975245
246191_at	1398.5	P	2.44e-4	0.2	NC	0.054022
246192_at	853.3	P	2.44e-4	0.2	NC	0.061522
246193_at	168.3	P	2.44e-4	0.7	I	4.92e-4
246194_at	197.4	P	2.44e-4	-0.1	NC	0.5
246195_at	111.9	P	2.44e-4	-1	D	0.999973
246196_at	113.8	P	2.44e-4	0.2	NC	0.099852
246197_at	215	P	2.44e-4	-0.6	D	0.999911
246198_at	107.5	P	7.32e-4	0	NC	0.5
246199_at	87.3	P	0.030273	0.2	NC	0.185981
246200_at	31.7	A	0.111572	-0.5	NC	0.916174
246201_at	196.9	P	0.00293	-0.4	MD	0.994591
246202_at	67.2	P	0.001221	-0.4	NC	0.786812
246203_at	860.3	P	2.44e-4	1	I	2.7e-5
246204_at	172.1	P	0.005859	-0.1	NC	0.5
246205_at	94.6	P	0.001953	-0.1	NC	0.5
246206_at	11.6	A	0.5	-2.1	NC	0.725952
246207_at	142.8	P	2.44e-4	0	NC	0.5
246208_at	19.3	A	0.432373	-0.8	NC	0.5
246209_at	13.4	A	0.19458	-1	NC	0.838962
246210_at	57.8	P	2.44e-4	0.7	NC	0.01421
246211_at	296.8	P	2.44e-4	-0.5	D	0.999922
246212_at	83.1	P	7.32e-4	0.1	NC	0.5
246213_at	131.8	P	0.023926	-0.2	D	0.995927
246214_at	850.2	P	2.44e-4	0.2	NC	0.061522
246215_at	36	P	0.001953	0.8	I	0.001651
246216_at	177.8	P	2.44e-4	0.2	NC	0.242585
246217_at	89.4	P	0.00293	-0.5	NC	0.938478
246218_at	114.3	P	2.44e-4	0.1	NC	0.5
246219_at	363.7	P	2.44e-4	-0.1	NC	0.5
246220_at	372	P	2.44e-4	0.1	NC	0.467656
246221_at	159.1	P	2.44e-4	-0.8	NC	0.725952
246222_at	34.3	P	0.030273	-0.2	NC	0.5
246223_at	171	P	2.44e-4	-0.4	NC	0.830902
246224_at	17.5	A	0.171387	-0.1	NC	0.5
246225_at	79.7	P	0.005859	-0.2	NC	0.905721
246226_at	80.1	P	0.018555	0.5	NC	0.00712
246227_at	3.3	A	0.780518	0	NC	0.318909
246228_at	1152.7	P	2.44e-4	-1.2	D	0.99998
246229_at	135	P	2.44e-4	2.3	I	2.e-5
246230_at	72.6	P	0.037598	0.2	NC	0.5
246231_at	47.6	P	0.00293	0.3	NC	0.5
246232_at	285.3	P	2.44e-4	0.1	NC	0.5
246233_at	138.9	P	7.32e-4	-0.1	NC	0.5
246234_at	106.2	P	7.32e-4	-0.3	NC	0.5
246235_at	84.3	P	0.030273	0.1	NC	0.5
246236_at	59.5	A	0.19458	0.1	NC	0.342437
246237_at	90.9	P	7.32e-4	0.2	NC	0.493524
246238_at	86.6	P	2.44e-4	0.6	I	1.14e-4
246239_at	111.4	P	0.037598	-0.7	D	0.99994
246240_at	134.2	P	0.001953	0.4	NC	0.007788
246241_at	61.4	P	0.037598	2.1	I	6.e-5
246242_at	17.4	A	0.171387	0.7	NC	0.493524
246243_at	100.1	P	7.32e-4	-0.5	D	0.999911
246244_at	247.3	P	7.32e-4	0.2	NC	0.185981
246245_at	288.1	P	2.44e-4	0	NC	0.5
246246_at	36.4	A	0.19458	-0.2	NC	0.5
246247_at	258.1	P	2.44e-4	-0.1	NC	0.5
246248_at	4.8	A	0.533936	-0.8	NC	0.296089
246249_at	114.5	P	0.001953	0.9	I	2.73e-4
246250_at	38.5	A	0.095215	1.1	NC	0.153232
246251_at	27.1	A	0.366211	0.2	NC	0.669411
246252_s_at	312	P	2.44e-4	-0.6	D	0.99987
246253_at	245.6	P	7.32e-4	-0.5	NC	0.991489
246254_at	3.4	A	0.665527	-1.3	NC	0.955851
246255_at	98.4	P	7.32e-4	0.1	NC	0.5
246256_at	1.9	A	0.850342	-0.3	NC	0.786812
246257_at	227.8	P	2.44e-4	-0.6	D	0.999508
246258_at	27.7	P	2.44e-4	0.3	NC	0.5
246259_at	228.7	P	2.44e-4	-0.1	NC	0.5
246260_at	25.8	A	0.19458	-0.7	D	0.99751
246261_at	84.6	P	0.00415	0	NC	0.342437
246262_at	29	A	0.219482	-0.1	NC	0.5
246263_at	372.1	P	2.44e-4	0.1	NC	0.5
246264_at	63.4	P	0.030273	-0.1	NC	0.633407
246265_at	165.5	P	2.44e-4	0.3	NC	0.038415
246266_at	135.4	P	2.44e-4	0.5	I	0.00225
246267_at	3382.8	P	2.44e-4	0	NC	0.5
246268_at	86.6	P	7.32e-4	0.3	NC	0.169098
246269_at	49.1	P	0.023926	0.2	NC	0.5
246270_at	194.6	P	7.32e-4	-0.3	NC	0.984574
246271_at	31.4	A	0.665527	-0.1	NC	0.558077
246272_at	72.5	P	0.037598	0.5	I	2.73e-4
246273_at	3.3	A	0.780518	0.1	NC	0.5
246274_at	39.6	P	0.018555	0.3	NC	0.5
246275_at	38.7	A	0.171387	0.2	NC	0.330589
246276_at	129.8	P	2.44e-4	0	NC	0.5
246277_at	14.9	A	0.366211	2.2	NC	0.019624
246278_at	77.9	P	0.005859	0.3	NC	0.429141
246279_at	31.7	A	0.067627	0.1	NC	0.403812
246280_at	137.4	P	2.44e-4	0.2	NC	0.441923
246281_at	140.6	P	7.32e-4	0.3	NC	0.021224
246282_at	39.3	P	0.018555	0.4	NC	0.242585
246283_at	385.3	P	2.44e-4	-0.2	NC	0.633407
246284_at	114.5	P	0.001221	-0.9	D	0.998923
246285_at	106.5	P	0.00415	-1.3	D	0.999948
246286_at	905.4	P	7.32e-4	0.2	NC	0.057676
246287_at	97.3	P	0.001953	0.1	NC	0.5
246288_at	302.1	P	2.44e-4	0.6	I	1.3e-4
246289_at	570.6	P	2.44e-4	0.2	NC	0.242585
246290_at	1683.8	P	2.44e-4	0.8	I	2.e-5
246291_at	170.9	P	2.44e-4	-0.3	NC	0.757415
246292_at	284.2	P	0.001953	-0.3	NC	0.796129
246293_at	130.8	P	2.44e-4	0.8	I	4.e-5
246294_at	142.7	P	0.00293	0	NC	0.5
246295_at	16.5	A	0.246094	-0.6	NC	0.5
246296_at	93	P	0.018555	0.4	NC	0.026698
246297_at	18.6	A	0.5	1.8	NC	0.5
246298_at	101.9	P	0.00293	-0.8	D	0.999448
246299_at	0.8	A	0.943848	-1.1	NC	0.403812
246300_at	80.6	P	0.001953	-0.7	D	0.999833
246301_at	234.3	P	2.44e-4	0	NC	0.5
246302_at	309.7	P	2.44e-4	0.2	NC	0.403812
246303_at	32.1	A	0.095215	0.2	NC	0.5
246304_at	419.6	P	2.44e-4	-0.7	D	0.99998
246305_at	548.3	P	2.44e-4	-0.2	NC	0.506476
246306_at	101	P	0.00415	-0.3	NC	0.669411
246307_at	1087.9	P	2.44e-4	0.5	I	2.e-5
246308_at	33	P	0.001953	0.2	NC	0.5
246309_at	72.4	P	2.44e-4	0.2	NC	0.035785
246310_at	43	P	2.44e-4	0.6	I	6.18e-4
246311_at	287.8	P	2.44e-4	-0.2	NC	0.830902
246312_at	181.1	P	7.32e-4	-0.2	NC	0.971234
246313_at	0.9	A	0.962402	-0.6	NC	0.983269
246314_at	163	P	0.001221	-0.4	NC	0.888286
246315_at	35.9	A	0.095215	0.3	NC	0.5
246316_at	2.3	A	0.904785	-1.2	NC	0.757415
246317_at	144.9	P	0.001221	0.2	NC	0.161038
246318_at	112.1	P	0.001953	-0.1	NC	0.5
246319_at	267.6	P	2.44e-4	0	NC	0.5
246320_at	295.2	P	2.44e-4	0	NC	0.5
246321_at	16.7	A	0.149658	-0.3	NC	0.570859
246322_at	101	P	0.001221	-0.1	NC	0.5
246323_at	53.5	A	0.067627	-0.2	NC	0.5
246324_at	186.9	P	7.32e-4	1.2	I	4.e-5
246325_at	51.1	A	0.067627	-0.1	NC	0.805199
246326_at	43.9	P	0.018555	0.1	NC	0.5
246327_at	286.7	P	2.44e-4	-0.1	NC	0.5
246328_at	148.9	P	0.008057	0.7	I	5.52e-4
246329_at	112.7	P	0.00293	0.2	NC	0.5
246330_at	167	P	0.001221	-0.2	NC	0.838962
246331_at	87.5	P	0.00293	-0.3	NC	0.596188
246332_at	5.5	A	0.398926	1.3	NC	0.747149
246333_at	216.2	P	2.44e-4	0.4	NC	0.006503
246334_at	114.3	P	7.32e-4	0.1	NC	0.5
246335_at	10.3	A	0.533936	-1.5	NC	0.934434
246336_at	7.8	A	0.27417	-0.3	NC	0.777251
246337_at	3.1	A	0.665527	-1.4	NC	0.838962
246338_s_at	5.8	A	0.466064	0.3	NC	0.105663
246339_at	86.7	P	7.32e-4	0.1	NC	0.5
246340_s_at	14.6	A	0.219482	-1.3	NC	0.977068
246341_x_at	1.4	A	0.888428	-0.8	NC	0.5
246342_at	2.5	A	0.828613	-2.7	NC	0.48058
246343_at	123.7	P	2.44e-4	-0.3	NC	0.983269
246344_at	182.7	P	2.44e-4	0.5	I	2.41e-4
246345_at	151.1	P	0.001221	-0.2	NC	0.5
246346_at	86.7	P	2.44e-4	-0.2	NC	0.925732
246347_at	60.7	P	0.001221	0	NC	0.5
246348_at	148.8	P	2.44e-4	-0.3	NC	0.846768
246349_at	5.9	A	0.633789	2.1	NC	0.493524
246350_at	37.3	A	0.129639	0	NC	0.5
246351_at	129.2	P	2.44e-4	-0.3	NC	0.62112
246352_at	4.9	A	0.696289	0.1	NC	0.118009
246353_s_at	18	A	0.129639	0.7	NC	0.145682
246354_at	24.9	A	0.246094	2.1	NC	0.39129
246355_at	21.6	P	0.037598	-0.5	NC	0.5
246356_x_at	27.6	P	0.001221	0.2	NC	0.5
246357_x_at	1	A	0.870361	-0.3	NC	0.342437
246358_x_at	1.3	A	0.932373	-0.8	NC	0.814019
246359_x_at	30.3	A	0.080566	-0.9	NC	0.989865
246360_at	17.5	A	0.246094	0.1	NC	0.307406
246361_s_at	19.2	A	0.111572	0.2	NC	0.60871
246362_at	2.7	A	0.633789	2.2	NC	0.5
246363_at	11.4	A	0.366211	-0.5	NC	0.854318
246364_at	24.3	A	0.129639	-0.5	NC	0.5
246365_at	8.7	A	0.27417	1.4	NC	0.5
246366_at	183.1	P	2.44e-4	-0.3	NC	0.786812
246367_at	24.4	A	0.111572	3.8	NC	0.050553
246368_at	463.2	P	2.44e-4	0.2	NC	0.185981
246369_at	34.1	P	0.00293	0	NC	0.467656
246370_at	70	P	0.037598	3.5	I	8.8e-5
246371_at	60.9	P	0.037598	0.2	NC	0.252851
246372_at	23.8	P	0.023926	0	NC	0.318909
246373_at	153.3	P	7.32e-4	-0.1	NC	0.5
246374_at	59.4	P	0.030273	-1.5	D	0.999932
246375_at	227.2	P	2.44e-4	-1	D	0.99998
246376_at	242.5	P	7.32e-4	-0.5	D	0.999911
246377_at	23.8	A	0.19458	-0.3	NC	0.354442
246378_at	228.8	P	2.44e-4	0.2	NC	0.203871
246379_s_at	922.2	P	2.44e-4	0.4	I	0.001651
246380_at	24.1	A	0.366211	-0.2	NC	0.570859
246381_at	2.2	A	0.850342	0.3	NC	0.138386
246382_at	4.7	A	0.665527	0.2	NC	0.805199
246383_at	24.8	A	0.111572	-0.5	NC	0.5
246384_at	616.7	P	2.44e-4	-0.2	NC	0.814019
246385_at	18.4	A	0.567627	0	NC	0.645558
246386_at	28.3	A	0.111572	0.1	NC	0.5
246387_at	28.9	P	0.023926	-0.2	NC	0.5
246388_at	1.7	A	0.850342	-0.4	NC	0.5
246389_at	156.2	P	0.008057	0.1	NC	0.467656
246390_at	365.7	P	2.44e-4	0.7	I	1.67e-4
246391_at	457.1	P	2.44e-4	0.2	NC	0.069813
246392_at	23.9	A	0.171387	-0.6	NC	0.911062
246393_at	25.8	P	0.018555	0.2	NC	0.60871
246394_at	26.6	P	0.010742	0.7	NC	0.429141
246395_at	213.9	P	7.32e-4	1	I	2.e-5
246396_at	74.4	P	0.00293	-1.5	D	0.99998
246397_at	33	A	0.111572	1	NC	0.006503
246398_at	239.4	P	7.32e-4	-0.2	NC	0.715033
246399_at	193.3	P	0.001953	-0.9	D	0.999973
246400_at	143.9	P	2.44e-4	-0.3	NC	0.830902
246401_at	40.2	A	0.080566	0.1	NC	0.024755
246402_at	8.4	A	0.19458	-0.3	NC	0.5
246403_at	47.8	P	0.008057	0.8	I	6.18e-4
246404_at	146.8	P	0.001953	-0.2	NC	0.669411
246405_at	64.7	P	0.00415	0.7	I	7.8e-5
246406_at	5.4	A	0.601074	0.3	NC	0.099852
246407_at	25.6	A	0.5	0.6	NC	0.5
246408_at	367.6	P	2.44e-4	-0.3	D	0.995927
246409_at	104	P	2.44e-4	0.4	NC	0.074268
246410_at	177.2	P	7.32e-4	0.4	NC	0.48058
246411_at	20.5	A	0.432373	2.8	NC	0.274048
246412_at	95.4	P	0.001221	0.1	NC	0.5
246413_at	34.8	M	0.056152	-0.2	NC	0.916174
246414_at	10	A	0.27417	2.9	NC	0.296089
246415_at	146.8	P	0.010742	-0.2	NC	0.5
246416_at	12.2	A	0.219482	3.2	NC	0.015426
246417_at	64.5	P	0.023926	-0.1	NC	0.5
246418_at	15	A	0.633789	-0.7	NC	0.5
246419_at	5.6	A	0.870361	1.1	NC	0.263341
246420_at	42.6	P	0.046143	-0.4	NC	0.955851
246421_at	759.4	P	2.44e-4	-0.4	D	0.999911
246422_at	244.1	P	0.001221	-0.2	NC	0.5
246423_at	36.7	P	2.44e-4	0.7	NC	0.024755
246424_at	396.8	P	2.44e-4	0.4	I	6.92e-4
246425_at	131.1	P	2.44e-4	0.6	I	3.5e-5
246426_at	8.9	A	0.633789	-1.3	NC	0.645558
246427_at	62.5	P	0.00293	0.1	NC	0.822588
246428_at	59.7	P	0.01416	-0.4	NC	0.5
246429_at	27.4	A	0.129639	3.5	NC	0.069813
246430_at	7.4	A	0.398926	0.3	NC	0.5
246431_at	7.5	A	0.601074	2.6	NC	0.37888
246432_at	1.8	A	0.72583	-2.6	NC	0.990708
246433_at	72.1	P	0.001953	-0.3	NC	0.5
246434_at	139.5	P	0.005859	-0.1	NC	0.5
246435_at	18.4	A	0.303711	-0.7	NC	0.296089
246436_at	102.9	P	7.32e-4	-0.2	NC	0.703911
246437_at	13.8	A	0.334473	-0.8	NC	0.5
246438_at	16.2	A	0.334473	0.5	NC	0.366593
246439_at	37.9	P	0.008057	-0.3	NC	0.681091
246440_at	256.9	P	0.001221	0.7	I	6.8e-5
246441_at	288.2	P	0.001953	0.3	NC	0.019624
246442_at	132.2	P	2.44e-4	-0.1	NC	0.5
246443_at	189.1	P	7.32e-4	0.3	NC	0.467656
246444_at	70.4	P	0.001953	0.4	NC	0.330589
246445_at	286.3	P	7.32e-4	0.5	I	0.003699
246446_at	171.9	P	2.44e-4	-0.5	D	0.999886
246447_at	151.2	P	2.44e-4	0.2	NC	0.330589
246448_at	233.3	P	2.44e-4	-0.1	NC	0.5
246449_at	58.5	A	0.149658	0.4	NC	0.5
246450_at	73.8	P	0.01416	-0.4	NC	0.955851
246451_at	337.5	P	7.32e-4	0.1	NC	0.5
246452_at	370.3	P	2.44e-4	0.1	NC	0.5
246453_at	367.5	P	2.44e-4	-0.1	NC	0.5
246454_at	199.3	P	2.44e-4	-0.3	NC	0.692594
246455_at	6.9	A	0.665527	2	NC	0.342437
246456_at	8.9	A	0.5	1.9	NC	0.318909
246457_at	130.3	P	2.44e-4	0.6	I	0.004073
246458_at	40.5	P	0.030273	2.1	NC	0.028766
246459_at	93.7	P	2.44e-4	-0.9	D	0.99998
246460_at	598.7	P	2.44e-4	0.1	NC	0.441923
246461_at	55.8	P	0.001221	-0.2	NC	0.5
246462_at	66.2	P	0.001953	-0.3	NC	0.964215
246463_at	63	M	0.059082	0	NC	0.5
246464_at	16.4	A	0.149658	-0.2	NC	0.145682
246465_at	26.5	A	0.095215	0.4	NC	0.015426
246466_at	331.4	P	2.44e-4	0.9	I	2.73e-4
246467_at	3.6	A	0.753906	-0.4	NC	0.5
246468_at	138.4	P	7.32e-4	2.1	I	2.3e-5
246469_at	112.9	P	7.32e-4	0.2	NC	0.222749
246470_at	2.2	A	0.601074	-0.2	NC	0.5
246471_s_at	13.6	A	0.19458	3.8	NC	0.011045
246472_at	4.1	A	0.533936	0.1	NC	0.284967
246473_at	23.9	P	0.023926	0.3	NC	0.5
246474_at	8.3	A	0.246094	-0.8	NC	0.583567
246475_at	87.3	P	0.001953	0.7	NC	0.015426
246476_at	75.1	P	2.44e-4	0	NC	0.5
246477_at	166.4	P	0.001221	0.2	NC	0.403812
246478_at	182.2	P	2.44e-4	0.5	I	0.001201
246479_at	266	P	2.44e-4	0.5	I	2.3e-5
246480_at	315.7	P	2.44e-4	0.2	NC	0.105663
246481_s_at	717.3	P	2.44e-4	2.7	I	2.e-5
246482_at	107.3	P	7.32e-4	0.2	NC	0.161038
246483_at	213.8	P	2.44e-4	0.3	I	0.00249
246484_at	175.4	P	0.001953	0.1	NC	0.5
246485_at	11	A	0.601074	-0.9	NC	0.822588
246486_at	142.1	P	7.32e-4	-0.1	NC	0.5
246487_at	29	A	0.219482	0.9	NC	0.012024
246488_at	220.9	P	2.44e-4	1.2	I	2.e-5
246489_at	1649.7	P	2.44e-4	0.1	NC	0.242585
246490_at	29.5	A	0.466064	-0.3	NC	0.5
246491_at	34.2	P	2.44e-4	0.2	NC	0.5
246492_at	31.5	P	0.00415	0	NC	0.454766
246493_at	24.7	M	0.056152	-0.5	D	0.99775
246494_at	34.5	A	0.19458	-0.7	NC	0.973302
246495_at	28.1	A	0.129639	-1.4	NC	0.894337
246496_at	95.2	P	2.44e-4	-0.2	NC	0.5
246497_at	170.6	P	2.44e-4	0	NC	0.5
246498_at	27.1	A	0.111572	-0.5	NC	0.942324
246499_at	127.9	P	2.44e-4	-0.5	NC	0.645558
246500_at	277.1	P	0.00293	0.1	NC	0.454766
246501_at	121.9	P	0.010742	0.2	NC	0.5
246502_at	108.8	P	0.00415	-0.2	NC	0.60871
246503_at	1781.2	P	2.44e-4	0.5	I	5.2e-5
246504_at	6.9	A	0.19458	-1.6	NC	0.545234
246505_at	463	P	2.44e-4	-0.6	D	0.999886
246506_at	517.6	P	2.44e-4	-1.5	D	0.99998
246507_at	174.6	P	2.44e-4	-0.2	NC	0.777251
246508_at	397.1	P	7.32e-4	-0.3	NC	0.978776
246509_at	49.7	A	0.19458	0	NC	0.5
246510_at	24.4	A	0.171387	0.2	NC	0.145682
246511_at	469.6	P	2.44e-4	1.2	I	2.e-5
246512_at	74.6	P	2.44e-4	0.2	NC	0.013078
246513_at	205.6	P	2.44e-4	-0.1	NC	0.5
246514_at	11.1	A	0.72583	-2.3	NC	0.757415
246515_at	64.7	P	2.44e-4	0.3	NC	0.5
246516_at	105.1	P	0.001953	0	NC	0.5
246517_at	30.3	A	0.129639	0.4	NC	0.013078
246518_at	51.2	P	0.001953	0.2	NC	0.078937
246519_at	21.9	A	0.398926	1.7	NC	0.5
246520_at	68.1	P	0.001221	-0.4	NC	0.988955
246521_at	368.4	P	7.32e-4	0.2	NC	0.044149
246522_at	164.5	P	2.44e-4	-0.1	NC	0.5
246523_at	3.9	A	0.870361	0	NC	0.5
246524_at	85.4	P	0.010742	0	NC	0.5
246525_at	4.7	A	0.5	-1.4	NC	0.60871
246526_at	9	A	0.303711	1.3	NC	0.657563
246527_at	341.7	P	2.44e-4	0.4	I	2.e-5
246528_at	162.5	P	2.44e-4	0.2	NC	0.5
246529_at	255	P	2.44e-4	0.1	NC	0.5
246530_at	11.3	A	0.219482	-1.1	NC	0.5
246531_at	34.1	A	0.432373	2.1	NC	0.185981
246532_at	106	P	2.44e-4	0	NC	0.5
246533_at	165.9	P	2.44e-4	0.1	NC	0.284967
246534_at	9.6	A	0.5	1.8	NC	0.118009
246535_at	1.5	A	0.753906	-3.6	NC	0.5
246536_at	83.8	P	7.32e-4	0.1	NC	0.5
246537_at	29.2	A	0.080566	0.4	NC	0.213188
246538_at	248.5	P	2.44e-4	0.1	NC	0.429141
246539_at	122.4	P	2.44e-4	0.3	NC	0.01421
246540_at	36.9	P	0.008057	-0.1	NC	0.5
246541_at	176.8	P	0.001953	0.1	NC	0.330589
246542_at	104.6	P	0.01416	-0.3	NC	0.992212
246543_at	14.3	A	0.334473	-0.2	NC	0.736659
246544_at	20.5	A	0.27417	0.4	NC	0.558077
246545_at	6.3	A	0.466064	-1.9	NC	0.669411
246546_at	1125.7	P	2.44e-4	0.2	NC	0.009292
246547_at	145.6	P	0.001221	-0.3	NC	0.969033
246548_at	55.7	P	0.005859	0	NC	0.5
246549_at	82.2	P	7.32e-4	0.9	I	3.07e-4
246550_at	124.6	P	0.001953	-0.8	D	0.998514
246551_at	16.6	A	0.466064	-0.9	NC	0.131343
246552_at	40.1	P	0.018555	-0.2	NC	0.736659
246553_at	128	P	2.44e-4	-0.2	NC	0.846768
246554_at	113.5	P	2.44e-4	0.2	NC	0.5
246555_at	78.3	P	0.00293	-0.1	NC	0.60871
246556_at	10.7	A	0.366211	1.1	NC	0.5
246557_at	40.8	P	0.008057	0	NC	0.467656
246558_at	154.2	P	0.010742	-0.2	NC	0.900148
246559_at	216.7	P	7.32e-4	0.3	NC	0.232549
246560_at	1.1	A	0.753906	-0.2	NC	0.777251
246561_at	97.1	P	2.44e-4	-0.1	NC	0.5
246562_at	60.6	P	2.44e-4	-0.5	NC	0.930187
246563_at	1.3	A	0.567627	-3	NC	0.955851
246564_at	213.5	P	0.00293	-0.1	NC	0.5
246565_at	232.5	P	2.44e-4	0	NC	0.5
246566_at	176.2	P	2.44e-4	0.2	NC	0.39129
246567_at	180.7	P	2.44e-4	-0.6	NC	0.992212
246568_at	43.7	P	0.018555	0.1	NC	0.5
246569_at	24.5	A	0.27417	2.4	NC	0.069813
246570_at	1.2	A	0.567627	-0.3	NC	0.5
246571_at	8.2	A	0.398926	0.2	NC	0.5
246572_at	23.1	A	0.398926	0.3	NC	0.467656
246573_at	2.8	A	0.969727	-0.4	NC	0.822588
246574_at	2.8	A	0.753906	0	NC	0.5
246575_at	299	P	7.32e-4	0.6	I	3.e-5
246576_at	50.4	P	0.001221	-0.3	NC	0.905721
246577_at	7.7	A	0.567627	1.1	NC	0.138386
246578_at	0.9	A	0.533936	0.4	NC	0.454766
246579_at	12.6	A	0.171387	2	NC	0.131343
246580_at	239	P	2.44e-4	0.1	NC	0.5
246581_at	42.2	A	0.067627	0.4	NC	0.5
246582_at	16.1	A	0.080566	1.8	NC	0.138386
246583_at	97.9	P	2.44e-4	-0.5	D	0.998664
246584_at	450.7	P	2.44e-4	1.2	I	2.e-5
246585_at	23.8	P	0.00293	-0.3	NC	0.5
246586_at	23.5	A	0.080566	-0.7	NC	0.786812
246587_at	5.2	A	0.72583	-2.7	NC	0.861614
246588_at	10.8	M	0.056152	-0.8	NC	0.5
246589_at	10.4	A	0.567627	1.6	NC	0.645558
246590_at	15.6	A	0.303711	2.1	NC	0.5
246591_at	303.9	P	2.44e-4	-0.3	NC	0.747149
246592_at	12.2	A	0.432373	1.9	NC	0.5
246593_at	110.4	P	7.32e-4	0.6	NC	0.021224
246594_at	297.7	P	2.44e-4	-0.1	NC	0.5
246595_at	41.9	A	0.080566	1.9	NC	0.532344
246596_at	24	A	0.080566	-0.3	NC	0.5
246597_at	61.2	P	0.046143	-0.4	NC	0.981872
246598_at	56.9	P	0.00293	0	NC	0.5
246599_at	23.5	A	0.129639	0	NC	0.5
246600_at	85.3	P	2.44e-4	0	NC	0.5
246601_at	616	P	2.44e-4	-0.1	NC	0.5
246602_at	93	P	7.32e-4	-1	D	0.999833
246603_at	17.8	A	0.334473	1.1	NC	0.5
246604_at	5.2	A	0.904785	-2.3	NC	0.911062
246605_at	18.3	A	0.303711	-0.6	NC	0.822588
246606_at	24.2	A	0.067627	0.3	NC	0.5
246607_at	219.6	P	2.44e-4	-0.4	D	0.995927
246608_at	3	A	0.601074	0.4	NC	0.038415
246609_at	26.6	M	0.056152	-0.3	NC	0.786812
246610_at	24.1	A	0.19458	-0.9	NC	0.969033
246611_at	263.5	P	2.44e-4	-0.2	NC	0.916174
246612_at	205.7	P	0.023926	0.1	NC	0.5
246613_at	1026.8	P	2.44e-4	0.4	I	2.e-5
246614_at	37.8	P	0.008057	-0.2	NC	0.747149
246615_at	0.8	A	0.828613	-3.3	NC	0.934434
246616_at	19.5	A	0.466064	0.7	NC	0.5
246617_at	21.7	A	0.111572	-0.4	NC	0.203871
246618_at	19.9	A	0.080566	-0.2	NC	0.681091
246619_at	442.1	P	2.44e-4	0	NC	0.5
246620_at	36.6	A	0.19458	-1	D	0.99775
246621_at	1150.7	P	2.44e-4	0.1	NC	0.441923
246622_at	74.1	P	7.32e-4	-0.4	NC	0.822588
246623_at	1669.5	P	2.44e-4	0.4	I	1.67e-4
246624_at	17.3	A	0.303711	0.2	NC	0.5
246625_at	62.4	P	0.01416	0.3	NC	0.177412
246626_at	24.9	A	0.27417	-0.3	NC	0.5
246627_s_at	1276.7	P	2.44e-4	0.3	I	0.002032
246628_at	297.9	P	2.44e-4	0	NC	0.5
246629_at	0.9	A	0.753906	-0.5	NC	0.307406
246630_at	61.7	P	0.008057	-0.4	NC	0.5
246631_at	689.1	P	0.001221	0.1	NC	0.284967
246632_at	33.5	P	0.046143	0.3	NC	0.118009
246633_at	0.7	A	0.989258	-0.1	NC	0.48058
246634_at	276.3	P	2.44e-4	-0.1	NC	0.5
246635_at	17.7	A	0.366211	-0.7	NC	0.263341
246636_at	616.9	P	2.44e-4	0.4	I	0.001077
246637_at	1.5	A	0.98584	0	NC	0.5
246638_at	23.8	A	0.219482	2.8	NC	0.177412
246639_x_at	1.1	A	0.828613	0.3	NC	0.124552
246640_x_at	91	M	0.056152	0.3	NC	0.5
246641_s_at	1.7	A	0.888428	0.1	NC	0.5
246642_s_at	13.5	A	0.129639	1.1	NC	0.354442
246643_s_at	5.2	A	0.633789	-0.1	NC	0.263341
246644_at	113.9	P	0.00415	-0.3	NC	0.5
246645_at	208.1	P	2.44e-4	0.2	NC	0.074268
246646_at	1.3	A	0.919434	-0.2	NC	0.467656
246647_at	3.7	A	0.533936	-1.4	NC	0.60871
246648_at	1.3	A	0.850342	0.4	NC	0.145682
246649_at	28.9	M	0.056152	-0.1	NC	0.5
246650_at	491.7	P	2.44e-4	0.4	I	9.66e-4
246651_at	27.6	A	0.303711	-0.5	D	0.998923
246652_at	14.2	P	0.046143	1.3	NC	0.012024
246653_at	705.7	P	2.44e-4	-0.2	NC	0.596188
246654_s_at	112.4	P	0.010742	-0.4	D	0.999448
246655_at	14.1	A	0.303711	2.7	NC	0.284967
246656_at	6.5	A	0.665527	-1.2	NC	0.846768
246657_at	9	A	0.27417	-0.4	NC	0.5
246658_at	3.3	A	0.262207	-0.8	NC	0.941556
246659_at	7.5	A	0.149658	-1.9	NC	0.5
246660_at	385	P	2.44e-4	-0.2	NC	0.5
246661_at	8.1	A	0.171387	-0.1	NC	0.5
246662_at	7.8	A	0.466064	0.2	NC	0.5
246663_at	19	A	0.466064	1.7	NC	0.124552
246664_at	1.2	A	0.998047	0	NC	0.51942
246665_s_at	28.8	A	0.665527	0.3	NC	0.307406
246666_at	2.3	A	0.753906	-1	NC	0.669411
246667_at	24.6	A	0.171387	1.5	NC	0.48058
246668_at	5.2	A	0.5	-0.7	NC	0.5
246669_at	16.9	A	0.567627	-0.2	NC	0.60871
246670_at	4.4	A	0.432373	-0.6	NC	0.955851
246671_at	24	A	0.19458	1	NC	0.5
246672_at	2.4	A	0.432373	-1.9	NC	0.645558
246673_at	243.2	P	2.44e-4	0.2	NC	0.185981
246674_at	60.2	P	0.001221	0	NC	0.5
246675_at	22.1	P	0.001221	-0.7	NC	0.5
246676_at	9.9	A	0.366211	0.9	NC	0.099852
246677_at	2.4	A	0.953857	-0.4	NC	0.657563
246678_at	12	A	0.27417	2	NC	0.274048
246679_at	0.5	A	0.919434	-1.9	NC	0.854318
246680_at	21.9	A	0.129639	-0.3	NC	0.467656
246681_at	89.5	P	2.44e-4	-0.5	NC	0.987976
246682_at	250.6	P	7.32e-4	-0.4	NC	0.983269
246683_at	67.2	P	2.44e-4	-0.2	NC	0.558077
246684_at	12.4	A	0.129639	-0.6	NC	0.5
246685_at	5.6	A	0.533936	-1.8	NC	0.692594
246686_at	5.7	A	0.72583	-1.1	NC	0.767451
246687_at	4.5	A	0.904785	-0.7	NC	0.5
246688_at	11.2	A	0.432373	-0.9	NC	0.949447
246689_at	14	A	0.219482	-0.1	NC	0.5
246690_at	3.4	A	0.72583	0	NC	0.111714
246691_at	14.7	A	0.366211	0	NC	0.5
246692_at	5.3	A	0.432373	-0.6	NC	0.5
246693_at	1.5	A	0.953857	-0.2	NC	0.961585
246694_at	7.8	A	0.665527	1.1	NC	0.814019
246695_at	4.2	A	0.870361	-0.3	NC	0.454766
246696_at	16.4	A	0.398926	-0.3	NC	0.558077
246697_at	4	A	0.780518	-0.4	NC	0.416433
246698_at	9	A	0.366211	-0.4	NC	0.830902
246699_at	229.4	P	7.32e-4	0.2	NC	0.5
246700_at	1.3	A	0.466064	1.7	NC	0.124552
246701_at	82.1	P	2.44e-4	-0.7	D	0.99998
246702_at	412.8	P	2.44e-4	-0.3	NC	0.989865
246703_at	149.6	P	0.001221	0.1	NC	0.194801
246704_at	15.2	A	0.095215	0.1	NC	0.506476
246705_x_at	6.5	A	0.567627	1.7	NC	0.736659
246706_at	9.3	A	0.567627	1.3	NC	0.545234
246707_at	3.4	A	0.753906	-2.5	NC	0.921063
246708_at	182.9	P	2.44e-4	0.3	NC	0.024755
246709_s_at	0.5	A	0.976074	-0.6	NC	0.942324
246710_at	7.5	A	0.334473	0.6	NC	0.194801
246711_at	17.6	A	0.432373	0.3	NC	0.838962
246712_at	4.9	A	0.398926	-0.1	NC	0.868657
246713_at	15.5	P	0.010742	0.9	NC	0.105663
246714_at	102.6	P	0.046143	0	NC	0.5
246715_at	46.2	A	0.246094	1.4	NC	0.078937
246716_s_at	5.1	A	0.334473	-1.2	NC	0.875448
246717_at	33.4	A	0.5	1.1	NC	0.5
246718_at	12.6	A	0.366211	-0.8	NC	0.5
246719_at	10.9	A	0.111572	-0.2	NC	0.429141
246720_at	8	A	0.398926	2.7	NC	0.078937
246721_at	2.2	A	0.567627	-2.2	NC	0.868657
246722_at	5.2	A	0.567627	0.1	NC	0.284967
246723_at	2.7	A	0.870361	-0.7	NC	0.786812
246724_at	113.5	P	0.001953	0.2	NC	0.342437
246725_at	20.3	A	0.219482	1.7	NC	0.274048
246726_at	14.4	A	0.5	2.7	NC	0.022932
246727_at	19.4	A	0.27417	0	NC	0.971234
246728_at	190.6	P	2.44e-4	-0.2	NC	0.5
246729_at	0.2	A	0.870361	-1.6	NC	0.725952
246730_at	905.4	P	2.44e-4	0.1	NC	0.5
246731_at	20.7	P	0.001953	-0.4	NC	0.5
246732_at	120.8	P	0.030273	0.5	I	3.89e-4
246733_at	56.5	A	0.171387	-0.5	NC	0.633407
246734_at	23	A	0.171387	0.3	NC	0.454766
246735_at	212.1	P	2.44e-4	0.1	NC	0.5
246736_at	67.2	A	0.219482	0	NC	0.5
246737_at	95.4	P	0.001221	0	NC	0.5
246738_at	80.4	P	0.023926	0	NC	0.5
246739_at	20.9	A	0.080566	0.6	NC	0.074268
246740_at	0.7	A	0.981445	-1.2	NC	0.991489
246741_at	293.4	P	2.44e-4	-0.4	NC	0.990708
246742_at	232.7	P	2.44e-4	0	NC	0.5
246743_at	42.8	A	0.080566	0	NC	0.5
246744_at	711.4	P	2.44e-4	0.9	I	4.6e-5
246745_at	1296.6	P	2.44e-4	0.4	I	3.07e-4
246746_at	207.5	P	0.005859	0.7	I	3.07e-4
246747_at	2386.7	P	2.44e-4	-0.3	D	0.99987
246748_at	35.3	A	0.129639	-0.4	NC	0.838962
246749_at	126.6	P	7.32e-4	0.2	NC	0.5
246750_at	46.1	P	7.32e-4	0	NC	0.532344
246751_at	4.3	A	0.780518	-1.8	NC	0.645558
246752_at	2.4	A	0.828613	-1.5	NC	0.681091
246753_at	3	A	0.888428	0.2	NC	0.5
246754_at	53.9	A	0.303711	-0.9	NC	0.532344
246755_at	247.6	P	2.44e-4	-0.5	D	0.999932
246756_at	153.6	P	0.00293	-0.4	NC	0.977068
246757_at	9.1	A	0.466064	1.2	NC	0.5
246758_at	2427.2	P	2.44e-4	0.4	NC	0.050553
246759_at	120.7	P	7.32e-4	-0.9	D	0.99998
246760_at	154.6	P	7.32e-4	-0.3	NC	0.905721
246761_at	3.8	A	0.696289	-1.6	NC	0.5
246762_at	55.4	P	0.008057	0.2	NC	0.5
246763_at	524.4	P	2.44e-4	0.4	NC	0.006503
246764_s_at	2.5	A	0.696289	-1.3	NC	0.900148
246765_at	44	P	0.008057	0.3	NC	0.252851
246766_at	23.8	A	0.111572	1.3	NC	0.057676
246767_at	122.2	P	7.32e-4	0.3	NC	0.161038
246768_at	125.4	P	2.44e-4	-0.1	NC	0.5
246769_at	10.6	A	0.696289	1.3	NC	0.48058
246770_at	120.6	P	0.00293	0.1	NC	0.5
246771_at	0.4	A	0.780518	2.3	NC	0.454766
246772_at	101.8	P	0.00415	0.3	MI	0.005409
246773_at	33.4	A	0.080566	-0.3	NC	0.5
246774_at	12.2	A	0.27417	1.5	NC	0.145682
246775_at	279.4	P	0.001953	-0.2	NC	0.5
246776_at	46.2	M	0.056152	-0.4	NC	0.969033
246777_at	395.8	P	2.44e-4	1	I	2.3e-5
246778_at	132.5	P	2.44e-4	-0.2	NC	0.894337
246779_at	201.2	P	0.00293	0.1	NC	0.5
246780_at	784.9	P	2.44e-4	0	NC	0.5
246781_at	215	P	2.44e-4	0	NC	0.5
246782_at	44.9	P	0.001953	-0.2	NC	0.583567
246783_at	37	P	0.008057	-0.1	NC	0.342437
246784_at	432.4	P	2.44e-4	0.6	I	6.e-5
246785_at	324.8	P	2.44e-4	-0.2	NC	0.657563
246786_at	28.6	A	0.246094	-1	D	0.996959
246787_s_at	1.5	A	0.665527	-4	NC	0.977068
246788_at	10.8	A	0.27417	0.1	NC	0.5
246789_at	208	P	2.44e-4	0.5	I	0.001336
246790_at	29.5	A	0.067627	-0.3	NC	0.5
246791_at	192.6	P	0.001953	-0.4	NC	0.930187
246792_at	22.8	A	0.149658	-0.2	NC	0.5
246793_at	174.9	P	2.44e-4	-0.3	NC	0.596188
246794_s_at	46.1	P	0.00415	0.3	NC	0.021224
246795_at	15.4	A	0.432373	0.4	NC	0.5
246796_at	24.2	P	0.030273	-0.2	NC	0.715033
246797_at	25.5	P	0.01416	0	NC	0.5
246798_at	7.2	A	0.601074	-1.1	NC	0.403812
246799_at	107.1	P	0.023926	0.2	NC	0.242585
246800_at	309.8	P	2.44e-4	0	NC	0.5
246801_at	353.4	P	2.44e-4	-0.1	NC	0.5
246802_at	101.3	P	0.001953	-0.4	NC	0.983269
246803_at	31.1	A	0.067627	-0.9	D	0.99775
246804_at	0.7	A	0.870361	-0.4	NC	0.596188
246805_at	12.2	A	0.533936	0.1	NC	0.493524
246806_at	0.5	A	0.870361	-5.2	NC	0.971234
246807_at	319.8	P	2.44e-4	0.4	NC	0.012024
246808_at	45.2	P	0.001953	0	NC	0.5
246809_s_at	195.6	P	7.32e-4	0.3	NC	0.018128
246810_at	10.8	A	0.366211	0.4	NC	0.5
246811_at	14.5	A	0.303711	-0.5	NC	0.5
246812_at	4.1	A	0.780518	1.9	NC	0.681091
246813_at	0.7	A	0.80542	-1.8	NC	0.888286
246814_at	27.2	A	0.080566	-0.3	NC	0.60871
246815_at	41.8	P	7.32e-4	0	NC	0.5
246816_at	8.5	A	0.366211	-1.3	NC	0.51942
246817_at	18.4	A	0.219482	-0.1	NC	0.5
246818_at	54.6	A	0.149658	-0.4	NC	0.5
246819_at	2.3	A	0.828613	3.8	NC	0.01421
246820_at	42.4	P	0.001953	0	NC	0.5
246821_at	1336.7	P	2.44e-4	1.6	I	2.e-5
246822_at	52.3	P	0.00293	-0.3	NC	0.990708
246823_at	3.9	A	0.601074	0.6	NC	0.454766
246824_at	187.6	P	0.001953	-0.3	NC	0.958799
246825_at	199	P	0.001221	0	NC	0.5
246826_at	121.8	P	0.018555	0.3	NC	0.033304
246827_at	68.3	P	0.010742	-0.1	NC	0.725952
246828_at	7.9	A	0.27417	2	NC	0.39129
246829_at	150.8	P	7.32e-4	0.1	NC	0.5
246830_at	961.9	P	2.44e-4	0.2	NC	0.026698
246831_at	79.9	P	2.44e-4	-1.8	D	0.99998
246832_at	228.2	P	2.44e-4	-0.2	NC	0.558077
246833_at	3.5	A	0.533936	0.7	NC	0.01421
246834_at	13.2	A	0.366211	0.8	NC	0.078937
246835_at	23.6	P	0.046143	-0.2	NC	0.354442
246836_s_at	30.9	P	0.008057	0.1	NC	0.252851
246837_at	42.5	P	0.008057	0.6	I	0.003041
246838_at	86.4	P	7.32e-4	0.1	NC	0.5
246839_at	28.5	P	0.018555	-0.5	NC	0.5
246840_at	232.9	P	0.001953	-0.4	NC	0.981872
246841_at	15.7	A	0.303711	0.1	NC	0.786812
246842_at	107.4	P	0.001221	0.4	NC	0.083826
246843_at	321.1	P	7.32e-4	-0.2	NC	0.868657
246844_at	86.8	P	0.037598	-0.5	D	0.999759
246845_at	779.8	P	2.44e-4	-0.2	NC	0.583567
246846_at	216.3	P	0.005859	0.2	NC	0.232549
246847_at	44.7	A	0.171387	-0.9	D	0.999611
246848_at	1.2	A	0.932373	-0.6	NC	0.757415
246849_at	148.3	P	2.44e-4	-0.2	NC	0.596188
246850_at	90.6	P	0.001953	0.3	I	0.004481
246851_at	5.6	A	0.567627	2.5	NC	0.088938
246852_at	205.6	P	0.005859	-0.4	NC	0.958799
246853_at	20.4	P	0.030273	0.6	NC	0.669411
246854_at	140.6	P	0.00415	6	I	2.e-5
246855_at	1290.2	P	2.44e-4	-0.7	D	0.99998
246856_at	307	P	7.32e-4	-0.6	D	0.999973
246857_at	9.3	A	0.5	0.3	NC	0.645558
246858_at	491.9	P	2.44e-4	0.9	I	2.e-5
246859_at	3.7	A	0.665527	-1.5	NC	0.703911
246860_at	12.1	A	0.5	1.3	NC	0.62112
246861_at	1302	P	2.44e-4	0	NC	0.5
246862_at	395.3	P	2.44e-4	-0.2	NC	0.5
246863_at	359.1	P	2.44e-4	0.1	NC	0.5
246864_at	103.3	P	2.44e-4	-0.3	NC	0.888286
246865_s_at	213.4	P	2.44e-4	0.3	NC	0.124552
246866_at	1.8	A	0.888428	0	NC	0.645558
246867_at	0.5	A	0.780518	-0.3	NC	0.5
246868_at	144.6	P	7.32e-4	0.5	MI	0.005409
246869_at	12.7	A	0.171387	-0.3	NC	0.838962
246870_at	583.5	P	2.44e-4	0.3	I	3.5e-5
246871_at	2.4	A	0.398926	-1.6	NC	0.5
246872_at	4.4	A	0.5	-1.6	NC	0.767451
246873_at	79.5	A	0.129639	-0.2	NC	0.5
246874_at	3.1	A	0.80542	-2.2	D	0.998799
246875_at	710.1	P	7.32e-4	-0.8	D	0.999977
246876_at	15.2	A	0.27417	3.3	NC	0.065566
246877_at	2.8	A	0.919434	-0.1	NC	0.5
246878_at	14.3	A	0.219482	2.5	NC	0.342437
246879_at	55	P	7.32e-4	0.3	NC	0.5
246880_s_at	14.3	A	0.303711	1.8	NC	0.213188
246881_at	88.8	P	2.44e-4	-0.4	NC	0.971234
246882_at	130	P	0.010742	0.4	NC	0.057676
246883_at	29.9	P	0.008057	0.1	NC	0.5
246884_at	91	P	2.44e-4	0.9	I	0.001832
246885_at	37	A	0.111572	-0.3	NC	0.681091
246886_at	126.8	P	7.32e-4	-0.5	D	0.999508
246887_at	24.8	A	0.219482	-0.5	NC	0.5
246888_at	241.2	P	2.44e-4	-0.1	NC	0.5
246889_at	6.7	A	0.466064	0	NC	0.5
246890_at	33.6	A	0.129639	-0.4	NC	0.822588
246891_at	32.7	P	0.001221	-0.3	NC	0.905721
246892_at	32.2	M	0.056152	0.9	NC	0.018128
246893_at	133.2	P	2.44e-4	-0.3	NC	0.984574
246894_at	12.9	A	0.19458	1.6	NC	0.416433
246895_at	704.3	P	2.44e-4	-0.3	NC	0.991489
246896_at	10.6	A	0.601074	2.7	NC	0.118009
246897_at	161.5	P	2.44e-4	-1.3	D	0.99998
246898_at	34.7	A	0.129639	2.9	NC	0.203871
246899_at	61.4	P	0.001221	0	NC	0.284967
[truncated: 20,811 more rows]
