# Supplementary material for: Qualitative network models and genome-wide expression data define carbon/nitrogen-responsive molecular machines in Arabidopsis
Source: Genome Biol. 2007 Jan 11;8(1):R7. doi: 10.1186/gb-2007-8-1-r7 (PMC1839130; doi:10.1186/gb-2007-8-1-r7)
Supplement: Additional data file 5 — CHP files generated with the Affymetrix MAS v5.0 software as described in the Materials and methods. [file gb-2007-8-1-r7-S5.zip › CHPfiles/43.12.vs.LL43.1.CHP]

row.names	Ll43.12.vs.LL43.1.Signal	Ll43.12.vs.LL43.1.Detection	Ll43.12.vs.LL43.1.Detection.p.value	Ll43.12.vs.LL43.1.Signal.Log.Ratio	Ll43.12.vs.LL43.1.Change	Ll43.12.vs.LL43.1.Change.p.value
244901_at	77.7	P	2.44e-4	0.4	I	7.8e-5
244902_at	47.5	P	7.32e-4	0.3	NC	0.185981
244903_at	95.4	P	0.001221	0.3	NC	0.00712
244904_at	25	P	0.037598	2.4	NC	0.047264
244905_at	25.3	A	0.334473	1.5	NC	0.5
244906_at	160	P	0.001221	-0.1	NC	0.5
244907_at	13.3	A	0.334473	0.4	NC	0.099852
244908_at	0.8	A	0.969727	0	NC	0.047264
244909_at	19	A	0.533936	0.4	NC	0.5
244910_s_at	21	P	0.00293	-0.1	NC	0.583567
244911_at	0.9	A	0.432373	0.4	NC	0.061522
244912_at	242.9	P	0.001953	-0.2	NC	0.5
244913_at	24.5	A	0.633789	1.8	NC	0.047264
244914_at	1.8	A	0.334473	0.6	NC	0.161038
244915_s_at	3	A	0.633789	-4.1	NC	0.984574
244916_at	2.5	A	0.5	-0.1	NC	0.252851
244917_at	0.7	A	0.953857	-0.1	NC	0.51942
244918_at	6.2	A	0.466064	1.1	NC	0.454766
244919_at	13.6	A	0.246094	-0.5	NC	0.916174
244920_s_at	143.8	P	7.32e-4	0.3	I	4.38e-4
244921_s_at	59.6	P	2.44e-4	0.5	NC	0.008511
244922_s_at	38.4	P	0.030273	0.3	NC	0.242585
244923_s_at	16.9	A	0.334473	1.5	NC	0.083826
244924_at	30.8	A	0.246094	-0.6	NC	0.725952
244925_at	9.1	A	0.149658	-0.7	NC	0.715033
244926_s_at	18.9	A	0.366211	0.2	NC	0.5
244927_at	41.2	A	0.129639	0.3	NC	0.118009
244928_s_at	92.6	P	0.030273	-0.1	NC	0.5
244929_at	296.1	P	0.018555	0.1	NC	0.429141
244930_at	7	A	0.303711	2.6	NC	0.099852
244931_at	11.5	A	0.095215	-0.4	NC	0.318909
244932_at	48.6	M	0.056152	0.8	NC	0.307406
244933_at	33.5	A	0.067627	0.4	NC	0.011045
244934_at	26	A	0.149658	0.5	NC	0.429141
244935_at	512.9	P	2.44e-4	0.3	I	0.003041
244936_at	105.3	P	2.44e-4	0.4	I	1.47e-4
244937_at	15.4	A	0.067627	2.2	NC	0.274048
244938_at	35.7	P	0.008057	-0.3	NC	0.5
244939_at	108.5	P	0.005859	-0.2	NC	0.5
244940_at	275.4	P	2.44e-4	0.2	NC	0.069813
244941_at	40.7	P	0.01416	-0.1	NC	0.5
244942_at	5.9	A	0.567627	1.5	NC	0.028766
244943_at	147.8	P	2.44e-4	-0.3	NC	0.5
244944_s_at	281.8	P	2.44e-4	0.3	I	0.00249
244945_at	89.8	P	0.00415	1.1	I	2.e-5
244946_at	36.7	A	0.129639	-0.3	NC	0.5
244947_at	31.9	P	0.018555	0	NC	0.5
244948_at	2.6	A	0.5	0.3	NC	0.185981
244949_at	25	A	0.246094	0.8	NC	0.5
244950_at	38.5	P	7.32e-4	-0.1	NC	0.37888
244951_s_at	248.2	P	2.44e-4	0.2	NC	0.007788
244952_at	24.6	P	0.018555	0.1	NC	0.5
244953_s_at	43.9	P	0.008057	0.2	NC	0.39129
244954_s_at	5.6	A	0.5	2.9	NC	0.242585
244955_at	21.1	A	0.129639	0.1	NC	0.5
244956_s_at	31.8	P	0.023926	0	NC	0.5
244957_at	24.5	P	0.005859	0.2	NC	0.5
244958_at	18.9	P	0.037598	-0.2	NC	0.342437
244959_s_at	111.9	P	2.44e-4	0.6	I	1.14e-4
244960_at	452.4	P	2.44e-4	0.6	I	0.00249
244961_at	437.6	P	2.44e-4	0.2	NC	0.054022
244962_at	204.2	P	2.44e-4	0.4	I	0.002032
244963_at	242.5	P	2.44e-4	-0.1	NC	0.5
244964_at	166.2	P	2.44e-4	-0.1	NC	0.5
244965_at	128.6	P	2.44e-4	0.5	I	6.e-5
244966_at	35.2	P	7.32e-4	0.6	NC	0.00712
244967_at	846.4	P	2.44e-4	0.9	I	2.e-5
244968_at	495.5	P	2.44e-4	0	NC	0.242585
244969_at	216.1	P	2.44e-4	0.6	I	0.003041
244970_at	62.3	P	7.32e-4	0.1	NC	0.054022
244971_at	1617.1	P	2.44e-4	-0.4	NC	0.786812
244972_at	69.9	P	0.018555	1.2	I	2.3e-5
244973_at	20.3	P	0.00415	1.1	I	2.41e-4
244974_at	11.8	M	0.056152	2	NC	0.021224
244975_at	131.4	P	7.32e-4	1.1	I	2.e-5
244976_at	1248.9	P	2.44e-4	0.1	NC	0.099852
244977_at	21.3	P	0.018555	0.4	NC	0.088938
244978_at	529.8	P	2.44e-4	-0.1	NC	0.5
244979_at	308.4	P	2.44e-4	-0.2	NC	0.5
244980_at	147.8	P	2.44e-4	0.3	NC	0.041201
244981_at	245.5	P	2.44e-4	0.6	I	0.004073
244982_at	184	P	2.44e-4	-0.2	NC	0.5
244983_at	519.7	P	2.44e-4	-0.2	NC	0.5
244984_at	480.9	P	2.44e-4	0.2	NC	0.026698
244985_at	233.4	P	2.44e-4	0.5	I	1.3e-4
244986_at	586.1	P	2.44e-4	0.1	NC	0.5
244987_s_at	1388.6	P	2.44e-4	-0.1	NC	0.5
244988_s_at	259.4	P	0.001953	0.3	I	0.001201
244989_s_at	17.5	P	0.018555	-0.3	NC	0.5
244990_s_at	8.8	A	0.19458	0.5	NC	0.177412
244991_s_at	42.3	P	0.001953	1.1	MI	0.005409
244992_s_at	1218.2	P	2.44e-4	0.1	NC	0.145682
244993_s_at	270	P	2.44e-4	0.2	NC	0.177412
244994_at	10.5	A	0.149658	0.8	NC	0.088938
244995_at	2.8	A	0.171387	-1.6	NC	0.973302
244996_at	195	P	0.001953	0.2	NC	0.111714
244997_at	63.5	P	2.44e-4	0.6	NC	0.131343
244998_at	296.5	P	2.44e-4	0.2	I	0.001651
244999_at	18.3	A	0.067627	-0.6	NC	0.5
245000_at	24.2	A	0.19458	0.8	I	0.004481
245001_at	1317.4	P	2.44e-4	0.4	NC	0.010135
245002_at	41.1	A	0.067627	1	I	0.00225
245003_at	61.5	P	0.010742	0.4	NC	0.057676
245004_at	161.4	P	2.44e-4	0.7	I	2.41e-4
245005_at	22.7	A	0.171387	-0.3	NC	0.242585
245006_at	523.4	P	2.44e-4	0	NC	0.296089
245007_at	63.4	P	0.023926	0.8	MI	0.004925
245008_at	41.8	P	7.32e-4	0.3	NC	0.022932
245009_at	361.3	P	2.44e-4	0.4	I	7.74e-4
245010_at	21.3	A	0.334473	0.3	NC	0.5
245011_at	31.7	P	0.00415	0.2	NC	0.354442
245012_at	239.6	P	7.32e-4	0.1	NC	0.342437
245013_at	1529.3	P	2.44e-4	-0.3	NC	0.949447
245014_at	1145	P	2.44e-4	-0.1	NC	0.5
245015_at	188.2	P	2.44e-4	0.2	NC	0.131343
245016_at	200.7	P	2.44e-4	0.4	NC	0.021224
245017_at	558.8	P	2.44e-4	0.1	NC	0.078937
245018_at	118.3	P	0.001221	0.5	I	0.002753
245019_at	194.9	P	2.44e-4	0.8	I	6.18e-4
245020_at	379.3	P	2.44e-4	0.2	NC	0.019624
245021_at	222.9	P	2.44e-4	0.3	NC	0.057676
245022_at	78.4	P	0.00293	-0.1	NC	0.5
245023_at	399.2	P	2.44e-4	0.8	I	2.3e-5
245024_at	831.1	P	2.44e-4	0	NC	0.39129
245025_at	107	P	2.44e-4	0.1	NC	0.296089
245026_at	63.1	P	2.44e-4	0	NC	0.5
245027_at	45.8	P	0.005859	0.7	NC	0.01421
245028_at	129.2	P	7.32e-4	-0.2	NC	0.5
245029_at	8.4	A	0.111572	2.8	NC	0.078937
245030_at	0.4	A	0.80542	-0.1	NC	0.596188
245031_at	55.8	P	0.00415	0	NC	0.5
245032_at	22.3	A	0.095215	0.7	NC	0.161038
245033_at	21.5	A	0.171387	0.3	NC	0.5
245034_at	89.6	P	0.008057	0.3	NC	0.041201
245035_at	109.8	P	2.44e-4	-0.3	NC	0.5
245036_at	158.4	P	2.44e-4	-0.2	NC	0.5
245037_at	9.6	A	0.111572	0	NC	0.5
245038_at	83.3	P	0.01416	-2	D	0.99998
245039_at	309	P	7.32e-4	-0.1	NC	0.5
245040_at	2.7	A	0.466064	0.1	NC	0.015426
245041_at	99	P	2.44e-4	-0.9	D	0.99998
245042_at	43.3	A	0.067627	0.6	NC	0.203871
245043_at	195.6	P	2.44e-4	-0.8	D	0.999135
245044_at	47.2	P	0.037598	0.5	NC	0.016731
245045_at	383.9	P	2.44e-4	0.1	NC	0.429141
245046_at	343.8	P	2.44e-4	0	NC	0.5
245047_at	105	P	7.32e-4	1.4	I	4.6e-5
245048_at	1067.6	P	0.001221	0.4	I	2.14e-4
245049_at	56.2	P	2.44e-4	0.9	I	6.92e-4
245050_at	209.2	P	2.44e-4	0.3	NC	0.009292
245051_at	230.1	P	7.32e-4	-0.3	NC	0.5
245052_at	22.2	A	0.129639	0	NC	0.099852
245053_at	13.2	A	0.246094	-0.6	NC	0.805199
245054_at	89.1	P	7.32e-4	-0.3	NC	0.777251
245055_at	37.5	P	0.00415	0	NC	0.5
245056_at	90.6	P	7.32e-4	0.3	NC	0.026698
245057_at	3.1	A	0.753906	-2	NC	0.222749
245058_at	1.2	A	0.850342	0.1	NC	0.596188
245059_at	126.2	P	2.44e-4	-0.1	NC	0.5
245060_at	744.5	P	2.44e-4	-0.1	NC	0.5
245061_at	82	P	0.001221	0.6	I	4.6e-5
245062_at	259.8	P	2.44e-4	0.2	NC	0.099852
245063_at	162.5	P	2.44e-4	0.5	I	7.74e-4
245064_at	70.9	P	2.44e-4	-0.1	NC	0.5
245065_at	192.7	P	0.008057	0.2	NC	0.041201
245066_at	287.8	P	0.001953	0.3	I	9.66e-4
245067_at	645.1	P	2.44e-4	0	NC	0.5
245068_at	1.8	A	0.753906	-0.9	NC	0.703911
245069_at	0.5	A	0.696289	-0.9	NC	0.921063
245070_at	6.5	A	0.780518	0.8	NC	0.786812
245071_at	2.9	A	0.601074	-0.8	NC	0.669411
245072_s_at	1.7	A	0.696289	-0.5	NC	0.692594
245073_at	2.9	A	0.665527	-0.5	NC	0.532344
245074_at	77.5	P	0.046143	-0.2	NC	0.930187
245075_at	3.3	A	0.533936	-1.4	NC	0.5
245076_at	6	A	0.72583	-2.9	NC	0.854318
245077_at	34.1	A	0.219482	-0.6	NC	0.987976
245078_at	353.1	P	0.001953	0	NC	0.416433
245079_at	55	A	0.080566	0	NC	0.5
245080_at	148.4	P	0.001953	0.2	NC	0.021224
245081_at	26.2	A	0.27417	-0.5	NC	0.786812
245082_at	50.9	P	0.018555	0.9	NC	0.318909
245083_at	353	P	2.44e-4	0.1	NC	0.099852
245084_at	35.5	P	7.32e-4	-0.5	NC	0.596188
245085_at	1023.2	P	2.44e-4	0.8	I	2.7e-5
245086_at	6.1	A	0.432373	0.7	NC	0.5
245087_at	62	P	0.001221	-0.2	NC	0.506476
245088_at	2.3	A	0.567627	-0.2	NC	0.5
245089_at	214	P	7.32e-4	0.2	NC	0.041201
245090_at	770.6	P	2.44e-4	0.2	NC	0.088938
245091_at	3.8	A	0.466064	-2.8	NC	0.5
245092_at	168.5	P	0.008057	0.1	NC	0.307406
245093_at	59.6	P	0.030273	0.2	NC	0.026698
245094_at	327.4	P	0.001221	0.5	I	6.e-5
245095_at	12.1	A	0.129639	0	NC	0.213188
245096_at	167	P	0.001221	-0.5	NC	0.955851
245097_at	166.2	P	7.32e-4	-0.3	NC	0.5
245098_at	445.1	P	2.44e-4	0.6	I	2.41e-4
245099_at	229.3	P	0.00293	-0.1	NC	0.5
245100_at	132.5	P	0.001221	-0.2	NC	0.5
245101_at	625.2	P	2.44e-4	-0.3	NC	0.633407
245102_at	6	A	0.466064	2	NC	0.105663
245103_at	19.1	A	0.27417	2.5	NC	0.169098
245104_at	134.4	P	2.44e-4	0.5	I	2.14e-4
245105_at	33.9	P	0.046143	0.2	NC	0.041201
245106_at	232.6	P	2.44e-4	0.7	I	1.67e-4
245107_at	28.2	P	0.037598	0.7	NC	0.5
245108_at	36.6	A	0.19458	-0.5	NC	0.934434
245109_at	65.6	M	0.056152	1.8	NC	0.035785
245110_at	51.9	P	0.046143	0.3	NC	0.024755
245111_at	1.9	A	0.601074	-2.5	NC	0.5
245112_at	529.3	P	2.44e-4	-0.1	NC	0.5
245113_at	705.8	P	2.44e-4	1	I	2.e-5
245114_at	366.2	P	2.44e-4	0	NC	0.5
245115_at	487.8	P	2.44e-4	-0.1	NC	0.5
245116_at	213.1	P	2.44e-4	-0.4	NC	0.846768
245117_at	443.2	P	2.44e-4	2	I	2.7e-5
245118_at	82.7	P	0.001953	0.3	NC	0.024755
245119_at	77.4	P	2.44e-4	0	NC	0.145682
245120_at	125.6	P	0.037598	0.1	NC	0.416433
245121_at	2231.2	P	2.44e-4	0.5	I	2.e-5
245122_at	187	P	2.44e-4	0.2	NC	0.022932
245123_at	9.5	A	0.466064	-0.5	NC	0.99288
245124_at	266	P	2.44e-4	-0.1	NC	0.5
245125_at	2.1	A	0.72583	-0.4	NC	0.952736
245126_at	282.9	P	2.44e-4	1.6	I	2.e-5
245127_at	126.5	P	0.00293	0.2	NC	0.069813
245128_at	6.6	A	0.129639	-1	NC	0.900148
245129_at	6	A	0.398926	1.8	NC	0.274048
245130_at	34.4	P	0.046143	0.4	NC	0.5
245131_s_at	243.7	P	2.44e-4	-0.6	NC	0.986922
245132_at	94.6	P	0.030273	0	NC	0.875448
245133_at	48.5	P	7.32e-4	0.3	NC	0.194801
245134_s_at	94.7	P	0.001953	0.5	NC	0.169098
245135_at	1.3	A	0.888428	-0.9	NC	0.62112
245136_at	267	P	2.44e-4	0.1	NC	0.416433
245137_at	34.3	P	2.44e-4	-0.4	NC	0.952736
245138_at	0.7	A	0.850342	-0.4	NC	0.5
245139_at	345.1	P	2.44e-4	-0.2	NC	0.5
245140_at	33.8	A	0.171387	0.3	NC	0.366593
245141_at	154.2	P	0.023926	0.1	NC	0.296089
245142_at	3	A	0.633789	-0.1	NC	0.5
245143_at	25.9	P	0.01416	-0.1	NC	0.5
245144_at	413.6	P	2.44e-4	-0.3	NC	0.5
245145_at	181.7	P	7.32e-4	0.8	I	4.92e-4
245146_at	260.3	P	7.32e-4	0.2	NC	0.038415
245147_at	41.3	A	0.111572	0.1	NC	0.354442
245148_at	58.9	A	0.219482	-2.8	D	0.99998
245149_at	62.5	P	0.010742	-0.2	NC	0.5
245150_at	56.5	P	0.023926	0.4	NC	0.022932
245151_at	133.8	P	2.44e-4	-0.5	D	0.998349
245152_at	180.5	P	0.001221	0.4	I	3.89e-4
245153_at	0.9	A	0.303711	0	NC	0.366593
245154_at	20.8	A	0.696289	0.4	NC	0.5
245155_at	641.8	P	2.44e-4	-0.1	NC	0.5
245156_at	96.9	P	2.44e-4	0	NC	0.5
245157_at	0.7	A	0.904785	-0.5	NC	0.900148
245158_at	18.9	A	0.129639	-0.5	NC	0.822588
245159_at	7.3	A	0.533936	-1.5	NC	0.669411
245160_at	1.4	A	0.696289	-0.2	NC	0.416433
245161_at	70.2	P	0.046143	0.8	NC	0.177412
245162_at	11.3	A	0.398926	1.8	NC	0.284967
245163_at	4.9	A	0.567627	-0.7	NC	0.5
245164_at	707.2	P	7.32e-4	1.2	I	2.3e-5
245165_at	21.2	A	0.080566	0.1	NC	0.5
245166_at	44.4	A	0.111572	-0.4	NC	0.583567
245167_s_at	614.1	P	2.44e-4	0.1	NC	0.153232
245168_at	940	P	2.44e-4	-0.1	NC	0.5
245169_at	476.1	P	7.32e-4	0.1	NC	0.044149
245170_at	28.6	A	0.366211	0.3	NC	0.403812
245171_at	28.5	A	0.303711	-2.2	D	0.99997
245172_at	110.1	P	0.01416	0.1	NC	0.296089
245173_at	12.4	A	0.366211	-0.7	NC	0.777251
245174_at	85.3	P	0.001953	0.2	NC	0.044149
245175_at	1556.4	P	2.44e-4	0.7	I	7.8e-5
245176_at	120.5	P	0.023926	-0.3	NC	0.5
245177_at	8.3	A	0.366211	-1.1	D	0.999135
245178_at	206.9	P	0.005859	-0.3	NC	0.736659
245179_at	143.6	P	0.005859	0.4	NC	0.006503
245180_at	247.7	P	7.32e-4	-0.1	NC	0.5
245181_at	1756.7	P	2.44e-4	0.3	NC	0.01421
245182_at	80	P	7.32e-4	0.1	NC	0.177412
245183_at	86.2	P	0.010742	0	NC	0.5
245184_at	16.5	A	0.149658	0.3	NC	0.5
245185_at	61.6	P	0.023926	0.4	NC	0.047264
245186_at	184.5	P	0.001953	-0.4	NC	0.814019
245187_s_at	270.5	P	7.32e-4	0.4	NC	0.041201
245188_at	94.5	P	0.01416	0.2	NC	0.009292
245189_at	0.9	A	0.953857	-0.5	NC	0.342437
245190_at	42.3	P	0.001221	0	NC	0.5
245191_at	7	A	0.334473	-1.6	NC	0.5
245192_at	12.5	A	0.149658	0.8	NC	0.5
245193_at	77.3	P	0.037598	-2.1	D	0.99998
245194_at	46.4	P	0.046143	-0.9	D	0.999693
245195_at	33.6	A	0.067627	0.5	NC	0.429141
245196_at	243.4	P	7.32e-4	0.3	I	3.46e-4
245197_at	318.3	P	2.44e-4	-0.6	D	0.999811
245198_at	95.2	A	0.067627	-0.2	NC	0.725952
245199_at	2513.3	P	2.44e-4	0.1	NC	0.213188
245200_at	105.7	P	0.00415	0.2	MI	0.005409
245201_at	80.2	P	0.00415	0.1	NC	0.416433
245202_at	137.3	P	0.005859	0.2	NC	0.185981
245203_at	0.8	A	0.80542	-0.1	NC	0.153232
245204_at	54.8	A	0.111572	2.7	I	4.38e-4
245205_at	46.8	A	0.149658	0.4	NC	0.099852
245206_at	173.8	P	2.44e-4	-0.1	NC	0.5
245207_at	161.4	P	0.001221	-0.3	NC	0.5
245208_at	92.6	P	2.44e-4	0.1	NC	0.330589
245209_at	287.2	P	7.32e-4	-1.3	D	0.99998
245210_at	67.8	P	7.32e-4	-0.2	NC	0.5
245211_at	312.8	P	2.44e-4	-0.2	NC	0.5
245212_at	1	A	0.633789	-0.4	NC	0.633407
245213_at	46.4	A	0.171387	0.2	NC	0.041201
245214_at	6.8	A	0.129639	-0.4	NC	0.747149
245215_at	16.1	A	0.080566	0.1	NC	0.118009
245216_at	219.1	P	2.44e-4	0.6	I	2.7e-5
245217_at	3.3	A	0.601074	0.1	NC	0.015426
245218_s_at	17.2	M	0.056152	0	NC	0.342437
245219_at	32.5	A	0.366211	-0.2	NC	0.5
245220_at	5.7	A	0.111572	-1.7	MD	0.994591
245221_s_at	25.6	P	0.030273	0.1	NC	0.403812
245222_at	1	A	0.953857	-0.7	NC	0.945978
245223_at	6.2	A	0.696289	0.9	NC	0.532344
245224_at	21.8	A	0.095215	-1.2	NC	0.984574
245225_at	1.8	A	0.943848	-0.9	NC	0.715033
245226_at	16.5	A	0.149658	-0.7	NC	0.881991
245227_s_at	33.8	A	0.095215	-0.2	NC	0.736659
245228_at	161.6	P	2.44e-4	-0.4	NC	0.978776
245229_at	149.6	P	7.32e-4	1	I	2.3e-5
245230_at	28	P	0.023926	0.3	NC	0.354442
245231_at	66.1	A	0.080566	0.4	NC	0.5
245232_at	0.7	A	0.904785	-0.7	NC	0.846768
245233_at	4.9	A	0.567627	-0.1	NC	0.5
245234_at	73.6	P	0.005859	-1.3	D	0.99987
245235_at	402.6	P	2.44e-4	0.2	NC	0.069813
245236_at	56.9	P	2.44e-4	0.1	NC	0.153232
245237_at	80.7	P	2.44e-4	-0.6	NC	0.992212
245238_at	1436.7	P	2.44e-4	-0.1	NC	0.5
245239_at	12.4	A	0.334473	-0.2	NC	0.5
245240_at	5.5	A	0.567627	-2.6	NC	0.467656
245241_at	3.3	A	0.665527	-0.4	NC	0.846768
245242_at	28.4	A	0.171387	0	NC	0.736659
245243_at	43.3	P	0.018555	0.6	NC	0.054022
245244_at	70.8	P	0.00293	0	NC	0.5
245245_at	25.7	A	0.111572	0.2	NC	0.5
245246_at	2.2	A	0.919434	0.2	NC	0.5
245247_at	222.8	P	0.001221	-0.1	NC	0.5
245248_at	125	P	2.44e-4	0.1	NC	0.252851
245249_at	653	P	2.44e-4	0	NC	0.37888
245250_at	44.9	P	0.046143	-1	D	0.999973
245251_at	135	P	0.010742	0.2	NC	0.01421
245252_at	239.5	P	7.32e-4	-0.2	NC	0.5
245253_at	8.1	A	0.334473	-0.5	NC	0.645558
245254_at	77.4	P	0.01416	-0.4	NC	0.596188
245255_at	261.8	P	7.32e-4	-0.2	NC	0.51942
245256_at	89.9	P	2.44e-4	0.1	NC	0.342437
245257_at	13.2	P	0.037598	-0.5	NC	0.5
245258_at	157.1	P	2.44e-4	0.4	NC	0.008511
245259_at	29.3	P	0.046143	0	NC	0.37888
245260_at	200.9	P	7.32e-4	0.2	NC	0.105663
245261_at	139.8	P	0.00293	-0.3	NC	0.814019
245262_at	39.6	P	0.010742	-0.8	D	0.999226
245263_at	22	A	0.067627	0.1	NC	0.5
245264_at	7	A	0.27417	0.6	NC	0.094279
245265_at	3.9	A	0.665527	-1.1	NC	0.493524
245266_at	130.2	P	0.001953	-0.5	NC	0.989865
245267_at	273.8	P	2.44e-4	0.1	NC	0.213188
245268_at	64.2	P	0.030273	-0.2	NC	0.5
245269_at	387.6	P	2.44e-4	0.5	I	1.47e-4
245270_at	1702.1	P	2.44e-4	0.9	I	2.e-5
245271_at	215.7	P	2.44e-4	0.3	NC	0.038415
245272_at	16	A	0.149658	1.3	I	5.52e-4
245273_at	175.5	P	0.023926	0.2	NC	0.047264
245274_at	181	P	7.32e-4	1	I	2.e-5
245275_at	1.1	A	0.850342	-0.6	NC	0.805199
245276_at	100.9	P	0.010742	-0.5	NC	0.757415
245277_at	32	P	0.018555	0	NC	0.37888
245278_at	348.3	P	7.32e-4	-0.9	D	0.999973
245279_at	324.6	P	2.44e-4	0	NC	0.5
245280_at	150.9	P	2.44e-4	0	NC	0.5
245281_at	641.3	P	2.44e-4	0	NC	0.5
245282_at	300.9	P	7.32e-4	-0.3	NC	0.757415
245283_at	50.7	P	0.046143	-0.1	NC	0.5
245284_at	93	P	2.44e-4	0	NC	0.5
245285_s_at	208.4	P	2.44e-4	0.2	NC	0.011045
245286_at	1694	P	2.44e-4	-0.1	NC	0.5
245287_at	69.9	P	2.44e-4	-0.1	NC	0.5
245288_at	130.5	P	7.32e-4	-0.2	NC	0.532344
245289_at	1327.6	P	2.44e-4	-0.2	NC	0.5
245290_at	326	P	0.001221	0.4	I	5.2e-5
245291_at	188.7	P	0.005859	0.8	I	2.3e-5
245292_at	1055.3	P	2.44e-4	-0.3	NC	0.888286
245293_at	309.6	P	2.44e-4	0.6	I	3.e-5
245294_at	102.9	P	0.01416	-0.4	NC	0.558077
245295_at	129.5	P	7.32e-4	-0.1	NC	0.5
245296_at	152.9	P	0.00415	1.4	I	2.7e-5
245297_at	76.5	P	2.44e-4	0	NC	0.354442
245298_at	106	P	0.023926	-0.2	NC	0.5
245299_at	638.6	P	2.44e-4	-0.3	NC	0.51942
245300_at	126.3	P	2.44e-4	0.1	NC	0.454766
245301_at	126.2	P	0.001221	0.6	I	9.66e-4
245302_at	28.3	P	7.32e-4	-0.5	NC	0.875448
245303_at	76	P	0.00293	0.2	NC	0.330589
245304_at	28.2	P	0.018555	0	NC	0.5
245305_at	738.8	P	2.44e-4	-0.2	NC	0.5
245306_at	141.1	P	0.008057	1.9	I	3.5e-5
245307_at	122.8	P	7.32e-4	0.1	NC	0.074268
245308_at	245.3	P	2.44e-4	-0.5	NC	0.830902
245309_at	101.3	P	7.32e-4	0.4	I	0.003355
245310_at	80.9	P	2.44e-4	0.3	NC	0.007788
245311_at	1733.4	P	2.44e-4	0.5	I	8.65e-4
245312_at	51.7	P	7.32e-4	-0.5	NC	0.725952
245313_at	175.4	P	2.44e-4	-0.4	NC	0.868657
245314_at	43.4	A	0.19458	1.1	NC	0.111714
245315_at	683.2	P	2.44e-4	0.2	NC	0.007788
245316_at	176.6	P	2.44e-4	0.2	NC	0.022932
245317_at	1217.6	P	2.44e-4	-1.1	D	0.99998
245318_at	88	P	0.008057	1.3	I	0.002032
245319_at	136.9	P	7.32e-4	1.2	I	2.e-5
245320_at	190.9	P	2.44e-4	-0.2	NC	0.5
245321_at	510.5	P	2.44e-4	0.1	NC	0.105663
245322_at	31.5	A	0.149658	0.1	NC	0.284967
245323_at	744.4	P	2.44e-4	0.4	I	6.92e-4
245324_at	272.7	P	2.44e-4	0.4	I	1.67e-4
245325_at	152.1	P	2.44e-4	-0.4	D	0.999226
245326_at	28.6	A	0.111572	0	NC	0.342437
245327_at	118.1	P	0.001953	-0.3	NC	0.703911
245328_at	371.7	P	2.44e-4	-0.5	D	0.998514
245329_at	280.9	P	2.44e-4	0.6	I	6.8e-5
245330_at	89.8	P	0.001953	-0.6	D	0.996301
245331_at	276.9	P	2.44e-4	-0.6	D	0.996959
245332_at	353.5	P	2.44e-4	0.1	NC	0.105663
245333_at	392.4	P	2.44e-4	-0.4	NC	0.911062
245334_at	411.4	P	2.44e-4	0.3	NC	0.018128
245335_at	2.6	A	0.780518	-0.2	NC	0.692594
245336_at	19.2	A	0.303711	-0.2	NC	0.5
245337_at	109.5	P	7.32e-4	-0.5	NC	0.961585
245338_at	124.5	P	7.32e-4	0.3	I	8.8e-5
245339_at	86.4	P	0.008057	0.2	MI	0.005933
245340_at	1255.3	P	2.44e-4	0.4	I	9.66e-4
245341_at	182.7	P	7.32e-4	-0.1	NC	0.5
245342_at	2780.5	P	2.44e-4	0.1	NC	0.213188
245343_at	218.8	P	2.44e-4	0.7	I	1.47e-4
245344_at	164.9	P	2.44e-4	-0.2	NC	0.5
245345_at	71.5	P	0.00415	0.9	I	4.92e-4
245346_at	19.4	P	0.037598	-0.1	NC	0.5
245347_at	34.3	P	0.005859	0.2	NC	0.5
245348_at	348.1	P	2.44e-4	0	NC	0.5
245349_at	22.9	A	0.111572	-0.7	NC	0.60871
245350_at	790.6	P	2.44e-4	-0.4	NC	0.993497
245351_at	269.2	P	2.44e-4	-0.2	NC	0.5
245352_at	8.8	A	0.080566	-0.3	NC	0.5
245353_at	20.7	A	0.366211	-1.3	D	0.998799
245354_at	14.2	A	0.095215	-0.3	NC	0.5
245355_at	2752.5	P	2.44e-4	0.4	I	4.6e-5
245356_at	5408.8	P	2.44e-4	-0.5	D	0.998799
245357_at	51.1	P	2.44e-4	0.1	NC	0.5
245358_at	218.1	P	2.44e-4	-0.3	NC	0.5
245359_at	160.1	P	2.44e-4	-0.2	NC	0.5
245360_at	281.8	P	7.32e-4	-0.3	NC	0.725952
245361_at	429.9	P	7.32e-4	-0.5	NC	0.99288
245362_at	76.8	P	2.44e-4	-0.8	D	0.998349
245363_at	157.3	P	0.00415	-0.3	NC	0.921063
245364_at	84.9	P	2.44e-4	0.4	NC	0.01421
245365_at	199.4	P	7.32e-4	0.4	I	0.003699
245366_at	115.1	P	2.44e-4	-0.2	NC	0.5
245367_at	108.8	P	7.32e-4	-0.2	NC	0.5
245368_at	48.2	P	0.008057	0.3	NC	0.099852
245369_at	10.9	A	0.567627	0.1	NC	0.747149
245370_at	80.9	P	2.44e-4	-0.1	NC	0.5
245371_at	30.8	A	0.095215	-0.2	NC	0.5
245372_at	1638.1	P	2.44e-4	0.3	I	2.3e-5
245373_s_at	1463.4	P	2.44e-4	0	NC	0.5
245374_at	210.9	P	2.44e-4	-0.2	NC	0.5
245375_at	14.8	A	0.129639	-0.4	NC	0.645558
245376_at	12.7	P	0.030273	0	NC	0.5
245377_at	2.1	A	0.533936	-0.4	NC	0.583567
245378_at	5.6	A	0.696289	-0.1	NC	0.5
245379_at	57.4	P	0.00293	-0.1	NC	0.5
245380_at	61.2	P	0.00293	0.1	NC	0.131343
245381_at	39.3	P	0.01416	-0.5	NC	0.958799
245382_at	316	P	0.001221	-1.2	D	0.99998
245383_at	28.3	A	0.171387	0.1	NC	0.5
245384_at	65.4	P	2.44e-4	0.2	NC	0.5
245385_at	62.2	P	2.44e-4	-0.3	NC	0.5
245386_at	1751.3	P	2.44e-4	-0.3	NC	0.796129
245387_at	250.6	P	2.44e-4	0.9	I	3.07e-4
245388_at	45.7	A	0.149658	1.3	NC	0.047264
245389_at	82.8	A	0.080566	-0.1	NC	0.692594
245390_at	89.8	P	0.001221	0.3	NC	0.011045
245391_at	836.1	P	2.44e-4	-0.9	D	0.99997
245392_at	19.5	A	0.219482	3	NC	0.007788
245393_at	734.1	P	7.32e-4	-0.5	NC	0.961585
245394_at	1367.3	P	7.32e-4	0.1	NC	0.203871
245395_at	159.9	P	0.001953	0.4	I	3.07e-4
245396_at	73.3	A	0.219482	0.1	NC	0.342437
245397_at	108.8	P	0.030273	1.3	I	0.002032
245398_at	134.4	P	0.001221	-0.5	D	0.996959
245399_at	3183.3	P	2.44e-4	-1.2	D	0.99998
245400_at	428	P	2.44e-4	-0.6	D	0.997247
245401_at	369.8	P	2.44e-4	-2	D	0.99998
245402_at	1	A	0.80542	-2.5	NC	0.757415
245403_at	13	A	0.219482	0.3	NC	0.5
245404_at	71	P	2.44e-4	-0.1	NC	0.118009
245405_at	41.8	P	0.037598	0.6	NC	0.010135
245406_at	1.8	A	0.850342	-3.1	NC	0.921063
245407_at	396.7	P	7.32e-4	-0.1	NC	0.5
245408_at	100.5	P	0.001221	0.4	I	6.92e-4
245409_at	15.9	A	0.111572	3.5	NC	0.307406
245410_at	35	P	0.01416	-0.2	NC	0.5
245411_at	25.8	P	0.018555	2.7	NC	0.021224
245412_at	829.1	P	2.44e-4	1.3	I	2.e-5
245413_at	33.3	P	0.008057	0.7	NC	0.185981
245414_at	54.4	A	0.27417	0.3	NC	0.222749
245415_at	318.7	P	2.44e-4	0.1	NC	0.252851
245416_at	101.6	P	2.44e-4	-0.3	NC	0.5
245417_at	22.7	A	0.601074	3.7	NC	0.39129
245418_at	119.8	P	2.44e-4	-0.3	NC	0.747149
245419_at	12.2	A	0.466064	1.2	NC	0.354442
245420_at	44.1	A	0.149658	0.6	NC	0.274048
245421_at	117.4	P	7.32e-4	0.8	I	8.65e-4
245422_at	2.2	A	0.72583	-1.6	NC	0.5
245423_at	54.2	P	0.037598	0.7	NC	0.5
245424_at	1.1	A	0.828613	-0.4	NC	0.62112
245425_at	368.5	P	7.32e-4	0.2	NC	0.131343
245426_at	44.5	P	0.005859	0.6	NC	0.185981
245427_at	137.7	P	0.00415	0.8	I	0.001336
245428_at	82.8	P	0.00293	-0.6	NC	0.900148
245429_at	37.7	A	0.067627	1	NC	0.050553
245430_at	161.9	P	0.001953	0.4	I	2.14e-4
245431_at	132.9	P	2.44e-4	-0.5	NC	0.925732
245432_at	162.4	P	0.00293	0.6	I	1.14e-4
245433_at	652.8	P	2.44e-4	0.1	NC	0.145682
245434_at	157.8	P	0.001221	0.5	I	7.8e-5
245435_at	38.5	P	0.018555	0	NC	0.263341
245436_at	4.8	A	0.533936	-3.1	D	0.997968
245437_at	45.9	P	0.01416	0.8	I	5.2e-5
245438_at	60.4	P	0.00293	0.2	NC	0.010135
245439_at	41.4	P	0.01416	-0.1	NC	0.263341
245440_at	1.4	A	0.696289	-0.1	NC	0.62112
245441_at	35.2	P	0.018555	0.4	NC	0.057676
245442_at	113.4	P	2.44e-4	-0.1	NC	0.5
245443_at	4.6	A	0.334473	1.8	NC	0.5
245444_at	23.8	A	0.219482	-0.3	NC	0.416433
245445_at	50.2	P	2.44e-4	0.1	NC	0.169098
245446_at	149.5	P	7.32e-4	0.6	I	8.65e-4
245447_at	5.3	A	0.633789	-1	NC	0.5
245448_at	0.9	A	0.932373	-1.1	NC	0.532344
245449_at	46	A	0.129639	0.1	NC	0.145682
245450_at	20.9	A	0.398926	4.2	NC	0.124552
245451_at	55.9	P	0.005859	0.4	I	0.001336
245452_at	6.7	A	0.334473	-1.4	NC	0.796129
245453_at	13.8	A	0.149658	1	NC	0.5
245454_at	197.8	P	2.44e-4	0.5	I	1.01e-4
245455_at	0.2	A	0.932373	-1	NC	0.916174
245456_at	162.3	P	2.44e-4	0.6	I	2.e-5
245457_s_at	49.3	P	0.037598	0.4	NC	0.069813
245458_at	24.7	A	0.303711	0.3	NC	0.078937
245459_at	5.8	A	0.533936	-0.7	NC	0.5
245460_at	9.5	P	0.023926	2.6	NC	0.274048
245461_at	42.9	P	0.01416	-0.3	NC	0.5
245462_at	72.2	P	0.00293	0.2	NC	0.105663
245463_at	711.7	P	2.44e-4	-0.9	D	0.999965
245464_at	31.7	P	0.037598	-0.4	NC	0.5
245465_at	15.9	A	0.533936	-0.7	NC	0.5
245466_at	37.7	P	7.32e-4	-0.3	NC	0.681091
245467_at	60.7	P	0.023926	-0.1	NC	0.37888
245468_at	21.1	P	0.018555	-0.1	NC	0.467656
245469_at	1.1	A	0.753906	-1.4	NC	0.681091
245470_at	1	A	0.850342	-1	NC	0.596188
245471_at	3.4	A	0.533936	0.8	NC	0.506476
245472_at	2.3	A	0.567627	0	NC	0.5
245473_at	14.9	A	0.334473	3.1	NC	0.041201
245474_at	85.8	P	0.023926	0	NC	0.5
245475_at	18.2	A	0.334473	-0.8	NC	0.5
245476_at	4.8	A	0.5	0	NC	0.429141
245477_at	131.3	P	2.44e-4	-0.7	MD	0.994591
245478_at	89.3	P	7.32e-4	-0.1	NC	0.5
245479_at	65.2	P	2.44e-4	0.1	NC	0.124552
245480_at	73.7	P	0.01416	0.2	NC	0.48058
245481_at	385.2	P	0.001221	-0.1	NC	0.5
245482_at	130.6	P	2.44e-4	0.5	I	5.2e-5
245483_at	2937.3	P	2.44e-4	-1.5	D	0.99998
245484_at	231.8	P	2.44e-4	0	NC	0.5
245485_at	44.2	P	7.32e-4	-0.8	NC	0.846768
245486_x_at	64.9	A	0.171387	-0.3	NC	0.5
245487_at	93.3	P	2.44e-4	0.3	NC	0.065566
245488_at	23.3	M	0.056152	0.6	NC	0.454766
245489_at	67.4	P	0.037598	-0.3	NC	0.736659
245490_at	4.4	A	0.398926	-0.2	NC	0.5
245491_at	60.8	P	0.01416	-0.2	NC	0.232549
245492_at	186.1	P	7.32e-4	0.6	I	2.73e-4
245493_at	38.4	P	0.00293	0.6	NC	0.057676
245494_at	85.7	P	0.001221	0.4	NC	0.177412
245495_at	48.2	P	0.008057	-1.3	D	0.999654
245496_at	147.8	P	0.001221	0.1	NC	0.018128
245497_at	9.7	A	0.567627	-1	NC	0.934434
245498_at	46.6	P	0.01416	0.1	NC	0.454766
245499_at	61.3	M	0.056152	0	NC	0.5
245500_at	1.6	A	0.919434	-0.5	NC	0.62112
245501_at	0.7	A	0.962402	-0.6	NC	0.51942
245502_at	188.3	P	2.44e-4	0.7	I	2.e-5
245503_at	7.7	A	0.432373	-0.8	NC	0.5
245504_at	16.6	P	0.046143	0.7	NC	0.094279
245505_at	0.7	A	0.999756	-0.8	NC	0.60871
245506_at	1.2	A	0.696289	-1.4	NC	0.5
245507_at	1.5	A	0.870361	-0.2	NC	0.024755
245508_at	3.5	A	0.533936	-1.6	NC	0.203871
245509_at	32.3	P	0.037598	0	NC	0.054022
245510_at	328.4	P	2.44e-4	-1.1	D	0.99998
245511_at	1.1	A	0.665527	-2.5	NC	0.5
245512_at	666.9	P	2.44e-4	0.6	I	2.e-5
245513_at	145.2	P	0.018555	-0.2	NC	0.846768
245514_at	40.7	P	0.008057	-0.2	NC	0.39129
245515_at	6.4	A	0.334473	1.2	NC	0.715033
245516_at	48.6	P	0.001953	0.3	NC	0.138386
245517_at	108.3	P	0.00293	-0.1	NC	0.5
245518_at	79.9	P	0.001221	0.6	NC	0.033304
245519_at	8.1	A	0.753906	-0.7	NC	0.5
245520_at	6.5	A	0.398926	0.7	NC	0.51942
245521_at	144.3	P	7.32e-4	-0.1	NC	0.5
245522_at	24	P	0.01416	-0.1	I	0.004481
245523_at	474.5	P	2.44e-4	0.3	I	0.00249
245524_at	973	P	2.44e-4	-0.2	NC	0.5
245525_at	387.8	P	0.001953	-0.1	NC	0.5
245526_at	61.5	P	0.008057	-0.1	NC	0.5
245527_at	40.8	A	0.067627	0.4	NC	0.044149
245528_at	21.1	A	0.466064	-1.6	D	0.999448
245529_at	64.6	P	2.44e-4	0.3	NC	0.033304
245530_at	21.8	P	0.018555	-0.4	NC	0.5
245531_at	195.6	P	2.44e-4	-0.9	D	0.999954
245532_at	99.4	P	2.44e-4	0.3	I	9.66e-4
245533_at	56.3	P	0.008057	-0.5	NC	0.5
245534_at	1.1	A	0.99585	-1.4	NC	0.911062
245535_at	62.3	P	0.030273	-0.3	NC	0.5
245536_at	71.9	P	0.010742	0.3	NC	0.047264
245537_at	3.2	A	0.171387	0.6	NC	0.454766
245538_at	12.4	A	0.601074	3.7	NC	0.078937
245539_at	2.4	A	0.780518	0	NC	0.061522
245540_at	94.4	P	0.008057	1	I	3.46e-4
245541_at	50.4	P	0.00293	-0.1	NC	0.318909
245542_at	7.8	A	0.432373	1.1	NC	0.057676
245543_at	35	P	0.018555	0.3	NC	0.5
245544_at	147.8	P	7.32e-4	-0.8	D	0.999562
245545_at	6.5	A	0.533936	-3.8	NC	0.981872
245546_at	51.8	P	0.023926	0	NC	0.284967
245547_at	16.9	A	0.129639	0.2	NC	0.083826
245548_at	13.5	A	0.067627	-0.2	NC	0.5
245549_at	1	A	0.828613	-1	NC	0.60871
245550_at	77.5	P	7.32e-4	-1.1	D	0.99987
245551_at	9.9	A	0.095215	3.3	NC	0.024755
245552_at	73.9	P	0.00293	-0.1	NC	0.5
245553_at	28.4	A	0.095215	-0.5	NC	0.596188
245554_at	214.9	P	2.44e-4	-1.1	D	0.99998
245555_at	1649.2	P	2.44e-4	-1.4	D	0.99998
245556_at	270.9	P	2.44e-4	-0.8	D	0.999226
245557_at	169.7	P	2.44e-4	0.4	NC	0.274048
245558_at	26.6	P	0.00415	-0.4	NC	0.5
245559_at	23.9	A	0.432373	3.2	NC	0.441923
245560_at	68.8	P	0.008057	4.5	I	2.e-5
245561_at	201.7	P	7.32e-4	0.3	NC	0.019624
245562_at	149.9	P	7.32e-4	-0.2	NC	0.5
245563_at	410.3	P	2.44e-4	-1	D	0.999977
245564_at	48.6	P	0.046143	0	NC	0.558077
245565_at	63.3	P	0.00415	-0.2	NC	0.633407
245566_at	86.9	P	2.44e-4	-0.4	NC	0.657563
245567_at	2856.2	P	2.44e-4	-0.8	D	0.99998
245568_at	58.4	P	0.046143	0.1	NC	0.429141
245569_at	24.7	P	0.01416	-0.2	NC	0.111714
245570_at	1.3	A	0.932373	-0.6	NC	0.692594
245571_at	16	A	0.19458	0.3	NC	0.118009
245572_at	121.6	P	7.32e-4	-0.5	NC	0.838962
245573_at	5.1	A	0.366211	-1.9	NC	0.5
245574_at	34.3	A	0.095215	0.5	NC	0.366593
245575_at	137.9	P	0.001953	0.6	NC	0.118009
245576_at	161.4	P	0.01416	0	NC	0.5
245577_at	113.8	P	2.44e-4	-0.1	NC	0.5
245578_at	95.6	P	2.44e-4	0.3	I	4.38e-4
245579_at	14.3	A	0.171387	0.5	NC	0.39129
245580_at	24.8	P	0.008057	0.1	NC	0.5
245581_at	31.7	A	0.149658	0.3	NC	0.038415
245582_at	22.3	P	0.046143	0	NC	0.5
245583_at	94.2	P	0.00293	0.1	NC	0.416433
245584_at	66.6	P	7.32e-4	0.3	NC	0.047264
245585_at	1.9	A	0.5	0.1	NC	0.026698
245586_at	51.8	A	0.095215	0.5	NC	0.124552
245587_at	80.9	P	0.00293	0.4	NC	0.007788
245588_at	31	P	0.00293	0.1	NC	0.5
245589_at	13.1	A	0.633789	2.1	NC	0.5
245590_at	8.8	P	0.023926	-0.9	NC	0.5
245591_at	0.4	A	0.828613	-1.7	NC	0.403812
245592_at	8.3	A	0.303711	0	NC	0.284967
245593_at	87.8	P	0.001221	0.2	I	5.52e-4
245594_at	119.7	P	0.005859	0	NC	0.5
245595_at	14.6	A	0.398926	-0.4	NC	0.5
245596_at	2.2	A	0.780518	-0.4	NC	0.60871
245597_at	53	A	0.080566	-0.1	NC	0.5
245598_at	45.4	P	0.00293	0.8	I	1.67e-4
245599_at	114.3	P	0.001221	0.3	I	0.003041
245600_at	168.8	P	2.44e-4	-0.3	NC	0.506476
245601_at	104.1	P	0.001221	-0.1	NC	0.5
245602_at	680.5	P	2.44e-4	-0.4	NC	0.767451
245603_at	21.8	A	0.19458	0.7	NC	0.050553
245604_at	48.6	P	2.44e-4	0.3	NC	0.050553
245605_at	220.1	P	0.00293	0.3	I	5.52e-4
245606_at	60.3	P	0.001221	-0.1	NC	0.5
245607_at	22.1	P	0.046143	0.1	NC	0.213188
245608_at	231.8	P	2.44e-4	0.4	I	3.89e-4
245609_at	1	A	0.466064	-0.6	NC	0.506476
245610_at	27.8	P	0.018555	0.1	NC	0.441923
245611_at	156.9	P	2.44e-4	0	NC	0.5
245612_at	403.1	P	2.44e-4	0.4	I	1.47e-4
245613_at	8	A	0.398926	0	NC	0.330589
245614_at	8.1	A	0.27417	1.7	I	0.004073
245615_at	10.5	A	0.246094	-0.7	NC	0.881991
245616_at	11.2	A	0.398926	2.7	NC	0.222749
245617_at	10.2	P	0.018555	0.4	NC	0.354442
245618_at	74	P	0.018555	0.2	NC	0.145682
245619_at	70.6	P	0.00293	0.3	NC	0.111714
245620_at	17.8	A	0.303711	3.2	NC	0.153232
245621_at	48.2	P	0.01416	-0.2	NC	0.5
245622_at	1	A	0.870361	-0.6	NC	0.868657
245623_s_at	38	P	0.001221	0.3	NC	0.038415
245624_at	2.2	A	0.567627	-2.3	NC	0.5
245625_at	416.4	P	7.32e-4	0.4	I	0.001486
245626_at	754.8	P	2.44e-4	-0.4	NC	0.964215
245627_at	120.6	P	0.023926	0.9	I	8.8e-5
245628_at	13.8	A	0.19458	0.4	NC	0.263341
245629_at	935.2	P	2.44e-4	1.1	I	2.e-5
245630_at	49.8	A	0.111572	0.5	NC	0.050553
245631_at	486.9	P	2.44e-4	0.3	NC	0.026698
245632_at	45.8	P	0.01416	-0.2	NC	0.5
245633_at	397.7	P	2.44e-4	-0.2	NC	0.5
245634_at	2.6	A	0.567627	-2.6	NC	0.875448
245635_at	26.7	A	0.067627	0	NC	0.5
245636_at	16.4	A	0.171387	0.1	NC	0.5
245637_at	303.5	P	2.44e-4	-0.5	NC	0.934434
245638_s_at	171.9	P	7.32e-4	-1.4	D	0.99997
245639_at	788.7	P	2.44e-4	-0.2	NC	0.5
245640_at	12.6	A	0.5	1	NC	0.318909
245641_at	76	P	0.018555	0	NC	0.5
245642_at	553.5	P	2.44e-4	-0.9	D	0.99998
245643_at	4.5	A	0.665527	-1.4	NC	0.715033
245644_at	112.2	P	7.32e-4	-0.3	NC	0.5
245645_at	52.4	P	0.037598	0.4	NC	0.065566
245646_x_at	5.9	A	0.432373	0	NC	0.185981
245647_at	28.2	A	0.303711	0.6	NC	0.429141
245648_at	1.1	A	0.932373	-0.4	NC	0.429141
245649_at	130.7	P	0.010742	-0.3	NC	0.5
245650_at	70.5	P	0.023926	1	NC	0.024755
245651_s_at	880.2	P	2.44e-4	-0.1	NC	0.5
245652_at	7	A	0.19458	0.7	NC	0.5
245653_at	1.3	A	0.828613	-2.7	NC	0.715033
245654_at	40.1	P	2.44e-4	0.1	NC	0.39129
245655_at	0.9	A	0.603516	1.8	NC	0.715253
245656_at	1	A	0.919434	-0.5	NC	0.703911
245657_at	40.6	P	2.44e-4	0	NC	0.078937
245658_at	0.7	A	0.976074	-0.7	NC	0.532344
245659_at	157	P	7.32e-4	-1	D	0.999973
245660_at	87.7	P	0.001221	-0.1	NC	0.5
245661_at	59.5	P	0.008057	0.2	NC	0.099852
245662_at	36.2	A	0.080566	-0.4	NC	0.983269
245663_at	1.5	A	0.601074	-0.3	NC	0.681091
245664_at	4.4	A	0.696289	-1.6	NC	0.786812
245665_at	172.6	P	7.32e-4	-0.3	NC	0.894337
245666_at	188.5	P	2.44e-4	-0.3	NC	0.5
245667_at	469.1	P	2.44e-4	-0.1	NC	0.5
245668_at	673.8	P	2.44e-4	-1.8	D	0.99998
245669_at	23.3	A	0.111572	0.2	NC	0.429141
245670_at	41	P	0.01416	0	NC	0.5
245671_at	34.3	P	0.023926	0.1	NC	0.030967
245672_at	35.1	A	0.303711	0.8	NC	0.083826
245673_at	18.9	M	0.056152	0.2	NC	0.5
245674_at	73.3	P	0.010742	0.6	NC	0.024755
245675_at	15.3	A	0.129639	-0.6	NC	0.5
245676_at	31.4	P	0.037598	0.7	I	9.66e-4
245677_at	15.1	P	0.046143	0.3	NC	0.054022
245678_at	57.2	P	0.030273	-0.5	NC	0.786812
245679_at	120.6	P	7.32e-4	-0.4	NC	0.692594
245680_at	21.6	A	0.111572	1.6	NC	0.099852
245681_at	148.8	P	0.001953	0.1	NC	0.307406
245682_at	118.1	P	0.008057	-0.2	NC	0.5
245683_at	151.6	P	7.32e-4	0.2	NC	0.016731
245684_at	297.5	P	2.44e-4	-0.3	NC	0.645558
245685_at	58	P	0.023926	0	NC	0.5
245686_at	627.7	P	2.44e-4	-0.1	NC	0.5
245687_at	146.5	P	2.44e-4	-0.8	D	0.998514
245688_at	1392.5	P	2.44e-4	0	NC	0.5
245689_at	0.9	A	0.753906	0.1	NC	0.145682
245690_at	20.2	A	0.171387	-1.2	NC	0.952736
245691_at	113.4	P	0.030273	0.1	NC	0.467656
245692_at	14.3	A	0.533936	0.7	NC	0.5
245693_at	94.4	P	0.001953	-0.1	NC	0.5
245694_at	164.8	P	2.44e-4	0.1	NC	0.161038
245695_at	109.9	P	0.001953	0.4	NC	0.013078
245696_at	0.8	A	0.828613	-0.5	NC	0.545234
245697_at	116.4	P	0.001221	-0.8	D	0.999948
245698_at	145.1	P	0.030273	4.3	I	6.8e-5
245699_at	167.7	P	2.44e-4	0.5	I	0.001336
245700_at	37.2	A	0.334473	0.3	NC	0.5
245701_at	15.1	A	0.366211	0	NC	0.5
245702_at	88.8	P	0.00293	0.7	I	1.3e-4
245703_at	9.8	A	0.19458	0.5	NC	0.342437
245704_at	84.7	P	0.001953	-0.2	NC	0.5
245705_at	2.6	A	0.533936	-3.2	NC	0.692594
245706_at	1.5	A	0.696289	-2	NC	0.777251
245707_at	20.2	A	0.149658	0.3	NC	0.284967
245708_at	4.2	A	0.533936	-2	NC	0.905721
245709_at	112.5	P	0.001221	-0.2	NC	0.5
245710_at	16.2	P	0.030273	-0.6	NC	0.5
245711_at	244.6	P	2.44e-4	-0.5	NC	0.961585
245712_at	35.5	P	0.01416	-0.2	NC	0.506476
245713_at	104.1	P	0.001221	1.9	I	2.e-5
245714_at	227.8	P	2.44e-4	-0.1	NC	0.5
245715_s_at	3066.8	P	2.44e-4	0.1	NC	0.065566
245716_at	64.2	P	7.32e-4	0.2	NC	0.105663
245717_at	15.3	P	0.046143	0.2	NC	0.153232
245718_at	148	P	0.005859	-0.1	NC	0.5
245719_at	31.8	P	0.01416	0.1	NC	0.5
245720_at	2.3	A	0.850342	-3.1	NC	0.703911
245721_s_at	166.1	P	7.32e-4	0	NC	0.5
245722_at	107.5	P	0.008057	0.4	NC	0.013078
245723_at	28.7	A	0.149658	-0.8	NC	0.5
245724_at	312.8	P	0.001221	-0.4	NC	0.973302
245725_at	93.4	P	0.001221	-0.2	NC	0.5
245726_at	28.6	A	0.095215	0.6	NC	0.138386
245727_at	54	P	0.008057	0.1	NC	0.48058
245728_at	40.7	A	0.080566	-0.3	NC	0.570859
245729_at	315.9	P	2.44e-4	-0.1	NC	0.5
245730_at	51.2	P	0.018555	-0.3	NC	0.60871
245731_at	96.3	P	2.44e-4	-1.3	D	0.999977
245732_at	114.3	P	2.44e-4	0	NC	0.5
245733_at	114.5	P	0.00293	-0.6	NC	0.98579
245734_at	174.3	P	2.44e-4	0.6	I	1.01e-4
245735_at	163.2	P	2.44e-4	-0.1	NC	0.5
245736_at	5515.7	P	2.44e-4	-1	D	0.99998
245737_at	154.7	P	2.44e-4	-0.6	MD	0.994067
245738_at	14.3	A	0.149658	0.6	NC	0.203871
245739_at	143.1	P	2.44e-4	0.6	NC	0.013078
245740_at	221.3	P	0.00415	0.1	NC	0.222749
245741_at	17.2	A	0.219482	0.1	NC	0.545234
245742_at	1155.9	P	2.44e-4	-0.1	NC	0.5
245743_at	1.5	A	0.828613	-2.2	NC	0.973302
245744_at	1.7	A	0.904785	-0.1	NC	0.39129
245745_at	0.2	A	0.969727	-0.2	NC	0.232549
245746_at	923.1	P	2.44e-4	-0.3	NC	0.5
245747_at	14.6	P	2.44e-4	-0.5	NC	0.5
245748_at	198.6	P	7.32e-4	0.4	I	5.2e-5
245749_at	10.8	A	0.19458	0.6	NC	0.284967
245750_at	1004.1	P	2.44e-4	-0.5	NC	0.988955
245751_s_at	85.9	P	2.44e-4	0.2	NC	0.5
245752_at	3.7	A	0.219482	-0.6	NC	0.242585
245753_at	6.1	A	0.334473	0.4	NC	0.5
245754_at	0.2	A	0.72583	-0.7	NC	0.203871
245755_at	25.3	A	0.080566	0.4	NC	0.047264
245756_at	479.8	P	2.44e-4	-0.6	NC	0.991489
245757_at	19.7	P	0.023926	0.2	NC	0.5
245758_at	43.1	P	2.44e-4	-0.6	NC	0.805199
245759_at	86.9	P	2.44e-4	-0.4	NC	0.747149
245760_s_at	4.8	A	0.466064	3	NC	0.010135
245761_at	143.4	P	0.001953	-0.5	NC	0.900148
245762_at	35.4	P	0.010742	0.7	NC	0.094279
245763_at	100.9	P	2.44e-4	0	NC	0.403812
245764_s_at	51.5	A	0.067627	0.5	NC	0.065566
245765_at	14.6	A	0.5	1	NC	0.493524
245766_at	6.8	A	0.466064	-0.5	NC	0.558077
245767_at	47.7	P	0.01416	0.2	NC	0.094279
245768_at	176.5	P	2.44e-4	-0.2	NC	0.5
245769_at	44.5	P	0.008057	-0.2	NC	0.153232
245770_at	76.2	P	2.44e-4	0.5	I	1.67e-4
245771_at	23.2	P	0.023926	1	NC	0.026698
245772_at	111.3	P	2.44e-4	0.2	NC	0.074268
245773_at	97.6	P	0.001953	0.1	NC	0.5
245774_at	77.7	P	0.01416	0.3	NC	0.307406
245775_at	514.6	P	2.44e-4	0.5	NC	0.009292
245776_at	225.8	P	2.44e-4	-0.6	D	0.999932
245777_at	87.3	P	2.44e-4	0.3	NC	0.074268
245778_at	39.4	P	0.037598	-0.6	NC	0.767451
245779_at	1.3	A	0.72583	-2.2	NC	0.854318
245780_at	372.9	P	2.44e-4	0.1	NC	0.37888
245781_at	283.2	P	0.001953	-0.9	D	0.999911
245782_at	2.1	A	0.72583	0.1	NC	0.37888
245783_s_at	50.2	A	0.080566	2	I	3.46e-4
245784_at	100.5	P	0.00415	-0.1	NC	0.203871
245785_at	1.5	A	0.953857	-0.1	NC	0.429141
245786_at	68.8	P	0.00415	-0.5	NC	0.905721
245787_at	396.5	P	2.44e-4	-0.3	NC	0.854318
245788_at	171	P	7.32e-4	0.1	NC	0.054022
245789_at	135.3	P	2.44e-4	-1.1	D	0.99997
245790_at	108.1	P	2.44e-4	-0.3	NC	0.5
245791_at	929.9	P	2.44e-4	0.2	NC	0.009292
245792_at	309.2	P	2.44e-4	0.3	NC	0.022932
245793_at	71.4	P	0.023926	0.1	NC	0.044149
245794_at	268.6	P	2.44e-4	-0.4	NC	0.991489
245795_at	80.5	P	0.001221	-0.3	NC	0.558077
245796_at	607.2	P	2.44e-4	-0.5	NC	0.980376
245797_at	52.4	A	0.067627	-0.3	NC	0.493524
245798_at	1.7	A	0.466064	-2.8	NC	0.657563
245799_at	1	A	0.850342	-2.3	NC	0.987976
245800_at	103.7	P	7.32e-4	0.4	NC	0.131343
245801_at	1.4	A	0.953857	-0.3	NC	0.596188
245802_at	15.7	A	0.219482	-0.9	NC	0.583567
245803_at	1383.7	P	2.44e-4	-1.1	D	0.99998
245804_at	0.6	A	0.953857	-0.7	NC	0.969033
245805_at	3.2	A	0.095215	-0.1	NC	0.703911
245806_at	22.2	A	0.334473	-0.6	NC	0.881991
245807_at	31.8	A	0.149658	-1.6	D	0.999786
245808_at	68.4	P	0.00293	-0.4	NC	0.961585
245809_at	181	P	2.44e-4	0.6	I	2.41e-4
245810_at	88.8	P	0.037598	0.4	NC	0.011045
245811_at	12.4	P	0.018555	3.8	NC	0.138386
245812_at	1	A	0.850342	-0.5	NC	0.942324
245813_at	5.2	A	0.780518	-0.6	NC	0.854318
245814_at	46.4	A	0.19458	0.7	NC	0.035785
245815_at	68.2	A	0.067627	0.2	NC	0.5
245816_at	8.7	A	0.5	0.8	NC	0.62112
245817_at	81	P	2.44e-4	0.1	NC	0.296089
245818_at	110.9	P	7.32e-4	0.2	NC	0.5
245819_at	16	P	0.010742	-0.7	NC	0.681091
245820_at	22.7	A	0.067627	0.4	NC	0.161038
245821_at	408.8	P	2.44e-4	-0.3	NC	0.900148
245822_at	508	P	2.44e-4	0	NC	0.5
245823_at	13.3	A	0.432373	-0.6	NC	0.5
245824_at	15.1	A	0.567627	1.5	NC	0.5
245825_at	100.5	P	2.44e-4	0	NC	0.5
245826_at	13.6	A	0.219482	-0.3	NC	0.5
245827_at	15.7	A	0.171387	0.1	NC	0.583567
245828_at	86.9	P	0.037598	0.1	NC	0.5
245829_at	6.2	A	0.246094	1.3	NC	0.131343
245830_at	21.6	A	0.246094	-0.1	NC	0.5
245831_at	94	P	2.44e-4	-0.2	NC	0.5
245832_at	486.7	P	2.44e-4	0.2	I	8.65e-4
245833_at	21.7	A	0.303711	-0.3	NC	0.900148
245834_at	1	A	0.828613	-0.1	NC	0.5
245835_at	3.7	A	0.366211	-1.4	NC	0.900148
245836_at	0.3	A	0.803711	0.3	NC	0.133384
245837_at	16.2	P	0.046143	1	NC	0.074268
245838_at	110.3	P	0.001953	0.1	NC	0.5
245839_at	11.4	A	0.080566	1.2	NC	0.185981
245840_at	69.8	P	0.001953	1	I	6.18e-4
245841_s_at	4343.2	P	2.44e-4	0.2	NC	0.041201
245842_at	2.5	A	0.398926	-2.5	NC	0.725952
245843_at	59.2	P	0.01416	0.3	NC	0.008511
245844_at	155.7	P	0.00415	-0.1	NC	0.5
245845_at	65.2	P	0.001221	-0.5	D	0.995927
245846_at	56.4	M	0.056152	0.1	NC	0.5
245847_at	27.8	A	0.129639	-0.5	NC	0.545234
245848_at	89.5	P	2.44e-4	0.2	NC	0.161038
245849_at	123.7	P	2.44e-4	0.5	I	2.e-5
245850_at	26.2	P	0.023926	-0.2	NC	0.5
245851_at	126.2	P	2.44e-4	-0.3	NC	0.747149
245852_at	166.2	P	0.00293	0.2	NC	0.5
245853_at	98.5	P	0.00293	0.4	NC	0.010135
245854_at	231.3	P	0.001221	1	I	2.e-5
245855_at	215	P	2.44e-4	-0.4	NC	0.942324
245856_at	2.3	A	0.398926	-1.6	NC	0.814019
245857_at	1.8	A	0.633789	-2.4	NC	0.703911
245858_at	1.4	A	0.533936	-0.1	NC	0.5
245859_at	70.3	P	0.00415	1	I	2.41e-4
245860_at	3	A	0.533936	-1	NC	0.5
245861_at	17	P	0.030273	0.8	NC	0.050553
245862_at	359.1	P	7.32e-4	0.2	MI	0.004925
245863_s_at	60.5	P	0.001221	0.1	NC	0.284967
245864_at	28.5	A	0.19458	-0.3	NC	0.429141
245865_at	15.5	A	0.171387	1	NC	0.194801
245866_s_at	73.1	P	0.001953	-1	D	0.999973
245867_at	303.5	P	7.32e-4	0.9	I	6.8e-5
245868_at	346.4	P	2.44e-4	-1.1	D	0.999977
245869_at	41.2	A	0.171387	0.3	NC	0.203871
245870_at	85.7	P	0.01416	0.1	NC	0.057676
245871_at	1.7	A	0.533936	-1.3	NC	0.966696
245872_at	64.2	P	0.001221	-0.3	NC	0.715033
245873_at	40	P	0.010742	-0.3	NC	0.5
245874_at	3299.7	P	0.001953	-1.3	D	0.999781
245875_at	372.6	P	2.44e-4	-1.6	D	0.999977
245876_at	12.9	A	0.149658	0.3	NC	0.5
245877_at	7.8	A	0.665527	1.6	NC	0.177412
245878_at	71	P	0.01416	0.3	NC	0.274048
245879_at	75.1	P	0.00293	0.4	I	0.003699
245880_at	9.7	A	0.27417	1.3	NC	0.37888
245881_at	140.7	P	7.32e-4	0.2	NC	0.5
245882_at	1.2	A	0.904785	-2.9	NC	0.583567
245883_at	1.3	A	0.326416	0	NC	0.138386
245884_at	88.9	P	0.001221	0.1	NC	0.5
245885_at	304.8	P	2.44e-4	-0.9	D	0.999911
245886_at	563	P	2.44e-4	0.6	I	4.e-5
245887_at	242.4	P	2.44e-4	-0.4	MD	0.995075
245888_at	207	P	2.44e-4	0.8	I	1.3e-4
245889_at	1784.4	P	2.44e-4	-0.5	NC	0.989865
245890_at	1.1	A	0.753906	0.1	NC	0.088938
245891_at	1053.9	P	2.44e-4	-1	D	0.99998
245892_at	16.1	A	0.334473	0	NC	0.532344
245893_at	177.8	P	2.44e-4	0.4	I	4.38e-4
245894_at	305.6	P	2.44e-4	-0.3	NC	0.5
245895_at	56.9	M	0.056152	0.3	I	1.89e-4
245896_at	103.9	P	2.44e-4	-0.2	NC	0.5
245897_at	76.6	P	0.046143	0.7	NC	0.012024
245898_at	103.2	P	0.001953	0.1	NC	0.342437
245899_at	77.7	P	0.00293	-0.1	NC	0.5
245900_at	214.9	P	2.44e-4	0.1	NC	0.088938
245901_at	46	P	0.01416	-0.3	NC	0.583567
245902_at	21	A	0.149658	0	NC	0.558077
245903_at	49	P	0.00415	0	NC	0.5
245904_at	227	P	2.44e-4	1.9	I	2.e-5
245905_at	762.7	P	2.44e-4	-0.2	NC	0.5
245906_at	39.2	A	0.095215	0.5	NC	0.035785
245907_at	9.6	A	0.219482	2.1	NC	0.354442
245908_at	2.2	A	0.80542	-2.7	NC	0.830902
245909_at	68.3	P	0.005859	0	NC	0.044149
245910_at	191.5	P	2.44e-4	-0.2	NC	0.5
245911_at	725.2	P	2.44e-4	0.6	I	2.e-5
245912_at	347.7	P	0.00415	1.5	I	2.e-5
245913_at	749.3	P	2.44e-4	-0.4	NC	0.669411
245914_at	86.9	P	7.32e-4	0.7	NC	0.008511
245915_s_at	1311.3	P	2.44e-4	-0.1	NC	0.5
245916_at	11.5	A	0.067627	0.3	NC	0.194801
245917_at	254.6	P	2.44e-4	0.3	NC	0.024755
245918_at	1.8	A	0.665527	-2.3	NC	0.938478
245919_at	4.2	A	0.366211	1.2	NC	0.736659
245920_at	11.7	A	0.111572	-1	NC	0.911062
245921_at	32.4	M	0.056152	0.6	NC	0.057676
245922_at	0.3	A	0.870361	-2.8	D	0.99775
245923_at	19.1	A	0.080566	1	NC	0.177412
245924_at	133	P	0.001221	-0.1	NC	0.5
245925_at	210.9	P	2.44e-4	-1.9	D	0.999977
245926_at	81.2	P	0.005859	0.3	NC	0.074268
245927_at	7.6	A	0.398926	-1.4	NC	0.296089
245928_s_at	1004.5	P	2.44e-4	1.2	I	2.e-5
245929_at	192.7	P	2.44e-4	0	NC	0.330589
245930_at	74.2	P	0.018555	-0.1	NC	0.5
245931_at	24.6	A	0.5	-0.8	NC	0.993497
245932_at	187	P	7.32e-4	-0.6	NC	0.980376
245933_at	27.7	A	0.095215	-0.1	NC	0.318909
245934_at	234.6	P	0.001221	-0.4	NC	0.767451
245935_at	38.5	P	0.030273	0.2	NC	0.185981
245936_at	52.6	P	0.008057	-0.1	NC	0.5
245937_at	135.2	P	2.44e-4	0.2	NC	0.118009
245938_at	286.9	P	2.44e-4	0	NC	0.37888
245939_at	1453.3	P	2.44e-4	0.2	NC	0.00712
245940_at	198.1	P	7.32e-4	-0.2	NC	0.786812
245941_at	333.3	P	2.44e-4	0.7	I	7.74e-4
245942_at	15.2	A	0.334473	-0.4	NC	0.532344
245943_at	52.6	P	0.008057	0.6	NC	0.028766
245944_at	139	P	2.44e-4	0.7	NC	0.006503
245945_at	2.9	A	0.72583	-0.8	NC	0.506476
245946_at	1.8	A	0.904785	-0.5	NC	0.955851
245947_at	388.3	P	7.32e-4	-0.6	D	0.999922
245948_at	166.6	P	0.008057	-0.4	NC	0.669411
245949_at	2499.2	P	2.44e-4	-0.2	NC	0.5
245950_at	88.2	P	2.44e-4	0.5	I	0.001201
245951_at	660.1	P	2.44e-4	0.4	I	1.89e-4
245952_at	16.1	A	0.19458	0.6	NC	0.242585
245953_at	35.4	A	0.432373	4.2	I	4.38e-4
245954_at	37	A	0.080566	0.2	NC	0.37888
245955_at	227.3	P	2.44e-4	3.1	I	2.3e-5
245956_s_at	2398.8	P	2.44e-4	0.9	I	2.e-5
245957_at	486.5	P	2.44e-4	-0.3	NC	0.5
245958_at	11.8	A	0.696289	1.2	NC	0.786812
245959_at	6.1	A	0.567627	2.4	NC	0.153232
245960_at	159.6	P	0.00415	-0.3	NC	0.5
245961_at	40.7	A	0.080566	0.1	NC	0.5
245962_at	195.1	P	0.00415	1	I	1.14e-4
245963_at	11.6	A	0.19458	1.1	NC	0.194801
245964_at	15.4	A	0.246094	-0.8	NC	0.145682
245965_at	52.8	A	0.111572	0.3	NC	0.028766
245966_at	44.7	A	0.149658	0.4	MI	0.004925
245967_at	3.1	A	0.904785	0	NC	0.366593
245968_at	4.1	A	0.943848	-1.9	NC	0.767451
245969_at	61.7	P	0.018555	0	NC	0.5
245970_at	15.2	A	0.533936	0.3	NC	0.881991
245971_at	192.1	P	7.32e-4	-0.2	NC	0.5
245972_at	169.6	P	2.44e-4	0.5	I	2.3e-5
245973_at	2.7	A	0.398926	-2.1	NC	0.992212
245974_at	3.5	A	0.5	1	NC	0.131343
245975_at	221.1	P	0.001953	0	NC	0.429141
245976_at	78.7	P	7.32e-4	-0.7	NC	0.973302
245977_at	1383.9	P	2.44e-4	1.8	I	2.e-5
245978_at	1.4	A	0.962402	-0.6	NC	0.934434
245979_at	34.8	P	0.010742	0.2	NC	0.169098
245980_at	10.2	A	0.219482	0	NC	0.5
245981_at	247.5	P	2.44e-4	0.6	I	4.92e-4
245982_at	28.9	A	0.303711	0	NC	0.118009
245983_at	100.8	P	2.44e-4	-0.2	NC	0.5
245984_at	162.6	P	2.44e-4	-0.2	NC	0.5
245985_at	404.6	P	2.44e-4	0.2	I	0.001077
245986_at	150.2	P	7.32e-4	-0.1	NC	0.5
245987_at	1106.8	P	2.44e-4	-0.8	D	0.999965
245988_at	188.4	P	2.44e-4	-0.2	NC	0.5
245989_s_at	461.7	P	2.44e-4	-0.2	NC	0.545234
245990_at	54.1	P	0.01416	-0.8	D	0.999448
245991_at	382	P	7.32e-4	0	NC	0.5
245992_at	20.3	A	0.080566	0	NC	0.5
245993_at	1293.2	P	2.44e-4	0.6	I	2.e-5
245994_at	56	P	0.023926	0.3	NC	0.5
245995_at	15.7	A	0.129639	0.4	NC	0.5
245996_at	2.3	A	0.850342	-0.1	NC	0.274048
245997_at	7.9	A	0.19458	-0.4	NC	0.5
245998_at	672.9	P	2.44e-4	0.4	I	3.46e-4
245999_at	1504.5	P	2.44e-4	-0.4	NC	0.934434
246000_at	40.5	P	0.005859	0.9	I	9.66e-4
246001_at	0.5	A	0.633789	-0.4	NC	0.846768
246002_at	1.5	A	0.932373	-0.9	NC	0.786812
246003_at	902.3	P	2.44e-4	0.1	NC	0.035785
246004_at	32.3	P	0.046143	0.5	I	0.003699
246005_at	167.5	P	2.44e-4	0.5	I	9.66e-4
246006_at	1759.4	P	2.44e-4	-0.4	NC	0.911062
246007_at	105.7	P	2.44e-4	-0.2	NC	0.5
246008_at	110.2	P	0.001953	-0.2	NC	0.5
246009_at	84.4	P	0.001953	-0.5	NC	0.868657
246010_at	64.7	P	0.023926	-0.2	NC	0.5
246011_at	20.3	A	0.219482	0.2	NC	0.5
246012_at	73.6	P	0.001221	-1	NC	0.975245
246013_at	12.9	A	0.080566	-0.2	NC	0.5
246014_at	1.1	A	0.943848	-0.5	NC	0.222749
246015_at	90	P	0.01416	-0.8	D	0.995927
246016_at	85.9	P	2.44e-4	-0.4	NC	0.991489
246017_at	232.2	P	0.001221	0.4	NC	0.041201
246018_at	106.1	P	0.001953	-0.2	NC	0.5
246019_at	1.8	A	0.5	-1.6	NC	0.596188
246020_at	143.8	P	2.44e-4	-0.7	D	0.999226
246021_at	4.9	A	0.567627	-0.6	NC	0.570859
246022_at	11	A	0.5	2.5	NC	0.558077
246023_at	24.1	P	0.046143	0.5	NC	0.252851
246024_at	10	A	0.533936	2.1	NC	0.416433
246025_at	20.9	A	0.303711	-0.3	NC	0.5
246026_at	231.9	P	7.32e-4	0	NC	0.296089
246027_at	59.5	P	0.00415	0.7	NC	0.088938
246028_at	217.5	P	2.44e-4	-1	D	0.99998
246029_at	1876.9	P	2.44e-4	-0.2	NC	0.5
246030_at	222	P	0.001221	0.3	I	0.002032
246031_at	245.7	P	2.44e-4	0.5	I	5.52e-4
246032_s_at	4.7	A	0.398926	-0.6	NC	0.905721
246033_at	127	P	7.32e-4	-0.2	NC	0.5
246034_at	85.6	P	0.01416	-1.9	D	0.998514
246035_at	876.5	P	2.44e-4	0.5	I	4.e-5
246036_at	92.4	P	0.00293	0.6	I	2.73e-4
246037_at	95.1	P	2.44e-4	0	NC	0.5
246038_s_at	50.1	P	0.046143	-0.1	NC	0.5
246039_at	144.8	P	7.32e-4	0.3	NC	0.008511
246040_at	192	P	2.44e-4	0.3	I	0.001077
246041_at	201	P	2.44e-4	0.9	I	3.e-5
246042_at	784.2	P	2.44e-4	0.7	I	6.92e-4
246043_at	49.8	P	0.005859	0.6	NC	0.5
246044_at	197	P	2.44e-4	-0.2	NC	0.5
246045_at	73.6	P	0.023926	-0.5	D	0.998168
246046_at	24.7	A	0.080566	0.5	NC	0.318909
246047_at	2.4	A	0.567627	-2.2	NC	0.558077
246048_at	1.2	A	0.72583	-0.4	NC	0.5
246049_at	3.4	A	0.5	1.3	NC	0.5
246050_s_at	350.5	P	2.44e-4	0	NC	0.5
246051_at	318.6	P	2.44e-4	0.3	I	0.001832
246052_at	44.9	P	0.018555	1.2	NC	0.008511
246053_at	45.6	M	0.056152	-0.3	NC	0.5
246054_at	60.9	M	0.056152	0.6	NC	0.006503
246055_at	114.2	P	0.00293	-0.2	NC	0.5
246056_at	108.2	P	0.00293	0	NC	0.354442
246057_at	54.9	P	0.001221	0.5	NC	0.050553
246058_at	164.8	P	2.44e-4	0	NC	0.5
246059_at	157.3	P	7.32e-4	-0.2	NC	0.5
246060_at	239.9	P	7.32e-4	0.3	NC	0.021224
246061_at	165.8	P	2.44e-4	0.7	I	3.46e-4
246062_at	245	P	7.32e-4	-0.1	NC	0.5
246063_at	64.5	P	0.005859	-0.5	NC	0.796129
246064_at	359.4	P	7.32e-4	0	NC	0.441923
246065_at	2.4	A	0.5	-2.9	NC	0.958799
246066_at	155	P	7.32e-4	0.2	NC	0.065566
246067_at	257	P	0.00293	0.3	I	8.65e-4
246068_at	5738.4	P	2.44e-4	-0.3	NC	0.583567
246069_at	15.3	P	0.005859	-0.7	NC	0.5
246070_at	1122.5	P	2.44e-4	0.1	NC	0.006503
246071_at	108.5	P	0.00293	-0.7	D	0.999759
246072_at	26.1	P	0.010742	-0.1	NC	0.5
246073_at	468.4	P	2.44e-4	0	NC	0.366593
246074_at	87	P	0.001221	0.1	NC	0.01421
246075_at	13.3	A	0.129639	2.7	NC	0.242585
246076_at	141	P	0.00415	0.3	NC	0.01421
246077_at	19.2	A	0.398926	1.8	NC	0.934434
246078_s_at	21.2	A	0.067627	-0.5	NC	0.5
246079_at	49.3	A	0.080566	-0.3	NC	0.5
246080_at	11.7	A	0.219482	0.9	NC	0.057676
246081_s_at	251.4	P	2.44e-4	0.3	NC	0.050553
246082_at	0.8	A	0.753906	-0.4	NC	0.5
246083_at	55.1	P	0.018555	0.2	NC	0.177412
246084_at	68.5	P	0.001221	0.8	NC	0.007788
246085_at	85.4	P	2.44e-4	0.6	MI	0.004925
246086_at	16.1	A	0.432373	-0.9	NC	0.5
246087_at	65	P	7.32e-4	-0.4	NC	0.5
246088_at	138	P	7.32e-4	0.4	I	0.002032
246089_at	789	P	2.44e-4	0	NC	0.5
246090_at	269.7	P	0.001953	-0.5	D	0.998923
246091_at	100	P	0.008057	0.3	I	0.00225
246092_at	1191.6	P	2.44e-4	0.1	NC	0.021224
246093_at	152.8	P	7.32e-4	0	NC	0.5
246094_at	71.4	P	7.32e-4	0.3	NC	0.5
246095_at	50.1	P	0.00293	-0.1	NC	0.185981
246096_at	6.5	A	0.5	-1.3	NC	0.911062
246097_at	239.2	P	2.44e-4	0.5	I	4.6e-5
246098_at	276.7	P	7.32e-4	-0.3	NC	0.977068
246099_at	74.3	P	7.32e-4	-0.4	NC	0.830902
246100_at	1.1	A	0.398926	-2.7	NC	0.558077
246101_at	3.3	A	0.567627	-0.2	NC	0.403812
246102_at	9.7	A	0.366211	2.6	NC	0.153232
246103_at	98.3	P	0.037598	0.2	NC	0.441923
246104_at	84.7	P	0.001953	-0.8	D	0.999833
246105_at	11.1	A	0.334473	-0.6	NC	0.5
246106_at	1.9	A	0.80542	-2.9	NC	0.900148
246107_at	13.3	M	0.056152	-0.6	NC	0.736659
246108_at	470.8	P	2.44e-4	-1.2	D	0.99997
246109_at	110	P	0.001221	-0.1	NC	0.5
246110_at	20.6	A	0.246094	0.6	NC	0.232549
246111_at	80.7	P	0.005859	0.1	NC	0.203871
246112_at	151.4	P	2.44e-4	0.1	NC	0.232549
246113_at	13.4	A	0.567627	0.9	NC	0.5
246114_at	422.2	P	2.44e-4	-2.3	D	0.99998
246115_at	57.9	P	7.32e-4	-0.1	NC	0.5
246116_at	24.9	P	0.01416	0.4	NC	0.5
246117_at	87.9	P	0.008057	-0.5	NC	0.861614
246118_at	3.5	A	0.466064	-1.7	NC	0.545234
246119_at	461.4	P	2.44e-4	-0.5	D	0.996959
246120_at	94.8	P	7.32e-4	1.1	I	1.89e-4
246121_at	15.1	A	0.246094	-0.5	NC	0.5
246122_at	8	A	0.601074	-2.1	NC	0.545234
246123_at	1.2	A	0.633789	-3.7	NC	0.958799
246124_at	381.6	P	2.44e-4	0.3	I	2.73e-4
246125_at	478.7	P	2.44e-4	1.5	I	2.e-5
246126_at	209.3	P	2.44e-4	0.8	I	2.e-5
246127_s_at	12.5	A	0.303711	1.8	NC	0.342437
246128_at	29.8	A	0.432373	3.4	NC	0.242585
246129_at	1.3	A	0.72583	-0.2	NC	0.153232
246130_at	3.6	A	0.567627	-2.7	NC	0.5
246131_at	644.2	P	2.44e-4	0.5	I	1.14e-4
246132_at	23.6	A	0.27417	-0.8	NC	0.416433
246133_at	866.4	P	2.44e-4	-0.5	NC	0.814019
246134_at	123.6	P	2.44e-4	-0.1	NC	0.5
246135_at	909.7	P	2.44e-4	-0.3	NC	0.5
246136_at	12.8	A	0.398926	0.4	NC	0.065566
246137_at	5.2	A	0.696289	-0.2	NC	0.118009
246138_at	28.9	P	0.001953	0.4	NC	0.099852
246139_at	175.3	P	7.32e-4	0.5	I	1.67e-4
246140_at	106.1	P	0.008057	-0.4	NC	0.846768
246141_at	37.2	P	0.046143	0.1	NC	0.078937
246142_at	305.8	P	2.44e-4	0.7	I	2.e-5
246143_at	199.3	P	2.44e-4	0.3	I	5.52e-4
246144_at	59.7	P	0.046143	-0.2	NC	0.5
246145_at	2.4	A	0.5	-0.6	NC	0.177412
246146_at	165.2	P	0.018555	-0.1	NC	0.5
246147_s_at	494.3	P	2.44e-4	0.7	I	2.7e-5
246148_at	76.7	P	7.32e-4	-0.2	NC	0.814019
246149_at	1330	P	2.44e-4	-1.4	D	0.99998
246150_at	350.2	P	0.001953	-0.4	NC	0.814019
246151_at	31.9	P	0.01416	-0.7	NC	0.973302
246152_at	54.4	P	0.01416	2.3	NC	0.035785
246153_s_at	1206.8	P	2.44e-4	0.3	I	0.001077
246154_at	45.3	P	0.01416	0.6	NC	0.054022
246155_at	47.1	P	0.00415	-0.1	NC	0.5
246156_at	1248.8	P	2.44e-4	-0.2	NC	0.5
246157_at	542.5	P	2.44e-4	1	I	2.3e-5
246158_at	56.6	P	0.010742	-0.5	NC	0.984574
246159_at	0.9	A	0.696289	-0.5	NC	0.5
246160_at	144.5	P	2.44e-4	0	NC	0.5
246161_at	953.7	P	2.44e-4	-0.2	NC	0.5
246162_at	103.1	P	2.44e-4	0.3	NC	0.024755
246163_at	1.4	A	0.850342	-0.4	NC	0.5
246164_at	1.6	A	0.780518	-2.9	D	0.999034
246165_at	2.4	A	0.665527	0	NC	0.011045
246166_at	2.6	A	0.72583	-1.6	NC	0.5
246167_at	22.8	A	0.432373	-0.3	NC	0.5
246168_at	4.8	A	0.533936	1.4	NC	0.467656
246169_at	140.8	P	0.001953	0	NC	0.252851
246170_at	538.4	P	2.44e-4	-0.4	NC	0.930187
246171_at	349.6	P	2.44e-4	-0.3	NC	0.930187
246172_s_at	10.6	A	0.171387	-0.4	NC	0.366593
246173_s_at	179.1	P	2.44e-4	0.8	I	1.67e-4
246174_s_at	3.2	A	0.432373	-2.6	NC	0.454766
246175_s_at	26.6	P	0.030273	0.9	NC	0.028766
246176_at	0.6	A	0.969727	-0.1	NC	0.757415
246177_at	2	A	0.828613	-0.4	NC	0.5
246178_s_at	11.5	A	0.27417	-0.1	NC	0.916174
246179_at	2.9	A	0.904785	-0.4	NC	0.583567
246180_at	127	P	2.44e-4	0	NC	0.5
246181_at	37.4	P	0.01416	0.4	I	0.00225
246182_at	35.1	P	0.00293	-0.1	NC	0.5
246183_at	4.1	A	0.80542	-2.9	NC	0.964215
246184_at	300.9	P	2.44e-4	0.5	I	9.66e-4
246185_at	166.5	P	0.001221	0.5	I	0.001651
246186_at	19.4	A	0.27417	1.7	NC	0.030967
246187_at	33.4	P	0.046143	-1.7	D	0.99998
246188_at	57.8	P	0.030273	0.1	NC	0.153232
246189_at	122.8	P	0.008057	0	NC	0.5
246190_at	133	P	0.001953	0	NC	0.5
246191_at	1375.4	P	2.44e-4	0.2	I	2.41e-4
246192_at	777	P	2.44e-4	0.2	NC	0.026698
246193_at	166.3	P	2.44e-4	0.4	NC	0.026698
246194_at	161.1	P	0.001953	-0.2	NC	0.703911
246195_at	58.4	P	0.01416	-1.8	D	0.99998
246196_at	108.3	P	2.44e-4	0.3	NC	0.033304
246197_at	223.8	P	2.44e-4	-1	D	0.99998
246198_at	113.5	P	0.001221	0.3	NC	0.194801
246199_at	145.3	P	0.00293	0.7	I	5.2e-5
246200_at	25.1	A	0.095215	-0.5	D	0.996959
246201_at	231.7	P	7.32e-4	-0.3	NC	0.5
246202_at	72.6	P	2.44e-4	0.2	NC	0.194801
246203_at	756.4	P	2.44e-4	0.9	I	4.6e-5
246204_at	149.2	P	0.008057	-0.2	NC	0.5
246205_at	108	P	0.001953	-0.3	NC	0.777251
246206_at	3.5	A	0.696289	-3.4	NC	0.5
246207_at	121.3	P	2.44e-4	-0.4	NC	0.506476
246208_at	24.1	A	0.398926	0.6	NC	0.5
246209_at	12.5	A	0.149658	-0.3	NC	0.545234
246210_at	79.3	P	2.44e-4	1.2	I	2.e-5
246211_at	234.6	P	2.44e-4	-0.6	D	0.999965
246212_at	73.5	P	7.32e-4	0.2	NC	0.5
246213_at	159.2	P	0.023926	0.1	NC	0.094279
246214_at	1011.7	P	2.44e-4	0.3	I	0.001077
246215_at	51.1	P	2.44e-4	0.5	I	3.46e-4
246216_at	254.6	P	7.32e-4	0.9	I	7.8e-5
246217_at	51.1	P	0.00415	-0.4	D	0.996959
246218_at	222.1	P	2.44e-4	0.2	NC	0.354442
246219_at	429.3	P	2.44e-4	-0.2	NC	0.5
246220_at	415.4	P	2.44e-4	0.3	NC	0.022932
246221_at	180.5	P	7.32e-4	-0.4	NC	0.5
246222_at	31.7	P	0.010742	-0.4	NC	0.5
246223_at	148.1	P	2.44e-4	0.2	NC	0.021224
246224_at	12.2	A	0.334473	-1	NC	0.5
246225_at	76	P	0.001221	-0.5	NC	0.645558
246226_at	54.5	P	0.01416	-0.4	NC	0.645558
246227_at	3.5	A	0.432373	0.2	NC	0.069813
246228_at	1160.7	P	2.44e-4	-0.9	D	0.999977
246229_at	212	P	2.44e-4	2.3	I	2.e-5
246230_at	58.3	P	0.008057	0.1	NC	0.441923
246231_at	47	P	0.001953	-0.1	NC	0.5
246232_at	336.8	P	2.44e-4	0.1	MI	0.004925
246233_at	121.2	P	2.44e-4	-0.1	NC	0.5
246234_at	178.7	P	0.001953	0.2	NC	0.054022
246235_at	63.7	P	0.010742	-0.1	NC	0.5
246236_at	65.5	A	0.149658	0.1	NC	0.318909
246237_at	122.1	P	7.32e-4	0	NC	0.5
246238_at	239.1	P	2.44e-4	1.3	I	2.e-5
246239_at	110.2	P	0.01416	-1.1	D	0.999977
246240_at	111.8	P	7.32e-4	-0.1	NC	0.330589
246241_at	91.4	P	0.008057	1.3	I	3.07e-4
246242_at	1.9	A	0.696289	-3.7	NC	0.916174
246243_at	131.2	P	7.32e-4	-0.5	NC	0.973302
246244_at	213.8	P	2.44e-4	0	NC	0.5
246245_at	254.9	P	2.44e-4	0	NC	0.5
246246_at	24.3	A	0.129639	0.4	NC	0.054022
246247_at	210.5	P	2.44e-4	-0.1	NC	0.5
246248_at	0.1	A	0.953857	-1.1	NC	0.969033
246249_at	128.5	P	0.008057	0.9	I	3.46e-4
246250_at	42.6	A	0.219482	0.4	NC	0.083826
246251_at	12	A	0.432373	-1.9	NC	0.5
246252_s_at	311.9	P	2.44e-4	-0.5	NC	0.958799
246253_at	283.1	P	7.32e-4	-0.3	NC	0.558077
246254_at	9	A	0.27417	-1.1	D	0.995519
246255_at	84.2	P	0.001221	-0.3	NC	0.5
246256_at	3.1	A	0.665527	0	NC	0.5
246257_at	246.1	P	2.44e-4	0	NC	0.5
246258_at	28.6	P	2.44e-4	0.5	NC	0.118009
246259_at	190.4	P	2.44e-4	-0.8	D	0.99751
246260_at	20.9	A	0.149658	-0.5	NC	0.796129
246261_at	118.4	P	0.00293	0.4	NC	0.088938
246262_at	14	A	0.219482	-0.1	NC	0.099852
246263_at	352.4	P	2.44e-4	0.1	NC	0.018128
246264_at	53.7	M	0.056152	-0.2	NC	0.5
246265_at	203.1	P	2.44e-4	0.6	I	3.5e-5
246266_at	134.8	P	2.44e-4	1.1	I	2.3e-5
246267_at	3095	P	2.44e-4	0	NC	0.5
246268_at	83.4	P	2.44e-4	0.5	NC	0.138386
246269_at	50.3	P	0.037598	0.5	NC	0.00712
246270_at	150.6	P	0.001221	-1.4	D	0.99998
246271_at	21.7	A	0.466064	0.4	NC	0.48058
246272_at	99.2	P	0.037598	0.9	I	0.001201
246273_at	1.3	A	0.904785	-0.1	NC	0.633407
246274_at	34.1	A	0.111572	-0.2	NC	0.532344
246275_at	62.2	A	0.095215	0.3	NC	0.009292
246276_at	121.4	P	2.44e-4	-0.5	NC	0.60871
246277_at	1.9	A	0.696289	-0.3	NC	0.416433
246278_at	76.2	P	2.44e-4	0.4	NC	0.006503
246279_at	50	A	0.080566	3.3	NC	0.035785
246280_at	169.9	P	2.44e-4	0.6	MI	0.005933
246281_at	153.1	P	2.44e-4	0.8	I	2.73e-4
246282_at	51.7	P	0.010742	1.5	I	1.01e-4
246283_at	384.1	P	2.44e-4	-0.3	NC	0.5
246284_at	84.4	P	0.001221	-0.1	NC	0.5
246285_at	125.9	P	0.001221	-0.5	NC	0.989865
246286_at	1191.7	P	2.44e-4	0.1	NC	0.131343
246287_at	70.6	P	2.44e-4	-0.3	NC	0.51942
246288_at	363.4	P	2.44e-4	0.9	I	2.e-5
246289_at	435.8	P	2.44e-4	-0.2	NC	0.5
246290_at	1448.7	P	2.44e-4	0.2	I	0.00225
246291_at	184.2	P	2.44e-4	0.1	NC	0.111714
246292_at	298.3	P	0.001953	0.4	I	2.7e-5
246293_at	78.7	P	7.32e-4	0.3	NC	0.232549
246294_at	148.2	P	7.32e-4	-0.2	NC	0.5
246295_at	43.2	P	0.037598	-0.4	NC	0.5
246296_at	96.8	P	0.030273	0.3	NC	0.342437
246297_at	9.4	A	0.5	0.4	NC	0.5
246298_at	103.8	P	7.32e-4	0	NC	0.342437
246299_at	1	A	0.904785	-1	NC	0.5
246300_at	102.4	P	7.32e-4	0	NC	0.5
246301_at	233.3	P	2.44e-4	0.4	I	0.001832
246302_at	291.9	P	2.44e-4	0	NC	0.5
246303_at	54.9	P	0.046143	0.3	NC	0.5
246304_at	483.1	P	2.44e-4	-0.8	D	0.999727
246305_at	391.2	P	2.44e-4	-0.7	D	0.999932
246306_at	93.6	P	0.001221	0.1	NC	0.203871
246307_at	1081	P	2.44e-4	0.8	I	2.e-5
246308_at	34.6	P	0.00293	0.9	NC	0.010135
246309_at	67.3	P	2.44e-4	0.8	I	2.41e-4
246310_at	50.6	P	2.44e-4	0.8	I	0.00225
246311_at	273.5	P	2.44e-4	-0.5	NC	0.861614
246312_at	210.6	P	2.44e-4	-0.1	NC	0.5
246313_at	0.8	A	0.981445	0.1	NC	0.925732
246314_at	150.4	P	7.32e-4	0	NC	0.5
246315_at	42.3	A	0.171387	0.9	NC	0.069813
246316_at	1	A	0.976074	0.1	NC	0.5
246317_at	108.3	P	0.001953	0.2	NC	0.131343
246318_at	106.5	P	0.001953	0	NC	0.5
246319_at	309.5	P	2.44e-4	-0.5	NC	0.975245
246320_at	329.2	P	2.44e-4	0.4	I	5.52e-4
246321_at	15.1	P	0.046143	-1	NC	0.955851
246322_at	84.4	P	0.001953	0.4	NC	0.033304
246323_at	75.1	P	0.018555	-0.2	NC	0.5
246324_at	145.2	P	0.001221	-0.2	NC	0.5
246325_at	66.4	P	0.01416	0.5	I	0.003699
246326_at	52.9	P	0.00415	-0.1	NC	0.5
246327_at	248.3	P	2.44e-4	-0.3	NC	0.5
246328_at	148.6	P	0.037598	0.2	NC	0.138386
246329_at	118.4	P	2.44e-4	0.6	I	6.8e-5
246330_at	152.2	P	2.44e-4	-0.2	NC	0.5
246331_at	99.2	P	0.001221	1	I	0.001486
246332_at	6	A	0.334473	-1.7	NC	0.767451
246333_at	222.4	P	2.44e-4	-0.2	NC	0.5
246334_at	101	P	7.32e-4	0	NC	0.5
246335_at	8.5	A	0.334473	-1.4	NC	0.777251
246336_at	13.8	A	0.067627	1.5	NC	0.161038
246337_at	5.2	A	0.601074	-0.2	NC	0.506476
246338_s_at	2.1	A	0.80542	-0.4	NC	0.60871
246339_at	87.8	P	0.001221	0.1	NC	0.5
246340_s_at	17	P	0.010742	-0.4	NC	0.51942
246341_x_at	1	A	0.904785	-0.7	NC	0.5
246342_at	1.3	A	0.780518	0.6	NC	0.124552
246343_at	132.9	P	2.44e-4	-0.3	NC	0.725952
246344_at	144.3	P	2.44e-4	-0.3	NC	0.681091
246345_at	149.5	P	0.001953	-0.6	NC	0.5
246346_at	91.3	P	2.44e-4	0.1	NC	0.5
246347_at	54.8	P	0.001953	-0.1	NC	0.5
246348_at	183.8	P	2.44e-4	0	NC	0.5
246349_at	10.7	A	0.334473	1.5	NC	0.061522
246350_at	40.5	A	0.111572	-0.4	NC	0.645558
246351_at	158.1	P	2.44e-4	0.1	NC	0.416433
246352_at	2.3	A	0.850342	-0.3	NC	0.441923
246353_s_at	5.8	A	0.5	0.9	NC	0.467656
246354_at	6.1	A	0.5	-1.6	NC	0.5
246355_at	17.8	A	0.080566	-0.5	NC	0.62112
246356_x_at	19.7	P	0.00293	0	NC	0.274048
246357_x_at	1.1	A	0.932373	-2.2	NC	0.921063
246358_x_at	1.9	A	0.80542	0.3	NC	0.185981
246359_x_at	18.1	A	0.129639	-0.2	NC	0.532344
246360_at	10.3	A	0.246094	0.3	NC	0.5
246361_s_at	6.8	A	0.398926	-1.7	NC	0.838962
246362_at	0.1	A	0.998779	-1.3	NC	0.838962
246363_at	10.9	A	0.095215	0.3	NC	0.366593
246364_at	17.9	P	0.018555	0.2	NC	0.274048
246365_at	3.9	A	0.601074	-0.1	NC	0.681091
246366_at	256.3	P	2.44e-4	-0.2	NC	0.570859
246367_at	21.2	A	0.398926	-0.5	NC	0.583567
246368_at	432.9	P	2.44e-4	-0.4	NC	0.786812
246369_at	15.6	P	0.00415	-0.3	NC	0.5
246370_at	25.5	A	0.246094	2.4	NC	0.429141
246371_at	63.1	P	0.00415	0.2	NC	0.065566
246372_at	11.6	A	0.080566	-0.1	NC	0.5
246373_at	140.2	P	2.44e-4	-0.2	NC	0.5
246374_at	66.2	P	0.01416	0.4	I	8.65e-4
246375_at	276.1	P	2.44e-4	-0.8	D	0.999382
246376_at	321.3	P	0.001953	-0.6	MD	0.995075
246377_at	17.7	A	0.246094	-0.4	NC	0.5
246378_at	279.2	P	2.44e-4	0.3	NC	0.011045
246379_s_at	1149.4	P	2.44e-4	0.3	NC	0.007788
246380_at	16.8	A	0.246094	0.1	NC	0.242585
246381_at	2.1	A	0.870361	0.1	NC	0.007788
246382_at	14.3	A	0.5	0.6	NC	0.5
246383_at	39	P	0.01416	1.3	NC	0.242585
246384_at	613.1	P	2.44e-4	-0.5	NC	0.983269
246385_at	22.4	A	0.432373	1.5	NC	0.213188
246386_at	21.3	A	0.149658	0	NC	0.441923
246387_at	35.2	P	0.001221	0	I	0.001486
246388_at	2.4	A	0.828613	0.1	NC	0.274048
246389_at	220.4	P	0.001221	1.3	I	2.e-5
246390_at	316.4	P	2.44e-4	1	I	2.e-5
246391_at	520.7	P	2.44e-4	0.2	NC	0.074268
246392_at	12.2	A	0.19458	-1.3	NC	0.988955
246393_at	34	P	0.008057	-0.6	NC	0.757415
246394_at	21.2	P	0.030273	0.2	NC	0.5
246395_at	456.9	P	2.44e-4	2.3	I	2.e-5
246396_at	91.3	P	7.32e-4	-1.3	D	0.99998
246397_at	28	P	0.037598	0.1	NC	0.111714
246398_at	277.9	P	2.44e-4	-0.3	NC	0.545234
246399_at	207.1	P	0.001221	-0.8	D	0.999932
246400_at	165.8	P	2.44e-4	-0.4	NC	0.988955
246401_at	43.8	P	0.01416	0.2	NC	0.467656
246402_at	1.3	A	0.633789	-0.6	NC	0.5
246403_at	47.4	P	0.00415	3	I	2.e-5
246404_at	187.9	P	0.00293	0.2	NC	0.330589
246405_at	63.2	P	0.037598	0.1	NC	0.242585
246406_at	2.4	A	0.870361	-0.5	NC	0.900148
246407_at	21.7	A	0.366211	-1	NC	0.681091
246408_at	338.7	P	2.44e-4	-0.3	NC	0.60871
246409_at	71.4	P	2.44e-4	0.2	NC	0.153232
246410_at	244.1	P	2.44e-4	-0.1	NC	0.5
246411_at	11.7	A	0.432373	1.8	NC	0.37888
246412_at	89.8	P	2.44e-4	0.2	I	0.004481
246413_at	37.3	P	0.008057	-0.3	NC	0.51942
246414_at	3.9	A	0.533936	1.6	NC	0.692594
246415_at	134.8	P	0.00415	0.3	I	0.002032
246416_at	13.2	A	0.19458	0.2	NC	0.161038
246417_at	43.8	P	0.008057	0.3	I	0.004481
246418_at	17.7	A	0.432373	0.9	NC	0.467656
246419_at	1.7	A	0.953857	-0.4	NC	0.725952
246420_at	50.9	P	0.010742	0.5	NC	0.010135
246421_at	771.6	P	2.44e-4	-0.6	D	0.99998
246422_at	245.6	P	7.32e-4	-0.3	NC	0.945978
246423_at	39.5	P	0.008057	0.2	NC	0.342437
246424_at	395.7	P	2.44e-4	0.5	I	4.92e-4
246425_at	149.9	P	2.44e-4	1	I	2.e-5
246426_at	17.5	A	0.466064	0.2	NC	0.5
246427_at	67.1	P	0.005859	-0.5	D	0.995519
246428_at	77.3	P	0.00293	0.1	NC	0.5
246429_at	4	A	0.366211	-1.9	NC	0.033304
246430_at	7	A	0.246094	2.1	NC	0.111714
246431_at	0.5	A	0.870361	-0.6	NC	0.441923
246432_at	5.9	A	0.366211	-1	NC	0.830902
246433_at	59.3	P	0.005859	0	NC	0.330589
246434_at	146.4	P	0.00293	0.4	I	0.001832
246435_at	2.8	A	0.567627	0.1	NC	0.263341
246436_at	97.1	P	2.44e-4	-0.2	NC	0.5
246437_at	10.3	A	0.398926	0.2	NC	0.5
246438_at	7.2	A	0.432373	-1.3	NC	0.307406
246439_at	53.3	P	0.005859	0.1	NC	0.161038
246440_at	198.1	P	0.001221	0.1	NC	0.006503
246441_at	322	P	0.001221	0.1	NC	0.054022
246442_at	136.7	P	7.32e-4	-0.5	NC	0.990708
246443_at	166.3	P	7.32e-4	0.1	NC	0.429141
246444_at	45.1	P	0.00415	-0.1	NC	0.274048
246445_at	287.3	P	2.44e-4	0.7	I	2.e-5
246446_at	137.3	P	7.32e-4	-0.7	D	0.999508
246447_at	139.7	P	2.44e-4	-0.2	NC	0.51942
246448_at	231	P	2.44e-4	-0.3	NC	0.596188
246449_at	47.1	P	0.046143	0	NC	0.5
246450_at	78.8	P	0.005859	-0.1	NC	0.5
246451_at	385	P	2.44e-4	0.3	I	3.46e-4
246452_at	373.7	P	7.32e-4	0.3	I	0.00249
246453_at	357.4	P	7.32e-4	-0.3	NC	0.916174
246454_at	192.8	P	2.44e-4	-0.1	NC	0.5
246455_at	0.9	A	0.870361	-0.4	NC	0.493524
246456_at	2.7	A	0.533936	-1.9	NC	0.583567
246457_at	140.9	P	2.44e-4	0.3	I	0.001077
246458_at	26.5	M	0.056152	0.7	NC	0.057676
246459_at	106.2	P	2.44e-4	-0.8	D	0.999965
246460_at	432.2	P	2.44e-4	-0.3	NC	0.805199
246461_at	41.1	P	0.001953	0.2	I	0.001201
246462_at	69.9	P	0.001953	-0.7	D	0.999226
246463_at	63.6	A	0.126953	0.1	NC	0.165861
246464_at	12.7	A	0.129639	1.5	NC	0.111714
246465_at	31.6	A	0.095215	0.1	NC	0.021224
246466_at	394	P	2.44e-4	1.3	I	2.e-5
246467_at	2.4	A	0.904785	-0.2	NC	0.37888
246468_at	266.2	P	7.32e-4	1.9	I	2.e-5
246469_at	138.9	P	2.44e-4	0.3	I	0.002753
246470_at	2.4	A	0.533936	-1.5	NC	0.703911
246471_s_at	3.5	A	0.780518	1.1	NC	0.5
246472_at	5.6	A	0.72583	1.8	NC	0.868657
246473_at	12.8	P	0.010742	-0.5	NC	0.854318
246474_at	4.9	A	0.27417	0.7	NC	0.161038
246475_at	75.1	P	0.001221	0.1	NC	0.118009
246476_at	90	P	2.44e-4	-0.1	NC	0.5
246477_at	167.3	P	0.001221	0.2	NC	0.028766
246478_at	224.9	P	2.44e-4	0.7	I	2.41e-4
246479_at	266.6	P	2.44e-4	0.4	I	2.41e-4
246480_at	321.6	P	2.44e-4	0	NC	0.416433
246481_s_at	2564	P	2.44e-4	4.6	I	2.e-5
246482_at	141.7	P	0.001221	0.6	I	6.18e-4
246483_at	165.1	P	2.44e-4	0.1	NC	0.026698
246484_at	193.5	P	0.001221	0.5	I	4.e-5
246485_at	19.2	A	0.665527	-0.5	NC	0.930187
246486_at	164.2	P	7.32e-4	0.2	NC	0.033304
246487_at	28.8	A	0.149658	2.2	NC	0.009292
246488_at	262.7	P	2.44e-4	1.4	I	2.e-5
246489_at	1442.2	P	2.44e-4	0	NC	0.5
246490_at	46.7	A	0.466064	0.4	NC	0.177412
246491_at	21.5	P	0.018555	-0.3	NC	0.861614
246492_at	39.6	P	0.023926	0	NC	0.5
246493_at	43.1	P	0.023926	0	NC	0.5
246494_at	12.5	A	0.27417	-0.9	NC	0.777251
246495_at	24.6	A	0.111572	-0.9	NC	0.930187
246496_at	115.7	P	7.32e-4	-0.2	NC	0.5
246497_at	167.4	P	2.44e-4	0	NC	0.5
246498_at	30.7	A	0.067627	-0.5	NC	0.854318
246499_at	171.1	P	7.32e-4	0.1	NC	0.5
246500_at	297.4	P	0.010742	-0.1	NC	0.5
246501_at	121.9	P	0.00415	0.2	NC	0.008511
246502_at	98.5	P	0.001953	0	NC	0.5
246503_at	1912.9	P	2.44e-4	0.3	I	7.8e-5
246504_at	23.2	A	0.080566	-0.1	NC	0.757415
246505_at	374	P	2.44e-4	-0.3	NC	0.558077
246506_at	519.2	P	2.44e-4	-1.2	D	0.99998
246507_at	187.1	P	2.44e-4	-0.4	NC	0.888286
246508_at	402.9	P	2.44e-4	-0.1	NC	0.5
246509_at	29.9	A	0.246094	-0.5	NC	0.736659
246510_at	18.3	A	0.246094	0.2	NC	0.061522
246511_at	553.5	P	2.44e-4	1.1	I	2.e-5
246512_at	96	P	7.32e-4	0.5	I	2.e-5
246513_at	181.6	P	2.44e-4	0.1	NC	0.5
246514_at	25.1	A	0.466064	1.6	NC	0.274048
246515_at	69.2	P	2.44e-4	-0.3	NC	0.5
246516_at	110.4	P	7.32e-4	0.7	I	4.e-5
246517_at	26.6	A	0.129639	1.1	NC	0.035785
246518_at	64.6	P	7.32e-4	0.9	I	0.001077
246519_at	5.4	A	0.567627	-1.5	NC	0.5
246520_at	59.1	P	0.005859	-0.1	NC	0.5
246521_at	356.3	P	7.32e-4	0.2	MI	0.005933
246522_at	182.1	P	7.32e-4	-1	D	0.999562
246523_at	3	A	0.850342	-0.4	NC	0.945978
246524_at	57.6	P	0.023926	-0.2	NC	0.5
246525_at	8.4	A	0.246094	1.3	NC	0.307406
246526_at	9.4	A	0.398926	1.6	NC	0.5
246527_at	398.1	P	2.44e-4	0.3	I	1.14e-4
246528_at	194.3	P	2.44e-4	0.5	I	4.38e-4
246529_at	237.9	P	2.44e-4	-0.2	NC	0.5
246530_at	14.5	A	0.111572	-0.2	NC	0.194801
246531_at	2.7	A	0.696289	-2.5	NC	0.5
246532_at	103.9	P	2.44e-4	-0.1	NC	0.342437
246533_at	189.4	P	2.44e-4	0	NC	0.284967
246534_at	17.1	A	0.334473	-0.7	NC	0.900148
246535_at	13.7	A	0.5	-0.8	NC	0.307406
246536_at	77.6	P	2.44e-4	-0.3	NC	0.747149
246537_at	34.4	P	0.037598	0.9	NC	0.024755
246538_at	267.8	P	2.44e-4	0.2	NC	0.009292
246539_at	128.1	P	2.44e-4	0.1	NC	0.124552
246540_at	42.8	P	0.001953	0	NC	0.252851
246541_at	209.7	P	0.001953	0.1	NC	0.5
246542_at	109.1	P	0.00415	-0.2	NC	0.5
246543_at	18.1	A	0.149658	-0.1	NC	0.263341
246544_at	16	A	0.334473	0.2	NC	0.545234
246545_at	2.5	A	0.5	-3.4	MD	0.995075
246546_at	1004.9	P	2.44e-4	0.4	I	3.89e-4
246547_at	121.7	P	0.001953	-0.5	NC	0.980376
246548_at	79.8	P	0.001221	-0.3	NC	0.5
246549_at	83.1	P	2.44e-4	0.5	I	2.41e-4
246550_at	114.4	P	0.001953	-1.6	D	0.99998
246551_at	5.8	A	0.432373	0	NC	0.088938
246552_at	29.6	P	0.018555	-0.1	NC	0.5
246553_at	141.7	P	7.32e-4	-0.4	NC	0.911062
246554_at	132.7	P	2.44e-4	0.2	NC	0.022932
246555_at	76.3	P	2.44e-4	0.4	I	0.001651
246556_at	7.7	A	0.334473	0	NC	0.5
246557_at	52	P	2.44e-4	0.2	NC	0.177412
246558_at	121.9	P	0.010742	-0.1	NC	0.5
246559_at	246.8	P	7.32e-4	0.4	I	5.52e-4
246560_at	2.6	A	0.601074	0.9	NC	0.62112
246561_at	87.9	P	7.32e-4	0.1	NC	0.242585
246562_at	65	P	2.44e-4	0.1	NC	0.024755
246563_at	0.6	A	0.665527	-0.4	NC	0.5
246564_at	267.5	P	7.32e-4	0	NC	0.5
246565_at	255.6	P	2.44e-4	0.3	I	6.18e-4
246566_at	176.6	P	2.44e-4	0	NC	0.5
246567_at	153.8	P	2.44e-4	0.1	NC	0.403812
246568_at	49.3	P	0.023926	0.1	NC	0.5
246569_at	21.6	A	0.398926	0.2	NC	0.5
246570_at	5.6	A	0.466064	0.1	NC	0.131343
246571_at	22.3	A	0.27417	1	NC	0.429141
246572_at	22.7	A	0.219482	0.9	I	6.92e-4
246573_at	2.1	A	0.888428	0	NC	0.5
246574_at	2.6	A	0.850342	-0.2	NC	0.232549
246575_at	285.6	P	2.44e-4	0.8	I	3.e-5
246576_at	66.8	P	7.32e-4	0.5	NC	0.177412
246577_at	1.7	A	0.80542	-0.5	NC	0.681091
246578_at	0.5	A	0.533936	-3.6	NC	0.905721
246579_at	1.3	A	0.850342	0	NC	0.60871
246580_at	228.2	P	7.32e-4	0.6	I	0.001486
246581_at	29.9	A	0.27417	-0.9	NC	0.854318
246582_at	13.3	A	0.303711	-0.3	NC	0.342437
246583_at	97	P	2.44e-4	0.1	NC	0.131343
246584_at	247.7	P	2.44e-4	0.1	NC	0.307406
246585_at	33.7	P	0.001953	0.1	NC	0.054022
246586_at	27.6	P	0.018555	0	NC	0.118009
246587_at	14.8	A	0.398926	1.9	NC	0.318909
246588_at	10.4	A	0.129639	2.1	NC	0.5
246589_at	6.9	A	0.432373	-0.4	NC	0.296089
246590_at	10.6	A	0.27417	-0.8	NC	0.905721
246591_at	297.4	P	7.32e-4	-0.1	NC	0.5
246592_at	11.1	A	0.398926	1.9	NC	0.038415
246593_at	93.7	P	0.001221	0.6	I	3.07e-4
246594_at	346.3	P	2.44e-4	0	NC	0.441923
246595_at	26.2	A	0.095215	-0.4	NC	0.62112
246596_at	30.6	P	0.046143	0.6	NC	0.009292
246597_at	43.9	A	0.067627	-0.9	NC	0.989865
246598_at	78.2	P	0.005859	0.4	NC	0.177412
246599_at	10.5	A	0.366211	-1.2	NC	0.958799
246600_at	85.5	P	2.44e-4	-0.8	D	0.999759
246601_at	605.6	P	2.44e-4	-0.1	NC	0.5
246602_at	94.1	P	2.44e-4	0.7	I	7.8e-5
246603_at	13	A	0.398926	-1	NC	0.916174
246604_at	2.4	A	0.828613	-0.9	NC	0.5
246605_at	8.4	A	0.432373	-0.7	NC	0.5
246606_at	18.1	P	0.023926	0.3	NC	0.088938
246607_at	174.7	P	2.44e-4	-0.6	D	0.998168
246608_at	2.7	A	0.696289	0	NC	0.222749
246609_at	9.2	A	0.111572	1.5	NC	0.161038
246610_at	37.1	A	0.111572	0.8	I	5.52e-4
246611_at	304	P	2.44e-4	-0.4	NC	0.911062
246612_at	154.1	P	0.01416	-0.1	NC	0.5
246613_at	1028.3	P	2.44e-4	0.1	I	9.66e-4
246614_at	43.4	P	0.00293	-0.2	NC	0.5
246615_at	7.8	A	0.466064	-0.8	NC	0.5
246616_at	12.4	A	0.5	1.8	NC	0.5
246617_at	56.8	P	0.018555	0.8	I	6.92e-4
246618_at	11.8	P	0.023926	-1	NC	0.715033
246619_at	546.8	P	2.44e-4	0.5	I	2.41e-4
246620_at	46.7	P	0.01416	0.1	NC	0.403812
246621_at	1124.6	P	2.44e-4	0.2	NC	0.057676
246622_at	68.9	P	7.32e-4	-0.7	NC	0.981872
246623_at	1910.2	P	2.44e-4	0.7	I	2.e-5
246624_at	15.3	A	0.246094	1.9	NC	0.284967
246625_at	55.1	P	0.01416	0	NC	0.131343
246626_at	33.6	A	0.219482	-0.5	NC	0.846768
246627_s_at	1115.5	P	2.44e-4	0.4	I	3.07e-4
246628_at	341.3	P	2.44e-4	0.3	MI	0.005409
246629_at	0.6	A	0.943848	-1.4	NC	0.830902
246630_at	67.6	P	0.010742	0	NC	0.296089
246631_at	610.2	P	0.001221	0	NC	0.5
246632_at	30.7	P	0.008057	-0.3	NC	0.5
246633_at	0.8	A	0.953857	-0.8	NC	0.441923
246634_at	276.3	P	2.44e-4	0.2	NC	0.010135
246635_at	26.3	A	0.246094	3.6	NC	0.038415
246636_at	784.7	P	2.44e-4	0.5	I	6.8e-5
246637_at	1	A	0.99585	-0.6	NC	0.681091
246638_at	12.2	A	0.366211	2.9	NC	0.48058
246639_x_at	3.4	A	0.633789	0.6	NC	0.583567
246640_x_at	103.6	M	0.056152	0.5	MI	0.004925
246641_s_at	1.2	A	0.932373	-0.5	NC	0.846768
246642_s_at	17.2	A	0.149658	1.3	NC	0.145682
246643_s_at	0.1	A	0.932373	-0.4	NC	0.5
246644_at	128.5	P	0.00415	-0.2	NC	0.777251
246645_at	203	P	2.44e-4	-0.1	NC	0.5
246646_at	1.1	A	0.943848	-0.5	NC	0.964215
246647_at	0.9	A	0.80542	-3.2	NC	0.938478
246648_at	0.5	A	0.962402	0	NC	0.065566
246649_at	26.2	P	0.030273	0.6	NC	0.169098
246650_at	469.1	P	2.44e-4	0.4	I	2.73e-4
246651_at	38.3	A	0.067627	0.7	NC	0.342437
246652_at	11.6	A	0.171387	-0.3	NC	0.5
246653_at	560.4	P	2.44e-4	-0.4	NC	0.888286
246654_s_at	128.2	P	0.008057	-0.1	NC	0.5
246655_at	1.9	A	0.5	-1.6	NC	0.767451
246656_at	1.4	A	0.850342	-4.1	NC	0.978776
246657_at	6.5	A	0.27417	2.1	NC	0.545234
246658_at	4.6	A	0.29541	3.2	NC	0.078002
246659_at	7.2	A	0.19458	-0.3	NC	0.5
246660_at	367.9	P	2.44e-4	0.3	I	0.001832
246661_at	0.2	A	0.919434	-1.3	NC	0.657563
246662_at	4.1	A	0.303711	1.1	NC	0.493524
246663_at	17	A	0.696289	1	NC	0.633407
246664_at	0.7	A	0.991943	-0.4	NC	0.747149
246665_s_at	28.2	A	0.432373	0.2	NC	0.441923
246666_at	0.9	A	0.72583	-0.2	NC	0.5
246667_at	3.5	A	0.5	1	NC	0.131343
246668_at	0.9	A	0.780518	-2.5	NC	0.911062
246669_at	5.6	A	0.601074	-2.5	NC	0.757415
246670_at	4.6	A	0.398926	1.4	NC	0.757415
246671_at	18.9	A	0.27417	2.4	NC	0.047264
246672_at	12.3	P	0.046143	1.5	NC	0.050553
246673_at	284.5	P	2.44e-4	0.4	I	0.001336
246674_at	56	P	0.00293	-0.1	NC	0.5
246675_at	18.4	P	0.01416	0.4	NC	0.5
246676_at	6.7	A	0.303711	1.4	NC	0.5
246677_at	1.5	A	0.962402	-0.7	NC	0.5
246678_at	13.6	A	0.303711	1.3	NC	0.5
246679_at	0.8	A	0.780518	-2.2	NC	0.969033
246680_at	24.4	A	0.171387	-0.1	NC	0.467656
246681_at	54.2	P	2.44e-4	-0.6	NC	0.971234
246682_at	175.2	P	7.32e-4	-0.7	D	0.999965
246683_at	104.3	P	2.44e-4	-0.2	NC	0.5
246684_at	14.3	A	0.246094	2.3	NC	0.5
246685_at	18.3	A	0.466064	1.6	NC	0.5
246686_at	1.4	A	0.888428	-0.4	NC	0.570859
246687_at	5.1	A	0.828613	0.1	NC	0.416433
246688_at	8.3	M	0.056152	-0.7	NC	0.838962
246689_at	14	A	0.171387	-0.2	NC	0.767451
246690_at	0.9	A	0.981445	-0.7	NC	0.777251
246691_at	7.5	A	0.432373	-1	NC	0.5
246692_at	0.6	A	0.870361	-0.7	NC	0.786812
246693_at	0.9	A	0.870361	-0.7	NC	0.725952
246694_at	1.2	A	0.780518	-0.9	NC	0.805199
246695_at	3.2	A	0.850342	-0.2	NC	0.185981
246696_at	1.8	A	0.80542	-0.7	NC	0.633407
246697_at	4.1	A	0.80542	-0.5	NC	0.506476
246698_at	9.4	A	0.19458	-1	NC	0.454766
246699_at	279.7	P	7.32e-4	-0.1	NC	0.5
246700_at	5.3	A	0.696289	1.2	NC	0.796129
246701_at	106.4	P	2.44e-4	-0.3	NC	0.657563
246702_at	474.6	P	2.44e-4	-0.3	NC	0.861614
246703_at	205	P	7.32e-4	0.6	I	2.3e-5
246704_at	7.7	A	0.111572	0.1	NC	0.5
246705_x_at	0.5	A	0.991943	-0.2	NC	0.454766
246706_at	1.2	A	0.567627	-3.6	NC	0.558077
246707_at	5.7	A	0.366211	1	NC	0.37888
246708_at	205.9	P	2.44e-4	0.3	I	0.001077
246709_s_at	0	A	0.888428	-6.7	NC	0.969033
246710_at	13.5	A	0.149658	3.4	NC	0.138386
246711_at	1.8	A	0.665527	-0.3	NC	0.5
246712_at	1.3	A	0.633789	-0.1	NC	0.5
246713_at	11.5	A	0.246094	0.8	NC	0.5
246714_at	90.5	P	0.046143	0	NC	0.094279
246715_at	15	A	0.366211	1.4	NC	0.232549
246716_s_at	12.9	P	0.01416	-0.7	NC	0.5
246717_at	30.8	A	0.219482	-0.1	NC	0.307406
246718_at	15.8	A	0.366211	-0.5	NC	0.725952
246719_at	4.8	A	0.334473	1.1	NC	0.5
246720_at	2.6	A	0.665527	1.4	NC	0.493524
246721_at	8.4	A	0.19458	0.2	NC	0.403812
246722_at	13.4	A	0.466064	3.2	NC	0.403812
246723_at	3	A	0.943848	-0.3	NC	0.905721
246724_at	113.8	P	2.44e-4	-0.2	NC	0.5
246725_at	35.3	A	0.246094	0.1	NC	0.545234
246726_at	6.5	A	0.466064	1.5	NC	0.169098
246727_at	14.9	P	0.023926	-1.3	NC	0.725952
246728_at	239	P	2.44e-4	0.1	NC	0.5
246729_at	0.2	A	0.850342	-0.2	NC	0.050553
246730_at	1117.8	P	2.44e-4	-0.3	NC	0.506476
246731_at	19.4	P	0.008057	-0.5	NC	0.5
246732_at	90.7	P	0.037598	-0.3	NC	0.692594
246733_at	38.1	A	0.111572	1.2	NC	0.00712
246734_at	20.9	A	0.19458	0.2	NC	0.5
246735_at	264.1	P	2.44e-4	0	NC	0.5
246736_at	56.8	A	0.080566	0.2	NC	0.074268
246737_at	75	P	2.44e-4	-0.3	NC	0.5
246738_at	120.8	P	7.32e-4	0	NC	0.403812
246739_at	17.1	P	0.010742	1.5	I	3.89e-4
246740_at	0.2	A	0.981445	-0.9	NC	0.692594
246741_at	251.2	P	2.44e-4	-0.4	NC	0.846768
246742_at	241.6	P	2.44e-4	-0.2	NC	0.669411
246743_at	45.1	P	0.037598	-0.2	NC	0.39129
246744_at	478.4	P	2.44e-4	0.4	I	2.3e-5
246745_at	1521.8	P	2.44e-4	0.3	I	3.07e-4
246746_at	239.1	P	2.44e-4	0.4	I	2.7e-5
246747_at	2572.1	P	2.44e-4	-0.4	NC	0.973302
246748_at	38.1	P	0.037598	-0.4	NC	0.5
246749_at	124.4	P	2.44e-4	0.1	NC	0.242585
246750_at	61.5	P	2.44e-4	0.3	NC	0.307406
246751_at	3.7	A	0.533936	0.2	NC	0.078937
246752_at	2.1	A	0.780518	0.3	NC	0.274048
246753_at	5	A	0.533936	0.7	NC	0.747149
246754_at	39.7	A	0.246094	0	NC	0.5
246755_at	350.3	P	2.44e-4	-0.2	NC	0.5
246756_at	208.3	P	0.001221	-0.7	D	0.999562
246757_at	4.6	A	0.633789	-0.2	NC	0.5
246758_at	2448.7	P	2.44e-4	0.1	NC	0.094279
246759_at	170.3	P	2.44e-4	-0.3	NC	0.596188
246760_at	147.8	P	2.44e-4	-0.2	NC	0.5
246761_at	15.9	A	0.432373	0.6	NC	0.5
246762_at	56.6	P	0.005859	0.2	NC	0.111714
246763_at	496.1	P	2.44e-4	0.5	I	1.14e-4
246764_s_at	0.4	A	0.962402	-1.2	NC	0.681091
246765_at	76.8	P	7.32e-4	1.3	I	2.3e-5
246766_at	3.7	A	0.533936	-2.4	NC	0.805199
246767_at	137.1	P	2.44e-4	1.1	I	1.14e-4
246768_at	124.6	P	2.44e-4	-0.4	NC	0.977068
246769_at	3.7	A	0.665527	0.2	NC	0.213188
246770_at	93.3	P	0.00415	-0.3	NC	0.5
246771_at	0.3	A	0.943848	-1	NC	0.830902
246772_at	128	P	7.32e-4	0.8	I	3.e-5
246773_at	16.8	A	0.129639	0.1	NC	0.124552
246774_at	10.1	A	0.398926	1.1	NC	0.050553
246775_at	320.9	P	0.001953	0.3	I	0.002032
246776_at	56	A	0.067627	0.2	NC	0.010135
246777_at	248.8	P	2.44e-4	-0.2	NC	0.5
246778_at	113.9	P	2.44e-4	-0.5	D	0.99775
246779_at	220.6	P	0.001221	-0.1	NC	0.5
246780_at	799.7	P	2.44e-4	0	NC	0.5
246781_at	309.9	P	7.32e-4	0.4	I	6.8e-5
246782_at	58.5	P	0.008057	-0.1	NC	0.5
246783_at	25.3	P	0.01416	-0.2	NC	0.366593
246784_at	358.5	P	2.44e-4	0.4	I	0.001336
246785_at	341.3	P	2.44e-4	-0.1	NC	0.5
246786_at	40	A	0.111572	-0.3	NC	0.949447
246787_s_at	0.6	A	0.943848	-4.2	NC	0.977068
246788_at	9.9	A	0.219482	-0.1	NC	0.822588
246789_at	160.3	P	2.44e-4	0	NC	0.366593
246790_at	29.2	P	0.030273	0.1	NC	0.5
246791_at	188.8	P	2.44e-4	-0.7	D	0.999034
246792_at	24.3	P	0.023926	0.4	NC	0.153232
246793_at	189.5	P	2.44e-4	0	NC	0.5
246794_s_at	47.3	P	0.001953	0.3	NC	0.021224
246795_at	11.9	A	0.149658	0	NC	0.725952
246796_at	22.2	A	0.111572	-0.8	NC	0.805199
246797_at	17.2	P	0.00293	-0.4	NC	0.5
246798_at	15.6	A	0.5	0.3	NC	0.441923
246799_at	104.6	P	0.00415	0.1	NC	0.054022
246800_at	359.9	P	2.44e-4	0.7	I	3.5e-5
246801_at	375.7	P	2.44e-4	0.3	I	5.2e-5
246802_at	78.2	P	0.001221	-0.9	D	0.996301
246803_at	36.5	P	0.030273	0	NC	0.5
246804_at	1.4	A	0.904785	-0.4	NC	0.681091
246805_at	2.8	A	0.533936	-1.1	NC	0.5
246806_at	0.5	A	0.904785	-0.3	NC	0.493524
246807_at	286.9	P	2.44e-4	0.2	NC	0.035785
246808_at	40.7	P	7.32e-4	0.2	NC	0.145682
246809_s_at	132	P	7.32e-4	0.7	I	1.89e-4
246810_at	0.5	A	0.696289	-3.4	NC	0.5
246811_at	4	A	0.533936	-1.6	NC	0.5
246812_at	1.6	A	0.398926	-1.5	NC	0.921063
246813_at	0.2	A	0.932373	-1.4	NC	0.911062
246814_at	13	A	0.246094	1.4	NC	0.222749
246815_at	34.2	P	0.001221	-0.3	NC	0.330589
246816_at	11.6	A	0.303711	1.7	NC	0.5
246817_at	12	A	0.246094	-0.4	NC	0.5
246818_at	67.8	P	0.023926	0	NC	0.5
246819_at	0	A	0.989258	-0.6	NC	0.822588
246820_at	53.9	P	2.44e-4	-0.1	NC	0.5
246821_at	419.1	P	2.44e-4	0.4	I	0.002753
246822_at	46.6	P	0.010742	-0.6	NC	0.992212
246823_at	9.5	A	0.27417	-0.2	NC	0.645558
246824_at	271.9	P	7.32e-4	0.2	NC	0.099852
246825_at	338	P	7.32e-4	0.8	MI	0.005409
246826_at	110.1	P	0.008057	0.3	I	0.003699
246827_at	77.6	P	0.00293	0.4	I	5.2e-5
246828_at	1.6	A	0.665527	-2.7	NC	0.949447
246829_at	149.4	P	0.001953	0.3	NC	0.016731
246830_at	895.2	P	2.44e-4	0.3	I	0.003699
246831_at	67.6	P	7.32e-4	-1.2	D	0.99998
246832_at	251.8	P	7.32e-4	0	NC	0.5
246833_at	2	A	0.601074	-2.9	NC	0.767451
246834_at	10.6	A	0.334473	0.8	NC	0.366593
246835_at	34.8	P	0.023926	0.1	NC	0.330589
246836_s_at	12.8	A	0.171387	0.3	NC	0.088938
246837_at	45.6	P	0.005859	1.1	I	8.8e-5
246838_at	57.7	P	0.001953	0	NC	0.5
246839_at	28.5	P	0.01416	0.1	NC	0.111714
246840_at	208.7	P	0.001953	-0.7	D	0.998664
246841_at	9.8	A	0.303711	-0.7	NC	0.977068
246842_at	133	P	0.001953	0	NC	0.5
246843_at	300.2	P	2.44e-4	-0.5	NC	0.991489
246844_at	61.4	P	0.010742	-1	D	0.999448
246845_at	701.9	P	2.44e-4	-0.1	NC	0.5
246846_at	225.1	P	0.005859	0.2	NC	0.065566
246847_at	77.7	P	0.023926	0.2	NC	0.342437
246848_at	1	A	0.888428	-0.3	NC	0.467656
246849_at	160.1	P	7.32e-4	0.2	NC	0.296089
246850_at	80.9	P	0.001221	1	I	1.3e-4
246851_at	0.3	A	0.904785	-1.5	NC	0.796129
246852_at	227.7	P	0.001953	-0.2	NC	0.5
246853_at	6.8	A	0.19458	-1.6	NC	0.894337
246854_at	172.1	P	7.32e-4	6	I	2.e-5
246855_at	2108.8	P	2.44e-4	-0.5	NC	0.984574
246856_at	346.8	P	7.32e-4	-0.6	MD	0.994067
246857_at	0.5	A	0.919434	-0.4	NC	0.342437
246858_at	295.6	P	2.44e-4	0	NC	0.5
246859_at	0.6	A	0.98584	-0.1	NC	0.570859
246860_at	8.4	A	0.5	1.5	NC	0.5
246861_at	1196.9	P	2.44e-4	-0.3	NC	0.5
246862_at	345.2	P	2.44e-4	-0.2	NC	0.5
246863_at	391.9	P	2.44e-4	-0.3	NC	0.692594
246864_at	136.3	P	2.44e-4	0.4	NC	0.012024
246865_s_at	210.5	P	2.44e-4	0.7	I	1.67e-4
246866_at	0.9	A	0.953857	-2	NC	0.838962
246867_at	6.7	A	0.398926	1.8	NC	0.038415
246868_at	231.9	P	2.44e-4	1	I	6.e-5
246869_at	9.7	A	0.080566	-0.1	NC	0.5
246870_at	538.5	P	2.44e-4	0.6	I	2.e-5
246871_at	6.7	A	0.533936	0.1	NC	0.5
246872_at	16.3	P	0.023926	0.4	NC	0.145682
246873_at	22	A	0.334473	-1.3	D	0.999135
246874_at	5.6	A	0.533936	0.3	NC	0.558077
246875_at	758.1	P	7.32e-4	-1.3	D	0.99998
246876_at	3.8	A	0.466064	1.2	NC	0.274048
246877_at	2.4	A	0.904785	-0.7	NC	0.692594
246878_at	0.9	A	0.753906	-1.7	NC	0.5
246879_at	93.2	P	2.44e-4	0.1	NC	0.307406
246880_s_at	15.2	P	0.037598	4.3	NC	0.054022
246881_at	110.5	P	2.44e-4	0	NC	0.5
246882_at	89	P	0.008057	0.3	NC	0.094279
246883_at	32.5	P	0.046143	0.1	NC	0.5
246884_at	71.2	P	2.44e-4	0.8	I	3.07e-4
246885_at	41.9	P	0.00415	0.8	NC	0.019624
246886_at	162.9	P	2.44e-4	-0.2	NC	0.5
246887_at	15.9	A	0.27417	0.1	NC	0.403812
246888_at	222.9	P	2.44e-4	-1.5	D	0.999948
246889_at	5.8	A	0.398926	0.8	NC	0.467656
246890_at	27.1	P	0.037598	0.7	NC	0.5
246891_at	37.1	P	0.001221	-0.1	NC	0.5
246892_at	34.7	A	0.067627	0.6	NC	0.033304
246893_at	155.1	P	2.44e-4	-0.2	NC	0.5
246894_at	5.6	A	0.533936	1.2	NC	0.5
246895_at	543.5	P	2.44e-4	-0.4	NC	0.934434
246896_at	2.8	A	0.665527	-0.3	NC	0.838962
246897_at	222.6	P	2.44e-4	-0.3	NC	0.942324
246898_at	31	P	0.023926	0.4	NC	0.044149
246899_at	46.5	P	2.44e-4	0.3	NC	0.138386
[truncated: 20,811 more rows]
