# Supplementary material for: Qualitative network models and genome-wide expression data define carbon/nitrogen-responsive molecular machines in Arabidopsis
Source: Genome Biol. 2007 Jan 11;8(1):R7. doi: 10.1186/gb-2007-8-1-r7 (PMC1839130; doi:10.1186/gb-2007-8-1-r7)
Supplement: Additional data file 5 — CHP files generated with the Affymetrix MAS v5.0 software as described in the Materials and methods. [file gb-2007-8-1-r7-S5.zip › CHPfiles/43.7.vs.LL43.1.CHP]

row.names	Ll43.7.vs.LL43.1.Signal	Ll43.7.vs.LL43.1.Detection	Ll43.7.vs.LL43.1.Detection.p.value	Ll43.7.vs.LL43.1.Signal.Log.Ratio	Ll43.7.vs.LL43.1.Change	Ll43.7.vs.LL43.1.Change.p.value
244901_at	90.6	P	2.44e-4	0.4	I	0.001201
244902_at	63.5	P	7.32e-4	0.5	NC	0.008511
244903_at	134.1	P	7.32e-4	0.8	I	6.92e-4
244904_at	2.1	A	0.72583	0.4	NC	0.366593
244905_at	34.9	A	0.303711	2.4	NC	0.185981
244906_at	284.5	P	7.32e-4	0.3	I	0.004481
244907_at	2.2	A	0.696289	-2.5	NC	0.5
244908_at	1.9	A	0.780518	0.5	I	0.002032
244909_at	39.9	A	0.149658	0.9	NC	0.222749
244910_s_at	27.8	P	0.01416	0.1	NC	0.5
244911_at	8.9	A	0.171387	3.8	NC	0.009292
244912_at	239.6	P	0.005859	-0.3	NC	0.777251
244913_at	7.4	A	0.870361	0.2	NC	0.5
244914_at	6.9	A	0.533936	2.1	NC	0.153232
244915_s_at	14.3	A	0.5	-0.9	NC	0.5
244916_at	5.3	A	0.567627	0.6	NC	0.099852
244917_at	1.7	A	0.932373	0	NC	0.232549
244918_at	19	A	0.366211	3.2	NC	0.011045
244919_at	7.9	A	0.149658	-1.2	NC	0.274048
244920_s_at	156.3	P	7.32e-4	0.4	I	8.65e-4
244921_s_at	77	P	2.44e-4	0.8	I	5.52e-4
244922_s_at	25.1	P	0.023926	0.1	NC	0.047264
244923_s_at	21.5	A	0.246094	2.2	NC	0.028766
244924_at	39.9	A	0.303711	-0.2	NC	0.5
244925_at	18.3	A	0.129639	-0.3	NC	0.5
244926_s_at	37.9	A	0.398926	1.7	NC	0.296089
244927_at	77.2	A	0.171387	0.9	I	0.004073
244928_s_at	99.8	P	0.030273	0	NC	0.5
244929_at	227.4	P	0.023926	0.1	NC	0.5
244930_at	9.3	A	0.466064	2.3	NC	0.169098
244931_at	18.1	A	0.149658	0	NC	0.153232
244932_at	28.2	A	0.246094	-0.3	NC	0.681091
244933_at	36.4	A	0.080566	0.1	NC	0.493524
244934_at	22.4	A	0.303711	0	NC	0.506476
244935_at	416.6	P	2.44e-4	-0.1	NC	0.5
244936_at	94.4	P	7.32e-4	0.1	NC	0.5
244937_at	12.5	A	0.303711	2.3	NC	0.5
244938_at	56.2	P	7.32e-4	0	NC	0.5
244939_at	179.2	P	0.046143	-0.2	NC	0.703911
244940_at	227.8	P	2.44e-4	-0.1	NC	0.5
244941_at	59.6	P	0.023926	0.4	NC	0.088938
244942_at	15	A	0.533936	2.4	NC	0.047264
244943_at	229.3	P	7.32e-4	0.5	I	4.92e-4
244944_s_at	280.2	P	2.44e-4	0.1	NC	0.307406
244945_at	74.7	P	0.01416	0.9	I	4.38e-4
244946_at	79.2	A	0.149658	0.4	NC	0.169098
244947_at	51.3	P	0.046143	0	NC	0.5
244948_at	4.5	A	0.432373	0.5	NC	0.033304
244949_at	45	A	0.149658	2	NC	0.01421
244950_at	100.5	P	0.005859	0.8	I	4.92e-4
244951_s_at	357.1	P	2.44e-4	0.9	I	7.8e-5
244952_at	35.2	P	0.008057	0.9	NC	0.222749
244953_s_at	59	P	0.01416	0.7	NC	0.008511
244954_s_at	5.5	A	0.432373	2.2	NC	0.493524
244955_at	24.4	A	0.19458	0.4	NC	0.057676
244956_s_at	55	P	0.030273	0.5	NC	0.099852
244957_at	27.6	P	0.01416	0.6	NC	0.111714
244958_at	31.4	A	0.067627	-0.2	NC	0.161038
244959_s_at	93.7	P	2.44e-4	0.5	I	1.14e-4
244960_at	503.2	P	2.44e-4	0.7	I	0.002032
244961_at	473.8	P	2.44e-4	0.2	NC	0.118009
244962_at	163.4	P	7.32e-4	0.1	NC	0.37888
244963_at	98.4	P	2.44e-4	-0.9	D	0.999833
244964_at	68.8	P	0.001953	-0.4	D	0.996301
244965_at	80.8	P	2.44e-4	0	NC	0.5
244966_at	21.7	P	0.00415	0.2	NC	0.454766
244967_at	711.2	P	2.44e-4	0.6	I	5.52e-4
244968_at	418.6	P	0.001221	-0.2	NC	0.5
244969_at	157.8	P	2.44e-4	0.2	NC	0.041201
244970_at	50.1	P	0.00415	0	NC	0.5
244971_at	2156.7	P	2.44e-4	0	NC	0.5
244972_at	40	A	0.080566	0.5	NC	0.111714
244973_at	18.1	P	0.005859	0.4	NC	0.016731
244974_at	3.2	A	0.533936	0.2	NC	0.015426
244975_at	66.9	P	0.010742	0.1	NC	0.5
244976_at	931	P	2.44e-4	-0.2	NC	0.51942
244977_at	41.7	M	0.056152	1	I	0.001336
244978_at	178.6	P	0.001221	-1.4	MD	0.994591
244979_at	91.8	P	0.01416	-1.8	D	0.99998
244980_at	45.9	P	0.046143	-1.1	D	0.999308
244981_at	141.7	P	7.32e-4	-0.3	NC	0.952736
244982_at	155.6	P	2.44e-4	-0.4	NC	0.5
244983_at	507.1	P	2.44e-4	-0.2	NC	0.558077
244984_at	520.3	P	2.44e-4	0.3	NC	0.016731
244985_at	195.6	P	2.44e-4	0.2	NC	0.01421
244986_at	664.5	P	2.44e-4	0.1	NC	0.5
244987_s_at	1310.9	P	2.44e-4	0	NC	0.5
244988_s_at	191.8	P	0.001953	-0.3	NC	0.596188
244989_s_at	31.2	P	0.046143	0.8	NC	0.021224
244990_s_at	0.3	A	0.633789	-3.3	NC	0.506476
244991_s_at	54.7	P	0.005859	1.1	I	0.002753
244992_s_at	980.3	P	2.44e-4	-0.2	NC	0.669411
244993_s_at	249.3	P	2.44e-4	-0.1	NC	0.5
244994_at	7.5	A	0.19458	-0.1	NC	0.057676
244995_at	11.1	P	2.44e-4	0.7	MI	0.005409
244996_at	179.7	P	0.001953	0	NC	0.5
244997_at	37.3	P	7.32e-4	-0.1	NC	0.5
244998_at	234.3	P	2.44e-4	0	NC	0.5
244999_at	28	P	0.00415	0.5	NC	0.296089
245000_at	32.7	A	0.303711	1	NC	0.033304
245001_at	820.9	P	2.44e-4	0.1	NC	0.5
245002_at	46.3	P	0.037598	1.3	NC	0.011045
245003_at	58	P	0.00293	0.4	I	0.004073
245004_at	100.4	P	0.001221	-0.2	NC	0.5
245005_at	28.7	A	0.19458	0.1	NC	0.284967
245006_at	457.4	P	2.44e-4	-0.3	NC	0.736659
245007_at	62.6	A	0.067627	0.6	NC	0.038415
245008_at	37	P	0.00415	0.1	NC	0.5
245009_at	404.5	P	0.001953	0.1	NC	0.5
245010_at	5.2	A	0.696289	-1.3	NC	0.777251
245011_at	36	P	0.046143	0	NC	0.047264
245012_at	169.8	P	7.32e-4	-0.4	NC	0.934434
245013_at	1749	P	2.44e-4	-0.2	NC	0.5
245014_at	1176.5	P	2.44e-4	-0.1	NC	0.5
245015_at	143.5	P	7.32e-4	-0.4	NC	0.875448
245016_at	160.6	P	2.44e-4	-0.1	NC	0.545234
245017_at	453.6	P	7.32e-4	0.1	NC	0.242585
245018_at	77.5	P	0.005859	0.4	NC	0.035785
245019_at	137.4	P	7.32e-4	0	NC	0.5
245020_at	265.5	P	2.44e-4	-0.4	D	0.998664
245021_at	131.6	P	2.44e-4	-0.8	D	0.999508
245022_at	56.2	P	0.001953	-0.5	D	0.998514
245023_at	317.3	P	2.44e-4	0.3	I	0.002753
245024_at	665	P	2.44e-4	0	NC	0.5
245025_at	80.2	P	2.44e-4	0	NC	0.5
245026_at	64.3	P	7.32e-4	-0.2	NC	0.51942
245027_at	42.7	M	0.056152	0.3	NC	0.5
245028_at	106.8	P	0.001953	-0.4	NC	0.980376
245029_at	16.5	A	0.398926	3.7	NC	0.069813
245030_at	0.5	A	0.633789	-0.1	NC	0.038415
245031_at	49.5	P	0.01416	-0.4	NC	0.558077
245032_at	14.2	A	0.080566	1	NC	0.047264
245033_at	40	M	0.056152	1.3	NC	0.124552
245034_at	95.6	P	0.046143	0.2	NC	0.263341
245035_at	110.1	P	7.32e-4	0	NC	0.5
245036_at	146.2	P	2.44e-4	-0.3	NC	0.822588
245037_at	23.1	A	0.149658	0.5	NC	0.284967
245038_at	172.4	P	0.001953	-1.3	D	0.99998
245039_at	320.1	P	2.44e-4	-0.2	NC	0.846768
245040_at	11.3	A	0.567627	1.3	NC	0.416433
245041_at	171.8	P	2.44e-4	-0.4	D	0.998349
245042_at	45.6	A	0.171387	0.7	NC	0.429141
245043_at	196.7	P	2.44e-4	-0.8	D	0.999886
245044_at	43.8	A	0.171387	0.7	NC	0.366593
245045_at	345.7	P	2.44e-4	-0.1	NC	0.5
245046_at	392.2	P	7.32e-4	-0.3	NC	0.921063
245047_at	105.6	P	0.008057	1.2	I	7.74e-4
245048_at	800.4	P	0.001953	0.3	I	0.00225
245049_at	58.5	P	0.001221	0.6	I	0.001077
245050_at	191.9	P	0.00415	-0.2	NC	0.583567
245051_at	319.3	P	7.32e-4	0.1	NC	0.296089
245052_at	34.8	A	0.129639	0.4	MI	0.005933
245053_at	33.2	A	0.080566	0.3	NC	0.099852
245054_at	87.1	P	7.32e-4	-0.3	NC	0.506476
245055_at	40.2	P	0.018555	0.5	NC	0.342437
245056_at	41.5	P	0.010742	-0.7	NC	0.934434
245057_at	3.2	A	0.780518	-1.3	NC	0.124552
245058_at	2.3	A	0.780518	0.1	NC	0.5
245059_at	137.9	P	0.008057	-0.3	NC	0.736659
245060_at	708.3	P	2.44e-4	-0.1	NC	0.5
245061_at	74.9	P	0.00293	0.6	I	1.67e-4
245062_at	236.7	P	2.44e-4	0.1	NC	0.263341
245063_at	167.2	P	2.44e-4	0.6	I	1.67e-4
245064_at	77	P	2.44e-4	-0.1	NC	0.5
245065_at	202.5	P	0.018555	0	NC	0.467656
245066_at	269	P	0.005859	0.2	I	0.002032
245067_at	647.7	P	2.44e-4	-0.1	NC	0.5
245068_at	8	A	0.466064	1.5	NC	0.019624
245069_at	2.1	A	0.633789	0.2	NC	0.252851
245070_at	2.4	A	0.888428	-0.9	NC	0.822588
245071_at	3	A	0.888428	-0.5	NC	0.980376
245072_s_at	2.3	A	0.72583	-0.4	NC	0.5
245073_at	2.4	A	0.850342	0.1	NC	0.645558
245074_at	93.5	A	0.067627	-0.2	NC	0.955851
245075_at	8.3	A	0.466064	-0.5	NC	0.5
245076_at	8.7	A	0.828613	-1.6	NC	0.930187
245077_at	18.7	A	0.246094	0.1	NC	0.242585
245078_at	292.3	P	0.001953	-0.4	NC	0.977068
245079_at	62.6	A	0.219482	0.1	NC	0.5
245080_at	136.5	P	0.00415	0.1	NC	0.354442
245081_at	45.4	A	0.246094	0.3	NC	0.5
245082_at	27	A	0.219482	0.3	NC	0.5
245083_at	383.8	P	2.44e-4	0.1	NC	0.094279
245084_at	55.3	P	0.001953	-0.1	NC	0.284967
245085_at	828.2	P	2.44e-4	0.5	I	2.e-5
245086_at	12.2	A	0.334473	1.5	NC	0.493524
245087_at	40.4	P	0.001221	0	NC	0.5
245088_at	24.3	A	0.27417	3.4	I	0.00225
245089_at	207.5	P	7.32e-4	0.1	NC	0.296089
245090_at	477.1	P	7.32e-4	-0.7	D	0.99996
245091_at	9.3	A	0.72583	-1.7	NC	0.633407
245092_at	219.5	P	0.010742	0.4	NC	0.006503
245093_at	50.5	A	0.246094	0.1	NC	0.5
245094_at	313.3	P	0.001953	0.5	I	5.52e-4
245095_at	12.8	A	0.246094	-0.1	NC	0.044149
245096_at	81.8	P	0.001953	-0.7	D	0.999727
245097_at	188	P	0.00415	-0.3	NC	0.558077
245098_at	356.4	P	2.44e-4	0.1	NC	0.5
245099_at	243.4	P	0.008057	0.2	NC	0.330589
245100_at	133.7	P	0.001221	0	NC	0.5
245101_at	481.3	P	2.44e-4	-0.6	D	0.999911
245102_at	7.5	A	0.601074	2.5	NC	0.019624
245103_at	37.9	A	0.246094	2.8	NC	0.00712
245104_at	73.8	P	0.030273	0	NC	0.5
245105_at	41.6	P	0.046143	0.3	NC	0.169098
245106_at	180.2	P	2.44e-4	0.4	I	9.66e-4
245107_at	39.8	P	0.030273	1.5	NC	0.131343
245108_at	28.2	A	0.303711	-0.8	NC	0.987976
245109_at	31.2	A	0.303711	2	NC	0.5
245110_at	53.6	A	0.095215	0.3	NC	0.5
245111_at	14.1	A	0.398926	0.2	NC	0.366593
245112_at	541.9	P	2.44e-4	-0.2	NC	0.5
245113_at	503.7	P	2.44e-4	0.5	I	2.e-5
245114_at	333.1	P	2.44e-4	-0.2	NC	0.596188
245115_at	616.2	P	2.44e-4	0	NC	0.5
245116_at	243.6	P	2.44e-4	-0.1	NC	0.5
245117_at	406.8	P	7.32e-4	1.9	I	2.3e-5
245118_at	84.1	P	0.001953	0.5	NC	0.5
245119_at	111.2	P	0.010742	-0.1	NC	0.5
245120_at	90.7	P	0.023926	-0.2	NC	0.5
245121_at	2094.7	P	2.44e-4	0.5	I	1.14e-4
245122_at	188.2	P	0.001953	0.1	NC	0.5
245123_at	1.2	A	0.780518	-2.1	D	0.99751
245124_at	291.7	P	7.32e-4	0	NC	0.5
245125_at	2.1	A	0.753906	-0.4	NC	0.822588
245126_at	72.2	P	0.005859	-0.1	NC	0.60871
245127_at	77.4	P	0.018555	-0.4	NC	0.964215
245128_at	8.5	A	0.129639	0	NC	0.692594
245129_at	12.7	A	0.334473	2.9	NC	0.083826
245130_at	45.8	P	0.046143	0.1	NC	0.5
245131_s_at	305.4	P	7.32e-4	-0.5	D	0.999448
245132_at	93.7	P	0.01416	-0.2	NC	0.846768
245133_at	59.1	P	0.001221	0.7	I	0.003699
245134_s_at	85.4	P	0.00415	0.1	NC	0.5
245135_at	5.1	A	0.466064	1.2	NC	0.013078
245136_at	328.9	P	2.44e-4	0.4	I	6.18e-4
245137_at	62.8	P	0.001221	0.1	NC	0.5
245138_at	4.5	A	0.828613	0.2	NC	0.222749
245139_at	512.2	P	2.44e-4	0.2	I	0.00225
245140_at	19.4	A	0.398926	-0.1	NC	0.5
245141_at	180.7	P	0.037598	0.4	NC	0.007788
245142_at	6	A	0.780518	0.2	NC	0.307406
245143_at	53.6	P	0.023926	0.2	NC	0.185981
245144_at	416.2	P	2.44e-4	-0.1	NC	0.5
245145_at	151.5	P	7.32e-4	0.5	I	0.001486
245146_at	260.8	P	0.001953	0	NC	0.5
245147_at	61.9	A	0.129639	0.2	NC	0.5
245148_at	6.2	A	0.828613	-6.1	D	0.99998
245149_at	66.3	P	0.046143	-0.6	NC	0.757415
245150_at	57.7	P	0.01416	0.3	NC	0.033304
245151_at	420.7	P	2.44e-4	1.2	I	2.e-5
245152_at	172.8	P	0.018555	0.2	NC	0.083826
245153_at	0.8	A	0.601074	0.2	NC	0.033304
245154_at	20.5	A	0.665527	-0.1	NC	0.583567
245155_at	784.8	P	2.44e-4	0.1	NC	0.318909
245156_at	81.6	P	2.44e-4	-0.3	NC	0.868657
245157_at	3.9	A	0.665527	1.2	NC	0.307406
245158_at	15.8	A	0.080566	-0.4	NC	0.583567
245159_at	23.4	A	0.334473	0.3	NC	0.5
245160_at	2.2	A	0.601074	0.1	NC	0.069813
245161_at	56.5	M	0.056152	0	NC	0.5
245162_at	11.5	A	0.219482	1.9	NC	0.028766
245163_at	3.9	A	0.665527	-1	NC	0.506476
245164_at	494.2	P	7.32e-4	0.9	I	7.8e-5
245165_at	21.4	A	0.19458	-0.3	NC	0.5
245166_at	82.7	A	0.067627	0.2	NC	0.030967
245167_s_at	602.9	P	2.44e-4	0.1	NC	0.5
245168_at	960.5	P	2.44e-4	-0.4	NC	0.991489
245169_at	438.9	P	7.32e-4	0	NC	0.5
245170_at	34.9	A	0.19458	0.7	NC	0.035785
245171_at	84.6	A	0.149658	-0.7	D	0.99996
245172_at	109.8	P	0.00415	0.3	NC	0.028766
245173_at	4.3	A	0.696289	-1.7	NC	0.757415
245174_at	68.9	P	0.037598	-0.4	NC	0.822588
245175_at	1348.4	P	2.44e-4	0.4	I	2.e-5
245176_at	146	A	0.067627	0.1	NC	0.5
245177_at	19.5	A	0.303711	0.1	NC	0.51942
245178_at	216.1	P	7.32e-4	-0.2	NC	0.747149
245179_at	120.7	P	0.023926	0.2	NC	0.5
245180_at	332.5	P	7.32e-4	0.1	NC	0.5
245181_at	1077.8	P	2.44e-4	-0.3	D	0.997247
245182_at	87.8	P	0.001953	-0.1	NC	0.5
245183_at	91	P	0.037598	0	NC	0.5
245184_at	15.9	P	0.030273	0.3	NC	0.39129
245185_at	73.9	P	0.010742	0.7	NC	0.012024
245186_at	161.5	P	0.01416	-0.6	D	0.99987
245187_s_at	211.9	P	7.32e-4	0.2	NC	0.274048
245188_at	81	P	0.030273	0.2	NC	0.074268
245189_at	0.8	A	0.919434	-0.2	NC	0.124552
245190_at	41.1	P	0.00415	0.3	NC	0.318909
245191_at	17.5	A	0.398926	0.1	NC	0.5
245192_at	22.7	A	0.246094	1.2	NC	0.088938
245193_at	83.7	P	0.046143	-2.3	D	0.99998
245194_at	58.5	A	0.095215	-0.7	D	0.999911
245195_at	29.9	A	0.129639	0.4	NC	0.366593
245196_at	161.1	P	0.008057	-0.1	NC	0.5
245197_at	234.7	P	2.44e-4	-1	D	0.99994
245198_at	81.7	A	0.095215	-0.4	D	0.998799
245199_at	2197.6	P	2.44e-4	-0.1	NC	0.5
245200_at	118.9	P	0.005859	0.3	NC	0.030967
245201_at	92.8	P	0.018555	0.4	NC	0.194801
245202_at	114.2	P	0.023926	-0.1	NC	0.5
245203_at	1.7	A	0.904785	0.7	NC	0.318909
245204_at	7.8	A	0.533936	0.3	NC	0.138386
245205_at	30.8	A	0.19458	0.2	NC	0.467656
245206_at	127	P	2.44e-4	-0.2	NC	0.5
245207_at	166.3	P	0.001221	-0.1	NC	0.583567
245208_at	84.1	P	2.44e-4	0.1	NC	0.5
245209_at	540.7	P	2.44e-4	-0.6	D	0.99997
245210_at	84.5	P	2.44e-4	0.3	NC	0.222749
245211_at	296.9	P	7.32e-4	-0.1	NC	0.5
245212_at	2.5	A	0.665527	0.6	NC	0.5
245213_at	62.2	A	0.366211	0.6	NC	0.088938
245214_at	11.5	A	0.111572	0.5	NC	0.161038
245215_at	20.6	A	0.19458	0	NC	0.296089
245216_at	196.8	P	2.44e-4	0.3	I	0.001832
245217_at	7.9	A	0.72583	0.8	NC	0.354442
245218_s_at	31.4	A	0.129639	0.8	NC	0.083826
245219_at	45.2	A	0.171387	0.8	NC	0.252851
245220_at	14.3	A	0.171387	-0.6	NC	0.905721
245221_s_at	42.8	A	0.080566	0.6	NC	0.044149
245222_at	1.2	A	0.888428	0.2	NC	0.263341
245223_at	5.4	A	0.601074	0.1	NC	0.111714
245224_at	52.2	A	0.080566	0.2	NC	0.274048
245225_at	3.4	A	0.850342	0.4	NC	0.633407
245226_at	28	A	0.111572	-0.1	NC	0.5
245227_s_at	29.3	A	0.149658	-0.3	NC	0.633407
245228_at	236.2	P	2.44e-4	-0.1	NC	0.5
245229_at	112	P	7.32e-4	0.5	I	7.8e-5
245230_at	25.8	A	0.095215	0.1	NC	0.5
245231_at	60	A	0.149658	0.3	NC	0.493524
245232_at	1.1	A	0.828613	0	NC	0.354442
245233_at	19.6	A	0.398926	2.7	NC	0.318909
245234_at	133.9	P	0.00415	-0.6	NC	0.984574
245235_at	349.4	P	2.44e-4	0.1	NC	0.5
245236_at	69.2	P	2.44e-4	0.3	NC	0.00712
245237_at	86.6	P	7.32e-4	-0.6	NC	0.777251
245238_at	1311.1	P	2.44e-4	-0.3	NC	0.986922
245239_at	14.9	A	0.334473	-0.5	NC	0.786812
245240_at	6.5	A	0.72583	-1.9	NC	0.5
245241_at	10.5	A	0.567627	1.1	NC	0.5
245242_at	26.5	A	0.149658	0	NC	0.5
245243_at	35.1	A	0.067627	0.2	NC	0.124552
245244_at	57	P	0.037598	-0.3	NC	0.5
245245_at	31.5	A	0.171387	0.5	NC	0.065566
245246_at	2.7	A	0.850342	0.4	NC	0.403812
245247_at	196.5	P	7.32e-4	-0.2	NC	0.645558
245248_at	158.2	P	2.44e-4	0.3	NC	0.028766
245249_at	410.9	P	2.44e-4	-0.5	D	0.99996
245250_at	59	P	0.030273	-0.8	D	0.99751
245251_at	114.1	P	0.00415	0.1	NC	0.318909
245252_at	195.3	P	7.32e-4	-0.3	NC	0.925732
245253_at	15.8	A	0.219482	0.5	NC	0.5
245254_at	128.6	A	0.080566	0.3	NC	0.153232
245255_at	255.3	P	0.001221	-0.4	NC	0.881991
245256_at	77.3	P	0.001953	0	NC	0.5
245257_at	23.6	P	2.44e-4	0.2	I	0.001486
245258_at	165.3	P	2.44e-4	0.3	I	0.001077
245259_at	20.7	A	0.171387	-0.2	NC	0.532344
245260_at	174.1	P	0.00293	0.2	NC	0.441923
245261_at	134.1	P	0.00293	-0.1	NC	0.633407
245262_at	49.2	P	0.008057	-0.5	NC	0.888286
245263_at	20.6	A	0.19458	0.1	NC	0.786812
245264_at	21.2	M	0.056152	1.6	MI	0.004925
245265_at	15.3	A	0.334473	0.4	NC	0.5
245266_at	134.1	P	0.00415	-0.2	NC	0.987976
245267_at	128.8	P	2.44e-4	-0.7	NC	0.980376
245268_at	71.8	P	0.023926	0	NC	0.5
245269_at	239.4	P	2.44e-4	-0.2	NC	0.5
245270_at	1416.4	P	2.44e-4	0.6	I	2.e-5
245271_at	179.7	P	2.44e-4	0.3	NC	0.083826
245272_at	10.9	A	0.334473	1.9	NC	0.078937
245273_at	167.3	P	0.037598	0.1	NC	0.5
245274_at	160.6	P	0.00293	0.3	NC	0.010135
245275_at	11.2	A	0.753906	1.7	NC	0.263341
245276_at	136.7	P	0.030273	-0.3	NC	0.596188
245277_at	33.7	A	0.129639	-0.1	NC	0.669411
245278_at	324.2	P	2.44e-4	-0.7	D	0.999977
245279_at	289.6	P	2.44e-4	-0.1	NC	0.5
245280_at	149	P	2.44e-4	0	NC	0.5
245281_at	493.7	P	2.44e-4	-0.1	NC	0.5
245282_at	271.5	P	2.44e-4	-0.5	NC	0.830902
245283_at	28.4	A	0.171387	-0.5	NC	0.736659
245284_at	104.9	P	2.44e-4	0.1	NC	0.37888
245285_s_at	196.5	P	2.44e-4	0.1	NC	0.37888
245286_at	1567.2	P	2.44e-4	0	NC	0.5
245287_at	104.8	P	7.32e-4	0.1	NC	0.161038
245288_at	157.2	P	0.001221	0	NC	0.5
245289_at	1514.4	P	2.44e-4	0	NC	0.5
245290_at	181.2	P	0.00293	-0.2	NC	0.5
245291_at	230.5	P	0.01416	0.7	I	2.73e-4
245292_at	1003.6	P	2.44e-4	-0.4	D	0.996959
245293_at	302.4	P	2.44e-4	0.6	I	2.e-5
245294_at	67.9	P	0.037598	-0.4	NC	0.971234
245295_at	154.9	P	7.32e-4	0	NC	0.416433
245296_at	127.1	P	0.01416	1.5	I	9.66e-4
245297_at	100.4	P	2.44e-4	0.4	NC	0.050553
245298_at	97	A	0.111572	-0.3	NC	0.62112
245299_at	671.5	P	2.44e-4	-0.3	MD	0.994591
245300_at	103.8	P	0.001953	0.2	NC	0.5
245301_at	86.5	P	0.008057	0.2	NC	0.094279
245302_at	25.4	P	0.010742	-0.2	NC	0.5
245303_at	72.2	P	0.010742	0.1	NC	0.5
245304_at	28.6	A	0.171387	-0.3	NC	0.971234
245305_at	617.1	P	2.44e-4	-0.4	D	0.998923
245306_at	24.4	A	0.095215	-0.3	NC	0.736659
245307_at	106.6	P	0.001221	-0.4	NC	0.5
245308_at	217.3	P	2.44e-4	-0.6	NC	0.993497
245309_at	82.8	P	7.32e-4	0.1	NC	0.330589
245310_at	73.4	P	7.32e-4	0.2	NC	0.232549
245311_at	1377.8	P	2.44e-4	0.2	NC	0.061522
245312_at	51.8	P	7.32e-4	0	NC	0.5
245313_at	242.9	P	7.32e-4	-0.1	NC	0.5
245314_at	4.5	A	0.601074	-1.6	NC	0.5
245315_at	641.5	P	2.44e-4	0	NC	0.5
245316_at	204.3	P	2.44e-4	0.2	NC	0.018128
245317_at	981	P	2.44e-4	-1.3	D	0.99998
245318_at	41	A	0.095215	0.5	NC	0.022932
245319_at	82.5	P	0.018555	0.4	NC	0.016731
245320_at	222.9	P	7.32e-4	-0.1	NC	0.5
245321_at	500.5	P	2.44e-4	0.1	NC	0.342437
245322_at	32.9	A	0.19458	-0.1	NC	0.5
245323_at	670.8	P	2.44e-4	0.2	NC	0.035785
245324_at	245.2	P	2.44e-4	0.2	NC	0.015426
245325_at	117.4	P	2.44e-4	-0.6	D	0.999965
245326_at	12.2	A	0.334473	-0.9	NC	0.213188
245327_at	146.6	P	7.32e-4	0	NC	0.5
245328_at	478.9	P	2.44e-4	-0.2	NC	0.5
245329_at	259.7	P	2.44e-4	0.4	I	6.e-5
245330_at	82.6	P	0.01416	-1	D	0.999654
245331_at	374.3	P	2.44e-4	-0.1	NC	0.5
245332_at	336	P	2.44e-4	0.1	NC	0.307406
245333_at	385.8	P	2.44e-4	-0.1	NC	0.5
245334_at	525.8	P	2.44e-4	0.6	I	2.e-5
245335_at	12.4	A	0.398926	2.3	NC	0.37888
245336_at	13	A	0.533936	-1.4	NC	0.5
245337_at	121.5	P	7.32e-4	-0.1	NC	0.5
245338_at	107.8	P	0.010742	0	NC	0.5
245339_at	111.9	A	0.080566	0.4	NC	0.242585
245340_at	1276.5	P	2.44e-4	0.2	NC	0.028766
245341_at	203.8	P	7.32e-4	-0.2	NC	0.5
245342_at	3012.7	P	2.44e-4	0.2	I	8.8e-5
245343_at	185.4	P	2.44e-4	0.3	NC	0.403812
245344_at	150.9	P	2.44e-4	-0.3	D	0.999611
245345_at	57.9	P	0.00293	0.7	NC	0.008511
245346_at	26.9	P	7.32e-4	0.7	NC	0.088938
245347_at	41.7	P	0.005859	0.6	NC	0.284967
245348_at	355.8	P	2.44e-4	0	NC	0.5
245349_at	34.9	A	0.067627	0.1	NC	0.242585
245350_at	818.4	P	2.44e-4	-0.4	MD	0.994067
245351_at	266.6	P	2.44e-4	-0.2	NC	0.5
245352_at	23.8	M	0.056152	0.2	NC	0.094279
245353_at	54.8	A	0.171387	0.1	NC	0.099852
245354_at	20.3	M	0.056152	0.2	NC	0.138386
245355_at	3092.3	P	2.44e-4	0.4	I	2.e-5
245356_at	8193.6	P	2.44e-4	-0.2	NC	0.786812
245357_at	60.3	P	2.44e-4	0	NC	0.5
245358_at	267.6	P	7.32e-4	-0.1	NC	0.5
245359_at	187.3	P	7.32e-4	-0.1	NC	0.5
245360_at	315.5	P	7.32e-4	-0.2	NC	0.62112
245361_at	495.2	P	7.32e-4	-0.3	NC	0.980376
245362_at	97.5	P	0.001221	-0.2	NC	0.911062
245363_at	191	P	0.005859	-0.4	NC	0.969033
245364_at	72.7	P	0.001953	0.4	NC	0.01421
245365_at	185	P	0.001221	0.2	NC	0.069813
245366_at	132.2	P	2.44e-4	-0.2	NC	0.5
245367_at	151.4	P	0.00415	0.1	NC	0.5
245368_at	42.6	A	0.067627	0.4	NC	0.5
245369_at	16.9	A	0.432373	0.9	NC	0.692594
245370_at	80.1	P	2.44e-4	0	NC	0.5
245371_at	34.3	A	0.095215	0.2	NC	0.5
245372_at	1660.9	P	2.44e-4	0.4	I	2.e-5
245373_s_at	1577.9	P	7.32e-4	0	NC	0.5
245374_at	219.8	P	2.44e-4	-0.2	NC	0.633407
245375_at	39.3	P	0.001953	0.9	I	0.002032
245376_at	22.4	M	0.056152	0.4	NC	0.083826
245377_at	14.2	A	0.303711	2.5	NC	0.366593
245378_at	34.2	A	0.533936	2.2	NC	0.284967
245379_at	70.7	P	0.00293	-0.1	NC	0.5
245380_at	37.9	P	0.046143	0.2	NC	0.403812
245381_at	58.5	P	0.01416	0.6	NC	0.284967
245382_at	676.5	P	7.32e-4	-0.1	NC	0.5
245383_at	44.9	A	0.095215	0.7	NC	0.094279
245384_at	56.9	P	0.001953	0.1	NC	0.5
245385_at	32.4	P	0.001221	-0.5	NC	0.964215
245386_at	1024.6	P	2.44e-4	-1	D	0.99998
245387_at	200.1	P	2.44e-4	0.6	I	2.7e-5
245388_at	35.6	A	0.366211	1.1	NC	0.118009
245389_at	12.1	A	0.303711	-0.2	MD	0.994067
245390_at	113.5	P	0.00293	0.3	I	6.92e-4
245391_at	911.2	P	2.44e-4	-0.8	D	0.99998
245392_at	4.7	A	0.398926	0.6	NC	0.033304
245393_at	981.1	P	7.32e-4	-0.3	NC	0.990708
245394_at	1418.1	P	7.32e-4	0.1	NC	0.5
245395_at	132.2	P	0.023926	0.1	NC	0.330589
245396_at	65.9	A	0.246094	-0.3	NC	0.5
245397_at	88.1	A	0.111572	0.3	NC	0.057676
245398_at	122.6	P	2.44e-4	-0.2	NC	0.5
245399_at	4989.3	P	2.44e-4	-0.6	D	0.999965
245400_at	387.6	P	2.44e-4	-0.7	D	0.99997
245401_at	461.1	P	2.44e-4	-1.6	D	0.99998
245402_at	2.4	A	0.665527	-1.5	NC	0.5
245403_at	15.7	A	0.334473	0.6	NC	0.138386
245404_at	58.5	P	0.001953	-0.2	NC	0.5
245405_at	28.3	A	0.219482	0.2	NC	0.37888
245406_at	23.7	A	0.303711	0.7	NC	0.342437
245407_at	421.8	P	7.32e-4	-0.1	NC	0.5
245408_at	93.2	P	0.005859	0.3	NC	0.012024
245409_at	19.5	A	0.27417	3	NC	0.232549
245410_at	29.4	P	0.008057	-0.6	NC	0.98579
245411_at	18.7	A	0.398926	1.6	NC	0.5
245412_at	460.8	P	2.44e-4	0.5	I	2.e-5
245413_at	40	P	0.037598	1	NC	0.138386
245414_at	75.6	A	0.219482	0.8	NC	0.242585
245415_at	308.6	P	2.44e-4	0	NC	0.5
245416_at	92.2	P	2.44e-4	-0.3	NC	0.583567
245417_at	34.3	A	0.398926	2.9	NC	0.035785
245418_at	126.3	P	2.44e-4	-0.2	NC	0.805199
245419_at	14.9	A	0.366211	1.4	NC	0.026698
245420_at	42.6	A	0.398926	0.4	NC	0.5
245421_at	103.1	P	7.32e-4	0.4	I	0.003355
245422_at	4.3	A	0.696289	-1	NC	0.5
245423_at	31.3	A	0.095215	0.6	NC	0.854318
245424_at	1.4	A	0.932373	-0.3	NC	0.971234
245425_at	415.6	P	0.001221	0.2	NC	0.263341
245426_at	48.2	P	7.32e-4	0.4	NC	0.074268
245427_at	107.2	P	0.01416	0.3	NC	0.024755
245428_at	75.6	M	0.056152	-0.3	NC	0.822588
245429_at	38.1	A	0.219482	0.7	NC	0.318909
245430_at	142	P	0.00415	0.3	NC	0.016731
245431_at	120.9	P	2.44e-4	-0.4	NC	0.905721
245432_at	83.9	P	0.046143	0.1	NC	0.318909
245433_at	530.5	P	2.44e-4	0.1	NC	0.5
245434_at	88.1	P	0.005859	-0.1	NC	0.5
245435_at	37.7	A	0.111572	0.2	NC	0.242585
245436_at	21.6	A	0.432373	-0.5	NC	0.958799
245437_at	25.8	A	0.095215	0.2	NC	0.203871
245438_at	78.9	P	0.023926	0.5	NC	0.5
245439_at	59.1	A	0.067627	0.3	NC	0.274048
245440_at	12.7	A	0.219482	3.2	MI	0.005409
245441_at	34.3	P	0.030273	0.1	NC	0.416433
245442_at	64.8	P	0.001953	-0.5	D	0.995927
245443_at	9.9	A	0.334473	1.5	NC	0.232549
245444_at	22.7	A	0.334473	-0.3	NC	0.5
245445_at	51.2	P	0.010742	-0.5	D	0.997968
245446_at	105.4	P	2.44e-4	0.1	NC	0.330589
245447_at	5.2	A	0.5	-0.8	NC	0.177412
245448_at	1.3	A	0.753906	0.2	NC	0.39129
245449_at	69.7	A	0.19458	0.7	NC	0.263341
245450_at	2.6	A	0.753906	0.3	NC	0.39129
245451_at	36.9	P	0.018555	-0.1	NC	0.5
245452_at	12.2	A	0.080566	0.4	NC	0.416433
245453_at	3.9	A	0.665527	-0.6	NC	0.5
245454_at	103.3	P	2.44e-4	0.1	NC	0.441923
245455_at	1.2	A	0.80542	0.2	NC	0.506476
245456_at	140.4	P	2.44e-4	0.6	MI	0.005933
245457_s_at	40.1	A	0.129639	0.5	NC	0.5
245458_at	7.7	A	0.633789	-1.3	NC	0.5
245459_at	4.1	A	0.665527	-1.6	NC	0.5
245460_at	8.6	A	0.171387	3	NC	0.307406
245461_at	49.8	P	0.018555	-0.5	NC	0.669411
245462_at	61	P	0.01416	0.3	NC	0.057676
245463_at	349.7	P	2.44e-4	-2	D	0.99998
245464_at	47.7	P	0.01416	0.1	NC	0.5
245465_at	32.9	A	0.466064	0.3	NC	0.252851
245466_at	45.8	P	7.32e-4	-0.2	NC	0.5
245467_at	90.3	A	0.129639	0.3	NC	0.296089
245468_at	27.6	A	0.095215	0	NC	0.177412
245469_at	2.8	A	0.432373	-0.4	NC	0.263341
245470_at	3.3	A	0.870361	-0.7	NC	0.532344
245471_at	17.9	A	0.129639	2.7	NC	0.232549
245472_at	29.6	A	0.432373	3	NC	0.124552
245473_at	8.5	A	0.432373	2.7	I	0.004481
245474_at	62.3	A	0.080566	-0.3	NC	0.814019
245475_at	24.3	A	0.27417	-0.3	NC	0.5
245476_at	14.1	A	0.5	0.8	NC	0.5
245477_at	148.8	P	2.44e-4	-0.6	D	0.996959
245478_at	105.7	P	7.32e-4	0.1	NC	0.5
245479_at	54.8	P	2.44e-4	0.2	NC	0.284967
245480_at	68.8	P	0.023926	0.1	NC	0.5
245481_at	356	P	0.001953	0.1	NC	0.5
245482_at	63.4	P	0.008057	-0.2	NC	0.5
245483_at	2333.6	P	2.44e-4	-1.6	D	0.99998
245484_at	165.5	P	2.44e-4	-0.6	NC	0.991489
245485_at	68.8	P	0.00293	-0.2	NC	0.5
245486_x_at	63.3	A	0.398926	-0.4	NC	0.558077
245487_at	140	P	0.001953	0.5	NC	0.01421
245488_at	36.2	A	0.129639	1	NC	0.153232
245489_at	75.5	A	0.067627	0.1	NC	0.5
245490_at	1.3	A	0.432373	0.1	NC	0.416433
245491_at	57.6	P	0.008057	0.1	NC	0.038415
245492_at	152.5	P	0.001221	0.4	NC	0.006503
245493_at	51.3	P	0.00415	0.1	NC	0.5
245494_at	112.4	P	2.44e-4	0.6	I	0.003699
245495_at	83.7	P	0.018555	-0.2	NC	0.989865
245496_at	129.8	P	0.001953	0	NC	0.274048
245497_at	13.2	A	0.432373	-0.4	NC	0.736659
245498_at	50.1	P	0.037598	-0.1	NC	0.5
245499_at	48.3	A	0.129639	-0.1	NC	0.5
245500_at	4.4	A	0.780518	-0.1	NC	0.583567
245501_at	3.3	A	0.828613	0.3	NC	0.37888
245502_at	217.9	P	7.32e-4	0.8	I	2.e-5
245503_at	17.1	A	0.246094	0.3	NC	0.016731
245504_at	20.8	P	0.046143	0.7	NC	0.006503
245505_at	0.8	A	0.919434	0.3	NC	0.307406
245506_at	1.1	A	0.633789	-1.5	NC	0.252851
245507_at	3.1	A	0.696289	0.6	I	0.00225
245508_at	2.1	A	0.80542	-2.3	NC	0.838962
245509_at	40.6	P	0.046143	0.5	I	0.003699
245510_at	494	P	2.44e-4	-0.7	D	0.99994
245511_at	8.6	A	0.366211	0	NC	0.054022
245512_at	754.6	P	2.44e-4	0.8	I	2.e-5
245513_at	137.2	P	0.023926	-0.2	NC	0.868657
245514_at	85	P	2.44e-4	0.3	I	1.89e-4
245515_at	2.7	A	0.466064	-0.8	NC	0.60871
245516_at	67.7	P	0.001221	0.6	NC	0.009292
245517_at	94	P	0.030273	-0.2	NC	0.777251
245518_at	96.7	P	0.00415	0.8	I	0.003699
245519_at	2	A	0.943848	-2	NC	0.911062
245520_at	7.7	A	0.432373	0.8	NC	0.252851
245521_at	152.7	P	2.44e-4	0.3	NC	0.177412
245522_at	30.8	P	0.023926	0.2	NC	0.044149
245523_at	224.6	P	2.44e-4	-0.7	D	0.999833
245524_at	1056.2	P	7.32e-4	0	NC	0.5
245525_at	455.7	P	0.001221	0	NC	0.5
245526_at	93.6	P	0.00415	0.2	NC	0.493524
245527_at	20.1	A	0.334473	-0.2	NC	0.5
245528_at	10.8	A	0.432373	-2.6	D	0.999833
245529_at	50.2	P	2.44e-4	0	NC	0.429141
245530_at	22	P	0.046143	-0.2	NC	0.5
245531_at	286.5	P	2.44e-4	-0.6	D	0.996959
245532_at	78.9	P	0.00293	0.1	NC	0.5
245533_at	51.1	P	0.01416	-0.6	NC	0.703911
245534_at	4.2	A	0.601074	0.2	NC	0.284967
245535_at	55.7	A	0.067627	-0.2	NC	0.284967
245536_at	69.8	P	0.01416	0.5	I	0.004073
245537_at	8.1	A	0.171387	2.2	NC	0.161038
245538_at	5.6	A	0.665527	-0.6	NC	0.39129
245539_at	3.1	A	0.870361	0.1	NC	0.232549
245540_at	60.1	A	0.067627	0.1	NC	0.5
245541_at	48.8	P	2.44e-4	0	NC	0.030967
245542_at	12	A	0.466064	1.4	NC	0.019624
245543_at	27.2	P	7.32e-4	0.4	NC	0.194801
245544_at	264.4	P	2.44e-4	-0.2	NC	0.5
245545_at	40.1	A	0.19458	0.1	NC	0.252851
245546_at	48.1	P	0.023926	0.1	NC	0.213188
245547_at	44.4	A	0.095215	1.6	NC	0.011045
245548_at	12	A	0.219482	0.2	NC	0.5
245549_at	5.9	A	0.633789	0.3	NC	0.5
245550_at	167.4	P	7.32e-4	-0.3	NC	0.786812
245551_at	18.5	P	0.046143	3.5	I	3.89e-4
245552_at	113	P	2.44e-4	0.4	NC	0.054022
245553_at	54.4	P	0.008057	0.4	I	8.65e-4
245554_at	284.9	P	2.44e-4	-0.7	D	0.99996
245555_at	3465.5	P	2.44e-4	-0.2	NC	0.986922
245556_at	266	P	2.44e-4	-0.7	D	0.999611
245557_at	216	P	2.44e-4	0.5	I	0.001336
245558_at	38.2	P	0.030273	-0.1	NC	0.5
245559_at	17.4	A	0.5	2.3	NC	0.131343
245560_at	2.8	A	0.919434	0.2	NC	0.645558
245561_at	178.2	P	7.32e-4	0.2	NC	0.161038
245562_at	132	P	7.32e-4	-0.4	NC	0.777251
245563_at	711	P	2.44e-4	-0.2	NC	0.5
245564_at	63.9	P	0.046143	0	NC	0.5
245565_at	56.3	P	0.010742	-0.3	NC	0.736659
245566_at	143.3	P	0.001953	-0.3	NC	0.942324
245567_at	3255	P	2.44e-4	-0.6	D	0.999948
245568_at	62.5	P	0.046143	0.2	NC	0.5
245569_at	32.1	P	0.010742	0	NC	0.185981
245570_at	4.9	A	0.753906	0.8	NC	0.48058
245571_at	16.3	A	0.466064	0.2	NC	0.5
245572_at	129.1	P	7.32e-4	-0.1	NC	0.5
245573_at	31.6	A	0.129639	0.7	NC	0.061522
245574_at	20.4	A	0.19458	0.6	NC	0.5
245575_at	100	P	0.00293	-0.3	NC	0.545234
245576_at	119	P	0.023926	0	NC	0.5
245577_at	121.3	P	0.001221	-0.5	NC	0.973302
245578_at	89.8	P	2.44e-4	0.3	NC	0.030967
245579_at	20	A	0.095215	0.6	NC	0.153232
245580_at	26.6	P	0.001953	0.4	NC	0.153232
245581_at	31.7	A	0.171387	0.4	NC	0.033304
245582_at	26.5	P	0.018555	0	NC	0.252851
245583_at	88.4	P	0.005859	-0.1	NC	0.5
245584_at	92.6	P	7.32e-4	0.8	I	1.67e-4
245585_at	8.7	A	0.303711	2.4	I	0.004073
245586_at	47.3	A	0.067627	0.3	NC	0.131343
245587_at	75.9	P	0.010742	0.3	NC	0.124552
245588_at	21.6	P	2.44e-4	-0.8	NC	0.894337
245589_at	21	A	0.665527	2.9	NC	0.37888
245590_at	11.1	A	0.129639	-1.1	NC	0.232549
245591_at	4.1	A	0.398926	1.1	NC	0.232549
245592_at	3.2	A	0.633789	-1.9	NC	0.493524
245593_at	82.9	P	7.32e-4	0.4	MI	0.005409
245594_at	88.4	P	0.023926	-0.4	NC	0.990708
245595_at	25.4	A	0.366211	0.3	NC	0.5
245596_at	3	A	0.665527	-0.5	NC	0.645558
245597_at	62.5	A	0.095215	0	NC	0.5
245598_at	27.9	P	0.046143	0.3	NC	0.083826
245599_at	113.1	P	0.008057	0.5	NC	0.177412
245600_at	174.6	P	2.44e-4	-0.3	NC	0.900148
245601_at	105.9	P	0.005859	-0.1	NC	0.5
245602_at	494.9	P	2.44e-4	-0.8	D	0.999562
245603_at	18.4	A	0.303711	0.5	NC	0.01421
245604_at	47.6	P	7.32e-4	0.4	NC	0.177412
245605_at	160.9	P	0.018555	0.2	NC	0.284967
245606_at	69.9	P	0.01416	0.2	NC	0.330589
245607_at	52.4	P	0.030273	1.1	NC	0.010135
245608_at	197.4	P	2.44e-4	0.4	NC	0.007788
245609_at	14.5	A	0.334473	1.3	NC	0.39129
245610_at	38.2	P	7.32e-4	0.8	NC	0.203871
245611_at	166.6	P	2.44e-4	0.4	I	0.001077
245612_at	342.6	P	7.32e-4	0.3	NC	0.169098
245613_at	3.5	A	0.633789	0.3	NC	0.403812
245614_at	16.9	A	0.171387	3.9	I	0.002753
245615_at	24.6	P	0.00415	0.7	NC	0.5
245616_at	17	A	0.398926	2.4	NC	0.222749
245617_at	11.9	A	0.171387	-0.1	NC	0.342437
245618_at	77	P	0.008057	0.4	NC	0.01421
245619_at	76.5	P	0.01416	0.1	NC	0.5
245620_at	5.6	A	0.601074	1.5	NC	0.330589
245621_at	54.8	P	0.037598	0.4	NC	0.222749
245622_at	2.8	A	0.80542	-0.3	NC	0.60871
245623_s_at	38.3	P	2.44e-4	0.3	NC	0.088938
245624_at	1.7	A	0.72583	-3.4	NC	0.5
245625_at	317.1	P	7.32e-4	0.1	NC	0.5
245626_at	622.1	P	2.44e-4	-0.5	D	0.99998
245627_at	2.1	A	0.80542	-3.1	NC	0.983269
245628_at	19.3	A	0.303711	0.9	NC	0.124552
245629_at	666.6	P	2.44e-4	0.6	I	2.e-5
245630_at	48.2	A	0.149658	0.2	NC	0.5
245631_at	366.2	P	2.44e-4	0.3	NC	0.016731
245632_at	44.5	A	0.111572	-0.2	NC	0.5
245633_at	360.8	P	2.44e-4	-0.3	NC	0.5
245634_at	1.6	A	0.72583	-2.6	NC	0.786812
245635_at	38.3	P	0.018555	0.3	NC	0.252851
245636_at	22.1	A	0.27417	0.6	NC	0.057676
245637_at	347.7	P	7.32e-4	-0.2	NC	0.596188
245638_s_at	311	P	7.32e-4	-0.7	D	0.999727
245639_at	921.9	P	2.44e-4	-0.1	NC	0.5
245640_at	16.3	A	0.246094	1.3	NC	0.013078
245641_at	65.3	P	0.023926	-0.3	NC	0.955851
245642_at	739.4	P	2.44e-4	-0.5	D	0.999693
245643_at	23.7	A	0.19458	1.2	NC	0.083826
245644_at	113.9	P	0.00415	-0.4	NC	0.983269
245645_at	29.1	A	0.149658	-0.4	NC	0.703911
245646_x_at	3.4	A	0.601074	-1.1	NC	0.5
245647_at	20.8	A	0.533936	0.1	NC	0.5
245648_at	0.9	A	0.888428	0.3	NC	0.169098
245649_at	179.1	P	0.010742	0	NC	0.5
245650_at	28.9	A	0.149658	0.1	NC	0.044149
245651_s_at	1009.5	P	2.44e-4	0	NC	0.5
245652_at	18.3	A	0.067627	2.1	NC	0.111714
245653_at	1.9	A	0.696289	-1.8	NC	0.747149
245654_at	34.9	P	0.001953	-0.2	NC	0.838962
245655_at	4.3	A	0.251953	3.4	NC	0.218983
245656_at	1.8	A	0.932373	0.1	NC	0.703911
245657_at	34.9	P	0.00293	-0.4	NC	0.5
245658_at	1.7	A	0.919434	0	NC	0.5
245659_at	148.3	P	2.44e-4	-1.2	D	0.999922
245660_at	132.6	P	0.005859	0.2	NC	0.5
245661_at	70.7	P	7.32e-4	0.5	I	1.01e-4
245662_at	50.4	P	0.046143	0.2	NC	0.5
245663_at	14.7	A	0.171387	1.9	NC	0.094279
245664_at	2.3	A	0.780518	-3	NC	0.777251
245665_at	224.5	P	7.32e-4	-0.3	NC	0.911062
245666_at	223.9	P	2.44e-4	-0.2	NC	0.5
245667_at	479.1	P	2.44e-4	-0.1	NC	0.5
245668_at	1164.3	P	2.44e-4	-1.2	D	0.99998
245669_at	19.3	A	0.080566	0.5	NC	0.5
245670_at	31.1	A	0.171387	-0.4	NC	0.5
245671_at	53.5	P	0.001953	0.3	I	0.001832
245672_at	30.3	A	0.366211	1.3	NC	0.145682
245673_at	25.5	A	0.095215	0.6	NC	0.307406
245674_at	93	P	0.010742	1	NC	0.009292
245675_at	31.7	P	0.018555	0.5	MI	0.005933
245676_at	18.4	A	0.366211	-0.1	NC	0.429141
245677_at	24.7	P	0.005859	0.8	NC	0.061522
245678_at	63.1	P	0.023926	-0.5	NC	0.596188
245679_at	166.9	P	0.001953	0	NC	0.5
245680_at	25	A	0.067627	2.8	NC	0.008511
245681_at	149.5	P	0.005859	0	NC	0.5
245682_at	119.8	P	0.018555	-0.1	NC	0.5
245683_at	138.8	P	0.001221	0.1	NC	0.296089
245684_at	339.8	P	2.44e-4	-0.2	NC	0.5
245685_at	63.8	P	0.037598	-0.1	NC	0.39129
245686_at	691.8	P	2.44e-4	0.1	NC	0.5
245687_at	202.7	P	2.44e-4	-0.3	NC	0.881991
245688_at	1528.8	P	2.44e-4	0.1	NC	0.033304
245689_at	1.1	A	0.633789	0.5	NC	0.318909
245690_at	58.3	P	0.023926	0.7	NC	0.057676
245691_at	131	A	0.080566	-0.2	NC	0.5
245692_at	25.2	A	0.466064	1.1	NC	0.5
245693_at	106.5	P	0.008057	-0.1	NC	0.5
245694_at	201.2	P	7.32e-4	-0.2	NC	0.596188
245695_at	95.1	P	0.00293	0.3	NC	0.078937
245696_at	2.7	A	0.72583	0.5	NC	0.441923
245697_at	113	P	0.00415	-0.8	D	0.99998
245698_at	80.3	A	0.303711	2.3	NC	0.099852
245699_at	124.8	P	2.44e-4	0	NC	0.5
245700_at	18.6	A	0.432373	-1.3	NC	0.736659
245701_at	19.6	A	0.567627	0.8	NC	0.5
245702_at	62.9	P	0.010742	0	NC	0.5
245703_at	17.6	M	0.056152	0.9	NC	0.493524
245704_at	98.5	P	0.001953	0	NC	0.5
245705_at	16.6	A	0.246094	0.5	NC	0.5
245706_at	27.3	A	0.219482	0.9	NC	0.044149
245707_at	28.7	A	0.149658	0.3	NC	0.054022
245708_at	1.9	A	0.601074	-2.2	NC	0.5
245709_at	96.4	P	0.00415	-0.3	NC	0.981872
245710_at	21	A	0.067627	-0.6	NC	0.5
245711_at	238.1	P	2.44e-4	-0.4	NC	0.989865
245712_at	39.8	P	0.030273	-0.2	NC	0.153232
245713_at	12.6	A	0.19458	-0.2	NC	0.5
245714_at	265.9	P	2.44e-4	0	NC	0.5
245715_s_at	4015.7	P	2.44e-4	0.4	I	2.e-5
245716_at	45	P	0.005859	-0.4	NC	0.703911
245717_at	45.8	P	0.037598	1.4	NC	0.035785
245718_at	161.3	P	0.037598	0	NC	0.5
245719_at	39.1	A	0.095215	0	NC	0.657563
245720_at	22.7	A	0.567627	0.3	NC	0.5
245721_s_at	152.9	P	2.44e-4	0	NC	0.5
245722_at	93.1	P	0.008057	0.2	NC	0.111714
245723_at	74	A	0.080566	0.3	NC	0.5
245724_at	302.1	P	0.001221	-0.2	NC	0.5
245725_at	82.7	P	0.023926	-0.6	D	0.995519
245726_at	30.4	A	0.129639	0.5	NC	0.038415
245727_at	57.3	P	0.01416	0	NC	0.5
245728_at	85.2	P	0.030273	0.4	NC	0.009292
245729_at	326.5	P	2.44e-4	-0.1	NC	0.5
245730_at	61.4	P	0.037598	0	NC	0.814019
245731_at	102.4	P	0.001221	-1.3	D	0.99998
245732_at	121.5	P	2.44e-4	0.1	NC	0.318909
245733_at	153.7	P	0.00293	0.1	NC	0.5
245734_at	110.9	P	7.32e-4	-0.1	NC	0.5
245735_at	140.8	P	2.44e-4	-0.4	NC	0.978776
245736_at	8296.2	P	2.44e-4	-0.5	D	0.999973
245737_at	139.3	P	2.44e-4	-0.8	D	0.999448
245738_at	20.9	A	0.067627	1.5	NC	0.038415
245739_at	116.9	P	2.44e-4	0.1	NC	0.5
245740_at	202.6	P	0.005859	0.1	NC	0.454766
245741_at	5.5	A	0.432373	-0.2	NC	0.5
245742_at	1024.7	P	7.32e-4	-0.1	NC	0.5
245743_at	1.9	A	0.753906	-1.5	NC	0.757415
245744_at	2.4	A	0.850342	0.3	NC	0.213188
245745_at	0.4	A	0.919434	-0.1	NC	0.222749
245746_at	1437.7	P	2.44e-4	0.2	I	0.003355
245747_at	23.6	P	0.001953	0.2	NC	0.161038
245748_at	105.2	P	0.001953	-0.7	D	0.999308
245749_at	2.9	A	0.533936	-0.7	NC	0.318909
245750_at	987.5	P	2.44e-4	-0.5	D	0.99997
245751_s_at	69.4	P	2.44e-4	-0.1	NC	0.5
245752_at	22.4	A	0.129639	2.3	NC	0.018128
245753_at	1.8	A	0.567627	-1.1	NC	0.39129
245754_at	0.4	A	0.850342	0.1	NC	0.284967
245755_at	24.2	A	0.246094	0.2	NC	0.354442
245756_at	521.1	P	2.44e-4	-0.5	D	0.99998
245757_at	43.7	P	0.01416	0.8	NC	0.050553
245758_at	46.7	P	2.44e-4	-0.2	NC	0.5
245759_at	86.3	P	7.32e-4	-0.5	NC	0.888286
245760_s_at	0.5	A	0.962402	-0.1	NC	0.416433
245761_at	155.2	P	0.001953	-0.4	NC	0.961585
245762_at	41.5	M	0.056152	0.5	NC	0.047264
245763_at	148.9	P	0.001221	0.3	NC	0.242585
245764_s_at	32.6	P	0.030273	0.3	NC	0.5
245765_at	17	A	0.398926	1.2	NC	0.153232
245766_at	12.4	A	0.334473	0.3	NC	0.5
245767_at	48.9	P	0.01416	0.2	NC	0.111714
245768_at	145.8	P	2.44e-4	-0.3	NC	0.894337
245769_at	38.4	P	0.010742	0.4	NC	0.021224
245770_at	85.2	P	7.32e-4	0.4	I	1.3e-4
245771_at	47	P	0.030273	1.7	I	2.41e-4
245772_at	99.4	P	2.44e-4	-0.2	NC	0.5
245773_at	99.4	P	0.001953	0.3	NC	0.111714
245774_at	57.2	A	0.067627	0	NC	0.596188
245775_at	362.7	P	2.44e-4	-0.2	NC	0.5
245776_at	399.4	P	2.44e-4	0.1	NC	0.296089
245777_at	56	P	2.44e-4	-0.5	D	0.99751
245778_at	55.7	A	0.129639	-0.2	NC	0.5
245779_at	16.2	A	0.398926	1.1	NC	0.441923
245780_at	240.7	P	2.44e-4	-0.2	NC	0.645558
245781_at	299.7	P	0.001221	-0.6	D	0.999611
245782_at	10.6	A	0.334473	1.9	NC	0.006503
245783_s_at	33.5	A	0.219482	0.7	MI	0.004925
245784_at	95.3	P	0.030273	-0.4	NC	0.757415
245785_at	1.9	A	0.98584	0.3	NC	0.354442
245786_at	116.1	P	0.00293	0.2	NC	0.177412
245787_at	349	P	2.44e-4	-0.4	D	0.997247
245788_at	185.1	P	0.001953	0.3	NC	0.185981
245789_at	117.5	P	2.44e-4	-1.3	D	0.999977
245790_at	97.5	P	7.32e-4	-0.3	NC	0.5
245791_at	980.8	P	2.44e-4	0.2	NC	0.016731
245792_at	194.8	P	2.44e-4	-0.3	NC	0.747149
245793_at	79.5	M	0.056152	0.3	NC	0.078937
245794_at	440	P	2.44e-4	0	NC	0.5
245795_at	102.5	P	0.001221	-0.2	NC	0.5
245796_at	558.2	P	2.44e-4	-0.4	D	0.999508
245797_at	43.2	A	0.398926	-0.3	NC	0.777251
245798_at	12.7	A	0.246094	0.6	NC	0.5
245799_at	1.2	A	0.953857	-1.9	D	0.996645
245800_at	81.5	P	0.005859	0.1	NC	0.5
245801_at	1.3	A	0.981445	0	NC	0.493524
245802_at	25.3	P	0.023926	0.7	NC	0.044149
245803_at	1136.7	P	2.44e-4	-1.5	D	0.99998
245804_at	5.2	A	0.850342	-0.1	NC	0.669411
245805_at	6.6	A	0.149658	0.7	NC	0.5
245806_at	18	A	0.366211	-0.6	NC	0.681091
245807_at	52	A	0.246094	-0.4	NC	0.916174
245808_at	96	P	0.001953	-0.1	NC	0.5
245809_at	162.5	P	2.44e-4	0.3	MI	0.005409
245810_at	128.6	A	0.067627	0.5	NC	0.009292
245811_at	12.8	A	0.149658	3.2	NC	0.5
245812_at	9.7	A	0.27417	1.6	NC	0.330589
245813_at	12.2	A	0.601074	2.2	NC	0.5
245814_at	44.8	A	0.303711	0.6	NC	0.026698
245815_at	62.2	A	0.149658	-0.2	NC	0.681091
245816_at	9.1	A	0.567627	0.7	NC	0.725952
245817_at	71.6	P	0.001221	-0.1	NC	0.5
245818_at	117.4	P	0.005859	0.3	NC	0.5
245819_at	28.7	P	0.005859	-0.2	NC	0.330589
245820_at	24.2	A	0.219482	1.2	NC	0.169098
245821_at	406.2	P	2.44e-4	-0.3	NC	0.983269
245822_at	582.1	P	2.44e-4	0.1	NC	0.5
245823_at	9	A	0.633789	-1.6	NC	0.467656
245824_at	5.9	A	0.665527	0.8	NC	0.203871
245825_at	124	P	7.32e-4	0	NC	0.5
245826_at	6.2	A	0.696289	-1.7	NC	0.5
245827_at	16.3	A	0.129639	-0.2	NC	0.48058
245828_at	86.6	A	0.080566	0.1	NC	0.5
245829_at	7.8	A	0.303711	1.5	NC	0.022932
245830_at	24.3	A	0.19458	0.4	NC	0.5
245831_at	51.9	P	0.001221	-0.5	NC	0.905721
245832_at	495.8	P	2.44e-4	0	NC	0.5
245833_at	17.1	A	0.246094	-0.5	NC	0.5
245834_at	1.5	A	0.943848	0.1	NC	0.429141
245835_at	9.4	A	0.19458	-0.9	NC	0.657563
245836_at	3.3	A	0.477539	3.9	NC	0.038884
245837_at	16.1	P	0.030273	0.8	NC	0.007788
245838_at	99.4	P	0.001221	0.4	NC	0.015426
245839_at	21.4	A	0.111572	2.1	NC	0.030967
245840_at	60.5	P	0.018555	0.6	NC	0.021224
245841_s_at	5372.1	P	2.44e-4	0.5	I	2.e-5
245842_at	6.9	A	0.303711	-0.8	NC	0.5
245843_at	54.9	P	0.023926	0.2	NC	0.006503
245844_at	173.4	P	0.005859	0	NC	0.467656
245845_at	75.9	P	7.32e-4	-0.3	NC	0.868657
245846_at	53.7	P	0.018555	0	NC	0.5
245847_at	25.1	A	0.246094	0	NC	0.5
245848_at	103.5	P	2.44e-4	0.3	NC	0.050553
245849_at	124.3	P	0.030273	0.2	NC	0.105663
245850_at	34.2	P	0.037598	0.5	NC	0.242585
245851_at	124.2	P	2.44e-4	-0.2	NC	0.5
245852_at	105.3	P	0.001953	0.2	NC	0.065566
245853_at	111.5	P	0.001221	0.4	NC	0.022932
245854_at	182.5	P	0.00293	1	I	3.5e-5
245855_at	209.7	P	2.44e-4	-0.4	D	0.999611
245856_at	8.5	A	0.72583	-0.2	NC	0.669411
245857_at	13.8	A	0.27417	0.4	NC	0.161038
245858_at	5.5	A	0.366211	0.7	NC	0.153232
245859_at	84.7	P	0.023926	0.7	I	8.65e-4
245860_at	16.6	A	0.398926	1.6	NC	0.5
245861_at	31	M	0.056152	1.4	I	0.003355
245862_at	321.3	P	7.32e-4	0	NC	0.5
245863_s_at	45.6	P	0.01416	-0.5	NC	0.5
245864_at	53.6	A	0.246094	0.1	NC	0.5
245865_at	9.2	A	0.533936	-0.4	NC	0.5
245866_s_at	73.4	P	0.005859	-0.6	D	0.999811
245867_at	269.3	P	2.44e-4	1	I	6.e-5
245868_at	321	P	2.44e-4	-1	D	0.99998
245869_at	32.1	A	0.334473	-0.1	NC	0.5
245870_at	88	A	0.149658	0	NC	0.5
245871_at	14	A	0.334473	0.6	NC	0.5
245872_at	62.4	P	0.001953	-0.4	NC	0.977068
245873_at	45.7	P	0.008057	-0.3	NC	0.5
245874_at	9673.5	P	0.001953	-0.2	NC	0.810313
245875_at	984.1	P	2.44e-4	0	NC	0.5
245876_at	28.8	M	0.056152	0.9	NC	0.022932
245877_at	3.2	A	0.665527	1	NC	0.5
245878_at	61.8	P	0.01416	0.3	NC	0.177412
245879_at	86	P	0.030273	0.5	I	0.004481
245880_at	15	A	0.567627	1.1	NC	0.330589
245881_at	107.3	P	0.001953	0	NC	0.506476
245882_at	15.1	A	0.5	0.6	NC	0.054022
245883_at	8.8	A	0.19458	2.6	NC	0.033304
245884_at	72.8	P	0.001953	-0.2	NC	0.545234
245885_at	202.2	P	7.32e-4	-1.4	D	0.999977
245886_at	449.2	P	2.44e-4	0.4	I	2.e-5
245887_at	208	P	2.44e-4	-0.4	MD	0.995075
245888_at	157.9	P	0.001221	0.4	NC	0.069813
245889_at	1610.9	P	2.44e-4	-0.6	D	0.999911
245890_at	1	A	0.753906	0.6	NC	0.069813
245891_at	883.4	P	2.44e-4	-1.2	D	0.99998
245892_at	32	A	0.219482	0.9	NC	0.01421
245893_at	188.4	P	2.44e-4	0.4	I	8.65e-4
245894_at	332.1	P	2.44e-4	0	NC	0.5
245895_at	69.3	A	0.080566	0.2	NC	0.441923
245896_at	139.2	P	7.32e-4	0	NC	0.5
245897_at	58	A	0.19458	0.2	NC	0.105663
245898_at	78.2	P	0.023926	-0.1	NC	0.5
245899_at	108	P	0.018555	-0.1	NC	0.5
245900_at	269.9	P	2.44e-4	0.3	I	4.92e-4
245901_at	33.6	P	0.037598	-0.3	NC	0.596188
245902_at	36	A	0.080566	0.7	NC	0.021224
245903_at	48.9	P	0.030273	-0.1	NC	0.657563
245904_at	84.3	P	0.001221	0.5	I	6.18e-4
245905_at	1340.6	P	7.32e-4	0.6	I	3.5e-5
245906_at	36.4	A	0.219482	0.5	NC	0.342437
245907_at	2.4	A	0.466064	0.9	NC	0.153232
245908_at	22.4	A	0.398926	0.6	NC	0.078937
245909_at	62.8	P	0.01416	0	NC	0.111714
245910_at	174	P	2.44e-4	-0.1	NC	0.5
245911_at	627.7	P	2.44e-4	0.6	I	2.e-5
245912_at	404.6	P	0.01416	1.6	I	1.67e-4
245913_at	578.6	P	2.44e-4	-0.3	MD	0.994591
245914_at	74.8	P	0.00293	0.6	NC	0.069813
245915_s_at	1645.9	P	2.44e-4	0.3	I	2.14e-4
245916_at	18.9	P	0.005859	0	NC	0.033304
245917_at	236	P	7.32e-4	0.2	NC	0.124552
245918_at	10	A	0.19458	-0.1	NC	0.39129
245919_at	7.7	A	0.246094	1.9	NC	0.252851
245920_at	22.7	A	0.095215	-0.4	NC	0.39129
245921_at	43.1	P	0.018555	1.1	NC	0.013078
245922_at	0.7	A	0.80542	-2.7	NC	0.51942
245923_at	31	A	0.171387	0.8	NC	0.169098
245924_at	125.5	P	0.001953	-0.1	NC	0.545234
245925_at	432.1	P	2.44e-4	-0.6	D	0.99994
245926_at	90.8	P	0.008057	0.3	NC	0.050553
245927_at	4.9	A	0.567627	-2.4	NC	0.633407
245928_s_at	465.2	P	7.32e-4	-0.2	NC	0.715033
245929_at	155.8	P	0.001221	-0.2	NC	0.5
245930_at	66.4	A	0.095215	0	NC	0.39129
245931_at	27.8	A	0.466064	-0.1	NC	0.558077
245932_at	236.6	P	0.001953	-0.7	D	0.999693
245933_at	42.7	A	0.171387	0.3	NC	0.194801
245934_at	366	P	0.001953	0	NC	0.5
245935_at	41.9	A	0.129639	0.5	NC	0.061522
245936_at	57.6	M	0.056152	0.2	NC	0.5
245937_at	153.1	P	2.44e-4	0.1	NC	0.044149
245938_at	297.4	P	2.44e-4	-0.1	NC	0.5
245939_at	1679.5	P	2.44e-4	0.2	I	9.66e-4
245940_at	185.3	P	7.32e-4	-0.1	NC	0.725952
245941_at	347.7	P	2.44e-4	0.3	I	0.00225
245942_at	21.4	A	0.303711	0.1	NC	0.5
245943_at	70.4	A	0.080566	0.6	NC	0.118009
245944_at	135.2	P	7.32e-4	0.5	I	0.004073
245945_at	5.6	A	0.919434	-0.8	NC	0.5
245946_at	5.4	A	0.72583	0.2	NC	0.583567
245947_at	346.4	P	7.32e-4	-1	D	0.99998
245948_at	140.6	A	0.149658	-0.6	D	0.998514
245949_at	3211.5	P	2.44e-4	0.1	NC	0.318909
245950_at	67.4	P	0.00293	0.3	NC	0.047264
245951_at	626.3	P	2.44e-4	0.4	I	2.e-5
245952_at	29.4	A	0.219482	1.8	NC	0.047264
245953_at	6	A	0.962402	0.4	NC	0.454766
245954_at	15	A	0.466064	-0.7	NC	0.964215
245955_at	29.3	P	0.030273	0.4	NC	0.145682
245956_s_at	2218.2	P	2.44e-4	0.9	I	2.e-5
245957_at	572.7	P	2.44e-4	-0.1	NC	0.5
245958_at	1.8	A	0.753906	0.1	NC	0.467656
245959_at	2	A	0.601074	0.3	NC	0.145682
245960_at	146.2	P	0.01416	0	NC	0.5
245961_at	71.4	A	0.067627	0.7	NC	0.213188
245962_at	294.6	P	0.00415	1.5	I	4.e-5
245963_at	14.9	A	0.111572	2.3	I	0.003355
245964_at	21.2	A	0.366211	-0.6	NC	0.088938
245965_at	32.9	A	0.601074	-0.5	NC	0.570859
245966_at	34.3	A	0.366211	0.1	NC	0.39129
245967_at	6.4	A	0.828613	0.8	NC	0.213188
245968_at	6.7	A	0.780518	-1.8	NC	0.232549
245969_at	73.6	M	0.056152	-0.1	NC	0.5
245970_at	28.6	A	0.5	1.9	NC	0.5
245971_at	208.5	P	0.001221	-0.2	NC	0.669411
245972_at	180.2	P	2.44e-4	0.7	I	2.e-5
245973_at	0.6	A	0.865723	-4.5	NC	0.983269
245974_at	4.4	A	0.601074	0.2	NC	0.5
245975_at	206.7	P	0.008057	0	NC	0.5
245976_at	66.3	P	0.018555	-1.1	D	0.999954
245977_at	1422.8	P	2.44e-4	1.8	I	2.e-5
245978_at	1.5	A	0.828613	0.2	NC	0.5
245979_at	37.5	P	0.037598	0.6	NC	0.177412
245980_at	6.5	A	0.5	0	NC	0.429141
245981_at	333.5	P	0.001953	0.2	NC	0.213188
245982_at	50	A	0.171387	0.5	NC	0.028766
245983_at	110	P	2.44e-4	-0.1	NC	0.5
245984_at	208.9	P	2.44e-4	-0.2	NC	0.5
245985_at	439.7	P	2.44e-4	0.2	I	0.001651
245986_at	140.4	P	0.001953	-0.3	NC	0.5
245987_at	1174.6	P	2.44e-4	-0.7	D	0.99998
245988_at	211.1	P	2.44e-4	-0.1	NC	0.5
245989_s_at	423.3	P	2.44e-4	-0.1	NC	0.814019
245990_at	103.3	P	0.001953	0.2	NC	0.153232
245991_at	450.7	P	7.32e-4	0.1	NC	0.145682
245992_at	29.4	P	0.023926	0.4	NC	0.01421
245993_at	1183.2	P	2.44e-4	0.6	I	2.e-5
245994_at	79.8	P	0.030273	0.5	NC	0.044149
245995_at	12.3	A	0.19458	1.2	NC	0.5
245996_at	2.2	A	0.850342	-0.2	NC	0.083826
245997_at	23.2	A	0.149658	1.2	NC	0.118009
245998_at	368.1	P	7.32e-4	-0.5	D	0.999948
245999_at	1848.8	P	2.44e-4	-0.3	NC	0.990708
246000_at	50.4	A	0.080566	0.9	NC	0.099852
246001_at	9.6	A	0.5	2	NC	0.232549
246002_at	2	A	0.953857	-0.3	NC	0.545234
246003_at	924.5	P	2.44e-4	0.3	I	6.8e-5
246004_at	30.7	A	0.149658	0.5	NC	0.047264
246005_at	129.1	P	7.32e-4	0.1	NC	0.5
246006_at	2158.7	P	2.44e-4	-0.1	NC	0.5
246007_at	104.5	P	2.44e-4	-0.2	NC	0.5
246008_at	123	P	0.005859	-0.1	NC	0.5
246009_at	82.7	P	0.001953	-0.1	NC	0.60871
246010_at	54.8	P	0.023926	-0.2	NC	0.5
246011_at	31.7	A	0.246094	0.8	NC	0.5
246012_at	124.3	P	0.001221	-0.4	NC	0.830902
246013_at	16.6	P	0.018555	-0.2	NC	0.5
246014_at	2.2	A	0.904785	0	NC	0.596188
246015_at	95.8	P	0.001953	-0.4	NC	0.942324
246016_at	116.1	P	2.44e-4	-0.6	NC	0.973302
246017_at	146.9	P	0.00415	-0.1	NC	0.5
246018_at	132.6	P	0.001221	-0.2	NC	0.5
246019_at	6	A	0.466064	-0.9	NC	0.5
246020_at	155.8	P	2.44e-4	-0.4	D	0.999226
246021_at	11.7	A	0.533936	1	NC	0.5
246022_at	12.4	A	0.432373	2.8	NC	0.467656
246023_at	28.8	A	0.111572	0.7	NC	0.213188
246024_at	2.3	A	0.828613	-0.1	NC	0.5
246025_at	20.6	A	0.334473	-0.3	NC	0.633407
246026_at	284.9	P	0.001221	0.2	NC	0.37888
246027_at	70.8	P	0.023926	0.3	NC	0.038415
246028_at	276.1	P	2.44e-4	-0.7	D	0.99998
246029_at	2095.8	P	2.44e-4	0.1	NC	0.5
246030_at	227.4	P	0.001221	0.3	MI	0.005933
246031_at	235.8	P	7.32e-4	0.6	I	3.07e-4
246032_s_at	17.2	P	0.046143	0.9	I	0.002032
246033_at	112.5	P	7.32e-4	0	NC	0.5
246034_at	153.9	P	0.023926	-0.9	D	0.999308
246035_at	824.7	P	2.44e-4	0.4	I	5.2e-5
246036_at	97.8	P	0.005859	0.9	I	0.003355
246037_at	101.7	P	2.44e-4	-0.1	NC	0.5
246038_s_at	41	P	0.005859	0	NC	0.48058
246039_at	178.6	P	0.001221	0.1	NC	0.118009
246040_at	153.7	P	2.44e-4	0.1	NC	0.161038
246041_at	151.4	P	0.001221	0.4	I	0.003699
246042_at	557.4	P	2.44e-4	0.2	NC	0.033304
246043_at	65.2	P	0.01416	0.6	NC	0.118009
246044_at	168.2	P	2.44e-4	-0.3	NC	0.945978
246045_at	82.7	P	0.037598	-0.6	D	0.998514
246046_at	44.2	A	0.080566	1.6	NC	0.038415
246047_at	14.8	A	0.398926	0.3	NC	0.274048
246048_at	2.5	A	0.567627	1.2	NC	0.274048
246049_at	16.5	A	0.398926	2.8	NC	0.284967
246050_s_at	345.3	P	2.44e-4	0	NC	0.5
246051_at	231.4	P	2.44e-4	0.1	NC	0.429141
246052_at	25.7	P	0.037598	0.9	NC	0.018128
246053_at	52.5	P	0.010742	-0.4	NC	0.5
246054_at	27.3	M	0.056152	-0.1	I	0.003041
246055_at	103	P	0.00293	-0.3	NC	0.633407
246056_at	117.5	P	0.018555	0.1	NC	0.5
246057_at	83.3	P	7.32e-4	0.7	I	1.3e-4
246058_at	189.9	P	2.44e-4	0.2	NC	0.307406
246059_at	178.1	P	2.44e-4	0.1	NC	0.118009
246060_at	270.6	P	7.32e-4	0.4	NC	0.012024
246061_at	128.2	P	2.44e-4	0.3	I	0.004481
246062_at	191.6	P	7.32e-4	-0.7	D	0.999448
246063_at	58.9	P	0.01416	-0.4	NC	0.911062
246064_at	356.4	P	7.32e-4	0.2	NC	0.493524
246065_at	15.8	A	0.432373	-0.2	NC	0.583567
246066_at	143.4	P	0.001221	0.1	NC	0.242585
246067_at	199.3	P	0.008057	0.2	NC	0.203871
246068_at	8056.4	P	2.44e-4	0	NC	0.5
246069_at	23.2	P	0.018555	0.1	NC	0.403812
246070_at	1375.2	P	2.44e-4	0.5	I	2.e-5
246071_at	120.9	P	0.00415	-0.5	D	0.999693
246072_at	27.7	P	0.018555	0.1	NC	0.5
246073_at	475	P	2.44e-4	0	NC	0.5
246074_at	76.4	P	0.001953	-0.2	NC	0.5
246075_at	19.7	A	0.219482	2.8	NC	0.5
246076_at	131.6	P	0.005859	0.2	NC	0.145682
246077_at	22.6	A	0.171387	1.9	NC	0.441923
246078_s_at	52.6	M	0.056152	0.4	NC	0.5
246079_at	63.3	A	0.111572	0.5	NC	0.145682
246080_at	10.7	A	0.303711	1.7	NC	0.026698
246081_s_at	197	P	2.44e-4	0	NC	0.5
246082_at	8.8	A	0.567627	1.3	NC	0.296089
246083_at	55.4	A	0.246094	-0.1	NC	0.60871
246084_at	76.1	P	0.010742	0.5	MI	0.005409
246085_at	67.9	P	2.44e-4	0.5	I	0.001651
246086_at	19.2	A	0.334473	0.3	NC	0.232549
246087_at	81.1	P	7.32e-4	0	NC	0.5
246088_at	126.7	P	0.008057	0.1	NC	0.5
246089_at	680.2	P	2.44e-4	-0.2	NC	0.747149
246090_at	337.4	P	7.32e-4	-0.3	NC	0.846768
246091_at	114.4	P	0.005859	0.3	I	5.52e-4
246092_at	1161.2	P	2.44e-4	0.1	NC	0.5
246093_at	176.6	P	0.001221	0.2	NC	0.069813
246094_at	56	P	2.44e-4	0.1	NC	0.342437
246095_at	45	P	0.023926	-0.2	NC	0.5
246096_at	7.7	A	0.366211	-1.6	NC	0.736659
246097_at	184.7	P	2.44e-4	0.2	NC	0.061522
246098_at	376.1	P	2.44e-4	0.1	NC	0.5
246099_at	220.6	P	2.44e-4	0.8	I	5.2e-5
246100_at	12.5	A	0.19458	0.6	NC	0.318909
246101_at	1.3	A	0.80542	0.2	NC	0.5
246102_at	17.7	A	0.111572	3.3	NC	0.083826
246103_at	89.6	P	0.037598	-0.1	NC	0.5
246104_at	160.5	P	2.44e-4	0.3	MI	0.005409
246105_at	13.6	A	0.19458	0.4	NC	0.5
246106_at	1.8	A	0.696289	-2	NC	0.5
246107_at	18.8	P	0.023926	0.3	NC	0.284967
246108_at	1000.8	P	2.44e-4	-0.1	NC	0.5
246109_at	95.8	P	0.005859	-0.1	NC	0.5
246110_at	29.5	A	0.366211	0.7	NC	0.5
246111_at	97.5	P	0.00415	-0.1	NC	0.5
246112_at	172.1	P	7.32e-4	0.3	NC	0.008511
246113_at	26	A	0.246094	1.6	NC	0.018128
246114_at	588.2	P	2.44e-4	-1.7	D	0.99998
246115_at	59.6	P	2.44e-4	-0.1	NC	0.5
246116_at	31.8	A	0.067627	0.5	NC	0.342437
246117_at	132.1	P	0.010742	0	NC	0.5
246118_at	23.9	A	0.432373	1.1	NC	0.038415
246119_at	468.7	P	2.44e-4	-0.4	D	0.999611
246120_at	52.6	P	2.44e-4	0.3	NC	0.057676
246121_at	20.4	A	0.27417	0.1	NC	0.024755
246122_at	5.2	A	0.633789	-2.6	NC	0.703911
246123_at	16.5	A	0.129639	-0.1	NC	0.736659
246124_at	342.9	P	2.44e-4	0.1	NC	0.48058
246125_at	183	P	7.32e-4	-0.1	NC	0.5
246126_at	144.9	P	2.44e-4	0.3	NC	0.185981
246127_s_at	21.7	A	0.303711	2.9	NC	0.318909
246128_at	26.5	A	0.665527	2.8	NC	0.342437
246129_at	2.2	A	0.72583	0.1	NC	0.177412
246130_at	3	A	0.665527	-2.6	NC	0.5
246131_at	626.5	P	2.44e-4	0.6	I	2.e-5
246132_at	16.6	A	0.366211	-1.5	NC	0.5
246133_at	955.8	P	2.44e-4	-0.2	NC	0.930187
246134_at	112.5	P	2.44e-4	-0.1	NC	0.5
246135_at	1330.9	P	2.44e-4	0.2	NC	0.01421
246136_at	6.8	A	0.466064	-1	NC	0.5
246137_at	5.6	A	0.633789	0.2	NC	0.033304
246138_at	27.2	P	0.037598	0.4	NC	0.307406
246139_at	129.6	P	7.32e-4	0	NC	0.5
246140_at	141.7	P	0.008057	0.1	NC	0.5
246141_at	48.9	A	0.171387	0.2	NC	0.454766
246142_at	434.3	P	2.44e-4	1.1	I	2.e-5
246143_at	162.6	P	7.32e-4	0.1	NC	0.054022
246144_at	61.1	P	0.008057	0	NC	0.5
246145_at	29.8	A	0.171387	2.6	NC	0.00712
246146_at	148.7	P	2.44e-4	-0.3	NC	0.703911
246147_s_at	435.5	P	2.44e-4	0.4	I	1.67e-4
246148_at	88.3	P	0.001221	-0.2	NC	0.854318
246149_at	2818.8	P	2.44e-4	-0.2	NC	0.5
246150_at	355.8	P	0.005859	-0.3	NC	0.796129
246151_at	29.7	P	0.023926	-0.8	NC	0.51942
246152_at	26.6	A	0.111572	1.9	NC	0.021224
246153_s_at	1166.8	P	2.44e-4	0.2	NC	0.015426
246154_at	52.6	P	0.023926	0.5	NC	0.047264
246155_at	49	P	0.00415	0	NC	0.5
246156_at	1412.6	P	2.44e-4	-0.1	NC	0.5
246157_at	435	P	2.44e-4	0.6	I	2.3e-5
246158_at	74.5	P	0.018555	0	NC	0.570859
246159_at	24.3	A	0.601074	2.8	NC	0.088938
246160_at	127.4	P	2.44e-4	-0.2	NC	0.5
246161_at	753.8	P	2.44e-4	-0.3	D	0.999759
246162_at	62.4	P	2.44e-4	-0.6	NC	0.971234
246163_at	8.8	A	0.466064	2	NC	0.024755
246164_at	9.8	A	0.334473	-0.4	NC	0.5
246165_at	8.7	A	0.533936	2	NC	0.015426
246166_at	9.9	A	0.665527	-0.9	NC	0.083826
246167_at	26.6	A	0.432373	-0.2	NC	0.5
246168_at	8.4	A	0.633789	2	NC	0.441923
246169_at	158	P	0.00415	0.2	NC	0.416433
246170_at	552.1	P	7.32e-4	-0.1	NC	0.5
246171_at	336.9	P	2.44e-4	-0.4	D	0.998923
246172_s_at	11.1	M	0.056152	-0.6	NC	0.118009
246173_s_at	153.1	P	2.44e-4	0.5	I	9.66e-4
246174_s_at	11.9	A	0.27417	-0.7	NC	0.493524
246175_s_at	31.9	A	0.080566	0.7	NC	0.124552
246176_at	1.9	A	0.850342	0.7	NC	0.342437
246177_at	11.1	A	0.567627	1.3	NC	0.194801
246178_s_at	10.2	A	0.246094	-0.4	NC	0.5
246179_at	7.2	A	0.828613	-0.2	NC	0.570859
246180_at	127	P	2.44e-4	0.1	NC	0.5
246181_at	44.8	A	0.111572	0.2	NC	0.5
246182_at	50.6	P	0.005859	0.4	NC	0.5
246183_at	7.1	A	0.753906	-2.4	NC	0.5
246184_at	274.3	P	0.001221	0.2	NC	0.131343
246185_at	168.2	P	0.005859	0.5	NC	0.009292
246186_at	14.8	A	0.533936	0.8	NC	0.5
246187_at	91.2	P	0.008057	-0.3	D	0.996301
246188_at	46.3	P	0.037598	0.3	NC	0.038415
246189_at	120.9	P	0.018555	0.1	NC	0.5
246190_at	108	P	0.001953	-0.1	NC	0.5
246191_at	1429.2	P	2.44e-4	0.4	I	0.001077
246192_at	815.1	P	2.44e-4	0.2	NC	0.094279
246193_at	191.7	P	2.44e-4	0.6	I	2.3e-5
246194_at	174.6	P	7.32e-4	-0.1	NC	0.5
246195_at	154.3	P	7.32e-4	-0.7	D	0.999977
246196_at	108.9	P	2.44e-4	0.5	I	8.8e-5
246197_at	211.4	P	2.44e-4	-1.1	D	0.99998
246198_at	124.8	P	7.32e-4	0.1	NC	0.213188
246199_at	112.5	P	0.046143	0.3	NC	0.342437
246200_at	54.6	P	0.046143	-0.1	NC	0.5
246201_at	173.7	P	0.00293	-0.2	NC	0.961585
246202_at	90.4	P	0.001221	0.3	NC	0.050553
246203_at	550.2	P	2.44e-4	0.4	I	3.46e-4
246204_at	208.7	P	0.010742	0	NC	0.5
246205_at	95.2	P	7.32e-4	0	NC	0.5
246206_at	6.7	A	0.5	-2.6	NC	0.37888
246207_at	176.4	P	7.32e-4	0	NC	0.5
246208_at	19	A	0.432373	0.5	NC	0.454766
246209_at	18.3	A	0.219482	0.3	NC	0.366593
246210_at	54.2	P	2.44e-4	1	I	1.3e-4
246211_at	264.4	P	2.44e-4	-0.5	D	0.999786
246212_at	91.2	P	2.44e-4	0.3	NC	0.01421
246213_at	153.8	P	0.023926	0.2	NC	0.047264
246214_at	645.2	P	2.44e-4	-0.2	NC	0.583567
246215_at	42.2	P	0.01416	0.1	I	0.003041
246216_at	236.3	P	2.44e-4	0.6	I	6.e-5
246217_at	90.8	P	0.046143	-0.3	D	0.996645
246218_at	161.7	P	2.44e-4	0	NC	0.5
246219_at	426.2	P	2.44e-4	-0.1	NC	0.5
246220_at	368.8	P	2.44e-4	0.2	MI	0.004925
246221_at	227.2	P	0.00293	-0.2	NC	0.532344
246222_at	23.4	A	0.303711	-0.8	NC	0.48058
246223_at	141.8	P	0.00293	0.1	NC	0.366593
246224_at	23	A	0.149658	0.2	NC	0.5
246225_at	98.1	P	0.001953	0.2	NC	0.124552
246226_at	77.3	P	0.037598	0	NC	0.5
246227_at	2.6	A	0.780518	-0.3	NC	0.5
246228_at	1411	P	2.44e-4	-0.7	D	0.99998
246229_at	100.3	P	0.001221	1.7	I	2.e-5
246230_at	61.2	P	0.037598	-0.3	NC	0.5
246231_at	52.7	P	0.005859	0	NC	0.5
246232_at	328.5	P	2.44e-4	0.1	NC	0.026698
246233_at	192.7	P	2.44e-4	0.3	NC	0.028766
246234_at	113.7	P	0.00293	0	NC	0.5
246235_at	65.9	A	0.080566	-0.6	NC	0.930187
246236_at	94.5	A	0.149658	0.5	NC	0.099852
246237_at	116	P	0.005859	-0.2	NC	0.5
246238_at	107.5	P	2.44e-4	0.7	I	0.001077
246239_at	93.4	P	0.01416	-1	D	0.99998
246240_at	144.4	P	0.001953	0.2	NC	0.01421
246241_at	43.1	P	0.023926	0.9	MI	0.005933
246242_at	6.4	A	0.567627	-0.9	NC	0.5
246243_at	132.9	P	2.44e-4	-0.4	NC	0.934434
246244_at	192.1	P	2.44e-4	-0.2	NC	0.5
246245_at	338.1	P	2.44e-4	0.1	NC	0.284967
246246_at	19.8	A	0.129639	0.4	NC	0.021224
246247_at	312.8	P	2.44e-4	0.1	NC	0.5
246248_at	5.8	A	0.5	1.9	NC	0.354442
246249_at	189.5	P	0.008057	1	I	0.001832
246250_at	31.5	A	0.149658	0.4	NC	0.330589
246251_at	14.3	A	0.5	-1.8	NC	0.153232
246252_s_at	451.2	P	2.44e-4	-0.1	NC	0.5
246253_at	301.6	P	0.001221	-0.6	MD	0.994591
246254_at	6.4	A	0.5	-2.1	NC	0.969033
246255_at	96.7	P	0.001953	0	NC	0.5
246256_at	13.1	A	0.567627	2.5	NC	0.296089
246257_at	230	P	2.44e-4	-0.3	NC	0.945978
246258_at	31.4	P	0.001953	0.6	NC	0.078937
246259_at	299.2	P	2.44e-4	-0.1	NC	0.5
246260_at	26.2	A	0.149658	-0.4	NC	0.5
246261_at	100.4	P	7.32e-4	0.2	NC	0.203871
246262_at	30.9	A	0.080566	0.7	NC	0.015426
246263_at	295.5	P	2.44e-4	0.2	NC	0.035785
246264_at	78.8	P	0.037598	0.1	NC	0.342437
246265_at	169.3	P	2.44e-4	0.3	I	0.003355
246266_at	124.1	P	2.44e-4	1	I	2.e-5
246267_at	2866.1	P	2.44e-4	-0.3	NC	0.973302
246268_at	110	P	0.001221	0.2	NC	0.5
246269_at	38.4	P	0.030273	0.1	NC	0.153232
246270_at	254.3	P	7.32e-4	-0.5	D	0.999853
246271_at	27	A	0.432373	0.7	NC	0.366593
246272_at	58.9	A	0.095215	0.3	NC	0.263341
246273_at	2.7	A	0.828613	0	NC	0.5
246274_at	37.9	M	0.056152	-0.2	NC	0.814019
246275_at	56.2	A	0.129639	0.4	NC	0.026698
246276_at	114.4	P	2.44e-4	0	NC	0.5
246277_at	2.4	A	0.753906	0.1	NC	0.506476
246278_at	91.6	P	0.001953	0.5	NC	0.012024
246279_at	7.2	A	0.567627	0.4	NC	0.645558
246280_at	92	P	2.44e-4	0.1	NC	0.403812
246281_at	123.9	P	0.001953	0.5	NC	0.038415
246282_at	39.2	A	0.111572	0.9	I	0.002753
246283_at	364.5	P	2.44e-4	-0.3	NC	0.532344
246284_at	97.7	P	0.00293	-0.2	NC	0.747149
246285_at	122.4	P	0.018555	-0.4	D	0.998664
246286_at	808.7	P	2.44e-4	-0.1	NC	0.5
246287_at	113.8	P	7.32e-4	0.1	NC	0.5
246288_at	316.1	P	0.005859	0.3	I	0.001651
246289_at	493.5	P	2.44e-4	0.1	NC	0.5
246290_at	1475	P	2.44e-4	0.3	MI	0.004925
246291_at	143	P	2.44e-4	0	NC	0.5
246292_at	318.3	P	0.001953	0.3	I	0.003699
246293_at	60.2	P	2.44e-4	-0.1	NC	0.5
246294_at	158.4	P	0.00415	-0.1	NC	0.5
246295_at	52.3	A	0.067627	-0.3	NC	0.5
246296_at	99.8	P	0.046143	0.3	NC	0.105663
246297_at	8.7	A	0.533936	-0.1	NC	0.169098
246298_at	101.8	P	0.001953	0.2	NC	0.5
246299_at	2.4	A	0.633789	0.4	NC	0.284967
246300_at	66.1	P	0.008057	-0.4	D	0.998168
246301_at	203.4	P	2.44e-4	0.1	NC	0.5
246302_at	287.1	P	2.44e-4	-0.2	NC	0.5
246303_at	41.5	A	0.129639	0.3	NC	0.5
246304_at	455.7	P	2.44e-4	-0.8	D	0.99998
246305_at	602.5	P	2.44e-4	-0.3	NC	0.911062
246306_at	99.1	P	0.005859	0	NC	0.5
246307_at	871.2	P	2.44e-4	0.5	I	7.8e-5
246308_at	22.3	P	0.030273	0.1	NC	0.318909
246309_at	71.2	P	2.44e-4	0.6	I	1.14e-4
246310_at	34	P	0.001953	0.1	NC	0.194801
246311_at	298.7	P	2.44e-4	-0.3	NC	0.62112
246312_at	210.3	P	2.44e-4	-0.1	NC	0.5
246313_at	1.5	A	0.943848	0.5	NC	0.757415
246314_at	165.7	P	0.001221	-0.1	NC	0.5
246315_at	22.8	A	0.246094	0.6	NC	0.330589
246316_at	1.9	A	0.981445	0.4	NC	0.242585
246317_at	124.6	P	0.00415	0.3	NC	0.203871
246318_at	102	P	0.005859	0	NC	0.5
246319_at	307.4	P	2.44e-4	-0.3	NC	0.900148
246320_at	270.6	P	2.44e-4	-0.1	NC	0.5
246321_at	29.9	P	0.037598	0.6	NC	0.441923
246322_at	100.2	P	0.008057	0.3	NC	0.5
246323_at	120.6	P	0.023926	0.3	NC	0.024755
246324_at	156.3	P	0.00415	-0.2	NC	0.681091
246325_at	40.3	A	0.149658	-0.2	NC	0.5
246326_at	49.4	P	0.008057	0.3	NC	0.416433
246327_at	248	P	2.44e-4	-0.3	NC	0.633407
246328_at	117.5	M	0.056152	0.1	NC	0.5
246329_at	81.5	P	0.005859	0.3	NC	0.274048
246330_at	170.7	P	2.44e-4	0.2	NC	0.00712
246331_at	77.3	P	0.00415	0.5	I	0.004073
246332_at	3.9	A	0.303711	-2.1	NC	0.5
246333_at	255.2	P	2.44e-4	0.2	NC	0.5
246334_at	126.3	P	7.32e-4	0.3	NC	0.022932
246335_at	16.7	A	0.5	-0.5	NC	0.633407
246336_at	22.7	M	0.056152	1.8	NC	0.105663
246337_at	16.4	A	0.533936	1.1	NC	0.5
246338_s_at	2.1	A	0.870361	-0.3	NC	0.692594
246339_at	89.1	P	7.32e-4	0.2	NC	0.088938
246340_s_at	21.6	P	0.00293	0.2	NC	0.5
246341_x_at	1	A	0.828613	0.4	NC	0.030967
246342_at	10	A	0.828613	2.2	NC	0.5
246343_at	134.7	P	2.44e-4	-0.3	NC	0.736659
246344_at	157.6	P	2.44e-4	-0.3	NC	0.911062
246345_at	156	P	0.010742	-0.4	NC	0.692594
246346_at	77.5	P	2.44e-4	-0.2	NC	0.692594
246347_at	64.7	P	0.00415	0.3	NC	0.5
246348_at	167.8	P	2.44e-4	-0.1	NC	0.5
246349_at	14.2	A	0.567627	2.4	NC	0.041201
246350_at	34.1	A	0.129639	-0.5	NC	0.5
246351_at	180.2	P	7.32e-4	0.3	NC	0.284967
246352_at	2.6	A	0.80542	-0.3	NC	0.284967
246353_s_at	2.8	A	0.665527	-0.4	NC	0.493524
246354_at	23.3	A	0.466064	-0.2	NC	0.366593
246355_at	21.1	A	0.303711	-0.5	NC	0.715033
246356_x_at	35.7	P	0.00293	1.4	I	0.00249
246357_x_at	3.8	A	0.601074	-0.9	NC	0.5
246358_x_at	2.1	A	0.780518	0.2	NC	0.177412
246359_x_at	47	P	0.023926	0.7	NC	0.021224
246360_at	11.4	A	0.334473	0.5	NC	0.145682
246361_s_at	20	A	0.129639	-0.2	NC	0.5
246362_at	1.2	A	0.601074	1.1	NC	0.366593
246363_at	14.3	A	0.303711	0.9	NC	0.354442
246364_at	37.1	P	0.018555	0.8	MI	0.005409
246365_at	3.8	A	0.466064	0.2	NC	0.5
246366_at	254.1	P	2.44e-4	0.1	NC	0.5
246367_at	30.6	A	0.27417	-0.2	NC	0.5
246368_at	407.8	P	2.44e-4	-0.5	NC	0.992212
246369_at	41.7	P	0.001221	0.9	NC	0.094279
246370_at	31.8	A	0.19458	2.9	NC	0.069813
246371_at	69.9	P	0.018555	0.4	NC	0.39129
246372_at	29.5	M	0.056152	0.9	NC	0.441923
246373_at	133.6	P	7.32e-4	-0.3	NC	0.971234
246374_at	42.2	A	0.095215	-0.4	NC	0.633407
246375_at	353.2	P	2.44e-4	-0.5	D	0.999135
246376_at	274.7	P	0.001221	-0.4	D	0.999886
246377_at	34.3	A	0.080566	0.3	NC	0.138386
246378_at	234.7	P	2.44e-4	0.1	NC	0.441923
246379_s_at	1304.4	P	2.44e-4	0.3	I	0.001486
246380_at	5.9	A	0.334473	-0.9	NC	0.242585
246381_at	1.2	A	0.828613	0.3	NC	0.296089
246382_at	12.2	A	0.432373	0.1	NC	0.5
246383_at	35.5	P	0.023926	1.9	NC	0.078937
246384_at	671.2	P	2.44e-4	-0.2	NC	0.5
246385_at	23.1	A	0.219482	2.2	NC	0.012024
246386_at	42.9	A	0.080566	0.6	NC	0.124552
246387_at	31.1	A	0.129639	-0.1	NC	0.074268
246388_at	6.3	A	0.696289	1.7	NC	0.041201
246389_at	232.7	P	0.00415	1.1	I	3.e-5
246390_at	244.1	P	2.44e-4	0.3	I	7.74e-4
246391_at	505.6	P	2.44e-4	0.2	NC	0.153232
246392_at	18.4	P	0.030273	-0.7	NC	0.5
246393_at	43.2	P	0.010742	-0.2	NC	0.5
246394_at	14.7	A	0.080566	-0.4	NC	0.51942
246395_at	111.5	P	0.001953	0.7	I	0.00225
246396_at	114.6	P	0.010742	-1.2	D	0.99998
246397_at	24.1	A	0.149658	-0.5	NC	0.5
246398_at	327.3	P	2.44e-4	0.2	NC	0.065566
246399_at	261.1	P	0.001953	-0.2	NC	0.5
246400_at	182.9	P	2.44e-4	-0.5	NC	0.894337
246401_at	41.8	P	0.046143	-0.2	NC	0.633407
246402_at	20.6	A	0.111572	3.3	NC	0.284967
246403_at	30.9	A	0.246094	2.5	NC	0.009292
246404_at	127.8	P	0.00293	0.1	NC	0.5
246405_at	48.5	A	0.111572	-0.7	D	0.996959
246406_at	2.2	A	0.943848	-0.8	NC	0.725952
246407_at	34	A	0.466064	-0.2	NC	0.5
246408_at	374.7	P	2.44e-4	-0.2	NC	0.5
246409_at	101.5	P	2.44e-4	0.2	NC	0.169098
246410_at	141.3	P	7.32e-4	0.1	NC	0.5
246411_at	3.1	A	0.753906	0.1	NC	0.570859
246412_at	78	P	2.44e-4	0.1	NC	0.5
246413_at	43.2	P	0.005859	0.2	NC	0.094279
246414_at	1.1	A	0.696289	0.1	NC	0.570859
246415_at	126.2	P	0.01416	0.2	NC	0.342437
246416_at	17	A	0.095215	0.9	NC	0.007788
246417_at	52.3	P	0.030273	0.1	NC	0.161038
246418_at	15.3	A	0.303711	0.6	NC	0.105663
246419_at	8.4	A	0.753906	2.2	NC	0.094279
246420_at	36.6	P	0.00415	0.1	NC	0.48058
246421_at	861.9	P	2.44e-4	-0.5	D	0.99998
246422_at	314.1	P	7.32e-4	-0.2	NC	0.506476
246423_at	46.5	P	0.001221	0	NC	0.5
246424_at	334.1	P	0.001221	0.4	NC	0.011045
246425_at	150.2	P	0.001953	0.5	I	6.18e-4
246426_at	2.2	A	0.80542	-2.9	NC	0.814019
246427_at	59.8	P	0.008057	-0.7	NC	0.981872
246428_at	83.5	P	0.023926	0.2	NC	0.493524
246429_at	2.3	A	0.633789	-2.1	NC	0.669411
246430_at	7.4	A	0.5	1.6	NC	0.354442
246431_at	0.4	A	0.969727	0.5	NC	0.222749
246432_at	10.2	A	0.5	-0.8	NC	0.5
246433_at	51.9	P	0.00415	0.2	NC	0.054022
246434_at	119.8	P	0.008057	0.1	NC	0.242585
246435_at	3.5	A	0.533936	0.5	NC	0.416433
246436_at	115.5	P	0.001953	-0.1	NC	0.583567
246437_at	21.7	A	0.27417	1.3	NC	0.441923
246438_at	5.6	A	0.5	-1.2	NC	0.5
246439_at	38.5	P	0.023926	-0.3	NC	0.725952
246440_at	146.5	P	0.005859	-0.2	NC	0.5
246441_at	262.9	P	0.001953	0.2	NC	0.242585
246442_at	151.9	P	2.44e-4	-0.4	NC	0.875448
246443_at	187.9	P	2.44e-4	0.2	NC	0.088938
246444_at	62.5	P	0.001953	0.4	NC	0.009292
246445_at	289.6	P	2.44e-4	0.7	I	2.e-5
246446_at	240.9	P	7.32e-4	-0.1	NC	0.747149
246447_at	129.9	P	2.44e-4	-0.2	NC	0.5
246448_at	254	P	2.44e-4	-0.3	NC	0.51942
246449_at	70.4	A	0.080566	0	NC	0.454766
246450_at	74.8	P	0.030273	0.1	NC	0.5
246451_at	362	P	2.44e-4	0.2	I	8.65e-4
246452_at	274.7	P	2.44e-4	0	NC	0.5
246453_at	388.5	P	2.44e-4	-0.4	D	0.999853
246454_at	229.5	P	7.32e-4	0.1	NC	0.5
246455_at	2.4	A	0.850342	0	NC	0.545234
246456_at	3.2	A	0.601074	-1.7	NC	0.5
246457_at	184.8	P	2.44e-4	0.5	I	1.3e-4
246458_at	29.5	A	0.219482	0.4	NC	0.252851
246459_at	142.8	P	2.44e-4	-0.4	NC	0.993497
246460_at	396.2	P	2.44e-4	-0.4	D	0.999382
246461_at	83.3	P	0.005859	1.2	I	1.01e-4
246462_at	57.6	P	0.00293	-0.7	D	0.998514
246463_at	57.9	A	0.174316	0	NC	0.095667
246464_at	11.9	A	0.334473	1.5	NC	0.342437
246465_at	28	A	0.303711	-0.1	NC	0.5
246466_at	199.1	P	2.44e-4	0.2	NC	0.035785
246467_at	4.1	A	0.828613	0.3	NC	0.124552
246468_at	58.1	A	0.095215	0	NC	0.5
246469_at	99	P	2.44e-4	0	NC	0.403812
246470_at	2.2	A	0.828613	-2.1	NC	0.838962
246471_s_at	1.4	A	0.953857	0	NC	0.681091
246472_at	2	A	0.80542	0	NC	0.846768
246473_at	36	P	0.005859	0.4	NC	0.242585
246474_at	9.7	A	0.129639	1.6	NC	0.050553
246475_at	78.6	P	0.001953	0	NC	0.330589
246476_at	105.6	P	7.32e-4	-0.1	NC	0.5
246477_at	143.9	P	0.001953	0.2	NC	0.105663
246478_at	243.6	P	2.44e-4	0.7	I	6.e-5
246479_at	308.8	P	2.44e-4	0.5	I	1.47e-4
246480_at	350.8	P	2.44e-4	0.2	NC	0.061522
246481_s_at	177.6	P	7.32e-4	0.4	MI	0.005409
246482_at	91.8	P	0.001953	0.1	NC	0.5
246483_at	147.8	P	2.44e-4	0	NC	0.124552
246484_at	121.6	P	0.018555	-0.2	NC	0.767451
246485_at	21.2	A	0.432373	-0.3	NC	0.5
246486_at	130.6	P	0.001953	0	NC	0.703911
246487_at	34.6	A	0.303711	3.2	NC	0.145682
246488_at	149.8	P	7.32e-4	0.7	I	5.2e-5
246489_at	1638.8	P	2.44e-4	0.3	NC	0.065566
246490_at	51.2	A	0.432373	0.5	NC	0.274048
246491_at	40.8	P	0.00293	0.7	NC	0.094279
246492_at	28.7	A	0.129639	0.5	NC	0.5
246493_at	51.3	M	0.056152	-0.1	NC	0.5
246494_at	37.7	A	0.067627	0.2	NC	0.37888
246495_at	40.1	A	0.095215	-0.3	NC	0.5
246496_at	67.1	P	2.44e-4	-0.3	NC	0.532344
246497_at	213.7	P	2.44e-4	0.2	NC	0.028766
246498_at	29.3	A	0.246094	-0.7	MD	0.994591
246499_at	124.6	P	2.44e-4	-0.1	NC	0.5
246500_at	265.4	P	0.00415	-0.3	NC	0.645558
246501_at	140.6	P	0.018555	0.1	NC	0.5
246502_at	96.6	P	0.005859	-0.3	NC	0.966696
246503_at	1959.3	P	2.44e-4	0.3	I	8.8e-5
246504_at	23.6	A	0.219482	0.1	NC	0.5
246505_at	417	P	2.44e-4	-0.3	NC	0.955851
246506_at	571.2	P	2.44e-4	-0.8	D	0.99998
246507_at	184.8	P	2.44e-4	-0.6	NC	0.988955
246508_at	372.1	P	7.32e-4	-0.2	NC	0.5
246509_at	55.2	A	0.19458	0.2	NC	0.5
246510_at	18.2	A	0.466064	0.4	NC	0.5
246511_at	346.6	P	2.44e-4	0.5	I	3.46e-4
246512_at	67.6	P	0.005859	0.2	I	0.004073
246513_at	191.7	P	2.44e-4	0.3	NC	0.038415
246514_at	10.7	A	0.72583	0.2	NC	0.5
246515_at	86.8	P	0.008057	0.4	NC	0.5
246516_at	81.1	P	0.00415	0	NC	0.5
246517_at	22.8	A	0.19458	0.9	NC	0.006503
246518_at	53.2	P	0.001221	1.1	NC	0.026698
246519_at	11.2	A	0.533936	-0.5	NC	0.5
246520_at	66.9	P	0.001221	0.1	NC	0.5
246521_at	487.1	P	7.32e-4	0.6	I	5.52e-4
246522_at	441.3	P	2.44e-4	0.3	I	0.001651
246523_at	4.2	A	0.828613	-0.4	NC	0.767451
246524_at	71.9	P	0.023926	-0.2	NC	0.5
246525_at	3.5	A	0.466064	0.3	NC	0.153232
246526_at	11.8	A	0.303711	2.2	NC	0.194801
246527_at	434.8	P	2.44e-4	0.4	I	8.8e-5
246528_at	178.8	P	2.44e-4	0.5	NC	0.00712
246529_at	240.6	P	2.44e-4	-0.1	NC	0.5
246530_at	9.1	A	0.219482	-0.3	NC	0.5
246531_at	6.2	A	0.633789	-1.6	NC	0.5
246532_at	78	P	2.44e-4	-0.3	NC	0.5
246533_at	235.1	P	2.44e-4	0.1	NC	0.5
246534_at	14.5	A	0.432373	-0.4	NC	0.777251
246535_at	1.9	A	0.753906	-3	NC	0.51942
246536_at	99.3	P	7.32e-4	-0.2	NC	0.5
246537_at	25.4	A	0.171387	0.7	NC	0.044149
246538_at	286.2	P	2.44e-4	0.1	NC	0.39129
246539_at	137.4	P	0.001221	0	NC	0.5
246540_at	37.7	P	0.037598	-0.1	NC	0.5
246541_at	230.3	P	7.32e-4	-0.1	NC	0.5
246542_at	154.3	P	0.023926	-0.1	NC	0.5
246543_at	25	A	0.366211	0.2	NC	0.5
246544_at	8.8	A	0.5	-0.2	NC	0.830902
246545_at	22	A	0.334473	-0.3	NC	0.5
246546_at	1187.7	P	2.44e-4	0.7	I	2.e-5
246547_at	169.2	P	0.001221	0	NC	0.5
246548_at	77.9	P	2.44e-4	-0.4	NC	0.5
246549_at	50.8	P	2.44e-4	0	NC	0.028766
246550_at	210.8	P	0.001953	-0.7	D	0.999886
246551_at	4.6	A	0.533936	-0.2	NC	0.5
246552_at	38	P	0.046143	0.4	NC	0.5
246553_at	139.2	P	0.001953	-0.1	NC	0.822588
246554_at	90	P	2.44e-4	-0.3	NC	0.942324
246555_at	65.8	P	0.001221	0	NC	0.5
246556_at	1.2	A	0.932373	-2.6	NC	0.846768
246557_at	34.9	P	0.046143	0.1	NC	0.5
246558_at	167	P	0.037598	0.1	NC	0.5
246559_at	230.2	P	7.32e-4	0.4	I	0.001486
246560_at	2.5	A	0.533936	0.2	NC	0.232549
246561_at	95.1	P	2.44e-4	0.5	NC	0.026698
246562_at	70.7	P	2.44e-4	0.3	I	0.001651
246563_at	9.3	A	0.334473	2.6	NC	0.105663
246564_at	209.6	P	0.00415	0.1	NC	0.5
246565_at	215	P	2.44e-4	0.2	I	2.41e-4
246566_at	197.9	P	2.44e-4	0	NC	0.5
246567_at	217.2	P	2.44e-4	0.1	NC	0.37888
246568_at	40.7	M	0.056152	0.1	NC	0.5
246569_at	6.7	A	0.334473	-0.9	NC	0.37888
246570_at	3.2	A	0.466064	-0.9	NC	0.177412
246571_at	40.8	A	0.303711	1.9	NC	0.307406
246572_at	35.8	A	0.334473	1.4	I	0.004481
246573_at	1.9	A	0.904785	0.7	NC	0.441923
246574_at	3	A	0.888428	0.4	NC	0.284967
246575_at	323.2	P	0.001221	0.7	I	2.41e-4
246576_at	54.7	P	7.32e-4	0.2	NC	0.307406
246577_at	1.8	A	0.870361	-0.3	NC	0.5
246578_at	0.5	A	0.665527	-3	NC	0.875448
246579_at	18.4	A	0.533936	4.4	NC	0.065566
246580_at	416.6	P	2.44e-4	1.1	I	2.e-5
246581_at	45.9	A	0.067627	0	NC	0.5
246582_at	6.9	A	0.72583	-1.5	NC	0.5
246583_at	69.4	P	2.44e-4	-0.2	NC	0.5
246584_at	236.3	P	2.44e-4	0	NC	0.5
246585_at	33.1	P	7.32e-4	0.6	I	0.004481
246586_at	29.7	A	0.067627	0.1	NC	0.145682
246587_at	23.6	A	0.246094	2.4	I	0.001651
246588_at	4.9	A	0.246094	1.8	NC	0.558077
246589_at	0.9	A	0.753906	-2.8	NC	0.657563
246590_at	27.4	A	0.303711	0	NC	0.493524
246591_at	316.3	P	7.32e-4	0.1	NC	0.131343
246592_at	5.1	A	0.567627	0.8	NC	0.467656
246593_at	115.5	P	0.005859	0.6	NC	0.019624
246594_at	393.5	P	7.32e-4	0.1	NC	0.083826
246595_at	26.4	A	0.149658	-0.4	NC	0.725952
246596_at	23.8	P	0.023926	1	I	7.8e-5
246597_at	67.8	P	0.023926	0.3	NC	0.5
246598_at	76.8	P	0.023926	0.2	NC	0.5
246599_at	16.7	A	0.171387	-0.6	NC	0.5
246600_at	89.2	P	7.32e-4	-0.6	D	0.99775
246601_at	578.6	P	2.44e-4	-0.1	NC	0.5
246602_at	80.8	P	7.32e-4	0.3	NC	0.145682
246603_at	13.4	A	0.219482	-0.5	NC	0.5
246604_at	16.4	A	0.466064	1.7	NC	0.416433
246605_at	1.5	A	0.696289	-2.3	NC	0.532344
246606_at	20.1	P	0.018555	0.2	NC	0.222749
246607_at	195.8	P	2.44e-4	-0.3	NC	0.980376
246608_at	4.7	A	0.696289	0	NC	0.284967
246609_at	20.6	A	0.080566	2.8	I	0.002753
246610_at	41.2	A	0.095215	0.7	NC	0.047264
246611_at	382.2	P	2.44e-4	-0.4	NC	0.830902
246612_at	204.4	P	0.023926	-0.1	NC	0.5
246613_at	1012.4	P	2.44e-4	0.1	NC	0.493524
246614_at	50	P	0.018555	0.1	NC	0.5
246615_at	2.3	A	0.828613	-3.2	NC	0.868657
246616_at	4.5	A	0.72583	0.5	NC	0.222749
246617_at	54.1	P	0.030273	0.7	NC	0.033304
246618_at	20.2	A	0.095215	-0.3	NC	0.747149
246619_at	538	P	2.44e-4	0.4	I	2.e-5
246620_at	50.5	P	0.01416	0.4	NC	0.088938
246621_at	1139	P	2.44e-4	0.3	I	0.001336
246622_at	77.2	P	0.00293	-0.4	NC	0.916174
246623_at	1907.7	P	2.44e-4	0.7	I	2.e-5
246624_at	11.9	A	0.432373	2	NC	0.307406
246625_at	40.2	A	0.129639	-0.5	NC	0.5
246626_at	31.1	A	0.246094	0.2	NC	0.692594
246627_s_at	1061	P	2.44e-4	0	NC	0.5
246628_at	271.9	P	2.44e-4	0.1	NC	0.5
246629_at	1.7	A	0.72583	-0.1	NC	0.5
246630_at	79.9	P	0.037598	0	NC	0.5
246631_at	591.8	P	0.001953	-0.2	NC	0.703911
246632_at	34.1	P	0.018555	-0.1	NC	0.5
246633_at	0.7	A	0.969727	0.1	NC	0.736659
246634_at	255.8	P	2.44e-4	0.2	NC	0.015426
246635_at	14.9	A	0.533936	1.9	NC	0.044149
246636_at	427.5	P	2.44e-4	-0.1	NC	0.5
246637_at	1.2	A	0.981445	0.1	NC	0.583567
246638_at	17.6	A	0.366211	3.4	NC	0.088938
246639_x_at	2	A	0.780518	0.1	NC	0.5
246640_x_at	102.1	A	0.111572	0.5	NC	0.057676
246641_s_at	7.7	A	0.665527	3	NC	0.5
246642_s_at	16	A	0.111572	1.2	NC	0.099852
246643_s_at	0.7	A	0.870361	0.9	NC	0.342437
246644_at	175.3	P	0.00293	0.1	NC	0.5
246645_at	235.4	P	2.44e-4	0.1	NC	0.307406
246646_at	1	A	0.888428	-0.1	NC	0.62112
246647_at	12.1	A	0.111572	0.5	NC	0.342437
246648_at	1	A	0.969727	0.6	NC	0.354442
246649_at	19.5	A	0.27417	0.4	NC	0.232549
246650_at	517.1	P	2.44e-4	0.4	I	2.e-5
246651_at	26.1	A	0.27417	-0.2	NC	0.5
246652_at	8.2	A	0.633789	-0.7	NC	0.5
246653_at	557.3	P	2.44e-4	-0.5	D	0.996301
246654_s_at	139.2	P	0.010742	-0.1	NC	0.532344
246655_at	11.7	A	0.366211	0	NC	0.263341
246656_at	2.5	A	0.533936	-2.5	NC	0.51942
246657_at	9.1	A	0.398926	2.1	NC	0.194801
246658_at	13.5	P	0.003906	4.2	NC	0.012547
246659_at	5.6	A	0.5	-0.3	NC	0.39129
246660_at	292.8	P	2.44e-4	-0.1	NC	0.5
246661_at	8.7	A	0.129639	3.2	NC	0.138386
246662_at	13	A	0.334473	1.5	NC	0.161038
246663_at	2.9	A	0.696289	-0.7	NC	0.5
246664_at	0.7	A	0.969727	0.4	NC	0.441923
246665_s_at	13.2	A	0.633789	0.3	NC	0.5
246666_at	21	A	0.246094	3.2	NC	0.035785
246667_at	28.2	A	0.171387	4.2	NC	0.01421
246668_at	10.8	A	0.601074	0.4	NC	0.454766
246669_at	28.7	A	0.398926	0.2	NC	0.37888
246670_at	0.9	A	0.80542	0.3	NC	0.118009
246671_at	22.1	A	0.219482	2.3	NC	0.006503
246672_at	6.4	A	0.239258	1.5	NC	0.022932
246673_at	271.4	P	2.44e-4	0.3	NC	0.009292
246674_at	61.5	P	0.001953	0.3	NC	0.194801
246675_at	29.6	M	0.056152	0.6	NC	0.39129
246676_at	2.7	A	0.171387	0.5	NC	0.131343
246677_at	3	A	0.943848	-0.1	NC	0.213188
246678_at	14.3	A	0.129639	2	NC	0.074268
246679_at	2.4	A	0.601074	-0.8	NC	0.805199
246680_at	32	A	0.129639	0.6	NC	0.088938
246681_at	88.7	P	0.001953	-0.2	NC	0.5
246682_at	213.7	P	7.32e-4	-0.7	D	0.999954
246683_at	109.4	P	2.44e-4	-0.3	NC	0.570859
246684_at	17.8	A	0.246094	2.3	NC	0.026698
246685_at	31.5	A	0.366211	2.1	NC	0.124552
246686_at	2.9	A	0.919434	-0.2	NC	0.596188
246687_at	4.8	A	0.780518	0.2	NC	0.5
246688_at	1.2	A	0.850342	-3	NC	0.961585
246689_at	13.1	A	0.398926	0	NC	0.5
246690_at	3.3	A	0.780518	0.1	NC	0.454766
246691_at	24	A	0.27417	0.2	NC	0.203871
246692_at	8.6	A	0.466064	2	NC	0.307406
246693_at	2.9	A	0.80542	0.4	NC	0.161038
246694_at	10.2	A	0.45752	2.4	NC	0.5
246695_at	3.4	A	0.870361	0.2	NC	0.736659
246696_at	16.6	A	0.334473	1.8	NC	0.041201
246697_at	5.8	A	0.753906	0.3	NC	0.48058
246698_at	25.6	A	0.111572	0.4	NC	0.145682
246699_at	273.6	P	2.44e-4	0	NC	0.5
246700_at	10.2	A	0.567627	1.8	NC	0.263341
246701_at	95.3	P	7.32e-4	-0.5	MD	0.995075
246702_at	456.5	P	2.44e-4	-0.7	D	0.999562
246703_at	116.9	P	0.005859	0	NC	0.5
246704_at	10.8	A	0.171387	0.9	NC	0.088938
246705_x_at	1.7	A	0.72583	0.3	NC	0.145682
246706_at	15.5	A	0.129639	0.5	NC	0.416433
246707_at	10.7	A	0.533936	1.3	NC	0.354442
246708_at	162.1	P	2.44e-4	0	NC	0.5
246709_s_at	0	A	0.932373	-4.7	NC	0.984574
246710_at	10	A	0.219482	3.9	NC	0.044149
246711_at	2.9	A	0.665527	0.2	NC	0.5
246712_at	9.4	A	0.27417	2.2	NC	0.054022
246713_at	37.3	M	0.056152	1.4	MI	0.005933
246714_at	119.7	P	0.037598	0.3	NC	0.213188
246715_at	25.6	A	0.398926	1.9	NC	0.5
246716_s_at	17.3	P	0.005859	-0.4	NC	0.5
246717_at	32.9	A	0.633789	-0.1	NC	0.5
246718_at	12.6	A	0.19458	0.1	NC	0.330589
246719_at	15.2	A	0.149658	2.6	NC	0.021224
246720_at	8.2	A	0.334473	4	NC	0.118009
246721_at	8.4	A	0.398926	0.2	NC	0.669411
246722_at	6.6	A	0.533936	0.3	NC	0.010135
246723_at	5	A	0.943848	0.1	NC	0.252851
246724_at	165.9	P	0.001221	0	NC	0.5
246725_at	12.2	A	0.366211	-0.9	NC	0.5
246726_at	6.1	A	0.665527	1.4	NC	0.118009
246727_at	14.4	A	0.171387	-1.5	NC	0.60871
246728_at	270.7	P	2.44e-4	0.4	I	9.66e-4
246729_at	3.7	A	0.601074	4	NC	0.013078
246730_at	1115	P	2.44e-4	-0.2	NC	0.5
246731_at	19.1	P	0.00293	0.2	NC	0.242585
246732_at	106.8	P	0.046143	0	NC	0.5
246733_at	47.9	A	0.27417	1.3	NC	0.118009
246734_at	18.5	A	0.095215	-0.1	NC	0.185981
246735_at	259.4	P	7.32e-4	-0.5	NC	0.99288
246736_at	60.2	A	0.111572	0.4	NC	0.083826
246737_at	81.9	P	7.32e-4	-0.3	NC	0.5
246738_at	100.6	P	0.00415	0.1	NC	0.5
246739_at	18.6	P	0.010742	1.7	I	0.004073
246740_at	1	A	0.932373	-0.3	NC	0.62112
246741_at	278.1	P	2.44e-4	-0.4	NC	0.990708
246742_at	290.2	P	7.32e-4	-0.1	NC	0.5
246743_at	41.5	A	0.246094	-0.1	NC	0.5
246744_at	476.1	P	2.44e-4	0.2	I	0.003355
246745_at	1578.7	P	2.44e-4	0.3	I	3.46e-4
246746_at	187.5	P	0.00415	0.4	I	8.65e-4
246747_at	2625.9	P	2.44e-4	-0.2	NC	0.5
246748_at	44	A	0.111572	-0.2	NC	0.5
246749_at	119.8	P	2.44e-4	0	NC	0.5
246750_at	50.5	P	2.44e-4	0.1	NC	0.5
246751_at	7.6	A	0.72583	2.2	NC	0.5
246752_at	1.2	A	0.904785	-0.4	NC	0.5
246753_at	7.2	A	0.466064	0.6	NC	0.39129
246754_at	75.7	A	0.303711	0.4	NC	0.138386
246755_at	400.6	P	2.44e-4	-0.3	NC	0.894337
246756_at	240.6	P	2.44e-4	0.1	NC	0.161038
246757_at	6.2	A	0.466064	0.2	NC	0.284967
246758_at	2529	P	2.44e-4	0.1	NC	0.454766
246759_at	100.8	P	7.32e-4	-0.9	D	0.999977
246760_at	141.3	P	2.44e-4	0.1	NC	0.194801
246761_at	4.2	A	0.80542	-1.7	NC	0.805199
246762_at	64.5	P	0.00415	0.3	NC	0.213188
246763_at	467	P	2.44e-4	0.2	NC	0.083826
246764_s_at	1.4	A	0.753906	0.6	NC	0.284967
246765_at	74.7	P	0.005859	0.8	I	6.92e-4
246766_at	18.1	A	0.303711	-0.2	NC	0.5
246767_at	129.4	P	2.44e-4	0.8	I	3.89e-4
246768_at	133	P	2.44e-4	-0.3	NC	0.949447
246769_at	6.8	A	0.633789	0.5	NC	0.061522
246770_at	104.4	P	0.001953	0.2	NC	0.018128
246771_at	10.1	A	0.334473	3.6	NC	0.033304
246772_at	107.7	P	0.005859	0.7	NC	0.018128
246773_at	49.8	M	0.056152	1.6	I	5.52e-4
246774_at	22.2	A	0.5	2.3	NC	0.008511
246775_at	277	P	0.001953	0.2	NC	0.088938
246776_at	53	A	0.067627	0.4	NC	0.131343
246777_at	225.6	P	2.44e-4	-0.5	NC	0.975245
246778_at	139.3	P	7.32e-4	-0.2	NC	0.767451
246779_at	191.7	P	0.001953	-0.1	NC	0.5
246780_at	806.9	P	2.44e-4	0	NC	0.5
246781_at	266.9	P	7.32e-4	0	NC	0.5
246782_at	65.2	P	0.018555	0.1	NC	0.830902
246783_at	30.5	P	0.010742	0.1	NC	0.118009
246784_at	352.1	P	2.44e-4	0.3	I	0.001651
246785_at	330.8	P	2.44e-4	-0.1	NC	0.5
246786_at	21.7	A	0.334473	-1	NC	0.980376
246787_s_at	0.5	A	0.932373	-4.7	NC	0.942324
246788_at	18.5	A	0.171387	1.4	NC	0.145682
246789_at	163.4	P	2.44e-4	0	NC	0.5
246790_at	20.7	A	0.27417	-0.4	NC	0.545234
246791_at	238.8	P	7.32e-4	-0.4	D	0.999308
246792_at	27.2	P	0.030273	0.5	NC	0.078937
246793_at	189.3	P	2.44e-4	-0.1	NC	0.5
246794_s_at	29	P	0.010742	-0.1	NC	0.454766
246795_at	8.4	A	0.27417	-0.3	NC	0.596188
246796_at	16.8	A	0.149658	-0.8	NC	0.703911
246797_at	27.4	P	0.001953	0.5	NC	0.007788
246798_at	14.7	A	0.432373	0	NC	0.545234
246799_at	88.2	P	0.030273	-0.1	NC	0.545234
246800_at	326.6	P	2.44e-4	0.5	I	2.3e-5
246801_at	445.9	P	2.44e-4	0.4	I	2.e-5
246802_at	84.3	P	0.005859	-0.9	D	0.998799
246803_at	42.5	P	0.00415	0.1	NC	0.669411
246804_at	1.1	A	0.904785	0.3	NC	0.493524
246805_at	19.2	A	0.19458	1.1	NC	0.274048
246806_at	2.8	A	0.72583	0.6	NC	0.047264
246807_at	471.7	P	2.44e-4	0.7	I	2.e-5
246808_at	48.5	P	0.001953	0.5	NC	0.050553
246809_s_at	174.2	P	0.00293	0.4	I	0.004481
246810_at	1	A	0.567627	-2.8	NC	0.161038
246811_at	22.6	A	0.303711	-0.7	NC	0.5
246812_at	6.5	P	0.01416	0	NC	0.263341
246813_at	1.1	A	0.780518	-0.9	NC	0.153232
246814_at	21.7	P	0.030273	2.2	NC	0.054022
246815_at	62.9	P	0.001953	0.2	NC	0.194801
246816_at	7	A	0.567627	1.5	NC	0.5
246817_at	3.1	A	0.5	-1.3	NC	0.681091
246818_at	77	A	0.111572	0.5	NC	0.131343
246819_at	0.2	A	0.969727	0.6	NC	0.467656
246820_at	65.1	P	2.44e-4	0.3	NC	0.39129
246821_at	228.3	P	2.44e-4	-0.6	D	0.999886
246822_at	75.2	P	0.005859	-0.1	NC	0.5
246823_at	3.1	A	0.533936	-1.2	NC	0.342437
246824_at	218.2	P	0.001953	-0.2	NC	0.5
246825_at	199.8	P	2.44e-4	0	NC	0.330589
246826_at	51	A	0.246094	-0.6	NC	0.60871
246827_at	71.6	P	0.008057	0.2	NC	0.038415
246828_at	17.9	A	0.067627	0.5	NC	0.065566
246829_at	132	P	0.001953	0.1	NC	0.5
246830_at	960.5	P	2.44e-4	0.5	I	3.5e-5
246831_at	89.2	P	0.00415	-1.1	D	0.99998
246832_at	231.2	P	2.44e-4	-0.1	NC	0.5
246833_at	4.5	A	0.633789	-1.5	NC	0.51942
246834_at	8.5	A	0.633789	0.8	NC	0.330589
246835_at	28.3	A	0.111572	-0.1	NC	0.330589
246836_s_at	24	A	0.171387	1.3	NC	0.024755
246837_at	64.2	P	0.008057	1.1	I	1.67e-4
246838_at	86.7	P	0.00293	0.6	NC	0.028766
246839_at	23.1	A	0.067627	0	NC	0.5
246840_at	274.6	P	0.001953	-0.4	MD	0.995075
246841_at	12.4	A	0.334473	-0.3	NC	0.796129
246842_at	101.4	P	0.001221	-0.3	NC	0.796129
246843_at	273.3	P	7.32e-4	-0.5	D	0.999886
246844_at	105.2	P	7.32e-4	-0.5	NC	0.796129
246845_at	939.7	P	2.44e-4	0.3	I	0.003699
246846_at	185.7	P	0.030273	0	NC	0.5
246847_at	43.7	A	0.219482	-0.3	NC	0.945978
246848_at	1.5	A	0.80542	0.3	NC	0.169098
246849_at	128.2	P	7.32e-4	-0.1	NC	0.5
246850_at	80.8	P	0.00293	1.1	I	3.5e-5
246851_at	9.7	A	0.366211	2.2	NC	0.454766
246852_at	176.3	P	0.008057	-0.2	NC	0.767451
246853_at	15.5	A	0.219482	-0.6	NC	0.846768
246854_at	136.8	P	7.32e-4	5.9	I	2.e-5
246855_at	2281.2	P	2.44e-4	-0.3	NC	0.983269
246856_at	360.8	P	2.44e-4	-0.1	NC	0.5
246857_at	2.4	A	0.919434	1.6	NC	0.138386
246858_at	230.6	P	7.32e-4	-0.4	D	0.99996
246859_at	1.3	A	0.943848	-0.1	NC	0.342437
246860_at	4.9	A	0.5	1.3	NC	0.015426
246861_at	1062.8	P	2.44e-4	-0.5	D	0.998664
246862_at	417.4	P	2.44e-4	0	NC	0.5
246863_at	368.1	P	2.44e-4	-0.3	NC	0.532344
246864_at	86.7	P	2.44e-4	-0.2	NC	0.5
246865_s_at	166.6	P	0.001221	0.2	NC	0.153232
246866_at	2	A	0.888428	-1.4	NC	0.757415
246867_at	1	A	0.665527	-0.8	NC	0.5
246868_at	237.8	P	2.44e-4	0.9	I	4.6e-5
246869_at	15.8	A	0.111572	0.1	NC	0.105663
246870_at	408.7	P	2.44e-4	0.2	MI	0.005409
246871_at	1.9	A	0.72583	-1.2	NC	0.545234
246872_at	23.8	A	0.080566	0.5	NC	0.047264
246873_at	70.5	A	0.171387	0.3	NC	0.403812
246874_at	8.3	A	0.5	0.5	NC	0.5
246875_at	479.2	P	7.32e-4	-1.9	D	0.999977
246876_at	12.9	A	0.5	2.2	NC	0.48058
246877_at	4.9	A	0.932373	0.2	NC	0.583567
246878_at	2.8	A	0.828613	-0.8	NC	0.5
246879_at	70.8	P	2.44e-4	0	NC	0.354442
246880_s_at	12.7	A	0.219482	3.2	NC	0.118009
246881_at	94.1	P	0.001953	-0.2	NC	0.692594
246882_at	115.9	P	0.008057	0.7	I	0.00249
246883_at	37.7	P	0.00293	0.2	NC	0.429141
246884_at	81.8	P	0.00415	0.8	NC	0.011045
246885_at	45.3	P	0.018555	0.5	I	0.004481
246886_at	139.2	P	7.32e-4	-0.1	NC	0.5
246887_at	21.2	A	0.219482	0.2	NC	0.429141
246888_at	379.9	P	2.44e-4	-0.8	D	0.999693
246889_at	21.5	A	0.246094	4	NC	0.01421
246890_at	25.1	A	0.067627	0.5	NC	0.194801
246891_at	28	P	0.001221	-0.3	NC	0.5
246892_at	33.2	A	0.366211	0.3	NC	0.5
246893_at	139.8	P	2.44e-4	-0.4	MD	0.994591
246894_at	14.7	A	0.080566	2.4	NC	0.047264
246895_at	714.4	P	2.44e-4	-0.2	NC	0.975245
246896_at	2.8	A	0.665527	0.2	NC	0.5
246897_at	164.3	P	2.44e-4	-0.8	D	0.999382
246898_at	22.6	A	0.303711	0	NC	0.5
246899_at	34.4	P	2.44e-4	0.1	NC	0.366593
[truncated: 20,811 more rows]
