# Supplementary material for: Qualitative network models and genome-wide expression data define carbon/nitrogen-responsive molecular machines in Arabidopsis
Source: Genome Biol. 2007 Jan 11;8(1):R7. doi: 10.1186/gb-2007-8-1-r7 (PMC1839130; doi:10.1186/gb-2007-8-1-r7)
Supplement: Additional data file 5 — CHP files generated with the Affymetrix MAS v5.0 software as described in the Materials and methods. [file gb-2007-8-1-r7-S5.zip › CHPfiles/43.8.vs.LL33.13.CHP]

row.names	Ll43.8.vs.LL33.13.Signal	Ll43.8.vs.LL33.13.Detection	Ll43.8.vs.LL33.13.Detection.p.value	Ll43.8.vs.LL33.13.Signal.Log.Ratio	Ll43.8.vs.LL33.13.Change	Ll43.8.vs.LL33.13.Change.p.value
244901_at	43.2	P	7.32e-4	-0.6	D	0.999886
244902_at	26.6	P	0.030273	-1.2	D	0.999973
244903_at	91.3	P	0.00293	-0.6	NC	0.905721
244904_at	7.4	A	0.466064	-1.3	NC	0.5
244905_at	3.9	A	0.72583	-3.4	NC	0.973302
244906_at	240.2	P	0.001953	-0.3	NC	0.846768
244907_at	22.3	A	0.111572	0.6	NC	0.342437
244908_at	1.7	A	0.932373	0.5	NC	0.545234
244909_at	16.4	A	0.366211	1.3	NC	0.274048
244910_s_at	29.8	M	0.056152	-0.1	NC	0.62112
244911_at	10	A	0.398926	1.3	NC	0.5
244912_at	210.1	P	0.00415	-1.2	D	0.999932
244913_at	3.5	A	0.932373	-3	D	0.999135
244914_at	0.8	A	0.932373	-2.3	NC	0.984574
244915_s_at	4.7	A	0.601074	-1.5	NC	0.441923
244916_at	0.8	A	0.696289	0.1	NC	0.583567
244917_at	2.3	A	0.870361	0.2	NC	0.5
244918_at	12.6	A	0.5	0	NC	0.51942
244919_at	5.7	A	0.219482	-2.5	NC	0.506476
244920_s_at	113.9	P	7.32e-4	-0.8	D	0.998514
244921_s_at	49.6	P	0.001953	-0.6	D	0.999382
244922_s_at	18.9	P	0.00293	-0.4	NC	0.252851
244923_s_at	10.3	A	0.171387	0.1	NC	0.213188
244924_at	38.5	A	0.303711	-0.5	D	0.998514
244925_at	17.9	A	0.334473	0.1	NC	0.669411
244926_s_at	2.2	A	0.80542	-4.4	D	0.998514
244927_at	20.5	A	0.432373	-1.7	D	0.996301
244928_s_at	77.8	A	0.080566	-0.9	D	0.999382
244929_at	112.1	P	0.023926	-0.7	D	0.999948
244930_at	5.2	A	0.665527	-1.6	D	0.998514
244931_at	3.4	A	0.398926	-2.8	NC	0.984574
244932_at	21	A	0.246094	-2.1	D	0.999308
244933_at	21.7	A	0.111572	-1.5	D	0.999932
244934_at	25.8	A	0.149658	-1.1	NC	0.977068
244935_at	260.1	P	7.32e-4	-0.3	D	0.999654
244936_at	59.1	P	7.32e-4	-1.3	D	0.999932
244937_at	6.9	A	0.567627	-1.9	D	0.997968
244938_at	63.3	P	0.037598	-0.3	NC	0.5
244939_at	72.7	P	0.018555	-0.9	D	0.99751
244940_at	214	P	0.001953	-0.8	D	0.99998
244941_at	45.7	P	0.030273	0.1	NC	0.5
244942_at	6.2	A	0.633789	0.5	NC	0.088938
244943_at	128.8	P	2.44e-4	-0.9	D	0.999954
244944_s_at	209	P	2.44e-4	-1	D	0.99996
244945_at	49.6	P	0.01416	-0.2	NC	0.645558
244946_at	60.9	A	0.129639	0.1	NC	0.725952
244947_at	36	P	0.046143	0.2	NC	0.736659
244948_at	18.5	A	0.533936	-0.4	NC	0.757415
244949_at	22.7	A	0.398926	-0.3	NC	0.846768
244950_at	32.8	P	0.046143	-0.8	D	0.99994
244951_s_at	251.3	P	2.44e-4	-0.3	NC	0.99288
244952_at	21.7	P	0.01416	-0.2	NC	0.5
244953_s_at	23.1	A	0.111572	-0.6	D	0.999853
244954_s_at	1.5	A	0.753906	-3.6	D	0.996959
244955_at	15.9	A	0.219482	2.8	NC	0.39129
244956_s_at	39.5	P	0.046143	0	NC	0.757415
244957_at	29.9	P	0.046143	0.5	NC	0.5
244958_at	27.1	P	0.010742	1	NC	0.5
244959_s_at	102.1	P	2.44e-4	-0.7	D	0.99996
244960_at	325.4	P	2.44e-4	-0.7	D	0.99998
244961_at	396.2	P	2.44e-4	-0.7	D	0.999948
244962_at	137.6	P	0.001221	-1.1	D	0.99998
244963_at	80.8	P	0.001221	-0.5	D	0.999954
244964_at	49.7	P	0.01416	-0.3	NC	0.984574
244965_at	29	P	0.005859	-1.9	D	0.99997
244966_at	9.4	A	0.303711	-2.4	D	0.999977
244967_at	122.1	P	0.00415	-1.4	D	0.999965
244968_at	242.7	P	0.001953	-0.5	NC	0.955851
244969_at	115.9	P	2.44e-4	-0.5	NC	0.894337
244970_at	30.4	M	0.056152	-1.8	D	0.999948
244971_at	1518.4	P	2.44e-4	-0.9	D	0.99998
244972_at	36.8	A	0.149658	-0.4	D	0.995519
244973_at	10.4	A	0.366211	-1.8	D	0.99998
244974_at	2.4	A	0.80542	-2.1	NC	0.990708
244975_at	44.2	P	0.037598	-1.8	D	0.999977
244976_at	622.6	P	2.44e-4	-1	D	0.99998
244977_at	36.6	P	0.005859	0.1	NC	0.5
244978_at	161	P	0.001221	0.6	NC	0.054022
244979_at	69.9	P	0.023926	0	NC	0.232549
244980_at	46.2	P	0.023926	0.4	NC	0.242585
244981_at	35.1	P	0.005859	-1.6	D	0.999853
244982_at	81.8	P	0.001953	-1.6	D	0.99998
244983_at	196	P	2.44e-4	-1.5	D	0.99998
244984_at	384.5	P	2.44e-4	-0.5	D	0.999977
244985_at	113.2	P	7.32e-4	-1.7	D	0.99998
244986_at	635.4	P	2.44e-4	-0.5	D	0.99751
244987_s_at	1306.5	P	2.44e-4	-0.4	NC	0.964215
244988_s_at	123.9	P	0.00415	-1.7	D	0.999977
244989_s_at	27.3	A	0.171387	0	NC	0.5
244990_s_at	13.7	A	0.27417	-0.2	NC	0.986922
244991_s_at	34.7	P	0.046143	-0.3	NC	0.5
244992_s_at	698.3	P	2.44e-4	-0.6	D	0.999954
244993_s_at	229.6	P	2.44e-4	-0.8	D	0.99775
244994_at	0.5	A	0.696289	-3.4	NC	0.987976
244995_at	3.1	A	0.366211	-1.7	NC	0.767451
244996_at	56.3	P	0.005859	-1.3	D	0.99997
244997_at	43.6	P	0.00415	-1.3	NC	0.986922
244998_at	108.4	P	7.32e-4	-1.7	D	0.99998
244999_at	26.2	P	0.00415	0.2	NC	0.467656
245000_at	24	A	0.432373	-0.6	NC	0.958799
245001_at	839.2	P	2.44e-4	0.1	NC	0.5
245002_at	31.8	A	0.171387	-0.3	D	0.995519
245003_at	38.1	A	0.171387	-0.2	NC	0.971234
245004_at	61.8	P	0.005859	-0.8	D	0.99998
245005_at	30.2	A	0.080566	0.5	NC	0.5
245006_at	274.6	P	2.44e-4	-1.4	D	0.99998
245007_at	37.8	A	0.303711	-1	D	0.99997
245008_at	15.2	P	0.023926	-1.8	D	0.999965
245009_at	386.1	P	0.001953	-0.8	D	0.99998
245010_at	5	A	0.665527	-2.9	D	0.998923
245011_at	18.9	A	0.111572	-0.6	NC	0.99288
245012_at	105.1	P	7.32e-4	0.2	NC	0.467656
245013_at	1951.3	P	2.44e-4	0.5	I	3.46e-4
245014_at	1583.6	P	2.44e-4	-0.2	NC	0.977068
245015_at	119.3	P	0.001221	-1.4	D	0.99998
245016_at	54	P	7.32e-4	-3.3	D	0.99998
245017_at	236.6	P	7.32e-4	-1.6	D	0.99998
245018_at	30.3	M	0.056152	-1.7	D	0.999954
245019_at	79.6	P	2.44e-4	-1.1	D	0.99998
245020_at	410.3	P	2.44e-4	1.3	I	7.8e-5
245021_at	82.2	P	7.32e-4	-0.3	NC	0.881991
245022_at	25.2	P	0.030273	-0.7	NC	0.645558
245023_at	175.5	P	2.44e-4	-0.9	D	0.99998
245024_at	418.2	P	2.44e-4	-1.9	D	0.99998
245025_at	50.7	P	0.005859	-2.2	D	0.99997
245026_at	49.2	P	0.001221	-2	D	0.99998
245027_at	35.9	P	0.018555	-0.2	NC	0.5
245028_at	109.1	P	0.001221	-0.2	NC	0.747149
245029_at	2	A	0.753906	-1.6	NC	0.846768
245030_at	0.6	A	0.953857	-3.1	MD	0.994591
245031_at	57.6	P	0.010742	0	NC	0.905721
245032_at	10.7	A	0.303711	0	NC	0.5
245033_at	19.6	A	0.246094	0.9	NC	0.061522
245034_at	98.1	P	0.008057	1	I	9.66e-4
245035_at	163.9	P	2.44e-4	3.4	I	3.89e-4
245036_at	170.4	P	2.44e-4	0.8	NC	0.011045
245037_at	22.9	A	0.111572	-0.4	NC	0.986922
245038_at	939.1	P	2.44e-4	3.2	I	2.e-5
245039_at	242.8	P	7.32e-4	-0.4	NC	0.881991
245040_at	17.9	A	0.27417	2.5	NC	0.5
245041_at	290.5	P	2.44e-4	0.9	I	2.7e-5
245042_at	11.5	A	0.5	-1.5	NC	0.830902
245043_at	190.6	P	7.32e-4	-0.4	NC	0.805199
245044_at	36.6	A	0.067627	0.1	NC	0.153232
245045_at	327.5	P	2.44e-4	0.3	NC	0.5
245046_at	404.9	P	2.44e-4	-0.4	NC	0.987976
245047_at	42.7	A	0.111572	0.2	NC	0.5
245048_at	300.3	P	7.32e-4	-1.4	D	0.999611
245049_at	37.4	P	0.018555	-0.6	D	0.996959
245050_at	113.9	P	0.00415	-0.9	D	0.99996
245051_at	296.8	P	2.44e-4	1.2	I	2.41e-4
245052_at	51.3	A	0.111572	0.2	NC	0.5
245053_at	12.9	A	0.533936	-1.1	NC	0.583567
245054_at	80	P	2.44e-4	0	NC	0.5
245055_at	35.9	P	0.005859	-0.2	NC	0.558077
245056_at	63.2	P	0.008057	0.2	NC	0.5
245057_at	7.5	A	0.828613	-1.5	NC	0.830902
245058_at	2.1	A	0.904785	-0.3	NC	0.868657
245059_at	151.3	P	0.001953	-0.2	NC	0.977068
245060_at	600.8	P	2.44e-4	-0.6	D	0.99998
245061_at	77.5	P	0.008057	0.2	NC	0.5
245062_at	211.6	P	2.44e-4	-0.1	NC	0.532344
245063_at	190.3	P	7.32e-4	0.4	NC	0.232549
245064_at	82	P	2.44e-4	0.3	NC	0.454766
245065_at	161.9	P	0.018555	-0.1	NC	0.942324
245066_at	260.7	P	0.008057	0	NC	0.558077
245067_at	653.8	P	2.44e-4	0	NC	0.5
245068_at	3.3	A	0.72583	-1.7	NC	0.881991
245069_at	2.3	A	0.533936	0.2	NC	0.177412
245070_at	10.9	A	0.601074	1.8	NC	0.5
245071_at	4.5	A	0.753906	-0.5	NC	0.354442
245072_s_at	2.1	A	0.567627	-2.5	NC	0.596188
245073_at	14.7	A	0.398926	0.5	NC	0.747149
245074_at	63.7	P	0.037598	0.3	NC	0.454766
245075_at	2.8	A	0.780518	-1.7	NC	0.5
245076_at	14.4	A	0.601074	2.6	NC	0.39129
245077_at	48.2	A	0.171387	0.1	NC	0.5
245078_at	288.9	P	0.001221	0	NC	0.5
245079_at	35.5	A	0.366211	-0.6	NC	0.945978
245080_at	101.3	P	0.005859	-0.3	D	0.995519
245081_at	27.7	A	0.303711	-0.1	NC	0.786812
245082_at	304.4	P	2.44e-4	3.4	I	2.e-5
245083_at	258	P	2.44e-4	-0.2	NC	0.921063
245084_at	34.2	P	0.023926	-0.9	NC	0.545234
245085_at	965.9	P	7.32e-4	-0.2	NC	0.838962
245086_at	12.6	A	0.633789	-0.4	NC	0.736659
245087_at	57.7	P	7.32e-4	-0.2	NC	0.5
245088_at	1.8	A	0.5	-2.9	NC	0.805199
245089_at	132.4	P	2.44e-4	-0.3	NC	0.925732
245090_at	637.5	P	2.44e-4	-0.3	D	0.999654
245091_at	5.3	A	0.696289	0.2	NC	0.506476
245092_at	181.8	P	0.018555	-0.3	NC	0.988955
245093_at	6.3	A	0.567627	-1.9	MD	0.994591
245094_at	322.3	P	7.32e-4	0.7	I	0.001651
245095_at	16.3	A	0.398926	-0.6	D	0.998168
245096_at	113.9	P	0.008057	0	NC	0.51942
245097_at	183.7	P	0.00293	0.4	NC	0.069813
245098_at	389.4	P	2.44e-4	0.1	NC	0.5
245099_at	268.2	P	0.008057	0.3	NC	0.5
245100_at	98.9	P	0.005859	-0.3	NC	0.969033
245101_at	568.6	P	2.44e-4	-0.5	NC	0.987976
245102_at	9	A	0.398926	1.4	NC	0.767451
245103_at	8.3	A	0.601074	1.8	NC	0.284967
245104_at	81.2	P	0.001953	0.2	NC	0.5
245105_at	24.2	M	0.056152	-0.8	NC	0.894337
245106_at	198.2	P	2.44e-4	0.4	NC	0.010135
245107_at	3.1	A	0.398926	-3.6	NC	0.545234
245108_at	22.2	A	0.601074	0.9	NC	0.5
245109_at	46	A	0.219482	-0.1	NC	0.62112
245110_at	33.6	A	0.246094	-0.3	NC	0.921063
245111_at	4.1	A	0.696289	0	NC	0.263341
245112_at	591.4	P	2.44e-4	1.3	I	2.e-5
245113_at	493	P	2.44e-4	-0.2	NC	0.921063
245114_at	270.3	P	2.44e-4	-0.1	NC	0.846768
245115_at	469.5	P	2.44e-4	0.2	NC	0.5
245116_at	192.4	P	2.44e-4	-0.4	D	0.999135
245117_at	364.1	P	7.32e-4	1.1	I	3.5e-5
245118_at	87.2	P	0.001953	0.5	NC	0.169098
245119_at	91.5	P	0.01416	0	NC	0.988955
245120_at	92.8	P	0.030273	-0.4	D	0.999308
245121_at	2173.5	P	2.44e-4	0	NC	0.5
245122_at	170.5	P	2.44e-4	-0.1	NC	0.786812
245123_at	1.4	A	0.850342	-2	NC	0.981872
245124_at	338.6	P	2.44e-4	0.6	I	0.001832
245125_at	3.3	A	0.665527	-1.6	NC	0.5
245126_at	101.1	P	0.001221	-0.1	NC	0.964215
245127_at	83.6	P	0.008057	-0.4	MD	0.995075
245128_at	12.1	A	0.095215	1.3	NC	0.318909
245129_at	9.8	A	0.533936	-0.9	NC	0.570859
245130_at	36.8	A	0.067627	-0.2	NC	0.987976
245131_s_at	306.2	P	7.32e-4	-0.1	NC	0.60871
245132_at	94	P	0.030273	-0.1	NC	0.961585
245133_at	51.7	P	0.00415	0	NC	0.657563
245134_s_at	43.6	P	0.008057	-0.2	NC	0.934434
245135_at	2.7	A	0.904785	0.3	NC	0.633407
245136_at	264.2	P	2.44e-4	0.7	I	6.92e-4
245137_at	62.5	P	0.010742	0.2	NC	0.5
245138_at	5	A	0.753906	0.3	NC	0.5
245139_at	391	P	2.44e-4	-0.4	MD	0.995075
245140_at	4.8	A	0.533936	-1.4	NC	0.725952
245141_at	106.6	P	0.037598	-0.6	D	0.998514
245142_at	6.5	A	0.850342	0	NC	0.757415
245143_at	27.8	A	0.095215	0.3	NC	0.252851
245144_at	579.3	P	2.44e-4	0.6	I	3.89e-4
245145_at	106.1	P	2.44e-4	-0.6	NC	0.981872
245146_at	202.8	P	2.44e-4	0.1	NC	0.5
245147_at	20.2	A	0.432373	-0.9	NC	0.757415
245148_at	16.6	A	0.72583	-3.4	D	0.99998
245149_at	90.5	P	0.046143	0.4	NC	0.5
245150_at	62.5	P	0.008057	-0.2	NC	0.5
245151_at	273.7	P	2.44e-4	0.9	I	0.001336
245152_at	165.8	P	0.00293	-0.2	NC	0.786812
245153_at	0.6	A	0.696289	-2.7	NC	0.983269
245154_at	5.7	A	0.665527	-3.1	NC	0.993497
245155_at	768.4	P	2.44e-4	0	NC	0.5
245156_at	88.3	P	0.001221	-0.8	D	0.997247
245157_at	6.2	A	0.334473	-0.3	NC	0.900148
245158_at	20.9	A	0.111572	0.9	NC	0.022932
245159_at	5.3	A	0.633789	-1.7	NC	0.5
245160_at	2.8	A	0.567627	0.3	NC	0.441923
245161_at	29.9	P	0.037598	-0.4	NC	0.506476
245162_at	1	A	0.753906	-1.8	NC	0.934434
245163_at	1.7	A	0.80542	-3	NC	0.854318
245164_at	510.7	P	7.32e-4	0.4	NC	0.061522
245165_at	30.8	A	0.129639	0.3	NC	0.5
245166_at	62.4	A	0.080566	-0.4	D	0.99996
245167_s_at	520.7	P	7.32e-4	-0.2	NC	0.973302
245168_at	928.7	P	2.44e-4	0	NC	0.5
245169_at	460.7	P	7.32e-4	0.3	NC	0.416433
245170_at	37.6	A	0.303711	-0.1	NC	0.284967
245171_at	74.6	A	0.067627	-0.3	NC	0.657563
245172_at	118.7	P	0.01416	-0.4	D	0.999965
245173_at	11.9	A	0.432373	0.4	NC	0.583567
245174_at	69.6	P	0.018555	-0.3	NC	0.888286
245175_at	1602.8	P	2.44e-4	0.3	NC	0.296089
245176_at	95.8	P	0.023926	-0.5	D	0.995519
245177_at	45.3	A	0.432373	0.2	NC	0.657563
245178_at	305.5	P	0.001953	0.5	NC	0.161038
245179_at	104.4	A	0.095215	-0.5	D	0.999853
245180_at	264.5	P	7.32e-4	-0.1	NC	0.934434
245181_at	1390.4	P	2.44e-4	0.9	I	2.e-5
245182_at	75.4	M	0.056152	-0.2	NC	0.942324
245183_at	106.1	P	0.023926	0	NC	0.596188
245184_at	17.5	P	0.00415	0.3	NC	0.467656
245185_at	53.3	P	0.037598	-0.2	NC	0.5
245186_at	132.5	P	0.001953	-0.2	NC	0.990708
245187_s_at	209.1	P	0.001221	0	NC	0.5
245188_at	67.8	A	0.080566	-0.2	NC	0.747149
245189_at	1.2	A	0.98584	0.5	NC	0.454766
245190_at	40.8	A	0.095215	-0.2	NC	0.725952
245191_at	19.9	A	0.398926	1.9	NC	0.342437
245192_at	14.8	A	0.533936	0	NC	0.930187
245193_at	143.7	P	0.010742	-0.2	D	0.998514
245194_at	51.7	P	0.037598	0	NC	0.777251
245195_at	37.2	A	0.129639	1.7	NC	0.011045
245196_at	200.5	P	0.001953	0.8	I	2.14e-4
245197_at	386.2	P	2.44e-4	-0.4	NC	0.875448
245198_at	123.7	P	0.046143	0.1	NC	0.5
245199_at	2677.2	P	2.44e-4	0.5	I	0.004073
245200_at	132.6	P	0.00415	0.5	NC	0.007788
245201_at	89.7	P	0.023926	0.2	NC	0.5
245202_at	130.9	P	0.005859	0.1	NC	0.5
245203_at	1.1	A	0.919434	0.2	NC	0.5
245204_at	33.1	A	0.366211	0	NC	0.51942
245205_at	25.6	A	0.432373	-0.8	NC	0.868657
245206_at	160.9	P	7.32e-4	-0.1	NC	0.657563
245207_at	214.2	P	0.00293	-0.1	NC	0.681091
245208_at	90.7	P	7.32e-4	0.2	NC	0.5
245209_at	584.6	P	2.44e-4	0.7	NC	0.006503
245210_at	63	P	0.008057	0.2	NC	0.5
245211_at	269.6	P	7.32e-4	0.1	NC	0.5
245212_at	2	A	0.904785	-2.1	NC	0.955851
245213_at	10.8	A	0.601074	-2.5	NC	0.945978
245214_at	15.8	A	0.067627	0.5	NC	0.429141
245215_at	3.6	A	0.466064	-2.2	NC	0.669411
245216_at	138.8	P	0.001953	-1.2	D	0.99998
245217_at	4.4	A	0.72583	0.3	NC	0.5
245218_s_at	22.5	A	0.129639	0	NC	0.5
245219_at	35.5	A	0.303711	0.7	NC	0.5
245220_at	19.4	M	0.056152	1	NC	0.033304
245221_s_at	22.1	A	0.080566	0.4	NC	0.263341
245222_at	1.4	A	0.962402	-0.7	NC	0.99288
245223_at	2.8	A	0.753906	-0.1	NC	0.888286
245224_at	21.4	A	0.5	-0.2	NC	0.757415
245225_at	4.2	A	0.850342	0.4	NC	0.111714
245226_at	41.4	P	0.030273	0	NC	0.60871
245227_s_at	4	A	0.366211	-2.4	D	0.998923
245228_at	211.9	P	2.44e-4	0.1	NC	0.5
245229_at	104.7	P	0.001953	0.6	I	0.004073
245230_at	29.9	P	0.046143	-0.4	D	0.999562
245231_at	35.6	A	0.366211	0.1	NC	0.5
245232_at	0.7	A	0.850342	0.7	NC	0.138386
245233_at	2.7	A	0.753906	-2.8	NC	0.747149
245234_at	118.3	P	0.010742	-0.5	NC	0.984574
245235_at	392.7	P	2.44e-4	0.3	NC	0.5
245236_at	65.1	P	2.44e-4	0.4	NC	0.454766
245237_at	97	P	2.44e-4	-0.4	NC	0.973302
245238_at	1652.9	P	2.44e-4	0.2	NC	0.5
245239_at	19.7	A	0.303711	0	NC	0.37888
245240_at	5.6	A	0.601074	-3.3	NC	0.366593
245241_at	3.3	A	0.850342	0	NC	0.5
245242_at	23.5	A	0.5	0	NC	0.767451
245243_at	37.9	A	0.095215	-0.3	NC	0.861614
245244_at	67.1	A	0.095215	0.2	NC	0.5
245245_at	36.2	A	0.19458	1.3	NC	0.506476
245246_at	1.9	A	0.932373	0.3	NC	0.5
245247_at	226.9	P	0.010742	-0.2	D	0.997247
245248_at	121.3	P	7.32e-4	-0.5	NC	0.99288
245249_at	548.5	P	2.44e-4	0.3	NC	0.203871
245250_at	98	P	0.008057	0.4	NC	0.252851
245251_at	119.3	P	0.01416	0.5	NC	0.047264
245252_at	198.3	P	7.32e-4	0.6	I	0.003355
245253_at	3.3	A	0.633789	-0.6	NC	0.48058
245254_at	163.6	P	0.001953	0.9	I	1.67e-4
245255_at	308.7	P	7.32e-4	-0.1	NC	0.5
245256_at	69.5	P	0.005859	-0.2	NC	0.805199
245257_at	11.6	A	0.219482	-0.1	NC	0.5
245258_at	186.4	P	7.32e-4	0.7	I	0.004073
245259_at	36	P	0.037598	0.2	NC	0.354442
245260_at	116.9	P	0.001953	-0.7	D	0.999977
245261_at	129.8	P	0.001953	0.3	NC	0.5
245262_at	28.4	A	0.19458	-1.1	D	0.998168
245263_at	40.3	M	0.056152	0.7	NC	0.5
245264_at	8.1	A	0.366211	-0.8	NC	0.493524
245265_at	12.9	A	0.567627	-0.2	NC	0.934434
245266_at	125.6	P	0.001221	-0.3	NC	0.942324
245267_at	126.6	P	2.44e-4	0.4	NC	0.024755
245268_at	78.6	M	0.056152	0.2	NC	0.5
245269_at	306.1	P	2.44e-4	0.3	NC	0.342437
245270_at	1570.3	P	2.44e-4	0.1	NC	0.5
245271_at	111.6	P	2.44e-4	-0.6	NC	0.830902
245272_at	9.4	A	0.432373	-2	NC	0.99288
245273_at	155.1	A	0.080566	-0.1	NC	0.900148
245274_at	91.8	P	0.030273	-0.4	D	0.999911
245275_at	2.1	A	0.976074	-1.5	D	0.99751
245276_at	156.4	P	0.005859	0.7	NC	0.007788
245277_at	47.5	A	0.095215	0.3	NC	0.633407
245278_at	360.7	P	7.32e-4	-0.6	D	0.99994
245279_at	268.7	P	2.44e-4	0	NC	0.596188
245280_at	133.1	P	2.44e-4	0.1	NC	0.5
245281_at	557.1	P	2.44e-4	-0.2	NC	0.98579
245282_at	232.6	P	2.44e-4	-0.6	D	0.998799
245283_at	35	A	0.149658	-0.1	NC	0.961585
245284_at	99.5	P	2.44e-4	0.1	NC	0.5
245285_s_at	120.5	P	2.44e-4	-0.4	NC	0.875448
245286_at	1601.5	P	2.44e-4	0.2	NC	0.342437
245287_at	107.6	P	0.005859	0.4	NC	0.5
245288_at	148.4	P	7.32e-4	-0.2	NC	0.596188
245289_at	1955.3	P	2.44e-4	0.2	NC	0.5
245290_at	171.4	P	0.00415	-1.1	D	0.99998
245291_at	174	P	0.023926	0.5	NC	0.074268
245292_at	1057.2	P	2.44e-4	-0.1	NC	0.757415
245293_at	286.3	P	2.44e-4	0.5	NC	0.01421
245294_at	87.8	P	0.023926	0.3	NC	0.5
245295_at	146.7	P	7.32e-4	0	NC	0.5
245296_at	119.1	P	0.01416	1.5	I	1.47e-4
245297_at	79	P	2.44e-4	0	NC	0.5
245298_at	141	P	0.046143	0.3	NC	0.5
245299_at	721.4	P	2.44e-4	0.3	NC	0.307406
245300_at	100	P	2.44e-4	-0.3	NC	0.757415
245301_at	100.5	P	0.00415	0.2	NC	0.5
245302_at	22.1	P	0.010742	0	NC	0.583567
245303_at	82.9	P	0.00415	0.1	NC	0.5
245304_at	24.5	A	0.171387	-0.1	NC	0.854318
245305_at	958.9	P	2.44e-4	1.8	I	2.e-5
245306_at	32.7	A	0.080566	-0.3	NC	0.5
245307_at	117.3	P	0.001221	0.1	NC	0.5
245308_at	235.6	P	2.44e-4	-0.2	NC	0.938478
245309_at	114.1	P	0.001221	0.6	NC	0.074268
245310_at	85	P	2.44e-4	0.6	I	0.001486
245311_at	1870.3	P	2.44e-4	0.3	NC	0.118009
245312_at	68.7	P	0.01416	0.4	NC	0.5
245313_at	230.7	P	2.44e-4	0.4	NC	0.099852
245314_at	38.4	A	0.398926	-0.1	NC	0.681091
245315_at	722.5	P	2.44e-4	0.5	MI	0.004925
245316_at	154.4	P	2.44e-4	-0.2	NC	0.875448
245317_at	993.1	P	2.44e-4	-0.9	D	0.99998
245318_at	74.7	M	0.056152	0.4	NC	0.263341
245319_at	102.3	P	0.00293	0.9	I	1.3e-4
245320_at	197.9	P	0.001221	0.2	NC	0.48058
245321_at	565.7	P	2.44e-4	0.3	NC	0.083826
245322_at	26.1	A	0.219482	-0.5	NC	0.736659
245323_at	789	P	2.44e-4	0.5	I	0.001651
245324_at	329	P	2.44e-4	0	NC	0.5
245325_at	124.5	P	2.44e-4	-1.2	D	0.99998
245326_at	26.2	A	0.303711	-0.4	NC	0.596188
245327_at	111	P	0.001221	-0.5	NC	0.949447
245328_at	454.6	P	2.44e-4	-0.1	NC	0.5
245329_at	352.8	P	2.44e-4	0.7	I	9.66e-4
245330_at	86.6	P	0.001953	0.6	NC	0.252851
245331_at	355.2	P	2.44e-4	-0.3	D	0.99775
245332_at	359.7	P	2.44e-4	0.8	I	2.e-5
245333_at	490.4	P	2.44e-4	0.4	NC	0.296089
245334_at	514	P	2.44e-4	0.6	I	6.8e-5
245335_at	16.9	A	0.665527	2.9	NC	0.330589
245336_at	5.2	A	0.753906	-0.9	NC	0.5
245337_at	107.1	P	7.32e-4	0.4	NC	0.5
245338_at	122.8	P	7.32e-4	0.5	NC	0.5
245339_at	120.8	P	0.023926	-0.2	NC	0.5
245340_at	1498.1	P	2.44e-4	0.5	I	2.41e-4
245341_at	169.5	P	2.44e-4	-0.5	NC	0.969033
245342_at	3580	P	2.44e-4	0.4	NC	0.021224
245343_at	228.6	P	2.44e-4	1	I	4.e-5
245344_at	148	P	2.44e-4	0	NC	0.5
245345_at	66.9	P	0.00415	0	NC	0.5
245346_at	25.9	M	0.056152	0.1	NC	0.5
245347_at	38.6	P	0.008057	0	NC	0.5
245348_at	331.5	P	2.44e-4	0.1	NC	0.5
245349_at	26.7	A	0.095215	2	NC	0.307406
245350_at	689.1	P	2.44e-4	-0.2	NC	0.977068
245351_at	234.1	P	2.44e-4	-0.2	NC	0.945978
245352_at	18.4	A	0.303711	-0.2	NC	0.669411
245353_at	6.5	A	0.432373	-1.7	NC	0.570859
245354_at	16	A	0.111572	2	NC	0.37888
245355_at	3176.8	P	2.44e-4	0.3	NC	0.194801
245356_at	7734.7	P	2.44e-4	0	NC	0.5
245357_at	54.1	P	0.00415	-0.6	NC	0.961585
245358_at	209.4	P	2.44e-4	-0.2	NC	0.961585
245359_at	185.7	P	0.001953	0.1	NC	0.5
245360_at	360.9	P	2.44e-4	0.3	NC	0.145682
245361_at	528.4	P	7.32e-4	0.2	NC	0.5
245362_at	104.9	P	0.001953	-0.7	D	0.999308
245363_at	163.9	P	0.00415	0.5	NC	0.213188
245364_at	70.9	P	2.44e-4	0.3	NC	0.083826
245365_at	233.8	P	0.005859	0.6	NC	0.065566
245366_at	156.2	P	7.32e-4	0.2	NC	0.5
245367_at	194.5	P	0.005859	1.2	I	0.002753
245368_at	42	P	0.037598	-0.3	NC	0.905721
245369_at	10.9	A	0.665527	1.7	NC	0.5
245370_at	75.5	P	7.32e-4	0.2	NC	0.5
245371_at	41.2	A	0.219482	0.4	NC	0.5
245372_at	1430.7	P	2.44e-4	0.3	NC	0.111714
245373_s_at	1627	P	7.32e-4	0.1	NC	0.5
245374_at	223.5	P	2.44e-4	0	NC	0.5
245375_at	33.1	A	0.067627	0.2	NC	0.467656
245376_at	14.5	A	0.246094	-0.5	NC	0.952736
245377_at	9	A	0.567627	-0.1	NC	0.583567
245378_at	5.4	A	0.828613	0.4	NC	0.5
245379_at	61.1	P	0.010742	0	NC	0.5
245380_at	49.4	P	0.018555	0.7	NC	0.185981
245381_at	52.7	P	0.030273	0.2	NC	0.5
245382_at	382.2	P	7.32e-4	-1.1	D	0.99998
245383_at	24.4	A	0.19458	0.3	NC	0.342437
245384_at	69.9	P	0.001221	0.1	NC	0.5
245385_at	38	P	0.008057	0.1	NC	0.786812
245386_at	1957.3	P	2.44e-4	0.3	NC	0.021224
245387_at	198.5	P	2.44e-4	-0.3	NC	0.657563
245388_at	39.9	A	0.219482	0.7	NC	0.37888
245389_at	84.2	A	0.111572	2.2	I	0.004073
245390_at	83.4	P	0.00293	-0.2	NC	0.796129
245391_at	1037.7	P	2.44e-4	0.2	NC	0.5
245392_at	14.4	A	0.303711	2.5	NC	0.131343
245393_at	1377.8	P	7.32e-4	1.8	I	2.3e-5
245394_at	1754.1	P	7.32e-4	0.5	I	0.001832
245395_at	124.7	P	0.018555	0.2	NC	0.48058
245396_at	64.9	A	0.27417	0.2	NC	0.5
245397_at	110.3	P	0.023926	0.1	NC	0.5
245398_at	111.6	P	2.44e-4	-0.4	NC	0.993497
245399_at	4772.3	P	2.44e-4	0	NC	0.5
245400_at	394.5	P	2.44e-4	-0.3	NC	0.983269
245401_at	419.6	P	2.44e-4	-1	D	0.99998
245402_at	3.1	A	0.696289	-1.4	NC	0.403812
245403_at	18.4	A	0.533936	0.5	NC	0.403812
245404_at	76	P	0.00293	0	NC	0.5
245405_at	50	A	0.080566	-0.1	NC	0.692594
245406_at	3.7	A	0.696289	0.3	NC	0.5
245407_at	391.2	P	7.32e-4	-0.3	NC	0.980376
245408_at	106.8	P	0.010742	0.6	NC	0.203871
245409_at	16.6	A	0.149658	2.3	NC	0.124552
245410_at	23.8	P	0.008057	0	NC	0.786812
245411_at	19.1	A	0.27417	0.5	NC	0.296089
245412_at	612.6	P	2.44e-4	0.2	NC	0.5
245413_at	43.3	P	7.32e-4	0.9	NC	0.194801
245414_at	59.1	A	0.334473	0	NC	0.715033
245415_at	264	P	2.44e-4	-0.7	D	0.996301
245416_at	88.2	P	7.32e-4	-0.2	NC	0.814019
245417_at	24.9	A	0.567627	0.6	NC	0.5
245418_at	123	P	2.44e-4	0	NC	0.5
245419_at	11.9	A	0.432373	1.7	NC	0.118009
245420_at	2.4	A	0.696289	-2.8	D	0.995519
245421_at	84.5	P	0.001953	0	NC	0.5
245422_at	11	A	0.601074	1	NC	0.493524
245423_at	15.7	A	0.334473	0	NC	0.633407
245424_at	1.1	A	0.904785	-0.2	NC	0.5
245425_at	500.9	P	7.32e-4	0.5	I	7.74e-4
245426_at	48.2	P	0.001953	0.6	NC	0.044149
245427_at	75.4	M	0.056152	-0.5	D	0.996301
245428_at	67.1	P	0.046143	-0.6	D	0.999508
245429_at	34.8	A	0.149658	-0.2	NC	0.669411
245430_at	205.6	P	0.005859	0	NC	0.5
245431_at	130	P	7.32e-4	-0.6	D	0.999811
245432_at	115.4	P	0.00293	-0.5	D	0.998799
245433_at	382.7	P	2.44e-4	-0.2	NC	0.805199
245434_at	60.4	P	0.008057	-1.5	D	0.99998
245435_at	22.3	A	0.246094	-0.6	NC	0.955851
245436_at	13.2	A	0.466064	0.6	D	0.999135
245437_at	41.6	P	0.010742	0	NC	0.5
245438_at	48.8	P	0.046143	-0.4	D	0.996645
245439_at	44.4	M	0.056152	-0.2	NC	0.506476
245440_at	2	A	0.665527	-2.7	NC	0.5
245441_at	31.5	A	0.111572	-0.1	NC	0.894337
245442_at	91.2	P	7.32e-4	-0.2	NC	0.942324
245443_at	12.2	A	0.171387	0.5	NC	0.118009
245444_at	38.3	A	0.246094	0.7	NC	0.5
245445_at	48.4	P	0.037598	0.1	NC	0.5
245446_at	121.5	P	2.44e-4	0.2	NC	0.39129
245447_at	5.2	A	0.80542	0.3	NC	0.5
245448_at	0.6	A	0.943848	-2.4	NC	0.583567
245449_at	49.2	A	0.219482	0.3	NC	0.493524
245450_at	5.7	A	0.72583	-0.6	NC	0.949447
245451_at	38.4	P	0.008057	0.3	NC	0.5
245452_at	5.5	A	0.398926	-0.1	NC	0.5
245453_at	6.5	A	0.665527	-1.2	NC	0.881991
245454_at	97.2	P	0.001953	0.4	NC	0.39129
245455_at	0.5	A	0.976074	-0.5	NC	0.958799
245456_at	125.7	P	7.32e-4	-0.4	NC	0.952736
245457_s_at	5.8	A	0.432373	-3.2	D	0.995519
245458_at	30.9	A	0.432373	1.8	NC	0.416433
245459_at	0.9	A	0.981445	-0.7	NC	0.715033
245460_at	11.2	A	0.219482	1.3	NC	0.532344
245461_at	36.2	P	0.046143	0.4	NC	0.111714
245462_at	57	P	0.01416	-0.2	NC	0.736659
245463_at	325.3	P	2.44e-4	0.1	NC	0.5
245464_at	37.4	P	0.030273	0.1	NC	0.5
245465_at	24.1	A	0.601074	-0.9	NC	0.961585
245466_at	52.2	P	7.32e-4	0.2	NC	0.669411
245467_at	91.4	P	0.037598	0.1	NC	0.5
245468_at	25.5	A	0.095215	-0.5	NC	0.506476
245469_at	0.2	A	0.991943	-4.7	NC	0.988955
245470_at	2.3	A	0.696289	0.3	NC	0.318909
245471_at	1.3	A	0.633789	-3.4	NC	0.583567
245472_at	16.5	A	0.567627	2.8	NC	0.232549
245473_at	0.9	A	0.888428	-3.8	NC	0.875448
245474_at	70.8	A	0.080566	0.2	NC	0.366593
245475_at	6.2	A	0.466064	-1.3	NC	0.48058
245476_at	4.9	A	0.665527	-0.7	NC	0.5
245477_at	84.5	P	2.44e-4	-0.8	D	0.99998
245478_at	71.6	P	0.001221	-0.4	D	0.999308
245479_at	68.4	P	2.44e-4	-0.1	NC	0.583567
245480_at	61.7	P	0.018555	-0.5	D	0.998923
245481_at	343.1	P	0.001953	0	NC	0.532344
245482_at	43.9	A	0.080566	-1.1	D	0.99997
245483_at	2231.3	P	2.44e-4	-1	D	0.99998
245484_at	196.5	P	2.44e-4	-0.3	NC	0.990708
245485_at	54.7	P	0.005859	0.2	NC	0.5
245486_x_at	65.8	A	0.219482	0.4	NC	0.145682
245487_at	100.7	P	2.44e-4	0.3	NC	0.493524
245488_at	4.7	A	0.398926	-4	NC	0.934434
245489_at	61.4	A	0.080566	0	NC	0.725952
245490_at	4.5	A	0.466064	-1	NC	0.838962
245491_at	43.2	A	0.149658	-0.6	NC	0.990708
245492_at	154.1	P	7.32e-4	0.2	NC	0.5
245493_at	39.2	P	2.44e-4	-0.3	NC	0.747149
245494_at	84.8	P	0.001953	-0.3	NC	0.5
245495_at	82.3	P	0.005859	0	NC	0.984574
245496_at	149.7	P	0.001953	0.5	NC	0.366593
245497_at	4.6	A	0.601074	0.3	NC	0.342437
245498_at	68	M	0.056152	0	NC	0.5
245499_at	51.8	A	0.067627	0.4	NC	0.138386
245500_at	3.1	A	0.72583	0.2	NC	0.105663
245501_at	1.1	A	0.989258	-0.2	NC	0.980376
245502_at	193.5	P	0.001953	0.1	NC	0.5
245503_at	9	A	0.246094	-0.1	NC	0.5
245504_at	21	A	0.303711	0.3	NC	0.318909
245505_at	0.4	A	0.99585	0.2	NC	0.48058
245506_at	1.4	A	0.850342	-1.4	NC	0.838962
245507_at	3.3	A	0.888428	-0.1	NC	0.5
245508_at	3.6	A	0.753906	0.1	NC	0.39129
245509_at	20.4	A	0.080566	-1.1	NC	0.916174
245510_at	501	P	2.44e-4	-0.5	D	0.999932
245511_at	5.8	A	0.398926	-0.5	NC	0.669411
245512_at	624.9	P	2.44e-4	0.3	NC	0.263341
245513_at	134.9	P	0.00415	-0.6	NC	0.986922
245514_at	108.3	P	7.32e-4	2.4	I	0.001486
245515_at	1.3	A	0.753906	-3.9	NC	0.830902
245516_at	53.8	P	0.005859	-0.2	NC	0.757415
245517_at	93	P	0.018555	-0.3	NC	0.814019
245518_at	53.2	P	0.001953	-0.3	NC	0.949447
245519_at	4.2	A	0.80542	-0.7	NC	0.39129
245520_at	1.2	A	0.962402	-2.5	NC	0.934434
245521_at	142.7	P	0.001953	0.2	NC	0.5
245522_at	25.7	A	0.080566	-0.2	NC	0.441923
245523_at	292	P	2.44e-4	-0.5	D	0.99998
245524_at	1134	P	2.44e-4	0.1	NC	0.5
245525_at	493.3	P	0.001953	0.5	I	0.00225
245526_at	76.4	P	0.005859	-0.1	NC	0.5
245527_at	25.5	A	0.366211	-0.6	NC	0.978776
245528_at	7.5	A	0.5	-1.7	NC	0.945978
245529_at	65.9	P	2.44e-4	0.4	NC	0.5
245530_at	18.4	A	0.171387	-0.4	NC	0.703911
245531_at	180.5	P	2.44e-4	1.1	I	2.e-5
245532_at	77.8	P	7.32e-4	0.3	NC	0.263341
245533_at	62.2	P	0.005859	0.2	NC	0.403812
245534_at	1.5	A	0.828613	0.6	NC	0.153232
245535_at	98.2	P	0.037598	1.3	NC	0.01421
245536_at	25.7	A	0.27417	-1.5	D	0.999922
245537_at	2.4	A	0.601074	-0.7	NC	0.692594
245538_at	8	A	0.828613	1.3	NC	0.145682
245539_at	5.7	A	0.904785	0.5	NC	0.5
245540_at	66.8	P	0.037598	-0.2	NC	0.725952
245541_at	56.3	P	0.00293	-0.1	NC	0.905721
245542_at	18.8	A	0.432373	0.3	NC	0.493524
245543_at	19.4	M	0.056152	-0.6	NC	0.980376
245544_at	167.2	P	7.32e-4	-0.5	D	0.999922
245545_at	25.5	A	0.533936	0.3	NC	0.506476
245546_at	38.1	A	0.111572	-0.4	D	0.997968
245547_at	23.5	A	0.219482	0.2	NC	0.5
245548_at	17.6	P	0.023926	-0.2	NC	0.203871
245549_at	1	A	0.98584	-0.2	NC	0.467656
245550_at	131.1	P	7.32e-4	0.1	NC	0.5
245551_at	3.7	A	0.466064	-2.1	NC	0.975245
245552_at	104.7	P	0.00415	-0.4	MD	0.994067
245553_at	39.1	P	0.008057	0.3	NC	0.088938
245554_at	209.6	P	2.44e-4	-0.4	D	0.999611
245555_at	2923	P	2.44e-4	-0.1	NC	0.633407
245556_at	250	P	2.44e-4	-0.3	NC	0.830902
245557_at	163.7	P	7.32e-4	0	NC	0.5
245558_at	16.3	A	0.19458	-1.5	NC	0.961585
245559_at	14.9	A	0.5	0.1	NC	0.747149
245560_at	3.8	A	0.919434	0.3	NC	0.657563
245561_at	220.7	P	2.44e-4	0.7	MI	0.005409
245562_at	120.6	P	0.001953	-0.3	NC	0.980376
245563_at	425.3	P	2.44e-4	-0.4	NC	0.992212
245564_at	53.4	A	0.095215	0.1	NC	0.5
245565_at	54	P	0.023926	-0.3	NC	0.921063
245566_at	145	P	0.001221	0.3	NC	0.37888
245567_at	4024.2	P	2.44e-4	0.4	NC	0.083826
245568_at	59	P	0.046143	-0.3	NC	0.669411
245569_at	49.7	P	0.023926	-0.3	NC	0.5
245570_at	2.3	A	0.953857	-3.5	NC	0.969033
245571_at	0.9	A	0.904785	-3.5	NC	0.99288
245572_at	79.1	P	2.44e-4	-0.7	D	0.999922
245573_at	28.1	A	0.171387	0	NC	0.5
245574_at	16.2	A	0.466064	-1.3	NC	0.990708
245575_at	121.8	P	0.005859	-0.3	D	0.996301
245576_at	139.8	P	0.01416	0.6	NC	0.161038
245577_at	116.2	P	7.32e-4	-0.7	D	0.999562
245578_at	85.5	P	2.44e-4	-0.1	NC	0.62112
245579_at	14.1	A	0.171387	0.9	NC	0.5
245580_at	23.9	P	0.008057	0.5	NC	0.5
245581_at	22.1	A	0.246094	-1.1	NC	0.5
245582_at	20.7	A	0.111572	-0.5	NC	0.5
245583_at	88.5	P	0.046143	0.3	NC	0.5
245584_at	74.2	P	0.00415	0.2	NC	0.558077
245585_at	1	A	0.850342	-3.5	NC	0.990708
245586_at	97	P	0.037598	0.8	NC	0.083826
245587_at	67	P	0.010742	-0.6	D	0.99751
245588_at	14.9	P	0.010742	-0.6	NC	0.955851
245589_at	9.7	A	0.72583	0.3	NC	0.5
245590_at	9.6	A	0.27417	0.7	NC	0.583567
245591_at	3.3	A	0.633789	0.2	NC	0.506476
245592_at	10.4	A	0.219482	-1	NC	0.916174
245593_at	81.7	P	0.001953	-0.2	D	0.99751
245594_at	90.9	A	0.080566	-0.9	D	0.999965
245595_at	22.3	A	0.334473	-0.1	NC	0.861614
245596_at	0.9	A	0.828613	0.6	NC	0.330589
245597_at	65.2	A	0.080566	-0.2	NC	0.971234
245598_at	33.9	M	0.056152	-0.3	NC	0.51942
245599_at	94.3	P	0.00293	-0.3	NC	0.830902
245600_at	172.2	P	7.32e-4	0	NC	0.5
245601_at	103.2	P	0.030273	-0.2	NC	0.984574
245602_at	629.1	P	2.44e-4	-0.3	NC	0.992212
245603_at	25.3	A	0.19458	0.1	NC	0.242585
245604_at	57	P	0.001953	-0.4	D	0.998168
245605_at	182.6	P	0.00415	0.1	NC	0.814019
245606_at	42.6	P	2.44e-4	-0.5	NC	0.5
245607_at	41.2	A	0.067627	0.4	NC	0.5
245608_at	165.9	P	2.44e-4	-0.5	NC	0.988955
245609_at	19.2	A	0.149658	0.8	NC	0.5
245610_at	41	P	0.037598	0	NC	0.846768
245611_at	131.2	P	2.44e-4	0.6	I	0.003041
245612_at	476.7	P	7.32e-4	0.5	I	7.8e-5
245613_at	11.3	A	0.398926	-1.3	NC	0.342437
245614_at	4.8	A	0.72583	-2.3	NC	0.506476
245615_at	12.4	A	0.246094	0.2	NC	0.5
245616_at	2.8	A	0.828613	-1.7	NC	0.48058
245617_at	0.6	A	0.850342	-3.1	MD	0.994067
245618_at	74.4	A	0.171387	0.3	NC	0.5
245619_at	61.9	P	0.005859	-0.1	NC	0.814019
245620_at	2.7	A	0.904785	0.3	NC	0.296089
245621_at	57	P	0.023926	0	NC	0.5
245622_at	3.4	A	0.80542	-0.7	NC	0.978776
245623_s_at	23	P	0.023926	-1.3	D	0.999833
245624_at	12.7	A	0.601074	0.6	NC	0.703911
245625_at	276.1	P	7.32e-4	-0.7	D	0.999562
245626_at	749.8	P	2.44e-4	0	NC	0.5
245627_at	1.6	A	0.870361	-0.2	NC	0.921063
245628_at	19.8	A	0.366211	1.4	NC	0.5
245629_at	784	P	2.44e-4	1.3	I	2.e-5
245630_at	33	A	0.303711	-0.2	NC	0.62112
245631_at	269.4	P	2.44e-4	-0.4	NC	0.861614
245632_at	38	A	0.149658	-0.2	NC	0.725952
245633_at	408.7	P	7.32e-4	-0.1	NC	0.921063
245634_at	4.7	A	0.828613	-0.2	NC	0.925732
245635_at	32.8	M	0.056152	-0.4	NC	0.5
245636_at	2.6	A	0.533936	-2.9	NC	0.838962
245637_at	353.4	P	2.44e-4	0.2	NC	0.5
245638_s_at	399.2	P	2.44e-4	1.9	I	2.3e-5
245639_at	1014.6	P	2.44e-4	-0.4	NC	0.942324
245640_at	9.2	A	0.696289	0.3	NC	0.725952
245641_at	62.4	P	0.037598	0.1	NC	0.37888
245642_at	1093.1	P	2.44e-4	0.7	I	6.e-5
245643_at	3.9	A	0.696289	0.2	NC	0.5
245644_at	128.9	P	0.00415	0	NC	0.814019
245645_at	41.8	P	0.046143	-0.3	NC	0.900148
245646_x_at	1.3	A	0.72583	-0.3	NC	0.952736
245647_at	46.3	A	0.303711	-0.2	NC	0.48058
245648_at	1.9	A	0.962402	-1.6	NC	0.934434
245649_at	119	P	0.030273	-0.2	NC	0.767451
245650_at	28.8	A	0.171387	-0.2	NC	0.5
245651_s_at	992.8	P	2.44e-4	0.3	NC	0.5
245652_at	14	A	0.334473	0.7	NC	0.307406
245653_at	1.2	A	0.904785	-2.3	D	0.997968
245654_at	42.3	P	2.44e-4	0	NC	0.5
245655_at	4	A	0.447266	0.7	NC	0.175989
245656_at	0.8	A	0.932373	-0.2	NC	0.814019
245657_at	39.7	P	0.01416	-0.3	NC	0.925732
245658_at	2	A	0.953857	-0.1	NC	0.980376
245659_at	158.5	P	7.32e-4	-0.4	NC	0.921063
245660_at	87.3	M	0.056152	-0.2	NC	0.888286
245661_at	54.3	P	0.01416	0.3	NC	0.5
245662_at	108.7	P	0.018555	0.6	NC	0.454766
245663_at	12.6	A	0.303711	-0.1	NC	0.971234
245664_at	2.1	A	0.943848	-4.3	NC	0.868657
245665_at	235.6	P	2.44e-4	0	NC	0.5
245666_at	283.5	P	7.32e-4	0.3	NC	0.403812
245667_at	413.9	P	2.44e-4	-0.3	NC	0.984574
245668_at	777.8	P	2.44e-4	-1.8	D	0.99998
245669_at	18.6	A	0.067627	0.4	NC	0.5
245670_at	54.1	A	0.111572	0.6	NC	0.021224
245671_at	65.6	A	0.129639	0.3	NC	0.5
245672_at	14.1	A	0.5	-0.8	NC	0.99288
245673_at	6.8	A	0.633789	-0.9	NC	0.5
245674_at	75.6	P	0.008057	-0.5	NC	0.911062
245675_at	31.5	A	0.067627	-0.3	NC	0.5
245676_at	23.3	A	0.219482	-0.2	NC	0.441923
245677_at	20.3	P	0.018555	0.4	NC	0.5
245678_at	81.6	P	0.030273	0.3	NC	0.5
245679_at	125.1	P	7.32e-4	-0.1	NC	0.725952
245680_at	18.8	A	0.27417	0.1	NC	0.5
245681_at	127.5	P	0.01416	0.2	NC	0.5
245682_at	120.4	P	0.01416	0	NC	0.5
245683_at	105.6	P	0.00293	-0.1	NC	0.532344
245684_at	331.3	P	2.44e-4	0.1	NC	0.5
245685_at	56	P	0.046143	0.6	NC	0.5
245686_at	560.8	P	2.44e-4	0	NC	0.5
245687_at	198.6	P	2.44e-4	-0.4	NC	0.900148
245688_at	1974.8	P	2.44e-4	0.2	NC	0.354442
245689_at	3	A	0.665527	-1	NC	0.969033
245690_at	25.4	A	0.111572	-0.1	NC	0.657563
245691_at	93.6	A	0.067627	-0.4	D	0.997247
245692_at	32.4	A	0.303711	0.3	NC	0.916174
245693_at	86.5	P	0.001953	0.1	NC	0.5
245694_at	217.4	P	2.44e-4	-0.5	D	0.999562
245695_at	113.5	P	0.005859	-0.2	MD	0.995075
245696_at	2.2	A	0.870361	0.1	NC	0.692594
245697_at	124.7	P	0.010742	-0.5	D	0.999973
245698_at	80.7	A	0.129639	-0.1	NC	0.961585
245699_at	99.6	P	2.44e-4	-0.1	NC	0.5
245700_at	27.5	A	0.219482	-0.3	NC	0.00712
245701_at	3.4	A	0.72583	-3.5	NC	0.633407
245702_at	66.1	P	0.005859	1.1	I	2.14e-4
245703_at	15.2	A	0.149658	-0.3	NC	0.5
245704_at	101.8	P	0.001953	-0.4	NC	0.98579
245705_at	5.4	A	0.567627	0.8	NC	0.5
245706_at	2.2	A	0.828613	0.3	NC	0.39129
245707_at	32.5	A	0.149658	0.2	NC	0.203871
245708_at	2.6	A	0.665527	0.1	NC	0.5
245709_at	115.8	P	0.00293	0.2	NC	0.467656
245710_at	35.1	A	0.219482	0.2	NC	0.5
245711_at	242.1	P	2.44e-4	-0.3	NC	0.945978
245712_at	27	A	0.111572	-0.7	NC	0.5
245713_at	26.9	P	0.037598	-0.1	NC	0.5
245714_at	270.1	P	2.44e-4	-0.1	NC	0.657563
245715_s_at	3759.6	P	2.44e-4	0.5	NC	0.050553
245716_at	52.3	P	0.001221	-0.4	NC	0.964215
245717_at	15.8	A	0.219482	-0.7	NC	0.506476
245718_at	143.5	P	0.018555	-0.2	NC	0.796129
245719_at	22.4	A	0.27417	0.1	NC	0.921063
245720_at	2.6	A	0.850342	0.1	NC	0.875448
245721_s_at	111.8	P	7.32e-4	-0.1	NC	0.945978
245722_at	66.2	P	0.018555	-0.3	NC	0.955851
245723_at	64.1	A	0.303711	-0.6	NC	0.992212
245724_at	325.8	P	0.001221	-0.1	NC	0.5
245725_at	89.1	P	0.001221	0	NC	0.805199
245726_at	29.6	A	0.171387	0.1	NC	0.416433
245727_at	50.1	P	0.023926	-0.1	NC	0.5
245728_at	52.9	A	0.095215	-0.3	NC	0.930187
245729_at	327.1	P	2.44e-4	0.2	NC	0.493524
245730_at	63.1	P	0.030273	0.3	NC	0.5
245731_at	106.8	P	0.037598	-1.1	D	0.99998
245732_at	125.1	P	0.001221	0.1	NC	0.657563
245733_at	126.7	P	0.00293	0.2	NC	0.5
245734_at	133.5	P	7.32e-4	0.8	I	0.00249
245735_at	141.4	P	2.44e-4	1.1	I	3.5e-5
245736_at	9621.1	P	2.44e-4	0.7	I	4.38e-4
245737_at	109.6	P	2.44e-4	-1	D	0.99998
245738_at	21	A	0.246094	0.1	NC	0.5
245739_at	122.7	P	7.32e-4	1	I	5.52e-4
245740_at	203.3	P	0.008057	0.6	NC	0.035785
245741_at	21.1	A	0.246094	0.7	NC	0.725952
245742_at	1120.6	P	7.32e-4	0.5	NC	0.044149
245743_at	3.6	A	0.80542	1.1	NC	0.62112
245744_at	1.5	A	0.976074	0.2	NC	0.5
245745_at	0.2	A	0.999268	-0.9	NC	0.992212
245746_at	1563.6	P	2.44e-4	0.6	NC	0.007788
245747_at	22.4	P	0.046143	-0.1	NC	0.945978
245748_at	110.8	P	0.005859	-0.4	D	0.999899
245749_at	3.7	A	0.601074	-1.6	NC	0.62112
245750_at	1197.9	P	2.44e-4	0.1	NC	0.5
245751_s_at	32.8	P	7.32e-4	-0.4	NC	0.938478
245752_at	2.4	A	0.753906	-2.2	NC	0.921063
245753_at	0.7	A	0.888428	-3.2	D	0.999226
245754_at	2.3	A	0.696289	1.5	NC	0.252851
245755_at	46.3	M	0.056152	0.8	NC	0.263341
245756_at	519.6	P	2.44e-4	0.1	NC	0.5
245757_at	23	A	0.080566	1.1	NC	0.035785
245758_at	29.9	P	0.01416	-0.9	D	0.998799
245759_at	99.6	P	0.010742	-0.2	NC	0.99288
245760_s_at	5.4	A	0.466064	2.5	NC	0.213188
245761_at	183	P	0.001953	0	NC	0.5
245762_at	40.9	A	0.095215	0.3	NC	0.5
245763_at	102	P	2.44e-4	-0.6	D	0.999448
245764_s_at	36.8	A	0.219482	-0.7	D	0.998514
245765_at	22.6	A	0.398926	0	NC	0.830902
245766_at	4.3	A	0.633789	-1	NC	0.971234
245767_at	41.3	A	0.067627	-0.1	NC	0.532344
245768_at	245.6	P	2.44e-4	0.4	NC	0.161038
245769_at	38.2	P	0.00293	0.2	NC	0.5
245770_at	78.4	P	7.32e-4	-0.2	NC	0.5
245771_at	37.6	P	0.023926	0.8	NC	0.213188
245772_at	82.9	P	2.44e-4	-0.5	NC	0.767451
245773_at	91.3	P	7.32e-4	0.1	NC	0.467656
245774_at	87.2	P	0.030273	0.1	NC	0.5
245775_at	307.5	P	2.44e-4	-0.4	NC	0.964215
245776_at	337.2	P	2.44e-4	0.2	NC	0.454766
245777_at	52.1	P	2.44e-4	-0.4	D	0.999727
245778_at	35.5	A	0.19458	-0.6	NC	0.973302
245779_at	2.1	A	0.780518	-1.9	NC	0.955851
245780_at	211.8	P	7.32e-4	-0.5	D	0.998799
245781_at	388.2	P	0.001221	-0.7	D	0.999932
245782_at	11.7	A	0.753906	2.8	NC	0.5
245783_s_at	50.2	A	0.149658	0.5	NC	0.194801
245784_at	94.6	P	0.023926	-0.1	MD	0.995075
245785_at	2.4	A	0.981445	0.2	NC	0.232549
245786_at	95	P	0.023926	-0.2	NC	0.984574
245787_at	320.1	P	2.44e-4	-0.2	NC	0.991489
245788_at	144.2	P	0.00293	-0.2	NC	0.921063
245789_at	105.6	P	2.44e-4	-1	D	0.99998
245790_at	96.1	P	0.001221	0.7	I	0.00249
245791_at	1155.3	P	2.44e-4	0.5	NC	0.054022
245792_at	257.3	P	2.44e-4	-0.2	NC	0.703911
245793_at	102	M	0.056152	1.2	NC	0.024755
245794_at	323.6	P	2.44e-4	-0.7	D	0.99996
245795_at	99.6	P	0.001221	0.4	NC	0.088938
245796_at	649.4	P	2.44e-4	-0.3	D	0.999973
245797_at	37.4	A	0.219482	-0.2	NC	0.767451
245798_at	12.9	A	0.466064	-0.3	NC	0.725952
245799_at	0.7	A	0.943848	-0.5	NC	0.949447
245800_at	81.2	P	0.01416	0.1	NC	0.838962
245801_at	1.3	A	0.989258	-0.7	NC	0.992212
245802_at	12.9	A	0.149658	-0.1	NC	0.692594
245803_at	1229	P	2.44e-4	-0.7	D	0.99998
245804_at	1.6	A	0.976074	0.2	NC	0.681091
245805_at	6.2	A	0.466064	0.2	NC	0.921063
245806_at	45.4	A	0.303711	0.1	NC	0.5
245807_at	22.4	A	0.366211	-1.5	D	0.999759
245808_at	71	P	0.010742	-0.6	NC	0.989865
245809_at	180.8	P	2.44e-4	0.3	NC	0.48058
245810_at	71.5	A	0.171387	-0.4	NC	0.961585
245811_at	1.3	A	0.780518	-2.7	NC	0.988955
245812_at	8	A	0.696289	0.8	NC	0.274048
245813_at	5.1	A	0.633789	1.3	NC	0.5
245814_at	46.3	A	0.303711	0.1	NC	0.5
245815_at	84.4	M	0.056152	0.1	NC	0.5
245816_at	2.4	A	0.601074	0	NC	0.62112
245817_at	62.5	P	7.32e-4	-0.5	D	0.999833
245818_at	142.1	P	0.001953	0.2	NC	0.5
245819_at	41	P	0.018555	0.5	NC	0.105663
245820_at	26	A	0.303711	-0.6	NC	0.868657
245821_at	435	P	2.44e-4	-0.2	NC	0.846768
245822_at	437	P	2.44e-4	-0.5	D	0.999833
245823_at	19.6	A	0.27417	1.2	NC	0.48058
245824_at	18.7	A	0.533936	2	NC	0.838962
245825_at	112.5	P	2.44e-4	0	NC	0.5
245826_at	9.4	A	0.432373	1.3	NC	0.5
245827_at	19.6	M	0.056152	-0.4	NC	0.5
245828_at	68.3	A	0.080566	0.4	NC	0.454766
245829_at	0.5	A	0.665527	0	NC	0.5
245830_at	28.3	A	0.171387	0.4	NC	0.51942
245831_at	70	P	2.44e-4	0.2	NC	0.467656
245832_at	733.3	P	2.44e-4	0.4	NC	0.015426
245833_at	32.9	A	0.19458	-0.2	NC	0.945978
245834_at	1.5	A	0.976074	-0.2	NC	0.894337
245835_at	1.9	A	0.601074	-2.3	NC	0.916174
245836_at	0.2	A	0.886719	-3	NC	0.99119
245837_at	11	A	0.129639	-0.5	NC	0.736659
245838_at	86.8	P	0.001953	-0.3	NC	0.5
245839_at	11.6	A	0.5	-0.3	NC	0.5
245840_at	31.6	P	0.01416	-0.1	NC	0.467656
245841_s_at	5620.8	P	2.44e-4	0.6	I	1.47e-4
245842_at	10.5	A	0.5	1.5	NC	0.177412
245843_at	61.4	A	0.067627	0.1	NC	0.786812
245844_at	169.4	P	0.00415	0	NC	0.846768
245845_at	59.3	P	0.001221	-0.2	NC	0.900148
245846_at	45.5	P	0.00293	-0.4	D	0.999508
245847_at	42.2	A	0.149658	-0.1	NC	0.60871
245848_at	114.8	P	2.44e-4	0.4	NC	0.429141
245849_at	124.2	P	0.001953	0.7	I	3.5e-5
245850_at	18.5	A	0.432373	-1.6	D	0.999932
245851_at	102	P	2.44e-4	-0.9	D	0.999786
245852_at	180.4	P	0.001953	0.6	I	3.46e-4
245853_at	82.9	P	0.00415	-0.2	NC	0.692594
245854_at	216.6	P	0.00293	0.1	NC	0.5
245855_at	186.3	P	7.32e-4	-0.5	MD	0.994591
245856_at	24.3	P	0.01416	0.4	NC	0.161038
245857_at	2.1	A	0.753906	-3.6	NC	0.715033
245858_at	5.1	A	0.466064	-1.5	NC	0.5
245859_at	74.5	A	0.067627	0.4	NC	0.5
245860_at	38.2	A	0.246094	1.2	NC	0.111714
245861_at	27.4	A	0.111572	0.3	NC	0.5
245862_at	259.9	P	7.32e-4	-0.7	D	0.999899
245863_s_at	59.6	P	0.046143	0.1	NC	0.5
245864_at	47.7	A	0.219482	-0.6	NC	0.930187
245865_at	2.6	A	0.72583	0.1	NC	0.5
245866_s_at	56	P	0.00415	-1	D	0.99998
245867_at	267	P	2.44e-4	-0.2	NC	0.777251
245868_at	337.7	P	2.44e-4	-1	D	0.99998
245869_at	33.6	A	0.303711	0.2	NC	0.5
245870_at	63.8	A	0.246094	-0.3	D	0.996301
245871_at	6.8	A	0.466064	-0.7	NC	0.441923
245872_at	75.5	P	0.01416	0.3	NC	0.467656
245873_at	53.3	M	0.056152	-0.1	NC	0.942324
245874_at	8710.6	P	0.001953	1.3	I	2.66e-4
245875_at	1210.4	P	2.44e-4	1.5	I	6.e-5
245876_at	20.3	A	0.111572	0	NC	0.5
245877_at	16.9	A	0.5	2.2	NC	0.5
245878_at	51	P	0.01416	-0.1	NC	0.5
245879_at	101.1	P	0.001953	0.5	NC	0.099852
245880_at	12.7	A	0.27417	0.2	NC	0.493524
245881_at	97.3	P	7.32e-4	-0.8	D	0.999977
245882_at	1.3	A	0.994141	-1.6	NC	0.990708
245883_at	5.2	A	0.366211	-1.6	NC	0.657563
245884_at	78.9	P	0.005859	0.1	NC	0.5
245885_at	221.5	P	7.32e-4	-1.4	D	0.999948
245886_at	551.4	P	2.44e-4	0.1	NC	0.5
245887_at	221.3	P	7.32e-4	0	NC	0.5
245888_at	152.2	P	0.001221	0.1	NC	0.5
245889_at	1957.1	P	2.44e-4	1.6	I	2.e-5
245890_at	1.5	A	0.72583	-0.1	NC	0.5
245891_at	747.5	P	2.44e-4	-0.8	D	0.99751
245892_at	19.1	A	0.366211	2.2	NC	0.069813
245893_at	129.2	P	2.44e-4	0.3	NC	0.429141
245894_at	337.9	P	2.44e-4	-0.1	NC	0.725952
245895_at	66.4	A	0.080566	-0.1	NC	0.5
245896_at	161.9	P	2.44e-4	0.7	I	0.003699
245897_at	52	A	0.19458	-1	D	0.999922
245898_at	103.3	P	0.008057	0.1	NC	0.5
245899_at	110.9	P	0.005859	0.2	NC	0.5
245900_at	236.7	P	2.44e-4	0	NC	0.5
245901_at	47.8	A	0.129639	0.4	NC	0.5
245902_at	29	A	0.171387	0.4	NC	0.5
245903_at	40.5	A	0.080566	-0.9	D	0.996959
245904_at	67.9	P	7.32e-4	-0.2	NC	0.975245
245905_at	957.4	P	7.32e-4	0.4	NC	0.203871
245906_at	36.9	A	0.219482	-0.1	NC	0.757415
245907_at	1.3	A	0.943848	-1.8	NC	0.506476
245908_at	5	A	0.533936	0.1	NC	0.145682
245909_at	54.4	A	0.080566	-0.3	MD	0.994067
245910_at	170.3	P	2.44e-4	0	NC	0.715033
245911_at	615	P	2.44e-4	-0.1	NC	0.822588
245912_at	466.9	P	0.01416	1.9	I	3.07e-4
245913_at	690.8	P	2.44e-4	-0.4	NC	0.992212
245914_at	92.6	P	0.00415	0.3	NC	0.5
245915_s_at	1630.3	P	2.44e-4	0	NC	0.5
245916_at	11.3	A	0.129639	-0.8	NC	0.757415
245917_at	300	P	7.32e-4	0.1	NC	0.51942
245918_at	13.2	A	0.398926	0	NC	0.5
245919_at	5.6	A	0.665527	-1	NC	0.980376
245920_at	17.8	A	0.129639	-0.4	NC	0.805199
245921_at	27.5	A	0.219482	-0.6	NC	0.991489
245922_at	0.4	A	0.932373	-0.5	NC	0.942324
245923_at	26.7	A	0.27417	0.1	NC	0.846768
245924_at	122.4	P	0.00293	0.6	NC	0.088938
245925_at	448.4	P	2.44e-4	-0.6	D	0.99997
245926_at	60	A	0.095215	-0.6	D	0.99987
245927_at	23.9	A	0.533936	1.8	NC	0.366593
245928_s_at	559.5	P	2.44e-4	1.8	I	2.e-5
245929_at	150.9	P	2.44e-4	0	NC	0.62112
245930_at	92.1	A	0.111572	0.7	NC	0.083826
245931_at	4.7	A	0.5	-2.8	NC	0.583567
245932_at	236.3	P	0.001221	0.3	NC	0.5
245933_at	19.6	A	0.366211	-1.2	NC	0.971234
245934_at	279.4	P	0.00293	-0.3	D	0.999382
245935_at	41.8	P	0.046143	-0.1	NC	0.5
245936_at	62.9	P	0.01416	0.2	NC	0.5
245937_at	149.3	P	2.44e-4	-0.2	NC	0.814019
245938_at	278.7	P	2.44e-4	-0.3	NC	0.861614
245939_at	1687.1	P	2.44e-4	-0.1	NC	0.5
245940_at	127	P	2.44e-4	-0.5	D	0.99751
245941_at	278.8	P	2.44e-4	-1	D	0.999899
245942_at	2.4	A	0.72583	-3.2	D	0.998168
245943_at	53.1	A	0.171387	0.2	NC	0.5
245944_at	96.3	P	2.44e-4	-0.6	D	0.999508
245945_at	1.8	A	0.943848	-3	NC	0.949447
245946_at	3.3	A	0.780518	-0.1	NC	0.596188
245947_at	503.3	P	7.32e-4	0	NC	0.5
245948_at	108.1	P	0.037598	-0.2	NC	0.925732
245949_at	3060.2	P	2.44e-4	0.1	NC	0.5
245950_at	89.2	P	0.005859	-0.1	NC	0.5
245951_at	526.3	P	2.44e-4	0.4	NC	0.065566
245952_at	11.2	A	0.601074	-1	NC	0.984574
245953_at	7	A	0.919434	0.3	NC	0.185981
245954_at	52.8	A	0.171387	-0.1	NC	0.921063
245955_at	32.2	A	0.129639	0.2	NC	0.284967
245956_s_at	2503.1	P	2.44e-4	0.5	NC	0.018128
245957_at	582.5	P	2.44e-4	-0.1	NC	0.916174
245958_at	4.3	A	0.753906	-2.2	NC	0.983269
245959_at	0.9	A	0.828613	0.4	NC	0.5
245960_at	146.7	P	0.01416	0.2	NC	0.5
245961_at	46.2	A	0.149658	-0.6	NC	0.989865
245962_at	164.5	P	0.00293	1.1	I	0.001201
245963_at	1.8	A	0.366211	-3	NC	0.583567
245964_at	6.2	A	0.665527	-3.1	NC	0.805199
245965_at	42.6	A	0.303711	0.2	NC	0.5
245966_at	26.8	A	0.5	-1.1	D	0.99775
245967_at	1.3	A	0.999268	-5.1	D	0.99998
245968_at	4	A	0.953857	-0.3	NC	0.942324
245969_at	76.3	A	0.067627	-0.1	NC	0.814019
245970_at	4.2	A	0.870361	-2.6	NC	0.796129
245971_at	167.1	P	0.00293	-0.2	D	0.999965
245972_at	146.8	P	2.44e-4	0.1	NC	0.5
245973_at	0.2	A	0.696289	-1.8	NC	0.786812
245974_at	5.5	A	0.567627	-0.2	NC	0.934434
245975_at	208.1	P	0.010742	0.4	NC	0.37888
245976_at	111.2	P	7.32e-4	1.6	I	3.e-5
245977_at	1409.1	P	2.44e-4	2.2	I	2.e-5
245978_at	5.4	A	0.72583	2	NC	0.48058
245979_at	22.6	P	0.046143	-0.1	NC	0.736659
245980_at	8.6	A	0.533936	0.4	NC	0.814019
245981_at	239.6	P	0.001953	-0.5	D	0.99987
245982_at	36.9	A	0.303711	-0.4	NC	0.5
245983_at	68.3	P	0.001221	-0.3	NC	0.958799
245984_at	250.1	P	2.44e-4	0.3	NC	0.5
245985_at	361.8	P	2.44e-4	-0.1	NC	0.725952
245986_at	171.5	P	0.001953	0	NC	0.5
245987_at	1251	P	2.44e-4	0.2	NC	0.5
245988_at	212	P	2.44e-4	0.1	NC	0.5
245989_s_at	448.7	P	7.32e-4	-0.4	D	0.99998
245990_at	93.4	P	0.00293	0	NC	0.703911
245991_at	491.9	P	2.44e-4	0.5	NC	0.024755
245992_at	20.1	A	0.129639	-0.5	NC	0.692594
245993_at	763	P	2.44e-4	-0.4	D	0.998349
245994_at	37.5	A	0.149658	0	NC	0.263341
245995_at	28.1	A	0.219482	0.3	NC	0.669411
245996_at	1.7	A	0.888428	-0.3	NC	0.37888
245997_at	1.1	A	0.533936	-2.7	NC	0.62112
245998_at	515.5	P	7.32e-4	0.1	NC	0.5
245999_at	1773.1	P	2.44e-4	0.2	NC	0.5
246000_at	52.2	A	0.095215	1.7	NC	0.006503
246001_at	0.7	A	0.888428	-0.2	NC	0.786812
246002_at	2.4	A	0.976074	0.5	NC	0.467656
246003_at	903.3	P	2.44e-4	0.2	NC	0.5
246004_at	8.4	A	0.533936	-1.9	NC	0.949447
246005_at	138.6	P	7.32e-4	0.2	NC	0.5
246006_at	2345.3	P	2.44e-4	0.4	NC	0.213188
246007_at	107.8	P	2.44e-4	0.1	NC	0.5
246008_at	192.4	P	0.001953	0.8	I	1.89e-4
246009_at	78.6	P	0.01416	-0.3	NC	0.938478
246010_at	43.3	M	0.056152	-0.3	NC	0.875448
246011_at	32.1	A	0.171387	0	NC	0.506476
246012_at	115.1	P	0.00293	-0.4	NC	0.98579
246013_at	16.3	A	0.080566	0.1	NC	0.5
246014_at	1.4	A	0.98584	-0.3	NC	0.900148
246015_at	99.8	P	0.018555	0.1	NC	0.5
246016_at	108.7	P	7.32e-4	-0.1	NC	0.747149
246017_at	165.4	P	0.00415	0	NC	0.5
246018_at	91.5	P	0.00415	-0.3	NC	0.925732
246019_at	6.5	A	0.5	0	NC	0.5
246020_at	176.4	P	2.44e-4	0.2	NC	0.5
246021_at	5.5	A	0.696289	-3.1	NC	0.830902
246022_at	1.4	A	0.943848	-0.2	NC	0.786812
246023_at	24.7	P	0.023926	0.1	NC	0.5
246024_at	2.6	A	0.932373	-0.1	NC	0.777251
246025_at	27.7	A	0.5	0.1	NC	0.5
246026_at	232.3	P	0.001221	0	NC	0.767451
246027_at	46	P	0.030273	-0.3	NC	0.964215
246028_at	257.4	P	2.44e-4	-0.4	D	0.997968
246029_at	1920.2	P	2.44e-4	0	NC	0.5
246030_at	197	P	0.001953	-0.2	NC	0.925732
246031_at	176.4	P	0.005859	-0.3	D	0.999727
246032_s_at	8.8	A	0.303711	-0.1	NC	0.37888
246033_at	145.2	P	0.001221	0.1	NC	0.5
246034_at	148.9	P	0.005859	-0.2	NC	0.978776
246035_at	886.7	P	2.44e-4	0.8	I	6.8e-5
246036_at	107.3	P	0.00415	0.6	NC	0.007788
246037_at	100.1	P	0.001221	-0.4	NC	0.980376
246038_s_at	43.8	P	0.046143	-0.1	NC	0.736659
246039_at	123.2	P	0.00293	0.4	NC	0.5
246040_at	198.7	P	2.44e-4	0.5	NC	0.083826
246041_at	183.3	P	2.44e-4	0.5	NC	0.069813
246042_at	786.7	P	2.44e-4	0.5	I	0.001651
246043_at	75.7	P	0.046143	0.2	NC	0.5
246044_at	140.9	P	2.44e-4	-0.6	D	0.999611
246045_at	91	P	0.037598	-0.3	D	0.999135
246046_at	20.6	A	0.27417	0	NC	0.596188
246047_at	28.8	A	0.466064	0.8	NC	0.5
246048_at	4.4	A	0.567627	0.4	NC	0.747149
246049_at	1.1	A	0.665527	-1.8	NC	0.949447
246050_s_at	353.8	P	2.44e-4	-0.3	D	0.999932
246051_at	318.3	P	2.44e-4	-0.1	NC	0.5
246052_at	15.2	A	0.19458	-0.1	NC	0.5
246053_at	53.4	A	0.129639	-0.3	NC	0.5
246054_at	52.4	A	0.149658	0.3	NC	0.105663
246055_at	99.4	P	0.018555	0.6	NC	0.094279
246056_at	110.4	A	0.080566	0.1	NC	0.596188
246057_at	64.7	P	0.001221	-0.1	NC	0.416433
246058_at	198.8	P	2.44e-4	0.2	NC	0.5
246059_at	148.4	P	0.001221	-0.3	NC	0.992212
246060_at	264.6	P	7.32e-4	0.2	NC	0.454766
246061_at	186.1	P	2.44e-4	0	NC	0.5
246062_at	204.9	P	7.32e-4	-0.5	D	0.998168
246063_at	66.6	P	0.001953	-0.8	D	0.999811
246064_at	402.1	P	7.32e-4	0.2	NC	0.5
246065_at	13.1	A	0.398926	-0.3	NC	0.645558
246066_at	103.6	P	0.018555	-0.1	NC	0.952736
246067_at	296.6	P	0.001953	1.6	I	2.3e-5
246068_at	7747.2	P	2.44e-4	0.7	NC	0.044149
246069_at	9.8	A	0.398926	-0.8	NC	0.5
246070_at	1459.6	P	2.44e-4	0.7	I	1.67e-4
246071_at	99.9	P	0.005859	-0.3	NC	0.969033
246072_at	25.4	P	0.023926	0	NC	0.5
246073_at	566.2	P	2.44e-4	0.4	NC	0.330589
246074_at	83.5	P	0.005859	0	NC	0.645558
246075_at	12.5	A	0.171387	-1.1	NC	0.988955
246076_at	62.9	P	0.00415	-1.1	D	0.99997
246077_at	6.5	A	0.171387	-2.6	NC	0.838962
246078_s_at	23.7	A	0.095215	0.3	NC	0.296089
246079_at	51.8	A	0.067627	0.3	NC	0.5
246080_at	0.9	A	0.533936	0.1	NC	0.545234
246081_s_at	175.7	P	2.44e-4	-0.5	D	0.998923
246082_at	1.7	A	0.72583	-0.5	NC	0.757415
246083_at	50.1	A	0.19458	-0.5	NC	0.861614
246084_at	47	P	0.030273	0.3	NC	0.5
246085_at	73.3	P	7.32e-4	0.4	NC	0.033304
246086_at	28.9	A	0.219482	-0.4	NC	0.342437
246087_at	69.4	P	0.001221	-0.2	NC	0.958799
246088_at	161.6	P	0.001953	0	NC	0.830902
246089_at	780.8	P	2.44e-4	0.2	NC	0.5
246090_at	288.2	P	7.32e-4	-0.8	D	0.99998
246091_at	109	P	0.046143	0.6	NC	0.5
246092_at	1510.8	P	2.44e-4	0.5	NC	0.006503
246093_at	159.1	P	0.001221	0.1	NC	0.5
246094_at	61.4	P	7.32e-4	-0.2	NC	0.925732
246095_at	27.9	P	0.037598	-0.8	NC	0.973302
246096_at	17.7	A	0.246094	-0.1	NC	0.747149
246097_at	236.3	P	0.001221	0.9	I	0.003699
246098_at	295.8	P	0.001221	0.1	NC	0.5
246099_at	195.5	P	2.44e-4	1.9	I	2.e-5
246100_at	4.9	A	0.696289	-1.2	NC	0.5
246101_at	1.6	A	0.80542	-2	NC	0.715033
246102_at	2.6	A	0.80542	-1.4	NC	0.692594
246103_at	90.1	M	0.056152	0.1	NC	0.777251
246104_at	166.8	P	7.32e-4	0	NC	0.5
246105_at	23.1	A	0.303711	1	NC	0.296089
246106_at	4.7	A	0.80542	-0.2	NC	0.846768
246107_at	11.6	A	0.149658	-0.2	NC	0.5
246108_at	985.1	P	2.44e-4	0.3	NC	0.39129
246109_at	86.3	P	0.00293	-0.1	NC	0.669411
246110_at	14.8	A	0.5	0.9	NC	0.506476
246111_at	86.6	P	0.00293	-0.1	NC	0.5
246112_at	149.9	P	2.44e-4	0	NC	0.736659
246113_at	7.5	A	0.466064	-1.7	NC	0.5
246114_at	780.9	P	2.44e-4	-0.3	D	0.999786
246115_at	72.7	P	0.005859	-0.1	NC	0.681091
246116_at	20	M	0.056152	-0.9	NC	0.715033
246117_at	107.8	P	0.046143	-0.1	NC	0.916174
246118_at	9	A	0.601074	0.7	NC	0.5
246119_at	420.9	P	2.44e-4	-0.4	NC	0.991489
246120_at	55.6	P	7.32e-4	-1	D	0.999911
246121_at	46.6	A	0.111572	0.7	NC	0.041201
246122_at	8.8	A	0.696289	-1	NC	0.98579
246123_at	10.8	A	0.432373	-1	NC	0.875448
246124_at	473.6	P	2.44e-4	0.6	I	4.38e-4
246125_at	121.4	P	0.00415	-0.5	D	0.99997
246126_at	132.3	P	2.44e-4	0.3	NC	0.5
246127_s_at	0.7	A	0.962402	-0.1	NC	0.830902
246128_at	29.5	A	0.366211	0.6	NC	0.131343
246129_at	1.2	A	0.780518	-0.2	NC	0.905721
246130_at	16.8	A	0.5	0.5	NC	0.5
246131_at	646.3	P	2.44e-4	0.6	I	7.8e-5
246132_at	6.2	A	0.432373	-1.2	NC	0.5
246133_at	893.9	P	2.44e-4	-0.5	D	0.999811
246134_at	103.6	P	2.44e-4	-0.4	NC	0.964215
246135_at	1249	P	2.44e-4	-0.3	NC	0.98579
246136_at	24.8	A	0.601074	0.8	NC	0.493524
246137_at	1.4	A	0.865479	0.1	NC	0.5
246138_at	36.2	P	0.010742	-0.2	NC	0.703911
246139_at	109.4	P	0.010742	-0.9	D	0.99997
246140_at	128.6	P	0.008057	0.1	NC	0.5
246141_at	26	A	0.149658	-0.7	NC	0.681091
246142_at	430	P	2.44e-4	0.5	I	6.e-5
246143_at	173.4	P	7.32e-4	-0.4	D	0.999977
246144_at	64.7	P	0.046143	0.2	NC	0.5
246145_at	2.3	A	0.665527	0.4	NC	0.041201
246146_at	184.6	P	0.001953	-0.1	NC	0.669411
246147_s_at	383.7	P	2.44e-4	0.3	NC	0.37888
246148_at	55	P	0.010742	-0.3	NC	0.645558
246149_at	2435.9	P	2.44e-4	0.4	NC	0.021224
246150_at	335	P	0.00293	-0.1	NC	0.875448
246151_at	21.6	A	0.219482	-0.4	NC	0.983269
246152_at	35.6	A	0.095215	0.2	NC	0.252851
246153_s_at	1094.6	P	2.44e-4	0.3	NC	0.5
246154_at	61.8	A	0.111572	0.2	NC	0.725952
246155_at	55.2	P	0.030273	-0.3	NC	0.854318
246156_at	1610.7	P	2.44e-4	0.4	NC	0.050553
246157_at	468.9	P	2.44e-4	0.3	NC	0.185981
246158_at	66.6	P	0.023926	-0.1	NC	0.767451
246159_at	10.8	A	0.334473	1.8	NC	0.657563
246160_at	124.2	P	7.32e-4	-0.2	NC	0.989865
246161_at	838.9	P	2.44e-4	0.4	NC	0.145682
246162_at	93.5	P	0.001221	-0.3	D	0.998168
246163_at	3.2	A	0.932373	0.3	NC	0.532344
246164_at	2.4	A	0.601074	-3.5	NC	0.814019
246165_at	17.8	A	0.27417	2.9	NC	0.124552
246166_at	2.6	A	0.665527	-2.2	NC	0.767451
246167_at	30.8	A	0.27417	0.1	NC	0.5
246168_at	1.1	A	0.943848	0.2	NC	0.875448
246169_at	116.8	P	0.001953	-0.1	NC	0.5
246170_at	515.7	P	2.44e-4	0	NC	0.5
246171_at	337	P	2.44e-4	-0.5	D	0.999135
246172_s_at	14.3	A	0.303711	0.3	NC	0.429141
246173_s_at	184.2	P	2.44e-4	0	NC	0.5
246174_s_at	9.3	A	0.432373	-1.2	NC	0.900148
246175_s_at	2.7	A	0.567627	-3.2	D	0.999508
246176_at	1.1	A	0.919434	0.2	NC	0.814019
246177_at	3.1	A	0.665527	0.6	NC	0.532344
246178_s_at	3	A	0.533936	-2.3	NC	0.875448
246179_at	3.9	A	0.962402	-0.4	NC	0.921063
246180_at	106.6	P	7.32e-4	-0.6	D	0.99987
246181_at	48.2	P	0.008057	1	I	2.73e-4
246182_at	43.3	P	0.001953	0.1	NC	0.5
246183_at	14.7	A	0.753906	0.8	NC	0.5
246184_at	315.4	P	7.32e-4	-0.5	D	0.999833
246185_at	157.7	P	0.005859	0.2	NC	0.545234
246186_at	17.9	A	0.366211	-0.5	NC	0.657563
246187_at	125.1	P	0.00293	1.8	I	6.8e-5
246188_at	43.2	M	0.056152	-0.3	NC	0.5
246189_at	144.5	P	0.010742	0.2	NC	0.5
246190_at	99.1	P	0.00293	0.1	NC	0.5
246191_at	1378.9	P	2.44e-4	-0.1	NC	0.777251
246192_at	620.9	P	2.44e-4	0	NC	0.5
246193_at	179.4	P	2.44e-4	0.6	NC	0.006503
246194_at	139.4	P	0.001953	0	NC	0.861614
246195_at	232.8	P	0.001953	-0.3	D	0.999382
246196_at	105	P	2.44e-4	0.3	NC	0.454766
246197_at	241.3	P	2.44e-4	-0.7	D	0.99998
246198_at	88.6	P	2.44e-4	-0.2	NC	0.822588
246199_at	112	P	0.010742	0.7	NC	0.242585
246200_at	25.8	A	0.219482	-1.2	D	0.999135
246201_at	195.4	P	7.32e-4	-0.8	D	0.999811
246202_at	82.7	P	2.44e-4	0.3	NC	0.5
246203_at	658.9	P	2.44e-4	0.4	NC	0.024755
246204_at	165	P	0.008057	0.1	NC	0.5
246205_at	113.3	P	7.32e-4	-0.1	NC	0.5
246206_at	1.4	A	0.80542	-3	NC	0.854318
246207_at	137.6	P	2.44e-4	0.2	NC	0.5
246208_at	13.1	A	0.5	-0.1	NC	0.467656
246209_at	22.5	A	0.19458	0.5	NC	0.5
246210_at	72.8	P	2.44e-4	0	NC	0.5
246211_at	284.6	P	2.44e-4	-0.3	D	0.999562
246212_at	63.1	P	2.44e-4	-0.4	NC	0.980376
246213_at	100.4	P	0.037598	-0.7	D	0.999382
246214_at	540.6	P	2.44e-4	0	NC	0.5
246215_at	7.9	A	0.366211	-0.3	NC	0.131343
246216_at	139.6	P	2.44e-4	-0.1	NC	0.5
246217_at	74.2	P	0.010742	-0.1	NC	0.934434
246218_at	144.2	P	2.44e-4	-0.4	D	0.999562
246219_at	388.8	P	2.44e-4	-0.2	NC	0.830902
246220_at	332.2	P	2.44e-4	0.4	NC	0.033304
246221_at	142.2	P	0.00415	0.2	NC	0.5
246222_at	20.1	M	0.056152	-1.4	NC	0.991489
246223_at	100	P	0.001953	-0.5	D	0.997247
246224_at	12.3	A	0.334473	-1.2	NC	0.692594
246225_at	98.8	P	2.44e-4	0.3	NC	0.044149
246226_at	100.1	P	0.023926	0.4	I	0.002753
246227_at	2.6	A	0.780518	-0.9	NC	0.961585
246228_at	1632	P	2.44e-4	0.6	I	2.e-5
246229_at	88.2	P	2.44e-4	-1	D	0.999973
246230_at	60.8	A	0.149658	0.1	NC	0.5
246231_at	43.5	P	0.005859	-0.4	D	0.99987
246232_at	262.7	P	2.44e-4	-0.1	NC	0.777251
246233_at	154.2	P	2.44e-4	0	NC	0.5
246234_at	124.5	P	0.001953	0.1	NC	0.5
246235_at	80.3	P	0.030273	0.6	NC	0.105663
246236_at	89.9	A	0.19458	0.3	NC	0.5
246237_at	122.4	P	0.001221	0.5	NC	0.5
246238_at	149.7	P	2.44e-4	1.2	I	6.92e-4
246239_at	114.9	P	0.030273	-0.4	D	0.99998
246240_at	132	P	0.00293	0.4	NC	0.318909
246241_at	50.3	A	0.111572	1.2	I	0.00225
246242_at	13.5	A	0.601074	-0.7	NC	0.747149
246243_at	130.5	P	2.44e-4	-0.5	NC	0.993497
246244_at	209.5	P	7.32e-4	-0.1	NC	0.596188
246245_at	323.7	P	2.44e-4	-0.1	NC	0.596188
246246_at	17.2	A	0.27417	-0.5	NC	0.838962
246247_at	269.2	P	2.44e-4	-0.4	D	0.998168
246248_at	2.4	A	0.780518	0.8	NC	0.570859
246249_at	114.1	P	0.005859	0.2	NC	0.5
246250_at	32.9	P	0.010742	0.3	NC	0.177412
246251_at	5.2	A	0.665527	-3.7	MD	0.994591
246252_s_at	360.5	P	2.44e-4	-0.2	NC	0.945978
246253_at	199.2	P	0.001221	-0.8	D	0.998664
246254_at	7.1	A	0.5	-0.2	NC	0.5
246255_at	116.2	P	0.001953	0.4	NC	0.342437
246256_at	2.3	A	0.850342	-1.6	NC	0.822588
246257_at	217.5	P	2.44e-4	-0.4	NC	0.975245
246258_at	22.3	P	2.44e-4	-0.6	NC	0.822588
246259_at	290.1	P	2.44e-4	0.2	NC	0.5
246260_at	14.5	A	0.334473	0.1	NC	0.5
246261_at	102.4	P	0.008057	0.3	NC	0.5
246262_at	21.8	A	0.303711	-0.2	NC	0.5
246263_at	283.8	P	2.44e-4	0.1	NC	0.5
246264_at	62.4	A	0.067627	-0.2	NC	0.703911
246265_at	180.1	P	2.44e-4	0.1	NC	0.5
246266_at	113.3	P	2.44e-4	0	NC	0.5
246267_at	4021.6	P	2.44e-4	0.6	I	2.e-5
246268_at	76.3	P	2.44e-4	0.9	I	0.00249
246269_at	49.1	P	0.037598	0.2	NC	0.5
246270_at	371.1	P	7.32e-4	0.1	NC	0.5
246271_at	7.8	A	0.665527	-0.6	NC	0.757415
246272_at	64.7	A	0.067627	0.2	NC	0.263341
246273_at	3.6	A	0.753906	-1.9	NC	0.506476
246274_at	25.3	A	0.129639	-0.4	D	0.99775
246275_at	54.6	A	0.067627	0.3	NC	0.5
246276_at	126.7	P	2.44e-4	0.2	NC	0.5
246277_at	0.9	A	0.919434	-1.8	NC	0.814019
246278_at	79.7	P	0.005859	0	NC	0.5
246279_at	12.6	A	0.567627	0.6	NC	0.725952
246280_at	133.7	P	2.44e-4	0.3	NC	0.307406
246281_at	129.4	P	0.001221	0.1	NC	0.5
246282_at	33.8	P	0.030273	0.2	NC	0.5
246283_at	402.8	P	2.44e-4	0.3	NC	0.169098
246284_at	73.3	P	0.018555	-0.8	D	0.99996
246285_at	76.8	P	0.01416	-1.2	D	0.999948
246286_at	1097.9	P	7.32e-4	0.5	NC	0.318909
246287_at	94	P	2.44e-4	-0.5	NC	0.814019
246288_at	309.9	P	0.001953	0	NC	0.5
246289_at	458.5	P	2.44e-4	0.2	NC	0.5
246290_at	1688.9	P	2.44e-4	0.6	I	1.67e-4
246291_at	183.9	P	0.00293	0.1	NC	0.5
246292_at	212.5	P	0.005859	-0.2	D	0.99987
246293_at	103.2	P	7.32e-4	0.8	I	7.74e-4
246294_at	199.4	P	0.00293	0.1	NC	0.5
246295_at	35.2	A	0.111572	-0.4	NC	0.5
246296_at	59	P	0.030273	-0.2	NC	0.5
246297_at	35.9	A	0.303711	2.3	NC	0.307406
246298_at	80.2	P	0.00415	-0.9	D	0.99998
246299_at	1	A	0.932373	-2.2	NC	0.945978
246300_at	66.4	P	2.44e-4	-0.6	D	0.998514
246301_at	212.3	P	2.44e-4	-0.2	NC	0.900148
246302_at	273.8	P	2.44e-4	2.1	I	2.e-5
246303_at	19.2	A	0.398926	-0.6	NC	0.62112
246304_at	480.5	P	2.44e-4	-0.4	D	0.999833
246305_at	651.6	P	2.44e-4	0.7	I	1.01e-4
246306_at	81.6	P	0.00415	0	NC	0.5
246307_at	1035.2	P	2.44e-4	0.2	NC	0.5
246308_at	3.2	A	0.366211	-1.7	NC	0.570859
246309_at	53.2	P	0.001953	-0.1	NC	0.5
246310_at	29.6	P	0.005859	-0.2	NC	0.846768
246311_at	232.1	P	2.44e-4	-0.5	D	0.999973
246312_at	192.7	P	7.32e-4	-0.3	NC	0.975245
246313_at	0.9	A	0.969727	0.1	NC	0.805199
246314_at	168	P	0.001953	-0.1	NC	0.984574
246315_at	37.7	A	0.129639	0.5	NC	0.099852
246316_at	2.7	A	0.904785	0.2	NC	0.493524
246317_at	152	P	0.01416	0.2	NC	0.5
246318_at	82.9	P	0.008057	-0.5	D	0.999611
246319_at	268.6	P	2.44e-4	0.3	NC	0.5
246320_at	328.6	P	7.32e-4	-0.2	NC	0.984574
246321_at	18.1	M	0.056152	0.1	NC	0.5
246322_at	99.3	P	0.001953	0	NC	0.757415
246323_at	102	A	0.067627	0.2	NC	0.5
246324_at	143.3	P	0.010742	0.5	NC	0.252851
246325_at	2.5	A	0.665527	-3	D	0.999922
246326_at	64.3	P	0.01416	0.7	NC	0.37888
246327_at	264.6	P	2.44e-4	0	NC	0.777251
246328_at	166.5	M	0.056152	0.6	NC	0.061522
246329_at	83.5	P	0.00293	0.2	NC	0.5
246330_at	134.8	P	0.00293	-0.6	NC	0.958799
246331_at	54.2	P	0.008057	-0.7	NC	0.830902
246332_at	6.8	A	0.27417	-1.3	NC	0.62112
246333_at	265.5	P	2.44e-4	0.8	I	3.e-5
246334_at	144.3	P	7.32e-4	0.1	NC	0.5
246335_at	23.4	A	0.303711	1.9	NC	0.153232
246336_at	1	A	0.601074	-0.2	NC	0.657563
246337_at	9.8	A	0.533936	-1.5	NC	0.854318
246338_s_at	1.8	A	0.932373	0.4	NC	0.681091
246339_at	109.6	P	7.32e-4	0.5	NC	0.105663
246340_s_at	11.1	A	0.129639	-0.7	NC	0.822588
246341_x_at	0.7	A	0.953857	-0.3	NC	0.916174
246342_at	4	A	0.870361	0.3	NC	0.5
246343_at	114.3	P	2.44e-4	-0.5	D	0.99998
246344_at	141.5	P	2.44e-4	-0.3	NC	0.822588
246345_at	152.2	P	0.018555	0.1	NC	0.5
246346_at	89.8	P	2.44e-4	0.4	NC	0.050553
246347_at	61.9	P	2.44e-4	0.1	NC	0.5
246348_at	162.8	P	2.44e-4	0.3	NC	0.5
246349_at	8.8	A	0.567627	-0.9	NC	0.881991
246350_at	33	A	0.366211	0.1	NC	0.5
246351_at	170.6	P	2.44e-4	0	NC	0.5
246352_at	2.1	A	0.943848	0.4	NC	0.194801
246353_s_at	1.1	A	0.753906	-1.4	NC	0.975245
246354_at	16.4	A	0.5	-0.4	NC	0.868657
246355_at	31.2	A	0.080566	0	NC	0.5
246356_x_at	15.4	A	0.129639	0.2	NC	0.51942
246357_x_at	2.9	A	0.828613	0.4	NC	0.416433
246358_x_at	1.6	A	0.870361	-1	NC	0.60871
246359_x_at	40.5	P	0.023926	0.7	NC	0.194801
246360_at	4	A	0.633789	-1.5	NC	0.990708
246361_s_at	11.9	A	0.334473	-0.3	NC	0.921063
246362_at	0.8	A	0.941406	-0.2	NC	0.846768
246363_at	9.5	A	0.27417	-0.3	NC	0.715033
246364_at	21.2	A	0.111572	-0.3	NC	0.949447
246365_at	8.7	A	0.19458	-0.1	NC	0.296089
246366_at	175	P	2.44e-4	-0.2	NC	0.669411
246367_at	11.7	A	0.432373	-1.3	NC	0.5
246368_at	563	P	7.32e-4	0.3	NC	0.5
246369_at	19.1	A	0.149658	-0.4	NC	0.669411
246370_at	97.3	P	0.023926	2.3	I	8.8e-5
246371_at	60.7	P	0.030273	0.2	NC	0.5
246372_at	22.3	A	0.080566	-0.3	NC	0.5
246373_at	133.6	P	2.44e-4	-0.4	NC	0.988955
246374_at	29.3	A	0.334473	-2	D	0.99998
246375_at	328.1	P	2.44e-4	-0.2	NC	0.925732
246376_at	282.4	P	0.001221	-0.6	D	0.99998
246377_at	25.1	A	0.171387	0.5	NC	0.5
246378_at	231.6	P	2.44e-4	-0.1	NC	0.861614
246379_s_at	1954	P	2.44e-4	0.5	I	0.003355
246380_at	10.8	A	0.466064	-0.5	NC	0.51942
246381_at	3	A	0.780518	0.1	NC	0.403812
246382_at	17.4	A	0.246094	0.4	NC	0.5
246383_at	52.4	P	0.01416	0.9	NC	0.5
246384_at	767.9	P	2.44e-4	0	NC	0.60871
246385_at	5.3	A	0.601074	-2	NC	0.978776
246386_at	36.3	A	0.129639	0	NC	0.681091
246387_at	34	P	0.00415	0.3	NC	0.5
246388_at	12.1	A	0.633789	1.5	NC	0.429141
246389_at	192	P	0.00415	1.2	I	3.5e-5
246390_at	232.8	P	2.44e-4	-1	D	0.999965
246391_at	556.3	P	2.44e-4	0.5	NC	0.016731
246392_at	8.5	A	0.466064	-1.4	NC	0.949447
246393_at	35.1	A	0.067627	0.1	NC	0.5
246394_at	17.9	A	0.067627	0.7	NC	0.5
246395_at	231.1	P	7.32e-4	0.4	NC	0.006503
246396_at	111	P	0.00293	-0.2	D	0.99751
246397_at	15.5	A	0.366211	-0.4	NC	0.725952
246398_at	290.3	P	7.32e-4	-0.3	NC	0.993497
246399_at	259.9	P	0.001953	-0.5	D	0.999853
246400_at	194.2	P	2.44e-4	-0.1	NC	0.5
246401_at	35.5	A	0.129639	-0.2	NC	0.703911
246402_at	1.5	A	0.567627	-2.1	NC	0.822588
246403_at	71.4	A	0.067627	-0.3	D	0.999833
246404_at	147.4	P	0.010742	-0.1	NC	0.681091
246405_at	48.4	M	0.056152	0.6	NC	0.024755
246406_at	16.5	A	0.19458	1.4	NC	0.118009
246407_at	33.8	A	0.432373	0	NC	0.5
246408_at	305.6	P	2.44e-4	-0.7	D	0.99998
246409_at	79.8	P	2.44e-4	0	NC	0.5
246410_at	150.8	P	2.44e-4	-0.2	NC	0.981872
246411_at	22.6	A	0.633789	2.1	NC	0.467656
246412_at	60.6	P	2.44e-4	-0.1	NC	0.5
246413_at	33.8	P	0.005859	-0.1	NC	0.366593
246414_at	13.8	A	0.366211	3.5	NC	0.5
246415_at	113.5	P	0.010742	0.7	NC	0.019624
246416_at	1.9	A	0.696289	-2.2	NC	0.894337
246417_at	50.3	P	0.030273	0.1	NC	0.194801
246418_at	6.7	A	0.665527	-0.1	NC	0.5
246419_at	2.2	A	0.919434	-0.2	NC	0.570859
246420_at	41.3	A	0.27417	0.2	NC	0.921063
246421_at	793.8	P	2.44e-4	-0.1	NC	0.62112
246422_at	333.9	P	7.32e-4	-0.1	NC	0.570859
246423_at	62.3	P	0.00293	0.3	NC	0.5
246424_at	269.3	P	2.44e-4	-0.5	NC	0.900148
246425_at	108.9	P	7.32e-4	-0.2	NC	0.5
246426_at	2.7	A	0.696289	0.7	NC	0.5
246427_at	63.3	P	0.00415	-0.1	NC	0.925732
246428_at	93	P	0.01416	0.3	NC	0.5
246429_at	5.6	A	0.601074	-1.1	NC	0.506476
246430_at	1.2	A	0.753906	-0.4	NC	0.657563
246431_at	0.4	A	0.962402	-0.2	NC	0.975245
246432_at	5.1	A	0.696289	-1	NC	0.930187
246433_at	51.1	P	0.010742	0.1	NC	0.669411
246434_at	133.3	P	0.00293	0.1	NC	0.5
246435_at	3.2	A	0.601074	0.6	NC	0.232549
246436_at	88.7	P	2.44e-4	-0.2	D	0.998799
246437_at	15	A	0.567627	1.7	NC	0.5
246438_at	14.5	A	0.366211	-0.6	NC	0.5
246439_at	34.4	P	0.030273	-0.6	D	0.999308
246440_at	168.7	P	0.005859	0.7	I	1.89e-4
246441_at	335.8	P	0.001953	0.5	NC	0.033304
246442_at	129	P	0.00293	-0.2	NC	0.657563
246443_at	192.9	P	0.001953	0.7	MI	0.005933
246444_at	64.4	P	0.030273	-0.3	NC	0.888286
246445_at	275.6	P	7.32e-4	0.5	NC	0.252851
246446_at	233.2	P	2.44e-4	0.2	NC	0.5
246447_at	122.7	P	2.44e-4	-0.1	NC	0.5
246448_at	241.3	P	2.44e-4	0	NC	0.51942
246449_at	70.2	A	0.129639	0.4	NC	0.5
246450_at	86.7	A	0.095215	-0.1	NC	0.777251
246451_at	310.4	P	2.44e-4	-0.4	NC	0.99288
246452_at	286.8	P	7.32e-4	0.2	NC	0.5
246453_at	380.4	P	2.44e-4	0	NC	0.583567
246454_at	203.4	P	7.32e-4	0.2	NC	0.5
246455_at	1.5	A	0.888428	0.1	NC	0.645558
246456_at	1.7	A	0.80542	-2.8	NC	0.949447
246457_at	146.9	P	7.32e-4	-0.4	D	0.996645
246458_at	37.5	A	0.334473	-0.4	NC	0.861614
246459_at	131.8	P	2.44e-4	-0.6	D	0.99751
246460_at	419.9	P	2.44e-4	-0.3	NC	0.99288
246461_at	46.1	P	0.046143	0.3	NC	0.5
246462_at	92.1	P	7.32e-4	0.1	NC	0.545234
246463_at	43.5	A	0.29541	-0.3	NC	0.455413
246464_at	1.1	A	0.533936	-4.6	NC	0.942324
246465_at	31.5	A	0.246094	0.5	NC	0.5
246466_at	227.8	P	0.005859	0.2	NC	0.5
246467_at	3.8	A	0.904785	0.4	NC	0.5
246468_at	83.7	P	0.037598	0.2	NC	0.467656
246469_at	129.2	P	0.008057	-0.1	NC	0.633407
246470_at	2	A	0.888428	-2.5	NC	0.881991
246471_s_at	1.4	A	0.72583	1.8	NC	0.061522
246472_at	8.3	A	0.533936	-0.3	NC	0.506476
246473_at	20.4	A	0.095215	0	NC	0.558077
246474_at	5.3	A	0.366211	0.9	NC	0.012024
246475_at	70.1	P	0.005859	0	NC	0.5
246476_at	81.7	P	7.32e-4	-0.8	D	0.999965
246477_at	154	P	0.001953	0.3	NC	0.061522
246478_at	185.8	P	2.44e-4	0	NC	0.633407
246479_at	315.6	P	2.44e-4	0.9	I	3.07e-4
246480_at	318.8	P	2.44e-4	-0.4	D	0.99987
246481_s_at	255.3	P	2.44e-4	1.8	I	2.e-5
246482_at	102.8	P	0.001953	0	NC	0.692594
246483_at	157.5	P	7.32e-4	-0.2	NC	0.881991
246484_at	177.4	P	0.005859	0.4	NC	0.5
246485_at	16.4	A	0.398926	-0.4	NC	0.5
246486_at	117.3	P	2.44e-4	0.1	NC	0.5
246487_at	14.6	A	0.567627	-0.8	NC	0.532344
246488_at	139.4	P	7.32e-4	0.7	NC	0.047264
246489_at	1494.9	P	2.44e-4	0.5	NC	0.138386
246490_at	39.8	A	0.466064	0.2	NC	0.37888
246491_at	39	P	0.023926	-0.4	NC	0.921063
246492_at	26.9	P	0.008057	0.3	NC	0.242585
246493_at	15.9	A	0.19458	-1.2	NC	0.942324
246494_at	31	A	0.219482	0	NC	0.736659
246495_at	41.8	A	0.149658	0.3	NC	0.5
246496_at	79.3	P	0.001221	-0.3	NC	0.888286
246497_at	146.1	P	2.44e-4	-0.2	NC	0.838962
246498_at	28.5	A	0.219482	0.3	NC	0.5
246499_at	135	P	2.44e-4	-0.1	NC	0.51942
246500_at	214.1	P	0.00293	0	NC	0.875448
246501_at	127.2	P	0.005859	0	NC	0.805199
246502_at	100.4	P	0.008057	0.9	I	3.07e-4
246503_at	2333.4	P	2.44e-4	0.4	I	0.002032
246504_at	19.8	A	0.19458	0	NC	0.669411
246505_at	382.8	P	2.44e-4	0.1	NC	0.5
246506_at	496.8	P	2.44e-4	-1.7	D	0.99998
246507_at	171.5	P	2.44e-4	0.3	NC	0.354442
246508_at	408.3	P	0.001221	0.2	NC	0.5
246509_at	26.7	A	0.246094	-0.7	NC	0.570859
246510_at	10	A	0.567627	1.8	NC	0.5
246511_at	422	P	2.44e-4	0.4	NC	0.284967
246512_at	67.1	P	2.44e-4	-0.1	NC	0.545234
246513_at	138.5	P	2.44e-4	-0.5	D	0.999811
246514_at	23.7	A	0.72583	1.2	NC	0.945978
246515_at	78.9	P	0.01416	-0.3	NC	0.961585
246516_at	105.8	P	0.010742	-0.5	NC	0.980376
246517_at	19.3	A	0.19458	-0.3	NC	0.5
246518_at	54.1	P	0.001953	-0.1	NC	0.900148
246519_at	2.2	A	0.870361	-3.8	D	0.999034
246520_at	42.4	P	0.005859	-0.8	D	0.999226
246521_at	376.1	P	7.32e-4	0.2	NC	0.5
246522_at	388.4	P	2.44e-4	1.1	I	6.8e-5
246523_at	8.4	A	0.665527	0.6	NC	0.094279
246524_at	76.3	P	0.023926	-0.2	NC	0.532344
246525_at	3.3	A	0.633789	-0.7	NC	0.945978
246526_at	11.8	A	0.366211	0.4	NC	0.657563
246527_at	378	P	2.44e-4	0.4	NC	0.118009
246528_at	168.1	P	2.44e-4	0.1	NC	0.5
246529_at	231.3	P	2.44e-4	0	NC	0.5
246530_at	18.7	A	0.334473	0.2	NC	0.854318
246531_at	4	A	0.696289	-2.2	NC	0.822588
246532_at	114.9	P	7.32e-4	-0.9	D	0.999727
246533_at	183.5	P	2.44e-4	0.2	NC	0.5
246534_at	5.1	A	0.665527	-2.9	D	0.999853
246535_at	16	A	0.5	-0.6	NC	0.854318
246536_at	99.2	P	0.00415	-0.3	NC	0.980376
246537_at	42.8	A	0.111572	0.4	NC	0.5
246538_at	360.9	P	2.44e-4	0.4	NC	0.118009
246539_at	167	P	2.44e-4	0.4	NC	0.01421
246540_at	53.7	A	0.067627	-0.3	NC	0.969033
246541_at	261.7	P	0.005859	0.2	NC	0.5
246542_at	97.3	M	0.056152	-0.6	D	0.999853
246543_at	26.1	A	0.27417	0.1	NC	0.5
246544_at	19.2	A	0.334473	0	NC	0.583567
246545_at	3.8	A	0.334473	-2	NC	0.692594
246546_at	1189.4	P	2.44e-4	0.7	NC	0.041201
246547_at	149.5	P	2.44e-4	0.2	NC	0.5
246548_at	79.3	P	7.32e-4	0.2	NC	0.5
246549_at	87.1	P	0.001221	0.3	NC	0.213188
246550_at	200.7	P	0.008057	-0.3	D	0.999811
246551_at	22.8	A	0.246094	-0.3	NC	0.846768
246552_at	19.2	P	0.046143	-0.5	NC	0.403812
246553_at	106.3	P	0.001953	-0.2	NC	0.971234
246554_at	73.2	P	2.44e-4	-0.2	NC	0.888286
246555_at	63.5	P	7.32e-4	-0.5	D	0.99775
246556_at	13	A	0.567627	0.4	NC	0.506476
246557_at	46.1	P	0.037598	1.3	I	3.46e-4
246558_at	143.8	M	0.056152	-0.1	MD	0.994591
246559_at	170.9	P	2.44e-4	0	NC	0.5
246560_at	1.8	A	0.753906	0.5	NC	0.153232
246561_at	102.5	P	2.44e-4	0.1	NC	0.5
246562_at	85	P	2.44e-4	-0.5	D	0.999611
246563_at	1	A	0.969727	-0.3	NC	0.875448
246564_at	236.6	P	0.005859	0.5	NC	0.354442
246565_at	225.7	P	2.44e-4	0	NC	0.5
246566_at	163.5	P	2.44e-4	0.1	NC	0.5
246567_at	178.1	P	2.44e-4	-0.3	D	0.997968
246568_at	50.2	A	0.080566	-0.2	NC	0.961585
246569_at	3.8	A	0.696289	-2.2	NC	0.881991
246570_at	1.1	A	0.753906	-2	NC	0.177412
246571_at	13.1	A	0.398926	-1.5	NC	0.757415
246572_at	3.5	A	0.904785	-2.3	NC	0.990708
246573_at	2.6	A	0.932373	-0.2	NC	0.888286
246574_at	3.1	A	0.80542	0.6	NC	0.011045
246575_at	275.9	P	0.001221	0.3	NC	0.5
246576_at	72.2	P	0.005859	0.8	NC	0.118009
246577_at	1.3	A	0.888428	0.2	NC	0.715033
246578_at	0.2	A	0.870361	0	NC	0.814019
246579_at	1.9	A	0.870361	-1.7	NC	0.5
246580_at	261.8	P	2.44e-4	0.3	NC	0.37888
246581_at	38.8	A	0.246094	-0.2	NC	0.786812
246582_at	18	A	0.72583	-0.5	NC	0.945978
246583_at	73.8	P	7.32e-4	-0.9	D	0.999811
246584_at	207.2	P	2.44e-4	0.1	NC	0.5
246585_at	30.7	P	0.008057	-0.5	NC	0.993497
246586_at	27.7	P	0.046143	0.3	NC	0.5
246587_at	8.5	A	0.633789	-0.1	NC	0.545234
246588_at	15.3	A	0.129639	1.1	NC	0.5
246589_at	3.9	A	0.633789	-0.7	NC	0.532344
246590_at	27.8	A	0.432373	-0.2	NC	0.62112
246591_at	269.5	P	7.32e-4	-0.1	NC	0.938478
246592_at	8.1	A	0.533936	-0.5	NC	0.596188
246593_at	102.2	P	0.00293	0.1	NC	0.875448
246594_at	417.5	P	2.44e-4	0.2	NC	0.5
246595_at	8.9	A	0.567627	-1.5	D	0.996959
246596_at	40.7	A	0.095215	0.3	NC	0.366593
246597_at	45	A	0.080566	0.2	NC	0.161038
246598_at	74.4	P	0.030273	0	NC	0.506476
246599_at	7.2	A	0.246094	-1.7	NC	0.945978
246600_at	107.1	P	2.44e-4	-0.4	NC	0.966696
246601_at	682.3	P	2.44e-4	1	I	5.2e-5
246602_at	73.6	P	0.018555	-0.3	D	0.999226
246603_at	26	A	0.334473	0.2	NC	0.296089
246604_at	6.5	A	0.72583	-1.9	NC	0.5
246605_at	1.7	A	0.888428	-3.3	NC	0.830902
246606_at	20.4	A	0.171387	0.4	NC	0.5
246607_at	210.8	P	2.44e-4	-0.3	NC	0.875448
246608_at	3.1	A	0.780518	-0.8	NC	0.441923
246609_at	14.6	A	0.219482	-0.3	NC	0.51942
246610_at	38.1	A	0.129639	-0.1	NC	0.814019
246611_at	402.6	P	2.44e-4	-0.1	NC	0.905721
246612_at	154.5	P	0.01416	0.1	NC	0.5
246613_at	1096.1	P	2.44e-4	0.4	NC	0.078937
246614_at	27.7	A	0.080566	-0.8	D	0.999034
246615_at	5.1	A	0.533936	-0.8	NC	0.747149
246616_at	11.6	A	0.5	-1.2	NC	0.875448
246617_at	50.3	A	0.095215	-0.3	NC	0.975245
246618_at	15.9	P	0.046143	0.1	NC	0.5
246619_at	418.7	P	2.44e-4	-0.4	D	0.998168
246620_at	45.2	A	0.129639	1.1	NC	0.041201
246621_at	1004.5	P	2.44e-4	-0.2	NC	0.971234
246622_at	80.7	P	0.023926	-0.2	NC	0.905721
246623_at	1381.9	P	2.44e-4	-0.1	NC	0.657563
246624_at	9.4	A	0.567627	-0.6	NC	0.861614
246625_at	50	A	0.095215	-0.1	NC	0.767451
246626_at	41.5	A	0.334473	-0.2	NC	0.934434
246627_s_at	1004.8	P	2.44e-4	0.3	NC	0.035785
246628_at	262.8	P	2.44e-4	0.1	NC	0.51942
246629_at	1.4	A	0.989258	0	NC	0.894337
246630_at	95	P	0.01416	0.5	NC	0.5
246631_at	750.8	P	0.001953	0.6	I	4.6e-5
246632_at	34.2	P	0.018555	0.5	NC	0.061522
246633_at	1.8	A	0.904785	0	NC	0.5
246634_at	193.2	P	2.44e-4	-0.2	D	0.999308
246635_at	6.9	A	0.567627	-3.1	NC	0.5
246636_at	511.1	P	2.44e-4	-0.1	NC	0.633407
246637_at	1.7	A	0.991943	0.2	NC	0.558077
246638_at	1.4	A	0.72583	-1.1	NC	0.645558
246639_x_at	0.7	A	0.999756	-1	MD	0.995075
246640_x_at	110.4	A	0.067627	-0.1	NC	0.814019
246641_s_at	0.4	A	0.981445	0.2	NC	0.881991
246642_s_at	17.9	A	0.111572	0.6	NC	0.493524
246643_s_at	0.2	A	0.850342	-0.2	NC	0.805199
246644_at	161.6	P	0.001953	0.1	NC	0.5
246645_at	203	P	2.44e-4	0.4	NC	0.307406
246646_at	1.3	A	0.989258	-0.2	NC	0.945978
246647_at	2	A	0.567627	-3.1	NC	0.868657
246648_at	1	A	0.962402	-0.7	NC	0.934434
246649_at	16.9	A	0.095215	-0.5	NC	0.657563
246650_at	394.3	P	2.44e-4	-0.6	D	0.999977
246651_at	46.7	A	0.246094	0.4	NC	0.5
246652_at	7.7	A	0.398926	-3.3	D	0.999382
246653_at	623.2	P	2.44e-4	-0.3	MD	0.995075
246654_s_at	90.6	P	0.023926	-0.7	D	0.99987
246655_at	17	A	0.466064	-0.1	NC	0.669411
246656_at	2.3	A	0.753906	-2.2	NC	0.854318
246657_at	17.3	A	0.19458	0.2	NC	0.736659
246658_at	4.7	A	0.230957	0.7	NC	0.300606
246659_at	9.4	A	0.19458	0.3	NC	0.5
246660_at	320.7	P	2.44e-4	-0.2	NC	0.846768
246661_at	0.8	A	0.850342	1.2	NC	0.403812
246662_at	0.6	A	0.904785	-3.2	D	0.995927
246663_at	2.6	A	0.80542	0.1	NC	0.5
246664_at	1	A	0.932373	-2.2	NC	0.894337
246665_s_at	4.6	A	0.665527	0	NC	0.5
246666_at	1.1	A	0.753906	-2.3	NC	0.692594
246667_at	11.8	A	0.633789	-0.3	NC	0.822588
246668_at	1.1	A	0.919434	0.7	NC	0.930187
246669_at	19.9	A	0.5	-1.1	D	0.99751
246670_at	11	A	0.27417	2	NC	0.5
246671_at	21	A	0.334473	0.2	NC	0.5
246672_at	3.3	A	0.432373	-0.9	NC	0.5
246673_at	228.5	P	7.32e-4	0.9	NC	0.021224
246674_at	64.7	P	0.00293	0.3	NC	0.342437
246675_at	17.6	A	0.067627	0.2	NC	0.232549
246676_at	3.3	A	0.567627	-1	NC	0.747149
246677_at	0.8	A	0.981445	-0.2	NC	0.942324
246678_at	0.8	A	0.753906	-3.2	NC	0.900148
246679_at	0.9	A	0.953857	-0.1	NC	0.51942
246680_at	28.1	A	0.149658	-0.3	NC	0.60871
246681_at	60.6	P	0.00415	-0.6	NC	0.990708
246682_at	178.7	P	7.32e-4	-0.3	D	0.999911
246683_at	96.1	P	2.44e-4	0.3	NC	0.307406
246684_at	20.6	A	0.246094	-0.1	NC	0.570859
246685_at	24.5	A	0.533936	0.4	NC	0.545234
246686_at	3.8	A	0.888428	0.1	NC	0.846768
246687_at	6	A	0.850342	-1.5	NC	0.969033
246688_at	11.6	A	0.219482	2.7	NC	0.583567
246689_at	2.1	A	0.432373	-1	NC	0.5
246690_at	2.9	A	0.870361	0.1	NC	0.296089
246691_at	10.8	A	0.246094	-0.2	NC	0.39129
246692_at	1.8	A	0.633789	0.2	NC	0.5
246693_at	1.3	A	0.943848	-0.1	NC	0.861614
246694_at	1.6	A	0.696289	-2.6	NC	0.921063
246695_at	2.4	A	0.850342	0.3	NC	0.62112
246696_at	2.8	A	0.80542	-0.6	NC	0.888286
246697_at	2.8	A	0.888428	-0.4	NC	0.916174
246698_at	10.9	A	0.334473	-1.2	NC	0.545234
246699_at	232.4	P	7.32e-4	-0.1	NC	0.777251
246700_at	1.2	A	0.919434	-2.3	NC	0.757415
246701_at	85.7	P	7.32e-4	-0.7	D	0.999562
246702_at	481.6	P	2.44e-4	-0.1	NC	0.921063
246703_at	136.2	P	0.001953	-0.1	NC	0.715033
246704_at	12.6	A	0.171387	-0.1	NC	0.5
246705_x_at	0.9	A	0.943848	-2.4	NC	0.980376
246706_at	1.5	A	0.870361	-3.1	NC	0.916174
246707_at	3.7	A	0.665527	-2.5	NC	0.657563
246708_at	181.5	P	2.44e-4	0	NC	0.5
246709_s_at	0.5	A	0.633789	-1.2	NC	0.633407
246710_at	16.6	P	0.018555	-0.4	NC	0.916174
246711_at	3.2	A	0.665527	0	NC	0.5
246712_at	1.7	A	0.567627	-0.1	NC	0.5
246713_at	16.6	A	0.067627	-0.1	NC	0.5
246714_at	78.3	A	0.080566	0.1	NC	0.681091
246715_at	36	A	0.334473	-0.1	NC	0.736659
246716_s_at	13.9	P	0.01416	0	NC	0.854318
246717_at	6.2	A	0.5	-1.6	NC	0.838962
246718_at	22	A	0.366211	0.7	NC	0.846768
246719_at	16.2	A	0.219482	-0.6	NC	0.911062
246720_at	9.5	A	0.334473	1.3	NC	0.296089
246721_at	0.6	A	0.904785	-3.8	D	0.999135
246722_at	9.6	A	0.80542	0	NC	0.747149
246723_at	3.8	A	0.904785	0.4	NC	0.194801
246724_at	116.4	P	0.001953	0.7	NC	0.083826
246725_at	32.6	A	0.067627	0.6	NC	0.074268
246726_at	4.3	A	0.432373	-1.6	NC	0.5
246727_at	24.9	A	0.171387	-1	NC	0.861614
246728_at	158.4	P	2.44e-4	-0.8	D	0.999654
246729_at	0.3	A	0.780518	1.1	NC	0.026698
246730_at	1211.7	P	2.44e-4	-0.1	NC	0.51942
246731_at	18.5	A	0.067627	-0.2	NC	0.846768
246732_at	99.1	A	0.129639	-0.1	NC	0.911062
246733_at	69.4	A	0.149658	0.5	NC	0.403812
246734_at	15.2	A	0.129639	-0.6	NC	0.39129
246735_at	284.9	P	2.44e-4	0.2	NC	0.284967
246736_at	56.1	A	0.19458	0.3	NC	0.5
246737_at	74.1	P	2.44e-4	-0.2	NC	0.51942
246738_at	125.7	P	0.018555	-0.3	D	0.999226
246739_at	19.1	A	0.067627	0.9	NC	0.5
246740_at	0.3	A	0.962402	0.1	NC	0.51942
246741_at	284.5	P	2.44e-4	0.1	NC	0.5
246742_at	205.9	P	2.44e-4	-0.3	NC	0.925732
246743_at	23	A	0.171387	-1	NC	0.814019
246744_at	749.3	P	2.44e-4	0.9	I	4.6e-5
246745_at	1718.3	P	2.44e-4	0.4	NC	0.022932
246746_at	203.3	P	0.008057	0.3	NC	0.5
246747_at	2923.8	P	2.44e-4	-0.1	NC	0.894337
246748_at	40.3	A	0.111572	-0.3	NC	0.934434
246749_at	103.4	P	7.32e-4	-0.1	NC	0.692594
246750_at	57.2	P	2.44e-4	-0.1	NC	0.570859
246751_at	22.3	A	0.432373	1.2	NC	0.213188
246752_at	4	A	0.601074	0.2	NC	0.5
246753_at	16.7	A	0.334473	0	NC	0.5
246754_at	88.7	A	0.246094	0.1	NC	0.5
246755_at	437.1	P	2.44e-4	0.2	NC	0.5
246756_at	193.2	P	0.001953	0	NC	0.796129
246757_at	14	A	0.366211	2	NC	0.5
246758_at	2974.8	P	2.44e-4	0.4	NC	0.213188
246759_at	113.5	P	7.32e-4	-0.7	D	0.99998
246760_at	103.1	P	2.44e-4	-0.6	NC	0.916174
246761_at	3.1	A	0.753906	-2.2	NC	0.633407
246762_at	44	P	0.023926	-0.1	NC	0.942324
246763_at	437.7	P	2.44e-4	0	NC	0.51942
246764_s_at	1.6	A	0.466064	-0.3	NC	0.232549
246765_at	48.4	P	0.001953	0.2	NC	0.5
246766_at	17.3	A	0.366211	1.9	NC	0.424197
246767_at	88.5	P	2.44e-4	0.4	NC	0.222749
246768_at	116.7	P	2.44e-4	-0.1	NC	0.5
246769_at	17.3	A	0.633789	1.6	NC	0.532344
246770_at	75.5	P	0.00293	-0.1	NC	0.777251
246771_at	0.2	A	0.981445	-0.6	NC	0.99288
246772_at	88.7	P	0.00415	-0.4	NC	0.905721
246773_at	26.7	A	0.246094	-0.3	NC	0.736659
246774_at	4.4	A	0.780518	-1.6	NC	0.894337
246775_at	232	P	0.001953	-0.1	NC	0.814019
246776_at	55.3	A	0.111572	0.5	NC	0.5
246777_at	286	P	2.44e-4	0.4	NC	0.124552
246778_at	134.9	P	2.44e-4	-0.4	D	0.99751
246779_at	196	P	0.001953	0.1	NC	0.5
246780_at	909.2	P	2.44e-4	0.3	NC	0.274048
246781_at	188.8	P	2.44e-4	0.3	NC	0.022932
246782_at	51	P	0.00293	-0.2	NC	0.5
246783_at	36	P	0.046143	0.1	NC	0.5
246784_at	384.6	P	2.44e-4	0.5	NC	0.00712
246785_at	458.6	P	2.44e-4	0.3	NC	0.354442
246786_at	29.6	A	0.246094	-0.5	D	0.995927
246787_s_at	1	A	0.850342	-4	NC	0.934434
246788_at	1.9	A	0.696289	-2.2	NC	0.986922
246789_at	164.7	P	2.44e-4	0.4	NC	0.069813
246790_at	21.4	M	0.056152	-0.2	NC	0.786812
246791_at	259.5	P	0.001221	0	NC	0.796129
246792_at	32.9	A	0.111572	0.8	NC	0.330589
246793_at	150.2	P	2.44e-4	-0.5	D	0.999727
246794_s_at	45.4	A	0.067627	0.3	NC	0.5
246795_at	2.2	A	0.533936	-0.9	NC	0.596188
246796_at	6.7	A	0.5	-2	NC	0.669411
246797_at	17.3	P	0.01416	-1	NC	0.952736
246798_at	11.7	A	0.780518	-1.5	NC	0.989865
246799_at	98.3	P	0.037598	0	NC	0.846768
246800_at	303.5	P	2.44e-4	-0.6	D	0.999226
246801_at	289.3	P	2.44e-4	-0.7	D	0.99998
246802_at	65.3	P	0.008057	-1.1	D	0.999833
246803_at	32.4	M	0.056152	-0.4	NC	0.925732
246804_at	1	A	0.969727	-1.5	NC	0.838962
246805_at	4.2	A	0.780518	-1.7	NC	0.657563
246806_at	1.1	A	0.904785	-0.1	NC	0.681091
246807_at	384.7	P	2.44e-4	1.1	I	2.e-5
246808_at	60	P	0.001221	0.4	NC	0.493524
246809_s_at	222.9	P	7.32e-4	0	NC	0.5
246810_at	1.9	A	0.72583	-1.2	NC	0.736659
246811_at	13.4	A	0.366211	-0.2	NC	0.570859
246812_at	0.7	A	0.969727	-3.1	NC	0.814019
246813_at	0.4	A	0.919434	0.1	NC	0.493524
246814_at	32.3	A	0.129639	0.7	NC	0.5
246815_at	42	P	0.001953	-0.3	NC	0.60871
246816_at	2.5	A	0.601074	-2.4	NC	0.669411
246817_at	2.6	A	0.601074	-2.7	NC	0.988955
246818_at	69.4	A	0.095215	0	NC	0.5
246819_at	0.3	A	0.962402	0.2	NC	0.60871
246820_at	43	P	0.00415	-0.5	NC	0.692594
246821_at	228.9	P	2.44e-4	-0.3	D	0.997968
246822_at	31.9	P	0.001221	-0.8	D	0.998168
246823_at	6.7	A	0.625488	1.5	NC	0.366593
246824_at	256	P	0.001221	-0.3	NC	0.98579
246825_at	202.9	P	0.001221	0	NC	0.5
246826_at	75.3	A	0.129639	0.1	NC	0.5
246827_at	61	P	0.01416	-0.4	D	0.999911
246828_at	7.4	A	0.149658	-0.7	NC	0.177412
246829_at	101.6	P	0.001953	-0.3	NC	0.966696
246830_at	942.3	P	2.44e-4	-0.5	D	0.996645
246831_at	55.1	P	2.44e-4	-0.1	NC	0.558077
246832_at	200.4	P	2.44e-4	-0.3	D	0.999382
246833_at	2.2	A	0.780518	0	NC	0.786812
246834_at	2.6	A	0.753906	-0.1	NC	0.814019
246835_at	45.3	A	0.080566	0.4	NC	0.5
246836_s_at	9.7	A	0.19458	-0.4	NC	0.596188
246837_at	69	P	0.008057	0.4	NC	0.318909
246838_at	81.8	P	0.00415	0.3	NC	0.5
246839_at	44.9	M	0.056152	0.2	NC	0.62112
246840_at	261.6	P	0.001953	0.4	NC	0.5
246841_at	12.6	A	0.533936	-0.4	NC	0.715033
246842_at	125.2	P	0.010742	0	NC	0.5
246843_at	318.6	P	7.32e-4	0	NC	0.5
246844_at	98.9	P	0.01416	-0.5	D	0.998799
246845_at	913.8	P	2.44e-4	0.2	NC	0.5
246846_at	233.1	P	0.01416	-0.1	NC	0.777251
246847_at	53.6	A	0.095215	-0.5	NC	0.983269
246848_at	4.4	A	0.72583	0.8	NC	0.074268
246849_at	127.5	P	7.32e-4	0	NC	0.955851
246850_at	69.9	P	0.030273	0.2	NC	0.342437
246851_at	0.6	A	0.943848	-2.8	NC	0.868657
246852_at	232.5	P	0.00293	0.2	NC	0.5
246853_at	26.4	P	0.046143	0.6	NC	0.5
246854_at	302.1	P	7.32e-4	5.8	I	2.e-5
246855_at	2193.8	P	2.44e-4	-0.1	NC	0.725952
246856_at	269.3	P	2.44e-4	-0.6	D	0.999508
246857_at	6.7	A	0.432373	1.8	NC	0.263341
246858_at	305.7	P	2.44e-4	0.6	I	1.01e-4
246859_at	1.3	A	0.932373	0	NC	0.861614
246860_at	4.6	A	0.696289	-0.8	NC	0.5
246861_at	1155.7	P	2.44e-4	-0.6	D	0.99998
246862_at	424.2	P	2.44e-4	-0.3	D	0.997968
246863_at	710.9	P	7.32e-4	0.5	I	0.004481
246864_at	103.7	P	2.44e-4	-0.1	NC	0.5
246865_s_at	165.2	P	2.44e-4	-0.4	NC	0.875448
246866_at	7.9	A	0.665527	-0.1	NC	0.493524
246867_at	0.7	A	0.888428	-3.3	NC	0.736659
246868_at	231	P	2.44e-4	0.4	NC	0.035785
246869_at	12.9	A	0.246094	0.3	NC	0.5
246870_at	316.5	P	2.44e-4	-0.4	D	0.999562
246871_at	1.4	A	0.780518	-3	NC	0.945978
246872_at	21.6	A	0.067627	-0.4	NC	0.838962
246873_at	67.2	A	0.171387	0.2	NC	0.633407
246874_at	5.8	A	0.72583	-0.1	NC	0.925732
246875_at	822.3	P	7.32e-4	0.7	I	0.001651
246876_at	11.5	A	0.665527	0.3	NC	0.583567
246877_at	4.5	A	0.932373	0	NC	0.715033
246878_at	0.8	A	0.943848	0.3	NC	0.506476
246879_at	77.2	P	2.44e-4	0.4	NC	0.203871
246880_s_at	1.8	A	0.665527	-2	NC	0.725952
246881_at	84.2	P	0.001953	-0.7	D	0.999382
246882_at	115.9	P	0.046143	0	NC	0.657563
246883_at	30	P	0.046143	-0.2	NC	0.692594
246884_at	57.1	P	0.008057	1.3	I	0.001077
246885_at	37.1	P	0.030273	-0.6	NC	0.747149
246886_at	128.5	P	2.44e-4	-0.2	NC	0.757415
246887_at	17.7	A	0.398926	-0.2	NC	0.945978
246888_at	296.8	P	2.44e-4	-0.3	MD	0.994591
246889_at	13.2	A	0.366211	-0.6	NC	0.725952
246890_at	12.7	A	0.303711	0.3	NC	0.5
246891_at	44.7	P	0.00293	0.3	NC	0.5
246892_at	21.5	A	0.334473	-0.3	NC	0.441923
246893_at	137.1	P	2.44e-4	0	NC	0.5
246894_at	21.8	A	0.432373	0.2	NC	0.5
246895_at	748.1	P	2.44e-4	0	NC	0.5
246896_at	8.7	A	0.665527	1.4	NC	0.5
246897_at	158.4	P	2.44e-4	-0.6	D	0.99998
246898_at	29.3	A	0.246094	-0.2	NC	0.5
246899_at	38.3	P	0.005859	0.1	NC	0.5
[truncated: 20,811 more rows]
