# Supplementary material for: Qualitative network models and genome-wide expression data define carbon/nitrogen-responsive molecular machines in Arabidopsis
Source: Genome Biol. 2007 Jan 11;8(1):R7. doi: 10.1186/gb-2007-8-1-r7 (PMC1839130; doi:10.1186/gb-2007-8-1-r7)
Supplement: Additional data file 5 — CHP files generated with the Affymetrix MAS v5.0 software as described in the Materials and methods. [file gb-2007-8-1-r7-S5.zip › CHPfiles/README.txt]

Files in this folder correspond to comparisons obtained 
using the Affymetrix MASv5.0 software. CHP files were saved 
in tab-delimited text format. Conditions compared are 
indicated by the name of the file. 

For example:
33.14.vs.LL33.13.CHP : this file contains the result of comparing experiment 33.14 
			(row 15 in table below) against the control sample 33.13 
			(row 1 in table below).


Table 1. Experiment identifiers and the corresponding 
sucrose/nitrate concentrations used for plant treatment.

	Experiment	Sucrose (mM)	Nitrate (mM)
1	33.13	0	0
2	34.1	0	0
3	42.1	0	0
4	43.1	0	0
5	33.17	30	0
6	34.5	30	0
7	33.18	60	0
8	34.6	60	0
9	33.19	90	0
10	34.7	90	0
11	42.7	30	1.7
12	43.7	30	1.7
13	42.8	60	3.3
14	43.8	60	3.3
15	33.14	0	5
16	34.2	0	5
17	33.20	30	5
18	34.8	30	5
19	33.23	90	5
20	34.11	90	5
21	33.15	0	10
22	34.3	0	10
23	33.21	60	10
24	34.9	60	10
25	33.16	0	15
26	34.4	0	15
27	33.24	30	15
28	34.12	30	15
29	33.22	90	15
30	34.10	90	15
31	42.11	60	30
32	43.11	60	30
33	42.12	90	45
34	43.12	90	45
